# Supplementary material for: A genome-wide arrayed CRISPR screen identifies PLSCR1 as an intrinsic barrier to SARS-CoV-2 entry that recent virus variants have evolved to resist
Source: PLoS Biol. 2024 Sep 24;22(9):e3002767. doi: 10.1371/journal.pbio.3002767 (PMC11486371; doi:10.1371/journal.pbio.3002767)
Supplement: S1 Table — (XLSX) [file pbio.3002767.s015.xlsx]

## Sheet: Supp Table 01 data underlying f
Fig 1A	Gene	Calu-3 mock	Calu-3 SARS2	Huh-7.5 mock	Huh-7.5 SARS2	|	Fig 1B	Gene	Calu-3 mock	Calu-3 IFN-alpha	Huh-7.5 mock	Huh-7.5 IFN-alpha	|	Fig 1C	IFN pM	Rep 1	Rep 2	Rep 3	Rep 4	Rep 5	Rep 6	|	Fig 1E top panel	Rep	ACE2	IFNAR1	ISG15	NTC	|	Fig 1E bottom panel	Rep	ACE2	IFNAR1	ISG15	NTC	|	Fig 1F	See Supp Table 8.	|	Fig 2	Pathway	Gene	Stat.W2_SARS2_IFN_0pM	Stat.W2_SARS2_IFN_1pM	|	Fig 4A left panel	IFN-alpha (pM)	JAK-STAT inh. (µM)	WT rep 1
	ADAR	12.0932	13.7428	12.6856	12.6072	|		ADAR	12.6159	13.9615	13.0696	14.4047	|		12.8	11.2594	8.32349	10.4158	10.4641	4.08156	8.23998	|		1	7.23049	12.8114	15.2712	15.9811	|		1	3.71578	14.5907	2.23603	7.4101	|			|		REACTOME EUKARYOTIC TRANSLATION INITIATION	EIF3A	-1.6937	-0.929664	|		0	0	10.0478
	APOL6	9.46453	12.2718	6.3517	6.47977	|		APOL6	8.5789	11.6865	6.69004	11.9829	|		6.4	15.5081	28.7092	14.6541	10.3234	7.60535	12.0598	|		2	7.68989	13.958	14.6798	13.7927	|		2	2.98912	10.9748	2.35424	7.80147	|			|		REACTOME EUKARYOTIC TRANSLATION INITIATION	EIF3F	-3.38314	-3.38078	|		0	1	21.9688
	ARID5B	9.4839	10.6912	9.08375	9.50727	|		ARID5B	7.18294	7.6555	9.41533	9.68866	|		3.2	21.1544	21.6322	16.4437	12.6849	25.6493	16.66	|		3	5.89417	15.7133	13.9567	15.8544	|		3	2.76135	11.3527	1.66007	5.67132	|			|		REACTOME EUKARYOTIC TRANSLATION INITIATION	EIF3G	-2.24773	-3.83105	|		20	0	2.04778
	ARL4A	8.31052	8.8051	8.27268	8.27422	|		ARL4A	9.08303	8.98424	9.28459	9.39561	|		1.6	51.2259	51.1972	37.9497	39.8086	31.5656	54.1149	|		4	5.39066	11.3537	11.2782	13.5144	|		4	3.0576	9.61997	1.96162	5.9653	|			|		REACTOME EUKARYOTIC TRANSLATION INITIATION	EIF3H	0.0745176	-2.87049	|		20	1	12.3827
	AUTS2	0.310477	1.09043	5.94808	5.80089	|		AUTS2	0	0	5.75503	5.50703	|		0.8	113.889	51.8288	37.566	50.4053	45.4253	170.665	|		5	6.5008	14.0782	12.8951	13.7574	|		5	2.54247	14.5196	2.35868	6.25486	|			|		REACTOME EUKARYOTIC TRANSLATION INITIATION	EIF4B	-2.23433	-1.04819	|
	B2M	12.4535	13.6583	11.4608	11.5485	|		B2M	12.6602	14.2788	12.1611	13.8318	|		0.4	112.595	87.6196	45.732	52.1638	42.7793	138.898	|		6	6.76384	13.7703	12.3377	11.3372	|		6	2.58166	14.2317	2.93712	6.94424	|			|		REACTOME EUKARYOTIC TRANSLATION INITIATION	EIF4G1	-2.15538	-8.36285	|
	BANK1	6.98536	7.30459	3.54815	4.36401	|		BANK1	7.30197	7.54356	4.96179	5.45924	|		0.2	90.9379	55.0137	32.7738	55.9974	54.005	169.979	|		7	5.82928	13.1896	11.1298	11.638	|		7	3.16028	10.8782	2.81488	6.85179	|			|		REACTOME EUKARYOTIC TRANSLATION INITIATION	RPL10A	-1.08402	-4.97917	|
	BATF2	4.82562	9.19424	2.59555	1.68558	|		BATF2	4.16119	8.28904	2.06472	8.22636	|		0.1	101.026	150.89	73.0829	71.2417	70.1297	193.397	|		8	6.36891	13.9955	19.0638	16.0711	|		8	3.23809	11.4765	2.36865	6.50139	|			|		REACTOME EUKARYOTIC TRANSLATION INITIATION	RPL17	-0.944297	-1.41163	|
	BPGM	9.15797	8.32882	7.85214	7.78946	|		BPGM	8.40418	8.33306	8.47986	8.31268	|		0.05	109.393	150.499	58.1447	82.5625	66.447	132.955	|		9	6.10951	11.9266	12.9798	12.3474	|		9	3.05116	13.0144	1.98307	6.28247	|			|		REACTOME EUKARYOTIC TRANSLATION INITIATION	RPL19	-1.03607	-1.36207	|
	BST2	0.486198	7.85727	0	0.70456	|		BST2	1.02751	8.71094	0	11.748	|									|		10	7.07592	14.8297	21.4416	18.1807	|		10	3.78585	12.7958	2.85743	7.54719	|			|		REACTOME EUKARYOTIC TRANSLATION INITIATION	RPL23	-1.14329	-1.85495	|
	BTG1	10.9999	11.2376	8.99741	8.94168	|		BTG1	11.459	11.7303	9.89704	9.91891	|									|		11	7.67127	11.9948	14.6022	13.8394	|		11	2.90618	13.1975	2.08495	8.6161	|			|		REACTOME EUKARYOTIC TRANSLATION INITIATION	RPL26L1	-0.205986	-1.71096	|
	C1R	5.73687	8.28683	5.86507	6.1148	|		C1R	4.96713	6.13516	6.11564	7.90402	|									|		12	8.72129	13.3394	15.0606	15.5589	|		12	4.10474	13.1504	1.63349	5.83054	|			|		REACTOME EUKARYOTIC TRANSLATION INITIATION	RPL28	-0.879363	1.2635	|
	C1S	6.10729	7.82551	8.10804	8.31036	|		C1S	4.90758	5.96389	9.11054	9.86503	|									|		13	6.33525	12.3708	15.2677	12.5375	|		13	2.28287	13.3108	1.24298	6.74918	|			|		REACTOME EUKARYOTIC TRANSLATION INITIATION	RPL31	-4.16342	-0.466181	|
	CASP1	3.66798	6.20912	0.452713	1.78658	|		CASP1	3.99992	6.05803	2.9698	5.94551	|									|		14	5.44518	14.4176	15.3286	14.8507	|		14	2.63966	12.9333	1.52351	5.77474	|			|		REACTOME EUKARYOTIC TRANSLATION INITIATION	RPL35	-1.26396	-1.71018	|
	CASP3	8.36022	8.11556	8.02861	8.1281	|		CASP3	9.48456	9.63014	9.79267	9.83244	|									|		15	6.80459	14.1618	20.9971	16.3585	|		15	2.88276	12.1102	1.8903	5.58114	|			|		REACTOME EUKARYOTIC TRANSLATION INITIATION	RPL37	-1.0076	-0.914424	|
	CASP4	10.0495	10.2624	9.69921	10.1415	|		CASP4	9.27624	9.81449	9.96908	10.4157	|									|		16	6.27456	11.1457	15.5337	14.0652	|		16	2.9614	14.6753	2.30706	7.77469	|			|		REACTOME EUKARYOTIC TRANSLATION INITIATION	RPL4	-4.48747	-2.34041	|
	CASP7	8.4736	8.84468	8.44978	8.51667	|		CASP7	8.9711	9.52312	9.30951	10.3019	|									|		17	7.11696	15.5717	14.6508	16.0419	|		17	3.73916	11.5993	2.39992	7.88931	|			|		REACTOME EUKARYOTIC TRANSLATION INITIATION	RPS14	0.191856	-1.51697	|
	CASP8	10.0721	10.3713	8.61872	8.78002	|		CASP8	10.335	10.706	9.15175	10.0893	|									|		18	4.98709	11.5455	13.7653	13.6039	|		18	2.9685	10.858	2.22049	6.21662	|			|		REACTOME EUKARYOTIC TRANSLATION INITIATION	RPS21	-1.06913	-0.44906	|
	CCL2	7.68556	7.68361	0	0.562148	|		CCL2	0.337914	0.357625	0	0	|									|		19	6.24863	13.852	15.9221	14.3466	|		19	2.56457	11.6488	2.82509	7.41994	|			|		REACTOME EUKARYOTIC TRANSLATION INITIATION	RPS25	-2.37174	-6.81092	|
	CCL5	2.95082	13.7604	0	2.43618	|		CCL5	3.45854	6.03965	2.15438	2.58321	|									|		20	6.35036	12.7715	16.1224	12.8963	|		20	2.70654	10.9417	1.94658	6.86043	|			|		REACTOME EUKARYOTIC TRANSLATION INITIATION	RPS27L	-1.24574	0.0804547	|
	CCL7	0.310477	0	0	0	|		CCL7	0	0	0	0	|									|		21	5.48296	12.6092	17.5451	13.8682	|							|			|		REACTOME EUKARYOTIC TRANSLATION INITIATION	RPS28	-0.85277	-0.583324	|
	CCRL2	1.37532	2.28515	2.19255	2.95093	|		CCRL2	2.72006	2.26117	2.42752	3.65135	|									|		22	6.18257	14.689	19.0373	15.8062	|							|			|		REACTOME EUKARYOTIC TRANSLATION INITIATION	RPS3	-1.09269	-5.08446	|
	CD274	6.23428	9.87101	1.43731	1.98277	|		CD274	5.405	7.3485	2.06275	5.65085	|									|		23	6.45651	13.5868	13.6485	13.1084	|							|			|		REACTOME EUKARYOTIC TRANSLATION INITIATION	RPS7	-0.046841	-1.63162	|
	CD38	2.44724	5.78755	4.35431	5.72259	|		CD38	2.79583	4.22344	5.13755	6.14973	|									|		24	7.4867	17.7583	14.8031	16.7393	|							|			|		REACTOME NEGATIVE EPIGENETIC REGULATION OF RRNA EXPRESSION	CCNH	0.27128	1.51412	|
	CD40	7.47143	7.97757	0	0.903579	|		CD40	7.47582	7.87121	0.349463	0	|									|		25	6.84572	14.7363	14.0311	12.5596	|							|			|		REACTOME NEGATIVE EPIGENETIC REGULATION OF RRNA EXPRESSION	ERCC2	-1.46547	0.924079	|
	CD47	10.0259	10.6411	8.24624	8.20771	|		CD47	10.2057	10.9119	9.71921	10.033	|									|		26	6.49511	15.6296	15.6895	13.1214	|							|			|		REACTOME NEGATIVE EPIGENETIC REGULATION OF RRNA EXPRESSION	ERCC3	-1.39269	1.15826	|
	CD69	3.72884	6.21936	0	0.358924	|		CD69	5.86115	5.99239	0	0.352022	|									|		27	5.64633	13.8721	14.7113	15.1861	|							|			|		REACTOME NEGATIVE EPIGENETIC REGULATION OF RRNA EXPRESSION	H2AC20	4.26327	5.48493	|
	CD74	13.5808	13.5155	6.07975	6.32331	|		CD74	10.9455	12.5707	6.96312	7.47867	|									|		28	7.16664	15.4469	15.4409	15.0809	|							|			|		REACTOME NEGATIVE EPIGENETIC REGULATION OF RRNA EXPRESSION	H2AC6	3.17138	5.91181	|
	CD86	0.302092	0.701367	1.33437	0.779764	|		CD86	0	0.357625	1.46984	2.49524	|									|							|							|			|		REACTOME NEGATIVE EPIGENETIC REGULATION OF RRNA EXPRESSION	H2AC7	2.49342	1.77108	|
	CDKN1A	7.74456	8.52136	4.85831	4.66827	|		CDKN1A	7.38307	7.19864	6.60411	7.5268	|									|							|							|			|		REACTOME NEGATIVE EPIGENETIC REGULATION OF RRNA EXPRESSION	H2AJ	0.461068	1.00874	|
	CFB	7.29714	10.7583	4.34156	4.28921	|		CFB	7.30346	8.97406	4.85717	6.74093	|									|							|							|			|		REACTOME NEGATIVE EPIGENETIC REGULATION OF RRNA EXPRESSION	H2AX	0.969593	0.220849	|
	CFH	5.4257	8.40521	8.21065	8.27024	|		CFH	5.19808	8.56509	9.58449	10.1871	|									|							|							|			|		REACTOME NEGATIVE EPIGENETIC REGULATION OF RRNA EXPRESSION	H2BC10	0.865975	1.17451	|
	CIITA	7.87937	9.18916	0.277771	1.04152	|		CIITA	5.96648	6.49651	3.97254	4.33628	|									|							|							|			|		REACTOME NEGATIVE EPIGENETIC REGULATION OF RRNA EXPRESSION	H2BC11	3.96367	4.73338	|
	CMKLR1	0.983795	2.13734	0	1.24193	|		CMKLR1	0.943611	0	0.349463	0	|									|							|							|			|		REACTOME NEGATIVE EPIGENETIC REGULATION OF RRNA EXPRESSION	H2BC13	1.54278	3.05653	|
	CMPK2	4.6611	11.7681	1.33906	1.9583	|		CMPK2	4.69917	11.403	2.08354	10.7911	|									|							|							|			|		REACTOME NEGATIVE EPIGENETIC REGULATION OF RRNA EXPRESSION	H2BC15	1.66168	1.83765	|
	CMTR1	9.04169	10.3242	8.97264	8.77214	|		CMTR1	10.1641	11.0571	9.79171	10.5972	|									|							|							|			|		REACTOME NEGATIVE EPIGENETIC REGULATION OF RRNA EXPRESSION	H2BC6	1.69805	0.680905	|
	CNP	10.1611	11.334	9.99746	9.73227	|		CNP	11.3548	12.0287	10.8892	11.9457	|									|							|							|			|		REACTOME NEGATIVE EPIGENETIC REGULATION OF RRNA EXPRESSION	H2BC9	1.79913	0.921924	|
	CSF1	5.84673	9.88963	7.91053	9.83697	|		CSF1	5.55033	6.75744	8.92597	10.037	|									|							|							|			|		REACTOME NEGATIVE EPIGENETIC REGULATION OF RRNA EXPRESSION	H2BU1	1.22556	0.900062	|
	CSF2RB	0	0.701367	0	0	|		CSF2RB	0	0	0	0	|									|							|							|			|		REACTOME NEGATIVE EPIGENETIC REGULATION OF RRNA EXPRESSION	H3-3B	2.74872	2.37181	|
	CXCL10	2.25626	10.2755	3.28473	5.97358	|		CXCL10	2.72984	8.01358	5.35375	7.67531	|									|							|							|			|		REACTOME NEGATIVE EPIGENETIC REGULATION OF RRNA EXPRESSION	H3C10	0.807562	0.408208	|
	CXCL11	3.31048	10.8435	0.56841	2.60244	|		CXCL11	4.37374	8.43521	0.570477	2.88293	|									|							|							|			|		REACTOME NEGATIVE EPIGENETIC REGULATION OF RRNA EXPRESSION	H3C13	1.33327	0.296268	|
	CXCL9	2.13375	7.54258	0.968732	2.30717	|		CXCL9	0.669622	1.97257	2.21688	4.09778	|									|							|							|			|		REACTOME NEGATIVE EPIGENETIC REGULATION OF RRNA EXPRESSION	H3C4	0.815474	0.0120069	|
	DDX58	9.63305	12.2277	6.15045	6.85843	|		DDX58	9.03058	12.1519	7.26514	11.3963	|									|							|							|			|		REACTOME NEGATIVE EPIGENETIC REGULATION OF RRNA EXPRESSION	H3C8	0.836745	0.362848	|
	DDX60	7.59069	12.0656	1.642	2.42233	|		DDX60	8.4127	12.6888	3.25136	11.262	|									|							|							|			|		REACTOME NEGATIVE EPIGENETIC REGULATION OF RRNA EXPRESSION	H4C2	1.11983	0.43422	|
	DHX58	6.66269	11.7104	1.3834	3.32387	|		DHX58	6.47744	9.87512	0.899314	5.52943	|									|							|							|			|		REACTOME NEGATIVE EPIGENETIC REGULATION OF RRNA EXPRESSION	H4C5	-0.165002	0.956506	|
	EIF2AK2	11.3409	13.0964	8.56464	8.76568	|		EIF2AK2	11.027	13.1421	9.09735	12.364	|									|							|							|			|		REACTOME NEGATIVE EPIGENETIC REGULATION OF RRNA EXPRESSION	H4C9	0.582379	1.38048	|
	EIF4E3	8.30389	7.06651	5.06062	5.38598	|		EIF4E3	8.1746	7.84336	5.49869	5.39783	|									|							|							|			|		REACTOME NEGATIVE EPIGENETIC REGULATION OF RRNA EXPRESSION	HDAC1	0.949397	0.675052	|
	ELF1	10.1188	10.6193	9.44274	9.66654	|		ELF1	10.2085	10.4855	10.3133	10.8664	|									|							|							|			|		REACTOME NEGATIVE EPIGENETIC REGULATION OF RRNA EXPRESSION	HDAC2	-1.23502	0.933522	|
	EPSTI1	5.69285	10.5302	1.74461	1.48816	|		EPSTI1	4.56527	9.96252	3.0619	9.95654	|									|							|							|			|		REACTOME NEGATIVE EPIGENETIC REGULATION OF RRNA EXPRESSION	POLR1C	0.455957	1.756	|
	FAS	5.93698	8.37662	2.24594	2.90355	|		FAS	7.552	7.60913	2.13821	1.87298	|									|							|							|			|		REACTOME NEGATIVE EPIGENETIC REGULATION OF RRNA EXPRESSION	POLR2E	1.34885	1.0106	|
	FCGR1A	0	0	0	0	|		FCGR1A	3.29994	3.96204	0	0.998979	|									|							|							|			|		REACTOME NEGATIVE EPIGENETIC REGULATION OF RRNA EXPRESSION	POLR2L	0.937502	6.30047	|
	FGL2	0.638457	0.37848	0.283151	0			FGL2	2.44223	2.92148	1.26374	0																													REACTOME NEGATIVE EPIGENETIC REGULATION OF RRNA EXPRESSION	RRP8	1.47603	1.0066
	FPR1	0.302092	0	0	0			FPR1	0	0	0	0																													REACTOME NEGATIVE EPIGENETIC REGULATION OF RRNA EXPRESSION	SAP18	1.98152	3.60892
	GBP2	10.0234	10.4504	6.42721	7.97293			GBP2	8.41483	8.82177	8.00385	8.84594																													REACTOME NEGATIVE EPIGENETIC REGULATION OF RRNA EXPRESSION	SIN3A	1.52489	1.22765
	GBP4	7.17193	12.6596	0	2.65554			GBP4	6.21818	9.97576	0	2.21501																													REACTOME NEGATIVE EPIGENETIC REGULATION OF RRNA EXPRESSION	TBP	0.373103	2.48799
	GBP6	1.86921	4.08091	0	0.683648			GBP6	0.747835	0.986781	1.26954	1.38061																													REACTOME NEGATIVE EPIGENETIC REGULATION OF RRNA EXPRESSION	UBTF	0.236986	2.05516
	GCH1	6.58104	7.17123	8.95951	9.08947			GCH1	7.93234	7.94367	10.0194	10.0893																													REACTOME PROCESSING OF CAPPED INTRON CONTAINING PRE MRNA	ALYREF	8.28427	7.43559
	GMPR	1.65052	5.82451	0	0.908837			GMPR	3.24354	5.54522	0	1.72789																													REACTOME PROCESSING OF CAPPED INTRON CONTAINING PRE MRNA	CASC3	0.388799	1.90949
	GPR18	0	0	0	0			GPR18	2.23484	3.44937	1.85569	2.62821																													REACTOME PROCESSING OF CAPPED INTRON CONTAINING PRE MRNA	CHERP	1.13925	1.09512
	GZMA	0	0	0	0			GZMA	0	0.560444	0	0																													REACTOME PROCESSING OF CAPPED INTRON CONTAINING PRE MRNA	CLP1	0.643025	1.52353
	HELZ2	8.19459	12.2886	7.86498	8.01927			HELZ2	10.2127	13.5643	9.55455	13.7227																													REACTOME PROCESSING OF CAPPED INTRON CONTAINING PRE MRNA	CPSF1	2.0521	1.67497
	HERC6	6.8672	10.4822	2.24501	3.68271			HERC6	7.94415	11.5043	3.80109	10.9859																													REACTOME PROCESSING OF CAPPED INTRON CONTAINING PRE MRNA	CPSF4	2.423	1.60799
	HIF1A	12.7323	12.5366	12.4034	12.7888			HIF1A	12.58	12.6191	12.886	12.9705																													REACTOME PROCESSING OF CAPPED INTRON CONTAINING PRE MRNA	CPSF6	4.49427	2.8157
	HLA-A	11.6443	13.5653	9.7227	9.59166			HLA-A	11.1184	12.3244	10.5964	11.4646																													REACTOME PROCESSING OF CAPPED INTRON CONTAINING PRE MRNA	CSTF1	0.669173	0.768481
	HLA-B	11.5024	14.0167	0.589282	3.49684			HLA-B	11.1711	13.9858	1.24058	7.68946																													REACTOME PROCESSING OF CAPPED INTRON CONTAINING PRE MRNA	CSTF2	0.428494	1.27556
	HLA-C	12.4539	14.1709	3.56483	4.76657			HLA-C	12.2284	13.8024	3.32262	8.62195																													REACTOME PROCESSING OF CAPPED INTRON CONTAINING PRE MRNA	CTNNBL1	2.25909	-0.42738
	HLA-DMA	9.32221	9.71743	2.01922	3.82689			HLA-DMA	8.95952	9.11824	2.69567	3.02829																													REACTOME PROCESSING OF CAPPED INTRON CONTAINING PRE MRNA	CWC15	1.05568	3.0251
	HLA-DQA1	6.24414	6.81952	0	0.358924			HLA-DQA1	3.91881	4.28929	0	0																													REACTOME PROCESSING OF CAPPED INTRON CONTAINING PRE MRNA	CWC22	0.565916	1.01444
	HLA-DRB1	9.37067	9.73647	0.277771	0.70456			HLA-DRB1	6.19702	7.55228	0	0																													REACTOME PROCESSING OF CAPPED INTRON CONTAINING PRE MRNA	CWC27	-0.0155761	0.866036
	HLA-G	0.612569	1.14795	0	0			HLA-G	0	0	0	0																													REACTOME PROCESSING OF CAPPED INTRON CONTAINING PRE MRNA	DDX23	1.85152	1.54199
	ICAM1	11.1746	11.9877	9.72575	11.2295			ICAM1	9.18562	9.33038	10.3932	11.0665																													REACTOME PROCESSING OF CAPPED INTRON CONTAINING PRE MRNA	DDX39B	1.88911	1.61915
	IDO1	4.26669	10.3287	0	1.48816			IDO1	2.17467	7.29254	0	0																													REACTOME PROCESSING OF CAPPED INTRON CONTAINING PRE MRNA	DDX5	1.26402	0.582229
	IFI27	5.82736	11.1155	3.82041	3.97014			IFI27	6.20714	12.9718	3.36396	8.65459																													REACTOME PROCESSING OF CAPPED INTRON CONTAINING PRE MRNA	DHX15	0.528232	2.56754
	IFI30	0.310477	1.49317	0.47051	0.562148			IFI30	1.77385	2.10116	1.52321	1.44058																													REACTOME PROCESSING OF CAPPED INTRON CONTAINING PRE MRNA	DHX16	2.22053	0.542542
	IFI35	7.68735	11.2673	1.0265	3.01574			IFI35	9.18083	12.1617	2.84093	7.7381																													REACTOME PROCESSING OF CAPPED INTRON CONTAINING PRE MRNA	DHX9	1.41438	0.84195
	IFI44	7.8275	12.3613	0	2.72042			IFI44	8.12237	12.692	0	8.89796																													REACTOME PROCESSING OF CAPPED INTRON CONTAINING PRE MRNA	EFTUD2	0.411478	1.16068
	IFI44L	6.79084	12.9198	0.460176	2.62025			IFI44L	5.69985	12.9868	0	10.7997																													REACTOME PROCESSING OF CAPPED INTRON CONTAINING PRE MRNA	FIP1L1	1.15054	0.535582
	IFIH1	8.9423	13.4291	3.95215	5.1899			IFIH1	8.90163	12.3637	4.77634	12.0484																													REACTOME PROCESSING OF CAPPED INTRON CONTAINING PRE MRNA	GTF2F2	-0.50505	1.23515
	IFIT1	6.62134	13.2435	5.30899	5.51779			IFIT1	7.342	13.2432	5.5888	13.3719																													REACTOME PROCESSING OF CAPPED INTRON CONTAINING PRE MRNA	HNRNPL	-0.201858	1.17463
	IFIT2	8.17278	15.5499	2.65085	4.97123			IFIT2	8.15948	11.8647	2.20567	9.60702																													REACTOME PROCESSING OF CAPPED INTRON CONTAINING PRE MRNA	HNRNPM	0.559231	0.932444
	IFIT3	7.23604	13.7897	4.0144	5.35806			IFIT3	7.1287	12.3915	5.01013	11.9148																													REACTOME PROCESSING OF CAPPED INTRON CONTAINING PRE MRNA	HNRNPR	1.12424	0.439296
	IFITM1	2.02957	10.2254	0	1.04393			IFITM1	2.63414	11.5549	0.349605	8.56017																													REACTOME PROCESSING OF CAPPED INTRON CONTAINING PRE MRNA	LSM2	1.36807	1.47342
	IFITM2	3.14928	7.6989	0.283151	0.562148			IFITM2	1.94964	5.94899	0.915188	4.78017																													REACTOME PROCESSING OF CAPPED INTRON CONTAINING PRE MRNA	LSM4	0.397699	1.76002
	IFITM3	9.11107	13.005	4.30326	4.99751			IFITM3	8.03154	12.4077	5.61494	12.5141																													REACTOME PROCESSING OF CAPPED INTRON CONTAINING PRE MRNA	NCBP1	3.63791	1.46524
	IFNAR2	7.07666	7.51161	7.19755	7.42709			IFNAR2	5.09594	5.14174	5.99558	6.02888																													REACTOME PROCESSING OF CAPPED INTRON CONTAINING PRE MRNA	NCBP2	4.13162	1.27857
	IL10RA	0.486198	5.40055	0	0.346689			IL10RA	1.19865	0.869623	0	0																													REACTOME PROCESSING OF CAPPED INTRON CONTAINING PRE MRNA	NDC1	1.07248	0.580077
	IL15	6.64353	8.31453	4.01413	4.0073			IL15	6.21809	7.15171	4.05456	6.05269																													REACTOME PROCESSING OF CAPPED INTRON CONTAINING PRE MRNA	NUDT21	0.780099	1.36562
	IL15RA	7.97368	9.93336	0	1.48816			IL15RA	8.05468	9.06074	0.570477	2.70417																													REACTOME PROCESSING OF CAPPED INTRON CONTAINING PRE MRNA	NUP107	0.659107	0.876735
	IL18BP	7.84147	7.46996	7.48142	7.41083			IL18BP	7.48768	7.65163	7.57897	7.5024																													REACTOME PROCESSING OF CAPPED INTRON CONTAINING PRE MRNA	NUP153	1.92633	1.39229
	IL2RB	0.948934	1.54503	0	0.346689			IL2RB	0	0.495838	1.12037	0.622812																													REACTOME PROCESSING OF CAPPED INTRON CONTAINING PRE MRNA	NUP155	1.52455	3.74535
	IL4R	9.3732	10.3363	8.61722	8.99658			IL4R	10.0331	10.0495	9.57744	9.92264																													REACTOME PROCESSING OF CAPPED INTRON CONTAINING PRE MRNA	NUP205	3.96241	1.46731
	IL6	6.09386	11.6939	0.47051	2.4179			IL6	4.52559	5.74151	0.365292	0																													REACTOME PROCESSING OF CAPPED INTRON CONTAINING PRE MRNA	NUP214	1.32954	0.61944
	IL7	3.84708	4.58863	1.94276	2.65548			IL7	3.99886	5.21137	4.36401	5.57568																													REACTOME PROCESSING OF CAPPED INTRON CONTAINING PRE MRNA	NUP85	1.83654	0.553544
	IRF1	8.73425	12.9627	7.30503	8.18033			IRF1	8.31287	9.45111	8.04666	9.02948																													REACTOME PROCESSING OF CAPPED INTRON CONTAINING PRE MRNA	NXT1	2.23364	4.09111
	IRF2	9.2747	10.031	7.00994	7.07636			IRF2	8.00253	8.68718	6.95806	7.25195																													REACTOME PROCESSING OF CAPPED INTRON CONTAINING PRE MRNA	PABPN1	2.19981	1.38095
	IRF4	1.13605	1.55226	1.642	1.58757			IRF4	0	0	1.51359	2.33284																													REACTOME PROCESSING OF CAPPED INTRON CONTAINING PRE MRNA	PAPOLA	0.0317028	0.76708
	IRF5	5.87724	7.51045	2.55922	1.21437			IRF5	6.45497	6.00121	2.48683	2.79266																													REACTOME PROCESSING OF CAPPED INTRON CONTAINING PRE MRNA	PCBP1	1.56308	6.79356
	IRF7	5.74027	10.8015	0	1.57787			IRF7	7.79407	11.0558	5.67713	5.67224																													REACTOME PROCESSING OF CAPPED INTRON CONTAINING PRE MRNA	PDCD7	2.50204	3.39331
	IRF8	6.09486	6.19521	0	1.21971			IRF8	7.6571	7.63305	0	0																													REACTOME PROCESSING OF CAPPED INTRON CONTAINING PRE MRNA	POLR2D	0.980715	1.6047
	IRF9	4.74913	7.69582	4.04281	4.18679			IRF9	4.92575	7.13895	4.39535	7.81492																													REACTOME PROCESSING OF CAPPED INTRON CONTAINING PRE MRNA	POLR2E	1.34885	1.0106
	ISG15	5.07355	10.9263	5.56387	5.62483			ISG15	8.14191	13.0788	8.20847	14.9971																													REACTOME PROCESSING OF CAPPED INTRON CONTAINING PRE MRNA	POLR2G	10.6863	4.53489
	ISG20	8.12761	11.6831	5.89111	6.42079			ISG20	8.22078	10.4638	7.01352	9.38473																													REACTOME PROCESSING OF CAPPED INTRON CONTAINING PRE MRNA	POLR2J	4.12793	3.88805
	ISOC1	8.85715	7.54893	9.39652	9.48829			ISOC1	9.99437	9.84824	10.4051	10.2383																													REACTOME PROCESSING OF CAPPED INTRON CONTAINING PRE MRNA	POLR2L	0.937502	6.30047
	ITGB7	3.55919	5.37736	1.34326	1.13869			ITGB7	2.04078	3.88958	0.349463	0																													REACTOME PROCESSING OF CAPPED INTRON CONTAINING PRE MRNA	POM121	1.62072	0.347664
	JAK2	7.37321	9.57201	6.29348	6.61102			JAK2	7.88831	8.37984	7.11818	7.34152																													REACTOME PROCESSING OF CAPPED INTRON CONTAINING PRE MRNA	PPIH	1.17854	0.808577
	KLRK1	0	0	0	0.358924			KLRK1	2.05363	3.11151	4.20878	4.80771																													REACTOME PROCESSING OF CAPPED INTRON CONTAINING PRE MRNA	PPIL4	1.31762	1.09377
	LAMP3	8.3859	13.0859	1.64891	2.97932			LAMP3	6.5405	11.4426	1.81345	6.99387																													REACTOME PROCESSING OF CAPPED INTRON CONTAINING PRE MRNA	PPWD1	1.38203	1.56445
	LAP3	9.20575	11.1503	10.4477	10.4293			LAP3	10.3835	12.1452	11.4323	13.4291																													REACTOME PROCESSING OF CAPPED INTRON CONTAINING PRE MRNA	PRPF19	2.01866	0.802659
	LATS2	8.69798	9.7321	8.92197	9.4598			LATS2	8.89726	8.85376	9.96096	9.92383																													REACTOME PROCESSING OF CAPPED INTRON CONTAINING PRE MRNA	PRPF8	-0.313292	1.44617
	LCP2	0	3.86697	0	0			LCP2	0	0	0	0																													REACTOME PROCESSING OF CAPPED INTRON CONTAINING PRE MRNA	PUF60	1.02992	1.05903
	LGALS3BP	11.9219	13.5573	3.84387	4.55843			LGALS3BP	12.5041	14.1528	6.58203	12.055																													REACTOME PROCESSING OF CAPPED INTRON CONTAINING PRE MRNA	RAE1	1.1463	0.826343
	LPAR6	8.6907	8.01773	7.27481	7.78228			LPAR6	8.14537	8.03772	8.04906	8.49838																													REACTOME PROCESSING OF CAPPED INTRON CONTAINING PRE MRNA	RANBP2	0.948566	0.108388
	LY6E	10.0868	11.7504	0.283151	1.51173			LY6E	11.8457	12.9101	0.349463	1.10508																													REACTOME PROCESSING OF CAPPED INTRON CONTAINING PRE MRNA	RBM8A	2.59226	1.90227
	LYSMD2	5.27944	6.2006	1.93012	1.38821			LYSMD2	7.06568	7.64198	2.33336	3.35826																													REACTOME PROCESSING OF CAPPED INTRON CONTAINING PRE MRNA	SART1	0.332455	1.69097
	MARCHF1	1.5658	1.10196	0.277771	0.336959			MARCHF1	6.92809	7.06408	6.21218	5.65265																													REACTOME PROCESSING OF CAPPED INTRON CONTAINING PRE MRNA	SEC13	2.02125	2.10757
	METTL7B	7.88401	6.37601	7.80661	7.38784			METTL7B	8.9442	8.69875	7.3323	7.68674																													REACTOME PROCESSING OF CAPPED INTRON CONTAINING PRE MRNA	SEH1L	0.0149011	0.983153
	MOV10	9.09002	10.9001	10.4936	10.3943			MOV10	9.44454	10.4011	11.2946	12.1282																													REACTOME PROCESSING OF CAPPED INTRON CONTAINING PRE MRNA	SF3A1	-0.209195	2.39715
	MT2A	3.8449	9.60585	6.43421	7.17089			MT2A	6.22497	8.31657	9.21415	10.3861																													REACTOME PROCESSING OF CAPPED INTRON CONTAINING PRE MRNA	SF3B4	1.77386	0.950918
	MTHFD2	10.7133	11.2643	9.38576	9.30982			MTHFD2	12.028	12.0611	9.75812	10.2019																													REACTOME PROCESSING OF CAPPED INTRON CONTAINING PRE MRNA	SNRNP200	0.449603	2.03564
	MVB12A	7.42723	7.33983	8.27721	7.75661			MVB12A	8.78204	8.76352	9.2016	8.81404																													REACTOME PROCESSING OF CAPPED INTRON CONTAINING PRE MRNA	SNRNP27	1.28139	0.783146
	MVP	10.0882	10.811	4.64886	5.25082			MVP	11.3995	11.7786	6.91489	7.09105																													REACTOME PROCESSING OF CAPPED INTRON CONTAINING PRE MRNA	SNRNP70	1.1297	1.02376
	MX1	7.98638	13.7329	5.73667	6.17521			MX1	7.15392	14.1051	6.88615	14.6664																													REACTOME PROCESSING OF CAPPED INTRON CONTAINING PRE MRNA	SNRPB	1.50592	0.267012
	MX2	5.16442	12.3364	10.5772	10.5664			MX2	4.46424	11.9407	10.8695	11.4332																													REACTOME PROCESSING OF CAPPED INTRON CONTAINING PRE MRNA	SNRPE	0.789272	1.08031
	MYD88	9.63042	10.7483	9.31372	9.48571			MYD88	8.76839	10.0512	9.82262	11.0636																													REACTOME PROCESSING OF CAPPED INTRON CONTAINING PRE MRNA	SNRPF	0.607015	1.05864
	NAMPT	12.4099	13.0892	10.2178	10.581			NAMPT	12.4176	12.9405	10.4576	11.0657																													REACTOME PROCESSING OF CAPPED INTRON CONTAINING PRE MRNA	SRRM1	1.25894	0.105875
	NCOA3	10.9947	11.6487	9.76273	9.94283			NCOA3	11.2218	11.2579	9.95436	9.9883																													REACTOME PROCESSING OF CAPPED INTRON CONTAINING PRE MRNA	SRRM2	3.29255	3.77642
	NCOA7	10.2703	11.7694	8.41948	9.0061			NCOA7	9.82087	11.0828	9.56783	10.8124																													REACTOME PROCESSING OF CAPPED INTRON CONTAINING PRE MRNA	SRRT	0.953998	1.4061
	NFKB1	8.48171	10.3558	9.57574	10.0486			NFKB1	9.53264	9.42586	10.3452	10.3934																													REACTOME PROCESSING OF CAPPED INTRON CONTAINING PRE MRNA	SRSF1	-0.278464	1.00209
	NFKBIA	9.18837	14.3089	9.5146	11.1475			NFKBIA	8.92123	9.08159	9.78105	9.88803																													REACTOME PROCESSING OF CAPPED INTRON CONTAINING PRE MRNA	SRSF7	2.48628	5.26913
	NLRC5	3.64042	9.56849	1.05979	2.00238			NLRC5	4.00992	8.9212	3.07906	7.83156																													REACTOME PROCESSING OF CAPPED INTRON CONTAINING PRE MRNA	SUGP1	0.145089	0.846022
	NMI	9.56408	10.9066	6.94905	7.31109			NMI	9.05386	10.7699	7.97887	10.2994																													REACTOME PROCESSING OF CAPPED INTRON CONTAINING PRE MRNA	SYF2	1.79851	-0.175253
	NOD1	6.89223	8.06815	4.5015	4.2835			NOD1	7.52089	7.88659	5.54162	5.69132																													REACTOME PROCESSING OF CAPPED INTRON CONTAINING PRE MRNA	SYMPK	2.6864	2.41938
	NUB1	10.5041	11.448	9.73363	9.70569			NUB1	10.0558	11.0102	9.90367	10.4843																													REACTOME PROCESSING OF CAPPED INTRON CONTAINING PRE MRNA	U2AF2	0.12417	4.13312
	NUP93	9.26313	9.12481	9.74668	9.72322			NUP93	11.2879	11.1858	10.7509	10.7347																													REACTOME PROCESSING OF CAPPED INTRON CONTAINING PRE MRNA	USP39	0.844092	1.75724
	OAS1	8.2113	13.1107	1.64311	2.62495			OAS1	7.99899	13.4406	3.6589	12.2462																													REACTOME PROCESSING OF CAPPED INTRON CONTAINING PRE MRNA	WBP11	-1.48458	2.92995
	OAS2	6.86337	14.4477	0.460176	2.72197			OAS2	6.60809	14.1923	0.549897	13.0154																													REACTOME PROCESSING OF CAPPED INTRON CONTAINING PRE MRNA	XAB2	2.41117	1.85263
	OAS3	9.76779	14.5905	4.61756	5.90194			OAS3	10.1428	14.8258	6.33812	14.1536																													REACTOME REGULATION OF CHOLESTEROL BIOSYNTHESIS BY SREBP SREBF	ACACA	-0.024132	-4.06429
	OASL	4.96159	13.5753	0	2.38285			OASL	7.24294	11.8064	0.714897	8.34733																													REACTOME REGULATION OF CHOLESTEROL BIOSYNTHESIS BY SREBP SREBF	CARM1	-1.94142	-0.201334
	OGFR	9.0366	10.9516	9.49397	9.18112			OGFR	10.2516	11.213	10.0001	11.4005																													REACTOME REGULATION OF CHOLESTEROL BIOSYNTHESIS BY SREBP SREBF	CREBBP	-0.979555	-0.496308
	P2RY14	0	0	0	0			P2RY14	1.00799	1.18509	0	0																													REACTOME REGULATION OF CHOLESTEROL BIOSYNTHESIS BY SREBP SREBF	FASN	-2.82774	-4.50787
	PARP12	8.98224	11.6356	7.81619	8.05068			PARP12	9.27033	11.3956	9.11717	11.8114																													REACTOME REGULATION OF CHOLESTEROL BIOSYNTHESIS BY SREBP SREBF	FDFT1	-0.329676	-2.23634
	PARP14	10.7222	13.7789	8.12563	8.17578			PARP14	10.1968	13.2501	9.07808	13.6778																													REACTOME REGULATION OF CHOLESTEROL BIOSYNTHESIS BY SREBP SREBF	HELZ2	-0.495805	-1.23785
	PARP9	9.46122	12.4366	7.64186	7.3277			PARP9	9.20674	12.2139	7.95156	12.0234																													REACTOME REGULATION OF CHOLESTEROL BIOSYNTHESIS BY SREBP SREBF	HMGCS1	0.12375	-1.29053
	PDE4B	3.33814	6.96101	6.53409	6.51472			PDE4B	2.48168	2.82123	6.6957	5.96574																													REACTOME REGULATION OF CHOLESTEROL BIOSYNTHESIS BY SREBP SREBF	IDI1	-1.71127	-1.79946
	PELI1	8.97968	11.7103	8.64323	8.9719			PELI1	9.14381	9.13233	9.38517	9.62572																													REACTOME REGULATION OF CHOLESTEROL BIOSYNTHESIS BY SREBP SREBF	INSIG1	0.483942	-2.1146
	PFKP	12.554	12.1171	1.05122	2.26718			PFKP	13.0446	12.9414	2.67733	1.45928																													REACTOME REGULATION OF CHOLESTEROL BIOSYNTHESIS BY SREBP SREBF	INSIG2	-1.17259	0.500653
	PIM1	8.55684	9.49855	6.43647	6.55106			PIM1	8.43629	8.343	7.97919	7.87298																													REACTOME REGULATION OF CHOLESTEROL BIOSYNTHESIS BY SREBP SREBF	MBTPS1	-2.62955	-1.69395
	PLA2G4A	8.3425	8.12612	6.93031	7.26871			PLA2G4A	8.24997	8.35359	7.45718	8.09344																													REACTOME REGULATION OF CHOLESTEROL BIOSYNTHESIS BY SREBP SREBF	MBTPS2	-4.51049	-0.97787
	PLSCR1	12.0724	13.4041	7.19923	7.59054			PLSCR1	11.8854	13.6098	8.13511	11.6584																													REACTOME REGULATION OF CHOLESTEROL BIOSYNTHESIS BY SREBP SREBF	NFYA	-2.08161	0.329919
	PML	9.86257	12.2134	8.56515	8.49241			PML	9.48096	11.4415	8.7472	11.1328																													REACTOME REGULATION OF CHOLESTEROL BIOSYNTHESIS BY SREBP SREBF	NFYB	-1.05188	-0.673658
	PNP	9.37862	10.2906	10.5204	10.5089			PNP	10.6766	10.5495	10.8964	11.012																													REACTOME REGULATION OF CHOLESTEROL BIOSYNTHESIS BY SREBP SREBF	NFYC	-1.76999	0.500254
	PNPT1	9.77157	11.6377	10.0211	10.1551			PNPT1	10.9117	12.4975	10.744	12.4711																													REACTOME REGULATION OF CHOLESTEROL BIOSYNTHESIS BY SREBP SREBF	SC5D	-1.91857	-1.70289
	PROCR	7.8663	7.67768	0.884266	1.38089			PROCR	7.00744	7.77526	1.46984	1.38766																													REACTOME REGULATION OF CHOLESTEROL BIOSYNTHESIS BY SREBP SREBF	SCD	-3.05096	-2.60439
	PSMA2	6.53078	6.43918	6.19695	6.19195			PSMA2	7.27943	7.13048	7.41912	7.39414																													REACTOME REGULATION OF CHOLESTEROL BIOSYNTHESIS BY SREBP SREBF	SEC24A	-1.47395	0.306031
	PSMA3	9.93175	9.69892	10.284	10.2378			PSMA3	11.4534	11.5566	11.4229	11.6564																													REACTOME REGULATION OF CHOLESTEROL BIOSYNTHESIS BY SREBP SREBF	SQLE	-0.373975	-1.20987
	PSMB10	5.85859	7.05081	3.97656	3.81599			PSMB10	7.0651	8.33427	5.89024	7.43664																													REACTOME REGULATION OF CHOLESTEROL BIOSYNTHESIS BY SREBP SREBF	SREBF2	-9.56964	-14.9444
	PSMB2	11.0923	10.7243	12.2478	12.2043			PSMB2	12.1957	12.1576	12.811	12.8007																													REACTOME REGULATION OF CHOLESTEROL BIOSYNTHESIS BY SREBP SREBF	TBL1XR1	-0.941293	0.574315
	PSMB8	8.72551	10.6094	0	1.43722			PSMB8	9.44162	11.3616	1.04034	6.8189																													REACTOME RNA POLYMERASE III TRANSCRIPTION	BRF1	1.02006	0.419552
	PSMB9	8.34333	10.775	0.290639	1.48816			PSMB9	8.79291	11.4157	0.714755	6.85672																													REACTOME RNA POLYMERASE III TRANSCRIPTION	CRCP	1.67126	2.12328
	PSME1	10.8292	11.12	9.01541	9.04741			PSME1	10.9438	11.9025	10.1397	11.6132																													REACTOME RNA POLYMERASE III TRANSCRIPTION	GTF3C3	1.00677	-0.275409
	PSME2	9.48832	10.4689	9.64902	9.49925			PSME2	10.7947	11.9422	10.7397	11.9768																													REACTOME RNA POLYMERASE III TRANSCRIPTION	GTF3C5	0.907538	0.606587
	PTGS2	10.0441	10.3621	0.560921	3.22944			PTGS2	8.43736	8.42472	1.37023	2.93287																													REACTOME RNA POLYMERASE III TRANSCRIPTION	POLR1C	0.455957	1.756
	PTPN1	10.2333	10.545	9.75208	9.74974			PTPN1	11.3492	11.1733	10.5693	10.538																													REACTOME RNA POLYMERASE III TRANSCRIPTION	POLR2E	1.34885	1.0106
	PTPN2	10.3226	10.024	9.66426	9.91824			PTPN2	10.5381	10.4184	10.2455	10.3561																													REACTOME RNA POLYMERASE III TRANSCRIPTION	POLR2L	0.937502	6.30047
	PTPN6	8.70655	8.54989	7.18467	7.20216			PTPN6	8.85063	8.99405	7.89705	7.81164																													REACTOME RNA POLYMERASE III TRANSCRIPTION	POLR3A	0.347888	3.90605
	RAPGEF6	7.28349	7.72063	6.27398	6.57855			RAPGEF6	8.29956	8.35555	7.47412	7.31444																													REACTOME RNA POLYMERASE III TRANSCRIPTION	POLR3B	1.42186	2.183
	RBCK1	9.83687	11.3268	9.03574	8.91936			RBCK1	10.0205	10.9026	9.43848	10.832																													REACTOME RNA POLYMERASE III TRANSCRIPTION	SNAPC2	0.0958713	2.86056
	RIPK1	7.80555	9.32562	8.44333	8.50901			RIPK1	8.61496	8.72834	9.18921	9.56782																													REACTOME RNA POLYMERASE III TRANSCRIPTION	SNAPC4	1.06565	5.37177
	RIPK2	9.30151	10.3301	6.64788	6.97486			RIPK2	9.524	9.65427	7.58066	7.94549																													REACTOME RNA POLYMERASE III TRANSCRIPTION	TBP	0.373103	2.48799
	RNF213	11.8314	14.2606	10.7164	10.9494			RNF213	12.0058	14.3824	11.0784	13.816																													WP ELECTRON TRANSPORT CHAIN OXPHOS SYSTEM IN MITOCHONDRIA	ATP5F1A	1.43682	0.679899
	RNF31	4.74694	5.83543	4.42738	4.398			RNF31	8.2942	9.0433	8.79679	9.66729																													WP ELECTRON TRANSPORT CHAIN OXPHOS SYSTEM IN MITOCHONDRIA	ATP5F1B	1.91975	0.658127
	RSAD2	4.93676	12.9249	0	2.24937			RSAD2	5.08427	10.8161	1.14922	10.4323																													WP ELECTRON TRANSPORT CHAIN OXPHOS SYSTEM IN MITOCHONDRIA	ATP5F1C	1.62016	2.12705
	RTP4	5.53321	9.55695	0	1.24091			RTP4	4.68671	8.89496	0	5.94901																													WP ELECTRON TRANSPORT CHAIN OXPHOS SYSTEM IN MITOCHONDRIA	ATP5F1D	1.55553	-0.0721166
	SAMD9	11.1965	14.0395	2.2437	4.05333			SAMD9	10.643	13.6846	3.65065	10.7195																													WP ELECTRON TRANSPORT CHAIN OXPHOS SYSTEM IN MITOCHONDRIA	ATP5IF1	0.13492	-0.993292
	SAMD9L	8.64699	12.4944	0	2.19143			SAMD9L	7.78549	11.8597	0	6.55818																													WP ELECTRON TRANSPORT CHAIN OXPHOS SYSTEM IN MITOCHONDRIA	ATP5MC1	1.90115	-0.314331
	SAMHD1	9.12119	12.3763	8.49492	8.27884			SAMHD1	9.86372	12.4964	8.56518	11.2129																													WP ELECTRON TRANSPORT CHAIN OXPHOS SYSTEM IN MITOCHONDRIA	ATP5MC3	1.61917	0.177293
	SECTM1	4.43416	8.58422	4.74392	5.08403			SECTM1	2.66481	5.51434	6.75195	6.39338																													WP ELECTRON TRANSPORT CHAIN OXPHOS SYSTEM IN MITOCHONDRIA	ATP5MF	0.850441	0.343631
	SELL	6.00242	5.93973	1.46063	1.44515			SELL	7.29906	8.14442	1.40556	4.30815																													WP ELECTRON TRANSPORT CHAIN OXPHOS SYSTEM IN MITOCHONDRIA	ATP5MG	0.933429	0.18389
	SELP	1.45452	0.757151	0.290639	0			SELP	2.71803	1.81644	0	0.3512																													WP ELECTRON TRANSPORT CHAIN OXPHOS SYSTEM IN MITOCHONDRIA	ATP5PD	1.40945	0.471796
	SERPING1	10.5534	10.106	12.7544	12.6646			SERPING1	8.78705	9.62128	12.2153	12.9751																													WP ELECTRON TRANSPORT CHAIN OXPHOS SYSTEM IN MITOCHONDRIA	ATP5PF	0.893633	0.586604
	SLAMF7	3.26861	4.94914	0.283151	0			SLAMF7	4.52332	4.35767	0	0.802253																													WP ELECTRON TRANSPORT CHAIN OXPHOS SYSTEM IN MITOCHONDRIA	ATP5PO	1.44165	1.10057
	SLC25A28	7.07858	8.63614	7.82641	7.73546			SLC25A28	7.33682	8.21097	8.15062	8.96262																													WP ELECTRON TRANSPORT CHAIN OXPHOS SYSTEM IN MITOCHONDRIA	COX11	1.16297	0.742419
	SOCS1	2.15733	5.63275	4.05533	3.00462			SOCS1	4.38264	4.81141	5.55893	6.90749																													WP ELECTRON TRANSPORT CHAIN OXPHOS SYSTEM IN MITOCHONDRIA	COX17	0.687097	0.532154
	SOCS3	8.17542	9.17878	5.50893	6.15704			SOCS3	9.40843	9.49489	7.69047	7.53631																													WP ELECTRON TRANSPORT CHAIN OXPHOS SYSTEM IN MITOCHONDRIA	COX6B1	0.0874296	-1.39591
	SOD2	9.65514	10.1272	10.0792	10.9463			SOD2	9.935	9.8285	11.5947	12.0193																													WP ELECTRON TRANSPORT CHAIN OXPHOS SYSTEM IN MITOCHONDRIA	COX7A2	0.690959	0.472041
	SP110	9.80986	12.6068	4.63526	5.85475			SP110	9.313	11.8599	4.84633	10.6353																													WP ELECTRON TRANSPORT CHAIN OXPHOS SYSTEM IN MITOCHONDRIA	NDUFA10	0.753195	-0.072003
	SPPL2A	10.5981	10.0881	8.98855	9.17967			SPPL2A	11.01	10.8682	10.1001	10.133																													WP ELECTRON TRANSPORT CHAIN OXPHOS SYSTEM IN MITOCHONDRIA	NDUFA2	1.11039	-0.174887
	SRI	10.0165	8.89803	9.59725	9.4912			SRI	10.3685	9.96272	10.3958	10.1866																													WP ELECTRON TRANSPORT CHAIN OXPHOS SYSTEM IN MITOCHONDRIA	NDUFA5	3.32569	-0.0760043
	SSPN	7.99159	6.96128	5.48949	5.88041			SSPN	6.24485	6.03943	6.76438	6.93659																													WP ELECTRON TRANSPORT CHAIN OXPHOS SYSTEM IN MITOCHONDRIA	NDUFA6	0.685636	0.0231914
	ST3GAL5	5.17351	4.62529	7.36943	6.98229			ST3GAL5	4.6699	4.32941	8.38724	7.87824																													WP ELECTRON TRANSPORT CHAIN OXPHOS SYSTEM IN MITOCHONDRIA	NDUFA8	0.28242	-0.953283
	ST8SIA4	0	0	0	0			ST8SIA4	0	0	0	0																													WP ELECTRON TRANSPORT CHAIN OXPHOS SYSTEM IN MITOCHONDRIA	NDUFA9	0.736657	0.995552
	STAT1	10.5971	13.5391	10.8245	10.8162			STAT1	11.5732	14.6254	11.9552	14.7395																													WP ELECTRON TRANSPORT CHAIN OXPHOS SYSTEM IN MITOCHONDRIA	NDUFB1	0.668905	-0.0886399
	STAT2	9.77175	12.1526	9.25448	9.02806			STAT2	9.43437	11.4882	9.61274	11.5148																													WP ELECTRON TRANSPORT CHAIN OXPHOS SYSTEM IN MITOCHONDRIA	NDUFB10	1.21298	-0.387642
	STAT3	10.8462	11.4561	10.1808	10.2325			STAT3	11.7754	12.0051	11.6419	11.807																													WP ELECTRON TRANSPORT CHAIN OXPHOS SYSTEM IN MITOCHONDRIA	NDUFB2	1.41848	-1.49451
	STAT4	4.51943	4.94753	3.9739	4.4845			STAT4	4.0183	4.66523	5.03801	5.34827																													WP ELECTRON TRANSPORT CHAIN OXPHOS SYSTEM IN MITOCHONDRIA	NDUFB3	1.18852	-0.068331
	TAP1	8.83527	12.3074	1.28443	3.49542			TAP1	9.78501	12.2996	3.15392	10.0225																													WP ELECTRON TRANSPORT CHAIN OXPHOS SYSTEM IN MITOCHONDRIA	NDUFB4	0.905108	-0.307205
	TAPBP	13.3014	13.6614	9.07877	9.6769			TAPBP	12.3413	13.2249	9.77137	11.4839																													WP ELECTRON TRANSPORT CHAIN OXPHOS SYSTEM IN MITOCHONDRIA	NDUFB5	-0.258401	-1.56414
	TDRD7	8.19847	10.1728	8.47398	8.39495			TDRD7	8.50992	10.1421	9.07226	11.284																													WP ELECTRON TRANSPORT CHAIN OXPHOS SYSTEM IN MITOCHONDRIA	NDUFB8	0.76711	1.53085
	TENT5A	7.39993	11.3426	9.79506	10.3696			TENT5A	8.56423	9.35064	10.9875	11.6206																													WP ELECTRON TRANSPORT CHAIN OXPHOS SYSTEM IN MITOCHONDRIA	NDUFB9	0.915459	-0.704493
	TMEM140	5.9194	8.91654	6.99168	6.99117			TMEM140	8.45704	9.06727	8.82967	9.68156																													WP ELECTRON TRANSPORT CHAIN OXPHOS SYSTEM IN MITOCHONDRIA	NDUFS2	1.81737	0.116368
	TNFAIP2	8.70701	11.6044	7.65821	9.39072			TNFAIP2	8.75735	8.80571	9.79713	9.88105																													WP ELECTRON TRANSPORT CHAIN OXPHOS SYSTEM IN MITOCHONDRIA	NDUFS3	1.7505	0.0138207
	TNFAIP3	7.34751	11.9973	8.19666	10.4841			TNFAIP3	7.02729	7.43308	8.95303	9.14389																													WP ELECTRON TRANSPORT CHAIN OXPHOS SYSTEM IN MITOCHONDRIA	NDUFS5	0.796497	-0.0258084
	TNFAIP6	5.00091	6.23772	0.290639	0.358924			TNFAIP6	6.6812	6.56107	0	0.304546																													WP ELECTRON TRANSPORT CHAIN OXPHOS SYSTEM IN MITOCHONDRIA	NDUFS6	-0.786402	-1.38781
	TNFSF10	11.2703	13.0276	4.97461	5.32399			TNFSF10	8.82953	10.8955	4.88737	6.68567																													WP ELECTRON TRANSPORT CHAIN OXPHOS SYSTEM IN MITOCHONDRIA	NDUFS7	1.36754	0.293777
	TOR1B	8.54286	8.60894	8.7113	8.59834			TOR1B	9.27724	9.45242	9.60284	9.85515																													WP ELECTRON TRANSPORT CHAIN OXPHOS SYSTEM IN MITOCHONDRIA	NDUFV1	4.83362	-0.39257
	TRAFD1	8.89997	10.2498	9.07778	8.93033			TRAFD1	9.47042	9.97543	9.98768	10.424																													WP ELECTRON TRANSPORT CHAIN OXPHOS SYSTEM IN MITOCHONDRIA	SDHD	0.970228	-0.340628
	TRIM14	8.36772	10.7883	8.72336	8.52595			TRIM14	8.95682	10.9887	9.11351	11.905																													WP ELECTRON TRANSPORT CHAIN OXPHOS SYSTEM IN MITOCHONDRIA	SURF1	1.05526	0.363157
	TRIM21	8.1314	10.3108	5.3329	5.76295			TRIM21	8.15489	10.1301	5.63645	9.03639																													WP ELECTRON TRANSPORT CHAIN OXPHOS SYSTEM IN MITOCHONDRIA	UCP2	0.777118	-1.34864
	TRIM25	10.3944	12.0752	9.25857	9.11721			TRIM25	11.2195	12.627	9.88632	12.6379																													WP ELECTRON TRANSPORT CHAIN OXPHOS SYSTEM IN MITOCHONDRIA	UQCRB	1.68441	0.52209
	TRIM26	10.0982	11.7466	10.3014	10.2185			TRIM26	10.7545	11.3707	10.5344	10.8661																													WP ELECTRON TRANSPORT CHAIN OXPHOS SYSTEM IN MITOCHONDRIA	UQCRFS1	0.465162	-1.19414
	TRIM5	8.53022	10.5671	9.14084	9.28026			TRIM5	8.66342	10.1951	9.48876	10.1917																													WP ELECTRON TRANSPORT CHAIN OXPHOS SYSTEM IN MITOCHONDRIA	UQCRQ	0.86781	0.31883
	TXNIP	11.4866	13.5441	4.42353	5.54301			TXNIP	10.4228	11.8525	5.4183	6.23923
	UBA7	6.57786	9.40798	2.6988	2.33756			UBA7	5.18663	8.15017	3.32284	9.52947
	UBE2L6	8.60693	11.9637	6.17157	5.99397			UBE2L6	7.12945	11.487	7.16681	12.9425
	UPP1	7.77403	8.34247	6.81622	6.98105			UPP1	9.89119	9.64871	8.24284	8.61234
	USP18	5.3155	10.5103	7.63754	7.53091			USP18	6.39448	10.8123	8.57923	12.1479
	VAMP5	4.54654	6.07918	6.72098	6.78316			VAMP5	5.36031	6.90654	8.49702	8.83693
	VAMP8	8.50264	7.90662	7.458	7.38562			VAMP8	9.6308	9.52812	8.53425	8.21197
	VCAM1	2.9865	6.44994	2.1975	2.56569			VCAM1	1.50878	1.90536	2.36692	2.78782
	WARS1	10.6638	13.5799	9.64423	9.68479			WARS1	11.4807	12.5165	10.1435	10.4255
	XAF1	4.96703	11.783	0	2.02602			XAF1	2.02508	9.71355	0	8.18177
	XCL1	0	0.910508	5.47558	5.45366			XCL1	0	0	6.17838	5.85961
	ZBP1	3.16556	9.33198	0	0.814292			ZBP1	1.51187	8.08678	0	0
	ZNFX1	10.8862	14.4577	8.71979	9.32538			ZNFX1	11.1462	12.9459	9.49387	11.7065
[truncated: 411 more columns]
