# Supplementary material for: A genome-wide arrayed CRISPR screen identifies PLSCR1 as an intrinsic barrier to SARS-CoV-2 entry that recent virus variants have evolved to resist
Source: PLoS Biol. 2024 Sep 24;22(9):e3002767. doi: 10.1371/journal.pbio.3002767 (PMC11486371; doi:10.1371/journal.pbio.3002767)
Supplement: S2 Table — (XLSX) [file pbio.3002767.s016.xlsx]

## Sheet: Supp Table 02 mRNA-seq SARS-CoV
Gene.stable.ID	Sample.ID	Virus	Cells	Count	Gene	Chromosome	Gene.description	Biotype	Entrezgene
ENSG00000000003	S13	mock	huh75	621.408	TSPAN6	X	tetraspanin 6 [Source:HGNC Symbol;Acc:HGNC:11858]	protein_coding	7105
ENSG00000000003	S14	mock	huh75	605.872	TSPAN6	X	tetraspanin 6 [Source:HGNC Symbol;Acc:HGNC:11858]	protein_coding	7105
ENSG00000000003	S15	mock	huh75	674.867	TSPAN6	X	tetraspanin 6 [Source:HGNC Symbol;Acc:HGNC:11858]	protein_coding	7105
ENSG00000000003	S16	SARS2	huh75	497.528	TSPAN6	X	tetraspanin 6 [Source:HGNC Symbol;Acc:HGNC:11858]	protein_coding	7105
ENSG00000000003	S17	SARS2	huh75	440.569	TSPAN6	X	tetraspanin 6 [Source:HGNC Symbol;Acc:HGNC:11858]	protein_coding	7105
ENSG00000000003	S18	SARS2	huh75	605.684	TSPAN6	X	tetraspanin 6 [Source:HGNC Symbol;Acc:HGNC:11858]	protein_coding	7105
ENSG00000000003	S19	SARS2	Calu3	270.489	TSPAN6	X	tetraspanin 6 [Source:HGNC Symbol;Acc:HGNC:11858]	protein_coding	7105
ENSG00000000003	S20	SARS2	Calu3	306.247	TSPAN6	X	tetraspanin 6 [Source:HGNC Symbol;Acc:HGNC:11858]	protein_coding	7105
ENSG00000000003	S21	SARS2	Calu3	279.122	TSPAN6	X	tetraspanin 6 [Source:HGNC Symbol;Acc:HGNC:11858]	protein_coding	7105
ENSG00000000003	S22	mock	Calu3	697.716	TSPAN6	X	tetraspanin 6 [Source:HGNC Symbol;Acc:HGNC:11858]	protein_coding	7105
ENSG00000000003	S23	mock	Calu3	831.871	TSPAN6	X	tetraspanin 6 [Source:HGNC Symbol;Acc:HGNC:11858]	protein_coding	7105
ENSG00000000003	S24	mock	Calu3	759.68	TSPAN6	X	tetraspanin 6 [Source:HGNC Symbol;Acc:HGNC:11858]	protein_coding	7105
ENSG00000000005	S13	mock	huh75	0	TNMD	X	tenomodulin [Source:HGNC Symbol;Acc:HGNC:17757]	protein_coding	64102
ENSG00000000005	S14	mock	huh75	0.781771	TNMD	X	tenomodulin [Source:HGNC Symbol;Acc:HGNC:17757]	protein_coding	64102
ENSG00000000005	S15	mock	huh75	0	TNMD	X	tenomodulin [Source:HGNC Symbol;Acc:HGNC:17757]	protein_coding	64102
ENSG00000000005	S16	SARS2	huh75	0	TNMD	X	tenomodulin [Source:HGNC Symbol;Acc:HGNC:17757]	protein_coding	64102
ENSG00000000005	S17	SARS2	huh75	0	TNMD	X	tenomodulin [Source:HGNC Symbol;Acc:HGNC:17757]	protein_coding	64102
ENSG00000000005	S18	SARS2	huh75	0	TNMD	X	tenomodulin [Source:HGNC Symbol;Acc:HGNC:17757]	protein_coding	64102
ENSG00000000005	S19	SARS2	Calu3	1.19686	TNMD	X	tenomodulin [Source:HGNC Symbol;Acc:HGNC:17757]	protein_coding	64102
ENSG00000000005	S20	SARS2	Calu3	0	TNMD	X	tenomodulin [Source:HGNC Symbol;Acc:HGNC:17757]	protein_coding	64102
ENSG00000000005	S21	SARS2	Calu3	0	TNMD	X	tenomodulin [Source:HGNC Symbol;Acc:HGNC:17757]	protein_coding	64102
ENSG00000000005	S22	mock	Calu3	0	TNMD	X	tenomodulin [Source:HGNC Symbol;Acc:HGNC:17757]	protein_coding	64102
ENSG00000000005	S23	mock	Calu3	0	TNMD	X	tenomodulin [Source:HGNC Symbol;Acc:HGNC:17757]	protein_coding	64102
ENSG00000000005	S24	mock	Calu3	0	TNMD	X	tenomodulin [Source:HGNC Symbol;Acc:HGNC:17757]	protein_coding	64102
ENSG00000000419	S13	mock	huh75	747.294	DPM1	20	dolichyl-phosphate mannosyltransferase subunit 1, catalytic [Source:HGNC Symbol;Acc:HGNC:3005]	protein_coding	8813
ENSG00000000419	S14	mock	huh75	806.787	DPM1	20	dolichyl-phosphate mannosyltransferase subunit 1, catalytic [Source:HGNC Symbol;Acc:HGNC:3005]	protein_coding	8813
ENSG00000000419	S15	mock	huh75	793.57	DPM1	20	dolichyl-phosphate mannosyltransferase subunit 1, catalytic [Source:HGNC Symbol;Acc:HGNC:3005]	protein_coding	8813
ENSG00000000419	S16	SARS2	huh75	677.103	DPM1	20	dolichyl-phosphate mannosyltransferase subunit 1, catalytic [Source:HGNC Symbol;Acc:HGNC:3005]	protein_coding	8813
ENSG00000000419	S17	SARS2	huh75	740.034	DPM1	20	dolichyl-phosphate mannosyltransferase subunit 1, catalytic [Source:HGNC Symbol;Acc:HGNC:3005]	protein_coding	8813
ENSG00000000419	S18	SARS2	huh75	1080.47	DPM1	20	dolichyl-phosphate mannosyltransferase subunit 1, catalytic [Source:HGNC Symbol;Acc:HGNC:3005]	protein_coding	8813
ENSG00000000419	S19	SARS2	Calu3	688.192	DPM1	20	dolichyl-phosphate mannosyltransferase subunit 1, catalytic [Source:HGNC Symbol;Acc:HGNC:3005]	protein_coding	8813
ENSG00000000419	S20	SARS2	Calu3	874.718	DPM1	20	dolichyl-phosphate mannosyltransferase subunit 1, catalytic [Source:HGNC Symbol;Acc:HGNC:3005]	protein_coding	8813
ENSG00000000419	S21	SARS2	Calu3	796.546	DPM1	20	dolichyl-phosphate mannosyltransferase subunit 1, catalytic [Source:HGNC Symbol;Acc:HGNC:3005]	protein_coding	8813
ENSG00000000419	S22	mock	Calu3	1312.39	DPM1	20	dolichyl-phosphate mannosyltransferase subunit 1, catalytic [Source:HGNC Symbol;Acc:HGNC:3005]	protein_coding	8813
ENSG00000000419	S23	mock	Calu3	1540.37	DPM1	20	dolichyl-phosphate mannosyltransferase subunit 1, catalytic [Source:HGNC Symbol;Acc:HGNC:3005]	protein_coding	8813
ENSG00000000419	S24	mock	Calu3	1196.78	DPM1	20	dolichyl-phosphate mannosyltransferase subunit 1, catalytic [Source:HGNC Symbol;Acc:HGNC:3005]	protein_coding	8813
ENSG00000000457	S13	mock	huh75	235.734	SCYL3	1	SCY1 like pseudokinase 3 [Source:HGNC Symbol;Acc:HGNC:19285]	protein_coding	57147
ENSG00000000457	S14	mock	huh75	252.512	SCYL3	1	SCY1 like pseudokinase 3 [Source:HGNC Symbol;Acc:HGNC:19285]	protein_coding	57147
ENSG00000000457	S15	mock	huh75	229.936	SCYL3	1	SCY1 like pseudokinase 3 [Source:HGNC Symbol;Acc:HGNC:19285]	protein_coding	57147
ENSG00000000457	S16	SARS2	huh75	285.207	SCYL3	1	SCY1 like pseudokinase 3 [Source:HGNC Symbol;Acc:HGNC:19285]	protein_coding	57147
ENSG00000000457	S17	SARS2	huh75	304.541	SCYL3	1	SCY1 like pseudokinase 3 [Source:HGNC Symbol;Acc:HGNC:19285]	protein_coding	57147
ENSG00000000457	S18	SARS2	huh75	315.045	SCYL3	1	SCY1 like pseudokinase 3 [Source:HGNC Symbol;Acc:HGNC:19285]	protein_coding	57147
ENSG00000000457	S19	SARS2	Calu3	247.749	SCYL3	1	SCY1 like pseudokinase 3 [Source:HGNC Symbol;Acc:HGNC:19285]	protein_coding	57147
ENSG00000000457	S20	SARS2	Calu3	241.17	SCYL3	1	SCY1 like pseudokinase 3 [Source:HGNC Symbol;Acc:HGNC:19285]	protein_coding	57147
ENSG00000000457	S21	SARS2	Calu3	279.122	SCYL3	1	SCY1 like pseudokinase 3 [Source:HGNC Symbol;Acc:HGNC:19285]	protein_coding	57147
ENSG00000000457	S22	mock	Calu3	202.53	SCYL3	1	SCY1 like pseudokinase 3 [Source:HGNC Symbol;Acc:HGNC:19285]	protein_coding	57147
ENSG00000000457	S23	mock	Calu3	228.606	SCYL3	1	SCY1 like pseudokinase 3 [Source:HGNC Symbol;Acc:HGNC:19285]	protein_coding	57147
ENSG00000000457	S24	mock	Calu3	187.953	SCYL3	1	SCY1 like pseudokinase 3 [Source:HGNC Symbol;Acc:HGNC:19285]	protein_coding	57147
ENSG00000000460	S13	mock	huh75	343.98	C1orf112	1	chromosome 1 open reading frame 112 [Source:HGNC Symbol;Acc:HGNC:25565]	protein_coding	55732
ENSG00000000460	S14	mock	huh75	360.396	C1orf112	1	chromosome 1 open reading frame 112 [Source:HGNC Symbol;Acc:HGNC:25565]	protein_coding	55732
ENSG00000000460	S15	mock	huh75	388.484	C1orf112	1	chromosome 1 open reading frame 112 [Source:HGNC Symbol;Acc:HGNC:25565]	protein_coding	55732
ENSG00000000460	S16	SARS2	huh75	407.74	C1orf112	1	chromosome 1 open reading frame 112 [Source:HGNC Symbol;Acc:HGNC:25565]	protein_coding	55732
ENSG00000000460	S17	SARS2	huh75	374.585	C1orf112	1	chromosome 1 open reading frame 112 [Source:HGNC Symbol;Acc:HGNC:25565]	protein_coding	55732
ENSG00000000460	S18	SARS2	huh75	367.182	C1orf112	1	chromosome 1 open reading frame 112 [Source:HGNC Symbol;Acc:HGNC:25565]	protein_coding	55732
ENSG00000000460	S19	SARS2	Calu3	269.293	C1orf112	1	chromosome 1 open reading frame 112 [Source:HGNC Symbol;Acc:HGNC:25565]	protein_coding	55732
ENSG00000000460	S20	SARS2	Calu3	255.525	C1orf112	1	chromosome 1 open reading frame 112 [Source:HGNC Symbol;Acc:HGNC:25565]	protein_coding	55732
ENSG00000000460	S21	SARS2	Calu3	232.786	C1orf112	1	chromosome 1 open reading frame 112 [Source:HGNC Symbol;Acc:HGNC:25565]	protein_coding	55732
ENSG00000000460	S22	mock	Calu3	267.34	C1orf112	1	chromosome 1 open reading frame 112 [Source:HGNC Symbol;Acc:HGNC:25565]	protein_coding	55732
ENSG00000000460	S23	mock	Calu3	271.243	C1orf112	1	chromosome 1 open reading frame 112 [Source:HGNC Symbol;Acc:HGNC:25565]	protein_coding	55732
ENSG00000000460	S24	mock	Calu3	227.292	C1orf112	1	chromosome 1 open reading frame 112 [Source:HGNC Symbol;Acc:HGNC:25565]	protein_coding	55732
ENSG00000000938	S13	mock	huh75	0	FGR	1	FGR proto-oncogene, Src family tyrosine kinase [Source:HGNC Symbol;Acc:HGNC:3697]	protein_coding	2268
ENSG00000000938	S14	mock	huh75	0	FGR	1	FGR proto-oncogene, Src family tyrosine kinase [Source:HGNC Symbol;Acc:HGNC:3697]	protein_coding	2268
ENSG00000000938	S15	mock	huh75	0	FGR	1	FGR proto-oncogene, Src family tyrosine kinase [Source:HGNC Symbol;Acc:HGNC:3697]	protein_coding	2268
ENSG00000000938	S16	SARS2	huh75	0	FGR	1	FGR proto-oncogene, Src family tyrosine kinase [Source:HGNC Symbol;Acc:HGNC:3697]	protein_coding	2268
ENSG00000000938	S17	SARS2	huh75	0	FGR	1	FGR proto-oncogene, Src family tyrosine kinase [Source:HGNC Symbol;Acc:HGNC:3697]	protein_coding	2268
ENSG00000000938	S18	SARS2	huh75	1.10931	FGR	1	FGR proto-oncogene, Src family tyrosine kinase [Source:HGNC Symbol;Acc:HGNC:3697]	protein_coding	2268
ENSG00000000938	S19	SARS2	Calu3	1.19686	FGR	1	FGR proto-oncogene, Src family tyrosine kinase [Source:HGNC Symbol;Acc:HGNC:3697]	protein_coding	2268
ENSG00000000938	S20	SARS2	Calu3	4.78511	FGR	1	FGR proto-oncogene, Src family tyrosine kinase [Source:HGNC Symbol;Acc:HGNC:3697]	protein_coding	2268
ENSG00000000938	S21	SARS2	Calu3	3.30975	FGR	1	FGR proto-oncogene, Src family tyrosine kinase [Source:HGNC Symbol;Acc:HGNC:3697]	protein_coding	2268
ENSG00000000938	S22	mock	Calu3	1.01265	FGR	1	FGR proto-oncogene, Src family tyrosine kinase [Source:HGNC Symbol;Acc:HGNC:3697]	protein_coding	2268
ENSG00000000938	S23	mock	Calu3	0	FGR	1	FGR proto-oncogene, Src family tyrosine kinase [Source:HGNC Symbol;Acc:HGNC:3697]	protein_coding	2268
ENSG00000000938	S24	mock	Calu3	0	FGR	1	FGR proto-oncogene, Src family tyrosine kinase [Source:HGNC Symbol;Acc:HGNC:3697]	protein_coding	2268
ENSG00000000971	S13	mock	huh75	291.06	CFH	1	complement factor H [Source:HGNC Symbol;Acc:HGNC:4883]	protein_coding	3075
ENSG00000000971	S14	mock	huh75	301.763	CFH	1	complement factor H [Source:HGNC Symbol;Acc:HGNC:4883]	protein_coding	3075
ENSG00000000971	S15	mock	huh75	293.023	CFH	1	complement factor H [Source:HGNC Symbol;Acc:HGNC:4883]	protein_coding	3075
ENSG00000000971	S16	SARS2	huh75	319.009	CFH	1	complement factor H [Source:HGNC Symbol;Acc:HGNC:4883]	protein_coding	3075
ENSG00000000971	S17	SARS2	huh75	279.162	CFH	1	complement factor H [Source:HGNC Symbol;Acc:HGNC:4883]	protein_coding	3075
ENSG00000000971	S18	SARS2	huh75	327.247	CFH	1	complement factor H [Source:HGNC Symbol;Acc:HGNC:4883]	protein_coding	3075
ENSG00000000971	S19	SARS2	Calu3	359.057	CFH	1	complement factor H [Source:HGNC Symbol;Acc:HGNC:4883]	protein_coding	3075
ENSG00000000971	S20	SARS2	Calu3	319.645	CFH	1	complement factor H [Source:HGNC Symbol;Acc:HGNC:4883]	protein_coding	3075
ENSG00000000971	S21	SARS2	Calu3	336.491	CFH	1	complement factor H [Source:HGNC Symbol;Acc:HGNC:4883]	protein_coding	3075
ENSG00000000971	S22	mock	Calu3	52.6578	CFH	1	complement factor H [Source:HGNC Symbol;Acc:HGNC:4883]	protein_coding	3075
ENSG00000000971	S23	mock	Calu3	47.1726	CFH	1	complement factor H [Source:HGNC Symbol;Acc:HGNC:4883]	protein_coding	3075
ENSG00000000971	S24	mock	Calu3	29.7228	CFH	1	complement factor H [Source:HGNC Symbol;Acc:HGNC:4883]	protein_coding	3075
ENSG00000001036	S13	mock	huh75	1667.78	FUCA2	6	alpha-L-fucosidase 2 [Source:HGNC Symbol;Acc:HGNC:4008]	protein_coding	2519
ENSG00000001036	S14	mock	huh75	1702.7	FUCA2	6	alpha-L-fucosidase 2 [Source:HGNC Symbol;Acc:HGNC:4008]	protein_coding	2519
ENSG00000001036	S15	mock	huh75	1692.56	FUCA2	6	alpha-L-fucosidase 2 [Source:HGNC Symbol;Acc:HGNC:4008]	protein_coding	2519
ENSG00000001036	S16	SARS2	huh75	1680.61	FUCA2	6	alpha-L-fucosidase 2 [Source:HGNC Symbol;Acc:HGNC:4008]	protein_coding	2519
ENSG00000001036	S17	SARS2	huh75	1474.99	FUCA2	6	alpha-L-fucosidase 2 [Source:HGNC Symbol;Acc:HGNC:4008]	protein_coding	2519
ENSG00000001036	S18	SARS2	huh75	1642.89	FUCA2	6	alpha-L-fucosidase 2 [Source:HGNC Symbol;Acc:HGNC:4008]	protein_coding	2519
ENSG00000001036	S19	SARS2	Calu3	234.584	FUCA2	6	alpha-L-fucosidase 2 [Source:HGNC Symbol;Acc:HGNC:4008]	protein_coding	2519
ENSG00000001036	S20	SARS2	Calu3	269.88	FUCA2	6	alpha-L-fucosidase 2 [Source:HGNC Symbol;Acc:HGNC:4008]	protein_coding	2519
ENSG00000001036	S21	SARS2	Calu3	260.367	FUCA2	6	alpha-L-fucosidase 2 [Source:HGNC Symbol;Acc:HGNC:4008]	protein_coding	2519
ENSG00000001036	S22	mock	Calu3	476.958	FUCA2	6	alpha-L-fucosidase 2 [Source:HGNC Symbol;Acc:HGNC:4008]	protein_coding	2519
ENSG00000001036	S23	mock	Calu3	538.857	FUCA2	6	alpha-L-fucosidase 2 [Source:HGNC Symbol;Acc:HGNC:4008]	protein_coding	2519
ENSG00000001036	S24	mock	Calu3	479.936	FUCA2	6	alpha-L-fucosidase 2 [Source:HGNC Symbol;Acc:HGNC:4008]	protein_coding	2519
ENSG00000001084	S13	mock	huh75	473.874	GCLC	6	glutamate-cysteine ligase catalytic subunit [Source:HGNC Symbol;Acc:HGNC:4311]	protein_coding	2729
ENSG00000001084	S14	mock	huh75	512.841	GCLC	6	glutamate-cysteine ligase catalytic subunit [Source:HGNC Symbol;Acc:HGNC:4311]	protein_coding	2729
ENSG00000001084	S15	mock	huh75	488.926	GCLC	6	glutamate-cysteine ligase catalytic subunit [Source:HGNC Symbol;Acc:HGNC:4311]	protein_coding	2729
ENSG00000001084	S16	SARS2	huh75	532.386	GCLC	6	glutamate-cysteine ligase catalytic subunit [Source:HGNC Symbol;Acc:HGNC:4311]	protein_coding	2729
ENSG00000001084	S17	SARS2	huh75	451.735	GCLC	6	glutamate-cysteine ligase catalytic subunit [Source:HGNC Symbol;Acc:HGNC:4311]	protein_coding	2729
ENSG00000001084	S18	SARS2	huh75	486.988	GCLC	6	glutamate-cysteine ligase catalytic subunit [Source:HGNC Symbol;Acc:HGNC:4311]	protein_coding	2729
ENSG00000001084	S19	SARS2	Calu3	438.049	GCLC	6	glutamate-cysteine ligase catalytic subunit [Source:HGNC Symbol;Acc:HGNC:4311]	protein_coding	2729
ENSG00000001084	S20	SARS2	Calu3	520.62	GCLC	6	glutamate-cysteine ligase catalytic subunit [Source:HGNC Symbol;Acc:HGNC:4311]	protein_coding	2729
ENSG00000001084	S21	SARS2	Calu3	549.418	GCLC	6	glutamate-cysteine ligase catalytic subunit [Source:HGNC Symbol;Acc:HGNC:4311]	protein_coding	2729
ENSG00000001084	S22	mock	Calu3	438.477	GCLC	6	glutamate-cysteine ligase catalytic subunit [Source:HGNC Symbol;Acc:HGNC:4311]	protein_coding	2729
ENSG00000001084	S23	mock	Calu3	468.098	GCLC	6	glutamate-cysteine ligase catalytic subunit [Source:HGNC Symbol;Acc:HGNC:4311]	protein_coding	2729
ENSG00000001084	S24	mock	Calu3	400.384	GCLC	6	glutamate-cysteine ligase catalytic subunit [Source:HGNC Symbol;Acc:HGNC:4311]	protein_coding	2729
ENSG00000001167	S13	mock	huh75	975.812	NFYA	6	nuclear transcription factor Y subunit alpha [Source:HGNC Symbol;Acc:HGNC:7804]	protein_coding	4800
ENSG00000001167	S14	mock	huh75	1085.88	NFYA	6	nuclear transcription factor Y subunit alpha [Source:HGNC Symbol;Acc:HGNC:7804]	protein_coding	4800
ENSG00000001167	S15	mock	huh75	1016.87	NFYA	6	nuclear transcription factor Y subunit alpha [Source:HGNC Symbol;Acc:HGNC:7804]	protein_coding	4800
ENSG00000001167	S16	SARS2	huh75	908.437	NFYA	6	nuclear transcription factor Y subunit alpha [Source:HGNC Symbol;Acc:HGNC:7804]	protein_coding	4800
ENSG00000001167	S17	SARS2	huh75	1017.17	NFYA	6	nuclear transcription factor Y subunit alpha [Source:HGNC Symbol;Acc:HGNC:7804]	protein_coding	4800
ENSG00000001167	S18	SARS2	huh75	1149.25	NFYA	6	nuclear transcription factor Y subunit alpha [Source:HGNC Symbol;Acc:HGNC:7804]	protein_coding	4800
ENSG00000001167	S19	SARS2	Calu3	429.671	NFYA	6	nuclear transcription factor Y subunit alpha [Source:HGNC Symbol;Acc:HGNC:7804]	protein_coding	4800
ENSG00000001167	S20	SARS2	Calu3	427.789	NFYA	6	nuclear transcription factor Y subunit alpha [Source:HGNC Symbol;Acc:HGNC:7804]	protein_coding	4800
ENSG00000001167	S21	SARS2	Calu3	422.545	NFYA	6	nuclear transcription factor Y subunit alpha [Source:HGNC Symbol;Acc:HGNC:7804]	protein_coding	4800
ENSG00000001167	S22	mock	Calu3	550.882	NFYA	6	nuclear transcription factor Y subunit alpha [Source:HGNC Symbol;Acc:HGNC:7804]	protein_coding	4800
ENSG00000001167	S23	mock	Calu3	589.658	NFYA	6	nuclear transcription factor Y subunit alpha [Source:HGNC Symbol;Acc:HGNC:7804]	protein_coding	4800
ENSG00000001167	S24	mock	Calu3	529.766	NFYA	6	nuclear transcription factor Y subunit alpha [Source:HGNC Symbol;Acc:HGNC:7804]	protein_coding	4800
ENSG00000001460	S13	mock	huh75	79.3799	STPG1	1	sperm tail PG-rich repeat containing 1 [Source:HGNC Symbol;Acc:HGNC:28070]	protein_coding	90529
ENSG00000001460	S14	mock	huh75	65.6687	STPG1	1	sperm tail PG-rich repeat containing 1 [Source:HGNC Symbol;Acc:HGNC:28070]	protein_coding	90529
ENSG00000001460	S15	mock	huh75	87.1599	STPG1	1	sperm tail PG-rich repeat containing 1 [Source:HGNC Symbol;Acc:HGNC:28070]	protein_coding	90529
ENSG00000001460	S16	SARS2	huh75	76.0552	STPG1	1	sperm tail PG-rich repeat containing 1 [Source:HGNC Symbol;Acc:HGNC:28070]	protein_coding	90529
ENSG00000001460	S17	SARS2	huh75	103.544	STPG1	1	sperm tail PG-rich repeat containing 1 [Source:HGNC Symbol;Acc:HGNC:28070]	protein_coding	90529
ENSG00000001460	S18	SARS2	huh75	89.8542	STPG1	1	sperm tail PG-rich repeat containing 1 [Source:HGNC Symbol;Acc:HGNC:28070]	protein_coding	90529
ENSG00000001460	S19	SARS2	Calu3	189.103	STPG1	1	sperm tail PG-rich repeat containing 1 [Source:HGNC Symbol;Acc:HGNC:28070]	protein_coding	90529
ENSG00000001460	S20	SARS2	Calu3	163.651	STPG1	1	sperm tail PG-rich repeat containing 1 [Source:HGNC Symbol;Acc:HGNC:28070]	protein_coding	90529
ENSG00000001460	S21	SARS2	Calu3	189.759	STPG1	1	sperm tail PG-rich repeat containing 1 [Source:HGNC Symbol;Acc:HGNC:28070]	protein_coding	90529
ENSG00000001460	S22	mock	Calu3	208.606	STPG1	1	sperm tail PG-rich repeat containing 1 [Source:HGNC Symbol;Acc:HGNC:28070]	protein_coding	90529
ENSG00000001460	S23	mock	Calu3	170.547	STPG1	1	sperm tail PG-rich repeat containing 1 [Source:HGNC Symbol;Acc:HGNC:28070]	protein_coding	90529
ENSG00000001460	S24	mock	Calu3	220.299	STPG1	1	sperm tail PG-rich repeat containing 1 [Source:HGNC Symbol;Acc:HGNC:28070]	protein_coding	90529
ENSG00000001461	S13	mock	huh75	132.3	NIPAL3	1	NIPA like domain containing 3 [Source:HGNC Symbol;Acc:HGNC:25233]	protein_coding	57185
ENSG00000001461	S14	mock	huh75	164.172	NIPAL3	1	NIPA like domain containing 3 [Source:HGNC Symbol;Acc:HGNC:25233]	protein_coding	57185
ENSG00000001461	S15	mock	huh75	168.509	NIPAL3	1	NIPA like domain containing 3 [Source:HGNC Symbol;Acc:HGNC:25233]	protein_coding	57185
ENSG00000001461	S16	SARS2	huh75	117.252	NIPAL3	1	NIPA like domain containing 3 [Source:HGNC Symbol;Acc:HGNC:25233]	protein_coding	57185
ENSG00000001461	S17	SARS2	huh75	126.892	NIPAL3	1	NIPA like domain containing 3 [Source:HGNC Symbol;Acc:HGNC:25233]	protein_coding	57185
ENSG00000001461	S18	SARS2	huh75	145.32	NIPAL3	1	NIPA like domain containing 3 [Source:HGNC Symbol;Acc:HGNC:25233]	protein_coding	57185
ENSG00000001461	S19	SARS2	Calu3	304.001	NIPAL3	1	NIPA like domain containing 3 [Source:HGNC Symbol;Acc:HGNC:25233]	protein_coding	57185
ENSG00000001461	S20	SARS2	Calu3	334.958	NIPAL3	1	NIPA like domain containing 3 [Source:HGNC Symbol;Acc:HGNC:25233]	protein_coding	57185
ENSG00000001461	S21	SARS2	Calu3	292.361	NIPAL3	1	NIPA like domain containing 3 [Source:HGNC Symbol;Acc:HGNC:25233]	protein_coding	57185
ENSG00000001461	S22	mock	Calu3	613.666	NIPAL3	1	NIPA like domain containing 3 [Source:HGNC Symbol;Acc:HGNC:25233]	protein_coding	57185
ENSG00000001461	S23	mock	Calu3	682.189	NIPAL3	1	NIPA like domain containing 3 [Source:HGNC Symbol;Acc:HGNC:25233]	protein_coding	57185
ENSG00000001461	S24	mock	Calu3	667.015	NIPAL3	1	NIPA like domain containing 3 [Source:HGNC Symbol;Acc:HGNC:25233]	protein_coding	57185
ENSG00000001497	S13	mock	huh75	922.892	LAS1L	X	LAS1 like ribosome biogenesis factor [Source:HGNC Symbol;Acc:HGNC:25726]	protein_coding	81887
ENSG00000001497	S14	mock	huh75	949.851	LAS1L	X	LAS1 like ribosome biogenesis factor [Source:HGNC Symbol;Acc:HGNC:25726]	protein_coding	81887
ENSG00000001497	S15	mock	huh75	886.541	LAS1L	X	LAS1 like ribosome biogenesis factor [Source:HGNC Symbol;Acc:HGNC:25726]	protein_coding	81887
ENSG00000001497	S16	SARS2	huh75	870.41	LAS1L	X	LAS1 like ribosome biogenesis factor [Source:HGNC Symbol;Acc:HGNC:25726]	protein_coding	81887
ENSG00000001497	S17	SARS2	huh75	853.729	LAS1L	X	LAS1 like ribosome biogenesis factor [Source:HGNC Symbol;Acc:HGNC:25726]	protein_coding	81887
ENSG00000001497	S18	SARS2	huh75	874.138	LAS1L	X	LAS1 like ribosome biogenesis factor [Source:HGNC Symbol;Acc:HGNC:25726]	protein_coding	81887
ENSG00000001497	S19	SARS2	Calu3	467.971	LAS1L	X	LAS1 like ribosome biogenesis factor [Source:HGNC Symbol;Acc:HGNC:25726]	protein_coding	81887
ENSG00000001497	S20	SARS2	Calu3	483.296	LAS1L	X	LAS1 like ribosome biogenesis factor [Source:HGNC Symbol;Acc:HGNC:25726]	protein_coding	81887
ENSG00000001497	S21	SARS2	Calu3	457.849	LAS1L	X	LAS1 like ribosome biogenesis factor [Source:HGNC Symbol;Acc:HGNC:25726]	protein_coding	81887
ENSG00000001497	S22	mock	Calu3	677.463	LAS1L	X	LAS1 like ribosome biogenesis factor [Source:HGNC Symbol;Acc:HGNC:25726]	protein_coding	81887
ENSG00000001497	S23	mock	Calu3	662.231	LAS1L	X	LAS1 like ribosome biogenesis factor [Source:HGNC Symbol;Acc:HGNC:25726]	protein_coding	81887
ENSG00000001497	S24	mock	Calu3	604.073	LAS1L	X	LAS1 like ribosome biogenesis factor [Source:HGNC Symbol;Acc:HGNC:25726]	protein_coding	81887
ENSG00000001561	S13	mock	huh75	141.922	ENPP4	6	ectonucleotide pyrophosphatase/phosphodiesterase 4 [Source:HGNC Symbol;Acc:HGNC:3359]	protein_coding	22875
ENSG00000001561	S14	mock	huh75	152.445	ENPP4	6	ectonucleotide pyrophosphatase/phosphodiesterase 4 [Source:HGNC Symbol;Acc:HGNC:3359]	protein_coding	22875
ENSG00000001561	S15	mock	huh75	123.684	ENPP4	6	ectonucleotide pyrophosphatase/phosphodiesterase 4 [Source:HGNC Symbol;Acc:HGNC:3359]	protein_coding	22875
ENSG00000001561	S16	SARS2	huh75	140.491	ENPP4	6	ectonucleotide pyrophosphatase/phosphodiesterase 4 [Source:HGNC Symbol;Acc:HGNC:3359]	protein_coding	22875
ENSG00000001561	S17	SARS2	huh75	150.24	ENPP4	6	ectonucleotide pyrophosphatase/phosphodiesterase 4 [Source:HGNC Symbol;Acc:HGNC:3359]	protein_coding	22875
ENSG00000001561	S18	SARS2	huh75	180.818	ENPP4	6	ectonucleotide pyrophosphatase/phosphodiesterase 4 [Source:HGNC Symbol;Acc:HGNC:3359]	protein_coding	22875
ENSG00000001561	S19	SARS2	Calu3	531.404	ENPP4	6	ectonucleotide pyrophosphatase/phosphodiesterase 4 [Source:HGNC Symbol;Acc:HGNC:3359]	protein_coding	22875
ENSG00000001561	S20	SARS2	Calu3	599.096	ENPP4	6	ectonucleotide pyrophosphatase/phosphodiesterase 4 [Source:HGNC Symbol;Acc:HGNC:3359]	protein_coding	22875
ENSG00000001561	S21	SARS2	Calu3	556.038	ENPP4	6	ectonucleotide pyrophosphatase/phosphodiesterase 4 [Source:HGNC Symbol;Acc:HGNC:3359]	protein_coding	22875
ENSG00000001561	S22	mock	Calu3	1161.51	ENPP4	6	ectonucleotide pyrophosphatase/phosphodiesterase 4 [Source:HGNC Symbol;Acc:HGNC:3359]	protein_coding	22875
ENSG00000001561	S23	mock	Calu3	1196.55	ENPP4	6	ectonucleotide pyrophosphatase/phosphodiesterase 4 [Source:HGNC Symbol;Acc:HGNC:3359]	protein_coding	22875
ENSG00000001561	S24	mock	Calu3	847.974	ENPP4	6	ectonucleotide pyrophosphatase/phosphodiesterase 4 [Source:HGNC Symbol;Acc:HGNC:3359]	protein_coding	22875
ENSG00000001617	S13	mock	huh75	97.8217	SEMA3F	3	semaphorin 3F [Source:HGNC Symbol;Acc:HGNC:10728]	protein_coding	6405
ENSG00000001617	S14	mock	huh75	87.5583	SEMA3F	3	semaphorin 3F [Source:HGNC Symbol;Acc:HGNC:10728]	protein_coding	6405
ENSG00000001617	S15	mock	huh75	78.0289	SEMA3F	3	semaphorin 3F [Source:HGNC Symbol;Acc:HGNC:10728]	protein_coding	6405
ENSG00000001617	S16	SARS2	huh75	144.716	SEMA3F	3	semaphorin 3F [Source:HGNC Symbol;Acc:HGNC:10728]	protein_coding	6405
ENSG00000001617	S17	SARS2	huh75	141.104	SEMA3F	3	semaphorin 3F [Source:HGNC Symbol;Acc:HGNC:10728]	protein_coding	6405
ENSG00000001617	S18	SARS2	huh75	104.275	SEMA3F	3	semaphorin 3F [Source:HGNC Symbol;Acc:HGNC:10728]	protein_coding	6405
ENSG00000001617	S19	SARS2	Calu3	3.59057	SEMA3F	3	semaphorin 3F [Source:HGNC Symbol;Acc:HGNC:10728]	protein_coding	6405
ENSG00000001617	S20	SARS2	Calu3	1.91404	SEMA3F	3	semaphorin 3F [Source:HGNC Symbol;Acc:HGNC:10728]	protein_coding	6405
ENSG00000001617	S21	SARS2	Calu3	9.92925	SEMA3F	3	semaphorin 3F [Source:HGNC Symbol;Acc:HGNC:10728]	protein_coding	6405
ENSG00000001617	S22	mock	Calu3	11.1392	SEMA3F	3	semaphorin 3F [Source:HGNC Symbol;Acc:HGNC:10728]	protein_coding	6405
ENSG00000001617	S23	mock	Calu3	11.7932	SEMA3F	3	semaphorin 3F [Source:HGNC Symbol;Acc:HGNC:10728]	protein_coding	6405
ENSG00000001617	S24	mock	Calu3	8.74201	SEMA3F	3	semaphorin 3F [Source:HGNC Symbol;Acc:HGNC:10728]	protein_coding	6405
ENSG00000001626	S13	mock	huh75	41.6945	CFTR	7	CF transmembrane conductance regulator [Source:HGNC Symbol;Acc:HGNC:1884]	protein_coding	1080
ENSG00000001626	S14	mock	huh75	35.9614	CFTR	7	CF transmembrane conductance regulator [Source:HGNC Symbol;Acc:HGNC:1884]	protein_coding	1080
ENSG00000001626	S15	mock	huh75	37.3542	CFTR	7	CF transmembrane conductance regulator [Source:HGNC Symbol;Acc:HGNC:1884]	protein_coding	1080
ENSG00000001626	S16	SARS2	huh75	28.5207	CFTR	7	CF transmembrane conductance regulator [Source:HGNC Symbol;Acc:HGNC:1884]	protein_coding	1080
ENSG00000001626	S17	SARS2	huh75	38.5751	CFTR	7	CF transmembrane conductance regulator [Source:HGNC Symbol;Acc:HGNC:1884]	protein_coding	1080
ENSG00000001626	S18	SARS2	huh75	70.9959	CFTR	7	CF transmembrane conductance regulator [Source:HGNC Symbol;Acc:HGNC:1884]	protein_coding	1080
ENSG00000001626	S19	SARS2	Calu3	3067.54	CFTR	7	CF transmembrane conductance regulator [Source:HGNC Symbol;Acc:HGNC:1884]	protein_coding	1080
ENSG00000001626	S20	SARS2	Calu3	2989.74	CFTR	7	CF transmembrane conductance regulator [Source:HGNC Symbol;Acc:HGNC:1884]	protein_coding	1080
ENSG00000001626	S21	SARS2	Calu3	2925.82	CFTR	7	CF transmembrane conductance regulator [Source:HGNC Symbol;Acc:HGNC:1884]	protein_coding	1080
ENSG00000001626	S22	mock	Calu3	8668.28	CFTR	7	CF transmembrane conductance regulator [Source:HGNC Symbol;Acc:HGNC:1884]	protein_coding	1080
ENSG00000001626	S23	mock	Calu3	9357.42	CFTR	7	CF transmembrane conductance regulator [Source:HGNC Symbol;Acc:HGNC:1884]	protein_coding	1080
ENSG00000001626	S24	mock	Calu3	7719.19	CFTR	7	CF transmembrane conductance regulator [Source:HGNC Symbol;Acc:HGNC:1884]	protein_coding	1080
ENSG00000001629	S13	mock	huh75	498.73	ANKIB1	7	ankyrin repeat and IBR domain containing 1 [Source:HGNC Symbol;Acc:HGNC:22215]	protein_coding	54467
ENSG00000001629	S14	mock	huh75	500.333	ANKIB1	7	ankyrin repeat and IBR domain containing 1 [Source:HGNC Symbol;Acc:HGNC:22215]	protein_coding	54467
ENSG00000001629	S15	mock	huh75	490.586	ANKIB1	7	ankyrin repeat and IBR domain containing 1 [Source:HGNC Symbol;Acc:HGNC:22215]	protein_coding	54467
ENSG00000001629	S16	SARS2	huh75	495.415	ANKIB1	7	ankyrin repeat and IBR domain containing 1 [Source:HGNC Symbol;Acc:HGNC:22215]	protein_coding	54467
ENSG00000001629	S17	SARS2	huh75	512.643	ANKIB1	7	ankyrin repeat and IBR domain containing 1 [Source:HGNC Symbol;Acc:HGNC:22215]	protein_coding	54467
ENSG00000001629	S18	SARS2	huh75	593.482	ANKIB1	7	ankyrin repeat and IBR domain containing 1 [Source:HGNC Symbol;Acc:HGNC:22215]	protein_coding	54467
ENSG00000001629	S19	SARS2	Calu3	1096.32	ANKIB1	7	ankyrin repeat and IBR domain containing 1 [Source:HGNC Symbol;Acc:HGNC:22215]	protein_coding	54467
ENSG00000001629	S20	SARS2	Calu3	1160.87	ANKIB1	7	ankyrin repeat and IBR domain containing 1 [Source:HGNC Symbol;Acc:HGNC:22215]	protein_coding	54467
ENSG00000001629	S21	SARS2	Calu3	1122	ANKIB1	7	ankyrin repeat and IBR domain containing 1 [Source:HGNC Symbol;Acc:HGNC:22215]	protein_coding	54467
ENSG00000001629	S22	mock	Calu3	950.878	ANKIB1	7	ankyrin repeat and IBR domain containing 1 [Source:HGNC Symbol;Acc:HGNC:22215]	protein_coding	54467
ENSG00000001629	S23	mock	Calu3	1022.38	ANKIB1	7	ankyrin repeat and IBR domain containing 1 [Source:HGNC Symbol;Acc:HGNC:22215]	protein_coding	54467
ENSG00000001629	S24	mock	Calu3	827.868	ANKIB1	7	ankyrin repeat and IBR domain containing 1 [Source:HGNC Symbol;Acc:HGNC:22215]	protein_coding	54467
ENSG00000001630	S13	mock	huh75	105.84	CYP51A1	7	cytochrome P450 family 51 subfamily A member 1 [Source:HGNC Symbol;Acc:HGNC:2649]	protein_coding	1595
ENSG00000001630	S14	mock	huh75	96.9395	CYP51A1	7	cytochrome P450 family 51 subfamily A member 1 [Source:HGNC Symbol;Acc:HGNC:2649]	protein_coding	1595
ENSG00000001630	S15	mock	huh75	92.9706	CYP51A1	7	cytochrome P450 family 51 subfamily A member 1 [Source:HGNC Symbol;Acc:HGNC:2649]	protein_coding	1595
ENSG00000001630	S16	SARS2	huh75	99.2943	CYP51A1	7	cytochrome P450 family 51 subfamily A member 1 [Source:HGNC Symbol;Acc:HGNC:2649]	protein_coding	1595
ENSG00000001630	S17	SARS2	huh75	98.4681	CYP51A1	7	cytochrome P450 family 51 subfamily A member 1 [Source:HGNC Symbol;Acc:HGNC:2649]	protein_coding	1595
ENSG00000001630	S18	SARS2	huh75	28.8421	CYP51A1	7	cytochrome P450 family 51 subfamily A member 1 [Source:HGNC Symbol;Acc:HGNC:2649]	protein_coding	1595
ENSG00000001630	S19	SARS2	Calu3	22.7403	CYP51A1	7	cytochrome P450 family 51 subfamily A member 1 [Source:HGNC Symbol;Acc:HGNC:2649]	protein_coding	1595
ENSG00000001630	S20	SARS2	Calu3	19.1404	CYP51A1	7	cytochrome P450 family 51 subfamily A member 1 [Source:HGNC Symbol;Acc:HGNC:2649]	protein_coding	1595
ENSG00000001630	S21	SARS2	Calu3	11.0325	CYP51A1	7	cytochrome P450 family 51 subfamily A member 1 [Source:HGNC Symbol;Acc:HGNC:2649]	protein_coding	1595
ENSG00000001630	S22	mock	Calu3	12.1518	CYP51A1	7	cytochrome P450 family 51 subfamily A member 1 [Source:HGNC Symbol;Acc:HGNC:2649]	protein_coding	1595
ENSG00000001630	S23	mock	Calu3	13.6075	CYP51A1	7	cytochrome P450 family 51 subfamily A member 1 [Source:HGNC Symbol;Acc:HGNC:2649]	protein_coding	1595
ENSG00000001630	S24	mock	Calu3	39.339	CYP51A1	7	cytochrome P450 family 51 subfamily A member 1 [Source:HGNC Symbol;Acc:HGNC:2649]	protein_coding	1595
ENSG00000001631	S13	mock	huh75	102.633	KRIT1	7	KRIT1 ankyrin repeat containing [Source:HGNC Symbol;Acc:HGNC:1573]	protein_coding	889
ENSG00000001631	S14	mock	huh75	118.829	KRIT1	7	KRIT1 ankyrin repeat containing [Source:HGNC Symbol;Acc:HGNC:1573]	protein_coding	889
ENSG00000001631	S15	mock	huh75	113.723	KRIT1	7	KRIT1 ankyrin repeat containing [Source:HGNC Symbol;Acc:HGNC:1573]	protein_coding	889
ENSG00000001631	S16	SARS2	huh75	104.576	KRIT1	7	KRIT1 ankyrin repeat containing [Source:HGNC Symbol;Acc:HGNC:1573]	protein_coding	889
ENSG00000001631	S17	SARS2	huh75	110.65	KRIT1	7	KRIT1 ankyrin repeat containing [Source:HGNC Symbol;Acc:HGNC:1573]	protein_coding	889
ENSG00000001631	S18	SARS2	huh75	109.822	KRIT1	7	KRIT1 ankyrin repeat containing [Source:HGNC Symbol;Acc:HGNC:1573]	protein_coding	889
ENSG00000001631	S19	SARS2	Calu3	64.6302	KRIT1	7	KRIT1 ankyrin repeat containing [Source:HGNC Symbol;Acc:HGNC:1573]	protein_coding	889
ENSG00000001631	S20	SARS2	Calu3	58.3784	KRIT1	7	KRIT1 ankyrin repeat containing [Source:HGNC Symbol;Acc:HGNC:1573]	protein_coding	889
ENSG00000001631	S21	SARS2	Calu3	63.9885	KRIT1	7	KRIT1 ankyrin repeat containing [Source:HGNC Symbol;Acc:HGNC:1573]	protein_coding	889
ENSG00000001631	S22	mock	Calu3	65.8223	KRIT1	7	KRIT1 ankyrin repeat containing [Source:HGNC Symbol;Acc:HGNC:1573]	protein_coding	889
ENSG00000001631	S23	mock	Calu3	69.8518	KRIT1	7	KRIT1 ankyrin repeat containing [Source:HGNC Symbol;Acc:HGNC:1573]	protein_coding	889
ENSG00000001631	S24	mock	Calu3	72.5586	KRIT1	7	KRIT1 ankyrin repeat containing [Source:HGNC Symbol;Acc:HGNC:1573]	protein_coding	889
ENSG00000002016	S13	mock	huh75	246.96	RAD52	12	RAD52 homolog, DNA repair protein [Source:HGNC Symbol;Acc:HGNC:9824]	protein_coding	5893
ENSG00000002016	S14	mock	huh75	287.692	RAD52	12	RAD52 homolog, DNA repair protein [Source:HGNC Symbol;Acc:HGNC:9824]	protein_coding	5893
ENSG00000002016	S15	mock	huh75	258.159	RAD52	12	RAD52 homolog, DNA repair protein [Source:HGNC Symbol;Acc:HGNC:9824]	protein_coding	5893
ENSG00000002016	S16	SARS2	huh75	270.419	RAD52	12	RAD52 homolog, DNA repair protein [Source:HGNC Symbol;Acc:HGNC:9824]	protein_coding	5893
ENSG00000002016	S17	SARS2	huh75	257.844	RAD52	12	RAD52 homolog, DNA repair protein [Source:HGNC Symbol;Acc:HGNC:9824]	protein_coding	5893
ENSG00000002016	S18	SARS2	huh75	276.219	RAD52	12	RAD52 homolog, DNA repair protein [Source:HGNC Symbol;Acc:HGNC:9824]	protein_coding	5893
ENSG00000002016	S19	SARS2	Calu3	246.552	RAD52	12	RAD52 homolog, DNA repair protein [Source:HGNC Symbol;Acc:HGNC:9824]	protein_coding	5893
ENSG00000002016	S20	SARS2	Calu3	241.17	RAD52	12	RAD52 homolog, DNA repair protein [Source:HGNC Symbol;Acc:HGNC:9824]	protein_coding	5893
ENSG00000002016	S21	SARS2	Calu3	239.405	RAD52	12	RAD52 homolog, DNA repair protein [Source:HGNC Symbol;Acc:HGNC:9824]	protein_coding	5893
ENSG00000002016	S22	mock	Calu3	93.1638	RAD52	12	RAD52 homolog, DNA repair protein [Source:HGNC Symbol;Acc:HGNC:9824]	protein_coding	5893
ENSG00000002016	S23	mock	Calu3	97.0668	RAD52	12	RAD52 homolog, DNA repair protein [Source:HGNC Symbol;Acc:HGNC:9824]	protein_coding	5893
ENSG00000002016	S24	mock	Calu3	111.023	RAD52	12	RAD52 homolog, DNA repair protein [Source:HGNC Symbol;Acc:HGNC:9824]	protein_coding	5893
ENSG00000002079	S13	mock	huh75	0.801817	MYH16	7	myosin heavy chain 16 pseudogene [Source:HGNC Symbol;Acc:HGNC:31038]	transcribed_unitary_pseudogene	NA
ENSG00000002079	S14	mock	huh75	0	MYH16	7	myosin heavy chain 16 pseudogene [Source:HGNC Symbol;Acc:HGNC:31038]	transcribed_unitary_pseudogene	NA
ENSG00000002079	S15	mock	huh75	0	MYH16	7	myosin heavy chain 16 pseudogene [Source:HGNC Symbol;Acc:HGNC:31038]	transcribed_unitary_pseudogene	NA
ENSG00000002079	S16	SARS2	huh75	3.16897	MYH16	7	myosin heavy chain 16 pseudogene [Source:HGNC Symbol;Acc:HGNC:31038]	transcribed_unitary_pseudogene	NA
ENSG00000002079	S17	SARS2	huh75	12.1816	MYH16	7	myosin heavy chain 16 pseudogene [Source:HGNC Symbol;Acc:HGNC:31038]	transcribed_unitary_pseudogene	NA
ENSG00000002079	S18	SARS2	huh75	11.0931	MYH16	7	myosin heavy chain 16 pseudogene [Source:HGNC Symbol;Acc:HGNC:31038]	transcribed_unitary_pseudogene	NA
ENSG00000002079	S19	SARS2	Calu3	39.4962	MYH16	7	myosin heavy chain 16 pseudogene [Source:HGNC Symbol;Acc:HGNC:31038]	transcribed_unitary_pseudogene	NA
ENSG00000002079	S20	SARS2	Calu3	52.6362	MYH16	7	myosin heavy chain 16 pseudogene [Source:HGNC Symbol;Acc:HGNC:31038]	transcribed_unitary_pseudogene	NA
ENSG00000002079	S21	SARS2	Calu3	33.0975	MYH16	7	myosin heavy chain 16 pseudogene [Source:HGNC Symbol;Acc:HGNC:31038]	transcribed_unitary_pseudogene	NA
ENSG00000002079	S22	mock	Calu3	47.5946	MYH16	7	myosin heavy chain 16 pseudogene [Source:HGNC Symbol;Acc:HGNC:31038]	transcribed_unitary_pseudogene	NA
ENSG00000002079	S23	mock	Calu3	30.8436	MYH16	7	myosin heavy chain 16 pseudogene [Source:HGNC Symbol;Acc:HGNC:31038]	transcribed_unitary_pseudogene	NA
ENSG00000002079	S24	mock	Calu3	46.3326	MYH16	7	myosin heavy chain 16 pseudogene [Source:HGNC Symbol;Acc:HGNC:31038]	transcribed_unitary_pseudogene	NA
ENSG00000002330	S13	mock	huh75	108.245	BAD	11	BCL2 associated agonist of cell death [Source:HGNC Symbol;Acc:HGNC:936]	protein_coding	572
ENSG00000002330	S14	mock	huh75	74.2682	BAD	11	BCL2 associated agonist of cell death [Source:HGNC Symbol;Acc:HGNC:936]	protein_coding	572
ENSG00000002330	S15	mock	huh75	104.592	BAD	11	BCL2 associated agonist of cell death [Source:HGNC Symbol;Acc:HGNC:936]	protein_coding	572
ENSG00000002330	S16	SARS2	huh75	97.1817	BAD	11	BCL2 associated agonist of cell death [Source:HGNC Symbol;Acc:HGNC:936]	protein_coding	572
ENSG00000002330	S17	SARS2	huh75	86.2865	BAD	11	BCL2 associated agonist of cell death [Source:HGNC Symbol;Acc:HGNC:936]	protein_coding	572
ENSG00000002330	S18	SARS2	huh75	41.0445	BAD	11	BCL2 associated agonist of cell death [Source:HGNC Symbol;Acc:HGNC:936]	protein_coding	572
ENSG00000002330	S19	SARS2	Calu3	88.5673	BAD	11	BCL2 associated agonist of cell death [Source:HGNC Symbol;Acc:HGNC:936]	protein_coding	572
ENSG00000002330	S20	SARS2	Calu3	56.4643	BAD	11	BCL2 associated agonist of cell death [Source:HGNC Symbol;Acc:HGNC:936]	protein_coding	572
ENSG00000002330	S21	SARS2	Calu3	63.9885	BAD	11	BCL2 associated agonist of cell death [Source:HGNC Symbol;Acc:HGNC:936]	protein_coding	572
ENSG00000002330	S22	mock	Calu3	44.5566	BAD	11	BCL2 associated agonist of cell death [Source:HGNC Symbol;Acc:HGNC:936]	protein_coding	572
ENSG00000002330	S23	mock	Calu3	37.1938	BAD	11	BCL2 associated agonist of cell death [Source:HGNC Symbol;Acc:HGNC:936]	protein_coding	572
ENSG00000002330	S24	mock	Calu3	82.1748	BAD	11	BCL2 associated agonist of cell death [Source:HGNC Symbol;Acc:HGNC:936]	protein_coding	572
ENSG00000002549	S13	mock	huh75	1396.77	LAP3	4	leucine aminopeptidase 3 [Source:HGNC Symbol;Acc:HGNC:18449]	protein_coding	51056
ENSG00000002549	S14	mock	huh75	1453.31	LAP3	4	leucine aminopeptidase 3 [Source:HGNC Symbol;Acc:HGNC:18449]	protein_coding	51056
ENSG00000002549	S15	mock	huh75	1338.94	LAP3	4	leucine aminopeptidase 3 [Source:HGNC Symbol;Acc:HGNC:18449]	protein_coding	51056
ENSG00000002549	S16	SARS2	huh75	1415.47	LAP3	4	leucine aminopeptidase 3 [Source:HGNC Symbol;Acc:HGNC:18449]	protein_coding	51056
ENSG00000002549	S17	SARS2	huh75	1412.05	LAP3	4	leucine aminopeptidase 3 [Source:HGNC Symbol;Acc:HGNC:18449]	protein_coding	51056
ENSG00000002549	S18	SARS2	huh75	1308.99	LAP3	4	leucine aminopeptidase 3 [Source:HGNC Symbol;Acc:HGNC:18449]	protein_coding	51056
ENSG00000002549	S19	SARS2	Calu3	2376.96	LAP3	4	leucine aminopeptidase 3 [Source:HGNC Symbol;Acc:HGNC:18449]	protein_coding	51056
ENSG00000002549	S20	SARS2	Calu3	2313.12	LAP3	4	leucine aminopeptidase 3 [Source:HGNC Symbol;Acc:HGNC:18449]	protein_coding	51056
ENSG00000002549	S21	SARS2	Calu3	2132.58	LAP3	4	leucine aminopeptidase 3 [Source:HGNC Symbol;Acc:HGNC:18449]	protein_coding	51056
ENSG00000002549	S22	mock	Calu3	565.059	LAP3	4	leucine aminopeptidase 3 [Source:HGNC Symbol;Acc:HGNC:18449]	protein_coding	51056
ENSG00000002549	S23	mock	Calu3	645.902	LAP3	4	leucine aminopeptidase 3 [Source:HGNC Symbol;Acc:HGNC:18449]	protein_coding	51056
ENSG00000002549	S24	mock	Calu3	561.237	LAP3	4	leucine aminopeptidase 3 [Source:HGNC Symbol;Acc:HGNC:18449]	protein_coding	51056
ENSG00000002586	S13	mock	huh75	1169.05	CD99	X	CD99 molecule (Xg blood group) [Source:HGNC Symbol;Acc:HGNC:7082]	protein_coding	4267
ENSG00000002586	S14	mock	huh75	1020.99	CD99	X	CD99 molecule (Xg blood group) [Source:HGNC Symbol;Acc:HGNC:7082]	protein_coding	4267
ENSG00000002586	S15	mock	huh75	1093.23	CD99	X	CD99 molecule (Xg blood group) [Source:HGNC Symbol;Acc:HGNC:7082]	protein_coding	4267
ENSG00000002586	S16	SARS2	huh75	882.029	CD99	X	CD99 molecule (Xg blood group) [Source:HGNC Symbol;Acc:HGNC:7082]	protein_coding	4267
ENSG00000002586	S17	SARS2	huh75	902.455	CD99	X	CD99 molecule (Xg blood group) [Source:HGNC Symbol;Acc:HGNC:7082]	protein_coding	4267
ENSG00000002586	S18	SARS2	huh75	1015.02	CD99	X	CD99 molecule (Xg blood group) [Source:HGNC Symbol;Acc:HGNC:7082]	protein_coding	4267
ENSG00000002586	S19	SARS2	Calu3	527.813	CD99	X	CD99 molecule (Xg blood group) [Source:HGNC Symbol;Acc:HGNC:7082]	protein_coding	4267
ENSG00000002586	S20	SARS2	Calu3	523.491	CD99	X	CD99 molecule (Xg blood group) [Source:HGNC Symbol;Acc:HGNC:7082]	protein_coding	4267
ENSG00000002586	S21	SARS2	Calu3	538.386	CD99	X	CD99 molecule (Xg blood group) [Source:HGNC Symbol;Acc:HGNC:7082]	protein_coding	4267
ENSG00000002586	S22	mock	Calu3	786.829	CD99	X	CD99 molecule (Xg blood group) [Source:HGNC Symbol;Acc:HGNC:7082]	protein_coding	4267
ENSG00000002586	S23	mock	Calu3	799.213	CD99	X	CD99 molecule (Xg blood group) [Source:HGNC Symbol;Acc:HGNC:7082]	protein_coding	4267
ENSG00000002586	S24	mock	Calu3	966.866	CD99	X	CD99 molecule (Xg blood group) [Source:HGNC Symbol;Acc:HGNC:7082]	protein_coding	4267
ENSG00000002587	S13	mock	huh75	10.4236	HS3ST1	4	heparan sulfate-glucosamine 3-sulfotransferase 1 [Source:HGNC Symbol;Acc:HGNC:5194]	protein_coding	9957
ENSG00000002587	S14	mock	huh75	10.163	HS3ST1	4	heparan sulfate-glucosamine 3-sulfotransferase 1 [Source:HGNC Symbol;Acc:HGNC:5194]	protein_coding	9957
ENSG00000002587	S15	mock	huh75	4.15047	HS3ST1	4	heparan sulfate-glucosamine 3-sulfotransferase 1 [Source:HGNC Symbol;Acc:HGNC:5194]	protein_coding	9957
ENSG00000002587	S16	SARS2	huh75	23.2391	HS3ST1	4	heparan sulfate-glucosamine 3-sulfotransferase 1 [Source:HGNC Symbol;Acc:HGNC:5194]	protein_coding	9957
ENSG00000002587	S17	SARS2	huh75	16.2422	HS3ST1	4	heparan sulfate-glucosamine 3-sulfotransferase 1 [Source:HGNC Symbol;Acc:HGNC:5194]	protein_coding	9957
ENSG00000002587	S18	SARS2	huh75	42.1538	HS3ST1	4	heparan sulfate-glucosamine 3-sulfotransferase 1 [Source:HGNC Symbol;Acc:HGNC:5194]	protein_coding	9957
ENSG00000002587	S19	SARS2	Calu3	1347.66	HS3ST1	4	heparan sulfate-glucosamine 3-sulfotransferase 1 [Source:HGNC Symbol;Acc:HGNC:5194]	protein_coding	9957
ENSG00000002587	S20	SARS2	Calu3	1435.53	HS3ST1	4	heparan sulfate-glucosamine 3-sulfotransferase 1 [Source:HGNC Symbol;Acc:HGNC:5194]	protein_coding	9957
ENSG00000002587	S21	SARS2	Calu3	1332.73	HS3ST1	4	heparan sulfate-glucosamine 3-sulfotransferase 1 [Source:HGNC Symbol;Acc:HGNC:5194]	protein_coding	9957
ENSG00000002587	S22	mock	Calu3	1628.34	HS3ST1	4	heparan sulfate-glucosamine 3-sulfotransferase 1 [Source:HGNC Symbol;Acc:HGNC:5194]	protein_coding	9957
ENSG00000002587	S23	mock	Calu3	1749.02	HS3ST1	4	heparan sulfate-glucosamine 3-sulfotransferase 1 [Source:HGNC Symbol;Acc:HGNC:5194]	protein_coding	9957
ENSG00000002587	S24	mock	Calu3	1591.92	HS3ST1	4	heparan sulfate-glucosamine 3-sulfotransferase 1 [Source:HGNC Symbol;Acc:HGNC:5194]	protein_coding	9957
ENSG00000002726	S13	mock	huh75	0	AOC1	7	amine oxidase copper containing 1 [Source:HGNC Symbol;Acc:HGNC:80]	protein_coding	26
ENSG00000002726	S14	mock	huh75	0	AOC1	7	amine oxidase copper containing 1 [Source:HGNC Symbol;Acc:HGNC:80]	protein_coding	26
ENSG00000002726	S15	mock	huh75	0	AOC1	7	amine oxidase copper containing 1 [Source:HGNC Symbol;Acc:HGNC:80]	protein_coding	26
ENSG00000002726	S16	SARS2	huh75	1.05632	AOC1	7	amine oxidase copper containing 1 [Source:HGNC Symbol;Acc:HGNC:80]	protein_coding	26
ENSG00000002726	S17	SARS2	huh75	0	AOC1	7	amine oxidase copper containing 1 [Source:HGNC Symbol;Acc:HGNC:80]	protein_coding	26
ENSG00000002726	S18	SARS2	huh75	0	AOC1	7	amine oxidase copper containing 1 [Source:HGNC Symbol;Acc:HGNC:80]	protein_coding	26
ENSG00000002726	S19	SARS2	Calu3	0	AOC1	7	amine oxidase copper containing 1 [Source:HGNC Symbol;Acc:HGNC:80]	protein_coding	26
ENSG00000002726	S20	SARS2	Calu3	0.957022	AOC1	7	amine oxidase copper containing 1 [Source:HGNC Symbol;Acc:HGNC:80]	protein_coding	26
ENSG00000002726	S21	SARS2	Calu3	1.10325	AOC1	7	amine oxidase copper containing 1 [Source:HGNC Symbol;Acc:HGNC:80]	protein_coding	26
ENSG00000002726	S22	mock	Calu3	1.01265	AOC1	7	amine oxidase copper containing 1 [Source:HGNC Symbol;Acc:HGNC:80]	protein_coding	26
ENSG00000002726	S23	mock	Calu3	0.907166	AOC1	7	amine oxidase copper containing 1 [Source:HGNC Symbol;Acc:HGNC:80]	protein_coding	26
ENSG00000002726	S24	mock	Calu3	0.874201	AOC1	7	amine oxidase copper containing 1 [Source:HGNC Symbol;Acc:HGNC:80]	protein_coding	26
ENSG00000002745	S13	mock	huh75	0	WNT16	7	Wnt family member 16 [Source:HGNC Symbol;Acc:HGNC:16267]	protein_coding	51384
ENSG00000002745	S14	mock	huh75	0	WNT16	7	Wnt family member 16 [Source:HGNC Symbol;Acc:HGNC:16267]	protein_coding	51384
ENSG00000002745	S15	mock	huh75	0	WNT16	7	Wnt family member 16 [Source:HGNC Symbol;Acc:HGNC:16267]	protein_coding	51384
ENSG00000002745	S16	SARS2	huh75	5.28161	WNT16	7	Wnt family member 16 [Source:HGNC Symbol;Acc:HGNC:16267]	protein_coding	51384
ENSG00000002745	S17	SARS2	huh75	0	WNT16	7	Wnt family member 16 [Source:HGNC Symbol;Acc:HGNC:16267]	protein_coding	51384
ENSG00000002745	S18	SARS2	huh75	1.10931	WNT16	7	Wnt family member 16 [Source:HGNC Symbol;Acc:HGNC:16267]	protein_coding	51384
ENSG00000002745	S19	SARS2	Calu3	2.39371	WNT16	7	Wnt family member 16 [Source:HGNC Symbol;Acc:HGNC:16267]	protein_coding	51384
ENSG00000002745	S20	SARS2	Calu3	2.87107	WNT16	7	Wnt family member 16 [Source:HGNC Symbol;Acc:HGNC:16267]	protein_coding	51384
ENSG00000002745	S21	SARS2	Calu3	1.10325	WNT16	7	Wnt family member 16 [Source:HGNC Symbol;Acc:HGNC:16267]	protein_coding	51384
ENSG00000002745	S22	mock	Calu3	3.03795	WNT16	7	Wnt family member 16 [Source:HGNC Symbol;Acc:HGNC:16267]	protein_coding	51384
ENSG00000002745	S23	mock	Calu3	2.7215	WNT16	7	Wnt family member 16 [Source:HGNC Symbol;Acc:HGNC:16267]	protein_coding	51384
ENSG00000002745	S24	mock	Calu3	0	WNT16	7	Wnt family member 16 [Source:HGNC Symbol;Acc:HGNC:16267]	protein_coding	51384
ENSG00000002746	S13	mock	huh75	89.0017	HECW1	7	HECT, C2 and WW domain containing E3 ubiquitin protein ligase 1 [Source:HGNC Symbol;Acc:HGNC:22195]	protein_coding	23072
ENSG00000002746	S14	mock	huh75	77.3953	HECW1	7	HECT, C2 and WW domain containing E3 ubiquitin protein ligase 1 [Source:HGNC Symbol;Acc:HGNC:22195]	protein_coding	23072
ENSG00000002746	S15	mock	huh75	86.3298	HECW1	7	HECT, C2 and WW domain containing E3 ubiquitin protein ligase 1 [Source:HGNC Symbol;Acc:HGNC:22195]	protein_coding	23072
ENSG00000002746	S16	SARS2	huh75	84.5058	HECW1	7	HECT, C2 and WW domain containing E3 ubiquitin protein ligase 1 [Source:HGNC Symbol;Acc:HGNC:22195]	protein_coding	23072
ENSG00000002746	S17	SARS2	huh75	87.3016	HECW1	7	HECT, C2 and WW domain containing E3 ubiquitin protein ligase 1 [Source:HGNC Symbol;Acc:HGNC:22195]	protein_coding	23072
ENSG00000002746	S18	SARS2	huh75	70.9959	HECW1	7	HECT, C2 and WW domain containing E3 ubiquitin protein ligase 1 [Source:HGNC Symbol;Acc:HGNC:22195]	protein_coding	23072
ENSG00000002746	S19	SARS2	Calu3	4.78742	HECW1	7	HECT, C2 and WW domain containing E3 ubiquitin protein ligase 1 [Source:HGNC Symbol;Acc:HGNC:22195]	protein_coding	23072
ENSG00000002746	S20	SARS2	Calu3	1.91404	HECW1	7	HECT, C2 and WW domain containing E3 ubiquitin protein ligase 1 [Source:HGNC Symbol;Acc:HGNC:22195]	protein_coding	23072
ENSG00000002746	S21	SARS2	Calu3	2.2065	HECW1	7	HECT, C2 and WW domain containing E3 ubiquitin protein ligase 1 [Source:HGNC Symbol;Acc:HGNC:22195]	protein_coding	23072
ENSG00000002746	S22	mock	Calu3	6.0759	HECW1	7	HECT, C2 and WW domain containing E3 ubiquitin protein ligase 1 [Source:HGNC Symbol;Acc:HGNC:22195]	protein_coding	23072
ENSG00000002746	S23	mock	Calu3	1.81433	HECW1	7	HECT, C2 and WW domain containing E3 ubiquitin protein ligase 1 [Source:HGNC Symbol;Acc:HGNC:22195]	protein_coding	23072
ENSG00000002746	S24	mock	Calu3	0.874201	HECW1	7	HECT, C2 and WW domain containing E3 ubiquitin protein ligase 1 [Source:HGNC Symbol;Acc:HGNC:22195]	protein_coding	23072
ENSG00000002822	S13	mock	huh75	5.61272	MAD1L1	7	mitotic arrest deficient 1 like 1 [Source:HGNC Symbol;Acc:HGNC:6762]	protein_coding	8379
ENSG00000002822	S14	mock	huh75	0.781771	MAD1L1	7	mitotic arrest deficient 1 like 1 [Source:HGNC Symbol;Acc:HGNC:6762]	protein_coding	8379
ENSG00000002822	S15	mock	huh75	3.32038	MAD1L1	7	mitotic arrest deficient 1 like 1 [Source:HGNC Symbol;Acc:HGNC:6762]	protein_coding	8379
ENSG00000002822	S16	SARS2	huh75	4.22529	MAD1L1	7	mitotic arrest deficient 1 like 1 [Source:HGNC Symbol;Acc:HGNC:6762]	protein_coding	8379
ENSG00000002822	S17	SARS2	huh75	6.09081	MAD1L1	7	mitotic arrest deficient 1 like 1 [Source:HGNC Symbol;Acc:HGNC:6762]	protein_coding	8379
ENSG00000002822	S18	SARS2	huh75	2.21862	MAD1L1	7	mitotic arrest deficient 1 like 1 [Source:HGNC Symbol;Acc:HGNC:6762]	protein_coding	8379
ENSG00000002822	S19	SARS2	Calu3	7.18113	MAD1L1	7	mitotic arrest deficient 1 like 1 [Source:HGNC Symbol;Acc:HGNC:6762]	protein_coding	8379
ENSG00000002822	S20	SARS2	Calu3	0	MAD1L1	7	mitotic arrest deficient 1 like 1 [Source:HGNC Symbol;Acc:HGNC:6762]	protein_coding	8379
ENSG00000002822	S21	SARS2	Calu3	0	MAD1L1	7	mitotic arrest deficient 1 like 1 [Source:HGNC Symbol;Acc:HGNC:6762]	protein_coding	8379
ENSG00000002822	S22	mock	Calu3	0	MAD1L1	7	mitotic arrest deficient 1 like 1 [Source:HGNC Symbol;Acc:HGNC:6762]	protein_coding	8379
ENSG00000002822	S23	mock	Calu3	1.81433	MAD1L1	7	mitotic arrest deficient 1 like 1 [Source:HGNC Symbol;Acc:HGNC:6762]	protein_coding	8379
ENSG00000002822	S24	mock	Calu3	5.2452	MAD1L1	7	mitotic arrest deficient 1 like 1 [Source:HGNC Symbol;Acc:HGNC:6762]	protein_coding	8379
ENSG00000002834	S13	mock	huh75	5383.4	LASP1	17	LIM and SH3 protein 1 [Source:HGNC Symbol;Acc:HGNC:6513]	protein_coding	3927
ENSG00000002834	S14	mock	huh75	4661.7	LASP1	17	LIM and SH3 protein 1 [Source:HGNC Symbol;Acc:HGNC:6513]	protein_coding	3927
ENSG00000002834	S15	mock	huh75	5070.22	LASP1	17	LIM and SH3 protein 1 [Source:HGNC Symbol;Acc:HGNC:6513]	protein_coding	3927
ENSG00000002834	S16	SARS2	huh75	5602.73	LASP1	17	LIM and SH3 protein 1 [Source:HGNC Symbol;Acc:HGNC:6513]	protein_coding	3927
ENSG00000002834	S17	SARS2	huh75	5297.99	LASP1	17	LIM and SH3 protein 1 [Source:HGNC Symbol;Acc:HGNC:6513]	protein_coding	3927
ENSG00000002834	S18	SARS2	huh75	4783.35	LASP1	17	LIM and SH3 protein 1 [Source:HGNC Symbol;Acc:HGNC:6513]	protein_coding	3927
ENSG00000002834	S19	SARS2	Calu3	9594	LASP1	17	LIM and SH3 protein 1 [Source:HGNC Symbol;Acc:HGNC:6513]	protein_coding	3927
ENSG00000002834	S20	SARS2	Calu3	9235.27	LASP1	17	LIM and SH3 protein 1 [Source:HGNC Symbol;Acc:HGNC:6513]	protein_coding	3927
ENSG00000002834	S21	SARS2	Calu3	9401.89	LASP1	17	LIM and SH3 protein 1 [Source:HGNC Symbol;Acc:HGNC:6513]	protein_coding	3927
ENSG00000002834	S22	mock	Calu3	8570.06	LASP1	17	LIM and SH3 protein 1 [Source:HGNC Symbol;Acc:HGNC:6513]	protein_coding	3927
ENSG00000002834	S23	mock	Calu3	7960.38	LASP1	17	LIM and SH3 protein 1 [Source:HGNC Symbol;Acc:HGNC:6513]	protein_coding	3927
ENSG00000002834	S24	mock	Calu3	9890.7	LASP1	17	LIM and SH3 protein 1 [Source:HGNC Symbol;Acc:HGNC:6513]	protein_coding	3927
ENSG00000002919	S13	mock	huh75	144.327	SNX11	17	sorting nexin 11 [Source:HGNC Symbol;Acc:HGNC:14975]	protein_coding	29916
ENSG00000002919	S14	mock	huh75	167.299	SNX11	17	sorting nexin 11 [Source:HGNC Symbol;Acc:HGNC:14975]	protein_coding	29916
ENSG00000002919	S15	mock	huh75	188.431	SNX11	17	sorting nexin 11 [Source:HGNC Symbol;Acc:HGNC:14975]	protein_coding	29916
ENSG00000002919	S16	SARS2	huh75	156.336	SNX11	17	sorting nexin 11 [Source:HGNC Symbol;Acc:HGNC:14975]	protein_coding	29916
ENSG00000002919	S17	SARS2	huh75	154.301	SNX11	17	sorting nexin 11 [Source:HGNC Symbol;Acc:HGNC:14975]	protein_coding	29916
ENSG00000002919	S18	SARS2	huh75	127.571	SNX11	17	sorting nexin 11 [Source:HGNC Symbol;Acc:HGNC:14975]	protein_coding	29916
ENSG00000002919	S19	SARS2	Calu3	210.647	SNX11	17	sorting nexin 11 [Source:HGNC Symbol;Acc:HGNC:14975]	protein_coding	29916
ENSG00000002919	S20	SARS2	Calu3	187.576	SNX11	17	sorting nexin 11 [Source:HGNC Symbol;Acc:HGNC:14975]	protein_coding	29916
ENSG00000002919	S21	SARS2	Calu3	219.547	SNX11	17	sorting nexin 11 [Source:HGNC Symbol;Acc:HGNC:14975]	protein_coding	29916
ENSG00000002919	S22	mock	Calu3	125.569	SNX11	17	sorting nexin 11 [Source:HGNC Symbol;Acc:HGNC:14975]	protein_coding	29916
ENSG00000002919	S23	mock	Calu3	120.653	SNX11	17	sorting nexin 11 [Source:HGNC Symbol;Acc:HGNC:14975]	protein_coding	29916
ENSG00000002919	S24	mock	Calu3	144.243	SNX11	17	sorting nexin 11 [Source:HGNC Symbol;Acc:HGNC:14975]	protein_coding	29916
ENSG00000002933	S13	mock	huh75	3.20727	TMEM176A	7	transmembrane protein 176A [Source:HGNC Symbol;Acc:HGNC:24930]	protein_coding	55365
ENSG00000002933	S14	mock	huh75	3.90885	TMEM176A	7	transmembrane protein 176A [Source:HGNC Symbol;Acc:HGNC:24930]	protein_coding	55365
ENSG00000002933	S15	mock	huh75	0.830094	TMEM176A	7	transmembrane protein 176A [Source:HGNC Symbol;Acc:HGNC:24930]	protein_coding	55365
ENSG00000002933	S16	SARS2	huh75	0	TMEM176A	7	transmembrane protein 176A [Source:HGNC Symbol;Acc:HGNC:24930]	protein_coding	55365
ENSG00000002933	S17	SARS2	huh75	5.07568	TMEM176A	7	transmembrane protein 176A [Source:HGNC Symbol;Acc:HGNC:24930]	protein_coding	55365
ENSG00000002933	S18	SARS2	huh75	1.10931	TMEM176A	7	transmembrane protein 176A [Source:HGNC Symbol;Acc:HGNC:24930]	protein_coding	55365
ENSG00000002933	S19	SARS2	Calu3	2.39371	TMEM176A	7	transmembrane protein 176A [Source:HGNC Symbol;Acc:HGNC:24930]	protein_coding	55365
ENSG00000002933	S20	SARS2	Calu3	1.91404	TMEM176A	7	transmembrane protein 176A [Source:HGNC Symbol;Acc:HGNC:24930]	protein_coding	55365
ENSG00000002933	S21	SARS2	Calu3	0	TMEM176A	7	transmembrane protein 176A [Source:HGNC Symbol;Acc:HGNC:24930]	protein_coding	55365
ENSG00000002933	S22	mock	Calu3	1.01265	TMEM176A	7	transmembrane protein 176A [Source:HGNC Symbol;Acc:HGNC:24930]	protein_coding	55365
ENSG00000002933	S23	mock	Calu3	0.907166	TMEM176A	7	transmembrane protein 176A [Source:HGNC Symbol;Acc:HGNC:24930]	protein_coding	55365
ENSG00000002933	S24	mock	Calu3	0.874201	TMEM176A	7	transmembrane protein 176A [Source:HGNC Symbol;Acc:HGNC:24930]	protein_coding	55365
ENSG00000003056	S13	mock	huh75	2257.12	M6PR	12	mannose-6-phosphate receptor, cation dependent [Source:HGNC Symbol;Acc:HGNC:6752]	protein_coding	4074
ENSG00000003056	S14	mock	huh75	2337.49	M6PR	12	mannose-6-phosphate receptor, cation dependent [Source:HGNC Symbol;Acc:HGNC:6752]	protein_coding	4074
ENSG00000003056	S15	mock	huh75	2337.55	M6PR	12	mannose-6-phosphate receptor, cation dependent [Source:HGNC Symbol;Acc:HGNC:6752]	protein_coding	4074
ENSG00000003056	S16	SARS2	huh75	2575.31	M6PR	12	mannose-6-phosphate receptor, cation dependent [Source:HGNC Symbol;Acc:HGNC:6752]	protein_coding	4074
ENSG00000003056	S17	SARS2	huh75	2374.4	M6PR	12	mannose-6-phosphate receptor, cation dependent [Source:HGNC Symbol;Acc:HGNC:6752]	protein_coding	4074
ENSG00000003056	S18	SARS2	huh75	2398.33	M6PR	12	mannose-6-phosphate receptor, cation dependent [Source:HGNC Symbol;Acc:HGNC:6752]	protein_coding	4074
ENSG00000003056	S19	SARS2	Calu3	1625.33	M6PR	12	mannose-6-phosphate receptor, cation dependent [Source:HGNC Symbol;Acc:HGNC:6752]	protein_coding	4074
ENSG00000003056	S20	SARS2	Calu3	1682.45	M6PR	12	mannose-6-phosphate receptor, cation dependent [Source:HGNC Symbol;Acc:HGNC:6752]	protein_coding	4074
ENSG00000003056	S21	SARS2	Calu3	1643.84	M6PR	12	mannose-6-phosphate receptor, cation dependent [Source:HGNC Symbol;Acc:HGNC:6752]	protein_coding	4074
ENSG00000003056	S22	mock	Calu3	2044.54	M6PR	12	mannose-6-phosphate receptor, cation dependent [Source:HGNC Symbol;Acc:HGNC:6752]	protein_coding	4074
ENSG00000003056	S23	mock	Calu3	2165.41	M6PR	12	mannose-6-phosphate receptor, cation dependent [Source:HGNC Symbol;Acc:HGNC:6752]	protein_coding	4074
ENSG00000003056	S24	mock	Calu3	2152.28	M6PR	12	mannose-6-phosphate receptor, cation dependent [Source:HGNC Symbol;Acc:HGNC:6752]	protein_coding	4074
ENSG00000003096	S13	mock	huh75	142.723	KLHL13	X	kelch like family member 13 [Source:HGNC Symbol;Acc:HGNC:22931]	protein_coding	90293
ENSG00000003096	S14	mock	huh75	154.791	KLHL13	X	kelch like family member 13 [Source:HGNC Symbol;Acc:HGNC:22931]	protein_coding	90293
ENSG00000003096	S15	mock	huh75	156.058	KLHL13	X	kelch like family member 13 [Source:HGNC Symbol;Acc:HGNC:22931]	protein_coding	90293
ENSG00000003096	S16	SARS2	huh75	151.054	KLHL13	X	kelch like family member 13 [Source:HGNC Symbol;Acc:HGNC:22931]	protein_coding	90293
ENSG00000003096	S17	SARS2	huh75	182.724	KLHL13	X	kelch like family member 13 [Source:HGNC Symbol;Acc:HGNC:22931]	protein_coding	90293
ENSG00000003096	S18	SARS2	huh75	183.036	KLHL13	X	kelch like family member 13 [Source:HGNC Symbol;Acc:HGNC:22931]	protein_coding	90293
ENSG00000003096	S19	SARS2	Calu3	0	KLHL13	X	kelch like family member 13 [Source:HGNC Symbol;Acc:HGNC:22931]	protein_coding	90293
ENSG00000003096	S20	SARS2	Calu3	1.91404	KLHL13	X	kelch like family member 13 [Source:HGNC Symbol;Acc:HGNC:22931]	protein_coding	90293
ENSG00000003096	S21	SARS2	Calu3	2.2065	KLHL13	X	kelch like family member 13 [Source:HGNC Symbol;Acc:HGNC:22931]	protein_coding	90293
ENSG00000003096	S22	mock	Calu3	2.0253	KLHL13	X	kelch like family member 13 [Source:HGNC Symbol;Acc:HGNC:22931]	protein_coding	90293
ENSG00000003096	S23	mock	Calu3	0.907166	KLHL13	X	kelch like family member 13 [Source:HGNC Symbol;Acc:HGNC:22931]	protein_coding	90293
ENSG00000003096	S24	mock	Calu3	2.6226	KLHL13	X	kelch like family member 13 [Source:HGNC Symbol;Acc:HGNC:22931]	protein_coding	90293
ENSG00000003137	S13	mock	huh75	434.585	CYP26B1	2	cytochrome P450 family 26 subfamily B member 1 [Source:HGNC Symbol;Acc:HGNC:20581]	protein_coding	56603
ENSG00000003137	S14	mock	huh75	444.046	CYP26B1	2	cytochrome P450 family 26 subfamily B member 1 [Source:HGNC Symbol;Acc:HGNC:20581]	protein_coding	56603
ENSG00000003137	S15	mock	huh75	419.198	CYP26B1	2	cytochrome P450 family 26 subfamily B member 1 [Source:HGNC Symbol;Acc:HGNC:20581]	protein_coding	56603
ENSG00000003137	S16	SARS2	huh75	578.865	CYP26B1	2	cytochrome P450 family 26 subfamily B member 1 [Source:HGNC Symbol;Acc:HGNC:20581]	protein_coding	56603
ENSG00000003137	S17	SARS2	huh75	585.733	CYP26B1	2	cytochrome P450 family 26 subfamily B member 1 [Source:HGNC Symbol;Acc:HGNC:20581]	protein_coding	56603
ENSG00000003137	S18	SARS2	huh75	394.915	CYP26B1	2	cytochrome P450 family 26 subfamily B member 1 [Source:HGNC Symbol;Acc:HGNC:20581]	protein_coding	56603
ENSG00000003137	S19	SARS2	Calu3	32.3151	CYP26B1	2	cytochrome P450 family 26 subfamily B member 1 [Source:HGNC Symbol;Acc:HGNC:20581]	protein_coding	56603
ENSG00000003137	S20	SARS2	Calu3	21.0545	CYP26B1	2	cytochrome P450 family 26 subfamily B member 1 [Source:HGNC Symbol;Acc:HGNC:20581]	protein_coding	56603
ENSG00000003137	S21	SARS2	Calu3	16.5487	CYP26B1	2	cytochrome P450 family 26 subfamily B member 1 [Source:HGNC Symbol;Acc:HGNC:20581]	protein_coding	56603
ENSG00000003137	S22	mock	Calu3	13.1645	CYP26B1	2	cytochrome P450 family 26 subfamily B member 1 [Source:HGNC Symbol;Acc:HGNC:20581]	protein_coding	56603
ENSG00000003137	S23	mock	Calu3	8.16449	CYP26B1	2	cytochrome P450 family 26 subfamily B member 1 [Source:HGNC Symbol;Acc:HGNC:20581]	protein_coding	56603
ENSG00000003137	S24	mock	Calu3	20.1066	CYP26B1	2	cytochrome P450 family 26 subfamily B member 1 [Source:HGNC Symbol;Acc:HGNC:20581]	protein_coding	56603
ENSG00000003147	S13	mock	huh75	225.311	ICA1	7	islet cell autoantigen 1 [Source:HGNC Symbol;Acc:HGNC:5343]	protein_coding	3382
ENSG00000003147	S14	mock	huh75	240.785	ICA1	7	islet cell autoantigen 1 [Source:HGNC Symbol;Acc:HGNC:5343]	protein_coding	3382
ENSG00000003147	S15	mock	huh75	220.805	ICA1	7	islet cell autoantigen 1 [Source:HGNC Symbol;Acc:HGNC:5343]	protein_coding	3382
ENSG00000003147	S16	SARS2	huh75	177.462	ICA1	7	islet cell autoantigen 1 [Source:HGNC Symbol;Acc:HGNC:5343]	protein_coding	3382
ENSG00000003147	S17	SARS2	huh75	202.012	ICA1	7	islet cell autoantigen 1 [Source:HGNC Symbol;Acc:HGNC:5343]	protein_coding	3382
ENSG00000003147	S18	SARS2	huh75	236.283	ICA1	7	islet cell autoantigen 1 [Source:HGNC Symbol;Acc:HGNC:5343]	protein_coding	3382
ENSG00000003147	S19	SARS2	Calu3	706.145	ICA1	7	islet cell autoantigen 1 [Source:HGNC Symbol;Acc:HGNC:5343]	protein_coding	3382
ENSG00000003147	S20	SARS2	Calu3	665.131	ICA1	7	islet cell autoantigen 1 [Source:HGNC Symbol;Acc:HGNC:5343]	protein_coding	3382
ENSG00000003147	S21	SARS2	Calu3	647.608	ICA1	7	islet cell autoantigen 1 [Source:HGNC Symbol;Acc:HGNC:5343]	protein_coding	3382
ENSG00000003147	S22	mock	Calu3	1144.29	ICA1	7	islet cell autoantigen 1 [Source:HGNC Symbol;Acc:HGNC:5343]	protein_coding	3382
ENSG00000003147	S23	mock	Calu3	1112.19	ICA1	7	islet cell autoantigen 1 [Source:HGNC Symbol;Acc:HGNC:5343]	protein_coding	3382
ENSG00000003147	S24	mock	Calu3	972.985	ICA1	7	islet cell autoantigen 1 [Source:HGNC Symbol;Acc:HGNC:5343]	protein_coding	3382
ENSG00000003249	S13	mock	huh75	457.838	DBNDD1	16	dysbindin domain containing 1 [Source:HGNC Symbol;Acc:HGNC:28455]	protein_coding	79007
ENSG00000003249	S14	mock	huh75	386.195	DBNDD1	16	dysbindin domain containing 1 [Source:HGNC Symbol;Acc:HGNC:28455]	protein_coding	79007
ENSG00000003249	S15	mock	huh75	403.426	DBNDD1	16	dysbindin domain containing 1 [Source:HGNC Symbol;Acc:HGNC:28455]	protein_coding	79007
ENSG00000003249	S16	SARS2	huh75	472.176	DBNDD1	16	dysbindin domain containing 1 [Source:HGNC Symbol;Acc:HGNC:28455]	protein_coding	79007
ENSG00000003249	S17	SARS2	huh75	438.538	DBNDD1	16	dysbindin domain containing 1 [Source:HGNC Symbol;Acc:HGNC:28455]	protein_coding	79007
ENSG00000003249	S18	SARS2	huh75	417.101	DBNDD1	16	dysbindin domain containing 1 [Source:HGNC Symbol;Acc:HGNC:28455]	protein_coding	79007
ENSG00000003249	S19	SARS2	Calu3	470.364	DBNDD1	16	dysbindin domain containing 1 [Source:HGNC Symbol;Acc:HGNC:28455]	protein_coding	79007
ENSG00000003249	S20	SARS2	Calu3	403.863	DBNDD1	16	dysbindin domain containing 1 [Source:HGNC Symbol;Acc:HGNC:28455]	protein_coding	79007
ENSG00000003249	S21	SARS2	Calu3	434.68	DBNDD1	16	dysbindin domain containing 1 [Source:HGNC Symbol;Acc:HGNC:28455]	protein_coding	79007
ENSG00000003249	S22	mock	Calu3	382.782	DBNDD1	16	dysbindin domain containing 1 [Source:HGNC Symbol;Acc:HGNC:28455]	protein_coding	79007
ENSG00000003249	S23	mock	Calu3	342.002	DBNDD1	16	dysbindin domain containing 1 [Source:HGNC Symbol;Acc:HGNC:28455]	protein_coding	79007
ENSG00000003249	S24	mock	Calu3	479.062	DBNDD1	16	dysbindin domain containing 1 [Source:HGNC Symbol;Acc:HGNC:28455]	protein_coding	79007
ENSG00000003393	S13	mock	huh75	1406.39	ALS2	2	alsin Rho guanine nucleotide exchange factor ALS2 [Source:HGNC Symbol;Acc:HGNC:443]	protein_coding	57679
ENSG00000003393	S14	mock	huh75	1572.92	ALS2	2	alsin Rho guanine nucleotide exchange factor ALS2 [Source:HGNC Symbol;Acc:HGNC:443]	protein_coding	57679
ENSG00000003393	S15	mock	huh75	1390.41	ALS2	2	alsin Rho guanine nucleotide exchange factor ALS2 [Source:HGNC Symbol;Acc:HGNC:443]	protein_coding	57679
ENSG00000003393	S16	SARS2	huh75	1531.67	ALS2	2	alsin Rho guanine nucleotide exchange factor ALS2 [Source:HGNC Symbol;Acc:HGNC:443]	protein_coding	57679
ENSG00000003393	S17	SARS2	huh75	1559.25	ALS2	2	alsin Rho guanine nucleotide exchange factor ALS2 [Source:HGNC Symbol;Acc:HGNC:443]	protein_coding	57679
ENSG00000003393	S18	SARS2	huh75	1590.75	ALS2	2	alsin Rho guanine nucleotide exchange factor ALS2 [Source:HGNC Symbol;Acc:HGNC:443]	protein_coding	57679
ENSG00000003393	S19	SARS2	Calu3	912.004	ALS2	2	alsin Rho guanine nucleotide exchange factor ALS2 [Source:HGNC Symbol;Acc:HGNC:443]	protein_coding	57679
ENSG00000003393	S20	SARS2	Calu3	902.472	ALS2	2	alsin Rho guanine nucleotide exchange factor ALS2 [Source:HGNC Symbol;Acc:HGNC:443]	protein_coding	57679
ENSG00000003393	S21	SARS2	Calu3	945.485	ALS2	2	alsin Rho guanine nucleotide exchange factor ALS2 [Source:HGNC Symbol;Acc:HGNC:443]	protein_coding	57679
ENSG00000003393	S22	mock	Calu3	729.108	ALS2	2	alsin Rho guanine nucleotide exchange factor ALS2 [Source:HGNC Symbol;Acc:HGNC:443]	protein_coding	57679
ENSG00000003393	S23	mock	Calu3	805.563	ALS2	2	alsin Rho guanine nucleotide exchange factor ALS2 [Source:HGNC Symbol;Acc:HGNC:443]	protein_coding	57679
ENSG00000003393	S24	mock	Calu3	693.241	ALS2	2	alsin Rho guanine nucleotide exchange factor ALS2 [Source:HGNC Symbol;Acc:HGNC:443]	protein_coding	57679
ENSG00000003400	S13	mock	huh75	149.94	CASP10	2	caspase 10 [Source:HGNC Symbol;Acc:HGNC:1500]	protein_coding	843
ENSG00000003400	S14	mock	huh75	143.846	CASP10	2	caspase 10 [Source:HGNC Symbol;Acc:HGNC:1500]	protein_coding	843
ENSG00000003400	S15	mock	huh75	173.49	CASP10	2	caspase 10 [Source:HGNC Symbol;Acc:HGNC:1500]	protein_coding	843
ENSG00000003400	S16	SARS2	huh75	188.025	CASP10	2	caspase 10 [Source:HGNC Symbol;Acc:HGNC:1500]	protein_coding	843
ENSG00000003400	S17	SARS2	huh75	235.511	CASP10	2	caspase 10 [Source:HGNC Symbol;Acc:HGNC:1500]	protein_coding	843
ENSG00000003400	S18	SARS2	huh75	179.708	CASP10	2	caspase 10 [Source:HGNC Symbol;Acc:HGNC:1500]	protein_coding	843
ENSG00000003400	S19	SARS2	Calu3	509.861	CASP10	2	caspase 10 [Source:HGNC Symbol;Acc:HGNC:1500]	protein_coding	843
ENSG00000003400	S20	SARS2	Calu3	507.222	CASP10	2	caspase 10 [Source:HGNC Symbol;Acc:HGNC:1500]	protein_coding	843
ENSG00000003400	S21	SARS2	Calu3	462.262	CASP10	2	caspase 10 [Source:HGNC Symbol;Acc:HGNC:1500]	protein_coding	843
ENSG00000003400	S22	mock	Calu3	267.34	CASP10	2	caspase 10 [Source:HGNC Symbol;Acc:HGNC:1500]	protein_coding	843
ENSG00000003400	S23	mock	Calu3	280.314	CASP10	2	caspase 10 [Source:HGNC Symbol;Acc:HGNC:1500]	protein_coding	843
ENSG00000003400	S24	mock	Calu3	271.002	CASP10	2	caspase 10 [Source:HGNC Symbol;Acc:HGNC:1500]	protein_coding	843
ENSG00000003402	S13	mock	huh75	822.665	CFLAR	2	CASP8 and FADD like apoptosis regulator [Source:HGNC Symbol;Acc:HGNC:1876]	protein_coding	8837
ENSG00000003402	S14	mock	huh75	766.917	CFLAR	2	CASP8 and FADD like apoptosis regulator [Source:HGNC Symbol;Acc:HGNC:1876]	protein_coding	8837
ENSG00000003402	S15	mock	huh75	893.182	CFLAR	2	CASP8 and FADD like apoptosis regulator [Source:HGNC Symbol;Acc:HGNC:1876]	protein_coding	8837
ENSG00000003402	S16	SARS2	huh75	786.96	CFLAR	2	CASP8 and FADD like apoptosis regulator [Source:HGNC Symbol;Acc:HGNC:1876]	protein_coding	8837
ENSG00000003402	S17	SARS2	huh75	760.336	CFLAR	2	CASP8 and FADD like apoptosis regulator [Source:HGNC Symbol;Acc:HGNC:1876]	protein_coding	8837
ENSG00000003402	S18	SARS2	huh75	892.996	CFLAR	2	CASP8 and FADD like apoptosis regulator [Source:HGNC Symbol;Acc:HGNC:1876]	protein_coding	8837
ENSG00000003402	S19	SARS2	Calu3	5038.76	CFLAR	2	CASP8 and FADD like apoptosis regulator [Source:HGNC Symbol;Acc:HGNC:1876]	protein_coding	8837
ENSG00000003402	S20	SARS2	Calu3	5084.66	CFLAR	2	CASP8 and FADD like apoptosis regulator [Source:HGNC Symbol;Acc:HGNC:1876]	protein_coding	8837
ENSG00000003402	S21	SARS2	Calu3	4981.17	CFLAR	2	CASP8 and FADD like apoptosis regulator [Source:HGNC Symbol;Acc:HGNC:1876]	protein_coding	8837
ENSG00000003402	S22	mock	Calu3	3660.73	CFLAR	2	CASP8 and FADD like apoptosis regulator [Source:HGNC Symbol;Acc:HGNC:1876]	protein_coding	8837
ENSG00000003402	S23	mock	Calu3	3971.57	CFLAR	2	CASP8 and FADD like apoptosis regulator [Source:HGNC Symbol;Acc:HGNC:1876]	protein_coding	8837
ENSG00000003402	S24	mock	Calu3	3452.22	CFLAR	2	CASP8 and FADD like apoptosis regulator [Source:HGNC Symbol;Acc:HGNC:1876]	protein_coding	8837
ENSG00000003436	S13	mock	huh75	1241.21	TFPI	2	tissue factor pathway inhibitor [Source:HGNC Symbol;Acc:HGNC:11760]	protein_coding	7035
ENSG00000003436	S14	mock	huh75	1342.3	TFPI	2	tissue factor pathway inhibitor [Source:HGNC Symbol;Acc:HGNC:11760]	protein_coding	7035
ENSG00000003436	S15	mock	huh75	1348.07	TFPI	2	tissue factor pathway inhibitor [Source:HGNC Symbol;Acc:HGNC:11760]	protein_coding	7035
ENSG00000003436	S16	SARS2	huh75	1405.96	TFPI	2	tissue factor pathway inhibitor [Source:HGNC Symbol;Acc:HGNC:11760]	protein_coding	7035
ENSG00000003436	S17	SARS2	huh75	1382.61	TFPI	2	tissue factor pathway inhibitor [Source:HGNC Symbol;Acc:HGNC:11760]	protein_coding	7035
ENSG00000003436	S18	SARS2	huh75	1793.76	TFPI	2	tissue factor pathway inhibitor [Source:HGNC Symbol;Acc:HGNC:11760]	protein_coding	7035
ENSG00000003436	S19	SARS2	Calu3	2175.88	TFPI	2	tissue factor pathway inhibitor [Source:HGNC Symbol;Acc:HGNC:11760]	protein_coding	7035
ENSG00000003436	S20	SARS2	Calu3	2490.17	TFPI	2	tissue factor pathway inhibitor [Source:HGNC Symbol;Acc:HGNC:11760]	protein_coding	7035
ENSG00000003436	S21	SARS2	Calu3	2488.93	TFPI	2	tissue factor pathway inhibitor [Source:HGNC Symbol;Acc:HGNC:11760]	protein_coding	7035
ENSG00000003436	S22	mock	Calu3	4612.62	TFPI	2	tissue factor pathway inhibitor [Source:HGNC Symbol;Acc:HGNC:11760]	protein_coding	7035
ENSG00000003436	S23	mock	Calu3	4947.68	TFPI	2	tissue factor pathway inhibitor [Source:HGNC Symbol;Acc:HGNC:11760]	protein_coding	7035
ENSG00000003436	S24	mock	Calu3	3745.95	TFPI	2	tissue factor pathway inhibitor [Source:HGNC Symbol;Acc:HGNC:11760]	protein_coding	7035
ENSG00000003509	S13	mock	huh75	183.616	NDUFAF7	2	NADH:ubiquinone oxidoreductase complex assembly factor 7 [Source:HGNC Symbol;Acc:HGNC:28816]	protein_coding	55471
ENSG00000003509	S14	mock	huh75	188.407	NDUFAF7	2	NADH:ubiquinone oxidoreductase complex assembly factor 7 [Source:HGNC Symbol;Acc:HGNC:28816]	protein_coding	55471
ENSG00000003509	S15	mock	huh75	225.786	NDUFAF7	2	NADH:ubiquinone oxidoreductase complex assembly factor 7 [Source:HGNC Symbol;Acc:HGNC:28816]	protein_coding	55471
ENSG00000003509	S16	SARS2	huh75	174.293	NDUFAF7	2	NADH:ubiquinone oxidoreductase complex assembly factor 7 [Source:HGNC Symbol;Acc:HGNC:28816]	protein_coding	55471
ENSG00000003509	S17	SARS2	huh75	192.876	NDUFAF7	2	NADH:ubiquinone oxidoreductase complex assembly factor 7 [Source:HGNC Symbol;Acc:HGNC:28816]	protein_coding	55471
ENSG00000003509	S18	SARS2	huh75	234.065	NDUFAF7	2	NADH:ubiquinone oxidoreductase complex assembly factor 7 [Source:HGNC Symbol;Acc:HGNC:28816]	protein_coding	55471
ENSG00000003509	S19	SARS2	Calu3	168.757	NDUFAF7	2	NADH:ubiquinone oxidoreductase complex assembly factor 7 [Source:HGNC Symbol;Acc:HGNC:28816]	protein_coding	55471
ENSG00000003509	S20	SARS2	Calu3	190.447	NDUFAF7	2	NADH:ubiquinone oxidoreductase complex assembly factor 7 [Source:HGNC Symbol;Acc:HGNC:28816]	protein_coding	55471
ENSG00000003509	S21	SARS2	Calu3	205.204	NDUFAF7	2	NADH:ubiquinone oxidoreductase complex assembly factor 7 [Source:HGNC Symbol;Acc:HGNC:28816]	protein_coding	55471
ENSG00000003509	S22	mock	Calu3	215.694	NDUFAF7	2	NADH:ubiquinone oxidoreductase complex assembly factor 7 [Source:HGNC Symbol;Acc:HGNC:28816]	protein_coding	55471
ENSG00000003509	S23	mock	Calu3	201.391	NDUFAF7	2	NADH:ubiquinone oxidoreductase complex assembly factor 7 [Source:HGNC Symbol;Acc:HGNC:28816]	protein_coding	55471
ENSG00000003509	S24	mock	Calu3	206.311	NDUFAF7	2	NADH:ubiquinone oxidoreductase complex assembly factor 7 [Source:HGNC Symbol;Acc:HGNC:28816]	protein_coding	55471
ENSG00000003756	S13	mock	huh75	1504.21	RBM5	3	RNA binding motif protein 5 [Source:HGNC Symbol;Acc:HGNC:9902]	protein_coding	10181
ENSG00000003756	S14	mock	huh75	1458.78	RBM5	3	RNA binding motif protein 5 [Source:HGNC Symbol;Acc:HGNC:9902]	protein_coding	10181
ENSG00000003756	S15	mock	huh75	1501.64	RBM5	3	RNA binding motif protein 5 [Source:HGNC Symbol;Acc:HGNC:9902]	protein_coding	10181
ENSG00000003756	S16	SARS2	huh75	1768.28	RBM5	3	RNA binding motif protein 5 [Source:HGNC Symbol;Acc:HGNC:9902]	protein_coding	10181
ENSG00000003756	S17	SARS2	huh75	1912.51	RBM5	3	RNA binding motif protein 5 [Source:HGNC Symbol;Acc:HGNC:9902]	protein_coding	10181
ENSG00000003756	S18	SARS2	huh75	1774.9	RBM5	3	RNA binding motif protein 5 [Source:HGNC Symbol;Acc:HGNC:9902]	protein_coding	10181
ENSG00000003756	S19	SARS2	Calu3	1542.75	RBM5	3	RNA binding motif protein 5 [Source:HGNC Symbol;Acc:HGNC:9902]	protein_coding	10181
ENSG00000003756	S20	SARS2	Calu3	1453.72	RBM5	3	RNA binding motif protein 5 [Source:HGNC Symbol;Acc:HGNC:9902]	protein_coding	10181
ENSG00000003756	S21	SARS2	Calu3	1505.94	RBM5	3	RNA binding motif protein 5 [Source:HGNC Symbol;Acc:HGNC:9902]	protein_coding	10181
ENSG00000003756	S22	mock	Calu3	821.259	RBM5	3	RNA binding motif protein 5 [Source:HGNC Symbol;Acc:HGNC:9902]	protein_coding	10181
ENSG00000003756	S23	mock	Calu3	769.277	RBM5	3	RNA binding motif protein 5 [Source:HGNC Symbol;Acc:HGNC:9902]	protein_coding	10181
ENSG00000003756	S24	mock	Calu3	737.825	RBM5	3	RNA binding motif protein 5 [Source:HGNC Symbol;Acc:HGNC:9902]	protein_coding	10181
ENSG00000003987	S13	mock	huh75	1.60363	MTMR7	8	myotubularin related protein 7 [Source:HGNC Symbol;Acc:HGNC:7454]	protein_coding	9108
ENSG00000003987	S14	mock	huh75	2.34531	MTMR7	8	myotubularin related protein 7 [Source:HGNC Symbol;Acc:HGNC:7454]	protein_coding	9108
ENSG00000003987	S15	mock	huh75	1.66019	MTMR7	8	myotubularin related protein 7 [Source:HGNC Symbol;Acc:HGNC:7454]	protein_coding	9108
ENSG00000003987	S16	SARS2	huh75	0	MTMR7	8	myotubularin related protein 7 [Source:HGNC Symbol;Acc:HGNC:7454]	protein_coding	9108
ENSG00000003987	S17	SARS2	huh75	1.01514	MTMR7	8	myotubularin related protein 7 [Source:HGNC Symbol;Acc:HGNC:7454]	protein_coding	9108
ENSG00000003987	S18	SARS2	huh75	1.10931	MTMR7	8	myotubularin related protein 7 [Source:HGNC Symbol;Acc:HGNC:7454]	protein_coding	9108
ENSG00000003987	S19	SARS2	Calu3	0	MTMR7	8	myotubularin related protein 7 [Source:HGNC Symbol;Acc:HGNC:7454]	protein_coding	9108
ENSG00000003987	S20	SARS2	Calu3	0.957022	MTMR7	8	myotubularin related protein 7 [Source:HGNC Symbol;Acc:HGNC:7454]	protein_coding	9108
ENSG00000003987	S21	SARS2	Calu3	1.10325	MTMR7	8	myotubularin related protein 7 [Source:HGNC Symbol;Acc:HGNC:7454]	protein_coding	9108
ENSG00000003987	S22	mock	Calu3	0	MTMR7	8	myotubularin related protein 7 [Source:HGNC Symbol;Acc:HGNC:7454]	protein_coding	9108
ENSG00000003987	S23	mock	Calu3	1.81433	MTMR7	8	myotubularin related protein 7 [Source:HGNC Symbol;Acc:HGNC:7454]	protein_coding	9108
ENSG00000003987	S24	mock	Calu3	0	MTMR7	8	myotubularin related protein 7 [Source:HGNC Symbol;Acc:HGNC:7454]	protein_coding	9108
ENSG00000003989	S13	mock	huh75	1515.43	SLC7A2	8	solute carrier family 7 member 2 [Source:HGNC Symbol;Acc:HGNC:11060]	protein_coding	6542
ENSG00000003989	S14	mock	huh75	1642.5	SLC7A2	8	solute carrier family 7 member 2 [Source:HGNC Symbol;Acc:HGNC:11060]	protein_coding	6542
ENSG00000003989	S15	mock	huh75	1592.95	SLC7A2	8	solute carrier family 7 member 2 [Source:HGNC Symbol;Acc:HGNC:11060]	protein_coding	6542
ENSG00000003989	S16	SARS2	huh75	1295.05	SLC7A2	8	solute carrier family 7 member 2 [Source:HGNC Symbol;Acc:HGNC:11060]	protein_coding	6542
ENSG00000003989	S17	SARS2	huh75	1322.72	SLC7A2	8	solute carrier family 7 member 2 [Source:HGNC Symbol;Acc:HGNC:11060]	protein_coding	6542
ENSG00000003989	S18	SARS2	huh75	1285.69	SLC7A2	8	solute carrier family 7 member 2 [Source:HGNC Symbol;Acc:HGNC:11060]	protein_coding	6542
ENSG00000003989	S19	SARS2	Calu3	356.663	SLC7A2	8	solute carrier family 7 member 2 [Source:HGNC Symbol;Acc:HGNC:11060]	protein_coding	6542
ENSG00000003989	S20	SARS2	Calu3	392.379	SLC7A2	8	solute carrier family 7 member 2 [Source:HGNC Symbol;Acc:HGNC:11060]	protein_coding	6542
ENSG00000003989	S21	SARS2	Calu3	358.556	SLC7A2	8	solute carrier family 7 member 2 [Source:HGNC Symbol;Acc:HGNC:11060]	protein_coding	6542
ENSG00000003989	S22	mock	Calu3	383.794	SLC7A2	8	solute carrier family 7 member 2 [Source:HGNC Symbol;Acc:HGNC:11060]	protein_coding	6542
ENSG00000003989	S23	mock	Calu3	362.866	SLC7A2	8	solute carrier family 7 member 2 [Source:HGNC Symbol;Acc:HGNC:11060]	protein_coding	6542
ENSG00000003989	S24	mock	Calu3	346.183	SLC7A2	8	solute carrier family 7 member 2 [Source:HGNC Symbol;Acc:HGNC:11060]	protein_coding	6542
ENSG00000004059	S13	mock	huh75	958.974	ARF5	7	ADP ribosylation factor 5 [Source:HGNC Symbol;Acc:HGNC:658]	protein_coding	381
ENSG00000004059	S14	mock	huh75	881.055	ARF5	7	ADP ribosylation factor 5 [Source:HGNC Symbol;Acc:HGNC:658]	protein_coding	381
ENSG00000004059	S15	mock	huh75	925.555	ARF5	7	ADP ribosylation factor 5 [Source:HGNC Symbol;Acc:HGNC:658]	protein_coding	381
ENSG00000004059	S16	SARS2	huh75	786.96	ARF5	7	ADP ribosylation factor 5 [Source:HGNC Symbol;Acc:HGNC:658]	protein_coding	381
ENSG00000004059	S17	SARS2	huh75	890.274	ARF5	7	ADP ribosylation factor 5 [Source:HGNC Symbol;Acc:HGNC:658]	protein_coding	381
ENSG00000004059	S18	SARS2	huh75	711.069	ARF5	7	ADP ribosylation factor 5 [Source:HGNC Symbol;Acc:HGNC:658]	protein_coding	381
ENSG00000004059	S19	SARS2	Calu3	700.161	ARF5	7	ADP ribosylation factor 5 [Source:HGNC Symbol;Acc:HGNC:658]	protein_coding	381
ENSG00000004059	S20	SARS2	Calu3	657.474	ARF5	7	ADP ribosylation factor 5 [Source:HGNC Symbol;Acc:HGNC:658]	protein_coding	381
ENSG00000004059	S21	SARS2	Calu3	712.699	ARF5	7	ADP ribosylation factor 5 [Source:HGNC Symbol;Acc:HGNC:658]	protein_coding	381
ENSG00000004059	S22	mock	Calu3	634.932	ARF5	7	ADP ribosylation factor 5 [Source:HGNC Symbol;Acc:HGNC:658]	protein_coding	381
ENSG00000004059	S23	mock	Calu3	659.51	ARF5	7	ADP ribosylation factor 5 [Source:HGNC Symbol;Acc:HGNC:658]	protein_coding	381
ENSG00000004059	S24	mock	Calu3	1129.47	ARF5	7	ADP ribosylation factor 5 [Source:HGNC Symbol;Acc:HGNC:658]	protein_coding	381
ENSG00000004139	S13	mock	huh75	66.5508	SARM1	17	sterile alpha and TIR motif containing 1 [Source:HGNC Symbol;Acc:HGNC:17074]	protein_coding	23098
ENSG00000004139	S14	mock	huh75	63.3234	SARM1	17	sterile alpha and TIR motif containing 1 [Source:HGNC Symbol;Acc:HGNC:17074]	protein_coding	23098
ENSG00000004139	S15	mock	huh75	54.7862	SARM1	17	sterile alpha and TIR motif containing 1 [Source:HGNC Symbol;Acc:HGNC:17074]	protein_coding	23098
ENSG00000004139	S16	SARS2	huh75	121.477	SARM1	17	sterile alpha and TIR motif containing 1 [Source:HGNC Symbol;Acc:HGNC:17074]	protein_coding	23098
ENSG00000004139	S17	SARS2	huh75	139.074	SARM1	17	sterile alpha and TIR motif containing 1 [Source:HGNC Symbol;Acc:HGNC:17074]	protein_coding	23098
ENSG00000004139	S18	SARS2	huh75	93.1822	SARM1	17	sterile alpha and TIR motif containing 1 [Source:HGNC Symbol;Acc:HGNC:17074]	protein_coding	23098
ENSG00000004139	S19	SARS2	Calu3	125.67	SARM1	17	sterile alpha and TIR motif containing 1 [Source:HGNC Symbol;Acc:HGNC:17074]	protein_coding	23098
ENSG00000004139	S20	SARS2	Calu3	126.327	SARM1	17	sterile alpha and TIR motif containing 1 [Source:HGNC Symbol;Acc:HGNC:17074]	protein_coding	23098
ENSG00000004139	S21	SARS2	Calu3	143.422	SARM1	17	sterile alpha and TIR motif containing 1 [Source:HGNC Symbol;Acc:HGNC:17074]	protein_coding	23098
ENSG00000004139	S22	mock	Calu3	88.1006	SARM1	17	sterile alpha and TIR motif containing 1 [Source:HGNC Symbol;Acc:HGNC:17074]	protein_coding	23098
ENSG00000004139	S23	mock	Calu3	67.1303	SARM1	17	sterile alpha and TIR motif containing 1 [Source:HGNC Symbol;Acc:HGNC:17074]	protein_coding	23098
ENSG00000004139	S24	mock	Calu3	92.6653	SARM1	17	sterile alpha and TIR motif containing 1 [Source:HGNC Symbol;Acc:HGNC:17074]	protein_coding	23098
ENSG00000004142	S13	mock	huh75	2528.13	POLDIP2	17	DNA polymerase delta interacting protein 2 [Source:HGNC Symbol;Acc:HGNC:23781]	protein_coding	26073
ENSG00000004142	S14	mock	huh75	2184.27	POLDIP2	17	DNA polymerase delta interacting protein 2 [Source:HGNC Symbol;Acc:HGNC:23781]	protein_coding	26073
ENSG00000004142	S15	mock	huh75	2258.69	POLDIP2	17	DNA polymerase delta interacting protein 2 [Source:HGNC Symbol;Acc:HGNC:23781]	protein_coding	26073
ENSG00000004142	S16	SARS2	huh75	2289.05	POLDIP2	17	DNA polymerase delta interacting protein 2 [Source:HGNC Symbol;Acc:HGNC:23781]	protein_coding	26073
ENSG00000004142	S17	SARS2	huh75	2070.88	POLDIP2	17	DNA polymerase delta interacting protein 2 [Source:HGNC Symbol;Acc:HGNC:23781]	protein_coding	26073
ENSG00000004142	S18	SARS2	huh75	1799.3	POLDIP2	17	DNA polymerase delta interacting protein 2 [Source:HGNC Symbol;Acc:HGNC:23781]	protein_coding	26073
ENSG00000004142	S19	SARS2	Calu3	757.61	POLDIP2	17	DNA polymerase delta interacting protein 2 [Source:HGNC Symbol;Acc:HGNC:23781]	protein_coding	26073
ENSG00000004142	S20	SARS2	Calu3	780.93	POLDIP2	17	DNA polymerase delta interacting protein 2 [Source:HGNC Symbol;Acc:HGNC:23781]	protein_coding	26073
ENSG00000004142	S21	SARS2	Calu3	745.797	POLDIP2	17	DNA polymerase delta interacting protein 2 [Source:HGNC Symbol;Acc:HGNC:23781]	protein_coding	26073
ENSG00000004142	S22	mock	Calu3	718.982	POLDIP2	17	DNA polymerase delta interacting protein 2 [Source:HGNC Symbol;Acc:HGNC:23781]	protein_coding	26073
ENSG00000004142	S23	mock	Calu3	703.054	POLDIP2	17	DNA polymerase delta interacting protein 2 [Source:HGNC Symbol;Acc:HGNC:23781]	protein_coding	26073
ENSG00000004142	S24	mock	Calu3	917.036	POLDIP2	17	DNA polymerase delta interacting protein 2 [Source:HGNC Symbol;Acc:HGNC:23781]	protein_coding	26073
ENSG00000004399	S13	mock	huh75	161.165	PLXND1	3	plexin D1 [Source:HGNC Symbol;Acc:HGNC:9107]	protein_coding	23129
ENSG00000004399	S14	mock	huh75	133.683	PLXND1	3	plexin D1 [Source:HGNC Symbol;Acc:HGNC:9107]	protein_coding	23129
ENSG00000004399	S15	mock	huh75	150.247	PLXND1	3	plexin D1 [Source:HGNC Symbol;Acc:HGNC:9107]	protein_coding	23129
ENSG00000004399	S16	SARS2	huh75	155.279	PLXND1	3	plexin D1 [Source:HGNC Symbol;Acc:HGNC:9107]	protein_coding	23129
ENSG00000004399	S17	SARS2	huh75	160.391	PLXND1	3	plexin D1 [Source:HGNC Symbol;Acc:HGNC:9107]	protein_coding	23129
ENSG00000004399	S18	SARS2	huh75	113.15	PLXND1	3	plexin D1 [Source:HGNC Symbol;Acc:HGNC:9107]	protein_coding	23129
ENSG00000004399	S19	SARS2	Calu3	325.545	PLXND1	3	plexin D1 [Source:HGNC Symbol;Acc:HGNC:9107]	protein_coding	23129
ENSG00000004399	S20	SARS2	Calu3	266.052	PLXND1	3	plexin D1 [Source:HGNC Symbol;Acc:HGNC:9107]	protein_coding	23129
ENSG00000004399	S21	SARS2	Calu3	222.856	PLXND1	3	plexin D1 [Source:HGNC Symbol;Acc:HGNC:9107]	protein_coding	23129
ENSG00000004399	S22	mock	Calu3	383.794	PLXND1	3	plexin D1 [Source:HGNC Symbol;Acc:HGNC:9107]	protein_coding	23129
ENSG00000004399	S23	mock	Calu3	393.71	PLXND1	3	plexin D1 [Source:HGNC Symbol;Acc:HGNC:9107]	protein_coding	23129
ENSG00000004399	S24	mock	Calu3	530.64	PLXND1	3	plexin D1 [Source:HGNC Symbol;Acc:HGNC:9107]	protein_coding	23129
ENSG00000004455	S13	mock	huh75	1670.99	AK2	1	adenylate kinase 2 [Source:HGNC Symbol;Acc:HGNC:362]	protein_coding	204
ENSG00000004455	S14	mock	huh75	1675.33	AK2	1	adenylate kinase 2 [Source:HGNC Symbol;Acc:HGNC:362]	protein_coding	204
ENSG00000004455	S15	mock	huh75	1606.23	AK2	1	adenylate kinase 2 [Source:HGNC Symbol;Acc:HGNC:362]	protein_coding	204
ENSG00000004455	S16	SARS2	huh75	1418.64	AK2	1	adenylate kinase 2 [Source:HGNC Symbol;Acc:HGNC:362]	protein_coding	204
ENSG00000004455	S17	SARS2	huh75	1426.26	AK2	1	adenylate kinase 2 [Source:HGNC Symbol;Acc:HGNC:362]	protein_coding	204
ENSG00000004455	S18	SARS2	huh75	1337.83	AK2	1	adenylate kinase 2 [Source:HGNC Symbol;Acc:HGNC:362]	protein_coding	204
ENSG00000004455	S19	SARS2	Calu3	1421.86	AK2	1	adenylate kinase 2 [Source:HGNC Symbol;Acc:HGNC:362]	protein_coding	204
ENSG00000004455	S20	SARS2	Calu3	1514.01	AK2	1	adenylate kinase 2 [Source:HGNC Symbol;Acc:HGNC:362]	protein_coding	204
ENSG00000004455	S21	SARS2	Calu3	1461.81	AK2	1	adenylate kinase 2 [Source:HGNC Symbol;Acc:HGNC:362]	protein_coding	204
ENSG00000004455	S22	mock	Calu3	2369.6	AK2	1	adenylate kinase 2 [Source:HGNC Symbol;Acc:HGNC:362]	protein_coding	204
ENSG00000004455	S23	mock	Calu3	2372.24	AK2	1	adenylate kinase 2 [Source:HGNC Symbol;Acc:HGNC:362]	protein_coding	204
ENSG00000004455	S24	mock	Calu3	2349.85	AK2	1	adenylate kinase 2 [Source:HGNC Symbol;Acc:HGNC:362]	protein_coding	204
ENSG00000004468	S13	mock	huh75	22.4509	CD38	4	CD38 molecule [Source:HGNC Symbol;Acc:HGNC:1667]	protein_coding	952
ENSG00000004468	S14	mock	huh75	21.8896	CD38	4	CD38 molecule [Source:HGNC Symbol;Acc:HGNC:1667]	protein_coding	952
ENSG00000004468	S15	mock	huh75	14.9417	CD38	4	CD38 molecule [Source:HGNC Symbol;Acc:HGNC:1667]	protein_coding	952
ENSG00000004468	S16	SARS2	huh75	47.5345	CD38	4	CD38 molecule [Source:HGNC Symbol;Acc:HGNC:1667]	protein_coding	952
ENSG00000004468	S17	SARS2	huh75	53.8022	CD38	4	CD38 molecule [Source:HGNC Symbol;Acc:HGNC:1667]	protein_coding	952
ENSG00000004468	S18	SARS2	huh75	54.3563	CD38	4	CD38 molecule [Source:HGNC Symbol;Acc:HGNC:1667]	protein_coding	952
ENSG00000004468	S19	SARS2	Calu3	61.0396	CD38	4	CD38 molecule [Source:HGNC Symbol;Acc:HGNC:1667]	protein_coding	952
ENSG00000004468	S20	SARS2	Calu3	52.6362	CD38	4	CD38 molecule [Source:HGNC Symbol;Acc:HGNC:1667]	protein_coding	952
ENSG00000004468	S21	SARS2	Calu3	49.6462	CD38	4	CD38 molecule [Source:HGNC Symbol;Acc:HGNC:1667]	protein_coding	952
ENSG00000004468	S22	mock	Calu3	7.08855	CD38	4	CD38 molecule [Source:HGNC Symbol;Acc:HGNC:1667]	protein_coding	952
ENSG00000004468	S23	mock	Calu3	4.53583	CD38	4	CD38 molecule [Source:HGNC Symbol;Acc:HGNC:1667]	protein_coding	952
ENSG00000004468	S24	mock	Calu3	2.6226	CD38	4	CD38 molecule [Source:HGNC Symbol;Acc:HGNC:1667]	protein_coding	952
ENSG00000004478	S13	mock	huh75	2312.44	FKBP4	12	FKBP prolyl isomerase 4 [Source:HGNC Symbol;Acc:HGNC:3720]	protein_coding	2288
ENSG00000004478	S14	mock	huh75	2185.05	FKBP4	12	FKBP prolyl isomerase 4 [Source:HGNC Symbol;Acc:HGNC:3720]	protein_coding	2288
ENSG00000004478	S15	mock	huh75	2354.15	FKBP4	12	FKBP prolyl isomerase 4 [Source:HGNC Symbol;Acc:HGNC:3720]	protein_coding	2288
ENSG00000004478	S16	SARS2	huh75	2343.98	FKBP4	12	FKBP prolyl isomerase 4 [Source:HGNC Symbol;Acc:HGNC:3720]	protein_coding	2288
ENSG00000004478	S17	SARS2	huh75	2224.16	FKBP4	12	FKBP prolyl isomerase 4 [Source:HGNC Symbol;Acc:HGNC:3720]	protein_coding	2288
ENSG00000004478	S18	SARS2	huh75	2362.83	FKBP4	12	FKBP prolyl isomerase 4 [Source:HGNC Symbol;Acc:HGNC:3720]	protein_coding	2288
ENSG00000004478	S19	SARS2	Calu3	1437.42	FKBP4	12	FKBP prolyl isomerase 4 [Source:HGNC Symbol;Acc:HGNC:3720]	protein_coding	2288
ENSG00000004478	S20	SARS2	Calu3	1533.15	FKBP4	12	FKBP prolyl isomerase 4 [Source:HGNC Symbol;Acc:HGNC:3720]	protein_coding	2288
ENSG00000004478	S21	SARS2	Calu3	1519.17	FKBP4	12	FKBP prolyl isomerase 4 [Source:HGNC Symbol;Acc:HGNC:3720]	protein_coding	2288
ENSG00000004478	S22	mock	Calu3	1527.08	FKBP4	12	FKBP prolyl isomerase 4 [Source:HGNC Symbol;Acc:HGNC:3720]	protein_coding	2288
ENSG00000004478	S23	mock	Calu3	1610.22	FKBP4	12	FKBP prolyl isomerase 4 [Source:HGNC Symbol;Acc:HGNC:3720]	protein_coding	2288
ENSG00000004478	S24	mock	Calu3	1752.77	FKBP4	12	FKBP prolyl isomerase 4 [Source:HGNC Symbol;Acc:HGNC:3720]	protein_coding	2288
ENSG00000004487	S13	mock	huh75	2502.47	KDM1A	1	lysine demethylase 1A [Source:HGNC Symbol;Acc:HGNC:29079]	protein_coding	23028
ENSG00000004487	S14	mock	huh75	2622.84	KDM1A	1	lysine demethylase 1A [Source:HGNC Symbol;Acc:HGNC:29079]	protein_coding	23028
ENSG00000004487	S15	mock	huh75	2646.34	KDM1A	1	lysine demethylase 1A [Source:HGNC Symbol;Acc:HGNC:29079]	protein_coding	23028
ENSG00000004487	S16	SARS2	huh75	2425.32	KDM1A	1	lysine demethylase 1A [Source:HGNC Symbol;Acc:HGNC:29079]	protein_coding	23028
ENSG00000004487	S17	SARS2	huh75	2392.67	KDM1A	1	lysine demethylase 1A [Source:HGNC Symbol;Acc:HGNC:29079]	protein_coding	23028
ENSG00000004487	S18	SARS2	huh75	2272.98	KDM1A	1	lysine demethylase 1A [Source:HGNC Symbol;Acc:HGNC:29079]	protein_coding	23028
ENSG00000004487	S19	SARS2	Calu3	886.87	KDM1A	1	lysine demethylase 1A [Source:HGNC Symbol;Acc:HGNC:29079]	protein_coding	23028
ENSG00000004487	S20	SARS2	Calu3	1005.83	KDM1A	1	lysine demethylase 1A [Source:HGNC Symbol;Acc:HGNC:29079]	protein_coding	23028
ENSG00000004487	S21	SARS2	Calu3	931.143	KDM1A	1	lysine demethylase 1A [Source:HGNC Symbol;Acc:HGNC:29079]	protein_coding	23028
ENSG00000004487	S22	mock	Calu3	962.018	KDM1A	1	lysine demethylase 1A [Source:HGNC Symbol;Acc:HGNC:29079]	protein_coding	23028
ENSG00000004487	S23	mock	Calu3	988.811	KDM1A	1	lysine demethylase 1A [Source:HGNC Symbol;Acc:HGNC:29079]	protein_coding	23028
ENSG00000004487	S24	mock	Calu3	986.972	KDM1A	1	lysine demethylase 1A [Source:HGNC Symbol;Acc:HGNC:29079]	protein_coding	23028
ENSG00000004534	S13	mock	huh75	1663.77	RBM6	3	RNA binding motif protein 6 [Source:HGNC Symbol;Acc:HGNC:9903]	protein_coding	10180
ENSG00000004534	S14	mock	huh75	1693.31	RBM6	3	RNA binding motif protein 6 [Source:HGNC Symbol;Acc:HGNC:9903]	protein_coding	10180
ENSG00000004534	S15	mock	huh75	1676.79	RBM6	3	RNA binding motif protein 6 [Source:HGNC Symbol;Acc:HGNC:9903]	protein_coding	10180
ENSG00000004534	S16	SARS2	huh75	1736.59	RBM6	3	RNA binding motif protein 6 [Source:HGNC Symbol;Acc:HGNC:9903]	protein_coding	10180
ENSG00000004534	S17	SARS2	huh75	1795.77	RBM6	3	RNA binding motif protein 6 [Source:HGNC Symbol;Acc:HGNC:9903]	protein_coding	10180
ENSG00000004534	S18	SARS2	huh75	2018.95	RBM6	3	RNA binding motif protein 6 [Source:HGNC Symbol;Acc:HGNC:9903]	protein_coding	10180
ENSG00000004534	S19	SARS2	Calu3	1283.03	RBM6	3	RNA binding motif protein 6 [Source:HGNC Symbol;Acc:HGNC:9903]	protein_coding	10180
ENSG00000004534	S20	SARS2	Calu3	1313.99	RBM6	3	RNA binding motif protein 6 [Source:HGNC Symbol;Acc:HGNC:9903]	protein_coding	10180
ENSG00000004534	S21	SARS2	Calu3	1233.43	RBM6	3	RNA binding motif protein 6 [Source:HGNC Symbol;Acc:HGNC:9903]	protein_coding	10180
ENSG00000004534	S22	mock	Calu3	1492.65	RBM6	3	RNA binding motif protein 6 [Source:HGNC Symbol;Acc:HGNC:9903]	protein_coding	10180
ENSG00000004534	S23	mock	Calu3	1514.97	RBM6	3	RNA binding motif protein 6 [Source:HGNC Symbol;Acc:HGNC:9903]	protein_coding	10180
ENSG00000004534	S24	mock	Calu3	1308.68	RBM6	3	RNA binding motif protein 6 [Source:HGNC Symbol;Acc:HGNC:9903]	protein_coding	10180
ENSG00000004660	S13	mock	huh75	0	CAMKK1	17	calcium/calmodulin dependent protein kinase kinase 1 [Source:HGNC Symbol;Acc:HGNC:1469]	protein_coding	84254
ENSG00000004660	S14	mock	huh75	2.34531	CAMKK1	17	calcium/calmodulin dependent protein kinase kinase 1 [Source:HGNC Symbol;Acc:HGNC:1469]	protein_coding	84254
ENSG00000004660	S15	mock	huh75	3.32038	CAMKK1	17	calcium/calmodulin dependent protein kinase kinase 1 [Source:HGNC Symbol;Acc:HGNC:1469]	protein_coding	84254
ENSG00000004660	S16	SARS2	huh75	0	CAMKK1	17	calcium/calmodulin dependent protein kinase kinase 1 [Source:HGNC Symbol;Acc:HGNC:1469]	protein_coding	84254
ENSG00000004660	S17	SARS2	huh75	1.01514	CAMKK1	17	calcium/calmodulin dependent protein kinase kinase 1 [Source:HGNC Symbol;Acc:HGNC:1469]	protein_coding	84254
ENSG00000004660	S18	SARS2	huh75	2.21862	CAMKK1	17	calcium/calmodulin dependent protein kinase kinase 1 [Source:HGNC Symbol;Acc:HGNC:1469]	protein_coding	84254
ENSG00000004660	S19	SARS2	Calu3	20.3465	CAMKK1	17	calcium/calmodulin dependent protein kinase kinase 1 [Source:HGNC Symbol;Acc:HGNC:1469]	protein_coding	84254
ENSG00000004660	S20	SARS2	Calu3	17.2264	CAMKK1	17	calcium/calmodulin dependent protein kinase kinase 1 [Source:HGNC Symbol;Acc:HGNC:1469]	protein_coding	84254
ENSG00000004660	S21	SARS2	Calu3	18.7552	CAMKK1	17	calcium/calmodulin dependent protein kinase kinase 1 [Source:HGNC Symbol;Acc:HGNC:1469]	protein_coding	84254
ENSG00000004660	S22	mock	Calu3	21.2657	CAMKK1	17	calcium/calmodulin dependent protein kinase kinase 1 [Source:HGNC Symbol;Acc:HGNC:1469]	protein_coding	84254
ENSG00000004660	S23	mock	Calu3	14.5147	CAMKK1	17	calcium/calmodulin dependent protein kinase kinase 1 [Source:HGNC Symbol;Acc:HGNC:1469]	protein_coding	84254
ENSG00000004660	S24	mock	Calu3	22.7292	CAMKK1	17	calcium/calmodulin dependent protein kinase kinase 1 [Source:HGNC Symbol;Acc:HGNC:1469]	protein_coding	84254
ENSG00000004700	S13	mock	huh75	612.588	RECQL	12	RecQ like helicase [Source:HGNC Symbol;Acc:HGNC:9948]	protein_coding	5965
ENSG00000004700	S14	mock	huh75	696.558	RECQL	12	RecQ like helicase [Source:HGNC Symbol;Acc:HGNC:9948]	protein_coding	5965
ENSG00000004700	S15	mock	huh75	636.682	RECQL	12	RecQ like helicase [Source:HGNC Symbol;Acc:HGNC:9948]	protein_coding	5965
ENSG00000004700	S16	SARS2	huh75	599.991	RECQL	12	RecQ like helicase [Source:HGNC Symbol;Acc:HGNC:9948]	protein_coding	5965
ENSG00000004700	S17	SARS2	huh75	626.338	RECQL	12	RecQ like helicase [Source:HGNC Symbol;Acc:HGNC:9948]	protein_coding	5965
ENSG00000004700	S18	SARS2	huh75	826.437	RECQL	12	RecQ like helicase [Source:HGNC Symbol;Acc:HGNC:9948]	protein_coding	5965
ENSG00000004700	S19	SARS2	Calu3	375.813	RECQL	12	RecQ like helicase [Source:HGNC Symbol;Acc:HGNC:9948]	protein_coding	5965
ENSG00000004700	S20	SARS2	Calu3	501.48	RECQL	12	RecQ like helicase [Source:HGNC Symbol;Acc:HGNC:9948]	protein_coding	5965
ENSG00000004700	S21	SARS2	Calu3	428.061	RECQL	12	RecQ like helicase [Source:HGNC Symbol;Acc:HGNC:9948]	protein_coding	5965
ENSG00000004700	S22	mock	Calu3	860.753	RECQL	12	RecQ like helicase [Source:HGNC Symbol;Acc:HGNC:9948]	protein_coding	5965
ENSG00000004700	S23	mock	Calu3	976.111	RECQL	12	RecQ like helicase [Source:HGNC Symbol;Acc:HGNC:9948]	protein_coding	5965
ENSG00000004700	S24	mock	Calu3	820	RECQL	12	RecQ like helicase [Source:HGNC Symbol;Acc:HGNC:9948]	protein_coding	5965
ENSG00000004766	S13	mock	huh75	211.68	VPS50	7	VPS50 subunit of EARP/GARPII complex [Source:HGNC Symbol;Acc:HGNC:25956]	protein_coding	55610
ENSG00000004766	S14	mock	huh75	246.258	VPS50	7	VPS50 subunit of EARP/GARPII complex [Source:HGNC Symbol;Acc:HGNC:25956]	protein_coding	55610
ENSG00000004766	S15	mock	huh75	219.975	VPS50	7	VPS50 subunit of EARP/GARPII complex [Source:HGNC Symbol;Acc:HGNC:25956]	protein_coding	55610
ENSG00000004766	S16	SARS2	huh75	237.673	VPS50	7	VPS50 subunit of EARP/GARPII complex [Source:HGNC Symbol;Acc:HGNC:25956]	protein_coding	55610
ENSG00000004766	S17	SARS2	huh75	289.314	VPS50	7	VPS50 subunit of EARP/GARPII complex [Source:HGNC Symbol;Acc:HGNC:25956]	protein_coding	55610
ENSG00000004766	S18	SARS2	huh75	280.656	VPS50	7	VPS50 subunit of EARP/GARPII complex [Source:HGNC Symbol;Acc:HGNC:25956]	protein_coding	55610
ENSG00000004766	S19	SARS2	Calu3	306.395	VPS50	7	VPS50 subunit of EARP/GARPII complex [Source:HGNC Symbol;Acc:HGNC:25956]	protein_coding	55610
ENSG00000004766	S20	SARS2	Calu3	270.837	VPS50	7	VPS50 subunit of EARP/GARPII complex [Source:HGNC Symbol;Acc:HGNC:25956]	protein_coding	55610
ENSG00000004766	S21	SARS2	Calu3	323.252	VPS50	7	VPS50 subunit of EARP/GARPII complex [Source:HGNC Symbol;Acc:HGNC:25956]	protein_coding	55610
ENSG00000004766	S22	mock	Calu3	464.806	VPS50	7	VPS50 subunit of EARP/GARPII complex [Source:HGNC Symbol;Acc:HGNC:25956]	protein_coding	55610
ENSG00000004766	S23	mock	Calu3	508.92	VPS50	7	VPS50 subunit of EARP/GARPII complex [Source:HGNC Symbol;Acc:HGNC:25956]	protein_coding	55610
ENSG00000004766	S24	mock	Calu3	445.842	VPS50	7	VPS50 subunit of EARP/GARPII complex [Source:HGNC Symbol;Acc:HGNC:25956]	protein_coding	55610
ENSG00000004776	S13	mock	huh75	4.8109	HSPB6	19	heat shock protein family B (small) member 6 [Source:HGNC Symbol;Acc:HGNC:26511]	protein_coding	126393
ENSG00000004776	S14	mock	huh75	7.03593	HSPB6	19	heat shock protein family B (small) member 6 [Source:HGNC Symbol;Acc:HGNC:26511]	protein_coding	126393
ENSG00000004776	S15	mock	huh75	7.47085	HSPB6	19	heat shock protein family B (small) member 6 [Source:HGNC Symbol;Acc:HGNC:26511]	protein_coding	126393
ENSG00000004776	S16	SARS2	huh75	5.28161	HSPB6	19	heat shock protein family B (small) member 6 [Source:HGNC Symbol;Acc:HGNC:26511]	protein_coding	126393
ENSG00000004776	S17	SARS2	huh75	4.06054	HSPB6	19	heat shock protein family B (small) member 6 [Source:HGNC Symbol;Acc:HGNC:26511]	protein_coding	126393
ENSG00000004776	S18	SARS2	huh75	7.76518	HSPB6	19	heat shock protein family B (small) member 6 [Source:HGNC Symbol;Acc:HGNC:26511]	protein_coding	126393
ENSG00000004776	S19	SARS2	Calu3	9.57485	HSPB6	19	heat shock protein family B (small) member 6 [Source:HGNC Symbol;Acc:HGNC:26511]	protein_coding	126393
ENSG00000004776	S20	SARS2	Calu3	4.78511	HSPB6	19	heat shock protein family B (small) member 6 [Source:HGNC Symbol;Acc:HGNC:26511]	protein_coding	126393
ENSG00000004776	S21	SARS2	Calu3	13.239	HSPB6	19	heat shock protein family B (small) member 6 [Source:HGNC Symbol;Acc:HGNC:26511]	protein_coding	126393
ENSG00000004776	S22	mock	Calu3	21.2657	HSPB6	19	heat shock protein family B (small) member 6 [Source:HGNC Symbol;Acc:HGNC:26511]	protein_coding	126393
ENSG00000004776	S23	mock	Calu3	25.4006	HSPB6	19	heat shock protein family B (small) member 6 [Source:HGNC Symbol;Acc:HGNC:26511]	protein_coding	126393
ENSG00000004776	S24	mock	Calu3	30.597	HSPB6	19	heat shock protein family B (small) member 6 [Source:HGNC Symbol;Acc:HGNC:26511]	protein_coding	126393
ENSG00000004777	S13	mock	huh75	115.462	ARHGAP33	19	Rho GTPase activating protein 33 [Source:HGNC Symbol;Acc:HGNC:23085]	protein_coding	115703
ENSG00000004777	S14	mock	huh75	136.028	ARHGAP33	19	Rho GTPase activating protein 33 [Source:HGNC Symbol;Acc:HGNC:23085]	protein_coding	115703
ENSG00000004777	S15	mock	huh75	115.383	ARHGAP33	19	Rho GTPase activating protein 33 [Source:HGNC Symbol;Acc:HGNC:23085]	protein_coding	115703
ENSG00000004777	S16	SARS2	huh75	117.252	ARHGAP33	19	Rho GTPase activating protein 33 [Source:HGNC Symbol;Acc:HGNC:23085]	protein_coding	115703
ENSG00000004777	S17	SARS2	huh75	127.907	ARHGAP33	19	Rho GTPase activating protein 33 [Source:HGNC Symbol;Acc:HGNC:23085]	protein_coding	115703
ENSG00000004777	S18	SARS2	huh75	61.0121	ARHGAP33	19	Rho GTPase activating protein 33 [Source:HGNC Symbol;Acc:HGNC:23085]	protein_coding	115703
ENSG00000004777	S19	SARS2	Calu3	157.985	ARHGAP33	19	Rho GTPase activating protein 33 [Source:HGNC Symbol;Acc:HGNC:23085]	protein_coding	115703
ENSG00000004777	S20	SARS2	Calu3	151.21	ARHGAP33	19	Rho GTPase activating protein 33 [Source:HGNC Symbol;Acc:HGNC:23085]	protein_coding	115703
ENSG00000004777	S21	SARS2	Calu3	155.558	ARHGAP33	19	Rho GTPase activating protein 33 [Source:HGNC Symbol;Acc:HGNC:23085]	protein_coding	115703
ENSG00000004777	S22	mock	Calu3	185.315	ARHGAP33	19	Rho GTPase activating protein 33 [Source:HGNC Symbol;Acc:HGNC:23085]	protein_coding	115703
ENSG00000004777	S23	mock	Calu3	156.94	ARHGAP33	19	Rho GTPase activating protein 33 [Source:HGNC Symbol;Acc:HGNC:23085]	protein_coding	115703
ENSG00000004777	S24	mock	Calu3	284.989	ARHGAP33	19	Rho GTPase activating protein 33 [Source:HGNC Symbol;Acc:HGNC:23085]	protein_coding	115703
ENSG00000004779	S13	mock	huh75	328.745	NDUFAB1	16	NADH:ubiquinone oxidoreductase subunit AB1 [Source:HGNC Symbol;Acc:HGNC:7694]	protein_coding	4706
ENSG00000004779	S14	mock	huh75	331.471	NDUFAB1	16	NADH:ubiquinone oxidoreductase subunit AB1 [Source:HGNC Symbol;Acc:HGNC:7694]	protein_coding	4706
ENSG00000004779	S15	mock	huh75	309.625	NDUFAB1	16	NADH:ubiquinone oxidoreductase subunit AB1 [Source:HGNC Symbol;Acc:HGNC:7694]	protein_coding	4706
ENSG00000004779	S16	SARS2	huh75	275.7	NDUFAB1	16	NADH:ubiquinone oxidoreductase subunit AB1 [Source:HGNC Symbol;Acc:HGNC:7694]	protein_coding	4706
ENSG00000004779	S17	SARS2	huh75	236.526	NDUFAB1	16	NADH:ubiquinone oxidoreductase subunit AB1 [Source:HGNC Symbol;Acc:HGNC:7694]	protein_coding	4706
ENSG00000004779	S18	SARS2	huh75	249.595	NDUFAB1	16	NADH:ubiquinone oxidoreductase subunit AB1 [Source:HGNC Symbol;Acc:HGNC:7694]	protein_coding	4706
ENSG00000004779	S19	SARS2	Calu3	202.269	NDUFAB1	16	NADH:ubiquinone oxidoreductase subunit AB1 [Source:HGNC Symbol;Acc:HGNC:7694]	protein_coding	4706
ENSG00000004779	S20	SARS2	Calu3	220.115	NDUFAB1	16	NADH:ubiquinone oxidoreductase subunit AB1 [Source:HGNC Symbol;Acc:HGNC:7694]	protein_coding	4706
ENSG00000004779	S21	SARS2	Calu3	234.992	NDUFAB1	16	NADH:ubiquinone oxidoreductase subunit AB1 [Source:HGNC Symbol;Acc:HGNC:7694]	protein_coding	4706
ENSG00000004779	S22	mock	Calu3	373.668	NDUFAB1	16	NADH:ubiquinone oxidoreductase subunit AB1 [Source:HGNC Symbol;Acc:HGNC:7694]	protein_coding	4706
ENSG00000004779	S23	mock	Calu3	313.879	NDUFAB1	16	NADH:ubiquinone oxidoreductase subunit AB1 [Source:HGNC Symbol;Acc:HGNC:7694]	protein_coding	4706
ENSG00000004779	S24	mock	Calu3	381.151	NDUFAB1	16	NADH:ubiquinone oxidoreductase subunit AB1 [Source:HGNC Symbol;Acc:HGNC:7694]	protein_coding	4706
ENSG00000004799	S13	mock	huh75	12.8291	PDK4	7	pyruvate dehydrogenase kinase 4 [Source:HGNC Symbol;Acc:HGNC:8812]	protein_coding	5166
ENSG00000004799	S14	mock	huh75	21.8896	PDK4	7	pyruvate dehydrogenase kinase 4 [Source:HGNC Symbol;Acc:HGNC:8812]	protein_coding	5166
ENSG00000004799	S15	mock	huh75	13.2815	PDK4	7	pyruvate dehydrogenase kinase 4 [Source:HGNC Symbol;Acc:HGNC:8812]	protein_coding	5166
ENSG00000004799	S16	SARS2	huh75	17.9575	PDK4	7	pyruvate dehydrogenase kinase 4 [Source:HGNC Symbol;Acc:HGNC:8812]	protein_coding	5166
ENSG00000004799	S17	SARS2	huh75	30.4541	PDK4	7	pyruvate dehydrogenase kinase 4 [Source:HGNC Symbol;Acc:HGNC:8812]	protein_coding	5166
ENSG00000004799	S18	SARS2	huh75	23.2955	PDK4	7	pyruvate dehydrogenase kinase 4 [Source:HGNC Symbol;Acc:HGNC:8812]	protein_coding	5166
ENSG00000004799	S19	SARS2	Calu3	211.843	PDK4	7	pyruvate dehydrogenase kinase 4 [Source:HGNC Symbol;Acc:HGNC:8812]	protein_coding	5166
ENSG00000004799	S20	SARS2	Calu3	222.986	PDK4	7	pyruvate dehydrogenase kinase 4 [Source:HGNC Symbol;Acc:HGNC:8812]	protein_coding	5166
ENSG00000004799	S21	SARS2	Calu3	233.889	PDK4	7	pyruvate dehydrogenase kinase 4 [Source:HGNC Symbol;Acc:HGNC:8812]	protein_coding	5166
ENSG00000004799	S22	mock	Calu3	302.782	PDK4	7	pyruvate dehydrogenase kinase 4 [Source:HGNC Symbol;Acc:HGNC:8812]	protein_coding	5166
ENSG00000004799	S23	mock	Calu3	351.98	PDK4	7	pyruvate dehydrogenase kinase 4 [Source:HGNC Symbol;Acc:HGNC:8812]	protein_coding	5166
ENSG00000004799	S24	mock	Calu3	284.115	PDK4	7	pyruvate dehydrogenase kinase 4 [Source:HGNC Symbol;Acc:HGNC:8812]	protein_coding	5166
ENSG00000004809	S13	mock	huh75	0	SLC22A16	6	solute carrier family 22 member 16 [Source:HGNC Symbol;Acc:HGNC:20302]	protein_coding	85413
ENSG00000004809	S14	mock	huh75	0	SLC22A16	6	solute carrier family 22 member 16 [Source:HGNC Symbol;Acc:HGNC:20302]	protein_coding	85413
ENSG00000004809	S15	mock	huh75	0	SLC22A16	6	solute carrier family 22 member 16 [Source:HGNC Symbol;Acc:HGNC:20302]	protein_coding	85413
ENSG00000004809	S16	SARS2	huh75	1.05632	SLC22A16	6	solute carrier family 22 member 16 [Source:HGNC Symbol;Acc:HGNC:20302]	protein_coding	85413
ENSG00000004809	S17	SARS2	huh75	3.04541	SLC22A16	6	solute carrier family 22 member 16 [Source:HGNC Symbol;Acc:HGNC:20302]	protein_coding	85413
ENSG00000004809	S18	SARS2	huh75	0	SLC22A16	6	solute carrier family 22 member 16 [Source:HGNC Symbol;Acc:HGNC:20302]	protein_coding	85413
ENSG00000004809	S19	SARS2	Calu3	0	SLC22A16	6	solute carrier family 22 member 16 [Source:HGNC Symbol;Acc:HGNC:20302]	protein_coding	85413
ENSG00000004809	S20	SARS2	Calu3	0	SLC22A16	6	solute carrier family 22 member 16 [Source:HGNC Symbol;Acc:HGNC:20302]	protein_coding	85413
ENSG00000004809	S21	SARS2	Calu3	1.10325	SLC22A16	6	solute carrier family 22 member 16 [Source:HGNC Symbol;Acc:HGNC:20302]	protein_coding	85413
ENSG00000004809	S22	mock	Calu3	0	SLC22A16	6	solute carrier family 22 member 16 [Source:HGNC Symbol;Acc:HGNC:20302]	protein_coding	85413
ENSG00000004809	S23	mock	Calu3	0	SLC22A16	6	solute carrier family 22 member 16 [Source:HGNC Symbol;Acc:HGNC:20302]	protein_coding	85413
ENSG00000004809	S24	mock	Calu3	0	SLC22A16	6	solute carrier family 22 member 16 [Source:HGNC Symbol;Acc:HGNC:20302]	protein_coding	85413
ENSG00000004838	S13	mock	huh75	23.2527	ZMYND10	3	zinc finger MYND-type containing 10 [Source:HGNC Symbol;Acc:HGNC:19412]	protein_coding	51364
ENSG00000004838	S14	mock	huh75	27.362	ZMYND10	3	zinc finger MYND-type containing 10 [Source:HGNC Symbol;Acc:HGNC:19412]	protein_coding	51364
ENSG00000004838	S15	mock	huh75	33.2038	ZMYND10	3	zinc finger MYND-type containing 10 [Source:HGNC Symbol;Acc:HGNC:19412]	protein_coding	51364
ENSG00000004838	S16	SARS2	huh75	28.5207	ZMYND10	3	zinc finger MYND-type containing 10 [Source:HGNC Symbol;Acc:HGNC:19412]	protein_coding	51364
ENSG00000004838	S17	SARS2	huh75	30.4541	ZMYND10	3	zinc finger MYND-type containing 10 [Source:HGNC Symbol;Acc:HGNC:19412]	protein_coding	51364
ENSG00000004838	S18	SARS2	huh75	17.749	ZMYND10	3	zinc finger MYND-type containing 10 [Source:HGNC Symbol;Acc:HGNC:19412]	protein_coding	51364
ENSG00000004838	S19	SARS2	Calu3	2.39371	ZMYND10	3	zinc finger MYND-type containing 10 [Source:HGNC Symbol;Acc:HGNC:19412]	protein_coding	51364
ENSG00000004838	S20	SARS2	Calu3	1.91404	ZMYND10	3	zinc finger MYND-type containing 10 [Source:HGNC Symbol;Acc:HGNC:19412]	protein_coding	51364
ENSG00000004838	S21	SARS2	Calu3	3.30975	ZMYND10	3	zinc finger MYND-type containing 10 [Source:HGNC Symbol;Acc:HGNC:19412]	protein_coding	51364
ENSG00000004838	S22	mock	Calu3	0	ZMYND10	3	zinc finger MYND-type containing 10 [Source:HGNC Symbol;Acc:HGNC:19412]	protein_coding	51364
ENSG00000004838	S23	mock	Calu3	3.62866	ZMYND10	3	zinc finger MYND-type containing 10 [Source:HGNC Symbol;Acc:HGNC:19412]	protein_coding	51364
ENSG00000004838	S24	mock	Calu3	0.874201	ZMYND10	3	zinc finger MYND-type containing 10 [Source:HGNC Symbol;Acc:HGNC:19412]	protein_coding	51364
ENSG00000004846	S13	mock	huh75	0	ABCB5	7	ATP binding cassette subfamily B member 5 [Source:HGNC Symbol;Acc:HGNC:46]	protein_coding	340273
ENSG00000004846	S14	mock	huh75	1.56354	ABCB5	7	ATP binding cassette subfamily B member 5 [Source:HGNC Symbol;Acc:HGNC:46]	protein_coding	340273
ENSG00000004846	S15	mock	huh75	0.830094	ABCB5	7	ATP binding cassette subfamily B member 5 [Source:HGNC Symbol;Acc:HGNC:46]	protein_coding	340273
ENSG00000004846	S16	SARS2	huh75	1.05632	ABCB5	7	ATP binding cassette subfamily B member 5 [Source:HGNC Symbol;Acc:HGNC:46]	protein_coding	340273
ENSG00000004846	S17	SARS2	huh75	0	ABCB5	7	ATP binding cassette subfamily B member 5 [Source:HGNC Symbol;Acc:HGNC:46]	protein_coding	340273
ENSG00000004846	S18	SARS2	huh75	0	ABCB5	7	ATP binding cassette subfamily B member 5 [Source:HGNC Symbol;Acc:HGNC:46]	protein_coding	340273
ENSG00000004846	S19	SARS2	Calu3	0	ABCB5	7	ATP binding cassette subfamily B member 5 [Source:HGNC Symbol;Acc:HGNC:46]	protein_coding	340273
ENSG00000004846	S20	SARS2	Calu3	0	ABCB5	7	ATP binding cassette subfamily B member 5 [Source:HGNC Symbol;Acc:HGNC:46]	protein_coding	340273
ENSG00000004846	S21	SARS2	Calu3	1.10325	ABCB5	7	ATP binding cassette subfamily B member 5 [Source:HGNC Symbol;Acc:HGNC:46]	protein_coding	340273
ENSG00000004846	S22	mock	Calu3	0	ABCB5	7	ATP binding cassette subfamily B member 5 [Source:HGNC Symbol;Acc:HGNC:46]	protein_coding	340273
ENSG00000004846	S23	mock	Calu3	0.907166	ABCB5	7	ATP binding cassette subfamily B member 5 [Source:HGNC Symbol;Acc:HGNC:46]	protein_coding	340273
ENSG00000004846	S24	mock	Calu3	0	ABCB5	7	ATP binding cassette subfamily B member 5 [Source:HGNC Symbol;Acc:HGNC:46]	protein_coding	340273
ENSG00000004848	S13	mock	huh75	0	ARX	X	aristaless related homeobox [Source:HGNC Symbol;Acc:HGNC:18060]	protein_coding	170302
ENSG00000004848	S14	mock	huh75	1.56354	ARX	X	aristaless related homeobox [Source:HGNC Symbol;Acc:HGNC:18060]	protein_coding	170302
ENSG00000004848	S15	mock	huh75	0	ARX	X	aristaless related homeobox [Source:HGNC Symbol;Acc:HGNC:18060]	protein_coding	170302
ENSG00000004848	S16	SARS2	huh75	0	ARX	X	aristaless related homeobox [Source:HGNC Symbol;Acc:HGNC:18060]	protein_coding	170302
ENSG00000004848	S17	SARS2	huh75	2.03027	ARX	X	aristaless related homeobox [Source:HGNC Symbol;Acc:HGNC:18060]	protein_coding	170302
ENSG00000004848	S18	SARS2	huh75	0	ARX	X	aristaless related homeobox [Source:HGNC Symbol;Acc:HGNC:18060]	protein_coding	170302
ENSG00000004848	S19	SARS2	Calu3	1.19686	ARX	X	aristaless related homeobox [Source:HGNC Symbol;Acc:HGNC:18060]	protein_coding	170302
ENSG00000004848	S20	SARS2	Calu3	0	ARX	X	aristaless related homeobox [Source:HGNC Symbol;Acc:HGNC:18060]	protein_coding	170302
ENSG00000004848	S21	SARS2	Calu3	0	ARX	X	aristaless related homeobox [Source:HGNC Symbol;Acc:HGNC:18060]	protein_coding	170302
ENSG00000004848	S22	mock	Calu3	0	ARX	X	aristaless related homeobox [Source:HGNC Symbol;Acc:HGNC:18060]	protein_coding	170302
ENSG00000004848	S23	mock	Calu3	0.907166	ARX	X	aristaless related homeobox [Source:HGNC Symbol;Acc:HGNC:18060]	protein_coding	170302
ENSG00000004848	S24	mock	Calu3	0	ARX	X	aristaless related homeobox [Source:HGNC Symbol;Acc:HGNC:18060]	protein_coding	170302
ENSG00000004864	S13	mock	huh75	1391.95	SLC25A13	7	solute carrier family 25 member 13 [Source:HGNC Symbol;Acc:HGNC:10983]	protein_coding	10165
ENSG00000004864	S14	mock	huh75	1466.6	SLC25A13	7	solute carrier family 25 member 13 [Source:HGNC Symbol;Acc:HGNC:10983]	protein_coding	10165
ENSG00000004864	S15	mock	huh75	1447.68	SLC25A13	7	solute carrier family 25 member 13 [Source:HGNC Symbol;Acc:HGNC:10983]	protein_coding	10165
ENSG00000004864	S16	SARS2	huh75	1555.96	SLC25A13	7	solute carrier family 25 member 13 [Source:HGNC Symbol;Acc:HGNC:10983]	protein_coding	10165
ENSG00000004864	S17	SARS2	huh75	1500.37	SLC25A13	7	solute carrier family 25 member 13 [Source:HGNC Symbol;Acc:HGNC:10983]	protein_coding	10165
ENSG00000004864	S18	SARS2	huh75	1662.86	SLC25A13	7	solute carrier family 25 member 13 [Source:HGNC Symbol;Acc:HGNC:10983]	protein_coding	10165
ENSG00000004864	S19	SARS2	Calu3	238.174	SLC25A13	7	solute carrier family 25 member 13 [Source:HGNC Symbol;Acc:HGNC:10983]	protein_coding	10165
ENSG00000004864	S20	SARS2	Calu3	243.084	SLC25A13	7	solute carrier family 25 member 13 [Source:HGNC Symbol;Acc:HGNC:10983]	protein_coding	10165
ENSG00000004864	S21	SARS2	Calu3	233.889	SLC25A13	7	solute carrier family 25 member 13 [Source:HGNC Symbol;Acc:HGNC:10983]	protein_coding	10165
ENSG00000004864	S22	mock	Calu3	259.238	SLC25A13	7	solute carrier family 25 member 13 [Source:HGNC Symbol;Acc:HGNC:10983]	protein_coding	10165
ENSG00000004864	S23	mock	Calu3	293.922	SLC25A13	7	solute carrier family 25 member 13 [Source:HGNC Symbol;Acc:HGNC:10983]	protein_coding	10165
ENSG00000004864	S24	mock	Calu3	243.028	SLC25A13	7	solute carrier family 25 member 13 [Source:HGNC Symbol;Acc:HGNC:10983]	protein_coding	10165
ENSG00000004866	S13	mock	huh75	703.996	ST7	7	suppression of tumorigenicity 7 [Source:HGNC Symbol;Acc:HGNC:11351]	protein_coding	7982
ENSG00000004866	S13	mock	huh75	703.996	ST7	7	suppression of tumorigenicity 7 [Source:HGNC Symbol;Acc:HGNC:11351]	protein_coding	93655
ENSG00000004866	S14	mock	huh75	720.011	ST7	7	suppression of tumorigenicity 7 [Source:HGNC Symbol;Acc:HGNC:11351]	protein_coding	7982
ENSG00000004866	S14	mock	huh75	720.011	ST7	7	suppression of tumorigenicity 7 [Source:HGNC Symbol;Acc:HGNC:11351]	protein_coding	93655
ENSG00000004866	S15	mock	huh75	738.784	ST7	7	suppression of tumorigenicity 7 [Source:HGNC Symbol;Acc:HGNC:11351]	protein_coding	7982
ENSG00000004866	S15	mock	huh75	738.784	ST7	7	suppression of tumorigenicity 7 [Source:HGNC Symbol;Acc:HGNC:11351]	protein_coding	93655
ENSG00000004866	S16	SARS2	huh75	751.045	ST7	7	suppression of tumorigenicity 7 [Source:HGNC Symbol;Acc:HGNC:11351]	protein_coding	7982
ENSG00000004866	S16	SARS2	huh75	751.045	ST7	7	suppression of tumorigenicity 7 [Source:HGNC Symbol;Acc:HGNC:11351]	protein_coding	93655
ENSG00000004866	S17	SARS2	huh75	638.52	ST7	7	suppression of tumorigenicity 7 [Source:HGNC Symbol;Acc:HGNC:11351]	protein_coding	7982
ENSG00000004866	S17	SARS2	huh75	638.52	ST7	7	suppression of tumorigenicity 7 [Source:HGNC Symbol;Acc:HGNC:11351]	protein_coding	93655
ENSG00000004866	S18	SARS2	huh75	790.939	ST7	7	suppression of tumorigenicity 7 [Source:HGNC Symbol;Acc:HGNC:11351]	protein_coding	7982
ENSG00000004866	S18	SARS2	huh75	790.939	ST7	7	suppression of tumorigenicity 7 [Source:HGNC Symbol;Acc:HGNC:11351]	protein_coding	93655
ENSG00000004866	S19	SARS2	Calu3	299.214	ST7	7	suppression of tumorigenicity 7 [Source:HGNC Symbol;Acc:HGNC:11351]	protein_coding	7982
ENSG00000004866	S19	SARS2	Calu3	299.214	ST7	7	suppression of tumorigenicity 7 [Source:HGNC Symbol;Acc:HGNC:11351]	protein_coding	93655
ENSG00000004866	S20	SARS2	Calu3	312.946	ST7	7	suppression of tumorigenicity 7 [Source:HGNC Symbol;Acc:HGNC:11351]	protein_coding	7982
ENSG00000004866	S20	SARS2	Calu3	312.946	ST7	7	suppression of tumorigenicity 7 [Source:HGNC Symbol;Acc:HGNC:11351]	protein_coding	93655
ENSG00000004866	S21	SARS2	Calu3	283.535	ST7	7	suppression of tumorigenicity 7 [Source:HGNC Symbol;Acc:HGNC:11351]	protein_coding	7982
ENSG00000004866	S21	SARS2	Calu3	283.535	ST7	7	suppression of tumorigenicity 7 [Source:HGNC Symbol;Acc:HGNC:11351]	protein_coding	93655
ENSG00000004866	S22	mock	Calu3	445.566	ST7	7	suppression of tumorigenicity 7 [Source:HGNC Symbol;Acc:HGNC:11351]	protein_coding	7982
ENSG00000004866	S22	mock	Calu3	445.566	ST7	7	suppression of tumorigenicity 7 [Source:HGNC Symbol;Acc:HGNC:11351]	protein_coding	93655
ENSG00000004866	S23	mock	Calu3	428.182	ST7	7	suppression of tumorigenicity 7 [Source:HGNC Symbol;Acc:HGNC:11351]	protein_coding	7982
ENSG00000004866	S23	mock	Calu3	428.182	ST7	7	suppression of tumorigenicity 7 [Source:HGNC Symbol;Acc:HGNC:11351]	protein_coding	93655
ENSG00000004866	S24	mock	Calu3	385.522	ST7	7	suppression of tumorigenicity 7 [Source:HGNC Symbol;Acc:HGNC:11351]	protein_coding	7982
ENSG00000004866	S24	mock	Calu3	385.522	ST7	7	suppression of tumorigenicity 7 [Source:HGNC Symbol;Acc:HGNC:11351]	protein_coding	93655
ENSG00000004897	S13	mock	huh75	1919.55	CDC27	17	cell division cycle 27 [Source:HGNC Symbol;Acc:HGNC:1728]	protein_coding	996
ENSG00000004897	S14	mock	huh75	2133.45	CDC27	17	cell division cycle 27 [Source:HGNC Symbol;Acc:HGNC:1728]	protein_coding	996
ENSG00000004897	S15	mock	huh75	1957.36	CDC27	17	cell division cycle 27 [Source:HGNC Symbol;Acc:HGNC:1728]	protein_coding	996
ENSG00000004897	S16	SARS2	huh75	1955.25	CDC27	17	cell division cycle 27 [Source:HGNC Symbol;Acc:HGNC:1728]	protein_coding	996
ENSG00000004897	S17	SARS2	huh75	1917.59	CDC27	17	cell division cycle 27 [Source:HGNC Symbol;Acc:HGNC:1728]	protein_coding	996
ENSG00000004897	S18	SARS2	huh75	2955.21	CDC27	17	cell division cycle 27 [Source:HGNC Symbol;Acc:HGNC:1728]	protein_coding	996
ENSG00000004897	S19	SARS2	Calu3	2312.33	CDC27	17	cell division cycle 27 [Source:HGNC Symbol;Acc:HGNC:1728]	protein_coding	996
ENSG00000004897	S20	SARS2	Calu3	2342.79	CDC27	17	cell division cycle 27 [Source:HGNC Symbol;Acc:HGNC:1728]	protein_coding	996
ENSG00000004897	S21	SARS2	Calu3	2482.31	CDC27	17	cell division cycle 27 [Source:HGNC Symbol;Acc:HGNC:1728]	protein_coding	996
ENSG00000004897	S22	mock	Calu3	2879.98	CDC27	17	cell division cycle 27 [Source:HGNC Symbol;Acc:HGNC:1728]	protein_coding	996
ENSG00000004897	S23	mock	Calu3	3070.76	CDC27	17	cell division cycle 27 [Source:HGNC Symbol;Acc:HGNC:1728]	protein_coding	996
ENSG00000004897	S24	mock	Calu3	2265.93	CDC27	17	cell division cycle 27 [Source:HGNC Symbol;Acc:HGNC:1728]	protein_coding	996
ENSG00000004939	S13	mock	huh75	0	SLC4A1	17	solute carrier family 4 member 1 (Diego blood group) [Source:HGNC Symbol;Acc:HGNC:11027]	protein_coding	6521
ENSG00000004939	S14	mock	huh75	0	SLC4A1	17	solute carrier family 4 member 1 (Diego blood group) [Source:HGNC Symbol;Acc:HGNC:11027]	protein_coding	6521
ENSG00000004939	S15	mock	huh75	0	SLC4A1	17	solute carrier family 4 member 1 (Diego blood group) [Source:HGNC Symbol;Acc:HGNC:11027]	protein_coding	6521
ENSG00000004939	S16	SARS2	huh75	0	SLC4A1	17	solute carrier family 4 member 1 (Diego blood group) [Source:HGNC Symbol;Acc:HGNC:11027]	protein_coding	6521
ENSG00000004939	S17	SARS2	huh75	0	SLC4A1	17	solute carrier family 4 member 1 (Diego blood group) [Source:HGNC Symbol;Acc:HGNC:11027]	protein_coding	6521
ENSG00000004939	S18	SARS2	huh75	0	SLC4A1	17	solute carrier family 4 member 1 (Diego blood group) [Source:HGNC Symbol;Acc:HGNC:11027]	protein_coding	6521
ENSG00000004939	S19	SARS2	Calu3	2.39371	SLC4A1	17	solute carrier family 4 member 1 (Diego blood group) [Source:HGNC Symbol;Acc:HGNC:11027]	protein_coding	6521
ENSG00000004939	S20	SARS2	Calu3	1.91404	SLC4A1	17	solute carrier family 4 member 1 (Diego blood group) [Source:HGNC Symbol;Acc:HGNC:11027]	protein_coding	6521
ENSG00000004939	S21	SARS2	Calu3	0	SLC4A1	17	solute carrier family 4 member 1 (Diego blood group) [Source:HGNC Symbol;Acc:HGNC:11027]	protein_coding	6521
ENSG00000004939	S22	mock	Calu3	0	SLC4A1	17	solute carrier family 4 member 1 (Diego blood group) [Source:HGNC Symbol;Acc:HGNC:11027]	protein_coding	6521
ENSG00000004939	S23	mock	Calu3	0	SLC4A1	17	solute carrier family 4 member 1 (Diego blood group) [Source:HGNC Symbol;Acc:HGNC:11027]	protein_coding	6521
ENSG00000004939	S24	mock	Calu3	0	SLC4A1	17	solute carrier family 4 member 1 (Diego blood group) [Source:HGNC Symbol;Acc:HGNC:11027]	protein_coding	6521
ENSG00000004948	S13	mock	huh75	5.61272	CALCR	7	calcitonin receptor [Source:HGNC Symbol;Acc:HGNC:1440]	protein_coding	799
ENSG00000004948	S14	mock	huh75	3.12708	CALCR	7	calcitonin receptor [Source:HGNC Symbol;Acc:HGNC:1440]	protein_coding	799
ENSG00000004948	S15	mock	huh75	2.49028	CALCR	7	calcitonin receptor [Source:HGNC Symbol;Acc:HGNC:1440]	protein_coding	799
ENSG00000004948	S16	SARS2	huh75	3.16897	CALCR	7	calcitonin receptor [Source:HGNC Symbol;Acc:HGNC:1440]	protein_coding	799
ENSG00000004948	S17	SARS2	huh75	5.07568	CALCR	7	calcitonin receptor [Source:HGNC Symbol;Acc:HGNC:1440]	protein_coding	799
ENSG00000004948	S18	SARS2	huh75	4.43725	CALCR	7	calcitonin receptor [Source:HGNC Symbol;Acc:HGNC:1440]	protein_coding	799
ENSG00000004948	S19	SARS2	Calu3	1.19686	CALCR	7	calcitonin receptor [Source:HGNC Symbol;Acc:HGNC:1440]	protein_coding	799
ENSG00000004948	S20	SARS2	Calu3	0	CALCR	7	calcitonin receptor [Source:HGNC Symbol;Acc:HGNC:1440]	protein_coding	799
ENSG00000004948	S21	SARS2	Calu3	1.10325	CALCR	7	calcitonin receptor [Source:HGNC Symbol;Acc:HGNC:1440]	protein_coding	799
ENSG00000004948	S22	mock	Calu3	0	CALCR	7	calcitonin receptor [Source:HGNC Symbol;Acc:HGNC:1440]	protein_coding	799
ENSG00000004948	S23	mock	Calu3	0	CALCR	7	calcitonin receptor [Source:HGNC Symbol;Acc:HGNC:1440]	protein_coding	799
ENSG00000004948	S24	mock	Calu3	0	CALCR	7	calcitonin receptor [Source:HGNC Symbol;Acc:HGNC:1440]	protein_coding	799
ENSG00000004961	S13	mock	huh75	351.196	HCCS	X	holocytochrome c synthase [Source:HGNC Symbol;Acc:HGNC:4837]	protein_coding	3052
ENSG00000004961	S14	mock	huh75	333.034	HCCS	X	holocytochrome c synthase [Source:HGNC Symbol;Acc:HGNC:4837]	protein_coding	3052
ENSG00000004961	S15	mock	huh75	298.834	HCCS	X	holocytochrome c synthase [Source:HGNC Symbol;Acc:HGNC:4837]	protein_coding	3052
ENSG00000004961	S16	SARS2	huh75	362.319	HCCS	X	holocytochrome c synthase [Source:HGNC Symbol;Acc:HGNC:4837]	protein_coding	3052
ENSG00000004961	S17	SARS2	huh75	327.889	HCCS	X	holocytochrome c synthase [Source:HGNC Symbol;Acc:HGNC:4837]	protein_coding	3052
ENSG00000004961	S18	SARS2	huh75	373.838	HCCS	X	holocytochrome c synthase [Source:HGNC Symbol;Acc:HGNC:4837]	protein_coding	3052
ENSG00000004961	S19	SARS2	Calu3	487.12	HCCS	X	holocytochrome c synthase [Source:HGNC Symbol;Acc:HGNC:4837]	protein_coding	3052
ENSG00000004961	S20	SARS2	Calu3	499.566	HCCS	X	holocytochrome c synthase [Source:HGNC Symbol;Acc:HGNC:4837]	protein_coding	3052
ENSG00000004961	S21	SARS2	Calu3	505.288	HCCS	X	holocytochrome c synthase [Source:HGNC Symbol;Acc:HGNC:4837]	protein_coding	3052
ENSG00000004961	S22	mock	Calu3	495.186	HCCS	X	holocytochrome c synthase [Source:HGNC Symbol;Acc:HGNC:4837]	protein_coding	3052
ENSG00000004961	S23	mock	Calu3	474.448	HCCS	X	holocytochrome c synthase [Source:HGNC Symbol;Acc:HGNC:4837]	protein_coding	3052
ENSG00000004961	S24	mock	Calu3	464.2	HCCS	X	holocytochrome c synthase [Source:HGNC Symbol;Acc:HGNC:4837]	protein_coding	3052
ENSG00000004975	S13	mock	huh75	860.35	DVL2	17	dishevelled segment polarity protein 2 [Source:HGNC Symbol;Acc:HGNC:3086]	protein_coding	1856
ENSG00000004975	S14	mock	huh75	841.185	DVL2	17	dishevelled segment polarity protein 2 [Source:HGNC Symbol;Acc:HGNC:3086]	protein_coding	1856
ENSG00000004975	S15	mock	huh75	846.696	DVL2	17	dishevelled segment polarity protein 2 [Source:HGNC Symbol;Acc:HGNC:3086]	protein_coding	1856
ENSG00000004975	S16	SARS2	huh75	802.805	DVL2	17	dishevelled segment polarity protein 2 [Source:HGNC Symbol;Acc:HGNC:3086]	protein_coding	1856
ENSG00000004975	S17	SARS2	huh75	765.412	DVL2	17	dishevelled segment polarity protein 2 [Source:HGNC Symbol;Acc:HGNC:3086]	protein_coding	1856
ENSG00000004975	S18	SARS2	huh75	555.765	DVL2	17	dishevelled segment polarity protein 2 [Source:HGNC Symbol;Acc:HGNC:3086]	protein_coding	1856
ENSG00000004975	S19	SARS2	Calu3	306.395	DVL2	17	dishevelled segment polarity protein 2 [Source:HGNC Symbol;Acc:HGNC:3086]	protein_coding	1856
ENSG00000004975	S20	SARS2	Calu3	254.568	DVL2	17	dishevelled segment polarity protein 2 [Source:HGNC Symbol;Acc:HGNC:3086]	protein_coding	1856
ENSG00000004975	S21	SARS2	Calu3	208.514	DVL2	17	dishevelled segment polarity protein 2 [Source:HGNC Symbol;Acc:HGNC:3086]	protein_coding	1856
ENSG00000004975	S22	mock	Calu3	173.163	DVL2	17	dishevelled segment polarity protein 2 [Source:HGNC Symbol;Acc:HGNC:3086]	protein_coding	1856
ENSG00000004975	S23	mock	Calu3	178.712	DVL2	17	dishevelled segment polarity protein 2 [Source:HGNC Symbol;Acc:HGNC:3086]	protein_coding	1856
ENSG00000004975	S24	mock	Calu3	304.222	DVL2	17	dishevelled segment polarity protein 2 [Source:HGNC Symbol;Acc:HGNC:3086]	protein_coding	1856
ENSG00000005001	S13	mock	huh75	0	PRSS22	16	serine protease 22 [Source:HGNC Symbol;Acc:HGNC:14368]	protein_coding	64063
ENSG00000005001	S14	mock	huh75	0	PRSS22	16	serine protease 22 [Source:HGNC Symbol;Acc:HGNC:14368]	protein_coding	64063
ENSG00000005001	S15	mock	huh75	2.49028	PRSS22	16	serine protease 22 [Source:HGNC Symbol;Acc:HGNC:14368]	protein_coding	64063
ENSG00000005001	S16	SARS2	huh75	0	PRSS22	16	serine protease 22 [Source:HGNC Symbol;Acc:HGNC:14368]	protein_coding	64063
ENSG00000005001	S17	SARS2	huh75	0	PRSS22	16	serine protease 22 [Source:HGNC Symbol;Acc:HGNC:14368]	protein_coding	64063
ENSG00000005001	S18	SARS2	huh75	7.76518	PRSS22	16	serine protease 22 [Source:HGNC Symbol;Acc:HGNC:14368]	protein_coding	64063
ENSG00000005001	S19	SARS2	Calu3	566.113	PRSS22	16	serine protease 22 [Source:HGNC Symbol;Acc:HGNC:14368]	protein_coding	64063
ENSG00000005001	S20	SARS2	Calu3	545.503	PRSS22	16	serine protease 22 [Source:HGNC Symbol;Acc:HGNC:14368]	protein_coding	64063
ENSG00000005001	S21	SARS2	Calu3	527.353	PRSS22	16	serine protease 22 [Source:HGNC Symbol;Acc:HGNC:14368]	protein_coding	64063
ENSG00000005001	S22	mock	Calu3	317.972	PRSS22	16	serine protease 22 [Source:HGNC Symbol;Acc:HGNC:14368]	protein_coding	64063
ENSG00000005001	S23	mock	Calu3	331.116	PRSS22	16	serine protease 22 [Source:HGNC Symbol;Acc:HGNC:14368]	protein_coding	64063
ENSG00000005001	S24	mock	Calu3	468.571	PRSS22	16	serine protease 22 [Source:HGNC Symbol;Acc:HGNC:14368]	protein_coding	64063
ENSG00000005007	S13	mock	huh75	3596.15	UPF1	19	UPF1 RNA helicase and ATPase [Source:HGNC Symbol;Acc:HGNC:9962]	protein_coding	5976
ENSG00000005007	S14	mock	huh75	3178.68	UPF1	19	UPF1 RNA helicase and ATPase [Source:HGNC Symbol;Acc:HGNC:9962]	protein_coding	5976
ENSG00000005007	S15	mock	huh75	3272.23	UPF1	19	UPF1 RNA helicase and ATPase [Source:HGNC Symbol;Acc:HGNC:9962]	protein_coding	5976
ENSG00000005007	S16	SARS2	huh75	3234.46	UPF1	19	UPF1 RNA helicase and ATPase [Source:HGNC Symbol;Acc:HGNC:9962]	protein_coding	5976
ENSG00000005007	S17	SARS2	huh75	3251.48	UPF1	19	UPF1 RNA helicase and ATPase [Source:HGNC Symbol;Acc:HGNC:9962]	protein_coding	5976
ENSG00000005007	S18	SARS2	huh75	2042.24	UPF1	19	UPF1 RNA helicase and ATPase [Source:HGNC Symbol;Acc:HGNC:9962]	protein_coding	5976
ENSG00000005007	S19	SARS2	Calu3	754.019	UPF1	19	UPF1 RNA helicase and ATPase [Source:HGNC Symbol;Acc:HGNC:9962]	protein_coding	5976
ENSG00000005007	S20	SARS2	Calu3	675.658	UPF1	19	UPF1 RNA helicase and ATPase [Source:HGNC Symbol;Acc:HGNC:9962]	protein_coding	5976
ENSG00000005007	S21	SARS2	Calu3	661.95	UPF1	19	UPF1 RNA helicase and ATPase [Source:HGNC Symbol;Acc:HGNC:9962]	protein_coding	5976
ENSG00000005007	S22	mock	Calu3	436.452	UPF1	19	UPF1 RNA helicase and ATPase [Source:HGNC Symbol;Acc:HGNC:9962]	protein_coding	5976
ENSG00000005007	S23	mock	Calu3	407.318	UPF1	19	UPF1 RNA helicase and ATPase [Source:HGNC Symbol;Acc:HGNC:9962]	protein_coding	5976
ENSG00000005007	S24	mock	Calu3	559.488	UPF1	19	UPF1 RNA helicase and ATPase [Source:HGNC Symbol;Acc:HGNC:9962]	protein_coding	5976
ENSG00000005020	S13	mock	huh75	361.62	SKAP2	7	src kinase associated phosphoprotein 2 [Source:HGNC Symbol;Acc:HGNC:15687]	protein_coding	8935
ENSG00000005020	S14	mock	huh75	369.777	SKAP2	7	src kinase associated phosphoprotein 2 [Source:HGNC Symbol;Acc:HGNC:15687]	protein_coding	8935
ENSG00000005020	S15	mock	huh75	347.81	SKAP2	7	src kinase associated phosphoprotein 2 [Source:HGNC Symbol;Acc:HGNC:15687]	protein_coding	8935
ENSG00000005020	S16	SARS2	huh75	404.571	SKAP2	7	src kinase associated phosphoprotein 2 [Source:HGNC Symbol;Acc:HGNC:15687]	protein_coding	8935
ENSG00000005020	S17	SARS2	huh75	420.266	SKAP2	7	src kinase associated phosphoprotein 2 [Source:HGNC Symbol;Acc:HGNC:15687]	protein_coding	8935
ENSG00000005020	S18	SARS2	huh75	491.425	SKAP2	7	src kinase associated phosphoprotein 2 [Source:HGNC Symbol;Acc:HGNC:15687]	protein_coding	8935
ENSG00000005020	S19	SARS2	Calu3	1073.58	SKAP2	7	src kinase associated phosphoprotein 2 [Source:HGNC Symbol;Acc:HGNC:15687]	protein_coding	8935
ENSG00000005020	S20	SARS2	Calu3	1127.37	SKAP2	7	src kinase associated phosphoprotein 2 [Source:HGNC Symbol;Acc:HGNC:15687]	protein_coding	8935
ENSG00000005020	S21	SARS2	Calu3	1259.91	SKAP2	7	src kinase associated phosphoprotein 2 [Source:HGNC Symbol;Acc:HGNC:15687]	protein_coding	8935
ENSG00000005020	S22	mock	Calu3	2425.3	SKAP2	7	src kinase associated phosphoprotein 2 [Source:HGNC Symbol;Acc:HGNC:15687]	protein_coding	8935
ENSG00000005020	S23	mock	Calu3	2341.4	SKAP2	7	src kinase associated phosphoprotein 2 [Source:HGNC Symbol;Acc:HGNC:15687]	protein_coding	8935
ENSG00000005020	S24	mock	Calu3	1930.23	SKAP2	7	src kinase associated phosphoprotein 2 [Source:HGNC Symbol;Acc:HGNC:15687]	protein_coding	8935
ENSG00000005022	S13	mock	huh75	3017.24	SLC25A5	X	solute carrier family 25 member 5 [Source:HGNC Symbol;Acc:HGNC:10991]	protein_coding	292
ENSG00000005022	S14	mock	huh75	2872.22	SLC25A5	X	solute carrier family 25 member 5 [Source:HGNC Symbol;Acc:HGNC:10991]	protein_coding	292
ENSG00000005022	S15	mock	huh75	2954.31	SLC25A5	X	solute carrier family 25 member 5 [Source:HGNC Symbol;Acc:HGNC:10991]	protein_coding	292
ENSG00000005022	S16	SARS2	huh75	2674.61	SLC25A5	X	solute carrier family 25 member 5 [Source:HGNC Symbol;Acc:HGNC:10991]	protein_coding	292
ENSG00000005022	S17	SARS2	huh75	2585.55	SLC25A5	X	solute carrier family 25 member 5 [Source:HGNC Symbol;Acc:HGNC:10991]	protein_coding	292
ENSG00000005022	S18	SARS2	huh75	2450.47	SLC25A5	X	solute carrier family 25 member 5 [Source:HGNC Symbol;Acc:HGNC:10991]	protein_coding	292
ENSG00000005022	S19	SARS2	Calu3	1305.77	SLC25A5	X	solute carrier family 25 member 5 [Source:HGNC Symbol;Acc:HGNC:10991]	protein_coding	292
ENSG00000005022	S20	SARS2	Calu3	1139.81	SLC25A5	X	solute carrier family 25 member 5 [Source:HGNC Symbol;Acc:HGNC:10991]	protein_coding	292
ENSG00000005022	S21	SARS2	Calu3	1129.73	SLC25A5	X	solute carrier family 25 member 5 [Source:HGNC Symbol;Acc:HGNC:10991]	protein_coding	292
ENSG00000005022	S22	mock	Calu3	2159.98	SLC25A5	X	solute carrier family 25 member 5 [Source:HGNC Symbol;Acc:HGNC:10991]	protein_coding	292
ENSG00000005022	S23	mock	Calu3	2046.57	SLC25A5	X	solute carrier family 25 member 5 [Source:HGNC Symbol;Acc:HGNC:10991]	protein_coding	292
ENSG00000005022	S24	mock	Calu3	2142.67	SLC25A5	X	solute carrier family 25 member 5 [Source:HGNC Symbol;Acc:HGNC:10991]	protein_coding	292
ENSG00000005059	S13	mock	huh75	36.0818	MCUB	4	mitochondrial calcium uniporter dominant negative subunit beta [Source:HGNC Symbol;Acc:HGNC:26076]	protein_coding	55013
ENSG00000005059	S14	mock	huh75	28.9255	MCUB	4	mitochondrial calcium uniporter dominant negative subunit beta [Source:HGNC Symbol;Acc:HGNC:26076]	protein_coding	55013
ENSG00000005059	S15	mock	huh75	26.563	MCUB	4	mitochondrial calcium uniporter dominant negative subunit beta [Source:HGNC Symbol;Acc:HGNC:26076]	protein_coding	55013
ENSG00000005059	S16	SARS2	huh75	23.2391	MCUB	4	mitochondrial calcium uniporter dominant negative subunit beta [Source:HGNC Symbol;Acc:HGNC:26076]	protein_coding	55013
ENSG00000005059	S17	SARS2	huh75	13.1968	MCUB	4	mitochondrial calcium uniporter dominant negative subunit beta [Source:HGNC Symbol;Acc:HGNC:26076]	protein_coding	55013
ENSG00000005059	S18	SARS2	huh75	38.8259	MCUB	4	mitochondrial calcium uniporter dominant negative subunit beta [Source:HGNC Symbol;Acc:HGNC:26076]	protein_coding	55013
ENSG00000005059	S19	SARS2	Calu3	104.126	MCUB	4	mitochondrial calcium uniporter dominant negative subunit beta [Source:HGNC Symbol;Acc:HGNC:26076]	protein_coding	55013
ENSG00000005059	S20	SARS2	Calu3	99.5303	MCUB	4	mitochondrial calcium uniporter dominant negative subunit beta [Source:HGNC Symbol;Acc:HGNC:26076]	protein_coding	55013
ENSG00000005059	S21	SARS2	Calu3	87.1567	MCUB	4	mitochondrial calcium uniporter dominant negative subunit beta [Source:HGNC Symbol;Acc:HGNC:26076]	protein_coding	55013
ENSG00000005059	S22	mock	Calu3	145.822	MCUB	4	mitochondrial calcium uniporter dominant negative subunit beta [Source:HGNC Symbol;Acc:HGNC:26076]	protein_coding	55013
ENSG00000005059	S23	mock	Calu3	147.868	MCUB	4	mitochondrial calcium uniporter dominant negative subunit beta [Source:HGNC Symbol;Acc:HGNC:26076]	protein_coding	55013
ENSG00000005059	S24	mock	Calu3	135.501	MCUB	4	mitochondrial calcium uniporter dominant negative subunit beta [Source:HGNC Symbol;Acc:HGNC:26076]	protein_coding	55013
ENSG00000005073	S13	mock	huh75	39.289	HOXA11	7	homeobox A11 [Source:HGNC Symbol;Acc:HGNC:5101]	protein_coding	3207
ENSG00000005073	S14	mock	huh75	30.4891	HOXA11	7	homeobox A11 [Source:HGNC Symbol;Acc:HGNC:5101]	protein_coding	3207
ENSG00000005073	S15	mock	huh75	29.0533	HOXA11	7	homeobox A11 [Source:HGNC Symbol;Acc:HGNC:5101]	protein_coding	3207
ENSG00000005073	S16	SARS2	huh75	23.2391	HOXA11	7	homeobox A11 [Source:HGNC Symbol;Acc:HGNC:5101]	protein_coding	3207
ENSG00000005073	S17	SARS2	huh75	30.4541	HOXA11	7	homeobox A11 [Source:HGNC Symbol;Acc:HGNC:5101]	protein_coding	3207
ENSG00000005073	S18	SARS2	huh75	18.8583	HOXA11	7	homeobox A11 [Source:HGNC Symbol;Acc:HGNC:5101]	protein_coding	3207
ENSG00000005073	S19	SARS2	Calu3	2.39371	HOXA11	7	homeobox A11 [Source:HGNC Symbol;Acc:HGNC:5101]	protein_coding	3207
ENSG00000005073	S20	SARS2	Calu3	6.69916	HOXA11	7	homeobox A11 [Source:HGNC Symbol;Acc:HGNC:5101]	protein_coding	3207
ENSG00000005073	S21	SARS2	Calu3	1.10325	HOXA11	7	homeobox A11 [Source:HGNC Symbol;Acc:HGNC:5101]	protein_coding	3207
ENSG00000005073	S22	mock	Calu3	4.0506	HOXA11	7	homeobox A11 [Source:HGNC Symbol;Acc:HGNC:5101]	protein_coding	3207
ENSG00000005073	S23	mock	Calu3	0.907166	HOXA11	7	homeobox A11 [Source:HGNC Symbol;Acc:HGNC:5101]	protein_coding	3207
ENSG00000005073	S24	mock	Calu3	5.2452	HOXA11	7	homeobox A11 [Source:HGNC Symbol;Acc:HGNC:5101]	protein_coding	3207
ENSG00000005075	S13	mock	huh75	825.07	POLR2J	7	RNA polymerase II subunit J [Source:HGNC Symbol;Acc:HGNC:9197]	protein_coding	5439
ENSG00000005075	S14	mock	huh75	771.608	POLR2J	7	RNA polymerase II subunit J [Source:HGNC Symbol;Acc:HGNC:9197]	protein_coding	5439
ENSG00000005075	S15	mock	huh75	817.643	POLR2J	7	RNA polymerase II subunit J [Source:HGNC Symbol;Acc:HGNC:9197]	protein_coding	5439
ENSG00000005075	S16	SARS2	huh75	777.453	POLR2J	7	RNA polymerase II subunit J [Source:HGNC Symbol;Acc:HGNC:9197]	protein_coding	5439
ENSG00000005075	S17	SARS2	huh75	704.504	POLR2J	7	RNA polymerase II subunit J [Source:HGNC Symbol;Acc:HGNC:9197]	protein_coding	5439
ENSG00000005075	S18	SARS2	huh75	960.664	POLR2J	7	RNA polymerase II subunit J [Source:HGNC Symbol;Acc:HGNC:9197]	protein_coding	5439
ENSG00000005075	S19	SARS2	Calu3	209.45	POLR2J	7	RNA polymerase II subunit J [Source:HGNC Symbol;Acc:HGNC:9197]	protein_coding	5439
ENSG00000005075	S20	SARS2	Calu3	237.342	POLR2J	7	RNA polymerase II subunit J [Source:HGNC Symbol;Acc:HGNC:9197]	protein_coding	5439
ENSG00000005075	S21	SARS2	Calu3	247.128	POLR2J	7	RNA polymerase II subunit J [Source:HGNC Symbol;Acc:HGNC:9197]	protein_coding	5439
ENSG00000005075	S22	mock	Calu3	395.946	POLR2J	7	RNA polymerase II subunit J [Source:HGNC Symbol;Acc:HGNC:9197]	protein_coding	5439
ENSG00000005075	S23	mock	Calu3	394.617	POLR2J	7	RNA polymerase II subunit J [Source:HGNC Symbol;Acc:HGNC:9197]	protein_coding	5439
ENSG00000005075	S24	mock	Calu3	518.401	POLR2J	7	RNA polymerase II subunit J [Source:HGNC Symbol;Acc:HGNC:9197]	protein_coding	5439
ENSG00000005100	S13	mock	huh75	468.261	DHX33	17	DEAH-box helicase 33 [Source:HGNC Symbol;Acc:HGNC:16718]	protein_coding	56919
ENSG00000005100	S14	mock	huh75	469.062	DHX33	17	DEAH-box helicase 33 [Source:HGNC Symbol;Acc:HGNC:16718]	protein_coding	56919
ENSG00000005100	S15	mock	huh75	458.212	DHX33	17	DEAH-box helicase 33 [Source:HGNC Symbol;Acc:HGNC:16718]	protein_coding	56919
ENSG00000005100	S16	SARS2	huh75	528.161	DHX33	17	DEAH-box helicase 33 [Source:HGNC Symbol;Acc:HGNC:16718]	protein_coding	56919
ENSG00000005100	S17	SARS2	huh75	506.552	DHX33	17	DEAH-box helicase 33 [Source:HGNC Symbol;Acc:HGNC:16718]	protein_coding	56919
ENSG00000005100	S18	SARS2	huh75	478.113	DHX33	17	DEAH-box helicase 33 [Source:HGNC Symbol;Acc:HGNC:16718]	protein_coding	56919
ENSG00000005100	S19	SARS2	Calu3	293.23	DHX33	17	DEAH-box helicase 33 [Source:HGNC Symbol;Acc:HGNC:16718]	protein_coding	56919
ENSG00000005100	S20	SARS2	Calu3	368.454	DHX33	17	DEAH-box helicase 33 [Source:HGNC Symbol;Acc:HGNC:16718]	protein_coding	56919
ENSG00000005100	S21	SARS2	Calu3	393.86	DHX33	17	DEAH-box helicase 33 [Source:HGNC Symbol;Acc:HGNC:16718]	protein_coding	56919
ENSG00000005100	S22	mock	Calu3	297.719	DHX33	17	DEAH-box helicase 33 [Source:HGNC Symbol;Acc:HGNC:16718]	protein_coding	56919
ENSG00000005100	S23	mock	Calu3	294.829	DHX33	17	DEAH-box helicase 33 [Source:HGNC Symbol;Acc:HGNC:16718]	protein_coding	56919
ENSG00000005100	S24	mock	Calu3	258.763	DHX33	17	DEAH-box helicase 33 [Source:HGNC Symbol;Acc:HGNC:16718]	protein_coding	56919
ENSG00000005102	S13	mock	huh75	0	MEOX1	17	mesenchyme homeobox 1 [Source:HGNC Symbol;Acc:HGNC:7013]	protein_coding	4222
ENSG00000005102	S14	mock	huh75	0	MEOX1	17	mesenchyme homeobox 1 [Source:HGNC Symbol;Acc:HGNC:7013]	protein_coding	4222
ENSG00000005102	S15	mock	huh75	0	MEOX1	17	mesenchyme homeobox 1 [Source:HGNC Symbol;Acc:HGNC:7013]	protein_coding	4222
ENSG00000005102	S16	SARS2	huh75	1.05632	MEOX1	17	mesenchyme homeobox 1 [Source:HGNC Symbol;Acc:HGNC:7013]	protein_coding	4222
ENSG00000005102	S17	SARS2	huh75	2.03027	MEOX1	17	mesenchyme homeobox 1 [Source:HGNC Symbol;Acc:HGNC:7013]	protein_coding	4222
ENSG00000005102	S18	SARS2	huh75	0	MEOX1	17	mesenchyme homeobox 1 [Source:HGNC Symbol;Acc:HGNC:7013]	protein_coding	4222
ENSG00000005102	S19	SARS2	Calu3	0	MEOX1	17	mesenchyme homeobox 1 [Source:HGNC Symbol;Acc:HGNC:7013]	protein_coding	4222
ENSG00000005102	S20	SARS2	Calu3	0	MEOX1	17	mesenchyme homeobox 1 [Source:HGNC Symbol;Acc:HGNC:7013]	protein_coding	4222
ENSG00000005102	S21	SARS2	Calu3	0	MEOX1	17	mesenchyme homeobox 1 [Source:HGNC Symbol;Acc:HGNC:7013]	protein_coding	4222
ENSG00000005102	S22	mock	Calu3	0	MEOX1	17	mesenchyme homeobox 1 [Source:HGNC Symbol;Acc:HGNC:7013]	protein_coding	4222
ENSG00000005102	S23	mock	Calu3	0	MEOX1	17	mesenchyme homeobox 1 [Source:HGNC Symbol;Acc:HGNC:7013]	protein_coding	4222
ENSG00000005102	S24	mock	Calu3	0	MEOX1	17	mesenchyme homeobox 1 [Source:HGNC Symbol;Acc:HGNC:7013]	protein_coding	4222
ENSG00000005108	S13	mock	huh75	246.96	THSD7A	7	thrombospondin type 1 domain containing 7A [Source:HGNC Symbol;Acc:HGNC:22207]	protein_coding	221981
ENSG00000005108	S14	mock	huh75	226.713	THSD7A	7	thrombospondin type 1 domain containing 7A [Source:HGNC Symbol;Acc:HGNC:22207]	protein_coding	221981
ENSG00000005108	S15	mock	huh75	225.786	THSD7A	7	thrombospondin type 1 domain containing 7A [Source:HGNC Symbol;Acc:HGNC:22207]	protein_coding	221981
ENSG00000005108	S16	SARS2	huh75	248.236	THSD7A	7	thrombospondin type 1 domain containing 7A [Source:HGNC Symbol;Acc:HGNC:22207]	protein_coding	221981
ENSG00000005108	S17	SARS2	huh75	295.404	THSD7A	7	thrombospondin type 1 domain containing 7A [Source:HGNC Symbol;Acc:HGNC:22207]	protein_coding	221981
ENSG00000005108	S18	SARS2	huh75	359.417	THSD7A	7	thrombospondin type 1 domain containing 7A [Source:HGNC Symbol;Acc:HGNC:22207]	protein_coding	221981
ENSG00000005108	S19	SARS2	Calu3	87.3705	THSD7A	7	thrombospondin type 1 domain containing 7A [Source:HGNC Symbol;Acc:HGNC:22207]	protein_coding	221981
ENSG00000005108	S20	SARS2	Calu3	91.8741	THSD7A	7	thrombospondin type 1 domain containing 7A [Source:HGNC Symbol;Acc:HGNC:22207]	protein_coding	221981
ENSG00000005108	S21	SARS2	Calu3	110.325	THSD7A	7	thrombospondin type 1 domain containing 7A [Source:HGNC Symbol;Acc:HGNC:22207]	protein_coding	221981
ENSG00000005108	S22	mock	Calu3	98.2271	THSD7A	7	thrombospondin type 1 domain containing 7A [Source:HGNC Symbol;Acc:HGNC:22207]	protein_coding	221981
ENSG00000005108	S23	mock	Calu3	101.603	THSD7A	7	thrombospondin type 1 domain containing 7A [Source:HGNC Symbol;Acc:HGNC:22207]	protein_coding	221981
ENSG00000005108	S24	mock	Calu3	79.5522	THSD7A	7	thrombospondin type 1 domain containing 7A [Source:HGNC Symbol;Acc:HGNC:22207]	protein_coding	221981
ENSG00000005156	S13	mock	huh75	2194.57	LIG3	17	DNA ligase 3 [Source:HGNC Symbol;Acc:HGNC:6600]	protein_coding	3980
ENSG00000005156	S14	mock	huh75	2076.38	LIG3	17	DNA ligase 3 [Source:HGNC Symbol;Acc:HGNC:6600]	protein_coding	3980
ENSG00000005156	S15	mock	huh75	2227.14	LIG3	17	DNA ligase 3 [Source:HGNC Symbol;Acc:HGNC:6600]	protein_coding	3980
ENSG00000005156	S16	SARS2	huh75	2052.43	LIG3	17	DNA ligase 3 [Source:HGNC Symbol;Acc:HGNC:6600]	protein_coding	3980
ENSG00000005156	S17	SARS2	huh75	1985.6	LIG3	17	DNA ligase 3 [Source:HGNC Symbol;Acc:HGNC:6600]	protein_coding	3980
ENSG00000005156	S18	SARS2	huh75	2116.57	LIG3	17	DNA ligase 3 [Source:HGNC Symbol;Acc:HGNC:6600]	protein_coding	3980
ENSG00000005156	S19	SARS2	Calu3	539.782	LIG3	17	DNA ligase 3 [Source:HGNC Symbol;Acc:HGNC:6600]	protein_coding	3980
ENSG00000005156	S20	SARS2	Calu3	510.093	LIG3	17	DNA ligase 3 [Source:HGNC Symbol;Acc:HGNC:6600]	protein_coding	3980
ENSG00000005156	S21	SARS2	Calu3	549.418	LIG3	17	DNA ligase 3 [Source:HGNC Symbol;Acc:HGNC:6600]	protein_coding	3980
ENSG00000005156	S22	mock	Calu3	733.159	LIG3	17	DNA ligase 3 [Source:HGNC Symbol;Acc:HGNC:6600]	protein_coding	3980
ENSG00000005156	S23	mock	Calu3	723.011	LIG3	17	DNA ligase 3 [Source:HGNC Symbol;Acc:HGNC:6600]	protein_coding	3980
ENSG00000005156	S24	mock	Calu3	666.141	LIG3	17	DNA ligase 3 [Source:HGNC Symbol;Acc:HGNC:6600]	protein_coding	3980
ENSG00000005175	S13	mock	huh75	954.964	RPAP3	12	RNA polymerase II associated protein 3 [Source:HGNC Symbol;Acc:HGNC:26151]	protein_coding	79657
ENSG00000005175	S14	mock	huh75	1006.92	RPAP3	12	RNA polymerase II associated protein 3 [Source:HGNC Symbol;Acc:HGNC:26151]	protein_coding	79657
ENSG00000005175	S15	mock	huh75	1040.11	RPAP3	12	RNA polymerase II associated protein 3 [Source:HGNC Symbol;Acc:HGNC:26151]	protein_coding	79657
ENSG00000005175	S16	SARS2	huh75	973.929	RPAP3	12	RNA polymerase II associated protein 3 [Source:HGNC Symbol;Acc:HGNC:26151]	protein_coding	79657
ENSG00000005175	S17	SARS2	huh75	922.758	RPAP3	12	RNA polymerase II associated protein 3 [Source:HGNC Symbol;Acc:HGNC:26151]	protein_coding	79657
ENSG00000005175	S18	SARS2	huh75	1377.77	RPAP3	12	RNA polymerase II associated protein 3 [Source:HGNC Symbol;Acc:HGNC:26151]	protein_coding	79657
ENSG00000005175	S19	SARS2	Calu3	295.623	RPAP3	12	RNA polymerase II associated protein 3 [Source:HGNC Symbol;Acc:HGNC:26151]	protein_coding	79657
ENSG00000005175	S20	SARS2	Calu3	362.711	RPAP3	12	RNA polymerase II associated protein 3 [Source:HGNC Symbol;Acc:HGNC:26151]	protein_coding	79657
ENSG00000005175	S21	SARS2	Calu3	347.524	RPAP3	12	RNA polymerase II associated protein 3 [Source:HGNC Symbol;Acc:HGNC:26151]	protein_coding	79657
ENSG00000005175	S22	mock	Calu3	622.78	RPAP3	12	RNA polymerase II associated protein 3 [Source:HGNC Symbol;Acc:HGNC:26151]	protein_coding	79657
ENSG00000005175	S23	mock	Calu3	703.961	RPAP3	12	RNA polymerase II associated protein 3 [Source:HGNC Symbol;Acc:HGNC:26151]	protein_coding	79657
ENSG00000005175	S24	mock	Calu3	517.527	RPAP3	12	RNA polymerase II associated protein 3 [Source:HGNC Symbol;Acc:HGNC:26151]	protein_coding	79657
ENSG00000005187	S13	mock	huh75	276.627	ACSM3	16	acyl-CoA synthetase medium chain family member 3 [Source:HGNC Symbol;Acc:HGNC:10522]	protein_coding	6296
ENSG00000005187	S14	mock	huh75	268.929	ACSM3	16	acyl-CoA synthetase medium chain family member 3 [Source:HGNC Symbol;Acc:HGNC:10522]	protein_coding	6296
ENSG00000005187	S15	mock	huh75	268.12	ACSM3	16	acyl-CoA synthetase medium chain family member 3 [Source:HGNC Symbol;Acc:HGNC:10522]	protein_coding	6296
ENSG00000005187	S16	SARS2	huh75	396.121	ACSM3	16	acyl-CoA synthetase medium chain family member 3 [Source:HGNC Symbol;Acc:HGNC:10522]	protein_coding	6296
ENSG00000005187	S17	SARS2	huh75	344.131	ACSM3	16	acyl-CoA synthetase medium chain family member 3 [Source:HGNC Symbol;Acc:HGNC:10522]	protein_coding	6296
ENSG00000005187	S18	SARS2	huh75	418.21	ACSM3	16	acyl-CoA synthetase medium chain family member 3 [Source:HGNC Symbol;Acc:HGNC:10522]	protein_coding	6296
ENSG00000005187	S19	SARS2	Calu3	314.773	ACSM3	16	acyl-CoA synthetase medium chain family member 3 [Source:HGNC Symbol;Acc:HGNC:10522]	protein_coding	6296
ENSG00000005187	S20	SARS2	Calu3	307.204	ACSM3	16	acyl-CoA synthetase medium chain family member 3 [Source:HGNC Symbol;Acc:HGNC:10522]	protein_coding	6296
ENSG00000005187	S21	SARS2	Calu3	329.872	ACSM3	16	acyl-CoA synthetase medium chain family member 3 [Source:HGNC Symbol;Acc:HGNC:10522]	protein_coding	6296
ENSG00000005187	S22	mock	Calu3	679.488	ACSM3	16	acyl-CoA synthetase medium chain family member 3 [Source:HGNC Symbol;Acc:HGNC:10522]	protein_coding	6296
ENSG00000005187	S23	mock	Calu3	622.316	ACSM3	16	acyl-CoA synthetase medium chain family member 3 [Source:HGNC Symbol;Acc:HGNC:10522]	protein_coding	6296
ENSG00000005187	S24	mock	Calu3	631.173	ACSM3	16	acyl-CoA synthetase medium chain family member 3 [Source:HGNC Symbol;Acc:HGNC:10522]	protein_coding	6296
ENSG00000005189	S13	mock	huh75	126.687	REXO5	16	RNA exonuclease 5 [Source:HGNC Symbol;Acc:HGNC:24661]	protein_coding	81691
ENSG00000005189	S14	mock	huh75	129.774	REXO5	16	RNA exonuclease 5 [Source:HGNC Symbol;Acc:HGNC:24661]	protein_coding	81691
ENSG00000005189	S15	mock	huh75	102.102	REXO5	16	RNA exonuclease 5 [Source:HGNC Symbol;Acc:HGNC:24661]	protein_coding	81691
ENSG00000005189	S16	SARS2	huh75	105.632	REXO5	16	RNA exonuclease 5 [Source:HGNC Symbol;Acc:HGNC:24661]	protein_coding	81691
ENSG00000005189	S17	SARS2	huh75	110.65	REXO5	16	RNA exonuclease 5 [Source:HGNC Symbol;Acc:HGNC:24661]	protein_coding	81691
ENSG00000005189	S18	SARS2	huh75	98.7287	REXO5	16	RNA exonuclease 5 [Source:HGNC Symbol;Acc:HGNC:24661]	protein_coding	81691
ENSG00000005189	S19	SARS2	Calu3	59.8428	REXO5	16	RNA exonuclease 5 [Source:HGNC Symbol;Acc:HGNC:24661]	protein_coding	81691
ENSG00000005189	S20	SARS2	Calu3	75.6048	REXO5	16	RNA exonuclease 5 [Source:HGNC Symbol;Acc:HGNC:24661]	protein_coding	81691
ENSG00000005189	S21	SARS2	Calu3	60.6787	REXO5	16	RNA exonuclease 5 [Source:HGNC Symbol;Acc:HGNC:24661]	protein_coding	81691
ENSG00000005189	S22	mock	Calu3	77.9741	REXO5	16	RNA exonuclease 5 [Source:HGNC Symbol;Acc:HGNC:24661]	protein_coding	81691
ENSG00000005189	S23	mock	Calu3	104.324	REXO5	16	RNA exonuclease 5 [Source:HGNC Symbol;Acc:HGNC:24661]	protein_coding	81691
ENSG00000005189	S24	mock	Calu3	89.1685	REXO5	16	RNA exonuclease 5 [Source:HGNC Symbol;Acc:HGNC:24661]	protein_coding	81691
ENSG00000005194	S13	mock	huh75	521.181	CIAPIN1	16	cytokine induced apoptosis inhibitor 1 [Source:HGNC Symbol;Acc:HGNC:28050]	protein_coding	57019
ENSG00000005194	S14	mock	huh75	462.026	CIAPIN1	16	cytokine induced apoptosis inhibitor 1 [Source:HGNC Symbol;Acc:HGNC:28050]	protein_coding	57019
ENSG00000005194	S15	mock	huh75	501.377	CIAPIN1	16	cytokine induced apoptosis inhibitor 1 [Source:HGNC Symbol;Acc:HGNC:28050]	protein_coding	57019
ENSG00000005194	S16	SARS2	huh75	538.724	CIAPIN1	16	cytokine induced apoptosis inhibitor 1 [Source:HGNC Symbol;Acc:HGNC:28050]	protein_coding	57019
ENSG00000005194	S17	SARS2	huh75	493.356	CIAPIN1	16	cytokine induced apoptosis inhibitor 1 [Source:HGNC Symbol;Acc:HGNC:28050]	protein_coding	57019
ENSG00000005194	S18	SARS2	huh75	402.68	CIAPIN1	16	cytokine induced apoptosis inhibitor 1 [Source:HGNC Symbol;Acc:HGNC:28050]	protein_coding	57019
ENSG00000005194	S19	SARS2	Calu3	388.978	CIAPIN1	16	cytokine induced apoptosis inhibitor 1 [Source:HGNC Symbol;Acc:HGNC:28050]	protein_coding	57019
ENSG00000005194	S20	SARS2	Calu3	356.012	CIAPIN1	16	cytokine induced apoptosis inhibitor 1 [Source:HGNC Symbol;Acc:HGNC:28050]	protein_coding	57019
ENSG00000005194	S21	SARS2	Calu3	375.105	CIAPIN1	16	cytokine induced apoptosis inhibitor 1 [Source:HGNC Symbol;Acc:HGNC:28050]	protein_coding	57019
ENSG00000005194	S22	mock	Calu3	213.669	CIAPIN1	16	cytokine induced apoptosis inhibitor 1 [Source:HGNC Symbol;Acc:HGNC:28050]	protein_coding	57019
ENSG00000005194	S23	mock	Calu3	264.892	CIAPIN1	16	cytokine induced apoptosis inhibitor 1 [Source:HGNC Symbol;Acc:HGNC:28050]	protein_coding	57019
ENSG00000005194	S24	mock	Calu3	338.316	CIAPIN1	16	cytokine induced apoptosis inhibitor 1 [Source:HGNC Symbol;Acc:HGNC:28050]	protein_coding	57019
ENSG00000005206	S13	mock	huh75	579.714	SPPL2B	19	signal peptide peptidase like 2B [Source:HGNC Symbol;Acc:HGNC:30627]	protein_coding	56928
ENSG00000005206	S14	mock	huh75	518.314	SPPL2B	19	signal peptide peptidase like 2B [Source:HGNC Symbol;Acc:HGNC:30627]	protein_coding	56928
ENSG00000005206	S15	mock	huh75	495.566	SPPL2B	19	signal peptide peptidase like 2B [Source:HGNC Symbol;Acc:HGNC:30627]	protein_coding	56928
ENSG00000005206	S16	SARS2	huh75	488.021	SPPL2B	19	signal peptide peptidase like 2B [Source:HGNC Symbol;Acc:HGNC:30627]	protein_coding	56928
ENSG00000005206	S17	SARS2	huh75	497.416	SPPL2B	19	signal peptide peptidase like 2B [Source:HGNC Symbol;Acc:HGNC:30627]	protein_coding	56928
ENSG00000005206	S18	SARS2	huh75	244.049	SPPL2B	19	signal peptide peptidase like 2B [Source:HGNC Symbol;Acc:HGNC:30627]	protein_coding	56928
ENSG00000005206	S19	SARS2	Calu3	185.513	SPPL2B	19	signal peptide peptidase like 2B [Source:HGNC Symbol;Acc:HGNC:30627]	protein_coding	56928
ENSG00000005206	S20	SARS2	Calu3	151.21	SPPL2B	19	signal peptide peptidase like 2B [Source:HGNC Symbol;Acc:HGNC:30627]	protein_coding	56928
ENSG00000005206	S21	SARS2	Calu3	153.352	SPPL2B	19	signal peptide peptidase like 2B [Source:HGNC Symbol;Acc:HGNC:30627]	protein_coding	56928
ENSG00000005206	S22	mock	Calu3	94.1765	SPPL2B	19	signal peptide peptidase like 2B [Source:HGNC Symbol;Acc:HGNC:30627]	protein_coding	56928
ENSG00000005206	S23	mock	Calu3	99.7883	SPPL2B	19	signal peptide peptidase like 2B [Source:HGNC Symbol;Acc:HGNC:30627]	protein_coding	56928
ENSG00000005206	S24	mock	Calu3	156.482	SPPL2B	19	signal peptide peptidase like 2B [Source:HGNC Symbol;Acc:HGNC:30627]	protein_coding	56928
ENSG00000005238	S13	mock	huh75	72.9654	FAM214B	9	family with sequence similarity 214 member B [Source:HGNC Symbol;Acc:HGNC:25666]	protein_coding	80256
ENSG00000005238	S14	mock	huh75	61.7599	FAM214B	9	family with sequence similarity 214 member B [Source:HGNC Symbol;Acc:HGNC:25666]	protein_coding	80256
ENSG00000005238	S15	mock	huh75	60.5969	FAM214B	9	family with sequence similarity 214 member B [Source:HGNC Symbol;Acc:HGNC:25666]	protein_coding	80256
ENSG00000005238	S16	SARS2	huh75	79.2242	FAM214B	9	family with sequence similarity 214 member B [Source:HGNC Symbol;Acc:HGNC:25666]	protein_coding	80256
ENSG00000005238	S17	SARS2	huh75	68.0141	FAM214B	9	family with sequence similarity 214 member B [Source:HGNC Symbol;Acc:HGNC:25666]	protein_coding	80256
ENSG00000005238	S18	SARS2	huh75	41.0445	FAM214B	9	family with sequence similarity 214 member B [Source:HGNC Symbol;Acc:HGNC:25666]	protein_coding	80256
ENSG00000005238	S19	SARS2	Calu3	315.97	FAM214B	9	family with sequence similarity 214 member B [Source:HGNC Symbol;Acc:HGNC:25666]	protein_coding	80256
ENSG00000005238	S20	SARS2	Calu3	303.376	FAM214B	9	family with sequence similarity 214 member B [Source:HGNC Symbol;Acc:HGNC:25666]	protein_coding	80256
ENSG00000005238	S21	SARS2	Calu3	335.388	FAM214B	9	family with sequence similarity 214 member B [Source:HGNC Symbol;Acc:HGNC:25666]	protein_coding	80256
ENSG00000005238	S22	mock	Calu3	281.517	FAM214B	9	family with sequence similarity 214 member B [Source:HGNC Symbol;Acc:HGNC:25666]	protein_coding	80256
ENSG00000005238	S23	mock	Calu3	252.192	FAM214B	9	family with sequence similarity 214 member B [Source:HGNC Symbol;Acc:HGNC:25666]	protein_coding	80256
ENSG00000005238	S24	mock	Calu3	376.78	FAM214B	9	family with sequence similarity 214 member B [Source:HGNC Symbol;Acc:HGNC:25666]	protein_coding	80256
ENSG00000005243	S13	mock	huh75	4.8109	COPZ2	17	COPI coat complex subunit zeta 2 [Source:HGNC Symbol;Acc:HGNC:19356]	protein_coding	51226
ENSG00000005243	S14	mock	huh75	3.90885	COPZ2	17	COPI coat complex subunit zeta 2 [Source:HGNC Symbol;Acc:HGNC:19356]	protein_coding	51226
ENSG00000005243	S15	mock	huh75	9.96113	COPZ2	17	COPI coat complex subunit zeta 2 [Source:HGNC Symbol;Acc:HGNC:19356]	protein_coding	51226
ENSG00000005243	S16	SARS2	huh75	4.22529	COPZ2	17	COPI coat complex subunit zeta 2 [Source:HGNC Symbol;Acc:HGNC:19356]	protein_coding	51226
ENSG00000005243	S17	SARS2	huh75	5.07568	COPZ2	17	COPI coat complex subunit zeta 2 [Source:HGNC Symbol;Acc:HGNC:19356]	protein_coding	51226
ENSG00000005243	S18	SARS2	huh75	5.54656	COPZ2	17	COPI coat complex subunit zeta 2 [Source:HGNC Symbol;Acc:HGNC:19356]	protein_coding	51226
ENSG00000005243	S19	SARS2	Calu3	17.9528	COPZ2	17	COPI coat complex subunit zeta 2 [Source:HGNC Symbol;Acc:HGNC:19356]	protein_coding	51226
ENSG00000005243	S20	SARS2	Calu3	20.0975	COPZ2	17	COPI coat complex subunit zeta 2 [Source:HGNC Symbol;Acc:HGNC:19356]	protein_coding	51226
ENSG00000005243	S21	SARS2	Calu3	11.0325	COPZ2	17	COPI coat complex subunit zeta 2 [Source:HGNC Symbol;Acc:HGNC:19356]	protein_coding	51226
ENSG00000005243	S22	mock	Calu3	0	COPZ2	17	COPI coat complex subunit zeta 2 [Source:HGNC Symbol;Acc:HGNC:19356]	protein_coding	51226
ENSG00000005243	S23	mock	Calu3	0.907166	COPZ2	17	COPI coat complex subunit zeta 2 [Source:HGNC Symbol;Acc:HGNC:19356]	protein_coding	51226
ENSG00000005243	S24	mock	Calu3	1.7484	COPZ2	17	COPI coat complex subunit zeta 2 [Source:HGNC Symbol;Acc:HGNC:19356]	protein_coding	51226
ENSG00000005249	S13	mock	huh75	96.2181	PRKAR2B	7	protein kinase cAMP-dependent type II regulatory subunit beta [Source:HGNC Symbol;Acc:HGNC:9392]	protein_coding	5577
ENSG00000005249	S14	mock	huh75	82.0859	PRKAR2B	7	protein kinase cAMP-dependent type II regulatory subunit beta [Source:HGNC Symbol;Acc:HGNC:9392]	protein_coding	5577
ENSG00000005249	S15	mock	huh75	83.8395	PRKAR2B	7	protein kinase cAMP-dependent type II regulatory subunit beta [Source:HGNC Symbol;Acc:HGNC:9392]	protein_coding	5577
ENSG00000005249	S16	SARS2	huh75	45.4219	PRKAR2B	7	protein kinase cAMP-dependent type II regulatory subunit beta [Source:HGNC Symbol;Acc:HGNC:9392]	protein_coding	5577
ENSG00000005249	S17	SARS2	huh75	26.3935	PRKAR2B	7	protein kinase cAMP-dependent type II regulatory subunit beta [Source:HGNC Symbol;Acc:HGNC:9392]	protein_coding	5577
ENSG00000005249	S18	SARS2	huh75	59.9028	PRKAR2B	7	protein kinase cAMP-dependent type II regulatory subunit beta [Source:HGNC Symbol;Acc:HGNC:9392]	protein_coding	5577
ENSG00000005249	S19	SARS2	Calu3	2.39371	PRKAR2B	7	protein kinase cAMP-dependent type II regulatory subunit beta [Source:HGNC Symbol;Acc:HGNC:9392]	protein_coding	5577
ENSG00000005249	S20	SARS2	Calu3	2.87107	PRKAR2B	7	protein kinase cAMP-dependent type II regulatory subunit beta [Source:HGNC Symbol;Acc:HGNC:9392]	protein_coding	5577
ENSG00000005249	S21	SARS2	Calu3	7.72275	PRKAR2B	7	protein kinase cAMP-dependent type II regulatory subunit beta [Source:HGNC Symbol;Acc:HGNC:9392]	protein_coding	5577
ENSG00000005249	S22	mock	Calu3	18.2277	PRKAR2B	7	protein kinase cAMP-dependent type II regulatory subunit beta [Source:HGNC Symbol;Acc:HGNC:9392]	protein_coding	5577
ENSG00000005249	S23	mock	Calu3	26.3078	PRKAR2B	7	protein kinase cAMP-dependent type II regulatory subunit beta [Source:HGNC Symbol;Acc:HGNC:9392]	protein_coding	5577
ENSG00000005249	S24	mock	Calu3	20.9808	PRKAR2B	7	protein kinase cAMP-dependent type II regulatory subunit beta [Source:HGNC Symbol;Acc:HGNC:9392]	protein_coding	5577
ENSG00000005302	S13	mock	huh75	63.3436	MSL3	X	MSL complex subunit 3 [Source:HGNC Symbol;Acc:HGNC:7370]	protein_coding	10943
ENSG00000005302	S14	mock	huh75	60.1963	MSL3	X	MSL complex subunit 3 [Source:HGNC Symbol;Acc:HGNC:7370]	protein_coding	10943
ENSG00000005302	S15	mock	huh75	67.2376	MSL3	X	MSL complex subunit 3 [Source:HGNC Symbol;Acc:HGNC:7370]	protein_coding	10943
ENSG00000005302	S16	SARS2	huh75	48.5908	MSL3	X	MSL complex subunit 3 [Source:HGNC Symbol;Acc:HGNC:7370]	protein_coding	10943
ENSG00000005302	S17	SARS2	huh75	64.9687	MSL3	X	MSL complex subunit 3 [Source:HGNC Symbol;Acc:HGNC:7370]	protein_coding	10943
ENSG00000005302	S18	SARS2	huh75	87.6356	MSL3	X	MSL complex subunit 3 [Source:HGNC Symbol;Acc:HGNC:7370]	protein_coding	10943
ENSG00000005302	S19	SARS2	Calu3	416.506	MSL3	X	MSL complex subunit 3 [Source:HGNC Symbol;Acc:HGNC:7370]	protein_coding	10943
ENSG00000005302	S20	SARS2	Calu3	405.777	MSL3	X	MSL complex subunit 3 [Source:HGNC Symbol;Acc:HGNC:7370]	protein_coding	10943
ENSG00000005302	S21	SARS2	Calu3	426.958	MSL3	X	MSL complex subunit 3 [Source:HGNC Symbol;Acc:HGNC:7370]	protein_coding	10943
ENSG00000005302	S22	mock	Calu3	691.64	MSL3	X	MSL complex subunit 3 [Source:HGNC Symbol;Acc:HGNC:7370]	protein_coding	10943
ENSG00000005302	S23	mock	Calu3	670.396	MSL3	X	MSL complex subunit 3 [Source:HGNC Symbol;Acc:HGNC:7370]	protein_coding	10943
ENSG00000005302	S24	mock	Calu3	614.563	MSL3	X	MSL complex subunit 3 [Source:HGNC Symbol;Acc:HGNC:7370]	protein_coding	10943
ENSG00000005339	S13	mock	huh75	1597.22	CREBBP	16	CREB binding protein [Source:HGNC Symbol;Acc:HGNC:2348]	protein_coding	1387
ENSG00000005339	S14	mock	huh75	1452.53	CREBBP	16	CREB binding protein [Source:HGNC Symbol;Acc:HGNC:2348]	protein_coding	1387
ENSG00000005339	S15	mock	huh75	1468.44	CREBBP	16	CREB binding protein [Source:HGNC Symbol;Acc:HGNC:2348]	protein_coding	1387
ENSG00000005339	S16	SARS2	huh75	1943.63	CREBBP	16	CREB binding protein [Source:HGNC Symbol;Acc:HGNC:2348]	protein_coding	1387
ENSG00000005339	S17	SARS2	huh75	2143.97	CREBBP	16	CREB binding protein [Source:HGNC Symbol;Acc:HGNC:2348]	protein_coding	1387
ENSG00000005339	S18	SARS2	huh75	1812.62	CREBBP	16	CREB binding protein [Source:HGNC Symbol;Acc:HGNC:2348]	protein_coding	1387
ENSG00000005339	S19	SARS2	Calu3	6615.02	CREBBP	16	CREB binding protein [Source:HGNC Symbol;Acc:HGNC:2348]	protein_coding	1387
ENSG00000005339	S20	SARS2	Calu3	5722.04	CREBBP	16	CREB binding protein [Source:HGNC Symbol;Acc:HGNC:2348]	protein_coding	1387
ENSG00000005339	S21	SARS2	Calu3	5956.45	CREBBP	16	CREB binding protein [Source:HGNC Symbol;Acc:HGNC:2348]	protein_coding	1387
ENSG00000005339	S22	mock	Calu3	2390.87	CREBBP	16	CREB binding protein [Source:HGNC Symbol;Acc:HGNC:2348]	protein_coding	1387
ENSG00000005339	S23	mock	Calu3	2095.55	CREBBP	16	CREB binding protein [Source:HGNC Symbol;Acc:HGNC:2348]	protein_coding	1387
ENSG00000005339	S24	mock	Calu3	2347.23	CREBBP	16	CREB binding protein [Source:HGNC Symbol;Acc:HGNC:2348]	protein_coding	1387
ENSG00000005379	S13	mock	huh75	13.6309	TSPOAP1	17	TSPO associated protein 1 [Source:HGNC Symbol;Acc:HGNC:16831]	protein_coding	9256
ENSG00000005379	S14	mock	huh75	9.38125	TSPOAP1	17	TSPO associated protein 1 [Source:HGNC Symbol;Acc:HGNC:16831]	protein_coding	9256
ENSG00000005379	S15	mock	huh75	10.7912	TSPOAP1	17	TSPO associated protein 1 [Source:HGNC Symbol;Acc:HGNC:16831]	protein_coding	9256
ENSG00000005379	S16	SARS2	huh75	7.39426	TSPOAP1	17	TSPO associated protein 1 [Source:HGNC Symbol;Acc:HGNC:16831]	protein_coding	9256
ENSG00000005379	S17	SARS2	huh75	8.12108	TSPOAP1	17	TSPO associated protein 1 [Source:HGNC Symbol;Acc:HGNC:16831]	protein_coding	9256
ENSG00000005379	S18	SARS2	huh75	6.65587	TSPOAP1	17	TSPO associated protein 1 [Source:HGNC Symbol;Acc:HGNC:16831]	protein_coding	9256
ENSG00000005379	S19	SARS2	Calu3	2.39371	TSPOAP1	17	TSPO associated protein 1 [Source:HGNC Symbol;Acc:HGNC:16831]	protein_coding	9256
ENSG00000005379	S20	SARS2	Calu3	3.82809	TSPOAP1	17	TSPO associated protein 1 [Source:HGNC Symbol;Acc:HGNC:16831]	protein_coding	9256
ENSG00000005379	S21	SARS2	Calu3	4.413	TSPOAP1	17	TSPO associated protein 1 [Source:HGNC Symbol;Acc:HGNC:16831]	protein_coding	9256
ENSG00000005379	S22	mock	Calu3	0	TSPOAP1	17	TSPO associated protein 1 [Source:HGNC Symbol;Acc:HGNC:16831]	protein_coding	9256
ENSG00000005379	S23	mock	Calu3	0.907166	TSPOAP1	17	TSPO associated protein 1 [Source:HGNC Symbol;Acc:HGNC:16831]	protein_coding	9256
ENSG00000005379	S24	mock	Calu3	1.7484	TSPOAP1	17	TSPO associated protein 1 [Source:HGNC Symbol;Acc:HGNC:16831]	protein_coding	9256
ENSG00000005381	S13	mock	huh75	0	MPO	17	myeloperoxidase [Source:HGNC Symbol;Acc:HGNC:7218]	protein_coding	4353
ENSG00000005381	S14	mock	huh75	0	MPO	17	myeloperoxidase [Source:HGNC Symbol;Acc:HGNC:7218]	protein_coding	4353
ENSG00000005381	S15	mock	huh75	0	MPO	17	myeloperoxidase [Source:HGNC Symbol;Acc:HGNC:7218]	protein_coding	4353
ENSG00000005381	S16	SARS2	huh75	0	MPO	17	myeloperoxidase [Source:HGNC Symbol;Acc:HGNC:7218]	protein_coding	4353
ENSG00000005381	S17	SARS2	huh75	0	MPO	17	myeloperoxidase [Source:HGNC Symbol;Acc:HGNC:7218]	protein_coding	4353
ENSG00000005381	S18	SARS2	huh75	0	MPO	17	myeloperoxidase [Source:HGNC Symbol;Acc:HGNC:7218]	protein_coding	4353
ENSG00000005381	S19	SARS2	Calu3	0	MPO	17	myeloperoxidase [Source:HGNC Symbol;Acc:HGNC:7218]	protein_coding	4353
ENSG00000005381	S20	SARS2	Calu3	0	MPO	17	myeloperoxidase [Source:HGNC Symbol;Acc:HGNC:7218]	protein_coding	4353
ENSG00000005381	S21	SARS2	Calu3	0	MPO	17	myeloperoxidase [Source:HGNC Symbol;Acc:HGNC:7218]	protein_coding	4353
ENSG00000005381	S22	mock	Calu3	0	MPO	17	myeloperoxidase [Source:HGNC Symbol;Acc:HGNC:7218]	protein_coding	4353
ENSG00000005381	S23	mock	Calu3	0	MPO	17	myeloperoxidase [Source:HGNC Symbol;Acc:HGNC:7218]	protein_coding	4353
ENSG00000005381	S24	mock	Calu3	0	MPO	17	myeloperoxidase [Source:HGNC Symbol;Acc:HGNC:7218]	protein_coding	4353
ENSG00000005421	S13	mock	huh75	181.211	PON1	7	paraoxonase 1 [Source:HGNC Symbol;Acc:HGNC:9204]	protein_coding	5444
ENSG00000005421	S14	mock	huh75	196.224	PON1	7	paraoxonase 1 [Source:HGNC Symbol;Acc:HGNC:9204]	protein_coding	5444
ENSG00000005421	S15	mock	huh75	176.81	PON1	7	paraoxonase 1 [Source:HGNC Symbol;Acc:HGNC:9204]	protein_coding	5444
ENSG00000005421	S16	SARS2	huh75	119.364	PON1	7	paraoxonase 1 [Source:HGNC Symbol;Acc:HGNC:9204]	protein_coding	5444
ENSG00000005421	S17	SARS2	huh75	135.013	PON1	7	paraoxonase 1 [Source:HGNC Symbol;Acc:HGNC:9204]	protein_coding	5444
ENSG00000005421	S18	SARS2	huh75	126.462	PON1	7	paraoxonase 1 [Source:HGNC Symbol;Acc:HGNC:9204]	protein_coding	5444
ENSG00000005421	S19	SARS2	Calu3	13.1654	PON1	7	paraoxonase 1 [Source:HGNC Symbol;Acc:HGNC:9204]	protein_coding	5444
ENSG00000005421	S20	SARS2	Calu3	4.78511	PON1	7	paraoxonase 1 [Source:HGNC Symbol;Acc:HGNC:9204]	protein_coding	5444
ENSG00000005421	S21	SARS2	Calu3	6.6195	PON1	7	paraoxonase 1 [Source:HGNC Symbol;Acc:HGNC:9204]	protein_coding	5444
ENSG00000005421	S22	mock	Calu3	0	PON1	7	paraoxonase 1 [Source:HGNC Symbol;Acc:HGNC:9204]	protein_coding	5444
ENSG00000005421	S23	mock	Calu3	0	PON1	7	paraoxonase 1 [Source:HGNC Symbol;Acc:HGNC:9204]	protein_coding	5444
ENSG00000005421	S24	mock	Calu3	0	PON1	7	paraoxonase 1 [Source:HGNC Symbol;Acc:HGNC:9204]	protein_coding	5444
ENSG00000005436	S13	mock	huh75	182.814	GCFC2	2	GC-rich sequence DNA-binding factor 2 [Source:HGNC Symbol;Acc:HGNC:1317]	protein_coding	6936
ENSG00000005436	S14	mock	huh75	232.968	GCFC2	2	GC-rich sequence DNA-binding factor 2 [Source:HGNC Symbol;Acc:HGNC:1317]	protein_coding	6936
ENSG00000005436	S15	mock	huh75	233.257	GCFC2	2	GC-rich sequence DNA-binding factor 2 [Source:HGNC Symbol;Acc:HGNC:1317]	protein_coding	6936
ENSG00000005436	S16	SARS2	huh75	197.532	GCFC2	2	GC-rich sequence DNA-binding factor 2 [Source:HGNC Symbol;Acc:HGNC:1317]	protein_coding	6936
ENSG00000005436	S17	SARS2	huh75	198.966	GCFC2	2	GC-rich sequence DNA-binding factor 2 [Source:HGNC Symbol;Acc:HGNC:1317]	protein_coding	6936
ENSG00000005436	S18	SARS2	huh75	252.923	GCFC2	2	GC-rich sequence DNA-binding factor 2 [Source:HGNC Symbol;Acc:HGNC:1317]	protein_coding	6936
ENSG00000005436	S19	SARS2	Calu3	195.087	GCFC2	2	GC-rich sequence DNA-binding factor 2 [Source:HGNC Symbol;Acc:HGNC:1317]	protein_coding	6936
ENSG00000005436	S20	SARS2	Calu3	248.826	GCFC2	2	GC-rich sequence DNA-binding factor 2 [Source:HGNC Symbol;Acc:HGNC:1317]	protein_coding	6936
ENSG00000005436	S21	SARS2	Calu3	209.617	GCFC2	2	GC-rich sequence DNA-binding factor 2 [Source:HGNC Symbol;Acc:HGNC:1317]	protein_coding	6936
ENSG00000005436	S22	mock	Calu3	284.555	GCFC2	2	GC-rich sequence DNA-binding factor 2 [Source:HGNC Symbol;Acc:HGNC:1317]	protein_coding	6936
ENSG00000005436	S23	mock	Calu3	321.137	GCFC2	2	GC-rich sequence DNA-binding factor 2 [Source:HGNC Symbol;Acc:HGNC:1317]	protein_coding	6936
ENSG00000005436	S24	mock	Calu3	219.424	GCFC2	2	GC-rich sequence DNA-binding factor 2 [Source:HGNC Symbol;Acc:HGNC:1317]	protein_coding	6936
ENSG00000005448	S13	mock	huh75	7.21636	WDR54	2	WD repeat domain 54 [Source:HGNC Symbol;Acc:HGNC:25770]	protein_coding	84058
ENSG00000005448	S14	mock	huh75	7.03593	WDR54	2	WD repeat domain 54 [Source:HGNC Symbol;Acc:HGNC:25770]	protein_coding	84058
ENSG00000005448	S15	mock	huh75	4.15047	WDR54	2	WD repeat domain 54 [Source:HGNC Symbol;Acc:HGNC:25770]	protein_coding	84058
ENSG00000005448	S16	SARS2	huh75	6.33793	WDR54	2	WD repeat domain 54 [Source:HGNC Symbol;Acc:HGNC:25770]	protein_coding	84058
ENSG00000005448	S17	SARS2	huh75	7.10595	WDR54	2	WD repeat domain 54 [Source:HGNC Symbol;Acc:HGNC:25770]	protein_coding	84058
ENSG00000005448	S18	SARS2	huh75	11.0931	WDR54	2	WD repeat domain 54 [Source:HGNC Symbol;Acc:HGNC:25770]	protein_coding	84058
ENSG00000005448	S19	SARS2	Calu3	65.8271	WDR54	2	WD repeat domain 54 [Source:HGNC Symbol;Acc:HGNC:25770]	protein_coding	84058
ENSG00000005448	S20	SARS2	Calu3	77.5188	WDR54	2	WD repeat domain 54 [Source:HGNC Symbol;Acc:HGNC:25770]	protein_coding	84058
ENSG00000005448	S21	SARS2	Calu3	52.956	WDR54	2	WD repeat domain 54 [Source:HGNC Symbol;Acc:HGNC:25770]	protein_coding	84058
ENSG00000005448	S22	mock	Calu3	103.29	WDR54	2	WD repeat domain 54 [Source:HGNC Symbol;Acc:HGNC:25770]	protein_coding	84058
ENSG00000005448	S23	mock	Calu3	75.2948	WDR54	2	WD repeat domain 54 [Source:HGNC Symbol;Acc:HGNC:25770]	protein_coding	84058
ENSG00000005448	S24	mock	Calu3	118.017	WDR54	2	WD repeat domain 54 [Source:HGNC Symbol;Acc:HGNC:25770]	protein_coding	84058
ENSG00000005469	S13	mock	huh75	105.84	CROT	7	carnitine O-octanoyltransferase [Source:HGNC Symbol;Acc:HGNC:2366]	protein_coding	54677
ENSG00000005469	S14	mock	huh75	136.028	CROT	7	carnitine O-octanoyltransferase [Source:HGNC Symbol;Acc:HGNC:2366]	protein_coding	54677
ENSG00000005469	S15	mock	huh75	115.383	CROT	7	carnitine O-octanoyltransferase [Source:HGNC Symbol;Acc:HGNC:2366]	protein_coding	54677
ENSG00000005469	S16	SARS2	huh75	60.2104	CROT	7	carnitine O-octanoyltransferase [Source:HGNC Symbol;Acc:HGNC:2366]	protein_coding	54677
ENSG00000005469	S17	SARS2	huh75	85.2714	CROT	7	carnitine O-octanoyltransferase [Source:HGNC Symbol;Acc:HGNC:2366]	protein_coding	54677
ENSG00000005469	S18	SARS2	huh75	84.3077	CROT	7	carnitine O-octanoyltransferase [Source:HGNC Symbol;Acc:HGNC:2366]	protein_coding	54677
ENSG00000005469	S19	SARS2	Calu3	28.7245	CROT	7	carnitine O-octanoyltransferase [Source:HGNC Symbol;Acc:HGNC:2366]	protein_coding	54677
ENSG00000005469	S20	SARS2	Calu3	39.2379	CROT	7	carnitine O-octanoyltransferase [Source:HGNC Symbol;Acc:HGNC:2366]	protein_coding	54677
ENSG00000005469	S21	SARS2	Calu3	33.0975	CROT	7	carnitine O-octanoyltransferase [Source:HGNC Symbol;Acc:HGNC:2366]	protein_coding	54677
ENSG00000005469	S22	mock	Calu3	77.9741	CROT	7	carnitine O-octanoyltransferase [Source:HGNC Symbol;Acc:HGNC:2366]	protein_coding	54677
ENSG00000005469	S23	mock	Calu3	73.4805	CROT	7	carnitine O-octanoyltransferase [Source:HGNC Symbol;Acc:HGNC:2366]	protein_coding	54677
ENSG00000005469	S24	mock	Calu3	66.4392	CROT	7	carnitine O-octanoyltransferase [Source:HGNC Symbol;Acc:HGNC:2366]	protein_coding	54677
ENSG00000005471	S13	mock	huh75	188.427	ABCB4	7	ATP binding cassette subfamily B member 4 [Source:HGNC Symbol;Acc:HGNC:45]	protein_coding	5244
ENSG00000005471	S14	mock	huh75	186.843	ABCB4	7	ATP binding cassette subfamily B member 4 [Source:HGNC Symbol;Acc:HGNC:45]	protein_coding	5244
ENSG00000005471	S15	mock	huh75	206.693	ABCB4	7	ATP binding cassette subfamily B member 4 [Source:HGNC Symbol;Acc:HGNC:45]	protein_coding	5244
ENSG00000005471	S16	SARS2	huh75	179.575	ABCB4	7	ATP binding cassette subfamily B member 4 [Source:HGNC Symbol;Acc:HGNC:45]	protein_coding	5244
ENSG00000005471	S17	SARS2	huh75	158.361	ABCB4	7	ATP binding cassette subfamily B member 4 [Source:HGNC Symbol;Acc:HGNC:45]	protein_coding	5244
ENSG00000005471	S18	SARS2	huh75	168.615	ABCB4	7	ATP binding cassette subfamily B member 4 [Source:HGNC Symbol;Acc:HGNC:45]	protein_coding	5244
ENSG00000005471	S19	SARS2	Calu3	2.39371	ABCB4	7	ATP binding cassette subfamily B member 4 [Source:HGNC Symbol;Acc:HGNC:45]	protein_coding	5244
ENSG00000005471	S20	SARS2	Calu3	1.91404	ABCB4	7	ATP binding cassette subfamily B member 4 [Source:HGNC Symbol;Acc:HGNC:45]	protein_coding	5244
ENSG00000005471	S21	SARS2	Calu3	5.51625	ABCB4	7	ATP binding cassette subfamily B member 4 [Source:HGNC Symbol;Acc:HGNC:45]	protein_coding	5244
ENSG00000005471	S22	mock	Calu3	4.0506	ABCB4	7	ATP binding cassette subfamily B member 4 [Source:HGNC Symbol;Acc:HGNC:45]	protein_coding	5244
ENSG00000005471	S23	mock	Calu3	4.53583	ABCB4	7	ATP binding cassette subfamily B member 4 [Source:HGNC Symbol;Acc:HGNC:45]	protein_coding	5244
ENSG00000005471	S24	mock	Calu3	1.7484	ABCB4	7	ATP binding cassette subfamily B member 4 [Source:HGNC Symbol;Acc:HGNC:45]	protein_coding	5244
ENSG00000005483	S13	mock	huh75	1496.99	KMT2E	7	lysine methyltransferase 2E (inactive) [Source:HGNC Symbol;Acc:HGNC:18541]	protein_coding	55904
ENSG00000005483	S14	mock	huh75	1484.58	KMT2E	7	lysine methyltransferase 2E (inactive) [Source:HGNC Symbol;Acc:HGNC:18541]	protein_coding	55904
ENSG00000005483	S15	mock	huh75	1585.48	KMT2E	7	lysine methyltransferase 2E (inactive) [Source:HGNC Symbol;Acc:HGNC:18541]	protein_coding	55904
ENSG00000005483	S16	SARS2	huh75	2277.43	KMT2E	7	lysine methyltransferase 2E (inactive) [Source:HGNC Symbol;Acc:HGNC:18541]	protein_coding	55904
ENSG00000005483	S17	SARS2	huh75	2458.66	KMT2E	7	lysine methyltransferase 2E (inactive) [Source:HGNC Symbol;Acc:HGNC:18541]	protein_coding	55904
ENSG00000005483	S18	SARS2	huh75	3356.78	KMT2E	7	lysine methyltransferase 2E (inactive) [Source:HGNC Symbol;Acc:HGNC:18541]	protein_coding	55904
ENSG00000005483	S19	SARS2	Calu3	4211.74	KMT2E	7	lysine methyltransferase 2E (inactive) [Source:HGNC Symbol;Acc:HGNC:18541]	protein_coding	55904
ENSG00000005483	S20	SARS2	Calu3	4307.56	KMT2E	7	lysine methyltransferase 2E (inactive) [Source:HGNC Symbol;Acc:HGNC:18541]	protein_coding	55904
ENSG00000005483	S21	SARS2	Calu3	4718.6	KMT2E	7	lysine methyltransferase 2E (inactive) [Source:HGNC Symbol;Acc:HGNC:18541]	protein_coding	55904
ENSG00000005483	S22	mock	Calu3	1843.02	KMT2E	7	lysine methyltransferase 2E (inactive) [Source:HGNC Symbol;Acc:HGNC:18541]	protein_coding	55904
ENSG00000005483	S23	mock	Calu3	1832.48	KMT2E	7	lysine methyltransferase 2E (inactive) [Source:HGNC Symbol;Acc:HGNC:18541]	protein_coding	55904
ENSG00000005483	S24	mock	Calu3	1369.87	KMT2E	7	lysine methyltransferase 2E (inactive) [Source:HGNC Symbol;Acc:HGNC:18541]	protein_coding	55904
ENSG00000005486	S13	mock	huh75	473.072	RHBDD2	7	rhomboid domain containing 2 [Source:HGNC Symbol;Acc:HGNC:23082]	protein_coding	57414
ENSG00000005486	S14	mock	huh75	391.667	RHBDD2	7	rhomboid domain containing 2 [Source:HGNC Symbol;Acc:HGNC:23082]	protein_coding	57414
ENSG00000005486	S15	mock	huh75	488.926	RHBDD2	7	rhomboid domain containing 2 [Source:HGNC Symbol;Acc:HGNC:23082]	protein_coding	57414
ENSG00000005486	S16	SARS2	huh75	511.26	RHBDD2	7	rhomboid domain containing 2 [Source:HGNC Symbol;Acc:HGNC:23082]	protein_coding	57414
ENSG00000005486	S17	SARS2	huh75	453.765	RHBDD2	7	rhomboid domain containing 2 [Source:HGNC Symbol;Acc:HGNC:23082]	protein_coding	57414
ENSG00000005486	S18	SARS2	huh75	343.887	RHBDD2	7	rhomboid domain containing 2 [Source:HGNC Symbol;Acc:HGNC:23082]	protein_coding	57414
ENSG00000005486	S19	SARS2	Calu3	318.364	RHBDD2	7	rhomboid domain containing 2 [Source:HGNC Symbol;Acc:HGNC:23082]	protein_coding	57414
ENSG00000005486	S20	SARS2	Calu3	326.345	RHBDD2	7	rhomboid domain containing 2 [Source:HGNC Symbol;Acc:HGNC:23082]	protein_coding	57414
ENSG00000005486	S21	SARS2	Calu3	271.399	RHBDD2	7	rhomboid domain containing 2 [Source:HGNC Symbol;Acc:HGNC:23082]	protein_coding	57414
ENSG00000005486	S22	mock	Calu3	284.555	RHBDD2	7	rhomboid domain containing 2 [Source:HGNC Symbol;Acc:HGNC:23082]	protein_coding	57414
ENSG00000005486	S23	mock	Calu3	283.036	RHBDD2	7	rhomboid domain containing 2 [Source:HGNC Symbol;Acc:HGNC:23082]	protein_coding	57414
ENSG00000005486	S24	mock	Calu3	396.887	RHBDD2	7	rhomboid domain containing 2 [Source:HGNC Symbol;Acc:HGNC:23082]	protein_coding	57414
ENSG00000005513	S13	mock	huh75	0	SOX8	16	SRY-box transcription factor 8 [Source:HGNC Symbol;Acc:HGNC:11203]	protein_coding	30812
ENSG00000005513	S14	mock	huh75	0.781771	SOX8	16	SRY-box transcription factor 8 [Source:HGNC Symbol;Acc:HGNC:11203]	protein_coding	30812
ENSG00000005513	S15	mock	huh75	0	SOX8	16	SRY-box transcription factor 8 [Source:HGNC Symbol;Acc:HGNC:11203]	protein_coding	30812
ENSG00000005513	S16	SARS2	huh75	0	SOX8	16	SRY-box transcription factor 8 [Source:HGNC Symbol;Acc:HGNC:11203]	protein_coding	30812
ENSG00000005513	S17	SARS2	huh75	1.01514	SOX8	16	SRY-box transcription factor 8 [Source:HGNC Symbol;Acc:HGNC:11203]	protein_coding	30812
ENSG00000005513	S18	SARS2	huh75	0	SOX8	16	SRY-box transcription factor 8 [Source:HGNC Symbol;Acc:HGNC:11203]	protein_coding	30812
ENSG00000005513	S19	SARS2	Calu3	5.98428	SOX8	16	SRY-box transcription factor 8 [Source:HGNC Symbol;Acc:HGNC:11203]	protein_coding	30812
ENSG00000005513	S20	SARS2	Calu3	3.82809	SOX8	16	SRY-box transcription factor 8 [Source:HGNC Symbol;Acc:HGNC:11203]	protein_coding	30812
ENSG00000005513	S21	SARS2	Calu3	4.413	SOX8	16	SRY-box transcription factor 8 [Source:HGNC Symbol;Acc:HGNC:11203]	protein_coding	30812
ENSG00000005513	S22	mock	Calu3	6.0759	SOX8	16	SRY-box transcription factor 8 [Source:HGNC Symbol;Acc:HGNC:11203]	protein_coding	30812
ENSG00000005513	S23	mock	Calu3	6.35016	SOX8	16	SRY-box transcription factor 8 [Source:HGNC Symbol;Acc:HGNC:11203]	protein_coding	30812
ENSG00000005513	S24	mock	Calu3	9.61621	SOX8	16	SRY-box transcription factor 8 [Source:HGNC Symbol;Acc:HGNC:11203]	protein_coding	30812
ENSG00000005700	S13	mock	huh75	1452.89	IBTK	6	inhibitor of Bruton tyrosine kinase [Source:HGNC Symbol;Acc:HGNC:17853]	protein_coding	25998
ENSG00000005700	S14	mock	huh75	1630.77	IBTK	6	inhibitor of Bruton tyrosine kinase [Source:HGNC Symbol;Acc:HGNC:17853]	protein_coding	25998
ENSG00000005700	S15	mock	huh75	1539.82	IBTK	6	inhibitor of Bruton tyrosine kinase [Source:HGNC Symbol;Acc:HGNC:17853]	protein_coding	25998
ENSG00000005700	S16	SARS2	huh75	1634.13	IBTK	6	inhibitor of Bruton tyrosine kinase [Source:HGNC Symbol;Acc:HGNC:17853]	protein_coding	25998
ENSG00000005700	S17	SARS2	huh75	1649.59	IBTK	6	inhibitor of Bruton tyrosine kinase [Source:HGNC Symbol;Acc:HGNC:17853]	protein_coding	25998
ENSG00000005700	S18	SARS2	huh75	2098.82	IBTK	6	inhibitor of Bruton tyrosine kinase [Source:HGNC Symbol;Acc:HGNC:17853]	protein_coding	25998
ENSG00000005700	S19	SARS2	Calu3	1816.83	IBTK	6	inhibitor of Bruton tyrosine kinase [Source:HGNC Symbol;Acc:HGNC:17853]	protein_coding	25998
ENSG00000005700	S20	SARS2	Calu3	1945.63	IBTK	6	inhibitor of Bruton tyrosine kinase [Source:HGNC Symbol;Acc:HGNC:17853]	protein_coding	25998
ENSG00000005700	S21	SARS2	Calu3	2023.36	IBTK	6	inhibitor of Bruton tyrosine kinase [Source:HGNC Symbol;Acc:HGNC:17853]	protein_coding	25998
ENSG00000005700	S22	mock	Calu3	1985.81	IBTK	6	inhibitor of Bruton tyrosine kinase [Source:HGNC Symbol;Acc:HGNC:17853]	protein_coding	25998
ENSG00000005700	S23	mock	Calu3	2107.35	IBTK	6	inhibitor of Bruton tyrosine kinase [Source:HGNC Symbol;Acc:HGNC:17853]	protein_coding	25998
ENSG00000005700	S24	mock	Calu3	1541.22	IBTK	6	inhibitor of Bruton tyrosine kinase [Source:HGNC Symbol;Acc:HGNC:17853]	protein_coding	25998
ENSG00000005801	S13	mock	huh75	373.647	ZNF195	11	zinc finger protein 195 [Source:HGNC Symbol;Acc:HGNC:12986]	protein_coding	7748
ENSG00000005801	S14	mock	huh75	401.83	ZNF195	11	zinc finger protein 195 [Source:HGNC Symbol;Acc:HGNC:12986]	protein_coding	7748
ENSG00000005801	S15	mock	huh75	382.673	ZNF195	11	zinc finger protein 195 [Source:HGNC Symbol;Acc:HGNC:12986]	protein_coding	7748
ENSG00000005801	S16	SARS2	huh75	409.853	ZNF195	11	zinc finger protein 195 [Source:HGNC Symbol;Acc:HGNC:12986]	protein_coding	7748
ENSG00000005801	S17	SARS2	huh75	367.479	ZNF195	11	zinc finger protein 195 [Source:HGNC Symbol;Acc:HGNC:12986]	protein_coding	7748
ENSG00000005801	S18	SARS2	huh75	441.506	ZNF195	11	zinc finger protein 195 [Source:HGNC Symbol;Acc:HGNC:12986]	protein_coding	7748
ENSG00000005801	S19	SARS2	Calu3	780.35	ZNF195	11	zinc finger protein 195 [Source:HGNC Symbol;Acc:HGNC:12986]	protein_coding	7748
ENSG00000005801	S20	SARS2	Calu3	800.071	ZNF195	11	zinc finger protein 195 [Source:HGNC Symbol;Acc:HGNC:12986]	protein_coding	7748
ENSG00000005801	S21	SARS2	Calu3	811.992	ZNF195	11	zinc finger protein 195 [Source:HGNC Symbol;Acc:HGNC:12986]	protein_coding	7748
ENSG00000005801	S22	mock	Calu3	772.652	ZNF195	11	zinc finger protein 195 [Source:HGNC Symbol;Acc:HGNC:12986]	protein_coding	7748
ENSG00000005801	S23	mock	Calu3	781.977	ZNF195	11	zinc finger protein 195 [Source:HGNC Symbol;Acc:HGNC:12986]	protein_coding	7748
ENSG00000005801	S24	mock	Calu3	618.06	ZNF195	11	zinc finger protein 195 [Source:HGNC Symbol;Acc:HGNC:12986]	protein_coding	7748
ENSG00000005810	S13	mock	huh75	963.784	MYCBP2	13	MYC binding protein 2 [Source:HGNC Symbol;Acc:HGNC:23386]	protein_coding	23077
ENSG00000005810	S14	mock	huh75	1030.37	MYCBP2	13	MYC binding protein 2 [Source:HGNC Symbol;Acc:HGNC:23386]	protein_coding	23077
ENSG00000005810	S15	mock	huh75	998.603	MYCBP2	13	MYC binding protein 2 [Source:HGNC Symbol;Acc:HGNC:23386]	protein_coding	23077
ENSG00000005810	S16	SARS2	huh75	1135.55	MYCBP2	13	MYC binding protein 2 [Source:HGNC Symbol;Acc:HGNC:23386]	protein_coding	23077
ENSG00000005810	S17	SARS2	huh75	1065.89	MYCBP2	13	MYC binding protein 2 [Source:HGNC Symbol;Acc:HGNC:23386]	protein_coding	23077
ENSG00000005810	S18	SARS2	huh75	1087.13	MYCBP2	13	MYC binding protein 2 [Source:HGNC Symbol;Acc:HGNC:23386]	protein_coding	23077
ENSG00000005810	S19	SARS2	Calu3	873.705	MYCBP2	13	MYC binding protein 2 [Source:HGNC Symbol;Acc:HGNC:23386]	protein_coding	23077
ENSG00000005810	S20	SARS2	Calu3	798.157	MYCBP2	13	MYC binding protein 2 [Source:HGNC Symbol;Acc:HGNC:23386]	protein_coding	23077
ENSG00000005810	S21	SARS2	Calu3	838.47	MYCBP2	13	MYC binding protein 2 [Source:HGNC Symbol;Acc:HGNC:23386]	protein_coding	23077
ENSG00000005810	S22	mock	Calu3	362.529	MYCBP2	13	MYC binding protein 2 [Source:HGNC Symbol;Acc:HGNC:23386]	protein_coding	23077
ENSG00000005810	S23	mock	Calu3	359.238	MYCBP2	13	MYC binding protein 2 [Source:HGNC Symbol;Acc:HGNC:23386]	protein_coding	23077
ENSG00000005810	S24	mock	Calu3	336.567	MYCBP2	13	MYC binding protein 2 [Source:HGNC Symbol;Acc:HGNC:23386]	protein_coding	23077
ENSG00000005812	S13	mock	huh75	427.369	FBXL3	13	F-box and leucine rich repeat protein 3 [Source:HGNC Symbol;Acc:HGNC:13599]	protein_coding	26224
ENSG00000005812	S14	mock	huh75	437.01	FBXL3	13	F-box and leucine rich repeat protein 3 [Source:HGNC Symbol;Acc:HGNC:13599]	protein_coding	26224
ENSG00000005812	S15	mock	huh75	449.911	FBXL3	13	F-box and leucine rich repeat protein 3 [Source:HGNC Symbol;Acc:HGNC:13599]	protein_coding	26224
ENSG00000005812	S16	SARS2	huh75	421.473	FBXL3	13	F-box and leucine rich repeat protein 3 [Source:HGNC Symbol;Acc:HGNC:13599]	protein_coding	26224
ENSG00000005812	S17	SARS2	huh75	440.569	FBXL3	13	F-box and leucine rich repeat protein 3 [Source:HGNC Symbol;Acc:HGNC:13599]	protein_coding	26224
ENSG00000005812	S18	SARS2	huh75	638.964	FBXL3	13	F-box and leucine rich repeat protein 3 [Source:HGNC Symbol;Acc:HGNC:13599]	protein_coding	26224
ENSG00000005812	S19	SARS2	Calu3	207.056	FBXL3	13	F-box and leucine rich repeat protein 3 [Source:HGNC Symbol;Acc:HGNC:13599]	protein_coding	26224
ENSG00000005812	S20	SARS2	Calu3	184.705	FBXL3	13	F-box and leucine rich repeat protein 3 [Source:HGNC Symbol;Acc:HGNC:13599]	protein_coding	26224
ENSG00000005812	S21	SARS2	Calu3	225.063	FBXL3	13	F-box and leucine rich repeat protein 3 [Source:HGNC Symbol;Acc:HGNC:13599]	protein_coding	26224
ENSG00000005812	S22	mock	Calu3	242.023	FBXL3	13	F-box and leucine rich repeat protein 3 [Source:HGNC Symbol;Acc:HGNC:13599]	protein_coding	26224
ENSG00000005812	S23	mock	Calu3	270.335	FBXL3	13	F-box and leucine rich repeat protein 3 [Source:HGNC Symbol;Acc:HGNC:13599]	protein_coding	26224
ENSG00000005812	S24	mock	Calu3	190.576	FBXL3	13	F-box and leucine rich repeat protein 3 [Source:HGNC Symbol;Acc:HGNC:13599]	protein_coding	26224
ENSG00000005844	S13	mock	huh75	183.616	ITGAL	16	integrin subunit alpha L [Source:HGNC Symbol;Acc:HGNC:6148]	protein_coding	3683
ENSG00000005844	S14	mock	huh75	213.423	ITGAL	16	integrin subunit alpha L [Source:HGNC Symbol;Acc:HGNC:6148]	protein_coding	3683
ENSG00000005844	S15	mock	huh75	239.897	ITGAL	16	integrin subunit alpha L [Source:HGNC Symbol;Acc:HGNC:6148]	protein_coding	3683
ENSG00000005844	S16	SARS2	huh75	190.138	ITGAL	16	integrin subunit alpha L [Source:HGNC Symbol;Acc:HGNC:6148]	protein_coding	3683
ENSG00000005844	S17	SARS2	huh75	203.027	ITGAL	16	integrin subunit alpha L [Source:HGNC Symbol;Acc:HGNC:6148]	protein_coding	3683
ENSG00000005844	S18	SARS2	huh75	167.506	ITGAL	16	integrin subunit alpha L [Source:HGNC Symbol;Acc:HGNC:6148]	protein_coding	3683
ENSG00000005844	S19	SARS2	Calu3	3.59057	ITGAL	16	integrin subunit alpha L [Source:HGNC Symbol;Acc:HGNC:6148]	protein_coding	3683
ENSG00000005844	S20	SARS2	Calu3	0.957022	ITGAL	16	integrin subunit alpha L [Source:HGNC Symbol;Acc:HGNC:6148]	protein_coding	3683
ENSG00000005844	S21	SARS2	Calu3	0	ITGAL	16	integrin subunit alpha L [Source:HGNC Symbol;Acc:HGNC:6148]	protein_coding	3683
ENSG00000005844	S22	mock	Calu3	1.01265	ITGAL	16	integrin subunit alpha L [Source:HGNC Symbol;Acc:HGNC:6148]	protein_coding	3683
ENSG00000005844	S23	mock	Calu3	0.907166	ITGAL	16	integrin subunit alpha L [Source:HGNC Symbol;Acc:HGNC:6148]	protein_coding	3683
ENSG00000005844	S24	mock	Calu3	1.7484	ITGAL	16	integrin subunit alpha L [Source:HGNC Symbol;Acc:HGNC:6148]	protein_coding	3683
ENSG00000005882	S13	mock	huh75	5.61272	PDK2	17	pyruvate dehydrogenase kinase 2 [Source:HGNC Symbol;Acc:HGNC:8810]	protein_coding	5164
ENSG00000005882	S14	mock	huh75	7.03593	PDK2	17	pyruvate dehydrogenase kinase 2 [Source:HGNC Symbol;Acc:HGNC:8810]	protein_coding	5164
ENSG00000005882	S15	mock	huh75	10.7912	PDK2	17	pyruvate dehydrogenase kinase 2 [Source:HGNC Symbol;Acc:HGNC:8810]	protein_coding	5164
ENSG00000005882	S16	SARS2	huh75	3.16897	PDK2	17	pyruvate dehydrogenase kinase 2 [Source:HGNC Symbol;Acc:HGNC:8810]	protein_coding	5164
ENSG00000005882	S17	SARS2	huh75	4.06054	PDK2	17	pyruvate dehydrogenase kinase 2 [Source:HGNC Symbol;Acc:HGNC:8810]	protein_coding	5164
ENSG00000005882	S18	SARS2	huh75	9.9838	PDK2	17	pyruvate dehydrogenase kinase 2 [Source:HGNC Symbol;Acc:HGNC:8810]	protein_coding	5164
ENSG00000005882	S19	SARS2	Calu3	333.923	PDK2	17	pyruvate dehydrogenase kinase 2 [Source:HGNC Symbol;Acc:HGNC:8810]	protein_coding	5164
ENSG00000005882	S20	SARS2	Calu3	340.7	PDK2	17	pyruvate dehydrogenase kinase 2 [Source:HGNC Symbol;Acc:HGNC:8810]	protein_coding	5164
ENSG00000005882	S21	SARS2	Calu3	335.388	PDK2	17	pyruvate dehydrogenase kinase 2 [Source:HGNC Symbol;Acc:HGNC:8810]	protein_coding	5164
ENSG00000005882	S22	mock	Calu3	661.261	PDK2	17	pyruvate dehydrogenase kinase 2 [Source:HGNC Symbol;Acc:HGNC:8810]	protein_coding	5164
ENSG00000005882	S23	mock	Calu3	607.801	PDK2	17	pyruvate dehydrogenase kinase 2 [Source:HGNC Symbol;Acc:HGNC:8810]	protein_coding	5164
ENSG00000005882	S24	mock	Calu3	730.832	PDK2	17	pyruvate dehydrogenase kinase 2 [Source:HGNC Symbol;Acc:HGNC:8810]	protein_coding	5164
ENSG00000005884	S13	mock	huh75	2.40545	ITGA3	17	integrin subunit alpha 3 [Source:HGNC Symbol;Acc:HGNC:6139]	protein_coding	3675
ENSG00000005884	S14	mock	huh75	2.34531	ITGA3	17	integrin subunit alpha 3 [Source:HGNC Symbol;Acc:HGNC:6139]	protein_coding	3675
ENSG00000005884	S15	mock	huh75	3.32038	ITGA3	17	integrin subunit alpha 3 [Source:HGNC Symbol;Acc:HGNC:6139]	protein_coding	3675
ENSG00000005884	S16	SARS2	huh75	2.11264	ITGA3	17	integrin subunit alpha 3 [Source:HGNC Symbol;Acc:HGNC:6139]	protein_coding	3675
ENSG00000005884	S17	SARS2	huh75	3.04541	ITGA3	17	integrin subunit alpha 3 [Source:HGNC Symbol;Acc:HGNC:6139]	protein_coding	3675
ENSG00000005884	S18	SARS2	huh75	88.7449	ITGA3	17	integrin subunit alpha 3 [Source:HGNC Symbol;Acc:HGNC:6139]	protein_coding	3675
ENSG00000005884	S19	SARS2	Calu3	9306.75	ITGA3	17	integrin subunit alpha 3 [Source:HGNC Symbol;Acc:HGNC:6139]	protein_coding	3675
ENSG00000005884	S20	SARS2	Calu3	8497.4	ITGA3	17	integrin subunit alpha 3 [Source:HGNC Symbol;Acc:HGNC:6139]	protein_coding	3675
ENSG00000005884	S21	SARS2	Calu3	8129.85	ITGA3	17	integrin subunit alpha 3 [Source:HGNC Symbol;Acc:HGNC:6139]	protein_coding	3675
ENSG00000005884	S22	mock	Calu3	6939.69	ITGA3	17	integrin subunit alpha 3 [Source:HGNC Symbol;Acc:HGNC:6139]	protein_coding	3675
ENSG00000005884	S23	mock	Calu3	6959.78	ITGA3	17	integrin subunit alpha 3 [Source:HGNC Symbol;Acc:HGNC:6139]	protein_coding	3675
ENSG00000005884	S24	mock	Calu3	9802.41	ITGA3	17	integrin subunit alpha 3 [Source:HGNC Symbol;Acc:HGNC:6139]	protein_coding	3675
ENSG00000005889	S13	mock	huh75	623.012	ZFX	X	zinc finger protein X-linked [Source:HGNC Symbol;Acc:HGNC:12869]	protein_coding	7543
ENSG00000005889	S14	mock	huh75	688.74	ZFX	X	zinc finger protein X-linked [Source:HGNC Symbol;Acc:HGNC:12869]	protein_coding	7543
ENSG00000005889	S15	mock	huh75	644.983	ZFX	X	zinc finger protein X-linked [Source:HGNC Symbol;Acc:HGNC:12869]	protein_coding	7543
ENSG00000005889	S16	SARS2	huh75	764.777	ZFX	X	zinc finger protein X-linked [Source:HGNC Symbol;Acc:HGNC:12869]	protein_coding	7543
ENSG00000005889	S17	SARS2	huh75	811.093	ZFX	X	zinc finger protein X-linked [Source:HGNC Symbol;Acc:HGNC:12869]	protein_coding	7543
ENSG00000005889	S18	SARS2	huh75	833.093	ZFX	X	zinc finger protein X-linked [Source:HGNC Symbol;Acc:HGNC:12869]	protein_coding	7543
ENSG00000005889	S19	SARS2	Calu3	1295	ZFX	X	zinc finger protein X-linked [Source:HGNC Symbol;Acc:HGNC:12869]	protein_coding	7543
ENSG00000005889	S20	SARS2	Calu3	1302.51	ZFX	X	zinc finger protein X-linked [Source:HGNC Symbol;Acc:HGNC:12869]	protein_coding	7543
ENSG00000005889	S21	SARS2	Calu3	1351.48	ZFX	X	zinc finger protein X-linked [Source:HGNC Symbol;Acc:HGNC:12869]	protein_coding	7543
ENSG00000005889	S22	mock	Calu3	545.818	ZFX	X	zinc finger protein X-linked [Source:HGNC Symbol;Acc:HGNC:12869]	protein_coding	7543
ENSG00000005889	S23	mock	Calu3	563.35	ZFX	X	zinc finger protein X-linked [Source:HGNC Symbol;Acc:HGNC:12869]	protein_coding	7543
ENSG00000005889	S24	mock	Calu3	526.269	ZFX	X	zinc finger protein X-linked [Source:HGNC Symbol;Acc:HGNC:12869]	protein_coding	7543
ENSG00000005893	S13	mock	huh75	2025.39	LAMP2	X	lysosomal associated membrane protein 2 [Source:HGNC Symbol;Acc:HGNC:6501]	protein_coding	3920
ENSG00000005893	S14	mock	huh75	1971.63	LAMP2	X	lysosomal associated membrane protein 2 [Source:HGNC Symbol;Acc:HGNC:6501]	protein_coding	3920
ENSG00000005893	S15	mock	huh75	1930.8	LAMP2	X	lysosomal associated membrane protein 2 [Source:HGNC Symbol;Acc:HGNC:6501]	protein_coding	3920
ENSG00000005893	S16	SARS2	huh75	2109.48	LAMP2	X	lysosomal associated membrane protein 2 [Source:HGNC Symbol;Acc:HGNC:6501]	protein_coding	3920
ENSG00000005893	S17	SARS2	huh75	1924.7	LAMP2	X	lysosomal associated membrane protein 2 [Source:HGNC Symbol;Acc:HGNC:6501]	protein_coding	3920
ENSG00000005893	S18	SARS2	huh75	2457.13	LAMP2	X	lysosomal associated membrane protein 2 [Source:HGNC Symbol;Acc:HGNC:6501]	protein_coding	3920
ENSG00000005893	S19	SARS2	Calu3	2588.8	LAMP2	X	lysosomal associated membrane protein 2 [Source:HGNC Symbol;Acc:HGNC:6501]	protein_coding	3920
ENSG00000005893	S20	SARS2	Calu3	2769.62	LAMP2	X	lysosomal associated membrane protein 2 [Source:HGNC Symbol;Acc:HGNC:6501]	protein_coding	3920
ENSG00000005893	S21	SARS2	Calu3	2673.17	LAMP2	X	lysosomal associated membrane protein 2 [Source:HGNC Symbol;Acc:HGNC:6501]	protein_coding	3920
ENSG00000005893	S22	mock	Calu3	4988.31	LAMP2	X	lysosomal associated membrane protein 2 [Source:HGNC Symbol;Acc:HGNC:6501]	protein_coding	3920
ENSG00000005893	S23	mock	Calu3	5341.39	LAMP2	X	lysosomal associated membrane protein 2 [Source:HGNC Symbol;Acc:HGNC:6501]	protein_coding	3920
ENSG00000005893	S24	mock	Calu3	4166.44	LAMP2	X	lysosomal associated membrane protein 2 [Source:HGNC Symbol;Acc:HGNC:6501]	protein_coding	3920
ENSG00000005961	S13	mock	huh75	2.40545	ITGA2B	17	integrin subunit alpha 2b [Source:HGNC Symbol;Acc:HGNC:6138]	protein_coding	3674
ENSG00000005961	S14	mock	huh75	3.12708	ITGA2B	17	integrin subunit alpha 2b [Source:HGNC Symbol;Acc:HGNC:6138]	protein_coding	3674
ENSG00000005961	S15	mock	huh75	2.49028	ITGA2B	17	integrin subunit alpha 2b [Source:HGNC Symbol;Acc:HGNC:6138]	protein_coding	3674
ENSG00000005961	S16	SARS2	huh75	0	ITGA2B	17	integrin subunit alpha 2b [Source:HGNC Symbol;Acc:HGNC:6138]	protein_coding	3674
ENSG00000005961	S17	SARS2	huh75	3.04541	ITGA2B	17	integrin subunit alpha 2b [Source:HGNC Symbol;Acc:HGNC:6138]	protein_coding	3674
ENSG00000005961	S18	SARS2	huh75	0	ITGA2B	17	integrin subunit alpha 2b [Source:HGNC Symbol;Acc:HGNC:6138]	protein_coding	3674
ENSG00000005961	S19	SARS2	Calu3	10.7717	ITGA2B	17	integrin subunit alpha 2b [Source:HGNC Symbol;Acc:HGNC:6138]	protein_coding	3674
ENSG00000005961	S20	SARS2	Calu3	5.74213	ITGA2B	17	integrin subunit alpha 2b [Source:HGNC Symbol;Acc:HGNC:6138]	protein_coding	3674
ENSG00000005961	S21	SARS2	Calu3	7.72275	ITGA2B	17	integrin subunit alpha 2b [Source:HGNC Symbol;Acc:HGNC:6138]	protein_coding	3674
ENSG00000005961	S22	mock	Calu3	10.1265	ITGA2B	17	integrin subunit alpha 2b [Source:HGNC Symbol;Acc:HGNC:6138]	protein_coding	3674
ENSG00000005961	S23	mock	Calu3	5.443	ITGA2B	17	integrin subunit alpha 2b [Source:HGNC Symbol;Acc:HGNC:6138]	protein_coding	3674
ENSG00000005961	S24	mock	Calu3	9.61621	ITGA2B	17	integrin subunit alpha 2b [Source:HGNC Symbol;Acc:HGNC:6138]	protein_coding	3674
ENSG00000005981	S13	mock	huh75	1.60363	ASB4	7	ankyrin repeat and SOCS box containing 4 [Source:HGNC Symbol;Acc:HGNC:16009]	protein_coding	51666
ENSG00000005981	S14	mock	huh75	3.12708	ASB4	7	ankyrin repeat and SOCS box containing 4 [Source:HGNC Symbol;Acc:HGNC:16009]	protein_coding	51666
ENSG00000005981	S15	mock	huh75	6.64075	ASB4	7	ankyrin repeat and SOCS box containing 4 [Source:HGNC Symbol;Acc:HGNC:16009]	protein_coding	51666
ENSG00000005981	S16	SARS2	huh75	2.11264	ASB4	7	ankyrin repeat and SOCS box containing 4 [Source:HGNC Symbol;Acc:HGNC:16009]	protein_coding	51666
ENSG00000005981	S17	SARS2	huh75	1.01514	ASB4	7	ankyrin repeat and SOCS box containing 4 [Source:HGNC Symbol;Acc:HGNC:16009]	protein_coding	51666
ENSG00000005981	S18	SARS2	huh75	5.54656	ASB4	7	ankyrin repeat and SOCS box containing 4 [Source:HGNC Symbol;Acc:HGNC:16009]	protein_coding	51666
ENSG00000005981	S19	SARS2	Calu3	5.98428	ASB4	7	ankyrin repeat and SOCS box containing 4 [Source:HGNC Symbol;Acc:HGNC:16009]	protein_coding	51666
ENSG00000005981	S20	SARS2	Calu3	5.74213	ASB4	7	ankyrin repeat and SOCS box containing 4 [Source:HGNC Symbol;Acc:HGNC:16009]	protein_coding	51666
ENSG00000005981	S21	SARS2	Calu3	2.2065	ASB4	7	ankyrin repeat and SOCS box containing 4 [Source:HGNC Symbol;Acc:HGNC:16009]	protein_coding	51666
ENSG00000005981	S22	mock	Calu3	16.2024	ASB4	7	ankyrin repeat and SOCS box containing 4 [Source:HGNC Symbol;Acc:HGNC:16009]	protein_coding	51666
ENSG00000005981	S23	mock	Calu3	6.35016	ASB4	7	ankyrin repeat and SOCS box containing 4 [Source:HGNC Symbol;Acc:HGNC:16009]	protein_coding	51666
ENSG00000005981	S24	mock	Calu3	7.8678	ASB4	7	ankyrin repeat and SOCS box containing 4 [Source:HGNC Symbol;Acc:HGNC:16009]	protein_coding	51666
ENSG00000006007	S13	mock	huh75	424.161	GDE1	16	glycerophosphodiester phosphodiesterase 1 [Source:HGNC Symbol;Acc:HGNC:29644]	protein_coding	51573
ENSG00000006007	S14	mock	huh75	354.924	GDE1	16	glycerophosphodiester phosphodiesterase 1 [Source:HGNC Symbol;Acc:HGNC:29644]	protein_coding	51573
ENSG00000006007	S15	mock	huh75	386.824	GDE1	16	glycerophosphodiester phosphodiesterase 1 [Source:HGNC Symbol;Acc:HGNC:29644]	protein_coding	51573
ENSG00000006007	S16	SARS2	huh75	338.023	GDE1	16	glycerophosphodiester phosphodiesterase 1 [Source:HGNC Symbol;Acc:HGNC:29644]	protein_coding	51573
ENSG00000006007	S17	SARS2	huh75	355.297	GDE1	16	glycerophosphodiester phosphodiesterase 1 [Source:HGNC Symbol;Acc:HGNC:29644]	protein_coding	51573
ENSG00000006007	S18	SARS2	huh75	404.899	GDE1	16	glycerophosphodiester phosphodiesterase 1 [Source:HGNC Symbol;Acc:HGNC:29644]	protein_coding	51573
ENSG00000006007	S19	SARS2	Calu3	1478.12	GDE1	16	glycerophosphodiester phosphodiesterase 1 [Source:HGNC Symbol;Acc:HGNC:29644]	protein_coding	51573
ENSG00000006007	S20	SARS2	Calu3	1555.16	GDE1	16	glycerophosphodiester phosphodiesterase 1 [Source:HGNC Symbol;Acc:HGNC:29644]	protein_coding	51573
ENSG00000006007	S21	SARS2	Calu3	1632.81	GDE1	16	glycerophosphodiester phosphodiesterase 1 [Source:HGNC Symbol;Acc:HGNC:29644]	protein_coding	51573
ENSG00000006007	S22	mock	Calu3	2860.74	GDE1	16	glycerophosphodiester phosphodiesterase 1 [Source:HGNC Symbol;Acc:HGNC:29644]	protein_coding	51573
ENSG00000006007	S23	mock	Calu3	2663.44	GDE1	16	glycerophosphodiester phosphodiesterase 1 [Source:HGNC Symbol;Acc:HGNC:29644]	protein_coding	51573
ENSG00000006007	S24	mock	Calu3	2432.03	GDE1	16	glycerophosphodiester phosphodiesterase 1 [Source:HGNC Symbol;Acc:HGNC:29644]	protein_coding	51573
ENSG00000006015	S13	mock	huh75	454.63	REX1BD	19	required for excision 1-B domain containing [Source:HGNC Symbol;Acc:HGNC:26098]	protein_coding	55049
ENSG00000006015	S14	mock	huh75	433.101	REX1BD	19	required for excision 1-B domain containing [Source:HGNC Symbol;Acc:HGNC:26098]	protein_coding	55049
ENSG00000006015	S15	mock	huh75	444.931	REX1BD	19	required for excision 1-B domain containing [Source:HGNC Symbol;Acc:HGNC:26098]	protein_coding	55049
ENSG00000006015	S16	SARS2	huh75	344.361	REX1BD	19	required for excision 1-B domain containing [Source:HGNC Symbol;Acc:HGNC:26098]	protein_coding	55049
ENSG00000006015	S17	SARS2	huh75	256.829	REX1BD	19	required for excision 1-B domain containing [Source:HGNC Symbol;Acc:HGNC:26098]	protein_coding	55049
ENSG00000006015	S18	SARS2	huh75	259.579	REX1BD	19	required for excision 1-B domain containing [Source:HGNC Symbol;Acc:HGNC:26098]	protein_coding	55049
ENSG00000006015	S19	SARS2	Calu3	82.5831	REX1BD	19	required for excision 1-B domain containing [Source:HGNC Symbol;Acc:HGNC:26098]	protein_coding	55049
ENSG00000006015	S20	SARS2	Calu3	87.089	REX1BD	19	required for excision 1-B domain containing [Source:HGNC Symbol;Acc:HGNC:26098]	protein_coding	55049
ENSG00000006015	S21	SARS2	Calu3	95.9827	REX1BD	19	required for excision 1-B domain containing [Source:HGNC Symbol;Acc:HGNC:26098]	protein_coding	55049
ENSG00000006015	S22	mock	Calu3	97.2144	REX1BD	19	required for excision 1-B domain containing [Source:HGNC Symbol;Acc:HGNC:26098]	protein_coding	55049
ENSG00000006015	S23	mock	Calu3	101.603	REX1BD	19	required for excision 1-B domain containing [Source:HGNC Symbol;Acc:HGNC:26098]	protein_coding	55049
ENSG00000006015	S24	mock	Calu3	112.772	REX1BD	19	required for excision 1-B domain containing [Source:HGNC Symbol;Acc:HGNC:26098]	protein_coding	55049
ENSG00000006016	S13	mock	huh75	15.2345	CRLF1	19	cytokine receptor like factor 1 [Source:HGNC Symbol;Acc:HGNC:2364]	protein_coding	9244
ENSG00000006016	S14	mock	huh75	17.199	CRLF1	19	cytokine receptor like factor 1 [Source:HGNC Symbol;Acc:HGNC:2364]	protein_coding	9244
ENSG00000006016	S15	mock	huh75	14.1116	CRLF1	19	cytokine receptor like factor 1 [Source:HGNC Symbol;Acc:HGNC:2364]	protein_coding	9244
ENSG00000006016	S16	SARS2	huh75	11.6195	CRLF1	19	cytokine receptor like factor 1 [Source:HGNC Symbol;Acc:HGNC:2364]	protein_coding	9244
ENSG00000006016	S17	SARS2	huh75	9.13622	CRLF1	19	cytokine receptor like factor 1 [Source:HGNC Symbol;Acc:HGNC:2364]	protein_coding	9244
ENSG00000006016	S18	SARS2	huh75	3.32793	CRLF1	19	cytokine receptor like factor 1 [Source:HGNC Symbol;Acc:HGNC:2364]	protein_coding	9244
ENSG00000006016	S19	SARS2	Calu3	2.39371	CRLF1	19	cytokine receptor like factor 1 [Source:HGNC Symbol;Acc:HGNC:2364]	protein_coding	9244
ENSG00000006016	S20	SARS2	Calu3	0.957022	CRLF1	19	cytokine receptor like factor 1 [Source:HGNC Symbol;Acc:HGNC:2364]	protein_coding	9244
ENSG00000006016	S21	SARS2	Calu3	0	CRLF1	19	cytokine receptor like factor 1 [Source:HGNC Symbol;Acc:HGNC:2364]	protein_coding	9244
ENSG00000006016	S22	mock	Calu3	0	CRLF1	19	cytokine receptor like factor 1 [Source:HGNC Symbol;Acc:HGNC:2364]	protein_coding	9244
ENSG00000006016	S23	mock	Calu3	0	CRLF1	19	cytokine receptor like factor 1 [Source:HGNC Symbol;Acc:HGNC:2364]	protein_coding	9244
ENSG00000006016	S24	mock	Calu3	1.7484	CRLF1	19	cytokine receptor like factor 1 [Source:HGNC Symbol;Acc:HGNC:2364]	protein_coding	9244
ENSG00000006025	S13	mock	huh75	16.0363	OSBPL7	17	oxysterol binding protein like 7 [Source:HGNC Symbol;Acc:HGNC:16387]	protein_coding	114881
ENSG00000006025	S14	mock	huh75	25.7984	OSBPL7	17	oxysterol binding protein like 7 [Source:HGNC Symbol;Acc:HGNC:16387]	protein_coding	114881
ENSG00000006025	S15	mock	huh75	37.3542	OSBPL7	17	oxysterol binding protein like 7 [Source:HGNC Symbol;Acc:HGNC:16387]	protein_coding	114881
ENSG00000006025	S16	SARS2	huh75	17.9575	OSBPL7	17	oxysterol binding protein like 7 [Source:HGNC Symbol;Acc:HGNC:16387]	protein_coding	114881
ENSG00000006025	S17	SARS2	huh75	23.3481	OSBPL7	17	oxysterol binding protein like 7 [Source:HGNC Symbol;Acc:HGNC:16387]	protein_coding	114881
ENSG00000006025	S18	SARS2	huh75	15.5304	OSBPL7	17	oxysterol binding protein like 7 [Source:HGNC Symbol;Acc:HGNC:16387]	protein_coding	114881
ENSG00000006025	S19	SARS2	Calu3	489.514	OSBPL7	17	oxysterol binding protein like 7 [Source:HGNC Symbol;Acc:HGNC:16387]	protein_coding	114881
ENSG00000006025	S20	SARS2	Calu3	356.969	OSBPL7	17	oxysterol binding protein like 7 [Source:HGNC Symbol;Acc:HGNC:16387]	protein_coding	114881
ENSG00000006025	S21	SARS2	Calu3	411.512	OSBPL7	17	oxysterol binding protein like 7 [Source:HGNC Symbol;Acc:HGNC:16387]	protein_coding	114881
ENSG00000006025	S22	mock	Calu3	275.441	OSBPL7	17	oxysterol binding protein like 7 [Source:HGNC Symbol;Acc:HGNC:16387]	protein_coding	114881
ENSG00000006025	S23	mock	Calu3	257.635	OSBPL7	17	oxysterol binding protein like 7 [Source:HGNC Symbol;Acc:HGNC:16387]	protein_coding	114881
ENSG00000006025	S24	mock	Calu3	349.68	OSBPL7	17	oxysterol binding protein like 7 [Source:HGNC Symbol;Acc:HGNC:16387]	protein_coding	114881
ENSG00000006042	S13	mock	huh75	723.239	TMEM98	17	transmembrane protein 98 [Source:HGNC Symbol;Acc:HGNC:24529]	protein_coding	26022
ENSG00000006042	S14	mock	huh75	774.735	TMEM98	17	transmembrane protein 98 [Source:HGNC Symbol;Acc:HGNC:24529]	protein_coding	26022
ENSG00000006042	S15	mock	huh75	770.328	TMEM98	17	transmembrane protein 98 [Source:HGNC Symbol;Acc:HGNC:24529]	protein_coding	26022
ENSG00000006042	S16	SARS2	huh75	721.468	TMEM98	17	transmembrane protein 98 [Source:HGNC Symbol;Acc:HGNC:24529]	protein_coding	26022
ENSG00000006042	S17	SARS2	huh75	690.292	TMEM98	17	transmembrane protein 98 [Source:HGNC Symbol;Acc:HGNC:24529]	protein_coding	26022
ENSG00000006042	S18	SARS2	huh75	733.255	TMEM98	17	transmembrane protein 98 [Source:HGNC Symbol;Acc:HGNC:24529]	protein_coding	26022
ENSG00000006042	S19	SARS2	Calu3	13.1654	TMEM98	17	transmembrane protein 98 [Source:HGNC Symbol;Acc:HGNC:24529]	protein_coding	26022
ENSG00000006042	S20	SARS2	Calu3	7.65618	TMEM98	17	transmembrane protein 98 [Source:HGNC Symbol;Acc:HGNC:24529]	protein_coding	26022
ENSG00000006042	S21	SARS2	Calu3	13.239	TMEM98	17	transmembrane protein 98 [Source:HGNC Symbol;Acc:HGNC:24529]	protein_coding	26022
ENSG00000006042	S22	mock	Calu3	10.1265	TMEM98	17	transmembrane protein 98 [Source:HGNC Symbol;Acc:HGNC:24529]	protein_coding	26022
ENSG00000006042	S23	mock	Calu3	10.886	TMEM98	17	transmembrane protein 98 [Source:HGNC Symbol;Acc:HGNC:24529]	protein_coding	26022
ENSG00000006042	S24	mock	Calu3	12.2388	TMEM98	17	transmembrane protein 98 [Source:HGNC Symbol;Acc:HGNC:24529]	protein_coding	26022
ENSG00000006047	S13	mock	huh75	4.8109	YBX2	17	Y-box binding protein 2 [Source:HGNC Symbol;Acc:HGNC:17948]	protein_coding	51087
ENSG00000006047	S14	mock	huh75	7.03593	YBX2	17	Y-box binding protein 2 [Source:HGNC Symbol;Acc:HGNC:17948]	protein_coding	51087
ENSG00000006047	S15	mock	huh75	5.81066	YBX2	17	Y-box binding protein 2 [Source:HGNC Symbol;Acc:HGNC:17948]	protein_coding	51087
ENSG00000006047	S16	SARS2	huh75	3.16897	YBX2	17	Y-box binding protein 2 [Source:HGNC Symbol;Acc:HGNC:17948]	protein_coding	51087
ENSG00000006047	S17	SARS2	huh75	7.10595	YBX2	17	Y-box binding protein 2 [Source:HGNC Symbol;Acc:HGNC:17948]	protein_coding	51087
ENSG00000006047	S18	SARS2	huh75	3.32793	YBX2	17	Y-box binding protein 2 [Source:HGNC Symbol;Acc:HGNC:17948]	protein_coding	51087
ENSG00000006047	S19	SARS2	Calu3	5.98428	YBX2	17	Y-box binding protein 2 [Source:HGNC Symbol;Acc:HGNC:17948]	protein_coding	51087
ENSG00000006047	S20	SARS2	Calu3	11.4843	YBX2	17	Y-box binding protein 2 [Source:HGNC Symbol;Acc:HGNC:17948]	protein_coding	51087
ENSG00000006047	S21	SARS2	Calu3	14.3422	YBX2	17	Y-box binding protein 2 [Source:HGNC Symbol;Acc:HGNC:17948]	protein_coding	51087
ENSG00000006047	S22	mock	Calu3	23.291	YBX2	17	Y-box binding protein 2 [Source:HGNC Symbol;Acc:HGNC:17948]	protein_coding	51087
ENSG00000006047	S23	mock	Calu3	14.5147	YBX2	17	Y-box binding protein 2 [Source:HGNC Symbol;Acc:HGNC:17948]	protein_coding	51087
ENSG00000006047	S24	mock	Calu3	17.484	YBX2	17	Y-box binding protein 2 [Source:HGNC Symbol;Acc:HGNC:17948]	protein_coding	51087
ENSG00000006059	S13	mock	huh75	0	KRT33A	17	keratin 33A [Source:HGNC Symbol;Acc:HGNC:6450]	protein_coding	3883
ENSG00000006059	S14	mock	huh75	0	KRT33A	17	keratin 33A [Source:HGNC Symbol;Acc:HGNC:6450]	protein_coding	3883
ENSG00000006059	S15	mock	huh75	0	KRT33A	17	keratin 33A [Source:HGNC Symbol;Acc:HGNC:6450]	protein_coding	3883
ENSG00000006059	S16	SARS2	huh75	0	KRT33A	17	keratin 33A [Source:HGNC Symbol;Acc:HGNC:6450]	protein_coding	3883
ENSG00000006059	S17	SARS2	huh75	0	KRT33A	17	keratin 33A [Source:HGNC Symbol;Acc:HGNC:6450]	protein_coding	3883
ENSG00000006059	S18	SARS2	huh75	0	KRT33A	17	keratin 33A [Source:HGNC Symbol;Acc:HGNC:6450]	protein_coding	3883
ENSG00000006059	S19	SARS2	Calu3	0	KRT33A	17	keratin 33A [Source:HGNC Symbol;Acc:HGNC:6450]	protein_coding	3883
ENSG00000006059	S20	SARS2	Calu3	0	KRT33A	17	keratin 33A [Source:HGNC Symbol;Acc:HGNC:6450]	protein_coding	3883
ENSG00000006059	S21	SARS2	Calu3	0	KRT33A	17	keratin 33A [Source:HGNC Symbol;Acc:HGNC:6450]	protein_coding	3883
ENSG00000006059	S22	mock	Calu3	0	KRT33A	17	keratin 33A [Source:HGNC Symbol;Acc:HGNC:6450]	protein_coding	3883
ENSG00000006059	S23	mock	Calu3	0	KRT33A	17	keratin 33A [Source:HGNC Symbol;Acc:HGNC:6450]	protein_coding	3883
ENSG00000006059	S24	mock	Calu3	0	KRT33A	17	keratin 33A [Source:HGNC Symbol;Acc:HGNC:6450]	protein_coding	3883
ENSG00000006062	S13	mock	huh75	73.7672	MAP3K14	17	mitogen-activated protein kinase kinase kinase 14 [Source:HGNC Symbol;Acc:HGNC:6853]	protein_coding	9020
ENSG00000006062	S14	mock	huh75	72.7047	MAP3K14	17	mitogen-activated protein kinase kinase kinase 14 [Source:HGNC Symbol;Acc:HGNC:6853]	protein_coding	9020
ENSG00000006062	S15	mock	huh75	68.8978	MAP3K14	17	mitogen-activated protein kinase kinase kinase 14 [Source:HGNC Symbol;Acc:HGNC:6853]	protein_coding	9020
ENSG00000006062	S16	SARS2	huh75	145.772	MAP3K14	17	mitogen-activated protein kinase kinase kinase 14 [Source:HGNC Symbol;Acc:HGNC:6853]	protein_coding	9020
ENSG00000006062	S17	SARS2	huh75	151.255	MAP3K14	17	mitogen-activated protein kinase kinase kinase 14 [Source:HGNC Symbol;Acc:HGNC:6853]	protein_coding	9020
ENSG00000006062	S18	SARS2	huh75	117.587	MAP3K14	17	mitogen-activated protein kinase kinase kinase 14 [Source:HGNC Symbol;Acc:HGNC:6853]	protein_coding	9020
ENSG00000006062	S19	SARS2	Calu3	1012.54	MAP3K14	17	mitogen-activated protein kinase kinase kinase 14 [Source:HGNC Symbol;Acc:HGNC:6853]	protein_coding	9020
ENSG00000006062	S20	SARS2	Calu3	884.289	MAP3K14	17	mitogen-activated protein kinase kinase kinase 14 [Source:HGNC Symbol;Acc:HGNC:6853]	protein_coding	9020
ENSG00000006062	S21	SARS2	Calu3	850.606	MAP3K14	17	mitogen-activated protein kinase kinase kinase 14 [Source:HGNC Symbol;Acc:HGNC:6853]	protein_coding	9020
ENSG00000006062	S22	mock	Calu3	424.3	MAP3K14	17	mitogen-activated protein kinase kinase kinase 14 [Source:HGNC Symbol;Acc:HGNC:6853]	protein_coding	9020
ENSG00000006062	S23	mock	Calu3	350.166	MAP3K14	17	mitogen-activated protein kinase kinase kinase 14 [Source:HGNC Symbol;Acc:HGNC:6853]	protein_coding	9020
ENSG00000006062	S24	mock	Calu3	481.684	MAP3K14	17	mitogen-activated protein kinase kinase kinase 14 [Source:HGNC Symbol;Acc:HGNC:6853]	protein_coding	9020
ENSG00000006071	S13	mock	huh75	0	ABCC8	11	ATP binding cassette subfamily C member 8 [Source:HGNC Symbol;Acc:HGNC:59]	protein_coding	6833
ENSG00000006071	S14	mock	huh75	0	ABCC8	11	ATP binding cassette subfamily C member 8 [Source:HGNC Symbol;Acc:HGNC:59]	protein_coding	6833
ENSG00000006071	S15	mock	huh75	0	ABCC8	11	ATP binding cassette subfamily C member 8 [Source:HGNC Symbol;Acc:HGNC:59]	protein_coding	6833
ENSG00000006071	S16	SARS2	huh75	0	ABCC8	11	ATP binding cassette subfamily C member 8 [Source:HGNC Symbol;Acc:HGNC:59]	protein_coding	6833
ENSG00000006071	S17	SARS2	huh75	0	ABCC8	11	ATP binding cassette subfamily C member 8 [Source:HGNC Symbol;Acc:HGNC:59]	protein_coding	6833
ENSG00000006071	S18	SARS2	huh75	0	ABCC8	11	ATP binding cassette subfamily C member 8 [Source:HGNC Symbol;Acc:HGNC:59]	protein_coding	6833
ENSG00000006071	S19	SARS2	Calu3	1.19686	ABCC8	11	ATP binding cassette subfamily C member 8 [Source:HGNC Symbol;Acc:HGNC:59]	protein_coding	6833
ENSG00000006071	S20	SARS2	Calu3	1.91404	ABCC8	11	ATP binding cassette subfamily C member 8 [Source:HGNC Symbol;Acc:HGNC:59]	protein_coding	6833
ENSG00000006071	S21	SARS2	Calu3	0	ABCC8	11	ATP binding cassette subfamily C member 8 [Source:HGNC Symbol;Acc:HGNC:59]	protein_coding	6833
ENSG00000006071	S22	mock	Calu3	0	ABCC8	11	ATP binding cassette subfamily C member 8 [Source:HGNC Symbol;Acc:HGNC:59]	protein_coding	6833
ENSG00000006071	S23	mock	Calu3	0	ABCC8	11	ATP binding cassette subfamily C member 8 [Source:HGNC Symbol;Acc:HGNC:59]	protein_coding	6833
ENSG00000006071	S24	mock	Calu3	0	ABCC8	11	ATP binding cassette subfamily C member 8 [Source:HGNC Symbol;Acc:HGNC:59]	protein_coding	6833
ENSG00000006116	S13	mock	huh75	0	CACNG3	16	calcium voltage-gated channel auxiliary subunit gamma 3 [Source:HGNC Symbol;Acc:HGNC:1407]	protein_coding	10368
ENSG00000006116	S14	mock	huh75	0	CACNG3	16	calcium voltage-gated channel auxiliary subunit gamma 3 [Source:HGNC Symbol;Acc:HGNC:1407]	protein_coding	10368
ENSG00000006116	S15	mock	huh75	0	CACNG3	16	calcium voltage-gated channel auxiliary subunit gamma 3 [Source:HGNC Symbol;Acc:HGNC:1407]	protein_coding	10368
ENSG00000006116	S16	SARS2	huh75	0	CACNG3	16	calcium voltage-gated channel auxiliary subunit gamma 3 [Source:HGNC Symbol;Acc:HGNC:1407]	protein_coding	10368
ENSG00000006116	S17	SARS2	huh75	0	CACNG3	16	calcium voltage-gated channel auxiliary subunit gamma 3 [Source:HGNC Symbol;Acc:HGNC:1407]	protein_coding	10368
ENSG00000006116	S18	SARS2	huh75	0	CACNG3	16	calcium voltage-gated channel auxiliary subunit gamma 3 [Source:HGNC Symbol;Acc:HGNC:1407]	protein_coding	10368
ENSG00000006116	S19	SARS2	Calu3	1.19686	CACNG3	16	calcium voltage-gated channel auxiliary subunit gamma 3 [Source:HGNC Symbol;Acc:HGNC:1407]	protein_coding	10368
ENSG00000006116	S20	SARS2	Calu3	0	CACNG3	16	calcium voltage-gated channel auxiliary subunit gamma 3 [Source:HGNC Symbol;Acc:HGNC:1407]	protein_coding	10368
ENSG00000006116	S21	SARS2	Calu3	1.10325	CACNG3	16	calcium voltage-gated channel auxiliary subunit gamma 3 [Source:HGNC Symbol;Acc:HGNC:1407]	protein_coding	10368
ENSG00000006116	S22	mock	Calu3	0	CACNG3	16	calcium voltage-gated channel auxiliary subunit gamma 3 [Source:HGNC Symbol;Acc:HGNC:1407]	protein_coding	10368
ENSG00000006116	S23	mock	Calu3	0	CACNG3	16	calcium voltage-gated channel auxiliary subunit gamma 3 [Source:HGNC Symbol;Acc:HGNC:1407]	protein_coding	10368
ENSG00000006116	S24	mock	Calu3	0	CACNG3	16	calcium voltage-gated channel auxiliary subunit gamma 3 [Source:HGNC Symbol;Acc:HGNC:1407]	protein_coding	10368
ENSG00000006118	S13	mock	huh75	1919.55	TMEM132A	11	transmembrane protein 132A [Source:HGNC Symbol;Acc:HGNC:31092]	protein_coding	54972
ENSG00000006118	S14	mock	huh75	1769.15	TMEM132A	11	transmembrane protein 132A [Source:HGNC Symbol;Acc:HGNC:31092]	protein_coding	54972
ENSG00000006118	S15	mock	huh75	1861.07	TMEM132A	11	transmembrane protein 132A [Source:HGNC Symbol;Acc:HGNC:31092]	protein_coding	54972
ENSG00000006118	S16	SARS2	huh75	1637.3	TMEM132A	11	transmembrane protein 132A [Source:HGNC Symbol;Acc:HGNC:31092]	protein_coding	54972
ENSG00000006118	S17	SARS2	huh75	1658.73	TMEM132A	11	transmembrane protein 132A [Source:HGNC Symbol;Acc:HGNC:31092]	protein_coding	54972
ENSG00000006118	S18	SARS2	huh75	902.98	TMEM132A	11	transmembrane protein 132A [Source:HGNC Symbol;Acc:HGNC:31092]	protein_coding	54972
ENSG00000006118	S19	SARS2	Calu3	913.201	TMEM132A	11	transmembrane protein 132A [Source:HGNC Symbol;Acc:HGNC:31092]	protein_coding	54972
ENSG00000006118	S20	SARS2	Calu3	918.741	TMEM132A	11	transmembrane protein 132A [Source:HGNC Symbol;Acc:HGNC:31092]	protein_coding	54972
ENSG00000006118	S21	SARS2	Calu3	798.753	TMEM132A	11	transmembrane protein 132A [Source:HGNC Symbol;Acc:HGNC:31092]	protein_coding	54972
ENSG00000006118	S22	mock	Calu3	473.92	TMEM132A	11	transmembrane protein 132A [Source:HGNC Symbol;Acc:HGNC:31092]	protein_coding	54972
ENSG00000006118	S23	mock	Calu3	440.883	TMEM132A	11	transmembrane protein 132A [Source:HGNC Symbol;Acc:HGNC:31092]	protein_coding	54972
ENSG00000006118	S24	mock	Calu3	764.925	TMEM132A	11	transmembrane protein 132A [Source:HGNC Symbol;Acc:HGNC:31092]	protein_coding	54972
ENSG00000006125	S13	mock	huh75	6072.96	AP2B1	17	adaptor related protein complex 2 subunit beta 1 [Source:HGNC Symbol;Acc:HGNC:563]	protein_coding	163
ENSG00000006125	S14	mock	huh75	5912.53	AP2B1	17	adaptor related protein complex 2 subunit beta 1 [Source:HGNC Symbol;Acc:HGNC:563]	protein_coding	163
ENSG00000006125	S15	mock	huh75	6153.49	AP2B1	17	adaptor related protein complex 2 subunit beta 1 [Source:HGNC Symbol;Acc:HGNC:563]	protein_coding	163
ENSG00000006125	S16	SARS2	huh75	5752.73	AP2B1	17	adaptor related protein complex 2 subunit beta 1 [Source:HGNC Symbol;Acc:HGNC:563]	protein_coding	163
ENSG00000006125	S17	SARS2	huh75	5703.03	AP2B1	17	adaptor related protein complex 2 subunit beta 1 [Source:HGNC Symbol;Acc:HGNC:563]	protein_coding	163
ENSG00000006125	S18	SARS2	huh75	5531.03	AP2B1	17	adaptor related protein complex 2 subunit beta 1 [Source:HGNC Symbol;Acc:HGNC:563]	protein_coding	163
ENSG00000006125	S19	SARS2	Calu3	3940.05	AP2B1	17	adaptor related protein complex 2 subunit beta 1 [Source:HGNC Symbol;Acc:HGNC:563]	protein_coding	163
ENSG00000006125	S20	SARS2	Calu3	3897.95	AP2B1	17	adaptor related protein complex 2 subunit beta 1 [Source:HGNC Symbol;Acc:HGNC:563]	protein_coding	163
ENSG00000006125	S21	SARS2	Calu3	3837.1	AP2B1	17	adaptor related protein complex 2 subunit beta 1 [Source:HGNC Symbol;Acc:HGNC:563]	protein_coding	163
ENSG00000006125	S22	mock	Calu3	5980.71	AP2B1	17	adaptor related protein complex 2 subunit beta 1 [Source:HGNC Symbol;Acc:HGNC:563]	protein_coding	163
ENSG00000006125	S23	mock	Calu3	5723.31	AP2B1	17	adaptor related protein complex 2 subunit beta 1 [Source:HGNC Symbol;Acc:HGNC:563]	protein_coding	163
ENSG00000006125	S24	mock	Calu3	5614.99	AP2B1	17	adaptor related protein complex 2 subunit beta 1 [Source:HGNC Symbol;Acc:HGNC:563]	protein_coding	163
ENSG00000006128	S13	mock	huh75	0	TAC1	7	tachykinin precursor 1 [Source:HGNC Symbol;Acc:HGNC:11517]	protein_coding	6863
ENSG00000006128	S14	mock	huh75	0	TAC1	7	tachykinin precursor 1 [Source:HGNC Symbol;Acc:HGNC:11517]	protein_coding	6863
ENSG00000006128	S15	mock	huh75	0	TAC1	7	tachykinin precursor 1 [Source:HGNC Symbol;Acc:HGNC:11517]	protein_coding	6863
ENSG00000006128	S16	SARS2	huh75	1.05632	TAC1	7	tachykinin precursor 1 [Source:HGNC Symbol;Acc:HGNC:11517]	protein_coding	6863
ENSG00000006128	S17	SARS2	huh75	0	TAC1	7	tachykinin precursor 1 [Source:HGNC Symbol;Acc:HGNC:11517]	protein_coding	6863
ENSG00000006128	S18	SARS2	huh75	0	TAC1	7	tachykinin precursor 1 [Source:HGNC Symbol;Acc:HGNC:11517]	protein_coding	6863
ENSG00000006128	S19	SARS2	Calu3	2.39371	TAC1	7	tachykinin precursor 1 [Source:HGNC Symbol;Acc:HGNC:11517]	protein_coding	6863
ENSG00000006128	S20	SARS2	Calu3	0.957022	TAC1	7	tachykinin precursor 1 [Source:HGNC Symbol;Acc:HGNC:11517]	protein_coding	6863
ENSG00000006128	S21	SARS2	Calu3	1.10325	TAC1	7	tachykinin precursor 1 [Source:HGNC Symbol;Acc:HGNC:11517]	protein_coding	6863
ENSG00000006128	S22	mock	Calu3	4.0506	TAC1	7	tachykinin precursor 1 [Source:HGNC Symbol;Acc:HGNC:11517]	protein_coding	6863
ENSG00000006128	S23	mock	Calu3	3.62866	TAC1	7	tachykinin precursor 1 [Source:HGNC Symbol;Acc:HGNC:11517]	protein_coding	6863
ENSG00000006128	S24	mock	Calu3	0.874201	TAC1	7	tachykinin precursor 1 [Source:HGNC Symbol;Acc:HGNC:11517]	protein_coding	6863
ENSG00000006194	S13	mock	huh75	293.465	ZNF263	16	zinc finger protein 263 [Source:HGNC Symbol;Acc:HGNC:13056]	protein_coding	10127
ENSG00000006194	S14	mock	huh75	295.509	ZNF263	16	zinc finger protein 263 [Source:HGNC Symbol;Acc:HGNC:13056]	protein_coding	10127
ENSG00000006194	S15	mock	huh75	287.213	ZNF263	16	zinc finger protein 263 [Source:HGNC Symbol;Acc:HGNC:13056]	protein_coding	10127
ENSG00000006194	S16	SARS2	huh75	309.502	ZNF263	16	zinc finger protein 263 [Source:HGNC Symbol;Acc:HGNC:13056]	protein_coding	10127
ENSG00000006194	S17	SARS2	huh75	285.253	ZNF263	16	zinc finger protein 263 [Source:HGNC Symbol;Acc:HGNC:13056]	protein_coding	10127
ENSG00000006194	S18	SARS2	huh75	280.656	ZNF263	16	zinc finger protein 263 [Source:HGNC Symbol;Acc:HGNC:13056]	protein_coding	10127
ENSG00000006194	S19	SARS2	Calu3	1030.49	ZNF263	16	zinc finger protein 263 [Source:HGNC Symbol;Acc:HGNC:13056]	protein_coding	10127
ENSG00000006194	S20	SARS2	Calu3	1042.2	ZNF263	16	zinc finger protein 263 [Source:HGNC Symbol;Acc:HGNC:13056]	protein_coding	10127
ENSG00000006194	S21	SARS2	Calu3	1044.78	ZNF263	16	zinc finger protein 263 [Source:HGNC Symbol;Acc:HGNC:13056]	protein_coding	10127
ENSG00000006194	S22	mock	Calu3	464.806	ZNF263	16	zinc finger protein 263 [Source:HGNC Symbol;Acc:HGNC:13056]	protein_coding	10127
ENSG00000006194	S23	mock	Calu3	480.798	ZNF263	16	zinc finger protein 263 [Source:HGNC Symbol;Acc:HGNC:13056]	protein_coding	10127
ENSG00000006194	S24	mock	Calu3	536.759	ZNF263	16	zinc finger protein 263 [Source:HGNC Symbol;Acc:HGNC:13056]	protein_coding	10127
ENSG00000006210	S13	mock	huh75	579.714	CX3CL1	16	C-X3-C motif chemokine ligand 1 [Source:HGNC Symbol;Acc:HGNC:10647]	protein_coding	6376
ENSG00000006210	S14	mock	huh75	438.573	CX3CL1	16	C-X3-C motif chemokine ligand 1 [Source:HGNC Symbol;Acc:HGNC:10647]	protein_coding	6376
ENSG00000006210	S15	mock	huh75	488.095	CX3CL1	16	C-X3-C motif chemokine ligand 1 [Source:HGNC Symbol;Acc:HGNC:10647]	protein_coding	6376
ENSG00000006210	S16	SARS2	huh75	941.183	CX3CL1	16	C-X3-C motif chemokine ligand 1 [Source:HGNC Symbol;Acc:HGNC:10647]	protein_coding	6376
ENSG00000006210	S17	SARS2	huh75	812.108	CX3CL1	16	C-X3-C motif chemokine ligand 1 [Source:HGNC Symbol;Acc:HGNC:10647]	protein_coding	6376
ENSG00000006210	S18	SARS2	huh75	645.619	CX3CL1	16	C-X3-C motif chemokine ligand 1 [Source:HGNC Symbol;Acc:HGNC:10647]	protein_coding	6376
ENSG00000006210	S19	SARS2	Calu3	1608.57	CX3CL1	16	C-X3-C motif chemokine ligand 1 [Source:HGNC Symbol;Acc:HGNC:10647]	protein_coding	6376
ENSG00000006210	S20	SARS2	Calu3	1203.93	CX3CL1	16	C-X3-C motif chemokine ligand 1 [Source:HGNC Symbol;Acc:HGNC:10647]	protein_coding	6376
ENSG00000006210	S21	SARS2	Calu3	1165.03	CX3CL1	16	C-X3-C motif chemokine ligand 1 [Source:HGNC Symbol;Acc:HGNC:10647]	protein_coding	6376
ENSG00000006210	S22	mock	Calu3	61.7717	CX3CL1	16	C-X3-C motif chemokine ligand 1 [Source:HGNC Symbol;Acc:HGNC:10647]	protein_coding	6376
ENSG00000006210	S23	mock	Calu3	56.2443	CX3CL1	16	C-X3-C motif chemokine ligand 1 [Source:HGNC Symbol;Acc:HGNC:10647]	protein_coding	6376
ENSG00000006210	S24	mock	Calu3	85.6717	CX3CL1	16	C-X3-C motif chemokine ligand 1 [Source:HGNC Symbol;Acc:HGNC:10647]	protein_coding	6376
ENSG00000006282	S13	mock	huh75	562.074	SPATA20	17	spermatogenesis associated 20 [Source:HGNC Symbol;Acc:HGNC:26125]	protein_coding	64847
ENSG00000006282	S14	mock	huh75	513.623	SPATA20	17	spermatogenesis associated 20 [Source:HGNC Symbol;Acc:HGNC:26125]	protein_coding	64847
ENSG00000006282	S15	mock	huh75	555.333	SPATA20	17	spermatogenesis associated 20 [Source:HGNC Symbol;Acc:HGNC:26125]	protein_coding	64847
ENSG00000006282	S16	SARS2	huh75	515.485	SPATA20	17	spermatogenesis associated 20 [Source:HGNC Symbol;Acc:HGNC:26125]	protein_coding	64847
ENSG00000006282	S17	SARS2	huh75	519.749	SPATA20	17	spermatogenesis associated 20 [Source:HGNC Symbol;Acc:HGNC:26125]	protein_coding	64847
ENSG00000006282	S18	SARS2	huh75	310.607	SPATA20	17	spermatogenesis associated 20 [Source:HGNC Symbol;Acc:HGNC:26125]	protein_coding	64847
ENSG00000006282	S19	SARS2	Calu3	283.655	SPATA20	17	spermatogenesis associated 20 [Source:HGNC Symbol;Acc:HGNC:26125]	protein_coding	64847
ENSG00000006282	S20	SARS2	Calu3	229.685	SPATA20	17	spermatogenesis associated 20 [Source:HGNC Symbol;Acc:HGNC:26125]	protein_coding	64847
ENSG00000006282	S21	SARS2	Calu3	227.269	SPATA20	17	spermatogenesis associated 20 [Source:HGNC Symbol;Acc:HGNC:26125]	protein_coding	64847
ENSG00000006282	S22	mock	Calu3	135.695	SPATA20	17	spermatogenesis associated 20 [Source:HGNC Symbol;Acc:HGNC:26125]	protein_coding	64847
ENSG00000006282	S23	mock	Calu3	125.189	SPATA20	17	spermatogenesis associated 20 [Source:HGNC Symbol;Acc:HGNC:26125]	protein_coding	64847
ENSG00000006282	S24	mock	Calu3	191.45	SPATA20	17	spermatogenesis associated 20 [Source:HGNC Symbol;Acc:HGNC:26125]	protein_coding	64847
ENSG00000006283	S13	mock	huh75	16.8382	CACNA1G	17	calcium voltage-gated channel subunit alpha1 G [Source:HGNC Symbol;Acc:HGNC:1394]	protein_coding	8913
ENSG00000006283	S14	mock	huh75	10.9448	CACNA1G	17	calcium voltage-gated channel subunit alpha1 G [Source:HGNC Symbol;Acc:HGNC:1394]	protein_coding	8913
ENSG00000006283	S15	mock	huh75	14.1116	CACNA1G	17	calcium voltage-gated channel subunit alpha1 G [Source:HGNC Symbol;Acc:HGNC:1394]	protein_coding	8913
ENSG00000006283	S16	SARS2	huh75	22.1828	CACNA1G	17	calcium voltage-gated channel subunit alpha1 G [Source:HGNC Symbol;Acc:HGNC:1394]	protein_coding	8913
ENSG00000006283	S17	SARS2	huh75	29.4389	CACNA1G	17	calcium voltage-gated channel subunit alpha1 G [Source:HGNC Symbol;Acc:HGNC:1394]	protein_coding	8913
ENSG00000006283	S18	SARS2	huh75	11.0931	CACNA1G	17	calcium voltage-gated channel subunit alpha1 G [Source:HGNC Symbol;Acc:HGNC:1394]	protein_coding	8913
ENSG00000006283	S19	SARS2	Calu3	17.9528	CACNA1G	17	calcium voltage-gated channel subunit alpha1 G [Source:HGNC Symbol;Acc:HGNC:1394]	protein_coding	8913
ENSG00000006283	S20	SARS2	Calu3	8.6132	CACNA1G	17	calcium voltage-gated channel subunit alpha1 G [Source:HGNC Symbol;Acc:HGNC:1394]	protein_coding	8913
ENSG00000006283	S21	SARS2	Calu3	9.92925	CACNA1G	17	calcium voltage-gated channel subunit alpha1 G [Source:HGNC Symbol;Acc:HGNC:1394]	protein_coding	8913
ENSG00000006283	S22	mock	Calu3	0	CACNA1G	17	calcium voltage-gated channel subunit alpha1 G [Source:HGNC Symbol;Acc:HGNC:1394]	protein_coding	8913
ENSG00000006283	S23	mock	Calu3	0	CACNA1G	17	calcium voltage-gated channel subunit alpha1 G [Source:HGNC Symbol;Acc:HGNC:1394]	protein_coding	8913
ENSG00000006283	S24	mock	Calu3	0	CACNA1G	17	calcium voltage-gated channel subunit alpha1 G [Source:HGNC Symbol;Acc:HGNC:1394]	protein_coding	8913
ENSG00000006327	S13	mock	huh75	399.305	TNFRSF12A	16	TNF receptor superfamily member 12A [Source:HGNC Symbol;Acc:HGNC:18152]	protein_coding	51330
ENSG00000006327	S14	mock	huh75	266.584	TNFRSF12A	16	TNF receptor superfamily member 12A [Source:HGNC Symbol;Acc:HGNC:18152]	protein_coding	51330
ENSG00000006327	S15	mock	huh75	338.678	TNFRSF12A	16	TNF receptor superfamily member 12A [Source:HGNC Symbol;Acc:HGNC:18152]	protein_coding	51330
ENSG00000006327	S16	SARS2	huh75	604.216	TNFRSF12A	16	TNF receptor superfamily member 12A [Source:HGNC Symbol;Acc:HGNC:18152]	protein_coding	51330
ENSG00000006327	S17	SARS2	huh75	564.415	TNFRSF12A	16	TNF receptor superfamily member 12A [Source:HGNC Symbol;Acc:HGNC:18152]	protein_coding	51330
ENSG00000006327	S18	SARS2	huh75	438.178	TNFRSF12A	16	TNF receptor superfamily member 12A [Source:HGNC Symbol;Acc:HGNC:18152]	protein_coding	51330
ENSG00000006327	S19	SARS2	Calu3	1785.71	TNFRSF12A	16	TNF receptor superfamily member 12A [Source:HGNC Symbol;Acc:HGNC:18152]	protein_coding	51330
ENSG00000006327	S20	SARS2	Calu3	1676.7	TNFRSF12A	16	TNF receptor superfamily member 12A [Source:HGNC Symbol;Acc:HGNC:18152]	protein_coding	51330
ENSG00000006327	S21	SARS2	Calu3	1598.61	TNFRSF12A	16	TNF receptor superfamily member 12A [Source:HGNC Symbol;Acc:HGNC:18152]	protein_coding	51330
ENSG00000006327	S22	mock	Calu3	1002.52	TNFRSF12A	16	TNF receptor superfamily member 12A [Source:HGNC Symbol;Acc:HGNC:18152]	protein_coding	51330
ENSG00000006327	S23	mock	Calu3	951.617	TNFRSF12A	16	TNF receptor superfamily member 12A [Source:HGNC Symbol;Acc:HGNC:18152]	protein_coding	51330
ENSG00000006327	S24	mock	Calu3	2008.04	TNFRSF12A	16	TNF receptor superfamily member 12A [Source:HGNC Symbol;Acc:HGNC:18152]	protein_coding	51330
ENSG00000006377	S13	mock	huh75	128.291	DLX6	7	distal-less homeobox 6 [Source:HGNC Symbol;Acc:HGNC:2919]	protein_coding	1750
ENSG00000006377	S14	mock	huh75	130.556	DLX6	7	distal-less homeobox 6 [Source:HGNC Symbol;Acc:HGNC:2919]	protein_coding	1750
ENSG00000006377	S15	mock	huh75	116.213	DLX6	7	distal-less homeobox 6 [Source:HGNC Symbol;Acc:HGNC:2919]	protein_coding	1750
ENSG00000006377	S16	SARS2	huh75	111.97	DLX6	7	distal-less homeobox 6 [Source:HGNC Symbol;Acc:HGNC:2919]	protein_coding	1750
ENSG00000006377	S17	SARS2	huh75	145.164	DLX6	7	distal-less homeobox 6 [Source:HGNC Symbol;Acc:HGNC:2919]	protein_coding	1750
ENSG00000006377	S18	SARS2	huh75	124.243	DLX6	7	distal-less homeobox 6 [Source:HGNC Symbol;Acc:HGNC:2919]	protein_coding	1750
ENSG00000006377	S19	SARS2	Calu3	10.7717	DLX6	7	distal-less homeobox 6 [Source:HGNC Symbol;Acc:HGNC:2919]	protein_coding	1750
ENSG00000006377	S20	SARS2	Calu3	14.3553	DLX6	7	distal-less homeobox 6 [Source:HGNC Symbol;Acc:HGNC:2919]	protein_coding	1750
ENSG00000006377	S21	SARS2	Calu3	15.4455	DLX6	7	distal-less homeobox 6 [Source:HGNC Symbol;Acc:HGNC:2919]	protein_coding	1750
ENSG00000006377	S22	mock	Calu3	6.0759	DLX6	7	distal-less homeobox 6 [Source:HGNC Symbol;Acc:HGNC:2919]	protein_coding	1750
ENSG00000006377	S23	mock	Calu3	10.886	DLX6	7	distal-less homeobox 6 [Source:HGNC Symbol;Acc:HGNC:2919]	protein_coding	1750
ENSG00000006377	S24	mock	Calu3	8.74201	DLX6	7	distal-less homeobox 6 [Source:HGNC Symbol;Acc:HGNC:2919]	protein_coding	1750
ENSG00000006432	S13	mock	huh75	291.862	MAP3K9	14	mitogen-activated protein kinase kinase kinase 9 [Source:HGNC Symbol;Acc:HGNC:6861]	protein_coding	4293
ENSG00000006432	S14	mock	huh75	305.672	MAP3K9	14	mitogen-activated protein kinase kinase kinase 9 [Source:HGNC Symbol;Acc:HGNC:6861]	protein_coding	4293
ENSG00000006432	S15	mock	huh75	312.946	MAP3K9	14	mitogen-activated protein kinase kinase kinase 9 [Source:HGNC Symbol;Acc:HGNC:6861]	protein_coding	4293
ENSG00000006432	S16	SARS2	huh75	458.444	MAP3K9	14	mitogen-activated protein kinase kinase kinase 9 [Source:HGNC Symbol;Acc:HGNC:6861]	protein_coding	4293
ENSG00000006432	S17	SARS2	huh75	480.159	MAP3K9	14	mitogen-activated protein kinase kinase kinase 9 [Source:HGNC Symbol;Acc:HGNC:6861]	protein_coding	4293
ENSG00000006432	S18	SARS2	huh75	441.506	MAP3K9	14	mitogen-activated protein kinase kinase kinase 9 [Source:HGNC Symbol;Acc:HGNC:6861]	protein_coding	4293
ENSG00000006432	S19	SARS2	Calu3	1151.38	MAP3K9	14	mitogen-activated protein kinase kinase kinase 9 [Source:HGNC Symbol;Acc:HGNC:6861]	protein_coding	4293
ENSG00000006432	S20	SARS2	Calu3	1112.06	MAP3K9	14	mitogen-activated protein kinase kinase kinase 9 [Source:HGNC Symbol;Acc:HGNC:6861]	protein_coding	4293
ENSG00000006432	S21	SARS2	Calu3	1138.55	MAP3K9	14	mitogen-activated protein kinase kinase kinase 9 [Source:HGNC Symbol;Acc:HGNC:6861]	protein_coding	4293
ENSG00000006432	S22	mock	Calu3	725.057	MAP3K9	14	mitogen-activated protein kinase kinase kinase 9 [Source:HGNC Symbol;Acc:HGNC:6861]	protein_coding	4293
ENSG00000006432	S23	mock	Calu3	666.767	MAP3K9	14	mitogen-activated protein kinase kinase kinase 9 [Source:HGNC Symbol;Acc:HGNC:6861]	protein_coding	4293
ENSG00000006432	S24	mock	Calu3	771.919	MAP3K9	14	mitogen-activated protein kinase kinase kinase 9 [Source:HGNC Symbol;Acc:HGNC:6861]	protein_coding	4293
ENSG00000006451	S13	mock	huh75	691.167	RALA	7	RAS like proto-oncogene A [Source:HGNC Symbol;Acc:HGNC:9839]	protein_coding	5898
ENSG00000006451	S14	mock	huh75	779.425	RALA	7	RAS like proto-oncogene A [Source:HGNC Symbol;Acc:HGNC:9839]	protein_coding	5898
ENSG00000006451	S15	mock	huh75	684.828	RALA	7	RAS like proto-oncogene A [Source:HGNC Symbol;Acc:HGNC:9839]	protein_coding	5898
ENSG00000006451	S16	SARS2	huh75	722.524	RALA	7	RAS like proto-oncogene A [Source:HGNC Symbol;Acc:HGNC:9839]	protein_coding	5898
ENSG00000006451	S17	SARS2	huh75	645.626	RALA	7	RAS like proto-oncogene A [Source:HGNC Symbol;Acc:HGNC:9839]	protein_coding	5898
ENSG00000006451	S18	SARS2	huh75	969.538	RALA	7	RAS like proto-oncogene A [Source:HGNC Symbol;Acc:HGNC:9839]	protein_coding	5898
ENSG00000006451	S19	SARS2	Calu3	776.759	RALA	7	RAS like proto-oncogene A [Source:HGNC Symbol;Acc:HGNC:9839]	protein_coding	5898
ENSG00000006451	S20	SARS2	Calu3	1005.83	RALA	7	RAS like proto-oncogene A [Source:HGNC Symbol;Acc:HGNC:9839]	protein_coding	5898
ENSG00000006451	S21	SARS2	Calu3	885.91	RALA	7	RAS like proto-oncogene A [Source:HGNC Symbol;Acc:HGNC:9839]	protein_coding	5898
ENSG00000006451	S22	mock	Calu3	1252.65	RALA	7	RAS like proto-oncogene A [Source:HGNC Symbol;Acc:HGNC:9839]	protein_coding	5898
ENSG00000006451	S23	mock	Calu3	1507.71	RALA	7	RAS like proto-oncogene A [Source:HGNC Symbol;Acc:HGNC:9839]	protein_coding	5898
ENSG00000006451	S24	mock	Calu3	1181.04	RALA	7	RAS like proto-oncogene A [Source:HGNC Symbol;Acc:HGNC:9839]	protein_coding	5898
ENSG00000006453	S13	mock	huh75	991.046	BAIAP2L1	7	BAR/IMD domain containing adaptor protein 2 like 1 [Source:HGNC Symbol;Acc:HGNC:21649]	protein_coding	55971
ENSG00000006453	S14	mock	huh75	963.141	BAIAP2L1	7	BAR/IMD domain containing adaptor protein 2 like 1 [Source:HGNC Symbol;Acc:HGNC:21649]	protein_coding	55971
ENSG00000006453	S15	mock	huh75	900.652	BAIAP2L1	7	BAR/IMD domain containing adaptor protein 2 like 1 [Source:HGNC Symbol;Acc:HGNC:21649]	protein_coding	55971
ENSG00000006453	S16	SARS2	huh75	1111.25	BAIAP2L1	7	BAR/IMD domain containing adaptor protein 2 like 1 [Source:HGNC Symbol;Acc:HGNC:21649]	protein_coding	55971
ENSG00000006453	S17	SARS2	huh75	1143.04	BAIAP2L1	7	BAR/IMD domain containing adaptor protein 2 like 1 [Source:HGNC Symbol;Acc:HGNC:21649]	protein_coding	55971
ENSG00000006453	S18	SARS2	huh75	1133.72	BAIAP2L1	7	BAR/IMD domain containing adaptor protein 2 like 1 [Source:HGNC Symbol;Acc:HGNC:21649]	protein_coding	55971
ENSG00000006453	S19	SARS2	Calu3	1295	BAIAP2L1	7	BAR/IMD domain containing adaptor protein 2 like 1 [Source:HGNC Symbol;Acc:HGNC:21649]	protein_coding	55971
ENSG00000006453	S20	SARS2	Calu3	1410.65	BAIAP2L1	7	BAR/IMD domain containing adaptor protein 2 like 1 [Source:HGNC Symbol;Acc:HGNC:21649]	protein_coding	55971
ENSG00000006453	S21	SARS2	Calu3	1379.06	BAIAP2L1	7	BAR/IMD domain containing adaptor protein 2 like 1 [Source:HGNC Symbol;Acc:HGNC:21649]	protein_coding	55971
ENSG00000006453	S22	mock	Calu3	1265.81	BAIAP2L1	7	BAR/IMD domain containing adaptor protein 2 like 1 [Source:HGNC Symbol;Acc:HGNC:21649]	protein_coding	55971
ENSG00000006453	S23	mock	Calu3	1283.64	BAIAP2L1	7	BAR/IMD domain containing adaptor protein 2 like 1 [Source:HGNC Symbol;Acc:HGNC:21649]	protein_coding	55971
ENSG00000006453	S24	mock	Calu3	1223.88	BAIAP2L1	7	BAR/IMD domain containing adaptor protein 2 like 1 [Source:HGNC Symbol;Acc:HGNC:21649]	protein_coding	55971
ENSG00000006459	S13	mock	huh75	293.465	KDM7A	7	lysine demethylase 7A [Source:HGNC Symbol;Acc:HGNC:22224]	protein_coding	80853
ENSG00000006459	S14	mock	huh75	297.855	KDM7A	7	lysine demethylase 7A [Source:HGNC Symbol;Acc:HGNC:22224]	protein_coding	80853
ENSG00000006459	S15	mock	huh75	316.266	KDM7A	7	lysine demethylase 7A [Source:HGNC Symbol;Acc:HGNC:22224]	protein_coding	80853
ENSG00000006459	S16	SARS2	huh75	365.488	KDM7A	7	lysine demethylase 7A [Source:HGNC Symbol;Acc:HGNC:22224]	protein_coding	80853
ENSG00000006459	S17	SARS2	huh75	396.918	KDM7A	7	lysine demethylase 7A [Source:HGNC Symbol;Acc:HGNC:22224]	protein_coding	80853
ENSG00000006459	S18	SARS2	huh75	409.336	KDM7A	7	lysine demethylase 7A [Source:HGNC Symbol;Acc:HGNC:22224]	protein_coding	80853
ENSG00000006459	S19	SARS2	Calu3	433.262	KDM7A	7	lysine demethylase 7A [Source:HGNC Symbol;Acc:HGNC:22224]	protein_coding	80853
ENSG00000006459	S20	SARS2	Calu3	405.777	KDM7A	7	lysine demethylase 7A [Source:HGNC Symbol;Acc:HGNC:22224]	protein_coding	80853
ENSG00000006459	S21	SARS2	Calu3	420.338	KDM7A	7	lysine demethylase 7A [Source:HGNC Symbol;Acc:HGNC:22224]	protein_coding	80853
ENSG00000006459	S22	mock	Calu3	206.581	KDM7A	7	lysine demethylase 7A [Source:HGNC Symbol;Acc:HGNC:22224]	protein_coding	80853
ENSG00000006459	S23	mock	Calu3	228.606	KDM7A	7	lysine demethylase 7A [Source:HGNC Symbol;Acc:HGNC:22224]	protein_coding	80853
ENSG00000006459	S24	mock	Calu3	197.569	KDM7A	7	lysine demethylase 7A [Source:HGNC Symbol;Acc:HGNC:22224]	protein_coding	80853
ENSG00000006468	S13	mock	huh75	376.052	ETV1	7	ETS variant transcription factor 1 [Source:HGNC Symbol;Acc:HGNC:3490]	protein_coding	2115
ENSG00000006468	S14	mock	huh75	332.252	ETV1	7	ETS variant transcription factor 1 [Source:HGNC Symbol;Acc:HGNC:3490]	protein_coding	2115
ENSG00000006468	S15	mock	huh75	357.771	ETV1	7	ETS variant transcription factor 1 [Source:HGNC Symbol;Acc:HGNC:3490]	protein_coding	2115
ENSG00000006468	S16	SARS2	huh75	276.756	ETV1	7	ETS variant transcription factor 1 [Source:HGNC Symbol;Acc:HGNC:3490]	protein_coding	2115
ENSG00000006468	S17	SARS2	huh75	283.223	ETV1	7	ETS variant transcription factor 1 [Source:HGNC Symbol;Acc:HGNC:3490]	protein_coding	2115
ENSG00000006468	S18	SARS2	huh75	374.947	ETV1	7	ETS variant transcription factor 1 [Source:HGNC Symbol;Acc:HGNC:3490]	protein_coding	2115
ENSG00000006468	S19	SARS2	Calu3	235.781	ETV1	7	ETS variant transcription factor 1 [Source:HGNC Symbol;Acc:HGNC:3490]	protein_coding	2115
ENSG00000006468	S20	SARS2	Calu3	242.127	ETV1	7	ETS variant transcription factor 1 [Source:HGNC Symbol;Acc:HGNC:3490]	protein_coding	2115
ENSG00000006468	S21	SARS2	Calu3	265.883	ETV1	7	ETS variant transcription factor 1 [Source:HGNC Symbol;Acc:HGNC:3490]	protein_coding	2115
ENSG00000006468	S22	mock	Calu3	498.224	ETV1	7	ETS variant transcription factor 1 [Source:HGNC Symbol;Acc:HGNC:3490]	protein_coding	2115
ENSG00000006468	S23	mock	Calu3	507.106	ETV1	7	ETS variant transcription factor 1 [Source:HGNC Symbol;Acc:HGNC:3490]	protein_coding	2115
ENSG00000006468	S24	mock	Calu3	363.667	ETV1	7	ETS variant transcription factor 1 [Source:HGNC Symbol;Acc:HGNC:3490]	protein_coding	2115
ENSG00000006530	S13	mock	huh75	571.696	AGK	7	acylglycerol kinase [Source:HGNC Symbol;Acc:HGNC:21869]	protein_coding	55750
ENSG00000006530	S14	mock	huh75	529.259	AGK	7	acylglycerol kinase [Source:HGNC Symbol;Acc:HGNC:21869]	protein_coding	55750
ENSG00000006530	S15	mock	huh75	553.673	AGK	7	acylglycerol kinase [Source:HGNC Symbol;Acc:HGNC:21869]	protein_coding	55750
ENSG00000006530	S16	SARS2	huh75	541.893	AGK	7	acylglycerol kinase [Source:HGNC Symbol;Acc:HGNC:21869]	protein_coding	55750
ENSG00000006530	S17	SARS2	huh75	546.143	AGK	7	acylglycerol kinase [Source:HGNC Symbol;Acc:HGNC:21869]	protein_coding	55750
ENSG00000006530	S18	SARS2	huh75	603.466	AGK	7	acylglycerol kinase [Source:HGNC Symbol;Acc:HGNC:21869]	protein_coding	55750
ENSG00000006530	S19	SARS2	Calu3	439.246	AGK	7	acylglycerol kinase [Source:HGNC Symbol;Acc:HGNC:21869]	protein_coding	55750
ENSG00000006530	S20	SARS2	Calu3	348.356	AGK	7	acylglycerol kinase [Source:HGNC Symbol;Acc:HGNC:21869]	protein_coding	55750
ENSG00000006530	S21	SARS2	Calu3	408.202	AGK	7	acylglycerol kinase [Source:HGNC Symbol;Acc:HGNC:21869]	protein_coding	55750
ENSG00000006530	S22	mock	Calu3	311.896	AGK	7	acylglycerol kinase [Source:HGNC Symbol;Acc:HGNC:21869]	protein_coding	55750
ENSG00000006530	S23	mock	Calu3	300.272	AGK	7	acylglycerol kinase [Source:HGNC Symbol;Acc:HGNC:21869]	protein_coding	55750
ENSG00000006530	S24	mock	Calu3	333.945	AGK	7	acylglycerol kinase [Source:HGNC Symbol;Acc:HGNC:21869]	protein_coding	55750
ENSG00000006534	S13	mock	huh75	30.4691	ALDH3B1	11	aldehyde dehydrogenase 3 family member B1 [Source:HGNC Symbol;Acc:HGNC:410]	protein_coding	221
ENSG00000006534	S14	mock	huh75	32.8344	ALDH3B1	11	aldehyde dehydrogenase 3 family member B1 [Source:HGNC Symbol;Acc:HGNC:410]	protein_coding	221
ENSG00000006534	S15	mock	huh75	41.5047	ALDH3B1	11	aldehyde dehydrogenase 3 family member B1 [Source:HGNC Symbol;Acc:HGNC:410]	protein_coding	221
ENSG00000006534	S16	SARS2	huh75	20.0701	ALDH3B1	11	aldehyde dehydrogenase 3 family member B1 [Source:HGNC Symbol;Acc:HGNC:410]	protein_coding	221
ENSG00000006534	S17	SARS2	huh75	24.3632	ALDH3B1	11	aldehyde dehydrogenase 3 family member B1 [Source:HGNC Symbol;Acc:HGNC:410]	protein_coding	221
ENSG00000006534	S18	SARS2	huh75	29.9514	ALDH3B1	11	aldehyde dehydrogenase 3 family member B1 [Source:HGNC Symbol;Acc:HGNC:410]	protein_coding	221
ENSG00000006534	S19	SARS2	Calu3	809.075	ALDH3B1	11	aldehyde dehydrogenase 3 family member B1 [Source:HGNC Symbol;Acc:HGNC:410]	protein_coding	221
ENSG00000006534	S20	SARS2	Calu3	721.595	ALDH3B1	11	aldehyde dehydrogenase 3 family member B1 [Source:HGNC Symbol;Acc:HGNC:410]	protein_coding	221
ENSG00000006534	S21	SARS2	Calu3	716.009	ALDH3B1	11	aldehyde dehydrogenase 3 family member B1 [Source:HGNC Symbol;Acc:HGNC:410]	protein_coding	221
ENSG00000006534	S22	mock	Calu3	577.211	ALDH3B1	11	aldehyde dehydrogenase 3 family member B1 [Source:HGNC Symbol;Acc:HGNC:410]	protein_coding	221
ENSG00000006534	S23	mock	Calu3	513.456	ALDH3B1	11	aldehyde dehydrogenase 3 family member B1 [Source:HGNC Symbol;Acc:HGNC:410]	protein_coding	221
ENSG00000006534	S24	mock	Calu3	778.913	ALDH3B1	11	aldehyde dehydrogenase 3 family member B1 [Source:HGNC Symbol;Acc:HGNC:410]	protein_coding	221
ENSG00000006555	S13	mock	huh75	42.4963	TTC22	1	tetratricopeptide repeat domain 22 [Source:HGNC Symbol;Acc:HGNC:26067]	protein_coding	55001
ENSG00000006555	S14	mock	huh75	35.1797	TTC22	1	tetratricopeptide repeat domain 22 [Source:HGNC Symbol;Acc:HGNC:26067]	protein_coding	55001
ENSG00000006555	S15	mock	huh75	35.6941	TTC22	1	tetratricopeptide repeat domain 22 [Source:HGNC Symbol;Acc:HGNC:26067]	protein_coding	55001
ENSG00000006555	S16	SARS2	huh75	28.5207	TTC22	1	tetratricopeptide repeat domain 22 [Source:HGNC Symbol;Acc:HGNC:26067]	protein_coding	55001
ENSG00000006555	S17	SARS2	huh75	30.4541	TTC22	1	tetratricopeptide repeat domain 22 [Source:HGNC Symbol;Acc:HGNC:26067]	protein_coding	55001
ENSG00000006555	S18	SARS2	huh75	33.2793	TTC22	1	tetratricopeptide repeat domain 22 [Source:HGNC Symbol;Acc:HGNC:26067]	protein_coding	55001
ENSG00000006555	S19	SARS2	Calu3	211.843	TTC22	1	tetratricopeptide repeat domain 22 [Source:HGNC Symbol;Acc:HGNC:26067]	protein_coding	55001
ENSG00000006555	S20	SARS2	Calu3	170.35	TTC22	1	tetratricopeptide repeat domain 22 [Source:HGNC Symbol;Acc:HGNC:26067]	protein_coding	55001
ENSG00000006555	S21	SARS2	Calu3	199.688	TTC22	1	tetratricopeptide repeat domain 22 [Source:HGNC Symbol;Acc:HGNC:26067]	protein_coding	55001
ENSG00000006555	S22	mock	Calu3	170.125	TTC22	1	tetratricopeptide repeat domain 22 [Source:HGNC Symbol;Acc:HGNC:26067]	protein_coding	55001
ENSG00000006555	S23	mock	Calu3	182.34	TTC22	1	tetratricopeptide repeat domain 22 [Source:HGNC Symbol;Acc:HGNC:26067]	protein_coding	55001
ENSG00000006555	S24	mock	Calu3	201.066	TTC22	1	tetratricopeptide repeat domain 22 [Source:HGNC Symbol;Acc:HGNC:26067]	protein_coding	55001
ENSG00000006576	S13	mock	huh75	219.698	PHTF2	7	putative homeodomain transcription factor 2 [Source:HGNC Symbol;Acc:HGNC:13411]	protein_coding	57157
ENSG00000006576	S14	mock	huh75	234.531	PHTF2	7	putative homeodomain transcription factor 2 [Source:HGNC Symbol;Acc:HGNC:13411]	protein_coding	57157
ENSG00000006576	S15	mock	huh75	185.941	PHTF2	7	putative homeodomain transcription factor 2 [Source:HGNC Symbol;Acc:HGNC:13411]	protein_coding	57157
ENSG00000006576	S16	SARS2	huh75	263.024	PHTF2	7	putative homeodomain transcription factor 2 [Source:HGNC Symbol;Acc:HGNC:13411]	protein_coding	57157
ENSG00000006576	S17	SARS2	huh75	255.814	PHTF2	7	putative homeodomain transcription factor 2 [Source:HGNC Symbol;Acc:HGNC:13411]	protein_coding	57157
ENSG00000006576	S18	SARS2	huh75	336.121	PHTF2	7	putative homeodomain transcription factor 2 [Source:HGNC Symbol;Acc:HGNC:13411]	protein_coding	57157
ENSG00000006576	S19	SARS2	Calu3	372.222	PHTF2	7	putative homeodomain transcription factor 2 [Source:HGNC Symbol;Acc:HGNC:13411]	protein_coding	57157
ENSG00000006576	S20	SARS2	Calu3	382.809	PHTF2	7	putative homeodomain transcription factor 2 [Source:HGNC Symbol;Acc:HGNC:13411]	protein_coding	57157
ENSG00000006576	S21	SARS2	Calu3	377.311	PHTF2	7	putative homeodomain transcription factor 2 [Source:HGNC Symbol;Acc:HGNC:13411]	protein_coding	57157
ENSG00000006576	S22	mock	Calu3	747.336	PHTF2	7	putative homeodomain transcription factor 2 [Source:HGNC Symbol;Acc:HGNC:13411]	protein_coding	57157
ENSG00000006576	S23	mock	Calu3	702.147	PHTF2	7	putative homeodomain transcription factor 2 [Source:HGNC Symbol;Acc:HGNC:13411]	protein_coding	57157
ENSG00000006576	S24	mock	Calu3	639.041	PHTF2	7	putative homeodomain transcription factor 2 [Source:HGNC Symbol;Acc:HGNC:13411]	protein_coding	57157
ENSG00000006606	S13	mock	huh75	0	CCL26	7	C-C motif chemokine ligand 26 [Source:HGNC Symbol;Acc:HGNC:10625]	protein_coding	10344
ENSG00000006606	S14	mock	huh75	0	CCL26	7	C-C motif chemokine ligand 26 [Source:HGNC Symbol;Acc:HGNC:10625]	protein_coding	10344
ENSG00000006606	S15	mock	huh75	0	CCL26	7	C-C motif chemokine ligand 26 [Source:HGNC Symbol;Acc:HGNC:10625]	protein_coding	10344
ENSG00000006606	S16	SARS2	huh75	0	CCL26	7	C-C motif chemokine ligand 26 [Source:HGNC Symbol;Acc:HGNC:10625]	protein_coding	10344
ENSG00000006606	S17	SARS2	huh75	0	CCL26	7	C-C motif chemokine ligand 26 [Source:HGNC Symbol;Acc:HGNC:10625]	protein_coding	10344
ENSG00000006606	S18	SARS2	huh75	0	CCL26	7	C-C motif chemokine ligand 26 [Source:HGNC Symbol;Acc:HGNC:10625]	protein_coding	10344
ENSG00000006606	S19	SARS2	Calu3	0	CCL26	7	C-C motif chemokine ligand 26 [Source:HGNC Symbol;Acc:HGNC:10625]	protein_coding	10344
ENSG00000006606	S20	SARS2	Calu3	1.91404	CCL26	7	C-C motif chemokine ligand 26 [Source:HGNC Symbol;Acc:HGNC:10625]	protein_coding	10344
ENSG00000006606	S21	SARS2	Calu3	0	CCL26	7	C-C motif chemokine ligand 26 [Source:HGNC Symbol;Acc:HGNC:10625]	protein_coding	10344
ENSG00000006606	S22	mock	Calu3	0	CCL26	7	C-C motif chemokine ligand 26 [Source:HGNC Symbol;Acc:HGNC:10625]	protein_coding	10344
ENSG00000006606	S23	mock	Calu3	0.907166	CCL26	7	C-C motif chemokine ligand 26 [Source:HGNC Symbol;Acc:HGNC:10625]	protein_coding	10344
ENSG00000006606	S24	mock	Calu3	0	CCL26	7	C-C motif chemokine ligand 26 [Source:HGNC Symbol;Acc:HGNC:10625]	protein_coding	10344
ENSG00000006607	S13	mock	huh75	534.01	FARP2	2	FERM, ARH/RhoGEF and pleckstrin domain protein 2 [Source:HGNC Symbol;Acc:HGNC:16460]	protein_coding	9855
ENSG00000006607	S14	mock	huh75	547.239	FARP2	2	FERM, ARH/RhoGEF and pleckstrin domain protein 2 [Source:HGNC Symbol;Acc:HGNC:16460]	protein_coding	9855
ENSG00000006607	S15	mock	huh75	587.707	FARP2	2	FERM, ARH/RhoGEF and pleckstrin domain protein 2 [Source:HGNC Symbol;Acc:HGNC:16460]	protein_coding	9855
ENSG00000006607	S16	SARS2	huh75	540.837	FARP2	2	FERM, ARH/RhoGEF and pleckstrin domain protein 2 [Source:HGNC Symbol;Acc:HGNC:16460]	protein_coding	9855
ENSG00000006607	S17	SARS2	huh75	584.718	FARP2	2	FERM, ARH/RhoGEF and pleckstrin domain protein 2 [Source:HGNC Symbol;Acc:HGNC:16460]	protein_coding	9855
ENSG00000006607	S18	SARS2	huh75	592.372	FARP2	2	FERM, ARH/RhoGEF and pleckstrin domain protein 2 [Source:HGNC Symbol;Acc:HGNC:16460]	protein_coding	9855
ENSG00000006607	S19	SARS2	Calu3	671.436	FARP2	2	FERM, ARH/RhoGEF and pleckstrin domain protein 2 [Source:HGNC Symbol;Acc:HGNC:16460]	protein_coding	9855
ENSG00000006607	S20	SARS2	Calu3	639.291	FARP2	2	FERM, ARH/RhoGEF and pleckstrin domain protein 2 [Source:HGNC Symbol;Acc:HGNC:16460]	protein_coding	9855
ENSG00000006607	S21	SARS2	Calu3	648.711	FARP2	2	FERM, ARH/RhoGEF and pleckstrin domain protein 2 [Source:HGNC Symbol;Acc:HGNC:16460]	protein_coding	9855
ENSG00000006607	S22	mock	Calu3	486.072	FARP2	2	FERM, ARH/RhoGEF and pleckstrin domain protein 2 [Source:HGNC Symbol;Acc:HGNC:16460]	protein_coding	9855
ENSG00000006607	S23	mock	Calu3	491.684	FARP2	2	FERM, ARH/RhoGEF and pleckstrin domain protein 2 [Source:HGNC Symbol;Acc:HGNC:16460]	protein_coding	9855
ENSG00000006607	S24	mock	Calu3	467.697	FARP2	2	FERM, ARH/RhoGEF and pleckstrin domain protein 2 [Source:HGNC Symbol;Acc:HGNC:16460]	protein_coding	9855
ENSG00000006611	S13	mock	huh75	854.737	USH1C	11	USH1 protein network component harmonin [Source:HGNC Symbol;Acc:HGNC:12597]	protein_coding	10083
ENSG00000006611	S14	mock	huh75	860.729	USH1C	11	USH1 protein network component harmonin [Source:HGNC Symbol;Acc:HGNC:12597]	protein_coding	10083
ENSG00000006611	S15	mock	huh75	915.594	USH1C	11	USH1 protein network component harmonin [Source:HGNC Symbol;Acc:HGNC:12597]	protein_coding	10083
ENSG00000006611	S16	SARS2	huh75	555.626	USH1C	11	USH1 protein network component harmonin [Source:HGNC Symbol;Acc:HGNC:12597]	protein_coding	10083
ENSG00000006611	S17	SARS2	huh75	561.37	USH1C	11	USH1 protein network component harmonin [Source:HGNC Symbol;Acc:HGNC:12597]	protein_coding	10083
ENSG00000006611	S18	SARS2	huh75	522.486	USH1C	11	USH1 protein network component harmonin [Source:HGNC Symbol;Acc:HGNC:12597]	protein_coding	10083
ENSG00000006611	S19	SARS2	Calu3	112.504	USH1C	11	USH1 protein network component harmonin [Source:HGNC Symbol;Acc:HGNC:12597]	protein_coding	10083
ENSG00000006611	S20	SARS2	Calu3	80.3899	USH1C	11	USH1 protein network component harmonin [Source:HGNC Symbol;Acc:HGNC:12597]	protein_coding	10083
ENSG00000006611	S21	SARS2	Calu3	94.8795	USH1C	11	USH1 protein network component harmonin [Source:HGNC Symbol;Acc:HGNC:12597]	protein_coding	10083
ENSG00000006611	S22	mock	Calu3	218.732	USH1C	11	USH1 protein network component harmonin [Source:HGNC Symbol;Acc:HGNC:12597]	protein_coding	10083
ENSG00000006611	S23	mock	Calu3	258.542	USH1C	11	USH1 protein network component harmonin [Source:HGNC Symbol;Acc:HGNC:12597]	protein_coding	10083
ENSG00000006611	S24	mock	Calu3	276.247	USH1C	11	USH1 protein network component harmonin [Source:HGNC Symbol;Acc:HGNC:12597]	protein_coding	10083
ENSG00000006625	S13	mock	huh75	275.023	GGCT	7	gamma-glutamylcyclotransferase [Source:HGNC Symbol;Acc:HGNC:21705]	protein_coding	79017
ENSG00000006625	S14	mock	huh75	352.579	GGCT	7	gamma-glutamylcyclotransferase [Source:HGNC Symbol;Acc:HGNC:21705]	protein_coding	79017
ENSG00000006625	S15	mock	huh75	347.81	GGCT	7	gamma-glutamylcyclotransferase [Source:HGNC Symbol;Acc:HGNC:21705]	protein_coding	79017
ENSG00000006625	S16	SARS2	huh75	289.432	GGCT	7	gamma-glutamylcyclotransferase [Source:HGNC Symbol;Acc:HGNC:21705]	protein_coding	79017
ENSG00000006625	S17	SARS2	huh75	261.905	GGCT	7	gamma-glutamylcyclotransferase [Source:HGNC Symbol;Acc:HGNC:21705]	protein_coding	79017
ENSG00000006625	S18	SARS2	huh75	366.073	GGCT	7	gamma-glutamylcyclotransferase [Source:HGNC Symbol;Acc:HGNC:21705]	protein_coding	79017
ENSG00000006625	S19	SARS2	Calu3	241.765	GGCT	7	gamma-glutamylcyclotransferase [Source:HGNC Symbol;Acc:HGNC:21705]	protein_coding	79017
ENSG00000006625	S20	SARS2	Calu3	225.857	GGCT	7	gamma-glutamylcyclotransferase [Source:HGNC Symbol;Acc:HGNC:21705]	protein_coding	79017
ENSG00000006625	S21	SARS2	Calu3	201.895	GGCT	7	gamma-glutamylcyclotransferase [Source:HGNC Symbol;Acc:HGNC:21705]	protein_coding	79017
ENSG00000006625	S22	mock	Calu3	469.87	GGCT	7	gamma-glutamylcyclotransferase [Source:HGNC Symbol;Acc:HGNC:21705]	protein_coding	79017
ENSG00000006625	S23	mock	Calu3	538.857	GGCT	7	gamma-glutamylcyclotransferase [Source:HGNC Symbol;Acc:HGNC:21705]	protein_coding	79017
ENSG00000006625	S24	mock	Calu3	445.842	GGCT	7	gamma-glutamylcyclotransferase [Source:HGNC Symbol;Acc:HGNC:21705]	protein_coding	79017
ENSG00000006634	S13	mock	huh75	754.51	DBF4	7	DBF4 zinc finger [Source:HGNC Symbol;Acc:HGNC:17364]	protein_coding	10926
ENSG00000006634	S14	mock	huh75	820.077	DBF4	7	DBF4 zinc finger [Source:HGNC Symbol;Acc:HGNC:17364]	protein_coding	10926
ENSG00000006634	S15	mock	huh75	820.133	DBF4	7	DBF4 zinc finger [Source:HGNC Symbol;Acc:HGNC:17364]	protein_coding	10926
ENSG00000006634	S16	SARS2	huh75	834.495	DBF4	7	DBF4 zinc finger [Source:HGNC Symbol;Acc:HGNC:17364]	protein_coding	10926
ENSG00000006634	S17	SARS2	huh75	829.365	DBF4	7	DBF4 zinc finger [Source:HGNC Symbol;Acc:HGNC:17364]	protein_coding	10926
ENSG00000006634	S18	SARS2	huh75	1002.82	DBF4	7	DBF4 zinc finger [Source:HGNC Symbol;Acc:HGNC:17364]	protein_coding	10926
ENSG00000006634	S19	SARS2	Calu3	278.867	DBF4	7	DBF4 zinc finger [Source:HGNC Symbol;Acc:HGNC:17364]	protein_coding	10926
ENSG00000006634	S20	SARS2	Calu3	302.419	DBF4	7	DBF4 zinc finger [Source:HGNC Symbol;Acc:HGNC:17364]	protein_coding	10926
ENSG00000006634	S21	SARS2	Calu3	300.084	DBF4	7	DBF4 zinc finger [Source:HGNC Symbol;Acc:HGNC:17364]	protein_coding	10926
ENSG00000006634	S22	mock	Calu3	441.515	DBF4	7	DBF4 zinc finger [Source:HGNC Symbol;Acc:HGNC:17364]	protein_coding	10926
ENSG00000006634	S23	mock	Calu3	524.342	DBF4	7	DBF4 zinc finger [Source:HGNC Symbol;Acc:HGNC:17364]	protein_coding	10926
ENSG00000006634	S24	mock	Calu3	350.554	DBF4	7	DBF4 zinc finger [Source:HGNC Symbol;Acc:HGNC:17364]	protein_coding	10926
ENSG00000006638	S13	mock	huh75	0	TBXA2R	19	thromboxane A2 receptor [Source:HGNC Symbol;Acc:HGNC:11608]	protein_coding	6915
ENSG00000006638	S14	mock	huh75	0	TBXA2R	19	thromboxane A2 receptor [Source:HGNC Symbol;Acc:HGNC:11608]	protein_coding	6915
ENSG00000006638	S15	mock	huh75	0.830094	TBXA2R	19	thromboxane A2 receptor [Source:HGNC Symbol;Acc:HGNC:11608]	protein_coding	6915
ENSG00000006638	S16	SARS2	huh75	0	TBXA2R	19	thromboxane A2 receptor [Source:HGNC Symbol;Acc:HGNC:11608]	protein_coding	6915
ENSG00000006638	S17	SARS2	huh75	0	TBXA2R	19	thromboxane A2 receptor [Source:HGNC Symbol;Acc:HGNC:11608]	protein_coding	6915
ENSG00000006638	S18	SARS2	huh75	0	TBXA2R	19	thromboxane A2 receptor [Source:HGNC Symbol;Acc:HGNC:11608]	protein_coding	6915
ENSG00000006638	S19	SARS2	Calu3	3.59057	TBXA2R	19	thromboxane A2 receptor [Source:HGNC Symbol;Acc:HGNC:11608]	protein_coding	6915
ENSG00000006638	S20	SARS2	Calu3	0.957022	TBXA2R	19	thromboxane A2 receptor [Source:HGNC Symbol;Acc:HGNC:11608]	protein_coding	6915
ENSG00000006638	S21	SARS2	Calu3	2.2065	TBXA2R	19	thromboxane A2 receptor [Source:HGNC Symbol;Acc:HGNC:11608]	protein_coding	6915
ENSG00000006638	S22	mock	Calu3	3.03795	TBXA2R	19	thromboxane A2 receptor [Source:HGNC Symbol;Acc:HGNC:11608]	protein_coding	6915
ENSG00000006638	S23	mock	Calu3	0.907166	TBXA2R	19	thromboxane A2 receptor [Source:HGNC Symbol;Acc:HGNC:11608]	protein_coding	6915
ENSG00000006638	S24	mock	Calu3	0	TBXA2R	19	thromboxane A2 receptor [Source:HGNC Symbol;Acc:HGNC:11608]	protein_coding	6915
ENSG00000006652	S13	mock	huh75	805.025	IFRD1	7	interferon related developmental regulator 1 [Source:HGNC Symbol;Acc:HGNC:5456]	protein_coding	3475
ENSG00000006652	S14	mock	huh75	828.677	IFRD1	7	interferon related developmental regulator 1 [Source:HGNC Symbol;Acc:HGNC:5456]	protein_coding	3475
ENSG00000006652	S15	mock	huh75	881.56	IFRD1	7	interferon related developmental regulator 1 [Source:HGNC Symbol;Acc:HGNC:5456]	protein_coding	3475
ENSG00000006652	S16	SARS2	huh75	973.929	IFRD1	7	interferon related developmental regulator 1 [Source:HGNC Symbol;Acc:HGNC:5456]	protein_coding	3475
ENSG00000006652	S17	SARS2	huh75	909.561	IFRD1	7	interferon related developmental regulator 1 [Source:HGNC Symbol;Acc:HGNC:5456]	protein_coding	3475
ENSG00000006652	S18	SARS2	huh75	1016.13	IFRD1	7	interferon related developmental regulator 1 [Source:HGNC Symbol;Acc:HGNC:5456]	protein_coding	3475
ENSG00000006652	S19	SARS2	Calu3	995.784	IFRD1	7	interferon related developmental regulator 1 [Source:HGNC Symbol;Acc:HGNC:5456]	protein_coding	3475
ENSG00000006652	S20	SARS2	Calu3	1113.97	IFRD1	7	interferon related developmental regulator 1 [Source:HGNC Symbol;Acc:HGNC:5456]	protein_coding	3475
ENSG00000006652	S21	SARS2	Calu3	1092.22	IFRD1	7	interferon related developmental regulator 1 [Source:HGNC Symbol;Acc:HGNC:5456]	protein_coding	3475
ENSG00000006652	S22	mock	Calu3	645.058	IFRD1	7	interferon related developmental regulator 1 [Source:HGNC Symbol;Acc:HGNC:5456]	protein_coding	3475
ENSG00000006652	S23	mock	Calu3	765.648	IFRD1	7	interferon related developmental regulator 1 [Source:HGNC Symbol;Acc:HGNC:5456]	protein_coding	3475
ENSG00000006652	S24	mock	Calu3	658.273	IFRD1	7	interferon related developmental regulator 1 [Source:HGNC Symbol;Acc:HGNC:5456]	protein_coding	3475
ENSG00000006659	S13	mock	huh75	0	LGALS14	19	galectin 14 [Source:HGNC Symbol;Acc:HGNC:30054]	protein_coding	56891
ENSG00000006659	S14	mock	huh75	0	LGALS14	19	galectin 14 [Source:HGNC Symbol;Acc:HGNC:30054]	protein_coding	56891
ENSG00000006659	S15	mock	huh75	0	LGALS14	19	galectin 14 [Source:HGNC Symbol;Acc:HGNC:30054]	protein_coding	56891
ENSG00000006659	S16	SARS2	huh75	0	LGALS14	19	galectin 14 [Source:HGNC Symbol;Acc:HGNC:30054]	protein_coding	56891
ENSG00000006659	S17	SARS2	huh75	0	LGALS14	19	galectin 14 [Source:HGNC Symbol;Acc:HGNC:30054]	protein_coding	56891
ENSG00000006659	S18	SARS2	huh75	0	LGALS14	19	galectin 14 [Source:HGNC Symbol;Acc:HGNC:30054]	protein_coding	56891
ENSG00000006659	S19	SARS2	Calu3	0	LGALS14	19	galectin 14 [Source:HGNC Symbol;Acc:HGNC:30054]	protein_coding	56891
ENSG00000006659	S20	SARS2	Calu3	0	LGALS14	19	galectin 14 [Source:HGNC Symbol;Acc:HGNC:30054]	protein_coding	56891
ENSG00000006659	S21	SARS2	Calu3	0	LGALS14	19	galectin 14 [Source:HGNC Symbol;Acc:HGNC:30054]	protein_coding	56891
ENSG00000006659	S22	mock	Calu3	0	LGALS14	19	galectin 14 [Source:HGNC Symbol;Acc:HGNC:30054]	protein_coding	56891
ENSG00000006659	S23	mock	Calu3	0	LGALS14	19	galectin 14 [Source:HGNC Symbol;Acc:HGNC:30054]	protein_coding	56891
ENSG00000006659	S24	mock	Calu3	0	LGALS14	19	galectin 14 [Source:HGNC Symbol;Acc:HGNC:30054]	protein_coding	56891
ENSG00000006695	S13	mock	huh75	315.916	COX10	17	cytochrome c oxidase assembly factor heme A:farnesyltransferase COX10 [Source:HGNC Symbol;Acc:HGNC:2260]	protein_coding	1352
ENSG00000006695	S14	mock	huh75	314.272	COX10	17	cytochrome c oxidase assembly factor heme A:farnesyltransferase COX10 [Source:HGNC Symbol;Acc:HGNC:2260]	protein_coding	1352
ENSG00000006695	S15	mock	huh75	324.567	COX10	17	cytochrome c oxidase assembly factor heme A:farnesyltransferase COX10 [Source:HGNC Symbol;Acc:HGNC:2260]	protein_coding	1352
ENSG00000006695	S16	SARS2	huh75	326.404	COX10	17	cytochrome c oxidase assembly factor heme A:farnesyltransferase COX10 [Source:HGNC Symbol;Acc:HGNC:2260]	protein_coding	1352
ENSG00000006695	S17	SARS2	huh75	318.752	COX10	17	cytochrome c oxidase assembly factor heme A:farnesyltransferase COX10 [Source:HGNC Symbol;Acc:HGNC:2260]	protein_coding	1352
ENSG00000006695	S18	SARS2	huh75	378.275	COX10	17	cytochrome c oxidase assembly factor heme A:farnesyltransferase COX10 [Source:HGNC Symbol;Acc:HGNC:2260]	protein_coding	1352
ENSG00000006695	S19	SARS2	Calu3	428.474	COX10	17	cytochrome c oxidase assembly factor heme A:farnesyltransferase COX10 [Source:HGNC Symbol;Acc:HGNC:2260]	protein_coding	1352
ENSG00000006695	S20	SARS2	Calu3	405.777	COX10	17	cytochrome c oxidase assembly factor heme A:farnesyltransferase COX10 [Source:HGNC Symbol;Acc:HGNC:2260]	protein_coding	1352
ENSG00000006695	S21	SARS2	Calu3	400.48	COX10	17	cytochrome c oxidase assembly factor heme A:farnesyltransferase COX10 [Source:HGNC Symbol;Acc:HGNC:2260]	protein_coding	1352
ENSG00000006695	S22	mock	Calu3	405.06	COX10	17	cytochrome c oxidase assembly factor heme A:farnesyltransferase COX10 [Source:HGNC Symbol;Acc:HGNC:2260]	protein_coding	1352
ENSG00000006695	S23	mock	Calu3	378.288	COX10	17	cytochrome c oxidase assembly factor heme A:farnesyltransferase COX10 [Source:HGNC Symbol;Acc:HGNC:2260]	protein_coding	1352
ENSG00000006695	S24	mock	Calu3	368.038	COX10	17	cytochrome c oxidase assembly factor heme A:farnesyltransferase COX10 [Source:HGNC Symbol;Acc:HGNC:2260]	protein_coding	1352
ENSG00000006704	S13	mock	huh75	258.987	GTF2IRD1	7	GTF2I repeat domain containing 1 [Source:HGNC Symbol;Acc:HGNC:4661]	protein_coding	9569
ENSG00000006704	S14	mock	huh75	259.548	GTF2IRD1	7	GTF2I repeat domain containing 1 [Source:HGNC Symbol;Acc:HGNC:4661]	protein_coding	9569
ENSG00000006704	S15	mock	huh75	271.441	GTF2IRD1	7	GTF2I repeat domain containing 1 [Source:HGNC Symbol;Acc:HGNC:4661]	protein_coding	9569
ENSG00000006704	S16	SARS2	huh75	299.996	GTF2IRD1	7	GTF2I repeat domain containing 1 [Source:HGNC Symbol;Acc:HGNC:4661]	protein_coding	9569
ENSG00000006704	S17	SARS2	huh75	325.858	GTF2IRD1	7	GTF2I repeat domain containing 1 [Source:HGNC Symbol;Acc:HGNC:4661]	protein_coding	9569
ENSG00000006704	S18	SARS2	huh75	221.862	GTF2IRD1	7	GTF2I repeat domain containing 1 [Source:HGNC Symbol;Acc:HGNC:4661]	protein_coding	9569
ENSG00000006704	S19	SARS2	Calu3	450.018	GTF2IRD1	7	GTF2I repeat domain containing 1 [Source:HGNC Symbol;Acc:HGNC:4661]	protein_coding	9569
ENSG00000006704	S20	SARS2	Calu3	399.078	GTF2IRD1	7	GTF2I repeat domain containing 1 [Source:HGNC Symbol;Acc:HGNC:4661]	protein_coding	9569
ENSG00000006704	S21	SARS2	Calu3	410.409	GTF2IRD1	7	GTF2I repeat domain containing 1 [Source:HGNC Symbol;Acc:HGNC:4661]	protein_coding	9569
ENSG00000006704	S22	mock	Calu3	186.328	GTF2IRD1	7	GTF2I repeat domain containing 1 [Source:HGNC Symbol;Acc:HGNC:4661]	protein_coding	9569
ENSG00000006704	S23	mock	Calu3	176.897	GTF2IRD1	7	GTF2I repeat domain containing 1 [Source:HGNC Symbol;Acc:HGNC:4661]	protein_coding	9569
ENSG00000006704	S24	mock	Calu3	209.808	GTF2IRD1	7	GTF2I repeat domain containing 1 [Source:HGNC Symbol;Acc:HGNC:4661]	protein_coding	9569
ENSG00000006712	S13	mock	huh75	1541.89	PAF1	19	PAF1 homolog, Paf1/RNA polymerase II complex component [Source:HGNC Symbol;Acc:HGNC:25459]	protein_coding	54623
ENSG00000006712	S14	mock	huh75	1548.69	PAF1	19	PAF1 homolog, Paf1/RNA polymerase II complex component [Source:HGNC Symbol;Acc:HGNC:25459]	protein_coding	54623
ENSG00000006712	S15	mock	huh75	1563.9	PAF1	19	PAF1 homolog, Paf1/RNA polymerase II complex component [Source:HGNC Symbol;Acc:HGNC:25459]	protein_coding	54623
ENSG00000006712	S16	SARS2	huh75	1694.34	PAF1	19	PAF1 homolog, Paf1/RNA polymerase II complex component [Source:HGNC Symbol;Acc:HGNC:25459]	protein_coding	54623
ENSG00000006712	S17	SARS2	huh75	1674.97	PAF1	19	PAF1 homolog, Paf1/RNA polymerase II complex component [Source:HGNC Symbol;Acc:HGNC:25459]	protein_coding	54623
ENSG00000006712	S18	SARS2	huh75	1929.09	PAF1	19	PAF1 homolog, Paf1/RNA polymerase II complex component [Source:HGNC Symbol;Acc:HGNC:25459]	protein_coding	54623
ENSG00000006712	S19	SARS2	Calu3	1845.55	PAF1	19	PAF1 homolog, Paf1/RNA polymerase II complex component [Source:HGNC Symbol;Acc:HGNC:25459]	protein_coding	54623
ENSG00000006712	S20	SARS2	Calu3	1690.1	PAF1	19	PAF1 homolog, Paf1/RNA polymerase II complex component [Source:HGNC Symbol;Acc:HGNC:25459]	protein_coding	54623
ENSG00000006712	S21	SARS2	Calu3	1791.68	PAF1	19	PAF1 homolog, Paf1/RNA polymerase II complex component [Source:HGNC Symbol;Acc:HGNC:25459]	protein_coding	54623
ENSG00000006712	S22	mock	Calu3	1582.77	PAF1	19	PAF1 homolog, Paf1/RNA polymerase II complex component [Source:HGNC Symbol;Acc:HGNC:25459]	protein_coding	54623
ENSG00000006712	S23	mock	Calu3	1570.3	PAF1	19	PAF1 homolog, Paf1/RNA polymerase II complex component [Source:HGNC Symbol;Acc:HGNC:25459]	protein_coding	54623
ENSG00000006712	S24	mock	Calu3	1710.81	PAF1	19	PAF1 homolog, Paf1/RNA polymerase II complex component [Source:HGNC Symbol;Acc:HGNC:25459]	protein_coding	54623
ENSG00000006715	S13	mock	huh75	687.157	VPS41	7	VPS41 subunit of HOPS complex [Source:HGNC Symbol;Acc:HGNC:12713]	protein_coding	27072
ENSG00000006715	S14	mock	huh75	746.591	VPS41	7	VPS41 subunit of HOPS complex [Source:HGNC Symbol;Acc:HGNC:12713]	protein_coding	27072
ENSG00000006715	S15	mock	huh75	743.765	VPS41	7	VPS41 subunit of HOPS complex [Source:HGNC Symbol;Acc:HGNC:12713]	protein_coding	27072
ENSG00000006715	S16	SARS2	huh75	777.453	VPS41	7	VPS41 subunit of HOPS complex [Source:HGNC Symbol;Acc:HGNC:12713]	protein_coding	27072
ENSG00000006715	S17	SARS2	huh75	709.579	VPS41	7	VPS41 subunit of HOPS complex [Source:HGNC Symbol;Acc:HGNC:12713]	protein_coding	27072
ENSG00000006715	S18	SARS2	huh75	866.372	VPS41	7	VPS41 subunit of HOPS complex [Source:HGNC Symbol;Acc:HGNC:12713]	protein_coding	27072
ENSG00000006715	S19	SARS2	Calu3	2884.42	VPS41	7	VPS41 subunit of HOPS complex [Source:HGNC Symbol;Acc:HGNC:12713]	protein_coding	27072
ENSG00000006715	S20	SARS2	Calu3	2905.52	VPS41	7	VPS41 subunit of HOPS complex [Source:HGNC Symbol;Acc:HGNC:12713]	protein_coding	27072
ENSG00000006715	S21	SARS2	Calu3	2941.26	VPS41	7	VPS41 subunit of HOPS complex [Source:HGNC Symbol;Acc:HGNC:12713]	protein_coding	27072
ENSG00000006715	S22	mock	Calu3	5220.21	VPS41	7	VPS41 subunit of HOPS complex [Source:HGNC Symbol;Acc:HGNC:12713]	protein_coding	27072
ENSG00000006715	S23	mock	Calu3	5599.94	VPS41	7	VPS41 subunit of HOPS complex [Source:HGNC Symbol;Acc:HGNC:12713]	protein_coding	27072
ENSG00000006715	S24	mock	Calu3	4706.7	VPS41	7	VPS41 subunit of HOPS complex [Source:HGNC Symbol;Acc:HGNC:12713]	protein_coding	27072
ENSG00000006740	S13	mock	huh75	4.00909	ARHGAP44	17	Rho GTPase activating protein 44 [Source:HGNC Symbol;Acc:HGNC:29096]	protein_coding	9912
ENSG00000006740	S14	mock	huh75	2.34531	ARHGAP44	17	Rho GTPase activating protein 44 [Source:HGNC Symbol;Acc:HGNC:29096]	protein_coding	9912
ENSG00000006740	S15	mock	huh75	4.98057	ARHGAP44	17	Rho GTPase activating protein 44 [Source:HGNC Symbol;Acc:HGNC:29096]	protein_coding	9912
ENSG00000006740	S16	SARS2	huh75	3.16897	ARHGAP44	17	Rho GTPase activating protein 44 [Source:HGNC Symbol;Acc:HGNC:29096]	protein_coding	9912
ENSG00000006740	S17	SARS2	huh75	6.09081	ARHGAP44	17	Rho GTPase activating protein 44 [Source:HGNC Symbol;Acc:HGNC:29096]	protein_coding	9912
ENSG00000006740	S18	SARS2	huh75	3.32793	ARHGAP44	17	Rho GTPase activating protein 44 [Source:HGNC Symbol;Acc:HGNC:29096]	protein_coding	9912
ENSG00000006740	S19	SARS2	Calu3	361.45	ARHGAP44	17	Rho GTPase activating protein 44 [Source:HGNC Symbol;Acc:HGNC:29096]	protein_coding	9912
ENSG00000006740	S20	SARS2	Calu3	259.353	ARHGAP44	17	Rho GTPase activating protein 44 [Source:HGNC Symbol;Acc:HGNC:29096]	protein_coding	9912
ENSG00000006740	S21	SARS2	Calu3	303.394	ARHGAP44	17	Rho GTPase activating protein 44 [Source:HGNC Symbol;Acc:HGNC:29096]	protein_coding	9912
ENSG00000006740	S22	mock	Calu3	168.1	ARHGAP44	17	Rho GTPase activating protein 44 [Source:HGNC Symbol;Acc:HGNC:29096]	protein_coding	9912
ENSG00000006740	S23	mock	Calu3	149.682	ARHGAP44	17	Rho GTPase activating protein 44 [Source:HGNC Symbol;Acc:HGNC:29096]	protein_coding	9912
ENSG00000006740	S24	mock	Calu3	177.463	ARHGAP44	17	Rho GTPase activating protein 44 [Source:HGNC Symbol;Acc:HGNC:29096]	protein_coding	9912
ENSG00000006744	S13	mock	huh75	1035.95	ELAC2	17	elaC ribonuclease Z 2 [Source:HGNC Symbol;Acc:HGNC:14198]	protein_coding	60528
ENSG00000006744	S14	mock	huh75	1139.04	ELAC2	17	elaC ribonuclease Z 2 [Source:HGNC Symbol;Acc:HGNC:14198]	protein_coding	60528
ENSG00000006744	S15	mock	huh75	1081.61	ELAC2	17	elaC ribonuclease Z 2 [Source:HGNC Symbol;Acc:HGNC:14198]	protein_coding	60528
ENSG00000006744	S16	SARS2	huh75	1046.82	ELAC2	17	elaC ribonuclease Z 2 [Source:HGNC Symbol;Acc:HGNC:14198]	protein_coding	60528
ENSG00000006744	S17	SARS2	huh75	1004.98	ELAC2	17	elaC ribonuclease Z 2 [Source:HGNC Symbol;Acc:HGNC:14198]	protein_coding	60528
ENSG00000006744	S18	SARS2	huh75	868.591	ELAC2	17	elaC ribonuclease Z 2 [Source:HGNC Symbol;Acc:HGNC:14198]	protein_coding	60528
ENSG00000006744	S19	SARS2	Calu3	317.167	ELAC2	17	elaC ribonuclease Z 2 [Source:HGNC Symbol;Acc:HGNC:14198]	protein_coding	60528
ENSG00000006744	S20	SARS2	Calu3	309.118	ELAC2	17	elaC ribonuclease Z 2 [Source:HGNC Symbol;Acc:HGNC:14198]	protein_coding	60528
ENSG00000006744	S21	SARS2	Calu3	295.671	ELAC2	17	elaC ribonuclease Z 2 [Source:HGNC Symbol;Acc:HGNC:14198]	protein_coding	60528
ENSG00000006744	S22	mock	Calu3	310.884	ELAC2	17	elaC ribonuclease Z 2 [Source:HGNC Symbol;Acc:HGNC:14198]	protein_coding	60528
ENSG00000006744	S23	mock	Calu3	281.221	ELAC2	17	elaC ribonuclease Z 2 [Source:HGNC Symbol;Acc:HGNC:14198]	protein_coding	60528
ENSG00000006744	S24	mock	Calu3	305.97	ELAC2	17	elaC ribonuclease Z 2 [Source:HGNC Symbol;Acc:HGNC:14198]	protein_coding	60528
ENSG00000006747	S13	mock	huh75	25.6582	SCIN	7	scinderin [Source:HGNC Symbol;Acc:HGNC:21695]	protein_coding	85477
ENSG00000006747	S14	mock	huh75	15.6354	SCIN	7	scinderin [Source:HGNC Symbol;Acc:HGNC:21695]	protein_coding	85477
ENSG00000006747	S15	mock	huh75	26.563	SCIN	7	scinderin [Source:HGNC Symbol;Acc:HGNC:21695]	protein_coding	85477
ENSG00000006747	S16	SARS2	huh75	11.6195	SCIN	7	scinderin [Source:HGNC Symbol;Acc:HGNC:21695]	protein_coding	85477
ENSG00000006747	S17	SARS2	huh75	15.227	SCIN	7	scinderin [Source:HGNC Symbol;Acc:HGNC:21695]	protein_coding	85477
ENSG00000006747	S18	SARS2	huh75	26.6235	SCIN	7	scinderin [Source:HGNC Symbol;Acc:HGNC:21695]	protein_coding	85477
ENSG00000006747	S19	SARS2	Calu3	587.656	SCIN	7	scinderin [Source:HGNC Symbol;Acc:HGNC:21695]	protein_coding	85477
ENSG00000006747	S20	SARS2	Calu3	587.612	SCIN	7	scinderin [Source:HGNC Symbol;Acc:HGNC:21695]	protein_coding	85477
ENSG00000006747	S21	SARS2	Calu3	567.07	SCIN	7	scinderin [Source:HGNC Symbol;Acc:HGNC:21695]	protein_coding	85477
ENSG00000006747	S22	mock	Calu3	1081.51	SCIN	7	scinderin [Source:HGNC Symbol;Acc:HGNC:21695]	protein_coding	85477
ENSG00000006747	S23	mock	Calu3	1153.92	SCIN	7	scinderin [Source:HGNC Symbol;Acc:HGNC:21695]	protein_coding	85477
ENSG00000006747	S24	mock	Calu3	977.356	SCIN	7	scinderin [Source:HGNC Symbol;Acc:HGNC:21695]	protein_coding	85477
ENSG00000006756	S13	mock	huh75	79.3799	ARSD	X	arylsulfatase D [Source:HGNC Symbol;Acc:HGNC:717]	protein_coding	414
ENSG00000006756	S14	mock	huh75	83.6494	ARSD	X	arylsulfatase D [Source:HGNC Symbol;Acc:HGNC:717]	protein_coding	414
ENSG00000006756	S15	mock	huh75	77.1988	ARSD	X	arylsulfatase D [Source:HGNC Symbol;Acc:HGNC:717]	protein_coding	414
ENSG00000006756	S16	SARS2	huh75	79.2242	ARSD	X	arylsulfatase D [Source:HGNC Symbol;Acc:HGNC:717]	protein_coding	414
ENSG00000006756	S17	SARS2	huh75	71.0595	ARSD	X	arylsulfatase D [Source:HGNC Symbol;Acc:HGNC:717]	protein_coding	414
ENSG00000006756	S18	SARS2	huh75	76.5425	ARSD	X	arylsulfatase D [Source:HGNC Symbol;Acc:HGNC:717]	protein_coding	414
ENSG00000006756	S19	SARS2	Calu3	603.215	ARSD	X	arylsulfatase D [Source:HGNC Symbol;Acc:HGNC:717]	protein_coding	414
ENSG00000006756	S20	SARS2	Calu3	569.428	ARSD	X	arylsulfatase D [Source:HGNC Symbol;Acc:HGNC:717]	protein_coding	414
ENSG00000006756	S21	SARS2	Calu3	562.657	ARSD	X	arylsulfatase D [Source:HGNC Symbol;Acc:HGNC:717]	protein_coding	414
ENSG00000006756	S22	mock	Calu3	885.056	ARSD	X	arylsulfatase D [Source:HGNC Symbol;Acc:HGNC:717]	protein_coding	414
ENSG00000006756	S23	mock	Calu3	885.394	ARSD	X	arylsulfatase D [Source:HGNC Symbol;Acc:HGNC:717]	protein_coding	414
ENSG00000006756	S24	mock	Calu3	872.452	ARSD	X	arylsulfatase D [Source:HGNC Symbol;Acc:HGNC:717]	protein_coding	414
ENSG00000006757	S13	mock	huh75	103.434	PNPLA4	X	patatin like phospholipase domain containing 4 [Source:HGNC Symbol;Acc:HGNC:24887]	protein_coding	8228
ENSG00000006757	S14	mock	huh75	90.6854	PNPLA4	X	patatin like phospholipase domain containing 4 [Source:HGNC Symbol;Acc:HGNC:24887]	protein_coding	8228
ENSG00000006757	S15	mock	huh75	99.6113	PNPLA4	X	patatin like phospholipase domain containing 4 [Source:HGNC Symbol;Acc:HGNC:24887]	protein_coding	8228
ENSG00000006757	S16	SARS2	huh75	76.0552	PNPLA4	X	patatin like phospholipase domain containing 4 [Source:HGNC Symbol;Acc:HGNC:24887]	protein_coding	8228
ENSG00000006757	S17	SARS2	huh75	66.9989	PNPLA4	X	patatin like phospholipase domain containing 4 [Source:HGNC Symbol;Acc:HGNC:24887]	protein_coding	8228
ENSG00000006757	S18	SARS2	huh75	76.5425	PNPLA4	X	patatin like phospholipase domain containing 4 [Source:HGNC Symbol;Acc:HGNC:24887]	protein_coding	8228
ENSG00000006757	S19	SARS2	Calu3	64.6302	PNPLA4	X	patatin like phospholipase domain containing 4 [Source:HGNC Symbol;Acc:HGNC:24887]	protein_coding	8228
ENSG00000006757	S20	SARS2	Calu3	72.7337	PNPLA4	X	patatin like phospholipase domain containing 4 [Source:HGNC Symbol;Acc:HGNC:24887]	protein_coding	8228
ENSG00000006757	S21	SARS2	Calu3	59.5755	PNPLA4	X	patatin like phospholipase domain containing 4 [Source:HGNC Symbol;Acc:HGNC:24887]	protein_coding	8228
ENSG00000006757	S22	mock	Calu3	139.746	PNPLA4	X	patatin like phospholipase domain containing 4 [Source:HGNC Symbol;Acc:HGNC:24887]	protein_coding	8228
ENSG00000006757	S23	mock	Calu3	181.433	PNPLA4	X	patatin like phospholipase domain containing 4 [Source:HGNC Symbol;Acc:HGNC:24887]	protein_coding	8228
ENSG00000006757	S24	mock	Calu3	206.311	PNPLA4	X	patatin like phospholipase domain containing 4 [Source:HGNC Symbol;Acc:HGNC:24887]	protein_coding	8228
ENSG00000006788	S13	mock	huh75	0	MYH13	17	myosin heavy chain 13 [Source:HGNC Symbol;Acc:HGNC:7571]	protein_coding	8735
ENSG00000006788	S14	mock	huh75	0	MYH13	17	myosin heavy chain 13 [Source:HGNC Symbol;Acc:HGNC:7571]	protein_coding	8735
ENSG00000006788	S15	mock	huh75	0	MYH13	17	myosin heavy chain 13 [Source:HGNC Symbol;Acc:HGNC:7571]	protein_coding	8735
ENSG00000006788	S16	SARS2	huh75	0	MYH13	17	myosin heavy chain 13 [Source:HGNC Symbol;Acc:HGNC:7571]	protein_coding	8735
ENSG00000006788	S17	SARS2	huh75	0	MYH13	17	myosin heavy chain 13 [Source:HGNC Symbol;Acc:HGNC:7571]	protein_coding	8735
ENSG00000006788	S18	SARS2	huh75	0	MYH13	17	myosin heavy chain 13 [Source:HGNC Symbol;Acc:HGNC:7571]	protein_coding	8735
ENSG00000006788	S19	SARS2	Calu3	0	MYH13	17	myosin heavy chain 13 [Source:HGNC Symbol;Acc:HGNC:7571]	protein_coding	8735
ENSG00000006788	S20	SARS2	Calu3	0	MYH13	17	myosin heavy chain 13 [Source:HGNC Symbol;Acc:HGNC:7571]	protein_coding	8735
ENSG00000006788	S21	SARS2	Calu3	0	MYH13	17	myosin heavy chain 13 [Source:HGNC Symbol;Acc:HGNC:7571]	protein_coding	8735
ENSG00000006788	S22	mock	Calu3	0	MYH13	17	myosin heavy chain 13 [Source:HGNC Symbol;Acc:HGNC:7571]	protein_coding	8735
ENSG00000006788	S23	mock	Calu3	0	MYH13	17	myosin heavy chain 13 [Source:HGNC Symbol;Acc:HGNC:7571]	protein_coding	8735
ENSG00000006788	S24	mock	Calu3	0	MYH13	17	myosin heavy chain 13 [Source:HGNC Symbol;Acc:HGNC:7571]	protein_coding	8735
ENSG00000006831	S13	mock	huh75	1943.61	ADIPOR2	12	adiponectin receptor 2 [Source:HGNC Symbol;Acc:HGNC:24041]	protein_coding	79602
ENSG00000006831	S14	mock	huh75	1859.83	ADIPOR2	12	adiponectin receptor 2 [Source:HGNC Symbol;Acc:HGNC:24041]	protein_coding	79602
ENSG00000006831	S15	mock	huh75	1956.53	ADIPOR2	12	adiponectin receptor 2 [Source:HGNC Symbol;Acc:HGNC:24041]	protein_coding	79602
ENSG00000006831	S16	SARS2	huh75	1859.13	ADIPOR2	12	adiponectin receptor 2 [Source:HGNC Symbol;Acc:HGNC:24041]	protein_coding	79602
ENSG00000006831	S17	SARS2	huh75	1799.83	ADIPOR2	12	adiponectin receptor 2 [Source:HGNC Symbol;Acc:HGNC:24041]	protein_coding	79602
ENSG00000006831	S18	SARS2	huh75	1605.17	ADIPOR2	12	adiponectin receptor 2 [Source:HGNC Symbol;Acc:HGNC:24041]	protein_coding	79602
ENSG00000006831	S19	SARS2	Calu3	1201.64	ADIPOR2	12	adiponectin receptor 2 [Source:HGNC Symbol;Acc:HGNC:24041]	protein_coding	79602
ENSG00000006831	S20	SARS2	Calu3	1102.49	ADIPOR2	12	adiponectin receptor 2 [Source:HGNC Symbol;Acc:HGNC:24041]	protein_coding	79602
ENSG00000006831	S21	SARS2	Calu3	1073.46	ADIPOR2	12	adiponectin receptor 2 [Source:HGNC Symbol;Acc:HGNC:24041]	protein_coding	79602
ENSG00000006831	S22	mock	Calu3	1367.08	ADIPOR2	12	adiponectin receptor 2 [Source:HGNC Symbol;Acc:HGNC:24041]	protein_coding	79602
ENSG00000006831	S23	mock	Calu3	1496.82	ADIPOR2	12	adiponectin receptor 2 [Source:HGNC Symbol;Acc:HGNC:24041]	protein_coding	79602
ENSG00000006831	S24	mock	Calu3	1533.35	ADIPOR2	12	adiponectin receptor 2 [Source:HGNC Symbol;Acc:HGNC:24041]	protein_coding	79602
ENSG00000006837	S13	mock	huh75	9.62181	CDKL3	5	cyclin dependent kinase like 3 [Source:HGNC Symbol;Acc:HGNC:15483]	protein_coding	51265
ENSG00000006837	S14	mock	huh75	5.47239	CDKL3	5	cyclin dependent kinase like 3 [Source:HGNC Symbol;Acc:HGNC:15483]	protein_coding	51265
ENSG00000006837	S15	mock	huh75	6.64075	CDKL3	5	cyclin dependent kinase like 3 [Source:HGNC Symbol;Acc:HGNC:15483]	protein_coding	51265
ENSG00000006837	S16	SARS2	huh75	12.6759	CDKL3	5	cyclin dependent kinase like 3 [Source:HGNC Symbol;Acc:HGNC:15483]	protein_coding	51265
ENSG00000006837	S17	SARS2	huh75	18.2724	CDKL3	5	cyclin dependent kinase like 3 [Source:HGNC Symbol;Acc:HGNC:15483]	protein_coding	51265
ENSG00000006837	S18	SARS2	huh75	6.65587	CDKL3	5	cyclin dependent kinase like 3 [Source:HGNC Symbol;Acc:HGNC:15483]	protein_coding	51265
ENSG00000006837	S19	SARS2	Calu3	20.3465	CDKL3	5	cyclin dependent kinase like 3 [Source:HGNC Symbol;Acc:HGNC:15483]	protein_coding	51265
ENSG00000006837	S20	SARS2	Calu3	25.8396	CDKL3	5	cyclin dependent kinase like 3 [Source:HGNC Symbol;Acc:HGNC:15483]	protein_coding	51265
ENSG00000006837	S21	SARS2	Calu3	25.3747	CDKL3	5	cyclin dependent kinase like 3 [Source:HGNC Symbol;Acc:HGNC:15483]	protein_coding	51265
ENSG00000006837	S22	mock	Calu3	13.1645	CDKL3	5	cyclin dependent kinase like 3 [Source:HGNC Symbol;Acc:HGNC:15483]	protein_coding	51265
ENSG00000006837	S23	mock	Calu3	14.5147	CDKL3	5	cyclin dependent kinase like 3 [Source:HGNC Symbol;Acc:HGNC:15483]	protein_coding	51265
ENSG00000006837	S24	mock	Calu3	17.484	CDKL3	5	cyclin dependent kinase like 3 [Source:HGNC Symbol;Acc:HGNC:15483]	protein_coding	51265
ENSG00000007001	S13	mock	huh75	0	UPP2	2	uridine phosphorylase 2 [Source:HGNC Symbol;Acc:HGNC:23061]	protein_coding	151531
ENSG00000007001	S14	mock	huh75	0.781771	UPP2	2	uridine phosphorylase 2 [Source:HGNC Symbol;Acc:HGNC:23061]	protein_coding	151531
ENSG00000007001	S15	mock	huh75	0	UPP2	2	uridine phosphorylase 2 [Source:HGNC Symbol;Acc:HGNC:23061]	protein_coding	151531
ENSG00000007001	S16	SARS2	huh75	0	UPP2	2	uridine phosphorylase 2 [Source:HGNC Symbol;Acc:HGNC:23061]	protein_coding	151531
ENSG00000007001	S17	SARS2	huh75	0	UPP2	2	uridine phosphorylase 2 [Source:HGNC Symbol;Acc:HGNC:23061]	protein_coding	151531
ENSG00000007001	S18	SARS2	huh75	1.10931	UPP2	2	uridine phosphorylase 2 [Source:HGNC Symbol;Acc:HGNC:23061]	protein_coding	151531
ENSG00000007001	S19	SARS2	Calu3	1.19686	UPP2	2	uridine phosphorylase 2 [Source:HGNC Symbol;Acc:HGNC:23061]	protein_coding	151531
ENSG00000007001	S20	SARS2	Calu3	3.82809	UPP2	2	uridine phosphorylase 2 [Source:HGNC Symbol;Acc:HGNC:23061]	protein_coding	151531
ENSG00000007001	S21	SARS2	Calu3	2.2065	UPP2	2	uridine phosphorylase 2 [Source:HGNC Symbol;Acc:HGNC:23061]	protein_coding	151531
ENSG00000007001	S22	mock	Calu3	2.0253	UPP2	2	uridine phosphorylase 2 [Source:HGNC Symbol;Acc:HGNC:23061]	protein_coding	151531
ENSG00000007001	S23	mock	Calu3	4.53583	UPP2	2	uridine phosphorylase 2 [Source:HGNC Symbol;Acc:HGNC:23061]	protein_coding	151531
ENSG00000007001	S24	mock	Calu3	1.7484	UPP2	2	uridine phosphorylase 2 [Source:HGNC Symbol;Acc:HGNC:23061]	protein_coding	151531
ENSG00000007038	S13	mock	huh75	0	PRSS21	16	serine protease 21 [Source:HGNC Symbol;Acc:HGNC:9485]	protein_coding	10942
ENSG00000007038	S14	mock	huh75	0	PRSS21	16	serine protease 21 [Source:HGNC Symbol;Acc:HGNC:9485]	protein_coding	10942
ENSG00000007038	S15	mock	huh75	0	PRSS21	16	serine protease 21 [Source:HGNC Symbol;Acc:HGNC:9485]	protein_coding	10942
ENSG00000007038	S16	SARS2	huh75	0	PRSS21	16	serine protease 21 [Source:HGNC Symbol;Acc:HGNC:9485]	protein_coding	10942
ENSG00000007038	S17	SARS2	huh75	0	PRSS21	16	serine protease 21 [Source:HGNC Symbol;Acc:HGNC:9485]	protein_coding	10942
ENSG00000007038	S18	SARS2	huh75	0	PRSS21	16	serine protease 21 [Source:HGNC Symbol;Acc:HGNC:9485]	protein_coding	10942
ENSG00000007038	S19	SARS2	Calu3	0	PRSS21	16	serine protease 21 [Source:HGNC Symbol;Acc:HGNC:9485]	protein_coding	10942
ENSG00000007038	S20	SARS2	Calu3	0	PRSS21	16	serine protease 21 [Source:HGNC Symbol;Acc:HGNC:9485]	protein_coding	10942
ENSG00000007038	S21	SARS2	Calu3	0	PRSS21	16	serine protease 21 [Source:HGNC Symbol;Acc:HGNC:9485]	protein_coding	10942
ENSG00000007038	S22	mock	Calu3	0	PRSS21	16	serine protease 21 [Source:HGNC Symbol;Acc:HGNC:9485]	protein_coding	10942
ENSG00000007038	S23	mock	Calu3	0	PRSS21	16	serine protease 21 [Source:HGNC Symbol;Acc:HGNC:9485]	protein_coding	10942
ENSG00000007038	S24	mock	Calu3	0	PRSS21	16	serine protease 21 [Source:HGNC Symbol;Acc:HGNC:9485]	protein_coding	10942
ENSG00000007047	S13	mock	huh75	378.458	MARK4	19	microtubule affinity regulating kinase 4 [Source:HGNC Symbol;Acc:HGNC:13538]	protein_coding	57787
ENSG00000007047	S14	mock	huh75	374.468	MARK4	19	microtubule affinity regulating kinase 4 [Source:HGNC Symbol;Acc:HGNC:13538]	protein_coding	57787
ENSG00000007047	S15	mock	huh75	345.319	MARK4	19	microtubule affinity regulating kinase 4 [Source:HGNC Symbol;Acc:HGNC:13538]	protein_coding	57787
ENSG00000007047	S16	SARS2	huh75	413.022	MARK4	19	microtubule affinity regulating kinase 4 [Source:HGNC Symbol;Acc:HGNC:13538]	protein_coding	57787
ENSG00000007047	S17	SARS2	huh75	380.676	MARK4	19	microtubule affinity regulating kinase 4 [Source:HGNC Symbol;Acc:HGNC:13538]	protein_coding	57787
ENSG00000007047	S18	SARS2	huh75	301.733	MARK4	19	microtubule affinity regulating kinase 4 [Source:HGNC Symbol;Acc:HGNC:13538]	protein_coding	57787
ENSG00000007047	S19	SARS2	Calu3	746.838	MARK4	19	microtubule affinity regulating kinase 4 [Source:HGNC Symbol;Acc:HGNC:13538]	protein_coding	57787
ENSG00000007047	S20	SARS2	Calu3	624.936	MARK4	19	microtubule affinity regulating kinase 4 [Source:HGNC Symbol;Acc:HGNC:13538]	protein_coding	57787
ENSG00000007047	S21	SARS2	Calu3	657.537	MARK4	19	microtubule affinity regulating kinase 4 [Source:HGNC Symbol;Acc:HGNC:13538]	protein_coding	57787
ENSG00000007047	S22	mock	Calu3	489.11	MARK4	19	microtubule affinity regulating kinase 4 [Source:HGNC Symbol;Acc:HGNC:13538]	protein_coding	57787
ENSG00000007047	S23	mock	Calu3	419.111	MARK4	19	microtubule affinity regulating kinase 4 [Source:HGNC Symbol;Acc:HGNC:13538]	protein_coding	57787
ENSG00000007047	S24	mock	Calu3	609.318	MARK4	19	microtubule affinity regulating kinase 4 [Source:HGNC Symbol;Acc:HGNC:13538]	protein_coding	57787
ENSG00000007062	S13	mock	huh75	1533.88	PROM1	4	prominin 1 [Source:HGNC Symbol;Acc:HGNC:9454]	protein_coding	8842
ENSG00000007062	S14	mock	huh75	1621.39	PROM1	4	prominin 1 [Source:HGNC Symbol;Acc:HGNC:9454]	protein_coding	8842
ENSG00000007062	S15	mock	huh75	1580.5	PROM1	4	prominin 1 [Source:HGNC Symbol;Acc:HGNC:9454]	protein_coding	8842
ENSG00000007062	S16	SARS2	huh75	1270.76	PROM1	4	prominin 1 [Source:HGNC Symbol;Acc:HGNC:9454]	protein_coding	8842
ENSG00000007062	S17	SARS2	huh75	1342.01	PROM1	4	prominin 1 [Source:HGNC Symbol;Acc:HGNC:9454]	protein_coding	8842
ENSG00000007062	S18	SARS2	huh75	1381.09	PROM1	4	prominin 1 [Source:HGNC Symbol;Acc:HGNC:9454]	protein_coding	8842
ENSG00000007062	S19	SARS2	Calu3	473.955	PROM1	4	prominin 1 [Source:HGNC Symbol;Acc:HGNC:9454]	protein_coding	8842
[truncated: 726,401+ more rows]
