# Supplementary material for: A genome-wide arrayed CRISPR screen identifies PLSCR1 as an intrinsic barrier to SARS-CoV-2 entry that recent virus variants have evolved to resist
Source: PLoS Biol. 2024 Sep 24;22(9):e3002767. doi: 10.1371/journal.pbio.3002767 (PMC11486371; doi:10.1371/journal.pbio.3002767)
Supplement: S3 Table — (XLSX) [file pbio.3002767.s017.xlsx]

## Sheet: Supp Table 03 mRNA-seq SARS-CoV
Gene.stable.ID	Gene	Chromosome	Gene.description	Biotype	Entrezgene	baseMean	log2FoldChange	lfcSE	stat	pvalue	padj	Sample.virus	Sample.cell	Baseline.virus	Baseline.cell
ENSG00000227205	PFN1P9	1	profilin 1 pseudogene 9 [Source:HGNC Symbol;Acc:HGNC:42991]	processed_pseudogene	NA	0.0329634	0	6.00631	0	1	1	SARS2	Calu3	mock	Calu3
ENSG00000227205	PFN1P9	1	profilin 1 pseudogene 9 [Source:HGNC Symbol;Acc:HGNC:42991]	processed_pseudogene	NA	0.0329634	0	6.00631	0	1	1	SARS2	huh75	mock	huh75
ENSG00000226446	NOTCH2P1	1	notch 2 pseudogene 1 [Source:HGNC Symbol;Acc:HGNC:44253]	processed_pseudogene	NA	0	NA	NA	NA	NA	NA	SARS2	Calu3	mock	Calu3
ENSG00000226446	NOTCH2P1	1	notch 2 pseudogene 1 [Source:HGNC Symbol;Acc:HGNC:44253]	processed_pseudogene	NA	0	NA	NA	NA	NA	NA	SARS2	huh75	mock	huh75
ENSG00000134249	ADAM30	1	ADAM metallopeptidase domain 30 [Source:HGNC Symbol;Acc:HGNC:208]	protein_coding	11085	0.230725	1.17978	6.00631	0.196424	0.844278	1	SARS2	Calu3	mock	Calu3
ENSG00000134249	ADAM30	1	ADAM metallopeptidase domain 30 [Source:HGNC Symbol;Acc:HGNC:208]	protein_coding	11085	0.230725	1.3594	6.00631	0.226328	0.820946	1	SARS2	huh75	mock	huh75
ENSG00000134250	NOTCH2	1	notch receptor 2 [Source:HGNC Symbol;Acc:HGNC:7882]	protein_coding	4853	2153.11	0.0473011	0.0761184	0.621415	0.534326	1	SARS2	Calu3	mock	Calu3
ENSG00000134250	NOTCH2	1	notch receptor 2 [Source:HGNC Symbol;Acc:HGNC:7882]	protein_coding	4853	2153.11	0.194243	0.0749727	2.59085	0.00957392	0.130025	SARS2	huh75	mock	huh75
ENSG00000273406	AC245008.1	1	novel transcript	lncRNA	NA	0.180032	2.01011	5.98175	0.33604	0.736841	1	SARS2	Calu3	mock	Calu3
ENSG00000273406	AC245008.1	1	novel transcript	lncRNA	NA	0.180032	0	6.00631	0	1	1	SARS2	huh75	mock	huh75
ENSG00000207149	RNU6-465P	1	RNA, U6 small nuclear 465, pseudogene [Source:HGNC Symbol;Acc:HGNC:47428]	snRNA	NA	0	NA	NA	NA	NA	NA	SARS2	Calu3	mock	Calu3
ENSG00000207149	RNU6-465P	1	RNA, U6 small nuclear 465, pseudogene [Source:HGNC Symbol;Acc:HGNC:47428]	snRNA	NA	0	NA	NA	NA	NA	NA	SARS2	huh75	mock	huh75
ENSG00000265808	SEC22B	1	SEC22 homolog B, vesicle trafficking protein (gene/pseudogene) [Source:HGNC Symbol;Acc:HGNC:10700]	protein_coding	9554	1037.66	-0.496609	0.07883	-6.29975	2.98127e-10	3.46838e-09	SARS2	Calu3	mock	Calu3
ENSG00000265808	SEC22B	1	SEC22 homolog B, vesicle trafficking protein (gene/pseudogene) [Source:HGNC Symbol;Acc:HGNC:10700]	protein_coding	9554	1037.66	-0.160239	0.0702985	-2.2794	0.022643	0.239068	SARS2	huh75	mock	huh75
ENSG00000274642	AC244669.2	1	phosphodiesterase 4D interacting protein (PDE4DIP) pseudogene	unprocessed_pseudogene	NA	0.877089	2.78118	2.82943	0.982947	0.325633	0.773103	SARS2	Calu3	mock	Calu3
ENSG00000274642	AC244669.2	1	phosphodiesterase 4D interacting protein (PDE4DIP) pseudogene	unprocessed_pseudogene	NA	0.877089	0.141516	2.62962	0.0538162	0.957082	1	SARS2	huh75	mock	huh75
ENSG00000277313	7SK	1	7SK RNA [Source:RFAM;Acc:RF00100]	misc_RNA	NA	0.0325738	0	6.00631	0	1	1	SARS2	Calu3	mock	Calu3
ENSG00000277313	7SK	1	7SK RNA [Source:RFAM;Acc:RF00100]	misc_RNA	NA	0.0325738	-0.564161	6.00631	-0.093928	0.925166	1	SARS2	huh75	mock	huh75
ENSG00000223804	AC244669.1	1	Poly [ADP-ribose] polymerase 8 (PARP8) pseudogene	transcribed_unprocessed_pseudogene	NA	33.6338	-0.248089	0.447185	-0.554779	0.579046	1	SARS2	Calu3	mock	Calu3
ENSG00000223804	AC244669.1	1	Poly [ADP-ribose] polymerase 8 (PARP8) pseudogene	transcribed_unprocessed_pseudogene	NA	33.6338	-0.0993001	0.229508	-0.432665	0.665258	1	SARS2	huh75	mock	huh75
ENSG00000273727	U1	1	U1 spliceosomal RNA [Source:RFAM;Acc:RF00003]	snRNA	NA	0.198354	1.91102	5.98824	0.319128	0.749629	1	SARS2	Calu3	mock	Calu3
ENSG00000273727	U1	1	U1 spliceosomal RNA [Source:RFAM;Acc:RF00003]	snRNA	NA	0.198354	1.3594	6.00631	0.226328	0.820946	1	SARS2	huh75	mock	huh75
ENSG00000270231	NBPF8	1	NBPF member 8 [Source:HGNC Symbol;Acc:HGNC:31990]	transcribed_unprocessed_pseudogene	728841	394.118	0.144136	0.103194	1.39674	0.162491	0.462133	SARS2	Calu3	mock	Calu3
ENSG00000270231	NBPF8	1	NBPF member 8 [Source:HGNC Symbol;Acc:HGNC:31990]	transcribed_unprocessed_pseudogene	728841	394.118	0.0982167	0.0942561	1.04202	0.297403	1	SARS2	huh75	mock	huh75
ENSG00000270392	PFN1P2	1	profilin 1 pseudogene 2 [Source:HGNC Symbol;Acc:HGNC:24298]	transcribed_processed_pseudogene	767846	1.69349	0.00652378	1.10854	0.00588502	0.995304	1	SARS2	Calu3	mock	Calu3
ENSG00000270392	PFN1P2	1	profilin 1 pseudogene 2 [Source:HGNC Symbol;Acc:HGNC:24298]	transcribed_processed_pseudogene	767846	1.69349	-0.498654	1.77627	-0.280732	0.778916	1	SARS2	huh75	mock	huh75
ENSG00000275131	AC241952.1	1	phosphodiesterase 4D interacting protein (PDE4DIP) pseudogene	transcribed_unprocessed_pseudogene	NA	80.2602	-0.355473	0.223662	-1.58933	0.111986	0.342259	SARS2	Calu3	mock	Calu3
ENSG00000275131	AC241952.1	1	phosphodiesterase 4D interacting protein (PDE4DIP) pseudogene	transcribed_unprocessed_pseudogene	NA	80.2602	-0.329542	0.186261	-1.76925	0.0768523	0.525088	SARS2	huh75	mock	huh75
ENSG00000273694	U2	1	U2 spliceosomal RNA [Source:RFAM;Acc:RF00004]	snRNA	NA	0	NA	NA	NA	NA	NA	SARS2	Calu3	mock	Calu3
ENSG00000273694	U2	1	U2 spliceosomal RNA [Source:RFAM;Acc:RF00004]	snRNA	NA	0	NA	NA	NA	NA	NA	SARS2	huh75	mock	huh75
ENSG00000275933	7SK	1	7SK RNA [Source:RFAM;Acc:RF00100]	misc_RNA	NA	0	NA	NA	NA	NA	NA	SARS2	Calu3	mock	Calu3
ENSG00000275933	7SK	1	7SK RNA [Source:RFAM;Acc:RF00100]	misc_RNA	NA	0	NA	NA	NA	NA	NA	SARS2	huh75	mock	huh75
ENSG00000286106	NOTCH2NLR	1	notch 2 N-terminal like R (pseudogene) [Source:HGNC Symbol;Acc:HGNC:53925]	protein_coding	NA	0.332847	1.17979	5.58909	0.211087	0.832819	1	SARS2	Calu3	mock	Calu3
ENSG00000286106	NOTCH2NLR	1	notch 2 N-terminal like R (pseudogene) [Source:HGNC Symbol;Acc:HGNC:53925]	protein_coding	NA	0.332847	-1.54223	5.50956	-0.279919	0.77954	1	SARS2	huh75	mock	huh75
ENSG00000273136	NBPF26	1	NBPF member 26 [Source:HGNC Symbol;Acc:HGNC:49571]	protein_coding	101060684	144.849	1.26257	0.168386	7.49811	6.47468e-14	1.00537e-12	SARS2	Calu3	mock	Calu3
ENSG00000273136	NBPF26	1	NBPF member 26 [Source:HGNC Symbol;Acc:HGNC:49571]	protein_coding	101060684	144.849	0.479032	0.183761	2.60682	0.00913882	0.126001	SARS2	huh75	mock	huh75
ENSG00000287979	AC253572.1	1	novel transcript	lncRNA	NA	0.379841	1.17979	5.4138	0.217922	0.82749	1	SARS2	Calu3	mock	Calu3
ENSG00000287979	AC253572.1	1	novel transcript	lncRNA	NA	0.379841	-0.405594	5.25765	-0.0771436	0.938509	1	SARS2	huh75	mock	huh75
ENSG00000275538	RNVU1-19	1	RNA, variant U1 small nuclear 19 [Source:HGNC Symbol;Acc:HGNC:48324]	snRNA	101954277	0	NA	NA	NA	NA	NA	SARS2	Calu3	mock	Calu3
ENSG00000275538	RNVU1-19	1	RNA, variant U1 small nuclear 19 [Source:HGNC Symbol;Acc:HGNC:48324]	snRNA	101954277	0	NA	NA	NA	NA	NA	SARS2	huh75	mock	huh75
ENSG00000263353	PPIAL4A	1	peptidylprolyl isomerase A like 4A [Source:HGNC Symbol;Acc:HGNC:24369]	protein_coding	653505	0	NA	NA	NA	NA	NA	SARS2	Calu3	mock	Calu3
ENSG00000263353	PPIAL4A	1	peptidylprolyl isomerase A like 4A [Source:HGNC Symbol;Acc:HGNC:24369]	protein_coding	653505	0	NA	NA	NA	NA	NA	SARS2	huh75	mock	huh75
ENSG00000281741	AC241377.3	1	TEC	TEC	NA	3.81151	0.218007	1.76333	0.123634	0.901605	1	SARS2	Calu3	mock	Calu3
ENSG00000281741	AC241377.3	1	TEC	TEC	NA	3.81151	-1.60662	0.789873	-2.03402	0.0419499	0.35991	SARS2	huh75	mock	huh75
ENSG00000226067	LINC00623	1	long intergenic non-protein coding RNA 623 [Source:HGNC Symbol;Acc:HGNC:44252]	lncRNA	NA	61.6668	0.370327	0.227168	1.63019	0.103061	0.319281	SARS2	Calu3	mock	Calu3
ENSG00000226067	LINC00623	1	long intergenic non-protein coding RNA 623 [Source:HGNC Symbol;Acc:HGNC:44252]	lncRNA	NA	61.6668	0.527543	0.173912	3.0334	0.00241818	0.0465285	SARS2	huh75	mock	huh75
ENSG00000277610	RNVU1-4	1	RNA, variant U1 small nuclear 4 [Source:HGNC Symbol;Acc:HGNC:48312]	snRNA	101954264	0.79019	2.98589	2.20959	1.35133	0.17659	0.493162	SARS2	Calu3	mock	Calu3
ENSG00000277610	RNVU1-4	1	RNA, variant U1 small nuclear 4 [Source:HGNC Symbol;Acc:HGNC:48312]	snRNA	101954264	0.79019	-0.564169	2.39061	-0.235994	0.813438	1	SARS2	huh75	mock	huh75
ENSG00000277610	RNVU1-4	1	RNA, variant U1 small nuclear 4 [Source:HGNC Symbol;Acc:HGNC:48312]	snRNA	101954268	0.79019	2.98589	2.20959	1.35133	0.17659	0.493162	SARS2	Calu3	mock	Calu3
ENSG00000277610	RNVU1-4	1	RNA, variant U1 small nuclear 4 [Source:HGNC Symbol;Acc:HGNC:48312]	snRNA	101954268	0.79019	-0.564169	2.39061	-0.235994	0.813438	1	SARS2	huh75	mock	huh75
ENSG00000285215	AC241377.4	1	novel pseudogene, similar to phosphodiesterase 4D interacting protein PDE4DIP	transcribed_unprocessed_pseudogene	NA	2.27309	1.11618	1.70256	0.655592	0.512087	1	SARS2	Calu3	mock	Calu3
ENSG00000285215	AC241377.4	1	novel pseudogene, similar to phosphodiesterase 4D interacting protein PDE4DIP	transcribed_unprocessed_pseudogene	NA	2.27309	0.565013	0.95689	0.590468	0.554877	1	SARS2	huh75	mock	huh75
ENSG00000275585	AC241377.2	1	phosphodiesterase 4D interacting protein (PDE4DIP) pseudogene	transcribed_unprocessed_pseudogene	101929798	0.0325738	0	6.00631	0	1	1	SARS2	Calu3	mock	Calu3
ENSG00000275585	AC241377.2	1	phosphodiesterase 4D interacting protein (PDE4DIP) pseudogene	transcribed_unprocessed_pseudogene	101929798	0.0325738	-0.564161	6.00631	-0.093928	0.925166	1	SARS2	huh75	mock	huh75
ENSG00000273516	U1	1	U1 spliceosomal RNA [Source:RFAM;Acc:RF00003]	snRNA	NA	0	NA	NA	NA	NA	NA	SARS2	Calu3	mock	Calu3
ENSG00000273516	U1	1	U1 spliceosomal RNA [Source:RFAM;Acc:RF00003]	snRNA	NA	0	NA	NA	NA	NA	NA	SARS2	huh75	mock	huh75
ENSG00000275296	AC241377.1	1	ubiquitin-conjugating enzyme E2D 4 (putative) (UBE2D4) pseudogene	processed_pseudogene	NA	0.0329634	0	6.00631	0	1	1	SARS2	Calu3	mock	Calu3
ENSG00000275296	AC241377.1	1	ubiquitin-conjugating enzyme E2D 4 (putative) (UBE2D4) pseudogene	processed_pseudogene	NA	0.0329634	0	6.00631	0	1	1	SARS2	huh75	mock	huh75
ENSG00000198019	FCGR1B	1	Fc fragment of IgG receptor Ib [Source:HGNC Symbol;Acc:HGNC:3614]	protein_coding	NA	0	NA	NA	NA	NA	NA	SARS2	Calu3	mock	Calu3
ENSG00000198019	FCGR1B	1	Fc fragment of IgG receptor Ib [Source:HGNC Symbol;Acc:HGNC:3614]	protein_coding	NA	0	NA	NA	NA	NA	NA	SARS2	huh75	mock	huh75
ENSG00000234998	AC244453.3	1	novel transcript, antisense to FCGR1B	lncRNA	NA	0.0462213	0	6.00631	0	1	1	SARS2	Calu3	mock	Calu3
ENSG00000234998	AC244453.3	1	novel transcript, antisense to FCGR1B	lncRNA	NA	0.0462213	1.3594	6.00631	0.226328	0.820946	1	SARS2	huh75	mock	huh75
ENSG00000233029	AC244453.2	1	novel transcript	lncRNA	NA	0.573997	-0.273495	2.00391	-0.136481	0.891441	1	SARS2	Calu3	mock	Calu3
ENSG00000233029	AC244453.2	1	novel transcript	lncRNA	NA	0.573997	0.43888	2.20833	0.198739	0.842467	1	SARS2	huh75	mock	huh75
ENSG00000223345	H2BP1	1	H2B histone pseudogene 1 [Source:HGNC Symbol;Acc:HGNC:20560]	transcribed_unprocessed_pseudogene	NA	0.29336	1.17979	5.61314	0.210183	0.833525	1	SARS2	Calu3	mock	Calu3
ENSG00000223345	H2BP1	1	H2B histone pseudogene 1 [Source:HGNC Symbol;Acc:HGNC:20560]	transcribed_unprocessed_pseudogene	NA	0.29336	-1.47645	5.53609	-0.266696	0.789703	1	SARS2	huh75	mock	huh75
ENSG00000227193	AC244453.1	1	novel transcript	lncRNA	NA	0.072574	0	6.00631	0	1	1	SARS2	Calu3	mock	Calu3
ENSG00000227193	AC244453.1	1	novel transcript	lncRNA	NA	0.072574	0	6.00631	0	1	1	SARS2	huh75	mock	huh75
ENSG00000213244	H3P4	1	H3 histone pseudogene 4 [Source:HGNC Symbol;Acc:HGNC:43797]	unprocessed_pseudogene	NA	0	NA	NA	NA	NA	NA	SARS2	Calu3	mock	Calu3
ENSG00000213244	H3P4	1	H3 histone pseudogene 4 [Source:HGNC Symbol;Acc:HGNC:43797]	unprocessed_pseudogene	NA	0	NA	NA	NA	NA	NA	SARS2	huh75	mock	huh75
ENSG00000268993	RPL22P6	1	ribosomal protein L22 pseudogene 6 [Source:HGNC Symbol;Acc:HGNC:36473]	processed_pseudogene	NA	0.134248	-0.743776	6.00631	-0.123832	0.901448	1	SARS2	Calu3	mock	Calu3
ENSG00000268993	RPL22P6	1	ribosomal protein L22 pseudogene 6 [Source:HGNC Symbol;Acc:HGNC:36473]	processed_pseudogene	NA	0.134248	-1.47959	5.97622	-0.24758	0.804459	1	SARS2	huh75	mock	huh75
ENSG00000188610	FAM72B	1	family with sequence similarity 72 member B [Source:HGNC Symbol;Acc:HGNC:24805]	protein_coding	653820	129.187	-0.501902	0.151434	-3.31432	0.000918664	0.00495113	SARS2	Calu3	mock	Calu3
ENSG00000188610	FAM72B	1	family with sequence similarity 72 member B [Source:HGNC Symbol;Acc:HGNC:24805]	protein_coding	653820	129.187	0.115967	0.13283	0.873049	0.382637	1	SARS2	huh75	mock	huh75
ENSG00000171943	SRGAP2C	1	SLIT-ROBO Rho GTPase activating protein 2C [Source:HGNC Symbol;Acc:HGNC:30584]	protein_coding	653464	206.363	-0.350484	0.128732	-2.72259	0.00647731	0.0293093	SARS2	Calu3	mock	Calu3
ENSG00000171943	SRGAP2C	1	SLIT-ROBO Rho GTPase activating protein 2C [Source:HGNC Symbol;Acc:HGNC:30584]	protein_coding	653464	206.363	0.0334238	0.125937	0.2654	0.790702	1	SARS2	huh75	mock	huh75
ENSG00000275129	AC243994.1	1	RAP1, GTP-GDP dissociation stimulator 1 (RAP1GDS1) pseudogene	processed_pseudogene	NA	0	NA	NA	NA	NA	NA	SARS2	Calu3	mock	Calu3
ENSG00000275129	AC243994.1	1	RAP1, GTP-GDP dissociation stimulator 1 (RAP1GDS1) pseudogene	processed_pseudogene	NA	0	NA	NA	NA	NA	NA	SARS2	huh75	mock	huh75
ENSG00000230806	SRGAP2-AS1	1	SRGAP2 antisense RNA 1 [Source:HGNC Symbol;Acc:HGNC:40902]	lncRNA	100873165	0	NA	NA	NA	NA	NA	SARS2	Calu3	mock	Calu3
ENSG00000230806	SRGAP2-AS1	1	SRGAP2 antisense RNA 1 [Source:HGNC Symbol;Acc:HGNC:40902]	lncRNA	100873165	0	NA	NA	NA	NA	NA	SARS2	huh75	mock	huh75
ENSG00000227082	LINC02798	1	long intergenic non-protein coding RNA 2798 [Source:HGNC Symbol;Acc:HGNC:54323]	lncRNA	NA	2.36794	0.514464	1.12787	0.456137	0.648292	1	SARS2	Calu3	mock	Calu3
ENSG00000227082	LINC02798	1	long intergenic non-protein coding RNA 2798 [Source:HGNC Symbol;Acc:HGNC:54323]	lncRNA	NA	2.36794	-0.00365215	0.856829	-0.0042624	0.996599	1	SARS2	huh75	mock	huh75
ENSG00000228826	AL592494.1	1	novel transcript	lncRNA	NA	1.54711	2.73462	1.57362	1.73779	0.0822484	0.266077	SARS2	Calu3	mock	Calu3
ENSG00000228826	AL592494.1	1	novel transcript	lncRNA	NA	1.54711	-0.0224871	1.16664	-0.019275	0.984622	1	SARS2	huh75	mock	huh75
ENSG00000233432	MTIF2P1	1	mitochondrial translational initiation factor 2 pseudogene 1 [Source:HGNC Symbol;Acc:HGNC:14861]	processed_pseudogene	NA	0.0345873	0	6.00631	0	1	1	SARS2	Calu3	mock	Calu3
ENSG00000233432	MTIF2P1	1	mitochondrial translational initiation factor 2 pseudogene 1 [Source:HGNC Symbol;Acc:HGNC:14861]	processed_pseudogene	NA	0.0345873	-0.564161	6.00631	-0.093928	0.925166	1	SARS2	huh75	mock	huh75
ENSG00000272583	AL592494.2	1	novel transcript	lncRNA	NA	11.0201	-0.599415	0.483476	-1.2398	0.215048	0.571504	SARS2	Calu3	mock	Calu3
ENSG00000272583	AL592494.2	1	novel transcript	lncRNA	NA	11.0201	0.442585	0.458326	0.965656	0.334216	1	SARS2	huh75	mock	huh75
ENSG00000231752	EMBP1	1	embigin pseudogene 1 [Source:HGNC Symbol;Acc:HGNC:38661]	transcribed_unprocessed_pseudogene	647121	47.2809	-0.928014	0.256941	-3.61178	0.000304102	0.00178776	SARS2	Calu3	mock	Calu3
ENSG00000231752	EMBP1	1	embigin pseudogene 1 [Source:HGNC Symbol;Acc:HGNC:38661]	transcribed_unprocessed_pseudogene	647121	47.2809	-0.0170701	0.208276	-0.0819589	0.934679	1	SARS2	huh75	mock	huh75
ENSG00000224857	LINC01691	1	long intergenic non-protein coding RNA 1691 [Source:HGNC Symbol;Acc:HGNC:52479]	lncRNA	NA	0	NA	NA	NA	NA	NA	SARS2	Calu3	mock	Calu3
ENSG00000224857	LINC01691	1	long intergenic non-protein coding RNA 1691 [Source:HGNC Symbol;Acc:HGNC:52479]	lncRNA	NA	0	NA	NA	NA	NA	NA	SARS2	huh75	mock	huh75
ENSG00000276118	AC242852.1	1	transmembrane protein 128 (TMEM128) pseudogene	unprocessed_pseudogene	NA	0	NA	NA	NA	NA	NA	SARS2	Calu3	mock	Calu3
ENSG00000276118	AC242852.1	1	transmembrane protein 128 (TMEM128) pseudogene	unprocessed_pseudogene	NA	0	NA	NA	NA	NA	NA	SARS2	huh75	mock	huh75
ENSG00000277095	AC242852.2	1	otopetrin 1 (OTOP1) pseudogene	unprocessed_pseudogene	NA	0	NA	NA	NA	NA	NA	SARS2	Calu3	mock	Calu3
ENSG00000277095	AC242852.2	1	otopetrin 1 (OTOP1) pseudogene	unprocessed_pseudogene	NA	0	NA	NA	NA	NA	NA	SARS2	huh75	mock	huh75
ENSG00000277702	AC239859.5	1	lymphocyte-specific protein 1 (LSP1) pseudogene	unprocessed_pseudogene	NA	42.3315	0	1.68064	0	1	1	SARS2	Calu3	mock	Calu3
ENSG00000277702	AC239859.5	1	lymphocyte-specific protein 1 (LSP1) pseudogene	unprocessed_pseudogene	NA	42.3315	0.263659	0.262106	1.00593	0.314451	1	SARS2	huh75	mock	huh75
ENSG00000252830	RNA5SP533	1	RNA, 5S ribosomal pseudogene 533 [Source:HGNC Symbol;Acc:HGNC:53802]	rRNA	NA	0	NA	NA	NA	NA	NA	SARS2	Calu3	mock	Calu3
ENSG00000252830	RNA5SP533	1	RNA, 5S ribosomal pseudogene 533 [Source:HGNC Symbol;Acc:HGNC:53802]	rRNA	NA	0	NA	NA	NA	NA	NA	SARS2	huh75	mock	huh75
ENSG00000264145	AC239859.3	1	dopamine receptor D5 (DRD5) pseudogene	processed_pseudogene	NA	0	NA	NA	NA	NA	NA	SARS2	Calu3	mock	Calu3
ENSG00000264145	AC239859.3	1	dopamine receptor D5 (DRD5) pseudogene	processed_pseudogene	NA	0	NA	NA	NA	NA	NA	SARS2	huh75	mock	huh75
ENSG00000274927	AC239859.4	1	lysine (K)-specific methyltransferase 2C (KMT2C) pseudogene	unprocessed_pseudogene	NA	0.0345873	0	6.00631	0	1	1	SARS2	Calu3	mock	Calu3
ENSG00000274927	AC239859.4	1	lysine (K)-specific methyltransferase 2C (KMT2C) pseudogene	unprocessed_pseudogene	NA	0.0345873	-0.564161	6.00631	-0.093928	0.925166	1	SARS2	huh75	mock	huh75
ENSG00000242943	NKAIN1P1	1	NKAIN1 pseudogene 1 [Source:HGNC Symbol;Acc:HGNC:38593]	processed_pseudogene	NA	0	NA	NA	NA	NA	NA	SARS2	Calu3	mock	Calu3
ENSG00000242943	NKAIN1P1	1	NKAIN1 pseudogene 1 [Source:HGNC Symbol;Acc:HGNC:38593]	processed_pseudogene	NA	0	NA	NA	NA	NA	NA	SARS2	huh75	mock	huh75
ENSG00000223495	AC239859.2	1	kinase suppressor of ras 1 (KSR1) pseudogene	processed_pseudogene	NA	0	NA	NA	NA	NA	NA	SARS2	Calu3	mock	Calu3
ENSG00000223495	AC239859.2	1	kinase suppressor of ras 1 (KSR1) pseudogene	processed_pseudogene	NA	0	NA	NA	NA	NA	NA	SARS2	huh75	mock	huh75
ENSG00000235887	LINC02799	1	long intergenic non-protein coding RNA 2799 [Source:HGNC Symbol;Acc:HGNC:54324]	lncRNA	NA	0	NA	NA	NA	NA	NA	SARS2	Calu3	mock	Calu3
ENSG00000235887	LINC02799	1	long intergenic non-protein coding RNA 2799 [Source:HGNC Symbol;Acc:HGNC:54324]	lncRNA	NA	0	NA	NA	NA	NA	NA	SARS2	huh75	mock	huh75
ENSG00000203825	AC239859.1	1	phosphodiesterase 4D interacting protein (myomegalin) (PDE4DIP) pseudogene	unprocessed_pseudogene	NA	0	NA	NA	NA	NA	NA	SARS2	Calu3	mock	Calu3
ENSG00000203825	AC239859.1	1	phosphodiesterase 4D interacting protein (myomegalin) (PDE4DIP) pseudogene	unprocessed_pseudogene	NA	0	NA	NA	NA	NA	NA	SARS2	huh75	mock	huh75
ENSG00000179571	NBPF17P	1	NBPF member 17, pseudogene [Source:HGNC Symbol;Acc:HGNC:31997]	unprocessed_pseudogene	NA	0.0421938	-0.743776	6.00631	-0.123832	0.901448	1	SARS2	Calu3	mock	Calu3
ENSG00000179571	NBPF17P	1	NBPF member 17, pseudogene [Source:HGNC Symbol;Acc:HGNC:31997]	unprocessed_pseudogene	NA	0.0421938	0	6.00631	0	1	1	SARS2	huh75	mock	huh75
ENSG00000226028	PFN1P12	1	profilin 1 pseudogene 12 [Source:HGNC Symbol;Acc:HGNC:42995]	processed_pseudogene	NA	0	NA	NA	NA	NA	NA	SARS2	Calu3	mock	Calu3
ENSG00000226028	PFN1P12	1	profilin 1 pseudogene 12 [Source:HGNC Symbol;Acc:HGNC:42995]	processed_pseudogene	NA	0	NA	NA	NA	NA	NA	SARS2	huh75	mock	huh75
ENSG00000202167	RNU1-114P	1	RNA, U1 small nuclear 114, pseudogene [Source:HGNC Symbol;Acc:HGNC:48456]	snRNA	NA	0	NA	NA	NA	NA	NA	SARS2	Calu3	mock	Calu3
ENSG00000202167	RNU1-114P	1	RNA, U1 small nuclear 114, pseudogene [Source:HGNC Symbol;Acc:HGNC:48456]	snRNA	NA	0	NA	NA	NA	NA	NA	SARS2	huh75	mock	huh75
ENSG00000207349	RNVU1-17	1	RNA, variant U1 small nuclear 17 [Source:HGNC Symbol;Acc:HGNC:48322]	snRNA	101954269	0	NA	NA	NA	NA	NA	SARS2	Calu3	mock	Calu3
ENSG00000207349	RNVU1-17	1	RNA, variant U1 small nuclear 17 [Source:HGNC Symbol;Acc:HGNC:48322]	snRNA	101954269	0	NA	NA	NA	NA	NA	SARS2	huh75	mock	huh75
ENSG00000252826	RNVU1-23	1	RNA, variant U1 small nuclear 23 [Source:HGNC Symbol;Acc:HGNC:48434]	snRNA	NA	0	NA	NA	NA	NA	NA	SARS2	Calu3	mock	Calu3
ENSG00000252826	RNVU1-23	1	RNA, variant U1 small nuclear 23 [Source:HGNC Symbol;Acc:HGNC:48434]	snRNA	NA	0	NA	NA	NA	NA	NA	SARS2	huh75	mock	huh75
ENSG00000206737	RNVU1-18	1	RNA, variant U1 small nuclear 18 [Source:HGNC Symbol;Acc:HGNC:37496]	snRNA	26863	0.0421938	-0.743776	6.00631	-0.123832	0.901448	1	SARS2	Calu3	mock	Calu3
ENSG00000206737	RNVU1-18	1	RNA, variant U1 small nuclear 18 [Source:HGNC Symbol;Acc:HGNC:37496]	snRNA	26863	0.0421938	0	6.00631	0	1	1	SARS2	huh75	mock	huh75
ENSG00000232721	AC239800.2	1	novel transcript	lncRNA	NA	0.149454	2.49241	5.95574	0.418489	0.675589	1	SARS2	Calu3	mock	Calu3
ENSG00000232721	AC239800.2	1	novel transcript	lncRNA	NA	0.149454	0	6.00631	0	1	1	SARS2	huh75	mock	huh75
ENSG00000223779	AC239800.1	1	novel pseudogene, similar to phosphodiesterase 4D interacting protein PDE4DIP	unprocessed_pseudogene	NA	0.0792212	0	6.00631	0	1	1	SARS2	Calu3	mock	Calu3
ENSG00000223779	AC239800.1	1	novel pseudogene, similar to phosphodiesterase 4D interacting protein PDE4DIP	unprocessed_pseudogene	NA	0.0792212	0	6.00631	0	1	1	SARS2	huh75	mock	huh75
ENSG00000242352	FAM91A3P	1	family with sequence similarity 91 member A3, pseudogene [Source:HGNC Symbol;Acc:HGNC:32273]	transcribed_processed_pseudogene	NA	0.150249	0	6.00631	0	1	1	SARS2	Calu3	mock	Calu3
ENSG00000242352	FAM91A3P	1	family with sequence similarity 91 member A3, pseudogene [Source:HGNC Symbol;Acc:HGNC:32273]	transcribed_processed_pseudogene	NA	0.150249	0	6.00631	0	1	1	SARS2	huh75	mock	huh75
ENSG00000270962	AC239800.3	1	NHP2 non-histone chromosome protein 2-like 1 (S. cerevisiae) (NHP2L1) pseudogene	processed_pseudogene	NA	0	NA	NA	NA	NA	NA	SARS2	Calu3	mock	Calu3
ENSG00000270962	AC239800.3	1	NHP2 non-histone chromosome protein 2-like 1 (S. cerevisiae) (NHP2L1) pseudogene	processed_pseudogene	NA	0	NA	NA	NA	NA	NA	SARS2	huh75	mock	huh75
ENSG00000263590	LINC02591	1	long intergenic non-protein coding RNA 2591 [Source:HGNC Symbol;Acc:HGNC:53901]	lncRNA	103091866	0.0377986	-0.743776	6.00631	-0.123832	0.901448	1	SARS2	Calu3	mock	Calu3
ENSG00000263590	LINC02591	1	long intergenic non-protein coding RNA 2591 [Source:HGNC Symbol;Acc:HGNC:53901]	lncRNA	103091866	0.0377986	0	6.00631	0	1	1	SARS2	huh75	mock	huh75
ENSG00000252105	RNU1-143P	1	RNA, U1 small nuclear 143, pseudogene [Source:HGNC Symbol;Acc:HGNC:48485]	snRNA	NA	0	NA	NA	NA	NA	NA	SARS2	Calu3	mock	Calu3
ENSG00000252105	RNU1-143P	1	RNA, U1 small nuclear 143, pseudogene [Source:HGNC Symbol;Acc:HGNC:48485]	snRNA	NA	0	NA	NA	NA	NA	NA	SARS2	huh75	mock	huh75
ENSG00000233430	AC239798.1	1	phosphodiesterase 4D interacting protein (PDE4DIP) pseudogene	unprocessed_pseudogene	NA	0	NA	NA	NA	NA	NA	SARS2	Calu3	mock	Calu3
ENSG00000233430	AC239798.1	1	phosphodiesterase 4D interacting protein (PDE4DIP) pseudogene	unprocessed_pseudogene	NA	0	NA	NA	NA	NA	NA	SARS2	huh75	mock	huh75
ENSG00000237503	AC239798.2	1	ubiquitin-conjugating enzyme E2D 4 (putative) (UBE2D4) pseudogene	processed_pseudogene	NA	0	NA	NA	NA	NA	NA	SARS2	Calu3	mock	Calu3
ENSG00000237503	AC239798.2	1	ubiquitin-conjugating enzyme E2D 4 (putative) (UBE2D4) pseudogene	processed_pseudogene	NA	0	NA	NA	NA	NA	NA	SARS2	huh75	mock	huh75
ENSG00000265531	FCGR1CP	1	Fc fragment of IgG receptor Ic, pseudogene [Source:HGNC Symbol;Acc:HGNC:3615]	unprocessed_pseudogene	NA	0	NA	NA	NA	NA	NA	SARS2	Calu3	mock	Calu3
ENSG00000265531	FCGR1CP	1	Fc fragment of IgG receptor Ic, pseudogene [Source:HGNC Symbol;Acc:HGNC:3615]	unprocessed_pseudogene	NA	0	NA	NA	NA	NA	NA	SARS2	huh75	mock	huh75
ENSG00000234571	H2BP2	1	H2B histone pseudogene 2 [Source:HGNC Symbol;Acc:HGNC:20654]	transcribed_unprocessed_pseudogene	NA	0.115671	2.01011	5.98175	0.33604	0.736841	1	SARS2	Calu3	mock	Calu3
ENSG00000234571	H2BP2	1	H2B histone pseudogene 2 [Source:HGNC Symbol;Acc:HGNC:20654]	transcribed_unprocessed_pseudogene	NA	0.115671	0	6.00631	0	1	1	SARS2	huh75	mock	huh75
ENSG00000273213	H3-2	1	H3.2 histone (putative) [Source:HGNC Symbol;Acc:HGNC:32060]	protein_coding	440686	0.680766	0.549248	2.13619	0.257115	0.79709	1	SARS2	Calu3	mock	Calu3
ENSG00000273213	H3-2	1	H3.2 histone (putative) [Source:HGNC Symbol;Acc:HGNC:32060]	protein_coding	440686	0.680766	0	2.56784	0	1	1	SARS2	huh75	mock	huh75
ENSG00000230186	AC246680.1	1	novel transcript	lncRNA	NA	0	NA	NA	NA	NA	NA	SARS2	Calu3	mock	Calu3
ENSG00000230186	AC246680.1	1	novel transcript	lncRNA	NA	0	NA	NA	NA	NA	NA	SARS2	huh75	mock	huh75
ENSG00000268074	RPL22P5	1	ribosomal protein L22 pseudogene 5 [Source:HGNC Symbol;Acc:HGNC:37022]	processed_pseudogene	NA	0	NA	NA	NA	NA	NA	SARS2	Calu3	mock	Calu3
ENSG00000268074	RPL22P5	1	ribosomal protein L22 pseudogene 5 [Source:HGNC Symbol;Acc:HGNC:37022]	processed_pseudogene	NA	0	NA	NA	NA	NA	NA	SARS2	huh75	mock	huh75
ENSG00000263513	FAM72C	1	family with sequence similarity 72 member C [Source:HGNC Symbol;Acc:HGNC:30602]	protein_coding	554282	15.4305	-0.574883	0.385564	-1.49102	0.135956	0.400496	SARS2	Calu3	mock	Calu3
ENSG00000263513	FAM72C	1	family with sequence similarity 72 member C [Source:HGNC Symbol;Acc:HGNC:30602]	protein_coding	554282	15.4305	0.396073	1.05564	0.375197	0.707514	1	SARS2	huh75	mock	huh75
ENSG00000270872	SRGAP2D	1	SLIT-ROBO Rho GTPase activating protein 2D (pseudogene) [Source:HGNC Symbol;Acc:HGNC:43932]	unprocessed_pseudogene	NA	23.3925	-0.406906	0.260446	-1.56235	0.118207	0.357687	SARS2	Calu3	mock	Calu3
ENSG00000270872	SRGAP2D	1	SLIT-ROBO Rho GTPase activating protein 2D (pseudogene) [Source:HGNC Symbol;Acc:HGNC:43932]	unprocessed_pseudogene	NA	23.3925	0	1.67634	0	1	1	SARS2	huh75	mock	huh75
ENSG00000276674	IGKV1OR1-1	1	immunoglobulin kappa variable 1/OR1-1 (pseudogene) [Source:HGNC Symbol;Acc:HGNC:5764]	IG_V_pseudogene	NA	0	NA	NA	NA	NA	NA	SARS2	Calu3	mock	Calu3
ENSG00000276674	IGKV1OR1-1	1	immunoglobulin kappa variable 1/OR1-1 (pseudogene) [Source:HGNC Symbol;Acc:HGNC:5764]	IG_V_pseudogene	NA	0	NA	NA	NA	NA	NA	SARS2	huh75	mock	huh75
ENSG00000275075	AC244015.1	1	transmembrane protein 128 (TMEM128) pseudogene	processed_pseudogene	NA	0	NA	NA	NA	NA	NA	SARS2	Calu3	mock	Calu3
ENSG00000275075	AC244015.1	1	transmembrane protein 128 (TMEM128) pseudogene	processed_pseudogene	NA	0	NA	NA	NA	NA	NA	SARS2	huh75	mock	huh75
ENSG00000275767	AC244015.2	1	otopetrin 1 (OTOP1) pseudogene	unprocessed_pseudogene	NA	0	NA	NA	NA	NA	NA	SARS2	Calu3	mock	Calu3
ENSG00000275767	AC244015.2	1	otopetrin 1 (OTOP1) pseudogene	unprocessed_pseudogene	NA	0	NA	NA	NA	NA	NA	SARS2	huh75	mock	huh75
ENSG00000232527	LINC02802	1	long intergenic non-protein coding RNA 2802 [Source:HGNC Symbol;Acc:HGNC:54326]	lncRNA	645166	4.16083	0	1.76585	0	1	1	SARS2	Calu3	mock	Calu3
ENSG00000232527	LINC02802	1	long intergenic non-protein coding RNA 2802 [Source:HGNC Symbol;Acc:HGNC:54326]	lncRNA	645166	4.16083	1.14241	0.703349	1.62424	0.104326	0.629411	SARS2	huh75	mock	huh75
ENSG00000232527	LINC02802	1	long intergenic non-protein coding RNA 2802 [Source:HGNC Symbol;Acc:HGNC:54326]	lncRNA	100996732	4.16083	0	1.76585	0	1	1	SARS2	Calu3	mock	Calu3
ENSG00000232527	LINC02802	1	long intergenic non-protein coding RNA 2802 [Source:HGNC Symbol;Acc:HGNC:54326]	lncRNA	100996732	4.16083	1.14241	0.703349	1.62424	0.104326	0.629411	SARS2	huh75	mock	huh75
ENSG00000232527	LINC02802	1	long intergenic non-protein coding RNA 2802 [Source:HGNC Symbol;Acc:HGNC:54326]	lncRNA	107985200	4.16083	0	1.76585	0	1	1	SARS2	Calu3	mock	Calu3
ENSG00000232527	LINC02802	1	long intergenic non-protein coding RNA 2802 [Source:HGNC Symbol;Acc:HGNC:54326]	lncRNA	107985200	4.16083	1.14241	0.703349	1.62424	0.104326	0.629411	SARS2	huh75	mock	huh75
ENSG00000276442	RNA5SP529	1	RNA, 5S ribosomal pseudogene 529 [Source:HGNC Symbol;Acc:HGNC:53798]	rRNA	NA	0	NA	NA	NA	NA	NA	SARS2	Calu3	mock	Calu3
ENSG00000276442	RNA5SP529	1	RNA, 5S ribosomal pseudogene 529 [Source:HGNC Symbol;Acc:HGNC:53798]	rRNA	NA	0	NA	NA	NA	NA	NA	SARS2	huh75	mock	huh75
ENSG00000175658	DRD5P2	1	dopamine receptor D5 pseudogene 2 [Source:HGNC Symbol;Acc:HGNC:3028]	processed_pseudogene	NA	0	NA	NA	NA	NA	NA	SARS2	Calu3	mock	Calu3
ENSG00000175658	DRD5P2	1	dopamine receptor D5 pseudogene 2 [Source:HGNC Symbol;Acc:HGNC:3028]	processed_pseudogene	NA	0	NA	NA	NA	NA	NA	SARS2	huh75	mock	huh75
ENSG00000276756	AC245595.1	1	lysine methyltransferase 2C pseudogene [Source:NCBI gene (formerly Entrezgene);Acc:101927429]	transcribed_unprocessed_pseudogene	101927429	0	NA	NA	NA	NA	NA	SARS2	Calu3	mock	Calu3
ENSG00000276756	AC245595.1	1	lysine methyltransferase 2C pseudogene [Source:NCBI gene (formerly Entrezgene);Acc:101927429]	transcribed_unprocessed_pseudogene	101927429	0	NA	NA	NA	NA	NA	SARS2	huh75	mock	huh75
ENSG00000271567	PPIAL4E	1	peptidylprolyl isomerase A like 4E [Source:HGNC Symbol;Acc:HGNC:33997]	protein_coding	730262	0	NA	NA	NA	NA	NA	SARS2	Calu3	mock	Calu3
ENSG00000271567	PPIAL4E	1	peptidylprolyl isomerase A like 4E [Source:HGNC Symbol;Acc:HGNC:33997]	protein_coding	730262	0	NA	NA	NA	NA	NA	SARS2	huh75	mock	huh75
ENSG00000271439	AC246785.4	1	HIG1 hypoxia inducible domain family, member 1C (HIGD1C) pseudogene	processed_pseudogene	NA	0	NA	NA	NA	NA	NA	SARS2	Calu3	mock	Calu3
ENSG00000271439	AC246785.4	1	HIG1 hypoxia inducible domain family, member 1C (HIGD1C) pseudogene	processed_pseudogene	NA	0	NA	NA	NA	NA	NA	SARS2	huh75	mock	huh75
ENSG00000207205	RNVU1-15	1	RNA, variant U1 small nuclear 15 [Source:HGNC Symbol;Acc:HGNC:48320]	snRNA	101954267	1.61149	-0.56363	1.71221	-0.329182	0.742018	1	SARS2	Calu3	mock	Calu3
ENSG00000207205	RNVU1-15	1	RNA, variant U1 small nuclear 15 [Source:HGNC Symbol;Acc:HGNC:48320]	snRNA	101954267	1.61149	-1.04547	1.77114	-0.590281	0.555003	1	SARS2	huh75	mock	huh75
ENSG00000237343	AC246785.3	1	novel transcript	lncRNA	NA	0.0396106	0	6.00631	0	1	1	SARS2	Calu3	mock	Calu3
ENSG00000237343	AC246785.3	1	novel transcript	lncRNA	NA	0.0396106	0	6.00631	0	1	1	SARS2	huh75	mock	huh75
ENSG00000233586	AC246785.2	1	novel pseudogene (FLJ39739)	processed_pseudogene	NA	0.324883	2.72529	4.39942	0.619467	0.535609	1	SARS2	Calu3	mock	Calu3
ENSG00000233586	AC246785.2	1	novel pseudogene (FLJ39739)	processed_pseudogene	NA	0.324883	-1.46259	4.44164	-0.32929	0.741936	1	SARS2	huh75	mock	huh75
ENSG00000266338	NBPF15	1	NBPF member 15 [Source:HGNC Symbol;Acc:HGNC:28791]	protein_coding	284565	357.329	-0.23174	0.118536	-1.95501	0.0505818	0.177378	SARS2	Calu3	mock	Calu3
ENSG00000266338	NBPF15	1	NBPF member 15 [Source:HGNC Symbol;Acc:HGNC:28791]	protein_coding	284565	357.329	-0.0693256	0.116676	-0.594174	0.552396	1	SARS2	huh75	mock	huh75
ENSG00000227212	PFN1P6	1	profilin 1 pseudogene 6 [Source:HGNC Symbol;Acc:HGNC:42988]	processed_pseudogene	NA	0.731442	2.02086	3.15835	0.639845	0.522274	1	SARS2	Calu3	mock	Calu3
ENSG00000227212	PFN1P6	1	profilin 1 pseudogene 6 [Source:HGNC Symbol;Acc:HGNC:42988]	processed_pseudogene	NA	0.731442	0	3.20612	0	1	1	SARS2	huh75	mock	huh75
ENSG00000229002	AC246785.1	1	novel pseudogene	unprocessed_pseudogene	NA	0.0319483	0	6.00631	0	1	1	SARS2	Calu3	mock	Calu3
ENSG00000229002	AC246785.1	1	novel pseudogene	unprocessed_pseudogene	NA	0.0319483	0	6.00631	0	1	1	SARS2	huh75	mock	huh75
ENSG00000275291	RNVU1-26	1	RNA, variant U1 small nuclear 26 [Source:HGNC Symbol;Acc:HGNC:54429]	snRNA	NA	0	NA	NA	NA	NA	NA	SARS2	Calu3	mock	Calu3
ENSG00000275291	RNVU1-26	1	RNA, variant U1 small nuclear 26 [Source:HGNC Symbol;Acc:HGNC:54429]	snRNA	NA	0	NA	NA	NA	NA	NA	SARS2	huh75	mock	huh75
ENSG00000278099	RNVU1-2A	1	RNA, variant U1 small nuclear 2A [Source:HGNC Symbol;Acc:HGNC:54430]	snRNA	6063	0.111682	0	6.00631	0	1	1	SARS2	Calu3	mock	Calu3
ENSG00000278099	RNVU1-2A	1	RNA, variant U1 small nuclear 2A [Source:HGNC Symbol;Acc:HGNC:54430]	snRNA	6063	0.111682	-0.564161	6.00631	-0.093928	0.925166	1	SARS2	huh75	mock	huh75
ENSG00000277918	RNVU1-28	1	RNA, variant U1 small nuclear 28 [Source:HGNC Symbol;Acc:HGNC:54432]	snRNA	NA	0.563653	2.72203	3.45162	0.788624	0.430332	0.931287	SARS2	Calu3	mock	Calu3
ENSG00000277918	RNVU1-28	1	RNA, variant U1 small nuclear 28 [Source:HGNC Symbol;Acc:HGNC:54432]	snRNA	NA	0.563653	1.35941	3.55445	0.382454	0.702125	1	SARS2	huh75	mock	huh75
ENSG00000279782	PPIAL4F	1	peptidylprolyl isomerase A like 4F [Source:HGNC Symbol;Acc:HGNC:33999]	protein_coding	728945	0.0899822	1.17978	6.00631	0.196424	0.844278	1	SARS2	Calu3	mock	Calu3
ENSG00000279782	PPIAL4F	1	peptidylprolyl isomerase A like 4F [Source:HGNC Symbol;Acc:HGNC:33999]	protein_coding	728945	0.0899822	1.3594	6.00631	0.226328	0.820946	1	SARS2	huh75	mock	huh75
ENSG00000277199	LINC01632	1	long intergenic non-protein coding RNA 1632 [Source:HGNC Symbol;Acc:HGNC:52419]	lncRNA	NA	0.815778	0	3.13058	0	1	1	SARS2	Calu3	mock	Calu3
ENSG00000277199	LINC01632	1	long intergenic non-protein coding RNA 1632 [Source:HGNC Symbol;Acc:HGNC:52419]	lncRNA	NA	0.815778	-3.01894	2.96079	-1.01964	0.3079	1	SARS2	huh75	mock	huh75
ENSG00000224363	FP700111.1	1	novel transcript	lncRNA	NA	0	NA	NA	NA	NA	NA	SARS2	Calu3	mock	Calu3
ENSG00000224363	FP700111.1	1	novel transcript	lncRNA	NA	0	NA	NA	NA	NA	NA	SARS2	huh75	mock	huh75
ENSG00000278273	FP700107.1	1	myeloid/lymphoid or mixed-lineage leukemia 3 (MLL3) pseudogene	unprocessed_pseudogene	NA	0	NA	NA	NA	NA	NA	SARS2	Calu3	mock	Calu3
ENSG00000278273	FP700107.1	1	myeloid/lymphoid or mixed-lineage leukemia 3 (MLL3) pseudogene	unprocessed_pseudogene	NA	0	NA	NA	NA	NA	NA	SARS2	huh75	mock	huh75
ENSG00000222854	RNA5SP59	1	RNA, 5S ribosomal pseudogene 59 [Source:HGNC Symbol;Acc:HGNC:42836]	rRNA_pseudogene	NA	0	NA	NA	NA	NA	NA	SARS2	Calu3	mock	Calu3
ENSG00000222854	RNA5SP59	1	RNA, 5S ribosomal pseudogene 59 [Source:HGNC Symbol;Acc:HGNC:42836]	rRNA_pseudogene	NA	0	NA	NA	NA	NA	NA	SARS2	huh75	mock	huh75
ENSG00000273825	FP700111.2	1	otopetrin 1 (OTOP1) pseudogene	unprocessed_pseudogene	NA	0	NA	NA	NA	NA	NA	SARS2	Calu3	mock	Calu3
ENSG00000273825	FP700111.2	1	otopetrin 1 (OTOP1) pseudogene	unprocessed_pseudogene	NA	0	NA	NA	NA	NA	NA	SARS2	huh75	mock	huh75
ENSG00000287607	FP700111.3	1	transmembrane protein 128 (TMEM128) pseudogene	processed_pseudogene	NA	0	NA	NA	NA	NA	NA	SARS2	Calu3	mock	Calu3
ENSG00000287607	FP700111.3	1	transmembrane protein 128 (TMEM128) pseudogene	processed_pseudogene	NA	0	NA	NA	NA	NA	NA	SARS2	huh75	mock	huh75
ENSG00000196369	SRGAP2B	1	SLIT-ROBO Rho GTPase activating protein 2B [Source:HGNC Symbol;Acc:HGNC:35237]	protein_coding	647135	105.64	0.272654	0.138375	1.9704	0.0487928	0.171974	SARS2	Calu3	mock	Calu3
ENSG00000196369	SRGAP2B	1	SLIT-ROBO Rho GTPase activating protein 2B [Source:HGNC Symbol;Acc:HGNC:35237]	protein_coding	647135	105.64	-0.165396	0.148569	-1.11326	0.265596	1	SARS2	huh75	mock	huh75
ENSG00000271644	AC242498.1	1	RAP1, GTP-GDP dissociation stimulator 1 (RAP1GDS1) pseudogene	processed_pseudogene	NA	0	NA	NA	NA	NA	NA	SARS2	Calu3	mock	Calu3
ENSG00000271644	AC242498.1	1	RAP1, GTP-GDP dissociation stimulator 1 (RAP1GDS1) pseudogene	processed_pseudogene	NA	0	NA	NA	NA	NA	NA	SARS2	huh75	mock	huh75
ENSG00000215784	FAM72D	1	family with sequence similarity 72 member D [Source:HGNC Symbol;Acc:HGNC:33593]	protein_coding	728833	101.076	-0.232914	0.161837	-1.43919	0.150097	0.433939	SARS2	Calu3	mock	Calu3
ENSG00000215784	FAM72D	1	family with sequence similarity 72 member D [Source:HGNC Symbol;Acc:HGNC:33593]	protein_coding	728833	101.076	0.217701	0.141373	1.53991	0.123583	0.691863	SARS2	huh75	mock	huh75
ENSG00000283752	AC241585.3	1	phosphodiesterase 4D interacting protein (PDE4DIP) pseudogene	unprocessed_pseudogene	NA	0	NA	NA	NA	NA	NA	SARS2	Calu3	mock	Calu3
ENSG00000283752	AC241585.3	1	phosphodiesterase 4D interacting protein (PDE4DIP) pseudogene	unprocessed_pseudogene	NA	0	NA	NA	NA	NA	NA	SARS2	huh75	mock	huh75
ENSG00000272419	LINC01145	1	long intergenic non-protein coding RNA 1145 [Source:HGNC Symbol;Acc:HGNC:49462]	transcribed_unprocessed_pseudogene	NA	70.8509	0.854924	0.228871	3.7354	0.000187419	0.00113559	SARS2	Calu3	mock	Calu3
ENSG00000272419	LINC01145	1	long intergenic non-protein coding RNA 1145 [Source:HGNC Symbol;Acc:HGNC:49462]	transcribed_unprocessed_pseudogene	NA	70.8509	0.150431	0.221265	0.67987	0.496587	1	SARS2	huh75	mock	huh75
ENSG00000277678	RNU1-153P	1	RNA, U1 small nuclear 153, pseudogene [Source:HGNC Symbol;Acc:HGNC:54435]	snRNA	NA	0	NA	NA	NA	NA	NA	SARS2	Calu3	mock	Calu3
ENSG00000277678	RNU1-153P	1	RNA, U1 small nuclear 153, pseudogene [Source:HGNC Symbol;Acc:HGNC:54435]	snRNA	NA	0	NA	NA	NA	NA	NA	SARS2	huh75	mock	huh75
ENSG00000281571	AC241585.2	1	TEC	TEC	NA	5.36083	0.854668	0.789845	1.08207	0.279221	0.695382	SARS2	Calu3	mock	Calu3
ENSG00000281571	AC241585.2	1	TEC	TEC	NA	5.36083	0.255199	0.881418	0.289532	0.772174	1	SARS2	huh75	mock	huh75
ENSG00000223612	AC241585.1	1	EGFR-coamplified and overexpressed protein (ECOP) pseudogene	processed_pseudogene	NA	1.71173	-0.267859	1.23504	-0.216882	0.8283	1	SARS2	Calu3	mock	Calu3
ENSG00000223612	AC241585.1	1	EGFR-coamplified and overexpressed protein (ECOP) pseudogene	processed_pseudogene	NA	1.71173	-1.17008	1.48433	-0.78829	0.430527	1	SARS2	huh75	mock	huh75
ENSG00000256374	PPIAL4D	1	peptidylprolyl isomerase A like 4D [Source:HGNC Symbol;Acc:HGNC:33998]	protein_coding	645142	0	NA	NA	NA	NA	NA	SARS2	Calu3	mock	Calu3
ENSG00000256374	PPIAL4D	1	peptidylprolyl isomerase A like 4D [Source:HGNC Symbol;Acc:HGNC:33998]	protein_coding	645142	0	NA	NA	NA	NA	NA	SARS2	huh75	mock	huh75
ENSG00000271291	AC245014.2	1	HIG1 hypoxia inducible domain family, member 1C (HIGD1C) pseudogene	processed_pseudogene	NA	0	NA	NA	NA	NA	NA	SARS2	Calu3	mock	Calu3
ENSG00000271291	AC245014.2	1	HIG1 hypoxia inducible domain family, member 1C (HIGD1C) pseudogene	processed_pseudogene	NA	0	NA	NA	NA	NA	NA	SARS2	huh75	mock	huh75
ENSG00000276216	AC245014.3	1	novel transcript	lncRNA	NA	0.675362	1.1798	2.37146	0.4975	0.618837	1	SARS2	Calu3	mock	Calu3
ENSG00000276216	AC245014.3	1	novel transcript	lncRNA	NA	0.675362	1.08765	1.99156	0.546128	0.584978	1	SARS2	huh75	mock	huh75
ENSG00000207501	RNVU1-14	1	RNA, variant U1 small nuclear 14 [Source:HGNC Symbol;Acc:HGNC:48319]	snRNA	101954266	0	NA	NA	NA	NA	NA	SARS2	Calu3	mock	Calu3
ENSG00000207501	RNVU1-14	1	RNA, variant U1 small nuclear 14 [Source:HGNC Symbol;Acc:HGNC:48319]	snRNA	101954266	0	NA	NA	NA	NA	NA	SARS2	huh75	mock	huh75
ENSG00000236140	AC245014.1	1	novel transcript	lncRNA	NA	0	NA	NA	NA	NA	NA	SARS2	Calu3	mock	Calu3
ENSG00000236140	AC245014.1	1	novel transcript	lncRNA	NA	0	NA	NA	NA	NA	NA	SARS2	huh75	mock	huh75
ENSG00000162825	NBPF20	1	NBPF member 20 [Source:HGNC Symbol;Acc:HGNC:32000]	protein_coding	100288142	93.7637	0.399793	0.190703	2.09642	0.0360451	0.132276	SARS2	Calu3	mock	Calu3
ENSG00000162825	NBPF20	1	NBPF member 20 [Source:HGNC Symbol;Acc:HGNC:32000]	protein_coding	100288142	93.7637	0.224976	0.161041	1.39701	0.16241	0.794793	SARS2	huh75	mock	huh75
ENSG00000234367	PFN1P3	1	profilin 1 pseudogene 3 [Source:HGNC Symbol;Acc:HGNC:42987]	processed_pseudogene	NA	0.158217	0	6.00631	0	1	1	SARS2	Calu3	mock	Calu3
ENSG00000234367	PFN1P3	1	profilin 1 pseudogene 3 [Source:HGNC Symbol;Acc:HGNC:42987]	processed_pseudogene	NA	0.158217	0	6.00631	0	1	1	SARS2	huh75	mock	huh75
ENSG00000270384	RNU1-154P	1	RNA, U1 small nuclear 154, pseudogene [Source:HGNC Symbol;Acc:HGNC:54436]	snRNA	NA	0	NA	NA	NA	NA	NA	SARS2	Calu3	mock	Calu3
ENSG00000270384	RNU1-154P	1	RNA, U1 small nuclear 154, pseudogene [Source:HGNC Symbol;Acc:HGNC:54436]	snRNA	NA	0	NA	NA	NA	NA	NA	SARS2	huh75	mock	huh75
ENSG00000286620	AC239860.3	1	TEC	TEC	NA	0.924797	4.87514	2.24438	2.17216	0.0298437	0.11263	SARS2	Calu3	mock	Calu3
ENSG00000286620	AC239860.3	1	TEC	TEC	NA	0.924797	0.402671	2.36957	0.169934	0.865062	1	SARS2	huh75	mock	huh75
ENSG00000270722	RNVU1-31	1	RNA, variant U1 small nuclear 31 [Source:HGNC Symbol;Acc:HGNC:54448]	snRNA	NA	0.62421	3.14893	2.53859	1.24043	0.214818	0.571039	SARS2	Calu3	mock	Calu3
ENSG00000270722	RNVU1-31	1	RNA, variant U1 small nuclear 31 [Source:HGNC Symbol;Acc:HGNC:54448]	snRNA	NA	0.62421	0.397624	2.70851	0.146806	0.883286	1	SARS2	huh75	mock	huh75
ENSG00000287374	AC239860.4	1	novel transcript	lncRNA	NA	0	NA	NA	NA	NA	NA	SARS2	Calu3	mock	Calu3
ENSG00000287374	AC239860.4	1	novel transcript	lncRNA	NA	0	NA	NA	NA	NA	NA	SARS2	huh75	mock	huh75
ENSG00000278182	AC239860.2	1	phosphodiesterase 4D interacting protein (PDE4DIP) pseudogene	unprocessed_pseudogene	NA	0	NA	NA	NA	NA	NA	SARS2	Calu3	mock	Calu3
ENSG00000278182	AC239860.2	1	phosphodiesterase 4D interacting protein (PDE4DIP) pseudogene	unprocessed_pseudogene	NA	0	NA	NA	NA	NA	NA	SARS2	huh75	mock	huh75
ENSG00000275064	AC239860.1	1	phosphodiesterase 4D interacting protein (PDE4DIP) pseudogene	unprocessed_pseudogene	NA	0.0329634	0	6.00631	0	1	1	SARS2	Calu3	mock	Calu3
ENSG00000275064	AC239860.1	1	phosphodiesterase 4D interacting protein (PDE4DIP) pseudogene	unprocessed_pseudogene	NA	0.0329634	0	6.00631	0	1	1	SARS2	huh75	mock	huh75
ENSG00000272150	NBPF25P	1	NBPF member 25, pseudogene [Source:HGNC Symbol;Acc:HGNC:45046]	transcribed_unprocessed_pseudogene	101929780	11.3381	0.755656	0.498175	1.51685	0.129305	0.384617	SARS2	Calu3	mock	Calu3
ENSG00000272150	NBPF25P	1	NBPF member 25, pseudogene [Source:HGNC Symbol;Acc:HGNC:45046]	transcribed_unprocessed_pseudogene	101929780	11.3381	-0.171755	0.4384	-0.391776	0.695224	1	SARS2	huh75	mock	huh75
ENSG00000117262	GPR89A	1	G protein-coupled receptor 89A [Source:HGNC Symbol;Acc:HGNC:31984]	protein_coding	653519	127.407	-0.105996	0.164179	-0.645611	0.518532	1	SARS2	Calu3	mock	Calu3
ENSG00000117262	GPR89A	1	G protein-coupled receptor 89A [Source:HGNC Symbol;Acc:HGNC:31984]	protein_coding	653519	127.407	-0.00699638	0.124931	-0.0560018	0.95534	1	SARS2	huh75	mock	huh75
ENSG00000174827	PDZK1	1	PDZ domain containing 1 [Source:HGNC Symbol;Acc:HGNC:8821]	protein_coding	5174	620.654	-0.0944479	0.313716	-0.301062	0.763368	1	SARS2	Calu3	mock	Calu3
ENSG00000174827	PDZK1	1	PDZ domain containing 1 [Source:HGNC Symbol;Acc:HGNC:8821]	protein_coding	5174	620.654	-0.487608	0.099157	-4.91753	8.76413e-07	5.86366e-05	SARS2	huh75	mock	huh75
ENSG00000117281	CD160	1	CD160 molecule [Source:HGNC Symbol;Acc:HGNC:17013]	protein_coding	11126	1.98684	-2.2043	1.7101	-1.28899	0.197401	0.536646	SARS2	Calu3	mock	Calu3
ENSG00000117281	CD160	1	CD160 molecule [Source:HGNC Symbol;Acc:HGNC:17013]	protein_coding	11126	1.98684	0.394471	1.71068	0.230593	0.817631	1	SARS2	huh75	mock	huh75
ENSG00000265491	RNF115	1	ring finger protein 115 [Source:HGNC Symbol;Acc:HGNC:18154]	protein_coding	27246	422.758	0.914162	0.103885	8.79978	1.37085e-18	2.93207e-17	SARS2	Calu3	mock	Calu3
ENSG00000265491	RNF115	1	ring finger protein 115 [Source:HGNC Symbol;Acc:HGNC:18154]	protein_coding	27246	422.758	0.328298	0.0953369	3.44356	0.000574115	0.0149962	SARS2	huh75	mock	huh75
ENSG00000186141	POLR3C	1	RNA polymerase III subunit C [Source:HGNC Symbol;Acc:HGNC:30076]	protein_coding	10623	456.367	1.11301	0.116238	9.57521	1.01654e-21	2.6699e-20	SARS2	Calu3	mock	Calu3
ENSG00000186141	POLR3C	1	RNA polymerase III subunit C [Source:HGNC Symbol;Acc:HGNC:30076]	protein_coding	10623	456.367	0.152495	0.111439	1.36841	0.171182	0.813788	SARS2	huh75	mock	huh75
ENSG00000186364	NUDT17	1	nudix hydrolase 17 [Source:HGNC Symbol;Acc:HGNC:26618]	protein_coding	200035	38.7531	1.41653	0.243447	5.81864	5.93273e-09	6.12647e-08	SARS2	Calu3	mock	Calu3
ENSG00000186364	NUDT17	1	nudix hydrolase 17 [Source:HGNC Symbol;Acc:HGNC:26618]	protein_coding	200035	38.7531	0.5485	0.262464	2.08981	0.036635	0.329741	SARS2	huh75	mock	huh75
ENSG00000131788	PIAS3	1	protein inhibitor of activated STAT 3 [Source:HGNC Symbol;Acc:HGNC:16861]	protein_coding	10401	421.808	0.250723	0.114875	2.18256	0.0290679	0.109952	SARS2	Calu3	mock	Calu3
ENSG00000131788	PIAS3	1	protein inhibitor of activated STAT 3 [Source:HGNC Symbol;Acc:HGNC:16861]	protein_coding	10401	421.808	-0.101546	0.116498	-0.871653	0.383398	1	SARS2	huh75	mock	huh75
ENSG00000278549	MIR6736	1	microRNA 6736 [Source:HGNC Symbol;Acc:HGNC:50072]	miRNA	102466191	0	NA	NA	NA	NA	NA	SARS2	Calu3	mock	Calu3
ENSG00000278549	MIR6736	1	microRNA 6736 [Source:HGNC Symbol;Acc:HGNC:50072]	miRNA	102466191	0	NA	NA	NA	NA	NA	SARS2	huh75	mock	huh75
ENSG00000198483	ANKRD35	1	ankyrin repeat domain 35 [Source:HGNC Symbol;Acc:HGNC:26323]	protein_coding	148741	1.02514	0.698695	1.73962	0.401637	0.687951	1	SARS2	Calu3	mock	Calu3
ENSG00000198483	ANKRD35	1	ankyrin repeat domain 35 [Source:HGNC Symbol;Acc:HGNC:26323]	protein_coding	148741	1.02514	-1.45798	2.06709	-0.705331	0.480604	1	SARS2	huh75	mock	huh75
ENSG00000143127	ITGA10	1	integrin subunit alpha 10 [Source:HGNC Symbol;Acc:HGNC:6135]	protein_coding	8515	7.10137	1.28702	0.561186	2.2934	0.0218252	0.0860729	SARS2	Calu3	mock	Calu3
ENSG00000143127	ITGA10	1	integrin subunit alpha 10 [Source:HGNC Symbol;Acc:HGNC:6135]	protein_coding	8515	7.10137	0.611528	0.548819	1.11426	0.265167	1	SARS2	huh75	mock	huh75
ENSG00000244619	AC243547.1	1	novel transcript, antisense to ITGA10	lncRNA	NA	0.718113	-3.59475	3.03004	-1.18637	0.235477	0.613021	SARS2	Calu3	mock	Calu3
ENSG00000244619	AC243547.1	1	novel transcript, antisense to ITGA10	lncRNA	NA	0.718113	0	3.20934	0	1	1	SARS2	huh75	mock	huh75
ENSG00000131779	PEX11B	1	peroxisomal biogenesis factor 11 beta [Source:HGNC Symbol;Acc:HGNC:8853]	protein_coding	8799	120.422	-0.0091619	0.122989	-0.0744936	0.940618	1	SARS2	Calu3	mock	Calu3
ENSG00000131779	PEX11B	1	peroxisomal biogenesis factor 11 beta [Source:HGNC Symbol;Acc:HGNC:8853]	protein_coding	8799	120.422	-0.170097	0.162393	-1.04744	0.294896	1	SARS2	huh75	mock	huh75
ENSG00000265241	RBM8A	1	RNA binding motif protein 8A [Source:HGNC Symbol;Acc:HGNC:9905]	protein_coding	9939	1775.89	-1.22124	0.111865	-10.917	9.55701e-28	3.44812e-26	SARS2	Calu3	mock	Calu3
ENSG00000265241	RBM8A	1	RNA binding motif protein 8A [Source:HGNC Symbol;Acc:HGNC:9905]	protein_coding	9939	1775.89	0.0628006	0.108652	0.577997	0.563266	1	SARS2	huh75	mock	huh75
ENSG00000211451	GNRHR2	1	gonadotropin releasing hormone receptor 2 (pseudogene) [Source:HGNC Symbol;Acc:HGNC:16341]	transcribed_unitary_pseudogene	114814	12.5447	-1.01407	0.423771	-2.39297	0.0167127	0.0681664	SARS2	Calu3	mock	Calu3
ENSG00000211451	GNRHR2	1	gonadotropin releasing hormone receptor 2 (pseudogene) [Source:HGNC Symbol;Acc:HGNC:16341]	transcribed_unitary_pseudogene	114814	12.5447	-0.776171	0.674879	-1.15009	0.250107	0.977463	SARS2	huh75	mock	huh75
ENSG00000234222	LIX1L-AS1	1	LIX1L antisense RNA 1 [Source:HGNC Symbol;Acc:HGNC:41210]	lncRNA	105371260	6.91177	-0.4999	0.721764	-0.692609	0.488555	1	SARS2	Calu3	mock	Calu3
ENSG00000234222	LIX1L-AS1	1	LIX1L antisense RNA 1 [Source:HGNC Symbol;Acc:HGNC:41210]	lncRNA	105371260	6.91177	-0.315798	0.714684	-0.441871	0.658582	1	SARS2	huh75	mock	huh75
ENSG00000280778	AC243547.3	1	novel protein, lncRNA-POLR3GL readthrough	protein_coding	NA	0	NA	NA	NA	NA	NA	SARS2	Calu3	mock	Calu3
ENSG00000280778	AC243547.3	1	novel protein, lncRNA-POLR3GL readthrough	protein_coding	NA	0	NA	NA	NA	NA	NA	SARS2	huh75	mock	huh75
ENSG00000271601	LIX1L	1	limb and CNS expressed 1 like [Source:HGNC Symbol;Acc:HGNC:28715]	protein_coding	128077	281.241	-0.919945	0.108761	-8.45837	2.7113e-17	5.35187e-16	SARS2	Calu3	mock	Calu3
ENSG00000271601	LIX1L	1	limb and CNS expressed 1 like [Source:HGNC Symbol;Acc:HGNC:28715]	protein_coding	128077	281.241	-0.041866	0.0898751	-0.465824	0.641342	1	SARS2	huh75	mock	huh75
ENSG00000272031	ANKRD34A	1	ankyrin repeat domain 34A [Source:HGNC Symbol;Acc:HGNC:27639]	protein_coding	284615	9.26989	1.3506	0.550483	2.45348	0.0141483	0.0586797	SARS2	Calu3	mock	Calu3
ENSG00000272031	ANKRD34A	1	ankyrin repeat domain 34A [Source:HGNC Symbol;Acc:HGNC:27639]	protein_coding	284615	9.26989	-3.0433	1.40313	-2.16894	0.0300873	0.292062	SARS2	huh75	mock	huh75
ENSG00000278431	AC243547.2	1	novel transcript, antisense to ANKRD34A	lncRNA	NA	0.0631856	0	6.00631	0	1	1	SARS2	Calu3	mock	Calu3
ENSG00000278431	AC243547.2	1	novel transcript, antisense to ANKRD34A	lncRNA	NA	0.0631856	-0.564161	6.00631	-0.093928	0.925166	1	SARS2	huh75	mock	huh75
ENSG00000121851	POLR3GL	1	RNA polymerase III subunit G like [Source:HGNC Symbol;Acc:HGNC:28466]	protein_coding	84265	98.0509	-0.60156	0.153568	-3.91722	8.95772e-05	0.000572022	SARS2	Calu3	mock	Calu3
ENSG00000121851	POLR3GL	1	RNA polymerase III subunit G like [Source:HGNC Symbol;Acc:HGNC:28466]	protein_coding	84265	98.0509	-0.400888	0.182236	-2.19983	0.0278187	0.275342	SARS2	huh75	mock	huh75
ENSG00000265972	TXNIP	1	thioredoxin interacting protein [Source:HGNC Symbol;Acc:HGNC:16952]	protein_coding	10628	2846.34	2.05783	0.50207	4.09869	4.15492e-05	0.000279421	SARS2	Calu3	mock	Calu3
ENSG00000265972	TXNIP	1	thioredoxin interacting protein [Source:HGNC Symbol;Acc:HGNC:16952]	protein_coding	10628	2846.34	1.91308	0.537002	3.56252	0.000367314	0.010407	SARS2	huh75	mock	huh75
ENSG00000168509	HJV	1	hemojuvelin BMP co-receptor [Source:HGNC Symbol;Acc:HGNC:4887]	protein_coding	148738	20.6706	1.1798	1.68291	0.70105	0.483272	1	SARS2	Calu3	mock	Calu3
ENSG00000168509	HJV	1	hemojuvelin BMP co-receptor [Source:HGNC Symbol;Acc:HGNC:4887]	protein_coding	148738	20.6706	-0.594206	0.332012	-1.78971	0.0735001	0.509915	SARS2	huh75	mock	huh75
ENSG00000287190	AC239799.2	1	novel transcript	lncRNA	NA	1.50583	1.18967	1.35052	0.880896	0.378374	0.857627	SARS2	Calu3	mock	Calu3
ENSG00000287190	AC239799.2	1	novel transcript	lncRNA	NA	1.50583	-1.29061	1.1566	-1.11587	0.264479	1	SARS2	huh75	mock	huh75
ENSG00000201558	RNVU1-6	1	RNA, variant U1 small nuclear 6 [Source:HGNC Symbol;Acc:HGNC:48314]	snRNA	101954276	0	NA	NA	NA	NA	NA	SARS2	Calu3	mock	Calu3
ENSG00000201558	RNVU1-6	1	RNA, variant U1 small nuclear 6 [Source:HGNC Symbol;Acc:HGNC:48314]	snRNA	101954276	0	NA	NA	NA	NA	NA	SARS2	huh75	mock	huh75
ENSG00000233396	LINC01719	1	long intergenic non-protein coding RNA 1719 [Source:HGNC Symbol;Acc:HGNC:52506]	lncRNA	NA	40.0264	0.138961	0.266502	0.521428	0.602069	1	SARS2	Calu3	mock	Calu3
ENSG00000233396	LINC01719	1	long intergenic non-protein coding RNA 1719 [Source:HGNC Symbol;Acc:HGNC:52506]	lncRNA	NA	40.0264	0.127705	0.230203	0.55475	0.579065	1	SARS2	huh75	mock	huh75
ENSG00000271425	NBPF10	1	NBPF member 10 [Source:HGNC Symbol;Acc:HGNC:31992]	protein_coding	100132406	102.168	1.40717	0.201793	6.97332	3.09547e-12	4.25402e-11	SARS2	Calu3	mock	Calu3
ENSG00000271425	NBPF10	1	NBPF member 10 [Source:HGNC Symbol;Acc:HGNC:31992]	protein_coding	100132406	102.168	0.37754	0.209351	1.80338	0.071328	0.499571	SARS2	huh75	mock	huh75
ENSG00000264343	NOTCH2NLA	1	notch 2 N-terminal like A [Source:HGNC Symbol;Acc:HGNC:31862]	protein_coding	388677	2.72547	-0.129938	0.952927	-0.136357	0.891539	1	SARS2	Calu3	mock	Calu3
ENSG00000264343	NOTCH2NLA	1	notch 2 N-terminal like A [Source:HGNC Symbol;Acc:HGNC:31862]	protein_coding	388677	2.72547	-1.39335	1.38788	-1.00394	0.315406	1	SARS2	huh75	mock	huh75
ENSG00000276509	AC239799.1	1	novel transcript	lncRNA	NA	1.97439	3.33837	1.31467	2.53932	0.011107	0.0473638	SARS2	Calu3	mock	Calu3
ENSG00000276509	AC239799.1	1	novel transcript	lncRNA	NA	1.97439	1.11899	1.28983	0.867548	0.385642	1	SARS2	huh75	mock	huh75
ENSG00000201789	RNU6-1071P	1	RNA, U6 small nuclear 1071, pseudogene [Source:HGNC Symbol;Acc:HGNC:48034]	snRNA	NA	0	NA	NA	NA	NA	NA	SARS2	Calu3	mock	Calu3
ENSG00000201789	RNU6-1071P	1	RNA, U6 small nuclear 1071, pseudogene [Source:HGNC Symbol;Acc:HGNC:48034]	snRNA	NA	0	NA	NA	NA	NA	NA	SARS2	huh75	mock	huh75
ENSG00000271121	NUDT4P2	1	nudix hydrolase 4 pseudogene 2 [Source:HGNC Symbol;Acc:HGNC:18013]	processed_pseudogene	NA	0.0315295	0	6.00631	0	1	1	SARS2	Calu3	mock	Calu3
ENSG00000271121	NUDT4P2	1	nudix hydrolase 4 pseudogene 2 [Source:HGNC Symbol;Acc:HGNC:18013]	processed_pseudogene	NA	0.0315295	0	6.00631	0	1	1	SARS2	huh75	mock	huh75
ENSG00000277406	SEC22B4P	1	SEC22 homolog B4, pseudogene [Source:HGNC Symbol;Acc:HGNC:53892]	transcribed_unprocessed_pseudogene	NA	4.93221	-2.24458	1.16691	-1.92352	0.0544143	0.188804	SARS2	Calu3	mock	Calu3
ENSG00000277406	SEC22B4P	1	SEC22 homolog B4, pseudogene [Source:HGNC Symbol;Acc:HGNC:53892]	transcribed_unprocessed_pseudogene	NA	4.93221	-0.866469	0.656402	-1.32003	0.186826	0.848494	SARS2	huh75	mock	huh75
ENSG00000270339	PPIAL4H	1	peptidylprolyl isomerase A like 4H [Source:HGNC Symbol;Acc:HGNC:53889]	protein_coding	105371242	0	NA	NA	NA	NA	NA	SARS2	Calu3	mock	Calu3
ENSG00000270339	PPIAL4H	1	peptidylprolyl isomerase A like 4H [Source:HGNC Symbol;Acc:HGNC:53889]	protein_coding	105371242	0	NA	NA	NA	NA	NA	SARS2	huh75	mock	huh75
ENSG00000273768	RNVU1-29	1	RNA, variant U1 small nuclear 29 [Source:HGNC Symbol;Acc:HGNC:54433]	snRNA	NA	0.523276	0.248701	2.341	0.106237	0.915394	1	SARS2	Calu3	mock	Calu3
ENSG00000273768	RNVU1-29	1	RNA, variant U1 small nuclear 29 [Source:HGNC Symbol;Acc:HGNC:54433]	snRNA	NA	0.523276	1.86206	2.3354	0.797321	0.425265	1	SARS2	huh75	mock	huh75
ENSG00000287978	AC245407.2	1	novel transcript	lncRNA	100996756	17.7079	-0.896587	0.302155	-2.96731	0.00300418	0.0146039	SARS2	Calu3	mock	Calu3
ENSG00000287978	AC245407.2	1	novel transcript	lncRNA	100996756	17.7079	0.0368874	0.558529	0.0660438	0.947343	1	SARS2	huh75	mock	huh75
ENSG00000274428	RNVU1-25	1	RNA, variant U1 small nuclear 25 [Source:HGNC Symbol;Acc:HGNC:54428]	snRNA	NA	0.0418934	0	6.00631	0	1	1	SARS2	Calu3	mock	Calu3
ENSG00000274428	RNVU1-25	1	RNA, variant U1 small nuclear 25 [Source:HGNC Symbol;Acc:HGNC:54428]	snRNA	NA	0.0418934	0	6.00631	0	1	1	SARS2	huh75	mock	huh75
ENSG00000277655	AC245407.1	1	neuroblastoma breakpoint family, member 6 (NBPF6) pseudogene	unprocessed_pseudogene	NA	0.0418934	0	6.00631	0	1	1	SARS2	Calu3	mock	Calu3
ENSG00000277655	AC245407.1	1	neuroblastoma breakpoint family, member 6 (NBPF6) pseudogene	unprocessed_pseudogene	NA	0.0418934	0	6.00631	0	1	1	SARS2	huh75	mock	huh75
ENSG00000276975	HYDIN2	1	HYDIN axonemal central pair apparatus protein 2 (pseudogene) [Source:HGNC Symbol;Acc:HGNC:33129]	transcribed_unprocessed_pseudogene	NA	49.9433	2.07074	1.56603	1.32229	0.186073	0.513761	SARS2	Calu3	mock	Calu3
ENSG00000276975	HYDIN2	1	HYDIN axonemal central pair apparatus protein 2 (pseudogene) [Source:HGNC Symbol;Acc:HGNC:33129]	transcribed_unprocessed_pseudogene	NA	49.9433	0.169001	0.200402	0.84331	0.399055	1	SARS2	huh75	mock	huh75
ENSG00000274408	RNA5SP536	1	RNA, 5S ribosomal pseudogene 536 [Source:HGNC Symbol;Acc:HGNC:53805]	rRNA	NA	0	NA	NA	NA	NA	NA	SARS2	Calu3	mock	Calu3
ENSG00000274408	RNA5SP536	1	RNA, 5S ribosomal pseudogene 536 [Source:HGNC Symbol;Acc:HGNC:53805]	rRNA	NA	0	NA	NA	NA	NA	NA	SARS2	huh75	mock	huh75
ENSG00000274450	AC241929.1	1		snRNA	NA	0	NA	NA	NA	NA	NA	SARS2	Calu3	mock	Calu3
ENSG00000274450	AC241929.1	1		snRNA	NA	0	NA	NA	NA	NA	NA	SARS2	huh75	mock	huh75
ENSG00000268043	NBPF12	1	NBPF member 12 [Source:HGNC Symbol;Acc:HGNC:24297]	protein_coding	149013	222.458	0.788312	0.122312	6.44508	1.1554e-10	1.39306e-09	SARS2	Calu3	mock	Calu3
ENSG00000268043	NBPF12	1	NBPF member 12 [Source:HGNC Symbol;Acc:HGNC:24297]	protein_coding	149013	222.458	-0.0303648	0.10532	-0.28831	0.773109	1	SARS2	huh75	mock	huh75
ENSG00000244371	PFN1P8	1	profilin 1 pseudogene 8 [Source:HGNC Symbol;Acc:HGNC:42986]	processed_pseudogene	NA	0	NA	NA	NA	NA	NA	SARS2	Calu3	mock	Calu3
ENSG00000244371	PFN1P8	1	profilin 1 pseudogene 8 [Source:HGNC Symbol;Acc:HGNC:42986]	processed_pseudogene	NA	0	NA	NA	NA	NA	NA	SARS2	huh75	mock	huh75
ENSG00000234225	AC244394.2	1	novel transcript	lncRNA	NA	0.186726	1.17978	6.00631	0.196424	0.844278	1	SARS2	Calu3	mock	Calu3
ENSG00000234225	AC244394.2	1	novel transcript	lncRNA	NA	0.186726	0	6.00631	0	1	1	SARS2	huh75	mock	huh75
ENSG00000227242	NBPF13P	1	NBPF member 13, pseudogene [Source:HGNC Symbol;Acc:HGNC:31995]	unprocessed_pseudogene	NA	1.62889	2.01896	1.78203	1.13296	0.257232	0.655103	SARS2	Calu3	mock	Calu3
ENSG00000227242	NBPF13P	1	NBPF member 13, pseudogene [Source:HGNC Symbol;Acc:HGNC:31995]	unprocessed_pseudogene	NA	1.62889	3.29809	1.69681	1.9437	0.0519316	0.411852	SARS2	huh75	mock	huh75
ENSG00000225603	AC244394.1	1	insulin-like growth factor 2 mRNA binding protein 2 (IGF2BP2) pseudogene	processed_pseudogene	NA	0.119061	1.17978	6.00631	0.196424	0.844278	1	SARS2	Calu3	mock	Calu3
ENSG00000225603	AC244394.1	1	insulin-like growth factor 2 mRNA binding protein 2 (IGF2BP2) pseudogene	processed_pseudogene	NA	0.119061	1.3594	6.00631	0.226328	0.820946	1	SARS2	huh75	mock	huh75
ENSG00000201142	RNU1-151P	1	RNA, U1 small nuclear 151, pseudogene [Source:HGNC Symbol;Acc:HGNC:53616]	snRNA	NA	0	NA	NA	NA	NA	NA	SARS2	Calu3	mock	Calu3
ENSG00000201142	RNU1-151P	1	RNA, U1 small nuclear 151, pseudogene [Source:HGNC Symbol;Acc:HGNC:53616]	snRNA	NA	0	NA	NA	NA	NA	NA	SARS2	huh75	mock	huh75
ENSG00000230832	AC241584.1	1	Sjogren syndrome antigen B (autoantigen La) (SSB) pseudogene	processed_pseudogene	NA	1.83714	2.38726	1.56129	1.52903	0.126257	0.377372	SARS2	Calu3	mock	Calu3
ENSG00000230832	AC241584.1	1	Sjogren syndrome antigen B (autoantigen La) (SSB) pseudogene	processed_pseudogene	NA	1.83714	0.20608	1.08428	0.190061	0.849261	1	SARS2	huh75	mock	huh75
ENSG00000286172	RNVU1-8	1	RNA, variant U1 small nuclear 8 [Source:HGNC Symbol;Acc:HGNC:48315]	snRNA	101447996	0.3515	-0.743784	3.74705	-0.198499	0.842655	1	SARS2	Calu3	mock	Calu3
ENSG00000286172	RNVU1-8	1	RNA, variant U1 small nuclear 8 [Source:HGNC Symbol;Acc:HGNC:48315]	snRNA	101447996	0.3515	-1.09428	3.6526	-0.29959	0.76449	1	SARS2	huh75	mock	huh75
ENSG00000283342	AC241584.2	1	neuroblastoma breakpoint family, member 13, pseudogene	unprocessed_pseudogene	NA	9.34112	1.20971	1.29993	0.930596	0.352063	0.816435	SARS2	Calu3	mock	Calu3
ENSG00000283342	AC241584.2	1	neuroblastoma breakpoint family, member 13, pseudogene	unprocessed_pseudogene	NA	9.34112	-0.574308	0.46314	-1.24003	0.214963	0.907025	SARS2	huh75	mock	huh75
ENSG00000131791	PRKAB2	1	protein kinase AMP-activated non-catalytic subunit beta 2 [Source:HGNC Symbol;Acc:HGNC:9379]	protein_coding	5565	1240.25	0.0204501	0.0876198	0.233395	0.815454	1	SARS2	Calu3	mock	Calu3
ENSG00000131791	PRKAB2	1	protein kinase AMP-activated non-catalytic subunit beta 2 [Source:HGNC Symbol;Acc:HGNC:9379]	protein_coding	5565	1240.25	-0.257083	0.0754943	-3.40533	0.000660845	0.0168688	SARS2	huh75	mock	huh75
ENSG00000180867	PDIA3P1	1	protein disulfide isomerase family A member 3 pseudogene 1 [Source:HGNC Symbol;Acc:HGNC:4607]	transcribed_processed_pseudogene	NA	67.3133	0.400275	0.176197	2.27174	0.0231022	0.0905007	SARS2	Calu3	mock	Calu3
ENSG00000180867	PDIA3P1	1	protein disulfide isomerase family A member 3 pseudogene 1 [Source:HGNC Symbol;Acc:HGNC:4607]	transcribed_processed_pseudogene	NA	67.3133	-0.27584	0.211837	-1.30213	0.192871	0.860272	SARS2	huh75	mock	huh75
ENSG00000237188	AC242426.2	1	novel transcript, antisense to FMO5	lncRNA	NA	1.19329	1.64279	1.81347	0.905885	0.364997	0.837718	SARS2	Calu3	mock	Calu3
ENSG00000237188	AC242426.2	1	novel transcript, antisense to FMO5	lncRNA	NA	1.19329	2.42792	1.77141	1.37062	0.170495	0.81285	SARS2	huh75	mock	huh75
ENSG00000131781	FMO5	1	flavin containing dimethylaniline monoxygenase 5 [Source:HGNC Symbol;Acc:HGNC:3773]	protein_coding	2330	137.694	-0.724714	0.533109	-1.35941	0.174017	0.487606	SARS2	Calu3	mock	Calu3
ENSG00000131781	FMO5	1	flavin containing dimethylaniline monoxygenase 5 [Source:HGNC Symbol;Acc:HGNC:3773]	protein_coding	2330	137.694	-0.733071	0.163549	-4.48226	7.38556e-06	0.000395584	SARS2	huh75	mock	huh75
ENSG00000226015	CCT8P1	1	chaperonin containing TCP1 subunit 8 pseudogene 1 [Source:HGNC Symbol;Acc:HGNC:35144]	processed_pseudogene	NA	14.1141	-3.22502	1.34561	-2.3967	0.0165435	0.0675197	SARS2	Calu3	mock	Calu3
ENSG00000226015	CCT8P1	1	chaperonin containing TCP1 subunit 8 pseudogene 1 [Source:HGNC Symbol;Acc:HGNC:35144]	processed_pseudogene	NA	14.1141	-0.653391	0.38768	-1.68539	0.0919138	0.586158	SARS2	huh75	mock	huh75
ENSG00000236806	RPL7AP15	1	ribosomal protein L7a pseudogene 15 [Source:HGNC Symbol;Acc:HGNC:36873]	processed_pseudogene	NA	0.510466	2.40081	2.91275	0.82424	0.409803	0.903625	SARS2	Calu3	mock	Calu3
ENSG00000236806	RPL7AP15	1	ribosomal protein L7a pseudogene 15 [Source:HGNC Symbol;Acc:HGNC:36873]	processed_pseudogene	NA	0.510466	0	3.07307	0	1	1	SARS2	huh75	mock	huh75
ENSG00000131778	CHD1L	1	chromodomain helicase DNA binding protein 1 like [Source:HGNC Symbol;Acc:HGNC:1916]	protein_coding	9557	16.6062	-0.301755	0.481341	-0.626904	0.530722	1	SARS2	Calu3	mock	Calu3
ENSG00000131778	CHD1L	1	chromodomain helicase DNA binding protein 1 like [Source:HGNC Symbol;Acc:HGNC:1916]	protein_coding	9557	16.6062	-0.810748	0.320117	-2.53266	0.01132	0.146813	SARS2	huh75	mock	huh75
ENSG00000278811	LINC00624	1	long intergenic non-protein coding RNA 624 [Source:HGNC Symbol;Acc:HGNC:44254]	lncRNA	100289211	1.86055	2.06867	1.75825	1.17655	0.239375	0.620331	SARS2	Calu3	mock	Calu3
ENSG00000278811	LINC00624	1	long intergenic non-protein coding RNA 624 [Source:HGNC Symbol;Acc:HGNC:44254]	lncRNA	100289211	1.86055	2.47636	1.14268	2.16714	0.0302239	0.292691	SARS2	huh75	mock	huh75
ENSG00000213226	AC242426.1	1	prostaglandin reductase 1 (PTGR1) pseudogene	processed_pseudogene	NA	0.261391	0	6.00631	0	1	1	SARS2	Calu3	mock	Calu3
ENSG00000213226	AC242426.1	1	prostaglandin reductase 1 (PTGR1) pseudogene	processed_pseudogene	NA	0.261391	1.3594	6.00631	0.226328	0.820946	1	SARS2	huh75	mock	huh75
ENSG00000226653	OR13Z1P	1	olfactory receptor family 13 subfamily Z member 1 pseudogene [Source:HGNC Symbol;Acc:HGNC:31240]	unitary_pseudogene	NA	0	NA	NA	NA	NA	NA	SARS2	Calu3	mock	Calu3
ENSG00000226653	OR13Z1P	1	olfactory receptor family 13 subfamily Z member 1 pseudogene [Source:HGNC Symbol;Acc:HGNC:31240]	unitary_pseudogene	NA	0	NA	NA	NA	NA	NA	SARS2	huh75	mock	huh75
ENSG00000207209	AC242425.1	1		misc_RNA	NA	0	NA	NA	NA	NA	NA	SARS2	Calu3	mock	Calu3
ENSG00000207209	AC242425.1	1		misc_RNA	NA	0	NA	NA	NA	NA	NA	SARS2	huh75	mock	huh75
ENSG00000272443	OR13Z2P	1	olfactory receptor family 13 subfamily Z member 2 pseudogene [Source:HGNC Symbol;Acc:HGNC:31241]	unprocessed_pseudogene	NA	0.472071	0	3.03957	0	1	1	SARS2	Calu3	mock	Calu3
ENSG00000272443	OR13Z2P	1	olfactory receptor family 13 subfamily Z member 2 pseudogene [Source:HGNC Symbol;Acc:HGNC:31241]	unprocessed_pseudogene	NA	0.472071	-0.513975	2.98011	-0.172469	0.863069	1	SARS2	huh75	mock	huh75
ENSG00000272480	OR13Z3P	1	olfactory receptor family 13 subfamily Z member 3 pseudogene [Source:HGNC Symbol;Acc:HGNC:31242]	unprocessed_pseudogene	NA	0.0791085	0	6.00631	0	1	1	SARS2	Calu3	mock	Calu3
ENSG00000272480	OR13Z3P	1	olfactory receptor family 13 subfamily Z member 3 pseudogene [Source:HGNC Symbol;Acc:HGNC:31242]	unprocessed_pseudogene	NA	0.0791085	0	6.00631	0	1	1	SARS2	huh75	mock	huh75
ENSG00000116128	BCL9	1	BCL9 transcription coactivator [Source:HGNC Symbol;Acc:HGNC:1008]	protein_coding	607	680.448	0.261602	0.0668448	3.91358	9.09387e-05	0.000580037	SARS2	Calu3	mock	Calu3
ENSG00000116128	BCL9	1	BCL9 transcription coactivator [Source:HGNC Symbol;Acc:HGNC:1008]	protein_coding	607	680.448	0.0899632	0.0623684	1.44245	0.149176	0.765058	SARS2	huh75	mock	huh75
ENSG00000162836	ACP6	1	acid phosphatase 6, lysophosphatidic [Source:HGNC Symbol;Acc:HGNC:29609]	protein_coding	51205	450.678	-0.61669	0.0879149	-7.01462	2.30572e-12	3.20098e-11	SARS2	Calu3	mock	Calu3
ENSG00000162836	ACP6	1	acid phosphatase 6, lysophosphatidic [Source:HGNC Symbol;Acc:HGNC:29609]	protein_coding	51205	450.678	-0.450769	0.124203	-3.6293	0.00028419	0.00850696	SARS2	huh75	mock	huh75
ENSG00000277762	RN7SL261P	1	RNA, 7SL, cytoplasmic 261, pseudogene [Source:HGNC Symbol;Acc:HGNC:46277]	misc_RNA	NA	0	NA	NA	NA	NA	NA	SARS2	Calu3	mock	Calu3
ENSG00000277762	RN7SL261P	1	RNA, 7SL, cytoplasmic 261, pseudogene [Source:HGNC Symbol;Acc:HGNC:46277]	misc_RNA	NA	0	NA	NA	NA	NA	NA	SARS2	huh75	mock	huh75
ENSG00000227139	AC241644.1	1	novel transcript	lncRNA	NA	0	NA	NA	NA	NA	NA	SARS2	Calu3	mock	Calu3
ENSG00000227139	AC241644.1	1	novel transcript	lncRNA	NA	0	NA	NA	NA	NA	NA	SARS2	huh75	mock	huh75
ENSG00000265107	GJA5	1	gap junction protein alpha 5 [Source:HGNC Symbol;Acc:HGNC:4279]	protein_coding	2702	0	NA	NA	NA	NA	NA	SARS2	Calu3	mock	Calu3
ENSG00000265107	GJA5	1	gap junction protein alpha 5 [Source:HGNC Symbol;Acc:HGNC:4279]	protein_coding	2702	0	NA	NA	NA	NA	NA	SARS2	huh75	mock	huh75
ENSG00000274415	AC241644.3	1	novel transcript, antisense to GJA5	lncRNA	NA	0.0837673	0.218004	6.00631	0.0362958	0.971047	1	SARS2	Calu3	mock	Calu3
ENSG00000274415	AC241644.3	1	novel transcript, antisense to GJA5	lncRNA	NA	0.0837673	0	6.00631	0	1	1	SARS2	huh75	mock	huh75
ENSG00000234190	AC241644.2	1	novel transcript	lncRNA	NA	0.0418934	0	6.00631	0	1	1	SARS2	Calu3	mock	Calu3
ENSG00000234190	AC241644.2	1	novel transcript	lncRNA	NA	0.0418934	0	6.00631	0	1	1	SARS2	huh75	mock	huh75
ENSG00000223728	AC239801.1	1	PRAME family member 17 (PRAMEF17) pseudogene	processed_pseudogene	NA	0.0398759	1.17978	6.00631	0.196424	0.844278	1	SARS2	Calu3	mock	Calu3
ENSG00000223728	AC239801.1	1	PRAME family member 17 (PRAMEF17) pseudogene	processed_pseudogene	NA	0.0398759	0	6.00631	0	1	1	SARS2	huh75	mock	huh75
ENSG00000121634	GJA8	1	gap junction protein alpha 8 [Source:HGNC Symbol;Acc:HGNC:4281]	protein_coding	2703	0	NA	NA	NA	NA	NA	SARS2	Calu3	mock	Calu3
ENSG00000121634	GJA8	1	gap junction protein alpha 8 [Source:HGNC Symbol;Acc:HGNC:4281]	protein_coding	2703	0	NA	NA	NA	NA	NA	SARS2	huh75	mock	huh75
ENSG00000188092	GPR89B	1	G protein-coupled receptor 89B [Source:HGNC Symbol;Acc:HGNC:13840]	protein_coding	51463	68.9112	-0.541965	0.219495	-2.46915	0.0135436	0.0564789	SARS2	Calu3	mock	Calu3
ENSG00000188092	GPR89B	1	G protein-coupled receptor 89B [Source:HGNC Symbol;Acc:HGNC:13840]	protein_coding	51463	68.9112	-0.178479	0.177834	-1.00362	0.31556	1	SARS2	huh75	mock	huh75
ENSG00000215859	PDZK1P1	1	PDZ domain containing 1 pseudogene 1 [Source:HGNC Symbol;Acc:HGNC:31974]	transcribed_unprocessed_pseudogene	NA	0.849714	0	2.14327	0	1	1	SARS2	Calu3	mock	Calu3
ENSG00000215859	PDZK1P1	1	PDZ domain containing 1 pseudogene 1 [Source:HGNC Symbol;Acc:HGNC:31974]	transcribed_unprocessed_pseudogene	NA	0.849714	-1.19701	1.78965	-0.668854	0.503588	1	SARS2	huh75	mock	huh75
ENSG00000273059	AC239803.1	1	novel transcript	lncRNA	NA	1.07483	-0.777438	1.43276	-0.542615	0.587395	1	SARS2	Calu3	mock	Calu3
ENSG00000273059	AC239803.1	1	novel transcript	lncRNA	NA	1.07483	-1.50394	1.71125	-0.878854	0.37948	1	SARS2	huh75	mock	huh75
ENSG00000274372	LINC02804	1	long intergenic non-protein coding RNA 2804 [Source:HGNC Symbol;Acc:HGNC:54338]	lncRNA	NA	26.1571	-0.106524	0.372667	-0.285842	0.774999	1	SARS2	Calu3	mock	Calu3
ENSG00000274372	LINC02804	1	long intergenic non-protein coding RNA 2804 [Source:HGNC Symbol;Acc:HGNC:54338]	lncRNA	NA	26.1571	0.464216	0.328172	1.41455	0.1572	0.781287	SARS2	huh75	mock	huh75
ENSG00000206791	RNU1-129P	1	RNA, U1 small nuclear 129, pseudogene [Source:HGNC Symbol;Acc:HGNC:48471]	snRNA	NA	0	NA	NA	NA	NA	NA	SARS2	Calu3	mock	Calu3
ENSG00000206791	RNU1-129P	1	RNA, U1 small nuclear 129, pseudogene [Source:HGNC Symbol;Acc:HGNC:48471]	snRNA	NA	0	NA	NA	NA	NA	NA	SARS2	huh75	mock	huh75
ENSG00000206585	RNVU1-7	1	RNA, variant U1 small nuclear 7 [Source:HGNC Symbol;Acc:HGNC:37500]	snRNA	26864	0.424663	0.218007	2.54373	0.0857036	0.931702	1	SARS2	Calu3	mock	Calu3
ENSG00000206585	RNVU1-7	1	RNA, variant U1 small nuclear 7 [Source:HGNC Symbol;Acc:HGNC:37500]	snRNA	26864	0.424663	-2.02421	2.40562	-0.841451	0.400095	1	SARS2	huh75	mock	huh75
ENSG00000229828	PDE4DIPP1	1	phosphodiesterase 4D interacting protein pseudogene 1 [Source:HGNC Symbol;Acc:HGNC:50867]	unprocessed_pseudogene	NA	0.755936	0	3.9876	0	1	1	SARS2	Calu3	mock	Calu3
ENSG00000229828	PDE4DIPP1	1	phosphodiesterase 4D interacting protein pseudogene 1 [Source:HGNC Symbol;Acc:HGNC:50867]	unprocessed_pseudogene	NA	0.755936	1.91749	3.89731	0.492004	0.622717	1	SARS2	huh75	mock	huh75
ENSG00000263956	NBPF11	1	NBPF member 11 [Source:HGNC Symbol;Acc:HGNC:31993]	protein_coding	200030	237.158	0.548955	0.11541	4.75655	1.96928e-06	1.56786e-05	SARS2	Calu3	mock	Calu3
ENSG00000263956	NBPF11	1	NBPF member 11 [Source:HGNC Symbol;Acc:HGNC:31993]	protein_coding	200030	237.158	0.328753	0.113296	2.90171	0.00371134	0.0644223	SARS2	huh75	mock	huh75
ENSG00000225080	PFN1P4	1	profilin 1 pseudogene 4 [Source:HGNC Symbol;Acc:HGNC:42992]	processed_pseudogene	NA	0	NA	NA	NA	NA	NA	SARS2	Calu3	mock	Calu3
ENSG00000225080	PFN1P4	1	profilin 1 pseudogene 4 [Source:HGNC Symbol;Acc:HGNC:42992]	processed_pseudogene	NA	0	NA	NA	NA	NA	NA	SARS2	huh75	mock	huh75
ENSG00000198658	ABHD17AP1	1	ABHD17A pseudogene 1 [Source:HGNC Symbol;Acc:HGNC:28394]	unprocessed_pseudogene	NA	0.337023	0	5.44994	0	1	1	SARS2	Calu3	mock	Calu3
ENSG00000198658	ABHD17AP1	1	ABHD17A pseudogene 1 [Source:HGNC Symbol;Acc:HGNC:28394]	unprocessed_pseudogene	NA	0.337023	0	5.44994	0	1	1	SARS2	huh75	mock	huh75
ENSG00000232265	LINC02805	1	long intergenic non-protein coding RNA 2805 [Source:HGNC Symbol;Acc:HGNC:54339]	lncRNA	NA	0.191744	0	6.00631	0	1	1	SARS2	Calu3	mock	Calu3
ENSG00000232265	LINC02805	1	long intergenic non-protein coding RNA 2805 [Source:HGNC Symbol;Acc:HGNC:54339]	lncRNA	NA	0.191744	0	6.00631	0	1	1	SARS2	huh75	mock	huh75
ENSG00000227733	AC239809.3	1	novel transcript	lncRNA	NA	33.2795	2.06673	1.5703	1.31613	0.188129	0.518132	SARS2	Calu3	mock	Calu3
ENSG00000227733	AC239809.3	1	novel transcript	lncRNA	NA	33.2795	-0.0512733	0.243648	-0.21044	0.833324	1	SARS2	huh75	mock	huh75
ENSG00000238765	RNA5SP57	1	RNA, 5S ribosomal pseudogene 57 [Source:HGNC Symbol;Acc:HGNC:42834]	rRNA_pseudogene	NA	0	NA	NA	NA	NA	NA	SARS2	Calu3	mock	Calu3
ENSG00000238765	RNA5SP57	1	RNA, 5S ribosomal pseudogene 57 [Source:HGNC Symbol;Acc:HGNC:42834]	rRNA_pseudogene	NA	0	NA	NA	NA	NA	NA	SARS2	huh75	mock	huh75
ENSG00000224335	AC239809.1	1	neuroblastoma breakpoint family, member 4 (NBPF4) pseudogene	unprocessed_pseudogene	NA	0	NA	NA	NA	NA	NA	SARS2	Calu3	mock	Calu3
ENSG00000224335	AC239809.1	1	neuroblastoma breakpoint family, member 4 (NBPF4) pseudogene	unprocessed_pseudogene	NA	0	NA	NA	NA	NA	NA	SARS2	huh75	mock	huh75
ENSG00000227700	AC239809.2	1	novel pseudogene	processed_pseudogene	NA	0	NA	NA	NA	NA	NA	SARS2	Calu3	mock	Calu3
ENSG00000227700	AC239809.2	1	novel pseudogene	processed_pseudogene	NA	0	NA	NA	NA	NA	NA	SARS2	huh75	mock	huh75
ENSG00000199879	RNVU1-22	1	RNA, variant U1 small nuclear 22 [Source:HGNC Symbol;Acc:HGNC:48462]	snRNA	NA	0.298023	0	6.00631	0	1	1	SARS2	Calu3	mock	Calu3
ENSG00000199879	RNVU1-22	1	RNA, variant U1 small nuclear 22 [Source:HGNC Symbol;Acc:HGNC:48462]	snRNA	NA	0.298023	1.3594	6.00631	0.226328	0.820946	1	SARS2	huh75	mock	huh75
ENSG00000234283	LINC01731	1	long intergenic non-protein coding RNA 1731 [Source:HGNC Symbol;Acc:HGNC:52519]	lncRNA	NA	0.148901	0	6.00631	0	1	1	SARS2	Calu3	mock	Calu3
ENSG00000234283	LINC01731	1	long intergenic non-protein coding RNA 1731 [Source:HGNC Symbol;Acc:HGNC:52519]	lncRNA	NA	0.148901	1.3594	6.00631	0.226328	0.820946	1	SARS2	huh75	mock	huh75
ENSG00000228626	AC245100.3	1	novel pseudogene	unprocessed_pseudogene	NA	0.0319483	0	6.00631	0	1	1	SARS2	Calu3	mock	Calu3
ENSG00000228626	AC245100.3	1	novel pseudogene	unprocessed_pseudogene	NA	0.0319483	0	6.00631	0	1	1	SARS2	huh75	mock	huh75
ENSG00000274020	LINC01138	1	long intergenic non-protein coding RNA 1138 [Source:HGNC Symbol;Acc:HGNC:49454]	lncRNA	NA	61.4627	0.966017	0.220573	4.37958	1.18909e-05	8.62276e-05	SARS2	Calu3	mock	Calu3
ENSG00000274020	LINC01138	1	long intergenic non-protein coding RNA 1138 [Source:HGNC Symbol;Acc:HGNC:49454]	lncRNA	NA	61.4627	0.111827	0.183994	0.607776	0.543336	1	SARS2	huh75	mock	huh75
ENSG00000238107	LINC02806	1	long intergenic non-protein coding RNA 2806 [Source:HGNC Symbol;Acc:HGNC:27628]	lncRNA	NA	0.413335	0	5.33015	0	1	1	SARS2	Calu3	mock	Calu3
ENSG00000238107	LINC02806	1	long intergenic non-protein coding RNA 2806 [Source:HGNC Symbol;Acc:HGNC:27628]	lncRNA	NA	0.413335	0.98256	5.23217	0.187792	0.85104	1	SARS2	huh75	mock	huh75
ENSG00000224481	AC245100.1	1	novel transcript	lncRNA	NA	0.344701	-0.789126	4.47741	-0.176246	0.860101	1	SARS2	Calu3	mock	Calu3
ENSG00000224481	AC245100.1	1	novel transcript	lncRNA	NA	0.344701	0	4.52436	0	1	1	SARS2	huh75	mock	huh75
ENSG00000235988	AC245100.5	1	novel pseudogene	processed_pseudogene	NA	0.106131	0	6.00631	0	1	1	SARS2	Calu3	mock	Calu3
ENSG00000235988	AC245100.5	1	novel pseudogene	processed_pseudogene	NA	0.106131	0	6.00631	0	1	1	SARS2	huh75	mock	huh75
ENSG00000252744	Y_RNA	1	Y RNA [Source:RFAM;Acc:RF00019]	misc_RNA	NA	0	NA	NA	NA	NA	NA	SARS2	Calu3	mock	Calu3
ENSG00000252744	Y_RNA	1	Y RNA [Source:RFAM;Acc:RF00019]	misc_RNA	NA	0	NA	NA	NA	NA	NA	SARS2	huh75	mock	huh75
ENSG00000283676	MIR5087	1	microRNA 5087 [Source:HGNC Symbol;Acc:HGNC:43480]	miRNA	100847044	0.120688	0	6.00631	0	1	1	SARS2	Calu3	mock	Calu3
ENSG00000283676	MIR5087	1	microRNA 5087 [Source:HGNC Symbol;Acc:HGNC:43480]	miRNA	100847044	0.120688	0.397618	6.00631	0.0662001	0.947219	1	SARS2	huh75	mock	huh75
ENSG00000202408	RNVU1-21	1	RNA, variant U1 small nuclear 21 [Source:HGNC Symbol;Acc:HGNC:48464]	snRNA	NA	0.0329634	0	6.00631	0	1	1	SARS2	Calu3	mock	Calu3
ENSG00000202408	RNVU1-21	1	RNA, variant U1 small nuclear 21 [Source:HGNC Symbol;Acc:HGNC:48464]	snRNA	NA	0.0329634	0	6.00631	0	1	1	SARS2	huh75	mock	huh75
ENSG00000272824	AC245100.6	1	novel transcript	lncRNA	NA	0.776638	-1.17695	2.50586	-0.469679	0.638584	1	SARS2	Calu3	mock	Calu3
ENSG00000272824	AC245100.6	1	novel transcript	lncRNA	NA	0.776638	-0.564169	2.73691	-0.206134	0.836686	1	SARS2	huh75	mock	huh75
ENSG00000207340	RNVU1-1	1	RNA, variant U1 small nuclear 1 [Source:HGNC Symbol;Acc:HGNC:10133]	snRNA	101954273	0.655101	0.953496	2.67394	0.356588	0.7214	1	SARS2	Calu3	mock	Calu3
ENSG00000207340	RNVU1-1	1	RNA, variant U1 small nuclear 1 [Source:HGNC Symbol;Acc:HGNC:10133]	snRNA	101954273	0.655101	3.61318	2.68342	1.34648	0.178147	0.82922	SARS2	huh75	mock	huh75
ENSG00000252135	RNU1-155P	1	RNA, U1 small nuclear 155 pseudogene [Source:HGNC Symbol;Acc:HGNC:54437]	snRNA	NA	0.333588	2.68894	5.94737	0.452122	0.651181	1	SARS2	Calu3	mock	Calu3
ENSG00000252135	RNU1-155P	1	RNA, U1 small nuclear 155 pseudogene [Source:HGNC Symbol;Acc:HGNC:54437]	snRNA	NA	0.333588	1.3594	6.00631	0.226328	0.820946	1	SARS2	huh75	mock	huh75
ENSG00000278596	MIR6077	1	microRNA 6077 [Source:HGNC Symbol;Acc:HGNC:50025]	miRNA	102466225	0.174014	2.21444	5.96968	0.370947	0.710677	1	SARS2	Calu3	mock	Calu3
ENSG00000278596	MIR6077	1	microRNA 6077 [Source:HGNC Symbol;Acc:HGNC:50025]	miRNA	102466225	0.174014	0	6.00631	0	1	1	SARS2	huh75	mock	huh75
ENSG00000238825	RNVU1-2	1	RNA, variant U1 small nuclear 2 [Source:HGNC Symbol;Acc:HGNC:48308]	snRNA	NA	0.0377986	-0.743776	6.00631	-0.123832	0.901448	1	SARS2	Calu3	mock	Calu3
ENSG00000238825	RNVU1-2	1	RNA, variant U1 small nuclear 2 [Source:HGNC Symbol;Acc:HGNC:48308]	snRNA	NA	0.0377986	0	6.00631	0	1	1	SARS2	huh75	mock	huh75
ENSG00000231551	AC245100.4	1	phosphodiesterase 4D interacting protein (PDE4DIP) pseudogene	transcribed_unprocessed_pseudogene	NA	16.8947	0.778362	0.435221	1.78843	0.0737068	0.242799	SARS2	Calu3	mock	Calu3
ENSG00000231551	AC245100.4	1	phosphodiesterase 4D interacting protein (PDE4DIP) pseudogene	transcribed_unprocessed_pseudogene	NA	16.8947	0.0808144	0.341794	0.236442	0.81309	1	SARS2	huh75	mock	huh75
ENSG00000201183	RNVU1-3	1	RNA, variant U1 small nuclear 3 [Source:HGNC Symbol;Acc:HGNC:48311]	snRNA	101954272	0.2661	1.17979	4.63326	0.254635	0.799005	1	SARS2	Calu3	mock	Calu3
ENSG00000201183	RNVU1-3	1	RNA, variant U1 small nuclear 3 [Source:HGNC Symbol;Acc:HGNC:48311]	snRNA	101954272	0.2661	-1.43975	4.59731	-0.313171	0.75415	1	SARS2	huh75	mock	huh75
ENSG00000225871	AC245100.2	1	family with sequence similarity 91, member A1 (FAM91A1) pseudogene	processed_pseudogene	NA	0.0662517	-0.743776	6.00631	-0.123832	0.901448	1	SARS2	Calu3	mock	Calu3
ENSG00000225871	AC245100.2	1	family with sequence similarity 91, member A1 (FAM91A1) pseudogene	processed_pseudogene	NA	0.0662517	0	6.00631	0	1	1	SARS2	huh75	mock	huh75
ENSG00000285062	AC245100.8	1	poly(ADP-ribose) polymerase family member 8 (PARP8) pseudogene	transcribed_unprocessed_pseudogene	NA	0	NA	NA	NA	NA	NA	SARS2	Calu3	mock	Calu3
ENSG00000285062	AC245100.8	1	poly(ADP-ribose) polymerase family member 8 (PARP8) pseudogene	transcribed_unprocessed_pseudogene	NA	0	NA	NA	NA	NA	NA	SARS2	huh75	mock	huh75
ENSG00000280649	AC245100.7	1	TEC	TEC	NA	20.6282	0.394061	0.315738	1.24806	0.212007	0.565393	SARS2	Calu3	mock	Calu3
ENSG00000280649	AC245100.7	1	TEC	TEC	NA	20.6282	0.989836	0.368668	2.6849	0.00725517	0.107242	SARS2	huh75	mock	huh75
ENSG00000236334	PPIAL4G	1	peptidylprolyl isomerase A like 4G [Source:HGNC Symbol;Acc:HGNC:33996]	protein_coding	644591	0.049869	1.17978	6.00631	0.196424	0.844278	1	SARS2	Calu3	mock	Calu3
ENSG00000236334	PPIAL4G	1	peptidylprolyl isomerase A like 4G [Source:HGNC Symbol;Acc:HGNC:33996]	protein_coding	644591	0.049869	0	6.00631	0	1	1	SARS2	huh75	mock	huh75
ENSG00000274210	RNVU1-27	1	RNA, variant U1 small nuclear 27 [Source:HGNC Symbol;Acc:HGNC:54431]	snRNA	NA	1.60405	1.52248	1.26387	1.20462	0.22835	0.599094	SARS2	Calu3	mock	Calu3
ENSG00000274210	RNVU1-27	1	RNA, variant U1 small nuclear 27 [Source:HGNC Symbol;Acc:HGNC:54431]	snRNA	NA	1.60405	-0.816847	1.35521	-0.602746	0.546677	1	SARS2	huh75	mock	huh75
ENSG00000270629	NBPF14	1	NBPF member 14 [Source:HGNC Symbol;Acc:HGNC:25232]	protein_coding	25832	205.396	1.44524	0.110307	13.1019	3.20986e-39	1.89491e-37	SARS2	Calu3	mock	Calu3
ENSG00000270629	NBPF14	1	NBPF member 14 [Source:HGNC Symbol;Acc:HGNC:25232]	protein_coding	25832	205.396	0.279441	0.1247	2.24091	0.025032	0.256151	SARS2	huh75	mock	huh75
ENSG00000286019	NOTCH2NLB	1	notch 2 N-terminal like B [Source:HGNC Symbol;Acc:HGNC:53923]	protein_coding	100996763	0	NA	NA	NA	NA	NA	SARS2	Calu3	mock	Calu3
ENSG00000286019	NOTCH2NLB	1	notch 2 N-terminal like B [Source:HGNC Symbol;Acc:HGNC:53923]	protein_coding	100996763	0	NA	NA	NA	NA	NA	SARS2	huh75	mock	huh75
ENSG00000252515	RNU6-1171P	1	RNA, U6 small nuclear 1171, pseudogene [Source:HGNC Symbol;Acc:HGNC:48134]	snRNA	NA	0	NA	NA	NA	NA	NA	SARS2	Calu3	mock	Calu3
ENSG00000252515	RNU6-1171P	1	RNA, U6 small nuclear 1171, pseudogene [Source:HGNC Symbol;Acc:HGNC:48134]	snRNA	NA	0	NA	NA	NA	NA	NA	SARS2	huh75	mock	huh75
ENSG00000177144	NUDT4B	1	nudix hydrolase 4B [Source:HGNC Symbol;Acc:HGNC:18012]	protein_coding	440672	0.258516	0	5.83676	0	1	1	SARS2	Calu3	mock	Calu3
ENSG00000177144	NUDT4B	1	nudix hydrolase 4B [Source:HGNC Symbol;Acc:HGNC:18012]	protein_coding	440672	0.258516	2.25861	5.80682	0.388958	0.697308	1	SARS2	huh75	mock	huh75
ENSG00000275140	SEC22B3P	1	SEC22 homolog B3, pseudogene [Source:HGNC Symbol;Acc:HGNC:53891]	unprocessed_pseudogene	NA	0.14296	0	6.00631	0	1	1	SARS2	Calu3	mock	Calu3
ENSG00000275140	SEC22B3P	1	SEC22 homolog B3, pseudogene [Source:HGNC Symbol;Acc:HGNC:53891]	unprocessed_pseudogene	NA	0.14296	-0.477013	5.97868	-0.0797856	0.936408	1	SARS2	huh75	mock	huh75
ENSG00000271546	AC245389.1	1	CKLF-like MARVEL transmembrane domain containing 6 (CMTM6) pseudogene	processed_pseudogene	NA	0	NA	NA	NA	NA	NA	SARS2	Calu3	mock	Calu3
ENSG00000271546	AC245389.1	1	CKLF-like MARVEL transmembrane domain containing 6 (CMTM6) pseudogene	processed_pseudogene	NA	0	NA	NA	NA	NA	NA	SARS2	huh75	mock	huh75
ENSG00000178104	PDE4DIP	1	phosphodiesterase 4D interacting protein [Source:HGNC Symbol;Acc:HGNC:15580]	protein_coding	9659	559.695	-0.727705	0.0942865	-7.71802	1.1815e-14	1.94634e-13	SARS2	Calu3	mock	Calu3
ENSG00000178104	PDE4DIP	1	phosphodiesterase 4D interacting protein [Source:HGNC Symbol;Acc:HGNC:15580]	protein_coding	9659	559.695	-0.4541	0.0744715	-6.09763	1.07652e-09	1.23286e-07	SARS2	huh75	mock	huh75
ENSG00000252656	RN7SKP88	1	RN7SK pseudogene 88 [Source:HGNC Symbol;Acc:HGNC:45812]	misc_RNA	NA	0	NA	NA	NA	NA	NA	SARS2	Calu3	mock	Calu3
ENSG00000252656	RN7SKP88	1	RN7SK pseudogene 88 [Source:HGNC Symbol;Acc:HGNC:45812]	misc_RNA	NA	0	NA	NA	NA	NA	NA	SARS2	huh75	mock	huh75
ENSG00000222788	RNU2-38P	1	RNA, U2 small nuclear 38, pseudogene [Source:HGNC Symbol;Acc:HGNC:48531]	snRNA	NA	0	NA	NA	NA	NA	NA	SARS2	Calu3	mock	Calu3
ENSG00000222788	RNU2-38P	1	RNA, U2 small nuclear 38, pseudogene [Source:HGNC Symbol;Acc:HGNC:48531]	snRNA	NA	0	NA	NA	NA	NA	NA	SARS2	huh75	mock	huh75
ENSG00000254913	AC239802.1	1	novel transcript	lncRNA	NA	0	NA	NA	NA	NA	NA	SARS2	Calu3	mock	Calu3
ENSG00000254913	AC239802.1	1	novel transcript	lncRNA	NA	0	NA	NA	NA	NA	NA	SARS2	huh75	mock	huh75
ENSG00000255148	AC239802.2	1	novel transcript	lncRNA	NA	0	NA	NA	NA	NA	NA	SARS2	Calu3	mock	Calu3
ENSG00000255148	AC239802.2	1	novel transcript	lncRNA	NA	0	NA	NA	NA	NA	NA	SARS2	huh75	mock	huh75
ENSG00000254539	AC239804.1	1	novel transcript	lncRNA	NA	0.0691745	0	6.00631	0	1	1	SARS2	Calu3	mock	Calu3
ENSG00000254539	AC239804.1	1	novel transcript	lncRNA	NA	0.0691745	-1.50297	5.97484	-0.25155	0.801389	1	SARS2	huh75	mock	huh75
ENSG00000269713	NBPF9	1	NBPF member 9 [Source:HGNC Symbol;Acc:HGNC:31991]	protein_coding	400818	337.455	0.0400151	0.113802	0.351621	0.725123	1	SARS2	Calu3	mock	Calu3
ENSG00000269713	NBPF9	1	NBPF member 9 [Source:HGNC Symbol;Acc:HGNC:31991]	protein_coding	400818	337.455	-0.0474471	0.0986815	-0.48081	0.630651	1	SARS2	huh75	mock	huh75
ENSG00000274019	AC239804.2	1	Neuroblastoma breakpoint family (NBPF) pseudogene	unprocessed_pseudogene	NA	1.33674	0	2.3542	0	1	1	SARS2	Calu3	mock	Calu3
ENSG00000274019	AC239804.2	1	Neuroblastoma breakpoint family (NBPF) pseudogene	unprocessed_pseudogene	NA	1.33674	1.53676	1.87951	0.817638	0.413564	1	SARS2	huh75	mock	huh75
ENSG00000201699	RNVU1-24	1	RNA, variant U1 small nuclear 24 [Source:HGNC Symbol;Acc:HGNC:48401]	snRNA	NA	0.171504	0	6.00631	0	1	1	SARS2	Calu3	mock	Calu3
ENSG00000201699	RNVU1-24	1	RNA, variant U1 small nuclear 24 [Source:HGNC Symbol;Acc:HGNC:48401]	snRNA	NA	0.171504	0	6.00631	0	1	1	SARS2	huh75	mock	huh75
ENSG00000274265	AC245297.3	1	novel transcript	lncRNA	NA	67.2577	-0.0287873	0.290057	-0.0992469	0.920942	1	SARS2	Calu3	mock	Calu3
ENSG00000274265	AC245297.3	1	novel transcript	lncRNA	NA	67.2577	0.381045	0.181716	2.09693	0.0360002	0.326105	SARS2	huh75	mock	huh75
ENSG00000215861	AC245297.1	1	phosphodiesterase 4D interacting protein (myomegalin) (PDE4DIP) pseudogene	transcribed_unprocessed_pseudogene	NA	8.20874	-0.0352009	0.980793	-0.0358903	0.97137	1	SARS2	Calu3	mock	Calu3
ENSG00000215861	AC245297.1	1	phosphodiesterase 4D interacting protein (myomegalin) (PDE4DIP) pseudogene	transcribed_unprocessed_pseudogene	NA	8.20874	-0.148489	0.60534	-0.245298	0.806226	1	SARS2	huh75	mock	huh75
ENSG00000272755	AC245297.2	1	novel transcript	lncRNA	NA	0.413063	1.1798	2.54245	0.464041	0.642619	1	SARS2	Calu3	mock	Calu3
ENSG00000272755	AC245297.2	1	novel transcript	lncRNA	NA	0.413063	0.397624	2.54245	0.156394	0.875722	1	SARS2	huh75	mock	huh75
ENSG00000273591	7SK	1	7SK RNA [Source:RFAM;Acc:RF00100]	misc_RNA	NA	0	NA	NA	NA	NA	NA	SARS2	Calu3	mock	Calu3
ENSG00000273591	7SK	1	7SK RNA [Source:RFAM;Acc:RF00100]	misc_RNA	NA	0	NA	NA	NA	NA	NA	SARS2	huh75	mock	huh75
ENSG00000274423	SEC22B2P	1	SEC22 homolog B2, pseudogene [Source:HGNC Symbol;Acc:HGNC:53890]	unprocessed_pseudogene	NA	0.29251	0	5.59782	0	1	1	SARS2	Calu3	mock	Calu3
ENSG00000274423	SEC22B2P	1	SEC22 homolog B2, pseudogene [Source:HGNC Symbol;Acc:HGNC:53890]	unprocessed_pseudogene	NA	0.29251	-0.517627	5.56553	-0.093006	0.925899	1	SARS2	huh75	mock	huh75
ENSG00000286219	NOTCH2NLC	1	notch 2 N-terminal like C [Source:HGNC Symbol;Acc:HGNC:53924]	protein_coding	100996717	15.3426	0.492444	0.380354	1.2947	0.195423	0.532676	SARS2	Calu3	mock	Calu3
ENSG00000286219	NOTCH2NLC	1	notch 2 N-terminal like C [Source:HGNC Symbol;Acc:HGNC:53924]	protein_coding	100996717	15.3426	0.530887	0.70237	0.75585	0.449739	1	SARS2	huh75	mock	huh75
ENSG00000286185	AC242842.3	1	novel protein, identical to neuroblastoma breakpoint family, member 19 NBPF19	protein_coding	NA	0	NA	NA	NA	NA	NA	SARS2	Calu3	mock	Calu3
ENSG00000286185	AC242842.3	1	novel protein, identical to neuroblastoma breakpoint family, member 19 NBPF19	protein_coding	NA	0	NA	NA	NA	NA	NA	SARS2	huh75	mock	huh75
ENSG00000271383	NBPF19	1	NBPF member 19 [Source:HGNC Symbol;Acc:HGNC:31999]	protein_coding	101060226	2.48101	2.52262	0.996006	2.53273	0.0113177	0.0481818	SARS2	Calu3	mock	Calu3
ENSG00000271383	NBPF19	1	NBPF member 19 [Source:HGNC Symbol;Acc:HGNC:31999]	protein_coding	101060226	2.48101	1.24194	1.00878	1.23114	0.218272	0.916158	SARS2	huh75	mock	huh75
ENSG00000263464	PPIAL4C	1	peptidylprolyl isomerase A like 4C [Source:HGNC Symbol;Acc:HGNC:33995]	protein_coding	653598	0	NA	NA	NA	NA	NA	SARS2	Calu3	mock	Calu3
ENSG00000263464	PPIAL4C	1	peptidylprolyl isomerase A like 4C [Source:HGNC Symbol;Acc:HGNC:33995]	protein_coding	653598	0	NA	NA	NA	NA	NA	SARS2	huh75	mock	huh75
ENSG00000277147	LINC00869	1	long intergenic non-protein coding RNA 869 [Source:HGNC Symbol;Acc:HGNC:29050]	transcribed_unprocessed_pseudogene	57234	27.1598	0.263645	0.304017	0.867203	0.385831	0.868136	SARS2	Calu3	mock	Calu3
ENSG00000277147	LINC00869	1	long intergenic non-protein coding RNA 869 [Source:HGNC Symbol;Acc:HGNC:29050]	transcribed_unprocessed_pseudogene	57234	27.1598	0.300803	0.308171	0.976092	0.329019	1	SARS2	huh75	mock	huh75
ENSG00000277147	LINC00869	1	long intergenic non-protein coding RNA 869 [Source:HGNC Symbol;Acc:HGNC:29050]	transcribed_unprocessed_pseudogene	388692	27.1598	0.263645	0.304017	0.867203	0.385831	0.868136	SARS2	Calu3	mock	Calu3
ENSG00000277147	LINC00869	1	long intergenic non-protein coding RNA 869 [Source:HGNC Symbol;Acc:HGNC:29050]	transcribed_unprocessed_pseudogene	388692	27.1598	0.300803	0.308171	0.976092	0.329019	1	SARS2	huh75	mock	huh75
ENSG00000284964	AC242842.2	1	poly(ADP-ribose) polymerase family member 8 (PARP8) pseudogene	transcribed_unprocessed_pseudogene	NA	0	NA	NA	NA	NA	NA	SARS2	Calu3	mock	Calu3
ENSG00000284964	AC242842.2	1	poly(ADP-ribose) polymerase family member 8 (PARP8) pseudogene	transcribed_unprocessed_pseudogene	NA	0	NA	NA	NA	NA	NA	SARS2	huh75	mock	huh75
ENSG00000275557	AC242842.1	1	novel transcript	lncRNA	NA	0.463944	2.19982	3.60762	0.609772	0.542013	1	SARS2	Calu3	mock	Calu3
ENSG00000275557	AC242842.1	1	novel transcript	lncRNA	NA	0.463944	-1.42588	3.62257	-0.393609	0.69387	1	SARS2	huh75	mock	huh75
ENSG00000206828	RNVU1-30	1	RNA, variant U1 small nuclear 30 [Source:HGNC Symbol;Acc:HGNC:54434]	snRNA	NA	1.07544	1.1798	2.20544	0.534951	0.592684	1	SARS2	Calu3	mock	Calu3
ENSG00000206828	RNVU1-30	1	RNA, variant U1 small nuclear 30 [Source:HGNC Symbol;Acc:HGNC:54434]	snRNA	NA	1.07544	1.40826	1.7719	0.794778	0.426742	1	SARS2	huh75	mock	huh75
ENSG00000284842	FAM91A2P	1	family with sequence similarity 91 member A2, pseudogene [Source:HGNC Symbol;Acc:HGNC:51523]	transcribed_processed_pseudogene	NA	0.099738	2.21444	5.96968	0.370947	0.710677	1	SARS2	Calu3	mock	Calu3
ENSG00000284842	FAM91A2P	1	family with sequence similarity 91 member A2, pseudogene [Source:HGNC Symbol;Acc:HGNC:51523]	transcribed_processed_pseudogene	NA	0.099738	0	6.00631	0	1	1	SARS2	huh75	mock	huh75
ENSG00000234232	AC243772.3	1	phosphodiesterase 4D interacting protein (PDE4DIP) pseudogene	transcribed_unprocessed_pseudogene	NA	0.206555	1.17978	6.00631	0.196424	0.844278	1	SARS2	Calu3	mock	Calu3
ENSG00000234232	AC243772.3	1	phosphodiesterase 4D interacting protein (PDE4DIP) pseudogene	transcribed_unprocessed_pseudogene	NA	0.206555	2.22447	5.9793	0.372029	0.709872	1	SARS2	huh75	mock	huh75
ENSG00000275229	RNU1-68P	1	RNA, U1 small nuclear 68, pseudogene [Source:HGNC Symbol;Acc:HGNC:48410]	snRNA	NA	0	NA	NA	NA	NA	NA	SARS2	Calu3	mock	Calu3
ENSG00000275229	RNU1-68P	1	RNA, U1 small nuclear 68, pseudogene [Source:HGNC Symbol;Acc:HGNC:48410]	snRNA	NA	0	NA	NA	NA	NA	NA	SARS2	huh75	mock	huh75
ENSG00000226500	AC243772.1	1	ubiquitin-conjugating enzyme E2D 1 (UBC4/5 homolog, yeast) (UBE2D1) pseudogene	processed_pseudogene	NA	0	NA	NA	NA	NA	NA	SARS2	Calu3	mock	Calu3
ENSG00000226500	AC243772.1	1	ubiquitin-conjugating enzyme E2D 1 (UBC4/5 homolog, yeast) (UBE2D1) pseudogene	processed_pseudogene	NA	0	NA	NA	NA	NA	NA	SARS2	huh75	mock	huh75
ENSG00000150337	FCGR1A	1	Fc fragment of IgG receptor Ia [Source:HGNC Symbol;Acc:HGNC:3613]	protein_coding	2209	0	NA	NA	NA	NA	NA	SARS2	Calu3	mock	Calu3
ENSG00000150337	FCGR1A	1	Fc fragment of IgG receptor Ia [Source:HGNC Symbol;Acc:HGNC:3613]	protein_coding	2209	0	NA	NA	NA	NA	NA	SARS2	huh75	mock	huh75
ENSG00000203814	H2BC18	1	H2B clustered histone 18 [Source:HGNC Symbol;Acc:HGNC:24700]	protein_coding	440689	35.7548	2.55929	0.281942	9.07737	1.11234e-19	2.57092e-18	SARS2	Calu3	mock	Calu3
ENSG00000203814	H2BC18	1	H2B clustered histone 18 [Source:HGNC Symbol;Acc:HGNC:24700]	protein_coding	440689	35.7548	1.78588	0.255907	6.97863	2.98082e-12	5.19072e-10	SARS2	huh75	mock	huh75
ENSG00000233030	AC243772.2	1	novel transcript, antisense to FCGR1A	lncRNA	NA	26.8637	0.187748	0.26139	0.718269	0.472592	0.989826	SARS2	Calu3	mock	Calu3
ENSG00000233030	AC243772.2	1	novel transcript, antisense to FCGR1A	lncRNA	NA	26.8637	3.85504	0.897106	4.29719	1.72973e-05	0.000821483	SARS2	huh75	mock	huh75
ENSG00000183598	H3C13	1	H3 clustered histone 13 [Source:HGNC Symbol;Acc:HGNC:25311]	protein_coding	653604	2.26605	1.68092	1.11685	1.50505	0.132311	0.391785	SARS2	Calu3	mock	Calu3
ENSG00000183598	H3C13	1	H3 clustered histone 13 [Source:HGNC Symbol;Acc:HGNC:25311]	protein_coding	653604	2.26605	2.15093	1.03562	2.07696	0.0378051	0.336283	SARS2	huh75	mock	huh75
ENSG00000270882	H4C14	1	H4 clustered histone 14 [Source:HGNC Symbol;Acc:HGNC:4794]	protein_coding	8370	8.45946	0.773379	0.557281	1.38777	0.165206	0.468285	SARS2	Calu3	mock	Calu3
ENSG00000270882	H4C14	1	H4 clustered histone 14 [Source:HGNC Symbol;Acc:HGNC:4794]	protein_coding	8370	8.45946	0.588505	0.407621	1.44376	0.148807	0.764813	SARS2	huh75	mock	huh75
ENSG00000203811	H3C14	1	H3 clustered histone 14 [Source:HGNC Symbol;Acc:HGNC:20503]	protein_coding	126961	0	NA	NA	NA	NA	NA	SARS2	Calu3	mock	Calu3
ENSG00000203811	H3C14	1	H3 clustered histone 14 [Source:HGNC Symbol;Acc:HGNC:20503]	protein_coding	126961	0	NA	NA	NA	NA	NA	SARS2	huh75	mock	huh75
ENSG00000203812	H2AC18	1	H2A clustered histone 18 [Source:HGNC Symbol;Acc:HGNC:4736]	protein_coding	8337	0.203568	-0.743776	6.00631	-0.123832	0.901448	1	SARS2	Calu3	mock	Calu3
ENSG00000203812	H2AC18	1	H2A clustered histone 18 [Source:HGNC Symbol;Acc:HGNC:4736]	protein_coding	8337	0.203568	-2.47153	5.93335	-0.416549	0.677008	1	SARS2	huh75	mock	huh75
ENSG00000220323	H2BC19P	1	H2B clustered histone 19, pseudogene [Source:HGNC Symbol;Acc:HGNC:20517]	transcribed_unprocessed_pseudogene	NA	214.604	1.55279	0.137722	11.2749	1.7462e-29	6.90085e-28	SARS2	Calu3	mock	Calu3
ENSG00000220323	H2BC19P	1	H2B clustered histone 19, pseudogene [Source:HGNC Symbol;Acc:HGNC:20517]	transcribed_unprocessed_pseudogene	NA	214.604	0.874677	0.15564	5.61988	1.91088e-08	1.85901e-06	SARS2	huh75	mock	huh75
ENSG00000261716	H2BC20P	1	H2B clustered histone 20, pseudogene [Source:HGNC Symbol;Acc:HGNC:20516]	transcribed_unprocessed_pseudogene	NA	206.673	1.30288	0.153872	8.4673	2.5115e-17	4.97292e-16	SARS2	Calu3	mock	Calu3
ENSG00000261716	H2BC20P	1	H2B clustered histone 20, pseudogene [Source:HGNC Symbol;Acc:HGNC:20516]	transcribed_unprocessed_pseudogene	NA	206.673	1.88246	0.171966	10.9467	6.8911e-28	3.70139e-25	SARS2	huh75	mock	huh75
ENSG00000272196	H2AC19	1	H2A clustered histone 19 [Source:HGNC Symbol;Acc:HGNC:29668]	protein_coding	723790	0.104587	0	6.00631	0	1	1	SARS2	Calu3	mock	Calu3
ENSG00000272196	H2AC19	1	H2A clustered histone 19 [Source:HGNC Symbol;Acc:HGNC:29668]	protein_coding	723790	0.104587	0	6.00631	0	1	1	SARS2	huh75	mock	huh75
ENSG00000203852	H3C15	1	H3 clustered histone 15 [Source:HGNC Symbol;Acc:HGNC:20505]	protein_coding	333932	0.0462213	0	6.00631	0	1	1	SARS2	Calu3	mock	Calu3
ENSG00000203852	H3C15	1	H3 clustered histone 15 [Source:HGNC Symbol;Acc:HGNC:20505]	protein_coding	333932	0.0462213	1.3594	6.00631	0.226328	0.820946	1	SARS2	huh75	mock	huh75
ENSG00000270276	H4C15	1	H4 clustered histone 15 [Source:HGNC Symbol;Acc:HGNC:29607]	protein_coding	554313	0.33134	1.1798	3.76211	0.3136	0.753825	1	SARS2	Calu3	mock	Calu3
ENSG00000270276	H4C15	1	H4 clustered histone 15 [Source:HGNC Symbol;Acc:HGNC:29607]	protein_coding	554313	0.33134	-1.09429	3.66805	-0.298332	0.76545	1	SARS2	huh75	mock	huh75
ENSG00000264207	AC239868.1	1	novel transcript, antisense HIST2H4A	lncRNA	NA	0.0421938	-0.743776	6.00631	-0.123832	0.901448	1	SARS2	Calu3	mock	Calu3
ENSG00000264207	AC239868.1	1	novel transcript, antisense HIST2H4A	lncRNA	NA	0.0421938	0	6.00631	0	1	1	SARS2	huh75	mock	huh75
ENSG00000184678	H2BC21	1	H2B clustered histone 21 [Source:HGNC Symbol;Acc:HGNC:4760]	protein_coding	8349	174.084	1.51917	0.147247	10.3172	5.89453e-25	1.82611e-23	SARS2	Calu3	mock	Calu3
ENSG00000184678	H2BC21	1	H2B clustered histone 21 [Source:HGNC Symbol;Acc:HGNC:4760]	protein_coding	8349	174.084	0.459121	0.128507	3.57272	0.000353288	0.0100895	SARS2	huh75	mock	huh75
ENSG00000184260	H2AC20	1	H2A clustered histone 20 [Source:HGNC Symbol;Acc:HGNC:4738]	protein_coding	8338	8.04515	0.67351	0.76678	0.878361	0.379748	0.85952	SARS2	Calu3	mock	Calu3
ENSG00000184260	H2AC20	1	H2A clustered histone 20 [Source:HGNC Symbol;Acc:HGNC:4738]	protein_coding	8338	8.04515	0.0733198	0.473548	0.154831	0.876955	1	SARS2	huh75	mock	huh75
ENSG00000184270	H2AC21	1	H2A clustered histone 21 [Source:HGNC Symbol;Acc:HGNC:20508]	protein_coding	317772	0.0440134	0	6.00631	0	1	1	SARS2	Calu3	mock	Calu3
ENSG00000184270	H2AC21	1	H2A clustered histone 21 [Source:HGNC Symbol;Acc:HGNC:20508]	protein_coding	317772	0.0440134	1.3594	6.00631	0.226328	0.820946	1	SARS2	huh75	mock	huh75
ENSG00000178096	BOLA1	1	bolA family member 1 [Source:HGNC Symbol;Acc:HGNC:24263]	protein_coding	51027	46.6292	0.263514	0.24267	1.08589	0.277526	0.692653	SARS2	Calu3	mock	Calu3
ENSG00000178096	BOLA1	1	bolA family member 1 [Source:HGNC Symbol;Acc:HGNC:24263]	protein_coding	51027	46.6292	-0.680132	0.242814	-2.80104	0.00509387	0.0821048	SARS2	huh75	mock	huh75
ENSG00000159164	SV2A	1	synaptic vesicle glycoprotein 2A [Source:HGNC Symbol;Acc:HGNC:20566]	protein_coding	9900	46.3698	0.952072	1.06173	0.896714	0.369872	0.845395	SARS2	Calu3	mock	Calu3
ENSG00000159164	SV2A	1	synaptic vesicle glycoprotein 2A [Source:HGNC Symbol;Acc:HGNC:20566]	protein_coding	9900	46.3698	-0.172565	0.186499	-0.925288	0.354816	1	SARS2	huh75	mock	huh75
ENSG00000143368	SF3B4	1	splicing factor 3b subunit 4 [Source:HGNC Symbol;Acc:HGNC:10771]	protein_coding	10262	2889.74	-0.0907013	0.104621	-0.866947	0.385971	0.868349	SARS2	Calu3	mock	Calu3
ENSG00000143368	SF3B4	1	splicing factor 3b subunit 4 [Source:HGNC Symbol;Acc:HGNC:10771]	protein_coding	10262	2889.74	0.112355	0.104472	1.07546	0.28217	1	SARS2	huh75	mock	huh75
ENSG00000014914	MTMR11	1	myotubularin related protein 11 [Source:HGNC Symbol;Acc:HGNC:24307]	protein_coding	10903	159.506	0.233578	0.11107	2.10297	0.0354681	0.130548	SARS2	Calu3	mock	Calu3
ENSG00000014914	MTMR11	1	myotubularin related protein 11 [Source:HGNC Symbol;Acc:HGNC:24307]	protein_coding	10903	159.506	1.84905	0.276675	6.68311	2.33931e-11	3.54016e-09	SARS2	huh75	mock	huh75
ENSG00000264522	OTUD7B	1	OTU deubiquitinase 7B [Source:HGNC Symbol;Acc:HGNC:16683]	protein_coding	56957	899.684	0.712323	0.062663	11.3675	6.06779e-30	2.4358e-28	SARS2	Calu3	mock	Calu3
ENSG00000264522	OTUD7B	1	OTU deubiquitinase 7B [Source:HGNC Symbol;Acc:HGNC:16683]	protein_coding	56957	899.684	0.29834	0.0613212	4.86521	1.14338e-06	7.46642e-05	SARS2	huh75	mock	huh75
ENSG00000285184	AC244033.2	1	novel transcript	lncRNA	NA	46.1324	-0.69437	0.23002	-3.01874	0.00253825	0.0125061	SARS2	Calu3	mock	Calu3
ENSG00000285184	AC244033.2	1	novel transcript	lncRNA	NA	46.1324	-0.026793	0.21855	-0.122594	0.902428	1	SARS2	huh75	mock	huh75
ENSG00000223945	AC244033.1	1	ribosomal protein L6 (RPL6) pseudogene	processed_pseudogene	NA	0	NA	NA	NA	NA	NA	SARS2	Calu3	mock	Calu3
ENSG00000223945	AC244033.1	1	ribosomal protein L6 (RPL6) pseudogene	processed_pseudogene	NA	0	NA	NA	NA	NA	NA	SARS2	huh75	mock	huh75
ENSG00000136631	VPS45	1	vacuolar protein sorting 45 homolog [Source:HGNC Symbol;Acc:HGNC:14579]	protein_coding	11311	320.395	-0.513502	0.0977417	-5.25366	1.49105e-07	1.33952e-06	SARS2	Calu3	mock	Calu3
ENSG00000136631	VPS45	1	vacuolar protein sorting 45 homolog [Source:HGNC Symbol;Acc:HGNC:14579]	protein_coding	11311	320.395	0.0375479	0.0878919	0.427206	0.66923	1	SARS2	huh75	mock	huh75
ENSG00000023902	PLEKHO1	1	pleckstrin homology domain containing O1 [Source:HGNC Symbol;Acc:HGNC:24310]	protein_coding	51177	175.896	0.1742	0.261405	0.666398	0.505157	1	SARS2	Calu3	mock	Calu3
ENSG00000023902	PLEKHO1	1	pleckstrin homology domain containing O1 [Source:HGNC Symbol;Acc:HGNC:24310]	protein_coding	51177	175.896	0.200695	0.170181	1.1793	0.238278	0.957724	SARS2	huh75	mock	huh75
ENSG00000285554	AC242988.2	1	Novel transcript	lncRNA	NA	6.3278	-0.743788	1.73463	-0.428787	0.668078	1	SARS2	Calu3	mock	Calu3
ENSG00000285554	AC242988.2	1	Novel transcript	lncRNA	NA	6.3278	0.74179	0.663051	1.11875	0.263246	1	SARS2	huh75	mock	huh75
ENSG00000266187	RN7SL480P	1	RNA, 7SL, cytoplasmic 480, pseudogene [Source:HGNC Symbol;Acc:HGNC:46496]	misc_RNA	NA	0	NA	NA	NA	NA	NA	SARS2	Calu3	mock	Calu3
ENSG00000266187	RN7SL480P	1	RNA, 7SL, cytoplasmic 480, pseudogene [Source:HGNC Symbol;Acc:HGNC:46496]	misc_RNA	NA	0	NA	NA	NA	NA	NA	SARS2	huh75	mock	huh75
ENSG00000143401	ANP32E	1	acidic nuclear phosphoprotein 32 family member E [Source:HGNC Symbol;Acc:HGNC:16673]	protein_coding	81611	1892.71	-0.841187	0.0917874	-9.16452	4.977e-20	1.18037e-18	SARS2	Calu3	mock	Calu3
ENSG00000143401	ANP32E	1	acidic nuclear phosphoprotein 32 family member E [Source:HGNC Symbol;Acc:HGNC:16673]	protein_coding	81611	1892.71	-0.00820597	0.088749	-0.0924626	0.926331	1	SARS2	huh75	mock	huh75
ENSG00000222222	RNU2-17P	1	RNA, U2 small nuclear 17, pseudogene [Source:HGNC Symbol;Acc:HGNC:48510]	snRNA	NA	0.976199	4.53835	2.5462	1.7824	0.074684	0.24553	SARS2	Calu3	mock	Calu3
ENSG00000222222	RNU2-17P	1	RNA, U2 small nuclear 17, pseudogene [Source:HGNC Symbol;Acc:HGNC:48510]	snRNA	NA	0.976199	1.35942	2.7715	0.490498	0.623782	1	SARS2	huh75	mock	huh75
ENSG00000276110	AC242988.1	1	novel transcript, antisense to CA14	lncRNA	NA	0.297054	0.218005	4.59974	0.0473951	0.962198	1	SARS2	Calu3	mock	Calu3
ENSG00000276110	AC242988.1	1	novel transcript, antisense to CA14	lncRNA	NA	0.297054	-0.564165	4.59974	-0.122652	0.902383	1	SARS2	huh75	mock	huh75
ENSG00000118298	CA14	1	carbonic anhydrase 14 [Source:HGNC Symbol;Acc:HGNC:1372]	protein_coding	23632	5.06648	-1.7258	1.09572	-1.57504	0.115248	0.350261	SARS2	Calu3	mock	Calu3
ENSG00000118298	CA14	1	carbonic anhydrase 14 [Source:HGNC Symbol;Acc:HGNC:1372]	protein_coding	23632	5.06648	-0.310989	0.804214	-0.386699	0.698979	1	SARS2	huh75	mock	huh75
ENSG00000117362	APH1A	1	aph-1 homolog A, gamma-secretase subunit [Source:HGNC Symbol;Acc:HGNC:29509]	protein_coding	51107	1385.64	0.467619	0.132465	3.53014	0.00041534	0.00237972	SARS2	Calu3	mock	Calu3
ENSG00000117362	APH1A	1	aph-1 homolog A, gamma-secretase subunit [Source:HGNC Symbol;Acc:HGNC:29509]	protein_coding	51107	1385.64	-0.0394707	0.13171	-0.299677	0.764423	1	SARS2	huh75	mock	huh75
ENSG00000118292	C1orf54	1	chromosome 1 open reading frame 54 [Source:HGNC Symbol;Acc:HGNC:26258]	protein_coding	79630	7.25153	1.48603	0.676143	2.1978	0.0279633	0.106375	SARS2	Calu3	mock	Calu3
ENSG00000118292	C1orf54	1	chromosome 1 open reading frame 54 [Source:HGNC Symbol;Acc:HGNC:26258]	protein_coding	79630	7.25153	0.333446	0.580917	0.573999	0.565968	1	SARS2	huh75	mock	huh75
ENSG00000159208	CIART	1	circadian associated repressor of transcription [Source:HGNC Symbol;Acc:HGNC:25200]	protein_coding	148523	21.1197	1.53213	0.341717	4.48363	7.33842e-06	5.45795e-05	SARS2	Calu3	mock	Calu3
ENSG00000159208	CIART	1	circadian associated repressor of transcription [Source:HGNC Symbol;Acc:HGNC:25200]	protein_coding	148523	21.1197	0.812484	0.534935	1.51885	0.128801	0.707165	SARS2	huh75	mock	huh75
ENSG00000266472	MRPS21	1	mitochondrial ribosomal protein S21 [Source:HGNC Symbol;Acc:HGNC:14046]	protein_coding	54460	399.116	-0.760496	0.101625	-7.48334	7.24557e-14	1.11824e-12	SARS2	Calu3	mock	Calu3
ENSG00000266472	MRPS21	1	mitochondrial ribosomal protein S21 [Source:HGNC Symbol;Acc:HGNC:14046]	protein_coding	54460	399.116	-0.0896719	0.086118	-1.04127	0.297752	1	SARS2	huh75	mock	huh75
ENSG00000117360	PRPF3	1	pre-mRNA processing factor 3 [Source:HGNC Symbol;Acc:HGNC:17348]	protein_coding	9129	875.435	0.277621	0.0701475	3.95768	7.56824e-05	0.000490021	SARS2	Calu3	mock	Calu3
ENSG00000117360	PRPF3	1	pre-mRNA processing factor 3 [Source:HGNC Symbol;Acc:HGNC:17348]	protein_coding	9129	875.435	0.101244	0.0646331	1.56644	0.117246	0.671575	SARS2	huh75	mock	huh75
ENSG00000163125	RPRD2	1	regulation of nuclear pre-mRNA domain containing 2 [Source:HGNC Symbol;Acc:HGNC:29039]	protein_coding	23248	1480.2	0.0572803	0.0630311	0.908762	0.363476	0.835493	SARS2	Calu3	mock	Calu3
ENSG00000163125	RPRD2	1	regulation of nuclear pre-mRNA domain containing 2 [Source:HGNC Symbol;Acc:HGNC:29039]	protein_coding	23248	1480.2	0.041929	0.0638664	0.656512	0.511495	1	SARS2	huh75	mock	huh75
ENSG00000143374	TARS2	1	threonyl-tRNA synthetase 2, mitochondrial [Source:HGNC Symbol;Acc:HGNC:30740]	protein_coding	80222	408.032	0.303583	0.0957675	3.17001	0.00152436	0.00786538	SARS2	Calu3	mock	Calu3
ENSG00000143374	TARS2	1	threonyl-tRNA synthetase 2, mitochondrial [Source:HGNC Symbol;Acc:HGNC:30740]	protein_coding	80222	408.032	0.00427416	0.094611	0.0451761	0.963967	1	SARS2	huh75	mock	huh75
ENSG00000283933	MIR6878	1	microRNA 6878 [Source:HGNC Symbol;Acc:HGNC:50269]	miRNA	102465529	0	NA	NA	NA	NA	NA	SARS2	Calu3	mock	Calu3
ENSG00000283933	MIR6878	1	microRNA 6878 [Source:HGNC Symbol;Acc:HGNC:50269]	miRNA	102465529	0	NA	NA	NA	NA	NA	SARS2	huh75	mock	huh75
ENSG00000143369	ECM1	1	extracellular matrix protein 1 [Source:HGNC Symbol;Acc:HGNC:3153]	protein_coding	1893	30.7342	0.811548	0.308373	2.63171	0.00849564	0.0373432	SARS2	Calu3	mock	Calu3
ENSG00000143369	ECM1	1	extracellular matrix protein 1 [Source:HGNC Symbol;Acc:HGNC:3153]	protein_coding	1893	30.7342	0.157334	0.349177	0.450585	0.652289	1	SARS2	huh75	mock	huh75
ENSG00000228126	FALEC	1	focally amplified long non-coding RNA in epithelial cancer [Source:HGNC Symbol;Acc:HGNC:43713]	lncRNA	100874054	7.96249	-0.83922	0.709976	-1.18204	0.23719	0.615967	SARS2	Calu3	mock	Calu3
ENSG00000228126	FALEC	1	focally amplified long non-coding RNA in epithelial cancer [Source:HGNC Symbol;Acc:HGNC:43713]	lncRNA	100874054	7.96249	-0.00135723	0.572772	-0.00236957	0.998109	1	SARS2	huh75	mock	huh75
ENSG00000237781	ADAMTSL4-AS2	1	ADAMTSL4 antisense RNA 2 [Source:HGNC Symbol;Acc:HGNC:40895]	lncRNA	NA	12.9857	1.0316	0.359364	2.87062	0.00409669	0.0193595	SARS2	Calu3	mock	Calu3
ENSG00000237781	ADAMTSL4-AS2	1	ADAMTSL4 antisense RNA 2 [Source:HGNC Symbol;Acc:HGNC:40895]	lncRNA	NA	12.9857	1.0993	0.701768	1.56647	0.117238	0.671575	SARS2	huh75	mock	huh75
ENSG00000143382	ADAMTSL4	1	ADAMTS like 4 [Source:HGNC Symbol;Acc:HGNC:19706]	protein_coding	54507	402.975	-0.211776	0.230242	-0.9198	0.357677	0.825489	SARS2	Calu3	mock	Calu3
ENSG00000143382	ADAMTSL4	1	ADAMTS like 4 [Source:HGNC Symbol;Acc:HGNC:19706]	protein_coding	54507	402.975	0.0164345	0.139603	0.117723	0.906287	1	SARS2	huh75	mock	huh75
ENSG00000264553	MIR4257	1	microRNA 4257 [Source:HGNC Symbol;Acc:HGNC:38312]	miRNA	100422997	0.260778	0	4.65897	0	1	1	SARS2	Calu3	mock	Calu3
ENSG00000264553	MIR4257	1	microRNA 4257 [Source:HGNC Symbol;Acc:HGNC:38312]	miRNA	100422997	0.260778	1.26404	4.62398	0.273365	0.784573	1	SARS2	huh75	mock	huh75
ENSG00000203804	ADAMTSL4-AS1	1	ADAMTSL4 antisense RNA 1 [Source:HGNC Symbol;Acc:HGNC:32041]	lncRNA	574406	8.99073	1.57695	0.452986	3.48125	0.000499089	0.00282602	SARS2	Calu3	mock	Calu3
ENSG00000203804	ADAMTSL4-AS1	1	ADAMTSL4 antisense RNA 1 [Source:HGNC Symbol;Acc:HGNC:32041]	lncRNA	574406	8.99073	1.71502	0.920726	1.86268	0.0625075	0.461615	SARS2	huh75	mock	huh75
ENSG00000277452	RN7SL473P	1	RNA, 7SL, cytoplasmic 473, pseudogene [Source:HGNC Symbol;Acc:HGNC:46489]	misc_RNA	NA	0.910775	1.92256	1.57593	1.21996	0.222481	0.587451	SARS2	Calu3	mock	Calu3
ENSG00000277452	RN7SL473P	1	RNA, 7SL, cytoplasmic 473, pseudogene [Source:HGNC Symbol;Acc:HGNC:46489]	misc_RNA	NA	0.910775	0.397625	2.09166	0.1901	0.84923	1	SARS2	huh75	mock	huh75
ENSG00000274963	RN7SL600P	1	RNA, 7SL, cytoplasmic 600, pseudogene [Source:HGNC Symbol;Acc:HGNC:46616]	misc_RNA	NA	0.906108	0.198991	1.77842	0.111891	0.910909	1	SARS2	Calu3	mock	Calu3
ENSG00000274963	RN7SL600P	1	RNA, 7SL, cytoplasmic 600, pseudogene [Source:HGNC Symbol;Acc:HGNC:46616]	misc_RNA	NA	0.906108	1.35942	2.32916	0.583651	0.559455	1	SARS2	huh75	mock	huh75
ENSG00000143384	MCL1	1	MCL1 apoptosis regulator, BCL2 family member [Source:HGNC Symbol;Acc:HGNC:6943]	protein_coding	4170	3458.13	0.69198	0.0451318	15.3324	4.64349e-53	4.40508e-51	SARS2	Calu3	mock	Calu3
ENSG00000143384	MCL1	1	MCL1 apoptosis regulator, BCL2 family member [Source:HGNC Symbol;Acc:HGNC:6943]	protein_coding	4170	3458.13	0.322621	0.0460361	7.008	2.4175e-12	4.26823e-10	SARS2	huh75	mock	huh75
ENSG00000253047	AL356356.1	1		snoRNA	NA	5.11102	1.03186	0.680717	1.51584	0.12956	0.385135	SARS2	Calu3	mock	Calu3
ENSG00000253047	AL356356.1	1		snoRNA	NA	5.11102	0.818058	0.718691	1.13826	0.255012	0.984325	SARS2	huh75	mock	huh75
ENSG00000143420	ENSA	1	endosulfine alpha [Source:HGNC Symbol;Acc:HGNC:3360]	protein_coding	2029	1406.89	-0.612804	0.0611536	-10.0207	1.23582e-23	3.57041e-22	SARS2	Calu3	mock	Calu3
ENSG00000143420	ENSA	1	endosulfine alpha [Source:HGNC Symbol;Acc:HGNC:3360]	protein_coding	2029	1406.89	-0.0982867	0.0611323	-1.60777	0.107885	0.642052	SARS2	huh75	mock	huh75
ENSG00000276103	U4	1	U4 spliceosomal RNA [Source:RFAM;Acc:RF00015]	snRNA	NA	1.39138	3.73701	1.61258	2.31742	0.020481	0.0812846	SARS2	Calu3	mock	Calu3
ENSG00000276103	U4	1	U4 spliceosomal RNA [Source:RFAM;Acc:RF00015]	snRNA	NA	1.39138	-2.49884	1.64049	-1.52323	0.127702	0.703561	SARS2	huh75	mock	huh75
ENSG00000143457	GOLPH3L	1	golgi phosphoprotein 3 like [Source:HGNC Symbol;Acc:HGNC:24882]	protein_coding	55204	563.022	-0.386798	0.0889981	-4.34613	1.3856e-05	9.96629e-05	SARS2	Calu3	mock	Calu3
ENSG00000143457	GOLPH3L	1	golgi phosphoprotein 3 like [Source:HGNC Symbol;Acc:HGNC:24882]	protein_coding	55204	563.022	0.161268	0.101454	1.58958	0.111931	0.655294	SARS2	huh75	mock	huh75
ENSG00000143452	HORMAD1	1	HORMA domain containing 1 [Source:HGNC Symbol;Acc:HGNC:25245]	protein_coding	84072	0.852232	0.198048	2.12817	0.0930602	0.925856	1	SARS2	Calu3	mock	Calu3
ENSG00000143452	HORMAD1	1	HORMA domain containing 1 [Source:HGNC Symbol;Acc:HGNC:25245]	protein_coding	84072	0.852232	0	2.4399	0	1	1	SARS2	huh75	mock	huh75
ENSG00000206931	RNU6-1042P	1	RNA, U6 small nuclear 1042, pseudogene [Source:HGNC Symbol;Acc:HGNC:48005]	snRNA	NA	0	NA	NA	NA	NA	NA	SARS2	Calu3	mock	Calu3
ENSG00000206931	RNU6-1042P	1	RNA, U6 small nuclear 1042, pseudogene [Source:HGNC Symbol;Acc:HGNC:48005]	snRNA	NA	0	NA	NA	NA	NA	NA	SARS2	huh75	mock	huh75
ENSG00000163131	CTSS	1	cathepsin S [Source:HGNC Symbol;Acc:HGNC:2545]	protein_coding	1520	311.155	0.522941	0.147218	3.55216	0.000382083	0.00220274	SARS2	Calu3	mock	Calu3
ENSG00000163131	CTSS	1	cathepsin S [Source:HGNC Symbol;Acc:HGNC:2545]	protein_coding	1520	311.155	1.06227	0.289405	3.67052	0.000242057	0.00746247	SARS2	huh75	mock	huh75
ENSG00000236713	AL356292.1	1	pseudogene similar to part of short coiled-coil protein (SCOC)	processed_pseudogene	NA	0.534465	4.11636	3.7479	1.09831	0.272068	0.683279	SARS2	Calu3	mock	Calu3
ENSG00000236713	AL356292.1	1	pseudogene similar to part of short coiled-coil protein (SCOC)	processed_pseudogene	NA	0.534465	1.35941	3.8962	0.348907	0.727159	1	SARS2	huh75	mock	huh75
ENSG00000143387	CTSK	1	cathepsin K [Source:HGNC Symbol;Acc:HGNC:2536]	protein_coding	1513	90.1868	-0.241011	0.192799	-1.25006	0.211277	0.563823	SARS2	Calu3	mock	Calu3
ENSG00000143387	CTSK	1	cathepsin K [Source:HGNC Symbol;Acc:HGNC:2536]	protein_coding	1513	90.1868	0.197029	0.175938	1.11988	0.262765	0.999914	SARS2	huh75	mock	huh75
ENSG00000224690	UBE2D3P3	1	ubiquitin conjugating enzyme E2 D3 pseudogene 3 [Source:HGNC Symbol;Acc:HGNC:39011]	processed_pseudogene	NA	0	NA	NA	NA	NA	NA	SARS2	Calu3	mock	Calu3
ENSG00000224690	UBE2D3P3	1	ubiquitin conjugating enzyme E2 D3 pseudogene 3 [Source:HGNC Symbol;Acc:HGNC:39011]	processed_pseudogene	NA	0	NA	NA	NA	NA	NA	SARS2	huh75	mock	huh75
ENSG00000143437	ARNT	1	aryl hydrocarbon receptor nuclear translocator [Source:HGNC Symbol;Acc:HGNC:700]	protein_coding	405	933.121	-0.494325	0.0724037	-6.82734	8.6506e-12	1.1435e-10	SARS2	Calu3	mock	Calu3
ENSG00000143437	ARNT	1	aryl hydrocarbon receptor nuclear translocator [Source:HGNC Symbol;Acc:HGNC:700]	protein_coding	405	933.121	0.103716	0.0688979	1.50536	0.132232	0.717414	SARS2	huh75	mock	huh75
ENSG00000200175	RNU6-1309P	1	RNA, U6 small nuclear 1309, pseudogene [Source:HGNC Symbol;Acc:HGNC:48272]	snRNA	NA	0.0298266	0	6.00631	0	1	1	SARS2	Calu3	mock	Calu3
ENSG00000200175	RNU6-1309P	1	RNA, U6 small nuclear 1309, pseudogene [Source:HGNC Symbol;Acc:HGNC:48272]	snRNA	NA	0.0298266	0	6.00631	0	1	1	SARS2	huh75	mock	huh75
ENSG00000224800	RPS27AP6	1	ribosomal protein S27a pseudogene 6 [Source:HGNC Symbol;Acc:HGNC:36236]	processed_pseudogene	NA	0.28707	-0.743781	4.56098	-0.163075	0.87046	1	SARS2	Calu3	mock	Calu3
ENSG00000224800	RPS27AP6	1	ribosomal protein S27a pseudogene 6 [Source:HGNC Symbol;Acc:HGNC:36236]	processed_pseudogene	NA	0.28707	-1.4626	4.52262	-0.323397	0.746395	1	SARS2	huh75	mock	huh75
ENSG00000283324	CTXND2	1	cortexin domain containing 2 [Source:HGNC Symbol;Acc:HGNC:53440]	protein_coding	NA	0	NA	NA	NA	NA	NA	SARS2	Calu3	mock	Calu3
ENSG00000283324	CTXND2	1	cortexin domain containing 2 [Source:HGNC Symbol;Acc:HGNC:53440]	protein_coding	NA	0	NA	NA	NA	NA	NA	SARS2	huh75	mock	huh75
ENSG00000229357	CYCSP51	1	CYCS pseudogene 51 [Source:HGNC Symbol;Acc:HGNC:24383]	processed_pseudogene	NA	0	NA	NA	NA	NA	NA	SARS2	Calu3	mock	Calu3
ENSG00000229357	CYCSP51	1	CYCS pseudogene 51 [Source:HGNC Symbol;Acc:HGNC:24383]	processed_pseudogene	NA	0	NA	NA	NA	NA	NA	SARS2	huh75	mock	huh75
ENSG00000143379	SETDB1	1	SET domain bifurcated histone lysine methyltransferase 1 [Source:HGNC Symbol;Acc:HGNC:10761]	protein_coding	9869	805.329	0.836003	0.0596175	14.0228	1.13078e-44	8.15184e-43	SARS2	Calu3	mock	Calu3
ENSG00000143379	SETDB1	1	SET domain bifurcated histone lysine methyltransferase 1 [Source:HGNC Symbol;Acc:HGNC:10761]	protein_coding	9869	805.329	0.361349	0.0568921	6.35147	2.13268e-10	2.80455e-08	SARS2	huh75	mock	huh75
ENSG00000143418	CERS2	1	ceramide synthase 2 [Source:HGNC Symbol;Acc:HGNC:14076]	protein_coding	29956	3170.7	-0.128218	0.0628984	-2.0385	0.0415002	0.149533	SARS2	Calu3	mock	Calu3
ENSG00000143418	CERS2	1	ceramide synthase 2 [Source:HGNC Symbol;Acc:HGNC:14076]	protein_coding	29956	3170.7	0.00883118	0.0590622	0.149523	0.881141	1	SARS2	huh75	mock	huh75
ENSG00000259357	AL590133.2	1	novel transcript, antisense to CERS2	lncRNA	NA	2.29743	1.01872	1.17019	0.870557	0.383996	0.865614	SARS2	Calu3	mock	Calu3
ENSG00000259357	AL590133.2	1	novel transcript, antisense to CERS2	lncRNA	NA	2.29743	-1.17919	1.21728	-0.96871	0.33269	1	SARS2	huh75	mock	huh75
ENSG00000231073	AL590133.1	1	novel transcript, antisense to CERS2	lncRNA	NA	0.826172	1.1798	2.45154	0.481248	0.63034	1	SARS2	Calu3	mock	Calu3
ENSG00000231073	AL590133.1	1	novel transcript, antisense to CERS2	lncRNA	NA	0.826172	-0.564169	2.45154	-0.230128	0.817992	1	SARS2	huh75	mock	huh75
ENSG00000143412	ANXA9	1	annexin A9 [Source:HGNC Symbol;Acc:HGNC:547]	protein_coding	8416	253.622	-1.0225	0.126002	-8.11497	4.8592e-16	8.87502e-15	SARS2	Calu3	mock	Calu3
ENSG00000143412	ANXA9	1	annexin A9 [Source:HGNC Symbol;Acc:HGNC:547]	protein_coding	8416	253.622	-0.414674	0.105986	-3.91253	9.13351e-05	0.00334276	SARS2	huh75	mock	huh75
ENSG00000143409	MINDY1	1	MINDY lysine 48 deubiquitinase 1 [Source:HGNC Symbol;Acc:HGNC:25648]	protein_coding	55793	178.29	-0.095537	0.122665	-0.778846	0.43607	0.939759	SARS2	Calu3	mock	Calu3
ENSG00000143409	MINDY1	1	MINDY lysine 48 deubiquitinase 1 [Source:HGNC Symbol;Acc:HGNC:25648]	protein_coding	55793	178.29	-0.5511	0.141403	-3.89737	9.72412e-05	0.00351506	SARS2	huh75	mock	huh75
ENSG00000143363	PRUNE1	1	prune exopolyphosphatase 1 [Source:HGNC Symbol;Acc:HGNC:13420]	protein_coding	58497	318.891	0.144695	0.103012	1.40464	0.160129	0.457016	SARS2	Calu3	mock	Calu3
ENSG00000143363	PRUNE1	1	prune exopolyphosphatase 1 [Source:HGNC Symbol;Acc:HGNC:13420]	protein_coding	58497	318.891	-0.187103	0.102779	-1.82044	0.068692	0.488921	SARS2	huh75	mock	huh75
ENSG00000200759	RNU6-884P	1	RNA, U6 small nuclear 884, pseudogene [Source:HGNC Symbol;Acc:HGNC:47847]	snRNA	NA	0.080556	1.17978	6.00631	0.196424	0.844278	1	SARS2	Calu3	mock	Calu3
ENSG00000200759	RNU6-884P	1	RNA, U6 small nuclear 884, pseudogene [Source:HGNC Symbol;Acc:HGNC:47847]	snRNA	NA	0.080556	-0.564161	6.00631	-0.093928	0.925166	1	SARS2	huh75	mock	huh75
ENSG00000163141	BNIPL	1	BCL2 interacting protein like [Source:HGNC Symbol;Acc:HGNC:16976]	protein_coding	149428	14.4537	0.129699	0.382436	0.339139	0.734505	1	SARS2	Calu3	mock	Calu3
ENSG00000163141	BNIPL	1	BCL2 interacting protein like [Source:HGNC Symbol;Acc:HGNC:16976]	protein_coding	149428	14.4537	-0.505209	0.438402	-1.15239	0.249161	0.975672	SARS2	huh75	mock	huh75
ENSG00000143443	C1orf56	1	chromosome 1 open reading frame 56 [Source:HGNC Symbol;Acc:HGNC:26045]	protein_coding	54964	84.9511	0.343395	0.177678	1.93268	0.053275	0.185391	SARS2	Calu3	mock	Calu3
ENSG00000143443	C1orf56	1	chromosome 1 open reading frame 56 [Source:HGNC Symbol;Acc:HGNC:26045]	protein_coding	54964	84.9511	-0.0427448	0.21335	-0.200351	0.841206	1	SARS2	huh75	mock	huh75
ENSG00000197622	CDC42SE1	1	CDC42 small effector 1 [Source:HGNC Symbol;Acc:HGNC:17719]	protein_coding	56882	878.744	0.262676	0.0632829	4.15082	3.31282e-05	0.000226534	SARS2	Calu3	mock	Calu3
ENSG00000197622	CDC42SE1	1	CDC42 small effector 1 [Source:HGNC Symbol;Acc:HGNC:17719]	protein_coding	56882	878.744	0.267476	0.0659996	4.05268	5.06332e-05	0.00203686	SARS2	huh75	mock	huh75
ENSG00000213190	MLLT11	1	MLLT11 transcription factor 7 cofactor [Source:HGNC Symbol;Acc:HGNC:16997]	protein_coding	10962	243.691	-1.05445	0.218749	-4.82035	1.43304e-06	1.15908e-05	SARS2	Calu3	mock	Calu3
ENSG00000213190	MLLT11	1	MLLT11 transcription factor 7 cofactor [Source:HGNC Symbol;Acc:HGNC:16997]	protein_coding	10962	243.691	-0.0256299	0.181349	-0.141329	0.88761	1	SARS2	huh75	mock	huh75
ENSG00000143458	GABPB2	1	GA binding protein transcription factor subunit beta 2 [Source:HGNC Symbol;Acc:HGNC:28441]	protein_coding	126626	94.1055	-0.227268	0.142313	-1.59695	0.110276	0.338009	SARS2	Calu3	mock	Calu3
ENSG00000143458	GABPB2	1	GA binding protein transcription factor subunit beta 2 [Source:HGNC Symbol;Acc:HGNC:28441]	protein_coding	126626	94.1055	0.258858	0.242131	1.06908	0.285033	1	SARS2	huh75	mock	huh75
ENSG00000233717	RPS29P29	1	ribosomal protein S29 pseudogene 29 [Source:HGNC Symbol;Acc:HGNC:52362]	processed_pseudogene	NA	0	NA	NA	NA	NA	NA	SARS2	Calu3	mock	Calu3
ENSG00000233717	RPS29P29	1	ribosomal protein S29 pseudogene 29 [Source:HGNC Symbol;Acc:HGNC:52362]	processed_pseudogene	NA	0	NA	NA	NA	NA	NA	SARS2	huh75	mock	huh75
ENSG00000261168	AL592424.1	1	novel transcript, sense overlapping SEMA6C	lncRNA	NA	1.5644	1.10671	1.86546	0.593262	0.553006	1	SARS2	Calu3	mock	Calu3
ENSG00000261168	AL592424.1	1	novel transcript, sense overlapping SEMA6C	lncRNA	NA	1.5644	0.00355445	1.28262	0.00277124	0.997789	1	SARS2	huh75	mock	huh75
ENSG00000143434	SEMA6C	1	semaphorin 6C [Source:HGNC Symbol;Acc:HGNC:10740]	protein_coding	10500	52.7526	0.582383	0.260775	2.23328	0.0255305	0.0984359	SARS2	Calu3	mock	Calu3
ENSG00000143434	SEMA6C	1	semaphorin 6C [Source:HGNC Symbol;Acc:HGNC:10740]	protein_coding	10500	52.7526	-0.602688	0.218575	-2.75736	0.00582703	0.0908131	SARS2	huh75	mock	huh75
ENSG00000163154	TNFAIP8L2	1	TNF alpha induced protein 8 like 2 [Source:HGNC Symbol;Acc:HGNC:26277]	protein_coding	79626	0.246294	1.17978	6.00631	0.196424	0.844278	1	SARS2	Calu3	mock	Calu3
ENSG00000163154	TNFAIP8L2	1	TNF alpha induced protein 8 like 2 [Source:HGNC Symbol;Acc:HGNC:26277]	protein_coding	79626	0.246294	0	6.00631	0	1	1	SARS2	huh75	mock	huh75
ENSG00000163156	SCNM1	1	sodium channel modifier 1 [Source:HGNC Symbol;Acc:HGNC:23136]	protein_coding	79005	412.81	0.242321	0.112975	2.1449	0.0319608	0.119355	SARS2	Calu3	mock	Calu3
ENSG00000163156	SCNM1	1	sodium channel modifier 1 [Source:HGNC Symbol;Acc:HGNC:23136]	protein_coding	79005	412.81	-0.00706361	0.110326	-0.0640248	0.94895	1	SARS2	huh75	mock	huh75
ENSG00000163156	SCNM1	1	sodium channel modifier 1 [Source:HGNC Symbol;Acc:HGNC:23136]	protein_coding	100534012	412.81	0.242321	0.112975	2.1449	0.0319608	0.119355	SARS2	Calu3	mock	Calu3
ENSG00000163156	SCNM1	1	sodium channel modifier 1 [Source:HGNC Symbol;Acc:HGNC:23136]	protein_coding	100534012	412.81	-0.00706361	0.110326	-0.0640248	0.94895	1	SARS2	huh75	mock	huh75
ENSG00000163155	LYSMD1	1	LysM domain containing 1 [Source:HGNC Symbol;Acc:HGNC:32070]	protein_coding	388695	78.2215	-0.256613	0.177117	-1.44884	0.147383	0.427706	SARS2	Calu3	mock	Calu3
ENSG00000163155	LYSMD1	1	LysM domain containing 1 [Source:HGNC Symbol;Acc:HGNC:32070]	protein_coding	388695	78.2215	-0.037523	0.160561	-0.233699	0.815218	1	SARS2	huh75	mock	huh75
ENSG00000163157	TMOD4	1	tropomodulin 4 [Source:HGNC Symbol;Acc:HGNC:11874]	protein_coding	29765	0	NA	NA	NA	NA	NA	SARS2	Calu3	mock	Calu3
ENSG00000163157	TMOD4	1	tropomodulin 4 [Source:HGNC Symbol;Acc:HGNC:11874]	protein_coding	29765	0	NA	NA	NA	NA	NA	SARS2	huh75	mock	huh75
ENSG00000163159	VPS72	1	vacuolar protein sorting 72 homolog [Source:HGNC Symbol;Acc:HGNC:11644]	protein_coding	6944	823.871	0.116768	0.11793	0.990139	0.322106	0.768112	SARS2	Calu3	mock	Calu3
ENSG00000163159	VPS72	1	vacuolar protein sorting 72 homolog [Source:HGNC Symbol;Acc:HGNC:11644]	protein_coding	6944	823.871	-0.0355712	0.115594	-0.307726	0.758291	1	SARS2	huh75	mock	huh75
ENSG00000143398	PIP5K1A	1	phosphatidylinositol-4-phosphate 5-kinase type 1 alpha [Source:HGNC Symbol;Acc:HGNC:8994]	protein_coding	8394	1831.2	0.953424	0.0473816	20.1222	4.71235e-90	1.11621e-87	SARS2	Calu3	mock	Calu3
ENSG00000143398	PIP5K1A	1	phosphatidylinositol-4-phosphate 5-kinase type 1 alpha [Source:HGNC Symbol;Acc:HGNC:8994]	protein_coding	8394	1831.2	0.352824	0.0466091	7.56985	3.73645e-14	8.05046e-12	SARS2	huh75	mock	huh75
ENSG00000159352	PSMD4	1	proteasome 26S subunit, non-ATPase 4 [Source:HGNC Symbol;Acc:HGNC:9561]	protein_coding	5710	2016.02	-0.210919	0.076356	-2.76231	0.00573935	0.0262851	SARS2	Calu3	mock	Calu3
ENSG00000159352	PSMD4	1	proteasome 26S subunit, non-ATPase 4 [Source:HGNC Symbol;Acc:HGNC:9561]	protein_coding	5710	2016.02	-0.149587	0.0723892	-2.06643	0.038788	0.341464	SARS2	huh75	mock	huh75
ENSG00000232671	ZNF687-AS1	1	ZNF687 antisense RNA 1 [Source:HGNC Symbol;Acc:HGNC:54048]	lncRNA	NA	7.84588	0.158809	0.533177	0.297854	0.765815	1	SARS2	Calu3	mock	Calu3
ENSG00000232671	ZNF687-AS1	1	ZNF687 antisense RNA 1 [Source:HGNC Symbol;Acc:HGNC:54048]	lncRNA	NA	7.84588	0.767163	0.574578	1.33518	0.181818	0.837823	SARS2	huh75	mock	huh75
ENSG00000143373	ZNF687	1	zinc finger protein 687 [Source:HGNC Symbol;Acc:HGNC:29277]	protein_coding	57592	612.967	1.06	0.157606	6.72562	1.74845e-11	2.25495e-10	SARS2	Calu3	mock	Calu3
ENSG00000143373	ZNF687	1	zinc finger protein 687 [Source:HGNC Symbol;Acc:HGNC:29277]	protein_coding	57592	612.967	-0.0486552	0.157285	-0.309345	0.757059	1	SARS2	huh75	mock	huh75
ENSG00000143393	PI4KB	1	phosphatidylinositol 4-kinase beta [Source:HGNC Symbol;Acc:HGNC:8984]	protein_coding	5298	767.656	0.842768	0.0710262	11.8656	1.78634e-32	7.92137e-31	SARS2	Calu3	mock	Calu3
ENSG00000143393	PI4KB	1	phosphatidylinositol 4-kinase beta [Source:HGNC Symbol;Acc:HGNC:8984]	protein_coding	5298	767.656	-0.0444555	0.0681458	-0.652359	0.51417	1	SARS2	huh75	mock	huh75
ENSG00000265753	RN7SL444P	1	RNA, 7SL, cytoplasmic 444, pseudogene [Source:HGNC Symbol;Acc:HGNC:46460]	misc_RNA	NA	0.147105	0	6.00631	0	1	1	SARS2	Calu3	mock	Calu3
ENSG00000265753	RN7SL444P	1	RNA, 7SL, cytoplasmic 444, pseudogene [Source:HGNC Symbol;Acc:HGNC:46460]	misc_RNA	NA	0.147105	-1.47959	5.97622	-0.24758	0.804459	1	SARS2	huh75	mock	huh75
ENSG00000273481	AL391069.2	1	novel transcript	lncRNA	NA	0.0659268	0	6.00631	0	1	1	SARS2	Calu3	mock	Calu3
ENSG00000273481	AL391069.2	1	novel transcript	lncRNA	NA	0.0659268	0	6.00631	0	1	1	SARS2	huh75	mock	huh75
ENSG00000143390	RFX5	1	regulatory factor X5 [Source:HGNC Symbol;Acc:HGNC:9986]	protein_coding	5993	635.996	0.845087	0.0758203	11.1459	7.49684e-29	2.83349e-27	SARS2	Calu3	mock	Calu3
ENSG00000143390	RFX5	1	regulatory factor X5 [Source:HGNC Symbol;Acc:HGNC:9986]	protein_coding	5993	635.996	-0.119756	0.0813835	-1.4715	0.141157	0.743015	SARS2	huh75	mock	huh75
ENSG00000224645	AL391069.1	1	novel transcript	lncRNA	NA	0.189513	2.01011	5.98175	0.33604	0.736841	1	SARS2	Calu3	mock	Calu3
ENSG00000224645	AL391069.1	1	novel transcript	lncRNA	NA	0.189513	0	6.00631	0	1	1	SARS2	huh75	mock	huh75
ENSG00000237976	RFX5-AS1	1	RFX5 antisense RNA 1 [Source:HGNC Symbol;Acc:HGNC:40503]	lncRNA	NA	3.65471	-0.0668711	0.841816	-0.0794367	0.936685	1	SARS2	Calu3	mock	Calu3
ENSG00000237976	RFX5-AS1	1	RFX5 antisense RNA 1 [Source:HGNC Symbol;Acc:HGNC:40503]	lncRNA	NA	3.65471	-1.60299	0.946572	-1.69347	0.0903656	0.580558	SARS2	huh75	mock	huh75
ENSG00000143416	SELENBP1	1	selenium binding protein 1 [Source:HGNC Symbol;Acc:HGNC:10719]	protein_coding	8991	145.512	0.860806	0.263988	3.26078	0.00111107	0.00587844	SARS2	Calu3	mock	Calu3
ENSG00000143416	SELENBP1	1	selenium binding protein 1 [Source:HGNC Symbol;Acc:HGNC:10719]	protein_coding	8991	145.512	-0.722073	0.126366	-5.71412	1.10273e-08	1.12443e-06	SARS2	huh75	mock	huh75
ENSG00000159377	PSMB4	1	proteasome 20S subunit beta 4 [Source:HGNC Symbol;Acc:HGNC:9541]	protein_coding	5692	2513.97	0.142548	0.0794146	1.79498	0.0726567	0.240138	SARS2	Calu3	mock	Calu3
ENSG00000159377	PSMB4	1	proteasome 20S subunit beta 4 [Source:HGNC Symbol;Acc:HGNC:9541]	protein_coding	5692	2513.97	-0.111263	0.0755265	-1.47316	0.140707	0.741782	SARS2	huh75	mock	huh75
ENSG00000143442	POGZ	1	pogo transposable element derived with ZNF domain [Source:HGNC Symbol;Acc:HGNC:18801]	protein_coding	23126	2054.9	0.661483	0.0566902	11.6684	1.84906e-31	7.85251e-30	SARS2	Calu3	mock	Calu3
ENSG00000143442	POGZ	1	pogo transposable element derived with ZNF domain [Source:HGNC Symbol;Acc:HGNC:18801]	protein_coding	23126	2054.9	0.398943	0.0586932	6.79709	1.06755e-11	1.68232e-09	SARS2	huh75	mock	huh75
ENSG00000238711	RNY4P25	1	RNY4 pseudogene 25 [Source:HGNC Symbol;Acc:HGNC:42475]	misc_RNA	NA	0	NA	NA	NA	NA	NA	SARS2	Calu3	mock	Calu3
ENSG00000238711	RNY4P25	1	RNY4 pseudogene 25 [Source:HGNC Symbol;Acc:HGNC:42475]	misc_RNA	NA	0	NA	NA	NA	NA	NA	SARS2	huh75	mock	huh75
ENSG00000143375	CGN	1	cingulin [Source:HGNC Symbol;Acc:HGNC:17429]	protein_coding	57530	1370.88	0.331578	0.0521172	6.36217	1.98925e-10	2.3483e-09	SARS2	Calu3	mock	Calu3
ENSG00000143375	CGN	1	cingulin [Source:HGNC Symbol;Acc:HGNC:17429]	protein_coding	57530	1370.88	-0.218595	0.0572947	-3.81527	0.000136035	0.00464859	SARS2	huh75	mock	huh75
ENSG00000252840	AL365436.3	1		snoRNA	NA	0	NA	NA	NA	NA	NA	SARS2	Calu3	mock	Calu3
ENSG00000252840	AL365436.3	1		snoRNA	NA	0	NA	NA	NA	NA	NA	SARS2	huh75	mock	huh75
ENSG00000143367	TUFT1	1	tuftelin 1 [Source:HGNC Symbol;Acc:HGNC:12422]	protein_coding	7286	761.401	0.695866	0.0703235	9.89522	4.36658e-23	1.22896e-21	SARS2	Calu3	mock	Calu3
ENSG00000143367	TUFT1	1	tuftelin 1 [Source:HGNC Symbol;Acc:HGNC:12422]	protein_coding	7286	761.401	0.488762	0.0829849	5.88978	3.86721e-09	4.22579e-07	SARS2	huh75	mock	huh75
ENSG00000232536	AL365436.2	1	novel transcript	lncRNA	NA	1.53462	1.7924	1.39799	1.28212	0.1998	0.540932	SARS2	Calu3	mock	Calu3
ENSG00000232536	AL365436.2	1	novel transcript	lncRNA	NA	1.53462	-0.153156	1.6632	-0.0920855	0.92663	1	SARS2	huh75	mock	huh75
ENSG00000207606	MIR554	1	microRNA 554 [Source:HGNC Symbol;Acc:HGNC:32810]	miRNA	693139	0.437219	2.71577	4.02849	0.674142	0.500221	1	SARS2	Calu3	mock	Calu3
ENSG00000207606	MIR554	1	microRNA 554 [Source:HGNC Symbol;Acc:HGNC:32810]	miRNA	693139	0.437219	1.35941	4.15597	0.327098	0.743593	1	SARS2	huh75	mock	huh75
ENSG00000223861	AL365436.1	1	ribosomal protein S10 (RPS10) pseudogene	processed_pseudogene	NA	2.40263	1.84681	1.05345	1.7531	0.0795843	0.258917	SARS2	Calu3	mock	Calu3
ENSG00000223861	AL365436.1	1	ribosomal protein S10 (RPS10) pseudogene	processed_pseudogene	NA	2.40263	-0.187165	1.58173	-0.118329	0.905807	1	SARS2	huh75	mock	huh75
ENSG00000143376	SNX27	1	sorting nexin 27 [Source:HGNC Symbol;Acc:HGNC:20073]	protein_coding	81609	705.702	-0.136282	0.0828915	-1.64411	0.100154	0.311871	SARS2	Calu3	mock	Calu3
ENSG00000143376	SNX27	1	sorting nexin 27 [Source:HGNC Symbol;Acc:HGNC:20073]	protein_coding	81609	705.702	-0.0133802	0.0797332	-0.167812	0.866731	1	SARS2	huh75	mock	huh75
ENSG00000250734	AL391335.1	1	novel transcript, antisense to SNX27	lncRNA	NA	0.335747	1.17979	4.49428	0.26251	0.792928	1	SARS2	Calu3	mock	Calu3
ENSG00000250734	AL391335.1	1	novel transcript, antisense to SNX27	lncRNA	NA	0.335747	2.20032	4.46012	0.493332	0.621778	1	SARS2	huh75	mock	huh75
ENSG00000206635	RNU6-1062P	1	RNA, U6 small nuclear 1062, pseudogene [Source:HGNC Symbol;Acc:HGNC:48025]	snRNA	NA	0.222671	0.218004	5.97497	0.0364862	0.970895	1	SARS2	Calu3	mock	Calu3
ENSG00000206635	RNU6-1062P	1	RNA, U6 small nuclear 1062, pseudogene [Source:HGNC Symbol;Acc:HGNC:48025]	snRNA	NA	0.222671	2.19732	5.94952	0.369327	0.711884	1	SARS2	huh75	mock	huh75
ENSG00000159409	CELF3	1	CUGBP Elav-like family member 3 [Source:HGNC Symbol;Acc:HGNC:11967]	protein_coding	11189	0.405715	2.1712	5.15159	0.421462	0.673418	1	SARS2	Calu3	mock	Calu3
ENSG00000159409	CELF3	1	CUGBP Elav-like family member 3 [Source:HGNC Symbol;Acc:HGNC:11967]	protein_coding	11189	0.405715	0	5.23682	0	1	1	SARS2	huh75	mock	huh75
ENSG00000227045	AL589765.1	1	novel transcript	lncRNA	NA	1.99755	0.524126	0.994307	0.527127	0.598105	1	SARS2	Calu3	mock	Calu3
ENSG00000227045	AL589765.1	1	novel transcript	lncRNA	NA	1.99755	1.21892	1.20573	1.01094	0.312046	1	SARS2	huh75	mock	huh75
ENSG00000178796	RIIAD1	1	regulatory subunit of type II PKA R-subunit domain containing 1 [Source:HGNC Symbol;Acc:HGNC:26686]	protein_coding	284485	0.303067	0.218004	5.54629	0.0393063	0.968646	1	SARS2	Calu3	mock	Calu3
ENSG00000178796	RIIAD1	1	regulatory subunit of type II PKA R-subunit domain containing 1 [Source:HGNC Symbol;Acc:HGNC:26686]	protein_coding	284485	0.303067	0	5.54629	0	1	1	SARS2	huh75	mock	huh75
ENSG00000206980	RNU6-662P	1	RNA, U6 small nuclear 662, pseudogene [Source:HGNC Symbol;Acc:HGNC:47625]	snRNA	NA	0.073285	1.17978	6.00631	0.196424	0.844278	1	SARS2	Calu3	mock	Calu3
ENSG00000206980	RNU6-662P	1	RNA, U6 small nuclear 662, pseudogene [Source:HGNC Symbol;Acc:HGNC:47625]	snRNA	NA	0.073285	-0.564161	6.00631	-0.093928	0.925166	1	SARS2	huh75	mock	huh75
ENSG00000269621	AL589765.7	1	novel transcript, antisense to MRPL9	lncRNA	NA	0.329962	0	4.46007	0	1	1	SARS2	Calu3	mock	Calu3
ENSG00000269621	AL589765.7	1	novel transcript, antisense to MRPL9	lncRNA	NA	0.329962	1.35941	4.46007	0.304795	0.760522	1	SARS2	huh75	mock	huh75
ENSG00000236940	AL589765.3	1	ribosomal protein S11 (RPS11) pseudogene	processed_pseudogene	NA	0	NA	NA	NA	NA	NA	SARS2	Calu3	mock	Calu3
ENSG00000236940	AL589765.3	1	ribosomal protein S11 (RPS11) pseudogene	processed_pseudogene	NA	0	NA	NA	NA	NA	NA	SARS2	huh75	mock	huh75
ENSG00000143436	MRPL9	1	mitochondrial ribosomal protein L9 [Source:HGNC Symbol;Acc:HGNC:14277]	protein_coding	65005	492.731	-0.261724	0.0983064	-2.66233	0.00776007	0.0344267	SARS2	Calu3	mock	Calu3
ENSG00000143436	MRPL9	1	mitochondrial ribosomal protein L9 [Source:HGNC Symbol;Acc:HGNC:14277]	protein_coding	65005	492.731	-0.02336	0.0902106	-0.258949	0.795674	1	SARS2	huh75	mock	huh75
ENSG00000143450	OAZ3	1	ornithine decarboxylase antizyme 3 [Source:HGNC Symbol;Acc:HGNC:8097]	protein_coding	51686	8.23969	-0.179384	0.569732	-0.314856	0.752871	1	SARS2	Calu3	mock	Calu3
ENSG00000143450	OAZ3	1	ornithine decarboxylase antizyme 3 [Source:HGNC Symbol;Acc:HGNC:8097]	protein_coding	51686	8.23969	-0.503068	0.541999	-0.928173	0.353318	1	SARS2	huh75	mock	huh75
ENSG00000249602	AL589765.4	1	novel transcript	lncRNA	NA	11.8329	0.299119	0.451302	0.662791	0.507464	1	SARS2	Calu3	mock	Calu3
ENSG00000249602	AL589765.4	1	novel transcript	lncRNA	NA	11.8329	-0.270937	0.440546	-0.615002	0.538554	1	SARS2	huh75	mock	huh75
ENSG00000232937	AL589765.2	1	novel transcript	lncRNA	NA	0	NA	NA	NA	NA	NA	SARS2	Calu3	mock	Calu3
ENSG00000232937	AL589765.2	1	novel transcript	lncRNA	NA	0	NA	NA	NA	NA	NA	SARS2	huh75	mock	huh75
ENSG00000268288	AL589765.5	1	novel transcript, antisense to OAZ3	lncRNA	NA	3.94465	-1.39761	0.842798	-1.6583	0.0972562	0.304666	SARS2	Calu3	mock	Calu3
ENSG00000268288	AL589765.5	1	novel transcript, antisense to OAZ3	lncRNA	NA	3.94465	-0.485452	0.920296	-0.527495	0.59785	1	SARS2	huh75	mock	huh75
ENSG00000182134	TDRKH	1	tudor and KH domain containing [Source:HGNC Symbol;Acc:HGNC:11713]	protein_coding	11022	272.758	-0.581542	0.107597	-5.40483	6.48708e-08	6.02952e-07	SARS2	Calu3	mock	Calu3
ENSG00000182134	TDRKH	1	tudor and KH domain containing [Source:HGNC Symbol;Acc:HGNC:11713]	protein_coding	11022	272.758	-0.286072	0.100104	-2.85776	0.00426645	0.0717396	SARS2	huh75	mock	huh75
ENSG00000203288	TDRKH-AS1	1	TDRKH antisense RNA 1 [Source:HGNC Symbol;Acc:HGNC:40578]	lncRNA	109729141	27.6752	-0.856253	0.322554	-2.6546	0.00794014	0.035116	SARS2	Calu3	mock	Calu3
ENSG00000203288	TDRKH-AS1	1	TDRKH antisense RNA 1 [Source:HGNC Symbol;Acc:HGNC:40578]	lncRNA	109729141	27.6752	-0.209163	0.321	-0.651599	0.51466	1	SARS2	huh75	mock	huh75
ENSG00000269489	AL589765.6	1	novel transcript	lncRNA	NA	0.257377	0	5.72308	0	1	1	SARS2	Calu3	mock	Calu3
ENSG00000269489	AL589765.6	1	novel transcript	lncRNA	NA	0.257377	-2.45929	5.64684	-0.435517	0.663187	1	SARS2	huh75	mock	huh75
ENSG00000213171	LINGO4	1	leucine rich repeat and Ig domain containing 4 [Source:HGNC Symbol;Acc:HGNC:31814]	protein_coding	339398	0.0315295	0	6.00631	0	1	1	SARS2	Calu3	mock	Calu3
ENSG00000213171	LINGO4	1	leucine rich repeat and Ig domain containing 4 [Source:HGNC Symbol;Acc:HGNC:31814]	protein_coding	339398	0.0315295	0	6.00631	0	1	1	SARS2	huh75	mock	huh75
ENSG00000143365	RORC	1	RAR related orphan receptor C [Source:HGNC Symbol;Acc:HGNC:10260]	protein_coding	6097	1.59417	0.104064	1.13605	0.0916022	0.927014	1	SARS2	Calu3	mock	Calu3
ENSG00000143365	RORC	1	RAR related orphan receptor C [Source:HGNC Symbol;Acc:HGNC:10260]	protein_coding	6097	1.59417	0	1.93652	0	1	1	SARS2	huh75	mock	huh75
ENSG00000225556	C2CD4D	1	C2 calcium dependent domain containing 4D [Source:HGNC Symbol;Acc:HGNC:37210]	protein_coding	100191040	2.85808	0.46246	0.849912	0.544128	0.586354	1	SARS2	Calu3	mock	Calu3
ENSG00000225556	C2CD4D	1	C2 calcium dependent domain containing 4D [Source:HGNC Symbol;Acc:HGNC:37210]	protein_coding	100191040	2.85808	0	1.78094	0	1	1	SARS2	huh75	mock	huh75
ENSG00000201134	Y_RNA	1	Y RNA [Source:RFAM;Acc:RF00019]	misc_RNA	NA	0	NA	NA	NA	NA	NA	SARS2	Calu3	mock	Calu3
ENSG00000201134	Y_RNA	1	Y RNA [Source:RFAM;Acc:RF00019]	misc_RNA	NA	0	NA	NA	NA	NA	NA	SARS2	huh75	mock	huh75
ENSG00000234614	C2CD4D-AS1	1	C2CD4D and THEM5 antisense RNA 1 [Source:HGNC Symbol;Acc:HGNC:54045]	lncRNA	NA	15.8131	0.534473	0.337327	1.58443	0.113095	0.344763	SARS2	Calu3	mock	Calu3
ENSG00000234614	C2CD4D-AS1	1	C2CD4D and THEM5 antisense RNA 1 [Source:HGNC Symbol;Acc:HGNC:54045]	lncRNA	NA	15.8131	-1.01646	0.734915	-1.3831	0.166633	0.804395	SARS2	huh75	mock	huh75
ENSG00000196407	THEM5	1	thioesterase superfamily member 5 [Source:HGNC Symbol;Acc:HGNC:26755]	protein_coding	284486	0.269274	0	6.00631	0	1	1	SARS2	Calu3	mock	Calu3
ENSG00000196407	THEM5	1	thioesterase superfamily member 5 [Source:HGNC Symbol;Acc:HGNC:26755]	protein_coding	284486	0.269274	0	6.00631	0	1	1	SARS2	huh75	mock	huh75
ENSG00000159445	THEM4	1	thioesterase superfamily member 4 [Source:HGNC Symbol;Acc:HGNC:17947]	protein_coding	117145	351.515	0.137683	0.111958	1.22977	0.218783	0.579492	SARS2	Calu3	mock	Calu3
ENSG00000159445	THEM4	1	thioesterase superfamily member 4 [Source:HGNC Symbol;Acc:HGNC:17947]	protein_coding	117145	351.515	0.00754931	0.0859631	0.0878203	0.93002	1	SARS2	huh75	mock	huh75
ENSG00000285651	AL450992.2	1	novel transcript, antisense to THEM4	lncRNA	NA	0.44272	1.17978	6.00631	0.196424	0.844278	1	SARS2	Calu3	mock	Calu3
ENSG00000285651	AL450992.2	1	novel transcript, antisense to THEM4	lncRNA	NA	0.44272	0	6.00631	0	1	1	SARS2	huh75	mock	huh75
ENSG00000286581	AL450992.3	1	novel transcript	lncRNA	NA	0.226889	0	6.00631	0	1	1	SARS2	Calu3	mock	Calu3
ENSG00000286581	AL450992.3	1	novel transcript	lncRNA	NA	0.226889	1.2355	5.98099	0.206571	0.836345	1	SARS2	huh75	mock	huh75
ENSG00000223810	KRT8P28	1	keratin 8 pseudogene 28 [Source:HGNC Symbol;Acc:HGNC:33380]	processed_pseudogene	NA	0.128333	0	6.00631	0	1	1	SARS2	Calu3	mock	Calu3
ENSG00000223810	KRT8P28	1	keratin 8 pseudogene 28 [Source:HGNC Symbol;Acc:HGNC:33380]	processed_pseudogene	NA	0.128333	-2.00569	5.94991	-0.337096	0.736044	1	SARS2	huh75	mock	huh75
ENSG00000197747	S100A10	1	S100 calcium binding protein A10 [Source:HGNC Symbol;Acc:HGNC:10487]	protein_coding	6281	2935.97	-0.691512	0.0674421	-10.2534	1.14232e-24	3.49347e-23	SARS2	Calu3	mock	Calu3
ENSG00000197747	S100A10	1	S100 calcium binding protein A10 [Source:HGNC Symbol;Acc:HGNC:10487]	protein_coding	6281	2935.97	-0.513704	0.0655086	-7.84178	4.44187e-15	1.04565e-12	SARS2	huh75	mock	huh75
ENSG00000229021	AL450992.1	1	novel transcript	lncRNA	NA	13.9796	1.38102	0.355209	3.88791	0.000101112	0.00064064	SARS2	Calu3	mock	Calu3
ENSG00000229021	AL450992.1	1	novel transcript	lncRNA	NA	13.9796	-2.49736	1.30766	-1.90979	0.0561604	0.43185	SARS2	huh75	mock	huh75
ENSG00000240667	NBPF18P	1	NBPF member 18, pseudogene [Source:HGNC Symbol;Acc:HGNC:31998]	unprocessed_pseudogene	NA	0	NA	NA	NA	NA	NA	SARS2	Calu3	mock	Calu3
ENSG00000240667	NBPF18P	1	NBPF member 18, pseudogene [Source:HGNC Symbol;Acc:HGNC:31998]	unprocessed_pseudogene	NA	0	NA	NA	NA	NA	NA	SARS2	huh75	mock	huh75
ENSG00000163191	S100A11	1	S100 calcium binding protein A11 [Source:HGNC Symbol;Acc:HGNC:10488]	protein_coding	6282	3186.31	-0.970874	0.103252	-9.40293	5.30637e-21	1.33927e-19	SARS2	Calu3	mock	Calu3
ENSG00000163191	S100A11	1	S100 calcium binding protein A11 [Source:HGNC Symbol;Acc:HGNC:10488]	protein_coding	6282	3186.31	-0.308555	0.11065	-2.78857	0.00529416	0.084547	SARS2	huh75	mock	huh75
ENSG00000232678	SPTLC1P4	1	serine palmitoyltransferase long chain base subunit 1 pseudogene 4 [Source:HGNC Symbol;Acc:HGNC:39671]	processed_pseudogene	NA	0.255604	2.72752	5.94586	0.458726	0.646431	1	SARS2	Calu3	mock	Calu3
ENSG00000232678	SPTLC1P4	1	serine palmitoyltransferase long chain base subunit 1 pseudogene 4 [Source:HGNC Symbol;Acc:HGNC:39671]	processed_pseudogene	NA	0.255604	0	6.00631	0	1	1	SARS2	huh75	mock	huh75
ENSG00000285818	AL591893.1	1	putative UPF0607 protein ENSP00000383783 [Source:NCBI gene (formerly Entrezgene);Acc:100131107]	unprocessed_pseudogene	100131107	0	NA	NA	NA	NA	NA	SARS2	Calu3	mock	Calu3
ENSG00000285818	AL591893.1	1	putative UPF0607 protein ENSP00000383783 [Source:NCBI gene (formerly Entrezgene);Acc:100131107]	unprocessed_pseudogene	100131107	0	NA	NA	NA	NA	NA	SARS2	huh75	mock	huh75
ENSG00000182898	TCHHL1	1	trichohyalin like 1 [Source:HGNC Symbol;Acc:HGNC:31796]	protein_coding	126637	0	NA	NA	NA	NA	NA	SARS2	Calu3	mock	Calu3
ENSG00000182898	TCHHL1	1	trichohyalin like 1 [Source:HGNC Symbol;Acc:HGNC:31796]	protein_coding	126637	0	NA	NA	NA	NA	NA	SARS2	huh75	mock	huh75
ENSG00000159450	TCHH	1	trichohyalin [Source:HGNC Symbol;Acc:HGNC:11791]	protein_coding	7062	1.10579	-0.191692	1.98628	-0.0965081	0.923117	1	SARS2	Calu3	mock	Calu3
ENSG00000159450	TCHH	1	trichohyalin [Source:HGNC Symbol;Acc:HGNC:11791]	protein_coding	7062	1.10579	0	2.48423	0	1	1	SARS2	huh75	mock	huh75
ENSG00000226716	AL589986.1	1	novel transcript	lncRNA	NA	0.209797	0.218004	6.00631	0.0362958	0.971047	1	SARS2	Calu3	mock	Calu3
ENSG00000226716	AL589986.1	1	novel transcript	lncRNA	NA	0.209797	0	6.00631	0	1	1	SARS2	huh75	mock	huh75
ENSG00000233792	PUDPP2	1	pseudouridine 5'-phosphatase pseudogene 2 [Source:HGNC Symbol;Acc:HGNC:20195]	transcribed_processed_pseudogene	NA	0	NA	NA	NA	NA	NA	SARS2	Calu3	mock	Calu3
ENSG00000233792	PUDPP2	1	pseudouridine 5'-phosphatase pseudogene 2 [Source:HGNC Symbol;Acc:HGNC:20195]	transcribed_processed_pseudogene	NA	0	NA	NA	NA	NA	NA	SARS2	huh75	mock	huh75
ENSG00000215853	RPTN	1	repetin [Source:HGNC Symbol;Acc:HGNC:26809]	protein_coding	126638	0.165331	2.56069	5.95271	0.430173	0.66707	1	SARS2	Calu3	mock	Calu3
ENSG00000215853	RPTN	1	repetin [Source:HGNC Symbol;Acc:HGNC:26809]	protein_coding	126638	0.165331	0	6.00631	0	1	1	SARS2	huh75	mock	huh75
ENSG00000237975	FLG-AS1	1	FLG antisense RNA 1 [Source:HGNC Symbol;Acc:HGNC:27913]	lncRNA	339400	1.71445	0.26744	1.30725	0.204582	0.837899	1	SARS2	Calu3	mock	Calu3
ENSG00000237975	FLG-AS1	1	FLG antisense RNA 1 [Source:HGNC Symbol;Acc:HGNC:27913]	lncRNA	339400	1.71445	2.33224	1.82873	1.27533	0.202192	0.880127	SARS2	huh75	mock	huh75
ENSG00000236427	AL589986.2	1	novel transcript	lncRNA	NA	0.0298266	0	6.00631	0	1	1	SARS2	Calu3	mock	Calu3
ENSG00000236427	AL589986.2	1	novel transcript	lncRNA	NA	0.0298266	0	6.00631	0	1	1	SARS2	huh75	mock	huh75
ENSG00000197915	HRNR	1	hornerin [Source:HGNC Symbol;Acc:HGNC:20846]	protein_coding	388697	0	NA	NA	NA	NA	NA	SARS2	Calu3	mock	Calu3
ENSG00000197915	HRNR	1	hornerin [Source:HGNC Symbol;Acc:HGNC:20846]	protein_coding	388697	0	NA	NA	NA	NA	NA	SARS2	huh75	mock	huh75
ENSG00000143631	FLG	1	filaggrin [Source:HGNC Symbol;Acc:HGNC:3748]	protein_coding	2312	0.160483	-0.743776	6.00631	-0.123832	0.901448	1	SARS2	Calu3	mock	Calu3
ENSG00000143631	FLG	1	filaggrin [Source:HGNC Symbol;Acc:HGNC:3748]	protein_coding	2312	0.160483	1.3594	6.00631	0.226328	0.820946	1	SARS2	huh75	mock	huh75
ENSG00000143520	FLG2	1	filaggrin family member 2 [Source:HGNC Symbol;Acc:HGNC:33276]	protein_coding	388698	0.0315295	0	6.00631	0	1	1	SARS2	Calu3	mock	Calu3
ENSG00000143520	FLG2	1	filaggrin family member 2 [Source:HGNC Symbol;Acc:HGNC:33276]	protein_coding	388698	0.0315295	0	6.00631	0	1	1	SARS2	huh75	mock	huh75
ENSG00000183586	HMGN3P1	1	high mobility group nucleosomal binding domain 3 pseudogene 1 [Source:HGNC Symbol;Acc:HGNC:39206]	processed_pseudogene	NA	0.070762	-0.743776	6.00631	-0.123832	0.901448	1	SARS2	Calu3	mock	Calu3
ENSG00000183586	HMGN3P1	1	high mobility group nucleosomal binding domain 3 pseudogene 1 [Source:HGNC Symbol;Acc:HGNC:39206]	processed_pseudogene	NA	0.070762	0	6.00631	0	1	1	SARS2	huh75	mock	huh75
ENSG00000143536	CRNN	1	cornulin [Source:HGNC Symbol;Acc:HGNC:1230]	protein_coding	49860	0.0919375	2.10353	5.97602	0.351994	0.724842	1	SARS2	Calu3	mock	Calu3
ENSG00000143536	CRNN	1	cornulin [Source:HGNC Symbol;Acc:HGNC:1230]	protein_coding	49860	0.0919375	0	6.00631	0	1	1	SARS2	huh75	mock	huh75
ENSG00000186207	LCE5A	1	late cornified envelope 5A [Source:HGNC Symbol;Acc:HGNC:16614]	protein_coding	254910	0.373539	3.58078	5.10777	0.701046	0.483274	1	SARS2	Calu3	mock	Calu3
ENSG00000186207	LCE5A	1	late cornified envelope 5A [Source:HGNC Symbol;Acc:HGNC:16614]	protein_coding	254910	0.373539	0	5.2066	0	1	1	SARS2	huh75	mock	huh75
ENSG00000169509	CRCT1	1	cysteine rich C-terminal 1 [Source:HGNC Symbol;Acc:HGNC:29875]	protein_coding	54544	0.145327	0	6.00631	0	1	1	SARS2	Calu3	mock	Calu3
ENSG00000169509	CRCT1	1	cysteine rich C-terminal 1 [Source:HGNC Symbol;Acc:HGNC:29875]	protein_coding	54544	0.145327	0	6.00631	0	1	1	SARS2	huh75	mock	huh75
ENSG00000185966	LCE3E	1	late cornified envelope 3E [Source:HGNC Symbol;Acc:HGNC:29463]	protein_coding	353145	0.07285	-1.55669	5.98268	-0.2602	0.79471	1	SARS2	Calu3	mock	Calu3
ENSG00000185966	LCE3E	1	late cornified envelope 3E [Source:HGNC Symbol;Acc:HGNC:29463]	protein_coding	353145	0.07285	0	6.00631	0	1	1	SARS2	huh75	mock	huh75
ENSG00000163202	LCE3D	1	late cornified envelope 3D [Source:HGNC Symbol;Acc:HGNC:16615]	protein_coding	84648	0	NA	NA	NA	NA	NA	SARS2	Calu3	mock	Calu3
ENSG00000163202	LCE3D	1	late cornified envelope 3D [Source:HGNC Symbol;Acc:HGNC:16615]	protein_coding	84648	0	NA	NA	NA	NA	NA	SARS2	huh75	mock	huh75
ENSG00000244057	LCE3C	1	late cornified envelope 3C [Source:HGNC Symbol;Acc:HGNC:16612]	protein_coding	353144	0	NA	NA	NA	NA	NA	SARS2	Calu3	mock	Calu3
ENSG00000244057	LCE3C	1	late cornified envelope 3C [Source:HGNC Symbol;Acc:HGNC:16612]	protein_coding	353144	0	NA	NA	NA	NA	NA	SARS2	huh75	mock	huh75
ENSG00000187238	LCE3B	1	late cornified envelope 3B [Source:HGNC Symbol;Acc:HGNC:29462]	protein_coding	353143	0	NA	NA	NA	NA	NA	SARS2	Calu3	mock	Calu3
ENSG00000187238	LCE3B	1	late cornified envelope 3B [Source:HGNC Symbol;Acc:HGNC:29462]	protein_coding	353143	0	NA	NA	NA	NA	NA	SARS2	huh75	mock	huh75
ENSG00000185962	LCE3A	1	late cornified envelope 3A [Source:HGNC Symbol;Acc:HGNC:29461]	protein_coding	353142	0	NA	NA	NA	NA	NA	SARS2	Calu3	mock	Calu3
ENSG00000185962	LCE3A	1	late cornified envelope 3A [Source:HGNC Symbol;Acc:HGNC:29461]	protein_coding	353142	0	NA	NA	NA	NA	NA	SARS2	huh75	mock	huh75
ENSG00000226947	LCEP4	1	late cornified envelope pseudogene 4 [Source:HGNC Symbol;Acc:HGNC:31808]	unprocessed_pseudogene	NA	0.140332	0	6.00631	0	1	1	SARS2	Calu3	mock	Calu3
ENSG00000226947	LCEP4	1	late cornified envelope pseudogene 4 [Source:HGNC Symbol;Acc:HGNC:31808]	unprocessed_pseudogene	NA	0.140332	0	6.00631	0	1	1	SARS2	huh75	mock	huh75
ENSG00000285753	LCEP3	1	late cornified envelope pseudogene 3 [Source:HGNC Symbol;Acc:HGNC:31809]	unprocessed_pseudogene	NA	0	NA	NA	NA	NA	NA	SARS2	Calu3	mock	Calu3
ENSG00000285753	LCEP3	1	late cornified envelope pseudogene 3 [Source:HGNC Symbol;Acc:HGNC:31809]	unprocessed_pseudogene	NA	0	NA	NA	NA	NA	NA	SARS2	huh75	mock	huh75
ENSG00000187223	LCE2D	1	late cornified envelope 2D [Source:HGNC Symbol;Acc:HGNC:16518]	protein_coding	353141	0	NA	NA	NA	NA	NA	SARS2	Calu3	mock	Calu3
ENSG00000187223	LCE2D	1	late cornified envelope 2D [Source:HGNC Symbol;Acc:HGNC:16518]	protein_coding	353141	0	NA	NA	NA	NA	NA	SARS2	huh75	mock	huh75
ENSG00000187180	LCE2C	1	late cornified envelope 2C [Source:HGNC Symbol;Acc:HGNC:29460]	protein_coding	353140	0	NA	NA	NA	NA	NA	SARS2	Calu3	mock	Calu3
ENSG00000187180	LCE2C	1	late cornified envelope 2C [Source:HGNC Symbol;Acc:HGNC:29460]	protein_coding	353140	0	NA	NA	NA	NA	NA	SARS2	huh75	mock	huh75
ENSG00000159455	LCE2B	1	late cornified envelope 2B [Source:HGNC Symbol;Acc:HGNC:16610]	protein_coding	26239	0.0398759	1.17978	6.00631	0.196424	0.844278	1	SARS2	Calu3	mock	Calu3
ENSG00000159455	LCE2B	1	late cornified envelope 2B [Source:HGNC Symbol;Acc:HGNC:16610]	protein_coding	26239	0.0398759	0	6.00631	0	1	1	SARS2	huh75	mock	huh75
ENSG00000187173	LCE2A	1	late cornified envelope 2A [Source:HGNC Symbol;Acc:HGNC:29469]	protein_coding	353139	0	NA	NA	NA	NA	NA	SARS2	Calu3	mock	Calu3
ENSG00000187173	LCE2A	1	late cornified envelope 2A [Source:HGNC Symbol;Acc:HGNC:29469]	protein_coding	353139	0	NA	NA	NA	NA	NA	SARS2	huh75	mock	huh75
ENSG00000187170	LCE4A	1	late cornified envelope 4A [Source:HGNC Symbol;Acc:HGNC:16613]	protein_coding	199834	0	NA	NA	NA	NA	NA	SARS2	Calu3	mock	Calu3
ENSG00000187170	LCE4A	1	late cornified envelope 4A [Source:HGNC Symbol;Acc:HGNC:16613]	protein_coding	199834	0	NA	NA	NA	NA	NA	SARS2	huh75	mock	huh75
ENSG00000198854	C1orf68	1	chromosome 1 open reading frame 68 [Source:HGNC Symbol;Acc:HGNC:29468]	protein_coding	100129271	0	NA	NA	NA	NA	NA	SARS2	Calu3	mock	Calu3
ENSG00000198854	C1orf68	1	chromosome 1 open reading frame 68 [Source:HGNC Symbol;Acc:HGNC:29468]	protein_coding	100129271	0	NA	NA	NA	NA	NA	SARS2	huh75	mock	huh75
ENSG00000229713	LCEP2	1	late cornified envelope pseudogene 2 [Source:HGNC Symbol;Acc:HGNC:31807]	unprocessed_pseudogene	NA	0	NA	NA	NA	NA	NA	SARS2	Calu3	mock	Calu3
ENSG00000229713	LCEP2	1	late cornified envelope pseudogene 2 [Source:HGNC Symbol;Acc:HGNC:31807]	unprocessed_pseudogene	NA	0	NA	NA	NA	NA	NA	SARS2	huh75	mock	huh75
ENSG00000233819	LCEP1	1	late cornified envelope pseudogene 1 [Source:HGNC Symbol;Acc:HGNC:31806]	unprocessed_pseudogene	NA	0	NA	NA	NA	NA	NA	SARS2	Calu3	mock	Calu3
ENSG00000233819	LCEP1	1	late cornified envelope pseudogene 1 [Source:HGNC Symbol;Acc:HGNC:31806]	unprocessed_pseudogene	NA	0	NA	NA	NA	NA	NA	SARS2	huh75	mock	huh75
ENSG00000203786	KPRP	1	keratinocyte proline rich protein [Source:HGNC Symbol;Acc:HGNC:31823]	protein_coding	448834	0.0768332	0	6.00631	0	1	1	SARS2	Calu3	mock	Calu3
ENSG00000203786	KPRP	1	keratinocyte proline rich protein [Source:HGNC Symbol;Acc:HGNC:31823]	protein_coding	448834	0.0768332	1.3594	6.00631	0.226328	0.820946	1	SARS2	huh75	mock	huh75
ENSG00000240386	LCE1F	1	late cornified envelope 1F [Source:HGNC Symbol;Acc:HGNC:29467]	protein_coding	353137	0	NA	NA	NA	NA	NA	SARS2	Calu3	mock	Calu3
ENSG00000240386	LCE1F	1	late cornified envelope 1F [Source:HGNC Symbol;Acc:HGNC:29467]	protein_coding	353137	0	NA	NA	NA	NA	NA	SARS2	huh75	mock	huh75
ENSG00000186226	LCE1E	1	late cornified envelope 1E [Source:HGNC Symbol;Acc:HGNC:29466]	protein_coding	353135	0.0298266	0	6.00631	0	1	1	SARS2	Calu3	mock	Calu3
ENSG00000186226	LCE1E	1	late cornified envelope 1E [Source:HGNC Symbol;Acc:HGNC:29466]	protein_coding	353135	0.0298266	0	6.00631	0	1	1	SARS2	huh75	mock	huh75
ENSG00000172155	LCE1D	1	late cornified envelope 1D [Source:HGNC Symbol;Acc:HGNC:29465]	protein_coding	353134	0	NA	NA	NA	NA	NA	SARS2	Calu3	mock	Calu3
ENSG00000172155	LCE1D	1	late cornified envelope 1D [Source:HGNC Symbol;Acc:HGNC:29465]	protein_coding	353134	0	NA	NA	NA	NA	NA	SARS2	huh75	mock	huh75
ENSG00000197084	LCE1C	1	late cornified envelope 1C [Source:HGNC Symbol;Acc:HGNC:29464]	protein_coding	353133	0	NA	NA	NA	NA	NA	SARS2	Calu3	mock	Calu3
ENSG00000197084	LCE1C	1	late cornified envelope 1C [Source:HGNC Symbol;Acc:HGNC:29464]	protein_coding	353133	0	NA	NA	NA	NA	NA	SARS2	huh75	mock	huh75
ENSG00000196734	LCE1B	1	late cornified envelope 1B [Source:HGNC Symbol;Acc:HGNC:16611]	protein_coding	353132	0	NA	NA	NA	NA	NA	SARS2	Calu3	mock	Calu3
ENSG00000196734	LCE1B	1	late cornified envelope 1B [Source:HGNC Symbol;Acc:HGNC:16611]	protein_coding	353132	0	NA	NA	NA	NA	NA	SARS2	huh75	mock	huh75
ENSG00000186844	LCE1A	1	late cornified envelope 1A [Source:HGNC Symbol;Acc:HGNC:29459]	protein_coding	353131	0	NA	NA	NA	NA	NA	SARS2	Calu3	mock	Calu3
ENSG00000186844	LCE1A	1	late cornified envelope 1A [Source:HGNC Symbol;Acc:HGNC:29459]	protein_coding	353131	0	NA	NA	NA	NA	NA	SARS2	huh75	mock	huh75
ENSG00000235942	LCE6A	1	late cornified envelope 6A [Source:HGNC Symbol;Acc:HGNC:31824]	protein_coding	448835	0	NA	NA	NA	NA	NA	SARS2	Calu3	mock	Calu3
ENSG00000235942	LCE6A	1	late cornified envelope 6A [Source:HGNC Symbol;Acc:HGNC:31824]	protein_coding	448835	0	NA	NA	NA	NA	NA	SARS2	huh75	mock	huh75
ENSG00000285946	AL162596.1	1	novel late cornified envelope family protein	protein_coding	NA	0	NA	NA	NA	NA	NA	SARS2	Calu3	mock	Calu3
ENSG00000285946	AL162596.1	1	novel late cornified envelope family protein	protein_coding	NA	0	NA	NA	NA	NA	NA	SARS2	huh75	mock	huh75
ENSG00000163206	SMCP	1	sperm mitochondria associated cysteine rich protein [Source:HGNC Symbol;Acc:HGNC:6962]	protein_coding	4184	0	NA	NA	NA	NA	NA	SARS2	Calu3	mock	Calu3
ENSG00000163206	SMCP	1	sperm mitochondria associated cysteine rich protein [Source:HGNC Symbol;Acc:HGNC:6962]	protein_coding	4184	0	NA	NA	NA	NA	NA	SARS2	huh75	mock	huh75
ENSG00000163207	IVL	1	involucrin [Source:HGNC Symbol;Acc:HGNC:6187]	protein_coding	3713	5.6388	-1.90814	0.719116	-2.65345	0.00796743	0.0352285	SARS2	Calu3	mock	Calu3
ENSG00000163207	IVL	1	involucrin [Source:HGNC Symbol;Acc:HGNC:6187]	protein_coding	3713	5.6388	0	1.74739	0	1	1	SARS2	huh75	mock	huh75
ENSG00000224308	LINC01527	1	long intergenic non-protein coding RNA 1527 [Source:HGNC Symbol;Acc:HGNC:51266]	lncRNA	101927988	0.0459687	1.17978	6.00631	0.196424	0.844278	1	SARS2	Calu3	mock	Calu3
ENSG00000224308	LINC01527	1	long intergenic non-protein coding RNA 1527 [Source:HGNC Symbol;Acc:HGNC:51266]	lncRNA	101927988	0.0459687	0	6.00631	0	1	1	SARS2	huh75	mock	huh75
ENSG00000283227	SPRR5	1	small proline rich protein 5 [Source:HGNC Symbol;Acc:HGNC:53428]	protein_coding	NA	0	NA	NA	NA	NA	NA	SARS2	Calu3	mock	Calu3
ENSG00000283227	SPRR5	1	small proline rich protein 5 [Source:HGNC Symbol;Acc:HGNC:53428]	protein_coding	NA	0	NA	NA	NA	NA	NA	SARS2	huh75	mock	huh75
ENSG00000184148	SPRR4	1	small proline rich protein 4 [Source:HGNC Symbol;Acc:HGNC:23173]	protein_coding	163778	0.0418934	0	6.00631	0	1	1	SARS2	Calu3	mock	Calu3
ENSG00000184148	SPRR4	1	small proline rich protein 4 [Source:HGNC Symbol;Acc:HGNC:23173]	protein_coding	163778	0.0418934	0	6.00631	0	1	1	SARS2	huh75	mock	huh75
ENSG00000169474	SPRR1A	1	small proline rich protein 1A [Source:HGNC Symbol;Acc:HGNC:11259]	protein_coding	6698	0.754442	3.24211	3.97995	0.814611	0.415295	0.911015	SARS2	Calu3	mock	Calu3
ENSG00000169474	SPRR1A	1	small proline rich protein 1A [Source:HGNC Symbol;Acc:HGNC:11259]	protein_coding	6698	0.754442	0	4.12171	0	1	1	SARS2	huh75	mock	huh75
ENSG00000163209	SPRR3	1	small proline rich protein 3 [Source:HGNC Symbol;Acc:HGNC:11268]	protein_coding	6707	3.53252	-1.52707	1.06925	-1.42816	0.153245	0.441101	SARS2	Calu3	mock	Calu3
ENSG00000163209	SPRR3	1	small proline rich protein 3 [Source:HGNC Symbol;Acc:HGNC:11268]	protein_coding	6707	3.53252	0	1.737	0	1	1	SARS2	huh75	mock	huh75
ENSG00000234262	AL356867.1	1	small proline-rich protein 3 (SPRR3) pseudogene	unprocessed_pseudogene	NA	0.0346892	0	6.00631	0	1	1	SARS2	Calu3	mock	Calu3
ENSG00000234262	AL356867.1	1	small proline-rich protein 3 (SPRR3) pseudogene	unprocessed_pseudogene	NA	0.0346892	0	6.00631	0	1	1	SARS2	huh75	mock	huh75
ENSG00000252920	AL356867.2	1		snoRNA	NA	0	NA	NA	NA	NA	NA	SARS2	Calu3	mock	Calu3
ENSG00000252920	AL356867.2	1		snoRNA	NA	0	NA	NA	NA	NA	NA	SARS2	huh75	mock	huh75
ENSG00000169469	SPRR1B	1	small proline rich protein 1B [Source:HGNC Symbol;Acc:HGNC:11260]	protein_coding	6699	0.837098	1.58493	1.88299	0.84171	0.399951	0.889982	SARS2	Calu3	mock	Calu3
ENSG00000169469	SPRR1B	1	small proline rich protein 1B [Source:HGNC Symbol;Acc:HGNC:11260]	protein_coding	6699	0.837098	0	2.20413	0	1	1	SARS2	huh75	mock	huh75
ENSG00000163216	SPRR2D	1	small proline rich protein 2D [Source:HGNC Symbol;Acc:HGNC:11264]	protein_coding	6703	0.291313	2.15247	3.82088	0.563343	0.573202	1	SARS2	Calu3	mock	Calu3
ENSG00000163216	SPRR2D	1	small proline rich protein 2D [Source:HGNC Symbol;Acc:HGNC:11264]	protein_coding	6703	0.291313	0	3.87259	0	1	1	SARS2	huh75	mock	huh75
ENSG00000241794	SPRR2A	1	small proline rich protein 2A [Source:HGNC Symbol;Acc:HGNC:11261]	protein_coding	6700	0.28794	0	4.52283	0	1	1	SARS2	Calu3	mock	Calu3
ENSG00000241794	SPRR2A	1	small proline rich protein 2A [Source:HGNC Symbol;Acc:HGNC:11261]	protein_coding	6700	0.28794	0	4.52283	0	1	1	SARS2	huh75	mock	huh75
ENSG00000196805	SPRR2B	1	small proline rich protein 2B [Source:HGNC Symbol;Acc:HGNC:11262]	protein_coding	6701	0	NA	NA	NA	NA	NA	SARS2	Calu3	mock	Calu3
ENSG00000196805	SPRR2B	1	small proline rich protein 2B [Source:HGNC Symbol;Acc:HGNC:11262]	protein_coding	6701	0	NA	NA	NA	NA	NA	SARS2	huh75	mock	huh75
ENSG00000203785	SPRR2E	1	small proline rich protein 2E [Source:HGNC Symbol;Acc:HGNC:11265]	protein_coding	6704	0.0298266	0	6.00631	0	1	1	SARS2	Calu3	mock	Calu3
ENSG00000203785	SPRR2E	1	small proline rich protein 2E [Source:HGNC Symbol;Acc:HGNC:11265]	protein_coding	6704	0.0298266	0	6.00631	0	1	1	SARS2	huh75	mock	huh75
ENSG00000244094	SPRR2F	1	small proline rich protein 2F [Source:HGNC Symbol;Acc:HGNC:11266]	protein_coding	6705	0.136536	-0.743776	6.00631	-0.123832	0.901448	1	SARS2	Calu3	mock	Calu3
ENSG00000244094	SPRR2F	1	small proline rich protein 2F [Source:HGNC Symbol;Acc:HGNC:11266]	protein_coding	6705	0.136536	0	6.00631	0	1	1	SARS2	huh75	mock	huh75
ENSG00000229035	SPRR2C	1	small proline rich protein 2C (pseudogene) [Source:HGNC Symbol;Acc:HGNC:11263]	unprocessed_pseudogene	NA	0	NA	NA	NA	NA	NA	SARS2	Calu3	mock	Calu3
ENSG00000229035	SPRR2C	1	small proline rich protein 2C (pseudogene) [Source:HGNC Symbol;Acc:HGNC:11263]	unprocessed_pseudogene	NA	0	NA	NA	NA	NA	NA	SARS2	huh75	mock	huh75
ENSG00000159516	SPRR2G	1	small proline rich protein 2G [Source:HGNC Symbol;Acc:HGNC:11267]	protein_coding	6706	0	NA	NA	NA	NA	NA	SARS2	Calu3	mock	Calu3
ENSG00000159516	SPRR2G	1	small proline rich protein 2G [Source:HGNC Symbol;Acc:HGNC:11267]	protein_coding	6706	0	NA	NA	NA	NA	NA	SARS2	huh75	mock	huh75
ENSG00000229699	AL161636.1	1	novel transcript	lncRNA	101928009	0	NA	NA	NA	NA	NA	SARS2	Calu3	mock	Calu3
ENSG00000229699	AL161636.1	1	novel transcript	lncRNA	101928009	0	NA	NA	NA	NA	NA	SARS2	huh75	mock	huh75
ENSG00000203784	LELP1	1	late cornified envelope like proline rich 1 [Source:HGNC Symbol;Acc:HGNC:32046]	protein_coding	149018	0.0459687	1.17978	6.00631	0.196424	0.844278	1	SARS2	Calu3	mock	Calu3
ENSG00000203784	LELP1	1	late cornified envelope like proline rich 1 [Source:HGNC Symbol;Acc:HGNC:32046]	protein_coding	149018	0.0459687	0	6.00631	0	1	1	SARS2	huh75	mock	huh75
ENSG00000203783	PRR9	1	proline rich 9 [Source:HGNC Symbol;Acc:HGNC:32057]	protein_coding	574414	0	NA	NA	NA	NA	NA	SARS2	Calu3	mock	Calu3
ENSG00000203783	PRR9	1	proline rich 9 [Source:HGNC Symbol;Acc:HGNC:32057]	protein_coding	574414	0	NA	NA	NA	NA	NA	SARS2	huh75	mock	huh75
ENSG00000230779	AL161636.2	1	ribosomal protein, large, P0 (RPLP0) pseudogene	processed_pseudogene	NA	0	NA	NA	NA	NA	NA	SARS2	Calu3	mock	Calu3
ENSG00000230779	AL161636.2	1	ribosomal protein, large, P0 (RPLP0) pseudogene	processed_pseudogene	NA	0	NA	NA	NA	NA	NA	SARS2	huh75	mock	huh75
ENSG00000203782	LORICRIN	1	loricrin cornified envelope precursor protein [Source:HGNC Symbol;Acc:HGNC:6663]	protein_coding	4014	0	NA	NA	NA	NA	NA	SARS2	Calu3	mock	Calu3
ENSG00000203782	LORICRIN	1	loricrin cornified envelope precursor protein [Source:HGNC Symbol;Acc:HGNC:6663]	protein_coding	4014	0	NA	NA	NA	NA	NA	SARS2	huh75	mock	huh75
ENSG00000159527	PGLYRP3	1	peptidoglycan recognition protein 3 [Source:HGNC Symbol;Acc:HGNC:30014]	protein_coding	114771	0	NA	NA	NA	NA	NA	SARS2	Calu3	mock	Calu3
ENSG00000159527	PGLYRP3	1	peptidoglycan recognition protein 3 [Source:HGNC Symbol;Acc:HGNC:30014]	protein_coding	114771	0	NA	NA	NA	NA	NA	SARS2	huh75	mock	huh75
ENSG00000163218	PGLYRP4	1	peptidoglycan recognition protein 4 [Source:HGNC Symbol;Acc:HGNC:30015]	protein_coding	57115	0.669423	-0.00466678	3.2841	-0.00142102	0.998866	1	SARS2	Calu3	mock	Calu3
ENSG00000163218	PGLYRP4	1	peptidoglycan recognition protein 4 [Source:HGNC Symbol;Acc:HGNC:30015]	protein_coding	57115	0.669423	-0.564167	3.575	-0.157809	0.874607	1	SARS2	huh75	mock	huh75
ENSG00000207321	RNU6-160P	1	RNA, U6 small nuclear 160, pseudogene [Source:HGNC Symbol;Acc:HGNC:47123]	snRNA	NA	0	NA	NA	NA	NA	NA	SARS2	Calu3	mock	Calu3
ENSG00000207321	RNU6-160P	1	RNA, U6 small nuclear 160, pseudogene [Source:HGNC Symbol;Acc:HGNC:47123]	snRNA	NA	0	NA	NA	NA	NA	NA	SARS2	huh75	mock	huh75
ENSG00000163220	S100A9	1	S100 calcium binding protein A9 [Source:HGNC Symbol;Acc:HGNC:10499]	protein_coding	6280	1.06832	-2.21296	2.51104	-0.881292	0.37816	0.857351	SARS2	Calu3	mock	Calu3
ENSG00000163220	S100A9	1	S100 calcium binding protein A9 [Source:HGNC Symbol;Acc:HGNC:10499]	protein_coding	6280	1.06832	-0.564169	2.64438	-0.213347	0.831057	1	SARS2	huh75	mock	huh75
ENSG00000163221	S100A12	1	S100 calcium binding protein A12 [Source:HGNC Symbol;Acc:HGNC:10489]	protein_coding	6283	0	NA	NA	NA	NA	NA	SARS2	Calu3	mock	Calu3
ENSG00000163221	S100A12	1	S100 calcium binding protein A12 [Source:HGNC Symbol;Acc:HGNC:10489]	protein_coding	6283	0	NA	NA	NA	NA	NA	SARS2	huh75	mock	huh75
ENSG00000237008	LAPTM4BP1	1	lysosomal protein transmembrane 4 beta pseudogene 1 [Source:HGNC Symbol;Acc:HGNC:51934]	processed_pseudogene	NA	0	NA	NA	NA	NA	NA	SARS2	Calu3	mock	Calu3
ENSG00000237008	LAPTM4BP1	1	lysosomal protein transmembrane 4 beta pseudogene 1 [Source:HGNC Symbol;Acc:HGNC:51934]	processed_pseudogene	NA	0	NA	NA	NA	NA	NA	SARS2	huh75	mock	huh75
ENSG00000143546	S100A8	1	S100 calcium binding protein A8 [Source:HGNC Symbol;Acc:HGNC:10498]	protein_coding	6279	0	NA	NA	NA	NA	NA	SARS2	Calu3	mock	Calu3
ENSG00000143546	S100A8	1	S100 calcium binding protein A8 [Source:HGNC Symbol;Acc:HGNC:10498]	protein_coding	6279	0	NA	NA	NA	NA	NA	SARS2	huh75	mock	huh75
ENSG00000224784	S100A15A	1	S100 calcium binding protein A15A (pseudogene) [Source:HGNC Symbol;Acc:HGNC:53871]	processed_pseudogene	NA	0	NA	NA	NA	NA	NA	SARS2	Calu3	mock	Calu3
ENSG00000224784	S100A15A	1	S100 calcium binding protein A15A (pseudogene) [Source:HGNC Symbol;Acc:HGNC:53871]	processed_pseudogene	NA	0	NA	NA	NA	NA	NA	SARS2	huh75	mock	huh75
ENSG00000184330	S100A7A	1	S100 calcium binding protein A7A [Source:HGNC Symbol;Acc:HGNC:21657]	protein_coding	338324	0	NA	NA	NA	NA	NA	SARS2	Calu3	mock	Calu3
ENSG00000184330	S100A7A	1	S100 calcium binding protein A7A [Source:HGNC Symbol;Acc:HGNC:21657]	protein_coding	338324	0	NA	NA	NA	NA	NA	SARS2	huh75	mock	huh75
ENSG00000203781	S100A7P1	1	S100 calcium binding protein A7 pseudogene 1 [Source:HGNC Symbol;Acc:HGNC:21654]	unprocessed_pseudogene	NA	0	NA	NA	NA	NA	NA	SARS2	Calu3	mock	Calu3
ENSG00000203781	S100A7P1	1	S100 calcium binding protein A7 pseudogene 1 [Source:HGNC Symbol;Acc:HGNC:21654]	unprocessed_pseudogene	NA	0	NA	NA	NA	NA	NA	SARS2	huh75	mock	huh75
ENSG00000197364	S100A7L2	1	S100 calcium binding protein A7 like 2 [Source:HGNC Symbol;Acc:HGNC:21655]	protein_coding	NA	0	NA	NA	NA	NA	NA	SARS2	Calu3	mock	Calu3
ENSG00000197364	S100A7L2	1	S100 calcium binding protein A7 like 2 [Source:HGNC Symbol;Acc:HGNC:21655]	protein_coding	NA	0	NA	NA	NA	NA	NA	SARS2	huh75	mock	huh75
ENSG00000143556	S100A7	1	S100 calcium binding protein A7 [Source:HGNC Symbol;Acc:HGNC:10497]	protein_coding	6278	0.171549	1.10797	5.97805	0.18534	0.852962	1	SARS2	Calu3	mock	Calu3
ENSG00000143556	S100A7	1	S100 calcium binding protein A7 [Source:HGNC Symbol;Acc:HGNC:10497]	protein_coding	6278	0.171549	0	6.00631	0	1	1	SARS2	huh75	mock	huh75
ENSG00000263841	RN7SL44P	1	RNA, 7SL, cytoplasmic 44, pseudogene [Source:HGNC Symbol;Acc:HGNC:46060]	misc_RNA	NA	0.0418934	0	6.00631	0	1	1	SARS2	Calu3	mock	Calu3
ENSG00000263841	RN7SL44P	1	RNA, 7SL, cytoplasmic 44, pseudogene [Source:HGNC Symbol;Acc:HGNC:46060]	misc_RNA	NA	0.0418934	0	6.00631	0	1	1	SARS2	huh75	mock	huh75
ENSG00000238279	BX470102.1	1	novel transcript	lncRNA	NA	0.707089	0.806504	2.73415	0.294974	0.768014	1	SARS2	Calu3	mock	Calu3
ENSG00000238279	BX470102.1	1	novel transcript	lncRNA	NA	0.707089	0	3.06025	0	1	1	SARS2	huh75	mock	huh75
ENSG00000197956	S100A6	1	S100 calcium binding protein A6 [Source:HGNC Symbol;Acc:HGNC:10496]	protein_coding	6277	1044.89	-0.51631	0.131796	-3.91749	8.94771e-05	0.000571766	SARS2	Calu3	mock	Calu3
ENSG00000197956	S100A6	1	S100 calcium binding protein A6 [Source:HGNC Symbol;Acc:HGNC:10496]	protein_coding	6277	1044.89	-1.50568	0.384767	-3.91323	9.10684e-05	0.0033362	SARS2	huh75	mock	huh75
ENSG00000196420	S100A5	1	S100 calcium binding protein A5 [Source:HGNC Symbol;Acc:HGNC:10495]	protein_coding	6276	0.525612	-0.743785	3.28192	-0.226631	0.820711	1	SARS2	Calu3	mock	Calu3
ENSG00000196420	S100A5	1	S100 calcium binding protein A5 [Source:HGNC Symbol;Acc:HGNC:10495]	protein_coding	6276	0.525612	0	3.28192	0	1	1	SARS2	huh75	mock	huh75
ENSG00000196154	S100A4	1	S100 calcium binding protein A4 [Source:HGNC Symbol;Acc:HGNC:10494]	protein_coding	6275	29.0586	-0.183747	0.289399	-0.634927	0.525476	1	SARS2	Calu3	mock	Calu3
ENSG00000196154	S100A4	1	S100 calcium binding protein A4 [Source:HGNC Symbol;Acc:HGNC:10494]	protein_coding	6275	29.0586	-1.92428	1.13812	-1.69075	0.090884	0.582317	SARS2	huh75	mock	huh75
ENSG00000188015	S100A3	1	S100 calcium binding protein A3 [Source:HGNC Symbol;Acc:HGNC:10493]	protein_coding	6274	3.80033	0.709637	1.01021	0.702469	0.482387	0.999297	SARS2	Calu3	mock	Calu3
ENSG00000188015	S100A3	1	S100 calcium binding protein A3 [Source:HGNC Symbol;Acc:HGNC:10493]	protein_coding	6274	3.80033	-0.56417	1.83116	-0.308095	0.75801	1	SARS2	huh75	mock	huh75
ENSG00000196754	S100A2	1	S100 calcium binding protein A2 [Source:HGNC Symbol;Acc:HGNC:10492]	protein_coding	6273	29.2557	-0.694828	0.264339	-2.62855	0.00857507	0.0376143	SARS2	Calu3	mock	Calu3
ENSG00000196754	S100A2	1	S100 calcium binding protein A2 [Source:HGNC Symbol;Acc:HGNC:10492]	protein_coding	6273	29.2557	0.398968	1.19431	0.334056	0.738337	1	SARS2	huh75	mock	huh75
ENSG00000285867	BX470102.2	1	Novel transcript	lncRNA	NA	6.23577	-0.895187	0.505538	-1.77076	0.0766007	0.250944	SARS2	Calu3	mock	Calu3
ENSG00000285867	BX470102.2	1	Novel transcript	lncRNA	NA	6.23577	1.35942	1.71026	0.794861	0.426694	1	SARS2	huh75	mock	huh75
ENSG00000188643	S100A16	1	S100 calcium binding protein A16 [Source:HGNC Symbol;Acc:HGNC:20441]	protein_coding	140576	689.975	-0.123174	0.169278	-0.727641	0.466834	0.982406	SARS2	Calu3	mock	Calu3
ENSG00000188643	S100A16	1	S100 calcium binding protein A16 [Source:HGNC Symbol;Acc:HGNC:20441]	protein_coding	140576	689.975	-0.626044	0.278155	-2.2507	0.0244043	0.252218	SARS2	huh75	mock	huh75
ENSG00000189334	S100A14	1	S100 calcium binding protein A14 [Source:HGNC Symbol;Acc:HGNC:18901]	protein_coding	57402	399.627	-0.210608	0.132922	-1.58445	0.113091	0.344763	SARS2	Calu3	mock	Calu3
ENSG00000189334	S100A14	1	S100 calcium binding protein A14 [Source:HGNC Symbol;Acc:HGNC:18901]	protein_coding	57402	399.627	0.982624	0.60233	1.63137	0.102812	0.623826	SARS2	huh75	mock	huh75
ENSG00000189171	S100A13	1	S100 calcium binding protein A13 [Source:HGNC Symbol;Acc:HGNC:10490]	protein_coding	6284	75.3204	0.241405	0.228346	1.05719	0.290426	0.715113	SARS2	Calu3	mock	Calu3
ENSG00000189171	S100A13	1	S100 calcium binding protein A13 [Source:HGNC Symbol;Acc:HGNC:10490]	protein_coding	6284	75.3204	0.179683	0.262416	0.684726	0.493517	1	SARS2	huh75	mock	huh75
ENSG00000271853	AL162258.1	1	novel transcript	lncRNA	NA	0.84761	0.313373	1.80361	0.173748	0.862064	1	SARS2	Calu3	mock	Calu3
ENSG00000271853	AL162258.1	1	novel transcript	lncRNA	NA	0.84761	-1.44051	2.08384	-0.691277	0.489391	1	SARS2	huh75	mock	huh75
ENSG00000160678	S100A1	1	S100 calcium binding protein A1 [Source:HGNC Symbol;Acc:HGNC:10486]	protein_coding	6271	1.99398	-0.785021	1.32393	-0.592946	0.553217	1	SARS2	Calu3	mock	Calu3
ENSG00000160678	S100A1	1	S100 calcium binding protein A1 [Source:HGNC Symbol;Acc:HGNC:10486]	protein_coding	6271	1.99398	-0.56417	1.86298	-0.302832	0.762018	1	SARS2	huh75	mock	huh75
ENSG00000272030	AL162258.2	1	novel transcript, antisense to S100A1 and CHTOP	lncRNA	NA	4.72857	2.07206	0.687892	3.01219	0.00259372	0.0127532	SARS2	Calu3	mock	Calu3
ENSG00000272030	AL162258.2	1	novel transcript, antisense to S100A1 and CHTOP	lncRNA	NA	4.72857	0.382721	0.879165	0.435324	0.663327	1	SARS2	huh75	mock	huh75
ENSG00000160679	CHTOP	1	chromatin target of PRMT1 [Source:HGNC Symbol;Acc:HGNC:24511]	protein_coding	26097	1224.18	-0.151098	0.0539405	-2.80119	0.00509143	0.0235811	SARS2	Calu3	mock	Calu3
ENSG00000160679	CHTOP	1	chromatin target of PRMT1 [Source:HGNC Symbol;Acc:HGNC:24511]	protein_coding	26097	1224.18	0.211381	0.0459255	4.60269	4.1707e-06	0.000238105	SARS2	huh75	mock	huh75
ENSG00000143553	SNAPIN	1	SNAP associated protein [Source:HGNC Symbol;Acc:HGNC:17145]	protein_coding	23557	209.029	0.306603	0.137569	2.22872	0.0258328	0.0994508	SARS2	Calu3	mock	Calu3
ENSG00000143553	SNAPIN	1	SNAP associated protein [Source:HGNC Symbol;Acc:HGNC:17145]	protein_coding	23557	209.029	0.0212481	0.123917	0.17147	0.863854	1	SARS2	huh75	mock	huh75
ENSG00000143621	ILF2	1	interleukin enhancer binding factor 2 [Source:HGNC Symbol;Acc:HGNC:6037]	protein_coding	3608	5387.89	-0.464735	0.0516227	-9.00254	2.20563e-19	4.98011e-18	SARS2	Calu3	mock	Calu3
ENSG00000143621	ILF2	1	interleukin enhancer binding factor 2 [Source:HGNC Symbol;Acc:HGNC:6037]	protein_coding	3608	5387.89	-0.0889074	0.0463352	-1.91879	0.0550111	0.425884	SARS2	huh75	mock	huh75
ENSG00000169418	NPR1	1	natriuretic peptide receptor 1 [Source:HGNC Symbol;Acc:HGNC:7943]	protein_coding	4881	2.48324	5.07772	1.41824	3.58029	0.000343218	0.00199862	SARS2	Calu3	mock	Calu3
ENSG00000169418	NPR1	1	natriuretic peptide receptor 1 [Source:HGNC Symbol;Acc:HGNC:7943]	protein_coding	4881	2.48324	2.24786	1.72923	1.29992	0.193629	0.86214	SARS2	huh75	mock	huh75
ENSG00000274940	MIR8083	1	microRNA 8083 [Source:HGNC Symbol;Acc:HGNC:50211]	miRNA	102466879	0	NA	NA	NA	NA	NA	SARS2	Calu3	mock	Calu3
ENSG00000274940	MIR8083	1	microRNA 8083 [Source:HGNC Symbol;Acc:HGNC:50211]	miRNA	102466879	0	NA	NA	NA	NA	NA	SARS2	huh75	mock	huh75
ENSG00000242565	RN7SL372P	1	RNA, 7SL, cytoplasmic 372, pseudogene [Source:HGNC Symbol;Acc:HGNC:46388]	misc_RNA	NA	0	NA	NA	NA	NA	NA	SARS2	Calu3	mock	Calu3
ENSG00000242565	RN7SL372P	1	RNA, 7SL, cytoplasmic 372, pseudogene [Source:HGNC Symbol;Acc:HGNC:46388]	misc_RNA	NA	0	NA	NA	NA	NA	NA	SARS2	huh75	mock	huh75
ENSG00000235015	GEMIN2P1	1	gem nuclear organelle associated protein 2 pseudogene 1 [Source:HGNC Symbol;Acc:HGNC:49561]	processed_pseudogene	NA	0.0763045	0	6.00631	0	1	1	SARS2	Calu3	mock	Calu3
ENSG00000235015	GEMIN2P1	1	gem nuclear organelle associated protein 2 pseudogene 1 [Source:HGNC Symbol;Acc:HGNC:49561]	processed_pseudogene	NA	0.0763045	0	6.00631	0	1	1	SARS2	huh75	mock	huh75
ENSG00000199565	Y_RNA	1	Y RNA [Source:RFAM;Acc:RF00019]	misc_RNA	NA	0	NA	NA	NA	NA	NA	SARS2	Calu3	mock	Calu3
ENSG00000199565	Y_RNA	1	Y RNA [Source:RFAM;Acc:RF00019]	misc_RNA	NA	0	NA	NA	NA	NA	NA	SARS2	huh75	mock	huh75
ENSG00000143624	INTS3	1	integrator complex subunit 3 [Source:HGNC Symbol;Acc:HGNC:26153]	protein_coding	65123	1093.77	0.298749	0.0674646	4.42823	9.50079e-06	6.98654e-05	SARS2	Calu3	mock	Calu3
ENSG00000143624	INTS3	1	integrator complex subunit 3 [Source:HGNC Symbol;Acc:HGNC:26153]	protein_coding	65123	1093.77	-0.149237	0.0647669	-2.30422	0.0212104	0.228626	SARS2	huh75	mock	huh75
ENSG00000243613	AL513523.4	1	novel transcript	lncRNA	NA	0.410285	0	5.23183	0	1	1	SARS2	Calu3	mock	Calu3
ENSG00000243613	AL513523.4	1	novel transcript	lncRNA	NA	0.410285	2.1985	5.20266	0.422573	0.672607	1	SARS2	huh75	mock	huh75
ENSG00000233222	AL513523.3	1	novel transcript	lncRNA	NA	0.0421938	-0.743776	6.00631	-0.123832	0.901448	1	SARS2	Calu3	mock	Calu3
ENSG00000233222	AL513523.3	1	novel transcript	lncRNA	NA	0.0421938	0	6.00631	0	1	1	SARS2	huh75	mock	huh75
ENSG00000143554	SLC27A3	1	solute carrier family 27 member 3 [Source:HGNC Symbol;Acc:HGNC:10997]	protein_coding	11000	62.4632	0.335144	0.217976	1.53753	0.124164	0.372405	SARS2	Calu3	mock	Calu3
ENSG00000143554	SLC27A3	1	solute carrier family 27 member 3 [Source:HGNC Symbol;Acc:HGNC:10997]	protein_coding	11000	62.4632	-0.518755	0.214085	-2.42313	0.0153874	0.182699	SARS2	huh75	mock	huh75
ENSG00000207039	Y_RNA	1	Y RNA [Source:RFAM;Acc:RF00019]	misc_RNA	NA	0	NA	NA	NA	NA	NA	SARS2	Calu3	mock	Calu3
ENSG00000207039	Y_RNA	1	Y RNA [Source:RFAM;Acc:RF00019]	misc_RNA	NA	0	NA	NA	NA	NA	NA	SARS2	huh75	mock	huh75
ENSG00000143614	GATAD2B	1	GATA zinc finger domain containing 2B [Source:HGNC Symbol;Acc:HGNC:30778]	protein_coding	57459	1101.9	0.966267	0.0841331	11.485	1.56969e-30	6.43674e-29	SARS2	Calu3	mock	Calu3
ENSG00000143614	GATAD2B	1	GATA zinc finger domain containing 2B [Source:HGNC Symbol;Acc:HGNC:30778]	protein_coding	57459	1101.9	0.52098	0.0853015	6.10751	1.01197e-09	1.16242e-07	SARS2	huh75	mock	huh75
ENSG00000231827	AL513523.2	1	immunoglobulin superfamily, DCC subclass, member 3 (IGDCC3) pseudogene	transcribed_unprocessed_pseudogene	343052	0	NA	NA	NA	NA	NA	SARS2	Calu3	mock	Calu3
ENSG00000231827	AL513523.2	1	immunoglobulin superfamily, DCC subclass, member 3 (IGDCC3) pseudogene	transcribed_unprocessed_pseudogene	343052	0	NA	NA	NA	NA	NA	SARS2	huh75	mock	huh75
ENSG00000223599	AL513523.1	1	adipose differentiation-related protein (ADFP) pseudogene	processed_pseudogene	NA	3.54393	4.677	1.36071	3.43717	0.000587819	0.00328696	SARS2	Calu3	mock	Calu3
ENSG00000223599	AL513523.1	1	adipose differentiation-related protein (ADFP) pseudogene	processed_pseudogene	NA	3.54393	0.394349	0.819192	0.481388	0.630241	1	SARS2	huh75	mock	huh75
ENSG00000236327	AL831737.1	1	ribosomal protein L30 (RPL30) pseudogene	processed_pseudogene	NA	0	NA	NA	NA	NA	NA	SARS2	Calu3	mock	Calu3
ENSG00000236327	AL831737.1	1	ribosomal protein L30 (RPL30) pseudogene	processed_pseudogene	NA	0	NA	NA	NA	NA	NA	SARS2	huh75	mock	huh75
ENSG00000284738	AL358472.5	1	novel transcript, antisense to DENND4B	lncRNA	101928059	14.8149	2.64018	0.614963	4.29324	1.76087e-05	0.000124772	SARS2	Calu3	mock	Calu3
ENSG00000284738	AL358472.5	1	novel transcript, antisense to DENND4B	lncRNA	101928059	14.8149	0.318538	0.504881	0.630916	0.528095	1	SARS2	huh75	mock	huh75
ENSG00000198837	DENND4B	1	DENN domain containing 4B [Source:HGNC Symbol;Acc:HGNC:29044]	protein_coding	9909	739.08	1.13146	0.152864	7.40171	1.34438e-13	2.03772e-12	SARS2	Calu3	mock	Calu3
ENSG00000198837	DENND4B	1	DENN domain containing 4B [Source:HGNC Symbol;Acc:HGNC:29044]	protein_coding	9909	739.08	-0.0856809	0.148719	-0.576127	0.564529	1	SARS2	huh75	mock	huh75
ENSG00000160741	CRTC2	1	CREB regulated transcription coactivator 2 [Source:HGNC Symbol;Acc:HGNC:27301]	protein_coding	200186	1465.3	0.226547	0.0820252	2.76192	0.00574617	0.0263132	SARS2	Calu3	mock	Calu3
ENSG00000160741	CRTC2	1	CREB regulated transcription coactivator 2 [Source:HGNC Symbol;Acc:HGNC:27301]	protein_coding	200186	1465.3	0.337558	0.0823726	4.09794	4.16843e-05	0.00173739	SARS2	huh75	mock	huh75
ENSG00000143570	SLC39A1	1	solute carrier family 39 member 1 [Source:HGNC Symbol;Acc:HGNC:12876]	protein_coding	27173	18.5725	1.49292	0.618982	2.41189	0.01587	0.0650285	SARS2	Calu3	mock	Calu3
ENSG00000143570	SLC39A1	1	solute carrier family 39 member 1 [Source:HGNC Symbol;Acc:HGNC:12876]	protein_coding	27173	18.5725	0.11149	0.332445	0.335364	0.737351	1	SARS2	huh75	mock	huh75
ENSG00000285779	AL358472.7	1	novel protein	protein_coding	NA	0	NA	NA	NA	NA	NA	SARS2	Calu3	mock	Calu3
ENSG00000285779	AL358472.7	1	novel protein	protein_coding	NA	0	NA	NA	NA	NA	NA	SARS2	huh75	mock	huh75
ENSG00000276584	MIR6737	1	microRNA 6737 [Source:HGNC Symbol;Acc:HGNC:50273]	miRNA	102465441	0	NA	NA	NA	NA	NA	SARS2	Calu3	mock	Calu3
ENSG00000276584	MIR6737	1	microRNA 6737 [Source:HGNC Symbol;Acc:HGNC:50273]	miRNA	102465441	0	NA	NA	NA	NA	NA	SARS2	huh75	mock	huh75
ENSG00000282386	AL358472.4	1	novel transcript, antisense to SLC39A1	lncRNA	NA	19.8033	-1.05208	0.449471	-2.34072	0.0192468	0.0769386	SARS2	Calu3	mock	Calu3
ENSG00000282386	AL358472.4	1	novel transcript, antisense to SLC39A1	lncRNA	NA	19.8033	1.25266	0.511467	2.44916	0.0143191	0.173497	SARS2	huh75	mock	huh75
ENSG00000273026	AL358472.3	1	novel transcript, antisense to SLC39A1	lncRNA	NA	5.95356	0.0842551	0.59691	0.141152	0.88775	1	SARS2	Calu3	mock	Calu3
ENSG00000273026	AL358472.3	1	novel transcript, antisense to SLC39A1	lncRNA	NA	5.95356	-0.0124091	0.760973	-0.0163068	0.98699	1	SARS2	huh75	mock	huh75
ENSG00000143578	CREB3L4	1	cAMP responsive element binding protein 3 like 4 [Source:HGNC Symbol;Acc:HGNC:18854]	protein_coding	148327	102.526	0.309096	0.170129	1.81683	0.0692429	0.230684	SARS2	Calu3	mock	Calu3
ENSG00000143578	CREB3L4	1	cAMP responsive element binding protein 3 like 4 [Source:HGNC Symbol;Acc:HGNC:18854]	protein_coding	148327	102.526	-0.0948061	0.191396	-0.495339	0.620361	1	SARS2	huh75	mock	huh75
ENSG00000143543	JTB	1	jumping translocation breakpoint [Source:HGNC Symbol;Acc:HGNC:6201]	protein_coding	10899	45.7685	0.0996665	0.249253	0.39986	0.689259	1	SARS2	Calu3	mock	Calu3
ENSG00000143543	JTB	1	jumping translocation breakpoint [Source:HGNC Symbol;Acc:HGNC:6201]	protein_coding	10899	45.7685	-0.222789	0.217664	-1.02354	0.30605	1	SARS2	huh75	mock	huh75
ENSG00000285641	AL358472.6	1	novel protein	protein_coding	NA	4.00352	2.63567	0.920769	2.86246	0.00420364	0.0198232	SARS2	Calu3	mock	Calu3
ENSG00000285641	AL358472.6	1	novel protein	protein_coding	NA	4.00352	-1.83875	1.54062	-1.19351	0.23267	0.945614	SARS2	huh75	mock	huh75
ENSG00000272654	AL358472.2	1	novel transcript	lncRNA	NA	13.2614	0.498004	0.468943	1.06197	0.288248	0.71163	SARS2	Calu3	mock	Calu3
ENSG00000272654	AL358472.2	1	novel transcript	lncRNA	NA	13.2614	0.0503891	0.457992	0.110022	0.912392	1	SARS2	huh75	mock	huh75
ENSG00000143545	RAB13	1	RAB13, member RAS oncogene family [Source:HGNC Symbol;Acc:HGNC:9762]	protein_coding	5872	60.4314	-0.750666	0.270632	-2.77376	0.00554132	0.025464	SARS2	Calu3	mock	Calu3
ENSG00000143545	RAB13	1	RAB13, member RAS oncogene family [Source:HGNC Symbol;Acc:HGNC:9762]	protein_coding	5872	60.4314	-0.24944	0.29732	-0.838963	0.40149	1	SARS2	huh75	mock	huh75
ENSG00000177954	RPS27	1	ribosomal protein S27 [Source:HGNC Symbol;Acc:HGNC:10416]	protein_coding	6232	3357.06	-0.0488187	0.111696	-0.437067	0.662063	1	SARS2	Calu3	mock	Calu3
ENSG00000177954	RPS27	1	ribosomal protein S27 [Source:HGNC Symbol;Acc:HGNC:10416]	protein_coding	6232	3357.06	-0.215611	0.110581	-1.9498	0.0511996	0.409082	SARS2	huh75	mock	huh75
ENSG00000143552	NUP210L	1	nucleoporin 210 like [Source:HGNC Symbol;Acc:HGNC:29915]	protein_coding	91181	1.51918	-1.64593	1.94332	-0.846969	0.397012	0.885666	SARS2	Calu3	mock	Calu3
ENSG00000143552	NUP210L	1	nucleoporin 210 like [Source:HGNC Symbol;Acc:HGNC:29915]	protein_coding	91181	1.51918	0.593596	1.35635	0.437643	0.661645	1	SARS2	huh75	mock	huh75
ENSG00000231416	AL358472.1	1	ribosomal protein L34 (RPL34) pseudogene	processed_pseudogene	NA	0.200801	2.10353	5.97602	0.351994	0.724842	1	SARS2	Calu3	mock	Calu3
ENSG00000231416	AL358472.1	1	ribosomal protein L34 (RPL34) pseudogene	processed_pseudogene	NA	0.200801	-0.564161	6.00631	-0.093928	0.925166	1	SARS2	huh75	mock	huh75
ENSG00000200220	RNU6-179P	1	RNA, U6 small nuclear 179, pseudogene [Source:HGNC Symbol;Acc:HGNC:47142]	snRNA	NA	0	NA	NA	NA	NA	NA	SARS2	Calu3	mock	Calu3
ENSG00000200220	RNU6-179P	1	RNA, U6 small nuclear 179, pseudogene [Source:HGNC Symbol;Acc:HGNC:47142]	snRNA	NA	0	NA	NA	NA	NA	NA	SARS2	huh75	mock	huh75
ENSG00000231837	RPS7P2	1	ribosomal protein S7 pseudogene 2 [Source:HGNC Symbol;Acc:HGNC:36079]	processed_pseudogene	NA	0.228914	0	6.00631	0	1	1	SARS2	Calu3	mock	Calu3
ENSG00000231837	RPS7P2	1	ribosomal protein S7 pseudogene 2 [Source:HGNC Symbol;Acc:HGNC:36079]	processed_pseudogene	NA	0.228914	0	6.00631	0	1	1	SARS2	huh75	mock	huh75
ENSG00000263987	MIR5698	1	microRNA 5698 [Source:HGNC Symbol;Acc:HGNC:43487]	miRNA	100847024	0	NA	NA	NA	NA	NA	SARS2	Calu3	mock	Calu3
ENSG00000263987	MIR5698	1	microRNA 5698 [Source:HGNC Symbol;Acc:HGNC:43487]	miRNA	100847024	0	NA	NA	NA	NA	NA	SARS2	huh75	mock	huh75
ENSG00000143549	TPM3	1	tropomyosin 3 [Source:HGNC Symbol;Acc:HGNC:12012]	protein_coding	7170	6905.29	-0.446195	0.0818128	-5.45386	4.92891e-08	4.64465e-07	SARS2	Calu3	mock	Calu3
ENSG00000143549	TPM3	1	tropomyosin 3 [Source:HGNC Symbol;Acc:HGNC:12012]	protein_coding	7170	6905.29	0.161598	0.0813392	1.98671	0.0469542	0.388258	SARS2	huh75	mock	huh75
ENSG00000264384	RN7SL431P	1	RNA, 7SL, cytoplasmic 431, pseudogene [Source:HGNC Symbol;Acc:HGNC:46447]	misc_RNA	NA	0	NA	NA	NA	NA	NA	SARS2	Calu3	mock	Calu3
ENSG00000264384	RN7SL431P	1	RNA, 7SL, cytoplasmic 431, pseudogene [Source:HGNC Symbol;Acc:HGNC:46447]	misc_RNA	NA	0	NA	NA	NA	NA	NA	SARS2	huh75	mock	huh75
ENSG00000215938	MIR190B	1	microRNA 190b [Source:HGNC Symbol;Acc:HGNC:33656]	miRNA	100126346	0.199426	0	6.00631	0	1	1	SARS2	Calu3	mock	Calu3
ENSG00000215938	MIR190B	1	microRNA 190b [Source:HGNC Symbol;Acc:HGNC:33656]	miRNA	100126346	0.199426	1.3594	6.00631	0.226328	0.820946	1	SARS2	huh75	mock	huh75
ENSG00000163263	C1orf189	1	chromosome 1 open reading frame 189 [Source:HGNC Symbol;Acc:HGNC:32305]	protein_coding	388701	2.29928	-1.6638	1.60632	-1.03578	0.300303	0.73136	SARS2	Calu3	mock	Calu3
ENSG00000163263	C1orf189	1	chromosome 1 open reading frame 189 [Source:HGNC Symbol;Acc:HGNC:32305]	protein_coding	388701	2.29928	0.410139	1.22346	0.335229	0.737452	1	SARS2	huh75	mock	huh75
ENSG00000143612	C1orf43	1	chromosome 1 open reading frame 43 [Source:HGNC Symbol;Acc:HGNC:29876]	protein_coding	25912	1789.36	0.191434	0.0875773	2.18589	0.028824	0.109213	SARS2	Calu3	mock	Calu3
ENSG00000143612	C1orf43	1	chromosome 1 open reading frame 43 [Source:HGNC Symbol;Acc:HGNC:29876]	protein_coding	25912	1789.36	-0.152488	0.0857144	-1.77902	0.0752367	0.518098	SARS2	huh75	mock	huh75
ENSG00000143569	UBAP2L	1	ubiquitin associated protein 2 like [Source:HGNC Symbol;Acc:HGNC:29877]	protein_coding	9898	6578.33	-0.140596	0.0699823	-2.00902	0.0445349	0.15901	SARS2	Calu3	mock	Calu3
ENSG00000143569	UBAP2L	1	ubiquitin associated protein 2 like [Source:HGNC Symbol;Acc:HGNC:29877]	protein_coding	9898	6578.33	0.116577	0.0691508	1.68584	0.0918274	0.585803	SARS2	huh75	mock	huh75
ENSG00000201129	SNORA58B	1	small nucleolar RNA, H/ACA box 58B [Source:HGNC Symbol;Acc:HGNC:52208]	snoRNA	109617023	0.451606	-0.743785	3.46919	-0.214397	0.830237	1	SARS2	Calu3	mock	Calu3
ENSG00000201129	SNORA58B	1	small nucleolar RNA, H/ACA box 58B [Source:HGNC Symbol;Acc:HGNC:52208]	snoRNA	109617023	0.451606	3.11815	3.30782	0.94266	0.345855	1	SARS2	huh75	mock	huh75
ENSG00000143575	HAX1	1	HCLS1 associated protein X-1 [Source:HGNC Symbol;Acc:HGNC:16915]	protein_coding	10456	913.38	0.0257275	0.0942594	0.272943	0.784897	1	SARS2	Calu3	mock	Calu3
ENSG00000143575	HAX1	1	HCLS1 associated protein X-1 [Source:HGNC Symbol;Acc:HGNC:16915]	protein_coding	10456	913.38	-0.0775887	0.0903279	-0.858967	0.390359	1	SARS2	huh75	mock	huh75
ENSG00000252682	AL354980.1	1		snoRNA	NA	0	NA	NA	NA	NA	NA	SARS2	Calu3	mock	Calu3
ENSG00000252682	AL354980.1	1		snoRNA	NA	0	NA	NA	NA	NA	NA	SARS2	huh75	mock	huh75
ENSG00000212292	RNU6-239P	1	RNA, U6 small nuclear 239, pseudogene [Source:HGNC Symbol;Acc:HGNC:47202]	snRNA	NA	0.0462213	0	6.00631	0	1	1	SARS2	Calu3	mock	Calu3
ENSG00000212292	RNU6-239P	1	RNA, U6 small nuclear 239, pseudogene [Source:HGNC Symbol;Acc:HGNC:47202]	snRNA	NA	0.0462213	1.3594	6.00631	0.226328	0.820946	1	SARS2	huh75	mock	huh75
ENSG00000222457	RNU6-121P	1	RNA, U6 small nuclear 121, pseudogene [Source:HGNC Symbol;Acc:HGNC:47084]	snRNA	NA	0	NA	NA	NA	NA	NA	SARS2	Calu3	mock	Calu3
ENSG00000222457	RNU6-121P	1	RNA, U6 small nuclear 121, pseudogene [Source:HGNC Symbol;Acc:HGNC:47084]	snRNA	NA	0	NA	NA	NA	NA	NA	SARS2	huh75	mock	huh75
ENSG00000278694	AL354980.2	1	aquaporin 10 (AQP10) pseudogene	unprocessed_pseudogene	NA	0	NA	NA	NA	NA	NA	SARS2	Calu3	mock	Calu3
ENSG00000278694	AL354980.2	1	aquaporin 10 (AQP10) pseudogene	unprocessed_pseudogene	NA	0	NA	NA	NA	NA	NA	SARS2	huh75	mock	huh75
ENSG00000143595	AQP10	1	aquaporin 10 [Source:HGNC Symbol;Acc:HGNC:16029]	protein_coding	89872	9.86627	0	1.71565	0	1	1	SARS2	Calu3	mock	Calu3
ENSG00000143595	AQP10	1	aquaporin 10 [Source:HGNC Symbol;Acc:HGNC:16029]	protein_coding	89872	9.86627	-0.350327	0.595112	-0.588674	0.55608	1	SARS2	huh75	mock	huh75
ENSG00000143515	ATP8B2	1	ATPase phospholipid transporting 8B2 [Source:HGNC Symbol;Acc:HGNC:13534]	protein_coding	57198	643.811	1.01627	0.143326	7.09064	1.33498e-12	1.88698e-11	SARS2	Calu3	mock	Calu3
ENSG00000143515	ATP8B2	1	ATPase phospholipid transporting 8B2 [Source:HGNC Symbol;Acc:HGNC:13534]	protein_coding	57198	643.811	-0.118093	0.110109	-1.07251	0.283491	1	SARS2	huh75	mock	huh75
ENSG00000238365	RNU7-57P	1	RNA, U7 small nuclear 57 pseudogene [Source:HGNC Symbol;Acc:HGNC:34153]	snRNA	NA	1.52117	0.525627	1.2498	0.420568	0.674071	1	SARS2	Calu3	mock	Calu3
ENSG00000238365	RNU7-57P	1	RNA, U7 small nuclear 57 pseudogene [Source:HGNC Symbol;Acc:HGNC:34153]	snRNA	NA	1.52117	0.057615	1.07581	0.053555	0.95729	1	SARS2	huh75	mock	huh75
ENSG00000237920	AL162591.1	1	mitochondrial ribosomal protein S33 (MRPS33) pseudogene	unprocessed_pseudogene	NA	0	NA	NA	NA	NA	NA	SARS2	Calu3	mock	Calu3
ENSG00000237920	AL162591.1	1	mitochondrial ribosomal protein S33 (MRPS33) pseudogene	unprocessed_pseudogene	NA	0	NA	NA	NA	NA	NA	SARS2	huh75	mock	huh75
ENSG00000226855	RPSAP17	1	ribosomal protein SA pseudogene 17 [Source:HGNC Symbol;Acc:HGNC:35707]	processed_pseudogene	NA	0.154891	0	6.00631	0	1	1	SARS2	Calu3	mock	Calu3
ENSG00000226855	RPSAP17	1	ribosomal protein SA pseudogene 17 [Source:HGNC Symbol;Acc:HGNC:35707]	processed_pseudogene	NA	0.154891	1.29684	5.97722	0.216964	0.828236	1	SARS2	huh75	mock	huh75
ENSG00000228013	IL6R-AS1	1	IL6R antisense RNA 1 [Source:HGNC Symbol;Acc:HGNC:53716]	lncRNA	101928101	0.16219	-0.743776	6.00631	-0.123832	0.901448	1	SARS2	Calu3	mock	Calu3
ENSG00000228013	IL6R-AS1	1	IL6R antisense RNA 1 [Source:HGNC Symbol;Acc:HGNC:53716]	lncRNA	101928101	0.16219	2.31775	5.97373	0.38799	0.698023	1	SARS2	huh75	mock	huh75
ENSG00000160712	IL6R	1	interleukin 6 receptor [Source:HGNC Symbol;Acc:HGNC:6019]	protein_coding	3570	102.519	0.03741	0.205835	0.181748	0.855781	1	SARS2	Calu3	mock	Calu3
ENSG00000160712	IL6R	1	interleukin 6 receptor [Source:HGNC Symbol;Acc:HGNC:6019]	protein_coding	3570	102.519	-0.429593	0.143997	-2.98334	0.00285119	0.0530312	SARS2	huh75	mock	huh75
ENSG00000228264	PSMD8P1	1	proteasome 26S subunit, non-ATPase, 8 pseudogene 1 [Source:HGNC Symbol;Acc:HGNC:34013]	processed_pseudogene	NA	0.0797519	1.91102	5.98824	0.319128	0.749629	1	SARS2	Calu3	mock	Calu3
ENSG00000228264	PSMD8P1	1	proteasome 26S subunit, non-ATPase, 8 pseudogene 1 [Source:HGNC Symbol;Acc:HGNC:34013]	processed_pseudogene	NA	0.0797519	0	6.00631	0	1	1	SARS2	huh75	mock	huh75
ENSG00000169291	SHE	1	Src homology 2 domain containing E [Source:HGNC Symbol;Acc:HGNC:27004]	protein_coding	126669	0.819725	0	3.31124	0	1	1	SARS2	Calu3	mock	Calu3
ENSG00000169291	SHE	1	Src homology 2 domain containing E [Source:HGNC Symbol;Acc:HGNC:27004]	protein_coding	126669	0.819725	0.00708008	3.06852	0.00230732	0.998159	1	SARS2	huh75	mock	huh75
ENSG00000273110	AL162591.2	1	novel transcript, antisense to SHE	lncRNA	NA	0.136972	1.17978	6.00631	0.196424	0.844278	1	SARS2	Calu3	mock	Calu3
ENSG00000273110	AL162591.2	1	novel transcript, antisense to SHE	lncRNA	NA	0.136972	-1.42153	5.97975	-0.237724	0.812095	1	SARS2	huh75	mock	huh75
ENSG00000163239	TDRD10	1	tudor domain containing 10 [Source:HGNC Symbol;Acc:HGNC:25316]	protein_coding	126668	0.0964704	0	6.00631	0	1	1	SARS2	Calu3	mock	Calu3
ENSG00000163239	TDRD10	1	tudor domain containing 10 [Source:HGNC Symbol;Acc:HGNC:25316]	protein_coding	126668	0.0964704	-0.564161	6.00631	-0.093928	0.925166	1	SARS2	huh75	mock	huh75
ENSG00000160714	UBE2Q1	1	ubiquitin conjugating enzyme E2 Q1 [Source:HGNC Symbol;Acc:HGNC:15698]	protein_coding	55585	1599.39	-0.207678	0.0705643	-2.9431	0.00324944	0.0156881	SARS2	Calu3	mock	Calu3
ENSG00000160714	UBE2Q1	1	ubiquitin conjugating enzyme E2 Q1 [Source:HGNC Symbol;Acc:HGNC:15698]	protein_coding	55585	1599.39	0.218202	0.067708	3.22268	0.00126996	0.0283389	SARS2	huh75	mock	huh75
ENSG00000229780	UBE2Q1-AS1	1	UBE2Q1 antisense RNA 1 [Source:HGNC Symbol;Acc:HGNC:40722]	lncRNA	100874097	1.77521	1.1798	2.02814	0.581716	0.560758	1	SARS2	Calu3	mock	Calu3
ENSG00000229780	UBE2Q1-AS1	1	UBE2Q1 antisense RNA 1 [Source:HGNC Symbol;Acc:HGNC:40722]	lncRNA	100874097	1.77521	-0.558768	1.69918	-0.328845	0.742273	1	SARS2	huh75	mock	huh75
ENSG00000286391	AL592078.2	1	novel transcript	lncRNA	107985206	0.287306	1.17978	6.00631	0.196424	0.844278	1	SARS2	Calu3	mock	Calu3
ENSG00000286391	AL592078.2	1	novel transcript	lncRNA	107985206	0.287306	0	6.00631	0	1	1	SARS2	huh75	mock	huh75
ENSG00000160716	CHRNB2	1	cholinergic receptor nicotinic beta 2 subunit [Source:HGNC Symbol;Acc:HGNC:1962]	protein_coding	1141	2.51564	-0.309181	1.12976	-0.273671	0.784338	1	SARS2	Calu3	mock	Calu3
ENSG00000160716	CHRNB2	1	cholinergic receptor nicotinic beta 2 subunit [Source:HGNC Symbol;Acc:HGNC:1962]	protein_coding	1141	2.51564	2.51529	1.19044	2.11291	0.0346082	0.318705	SARS2	huh75	mock	huh75
ENSG00000233875	AL592078.1	1	novel transcript	lncRNA	NA	2.22224	1.80886	1.17538	1.53896	0.123815	0.371611	SARS2	Calu3	mock	Calu3
ENSG00000233875	AL592078.1	1	novel transcript	lncRNA	NA	2.22224	0.980237	1.01629	0.964521	0.334785	1	SARS2	huh75	mock	huh75
ENSG00000160710	ADAR	1	adenosine deaminase RNA specific [Source:HGNC Symbol;Acc:HGNC:225]	protein_coding	103	6754.59	1.64977	0.041668	39.5931	0	0	SARS2	Calu3	mock	Calu3
ENSG00000160710	ADAR	1	adenosine deaminase RNA specific [Source:HGNC Symbol;Acc:HGNC:225]	protein_coding	103	6754.59	-0.0785815	0.0416668	-1.88595	0.0593017	0.445797	SARS2	huh75	mock	huh75
ENSG00000287064	AL606500.1	1	novel transcript	lncRNA	NA	32.193	3.84652	0.777962	4.94436	7.63955e-07	6.3723e-06	SARS2	Calu3	mock	Calu3
ENSG00000287064	AL606500.1	1	novel transcript	lncRNA	NA	32.193	0.389721	0.251147	1.55176	0.120719	0.682403	SARS2	huh75	mock	huh75
ENSG00000143603	KCNN3	1	potassium calcium-activated channel subfamily N member 3 [Source:HGNC Symbol;Acc:HGNC:6292]	protein_coding	3782	5.76806	4.12484	1.16136	3.55174	0.000382693	0.00220592	SARS2	Calu3	mock	Calu3
ENSG00000143603	KCNN3	1	potassium calcium-activated channel subfamily N member 3 [Source:HGNC Symbol;Acc:HGNC:6292]	protein_coding	3782	5.76806	5.6448	1.31095	4.3059	1.66308e-05	0.000793784	SARS2	huh75	mock	huh75
ENSG00000163344	PMVK	1	phosphomevalonate kinase [Source:HGNC Symbol;Acc:HGNC:9141]	protein_coding	10654	233.45	-0.809117	0.171943	-4.70573	2.52957e-06	1.98698e-05	SARS2	Calu3	mock	Calu3
ENSG00000163344	PMVK	1	phosphomevalonate kinase [Source:HGNC Symbol;Acc:HGNC:9141]	protein_coding	10654	233.45	-0.341583	0.155109	-2.20221	0.0276505	0.274034	SARS2	huh75	mock	huh75
ENSG00000270361	AL451085.1	1	novel transcript	lncRNA	NA	0.625092	-1.25204	2.21895	-0.564251	0.572583	1	SARS2	Calu3	mock	Calu3
ENSG00000270361	AL451085.1	1	novel transcript	lncRNA	NA	0.625092	1.33187	2.28862	0.581953	0.560598	1	SARS2	huh75	mock	huh75
ENSG00000163346	PBXIP1	1	PBX homeobox interacting protein 1 [Source:HGNC Symbol;Acc:HGNC:21199]	protein_coding	57326	766.896	-1.05595	0.10279	-10.2729	9.33607e-25	2.86206e-23	SARS2	Calu3	mock	Calu3
ENSG00000163346	PBXIP1	1	PBX homeobox interacting protein 1 [Source:HGNC Symbol;Acc:HGNC:21199]	protein_coding	57326	766.896	-0.417776	0.102135	-4.09042	4.30599e-05	0.00177912	SARS2	huh75	mock	huh75
ENSG00000268154	Metazoa_SRP	1	Metazoan signal recognition particle RNA [Source:RFAM;Acc:RF00017]	misc_RNA	NA	0.405425	1.13788	3.2226	0.353094	0.724018	1	SARS2	Calu3	mock	Calu3
ENSG00000268154	Metazoa_SRP	1	Metazoan signal recognition particle RNA [Source:RFAM;Acc:RF00017]	misc_RNA	NA	0.405425	-2.06981	3.16877	-0.65319	0.513634	1	SARS2	huh75	mock	huh75
ENSG00000163348	PYGO2	1	pygopus family PHD finger 2 [Source:HGNC Symbol;Acc:HGNC:30257]	protein_coding	90780	794.568	0.477386	0.151138	3.15861	0.00158526	0.00815311	SARS2	Calu3	mock	Calu3
ENSG00000163348	PYGO2	1	pygopus family PHD finger 2 [Source:HGNC Symbol;Acc:HGNC:30257]	protein_coding	90780	794.568	-0.281011	0.145134	-1.93623	0.0528399	0.414936	SARS2	huh75	mock	huh75
ENSG00000271380	AL451085.2	1	uncharacterized LOC101928120 [Source:NCBI gene (formerly Entrezgene);Acc:101928120]	lncRNA	101928120	11.8797	-0.316866	0.467675	-0.677535	0.498067	1	SARS2	Calu3	mock	Calu3
ENSG00000271380	AL451085.2	1	uncharacterized LOC101928120 [Source:NCBI gene (formerly Entrezgene);Acc:101928120]	lncRNA	101928120	11.8797	0.0613814	0.42572	0.144183	0.885356	1	SARS2	huh75	mock	huh75
ENSG00000160691	SHC1	1	SHC adaptor protein 1 [Source:HGNC Symbol;Acc:HGNC:10840]	protein_coding	6464	783.015	0.322099	0.125813	2.56014	0.0104629	0.0449093	SARS2	Calu3	mock	Calu3
ENSG00000160691	SHC1	1	SHC adaptor protein 1 [Source:HGNC Symbol;Acc:HGNC:10840]	protein_coding	6464	783.015	-0.0241232	0.119171	-0.202424	0.839585	1	SARS2	huh75	mock	huh75
ENSG00000173207	CKS1B	1	CDC28 protein kinase regulatory subunit 1B [Source:HGNC Symbol;Acc:HGNC:19083]	protein_coding	1163	1416.3	-0.631235	0.0643294	-9.81255	9.94207e-23	2.74349e-21	SARS2	Calu3	mock	Calu3
ENSG00000173207	CKS1B	1	CDC28 protein kinase regulatory subunit 1B [Source:HGNC Symbol;Acc:HGNC:19083]	protein_coding	1163	1416.3	-0.099454	0.050096	-1.98527	0.0471148	0.388692	SARS2	huh75	mock	huh75
ENSG00000264349	MIR4258	1	microRNA 4258 [Source:HGNC Symbol;Acc:HGNC:38281]	miRNA	100423020	6.32373	2.55994	1.19186	2.14784	0.0317261	0.118618	SARS2	Calu3	mock	Calu3
ENSG00000264349	MIR4258	1	microRNA 4258 [Source:HGNC Symbol;Acc:HGNC:38281]	miRNA	100423020	6.32373	-1.18374	0.605793	-1.95403	0.0506981	0.407221	SARS2	huh75	mock	huh75
ENSG00000160688	FLAD1	1	flavin adenine dinucleotide synthetase 1 [Source:HGNC Symbol;Acc:HGNC:24671]	protein_coding	80308	535.694	0.531997	0.157783	3.37171	0.000747032	0.00408852	SARS2	Calu3	mock	Calu3
ENSG00000160688	FLAD1	1	flavin adenine dinucleotide synthetase 1 [Source:HGNC Symbol;Acc:HGNC:24671]	protein_coding	80308	535.694	-0.13798	0.142167	-0.97055	0.331773	1	SARS2	huh75	mock	huh75
ENSG00000163352	LENEP	1	lens epithelial protein [Source:HGNC Symbol;Acc:HGNC:14429]	protein_coding	55891	0.273011	1.17978	5.72457	0.206091	0.83672	1	SARS2	Calu3	mock	Calu3
ENSG00000163352	LENEP	1	lens epithelial protein [Source:HGNC Symbol;Acc:HGNC:14429]	protein_coding	55891	0.273011	-2.78749	5.63898	-0.494326	0.621076	1	SARS2	huh75	mock	huh75
ENSG00000160685	ZBTB7B	1	zinc finger and BTB domain containing 7B [Source:HGNC Symbol;Acc:HGNC:18668]	protein_coding	51043	686.171	0.595376	0.127344	4.67535	2.9345e-06	2.28873e-05	SARS2	Calu3	mock	Calu3
ENSG00000160685	ZBTB7B	1	zinc finger and BTB domain containing 7B [Source:HGNC Symbol;Acc:HGNC:18668]	protein_coding	51043	686.171	0.0216135	0.126681	0.170614	0.864528	1	SARS2	huh75	mock	huh75
ENSG00000163354	DCST2	1	DC-STAMP domain containing 2 [Source:HGNC Symbol;Acc:HGNC:26562]	protein_coding	127579	13.4049	-0.217542	0.396689	-0.548393	0.583422	1	SARS2	Calu3	mock	Calu3
ENSG00000163354	DCST2	1	DC-STAMP domain containing 2 [Source:HGNC Symbol;Acc:HGNC:26562]	protein_coding	127579	13.4049	-0.145408	0.64814	-0.224346	0.822488	1	SARS2	huh75	mock	huh75
ENSG00000163357	DCST1	1	DC-STAMP domain containing 1 [Source:HGNC Symbol;Acc:HGNC:26539]	protein_coding	149095	2.69446	0.55557	0.942172	0.58967	0.555412	1	SARS2	Calu3	mock	Calu3
ENSG00000163357	DCST1	1	DC-STAMP domain containing 1 [Source:HGNC Symbol;Acc:HGNC:26539]	protein_coding	149095	2.69446	2.83975	1.56134	1.81879	0.0689432	0.490054	SARS2	huh75	mock	huh75
ENSG00000232093	DCST1-AS1	1	DCST1 antisense RNA 1 [Source:HGNC Symbol;Acc:HGNC:41147]	lncRNA	NA	17.3349	-0.170641	0.468477	-0.364246	0.715674	1	SARS2	Calu3	mock	Calu3
ENSG00000232093	DCST1-AS1	1	DCST1 antisense RNA 1 [Source:HGNC Symbol;Acc:HGNC:41147]	lncRNA	NA	17.3349	-0.233649	0.383917	-0.608592	0.542795	1	SARS2	huh75	mock	huh75
ENSG00000143537	ADAM15	1	ADAM metallopeptidase domain 15 [Source:HGNC Symbol;Acc:HGNC:193]	protein_coding	8751	743.298	0.279391	0.237769	1.17505	0.239973	0.621372	SARS2	Calu3	mock	Calu3
ENSG00000143537	ADAM15	1	ADAM metallopeptidase domain 15 [Source:HGNC Symbol;Acc:HGNC:193]	protein_coding	8751	743.298	-0.312794	0.240426	-1.301	0.193259	0.861398	SARS2	huh75	mock	huh75
ENSG00000243364	EFNA4	1	ephrin A4 [Source:HGNC Symbol;Acc:HGNC:3224]	protein_coding	1945	86.9269	0.100914	0.245399	0.411225	0.680908	1	SARS2	Calu3	mock	Calu3
ENSG00000243364	EFNA4	1	ephrin A4 [Source:HGNC Symbol;Acc:HGNC:3224]	protein_coding	1945	86.9269	-0.399751	0.197977	-2.01918	0.0434683	0.369159	SARS2	huh75	mock	huh75
ENSG00000251246	AL691442.2	1	novel ephrin-A4 (EFNA4) and ephrin-A3 (EFNA3) protein	protein_coding	NA	0.036425	-0.743776	6.00631	-0.123832	0.901448	1	SARS2	Calu3	mock	Calu3
ENSG00000251246	AL691442.2	1	novel ephrin-A4 (EFNA4) and ephrin-A3 (EFNA3) protein	protein_coding	NA	0.036425	0	6.00631	0	1	1	SARS2	huh75	mock	huh75
ENSG00000143590	EFNA3	1	ephrin A3 [Source:HGNC Symbol;Acc:HGNC:3223]	protein_coding	1944	12.502	-0.243993	0.394381	-0.618674	0.536131	1	SARS2	Calu3	mock	Calu3
ENSG00000143590	EFNA3	1	ephrin A3 [Source:HGNC Symbol;Acc:HGNC:3223]	protein_coding	1944	12.502	-0.0184009	0.460466	-0.0399615	0.968124	1	SARS2	huh75	mock	huh75
ENSG00000202027	AL691442.1	1		misc_RNA	NA	0	NA	NA	NA	NA	NA	SARS2	Calu3	mock	Calu3
ENSG00000202027	AL691442.1	1		misc_RNA	NA	0	NA	NA	NA	NA	NA	SARS2	huh75	mock	huh75
ENSG00000169242	EFNA1	1	ephrin A1 [Source:HGNC Symbol;Acc:HGNC:3221]	protein_coding	1942	271.512	1.27077	0.115784	10.9753	5.02151e-28	1.83079e-26	SARS2	Calu3	mock	Calu3
ENSG00000169242	EFNA1	1	ephrin A1 [Source:HGNC Symbol;Acc:HGNC:3221]	protein_coding	1942	271.512	-0.234945	0.115887	-2.02736	0.0426254	0.364231	SARS2	huh75	mock	huh75
ENSG00000169241	SLC50A1	1	solute carrier family 50 member 1 [Source:HGNC Symbol;Acc:HGNC:30657]	protein_coding	55974	525.296	-0.490299	0.101044	-4.85233	1.2202e-06	9.92609e-06	SARS2	Calu3	mock	Calu3
ENSG00000169241	SLC50A1	1	solute carrier family 50 member 1 [Source:HGNC Symbol;Acc:HGNC:30657]	protein_coding	55974	525.296	-0.282368	0.0985999	-2.86378	0.00418618	0.0705143	SARS2	huh75	mock	huh75
ENSG00000179085	DPM3	1	dolichyl-phosphate mannosyltransferase subunit 3, regulatory [Source:HGNC Symbol;Acc:HGNC:3007]	protein_coding	54344	58.9581	-1.27775	0.336483	-3.79738	0.000146235	0.000901374	SARS2	Calu3	mock	Calu3
ENSG00000179085	DPM3	1	dolichyl-phosphate mannosyltransferase subunit 3, regulatory [Source:HGNC Symbol;Acc:HGNC:3007]	protein_coding	54344	58.9581	-0.298132	0.190181	-1.56762	0.116969	0.670889	SARS2	huh75	mock	huh75
ENSG00000223452	HMGN2P18	1	high mobility group nucleosomal binding domain 2 pseudogene 18 [Source:HGNC Symbol;Acc:HGNC:39382]	processed_pseudogene	NA	0	NA	NA	NA	NA	NA	SARS2	Calu3	mock	Calu3
ENSG00000223452	HMGN2P18	1	high mobility group nucleosomal binding domain 2 pseudogene 18 [Source:HGNC Symbol;Acc:HGNC:39382]	processed_pseudogene	NA	0	NA	NA	NA	NA	NA	SARS2	huh75	mock	huh75
ENSG00000163463	KRTCAP2	1	keratinocyte associated protein 2 [Source:HGNC Symbol;Acc:HGNC:28942]	protein_coding	200185	95.3455	0.0882866	0.185034	0.477136	0.633265	1	SARS2	Calu3	mock	Calu3
ENSG00000163463	KRTCAP2	1	keratinocyte associated protein 2 [Source:HGNC Symbol;Acc:HGNC:28942]	protein_coding	200185	95.3455	-0.266389	0.155761	-1.71024	0.0872217	0.56782	SARS2	huh75	mock	huh75
ENSG00000273088	AL713999.1	1	novel protein	protein_coding	NA	0	NA	NA	NA	NA	NA	SARS2	Calu3	mock	Calu3
ENSG00000273088	AL713999.1	1	novel protein	protein_coding	NA	0	NA	NA	NA	NA	NA	SARS2	huh75	mock	huh75
ENSG00000163462	TRIM46	1	tripartite motif containing 46 [Source:HGNC Symbol;Acc:HGNC:19019]	protein_coding	80128	7.29861	0.36169	0.48523	0.7454	0.45603	0.967143	SARS2	Calu3	mock	Calu3
ENSG00000163462	TRIM46	1	tripartite motif containing 46 [Source:HGNC Symbol;Acc:HGNC:19019]	protein_coding	80128	7.29861	-0.18714	1.01233	-0.18486	0.853338	1	SARS2	huh75	mock	huh75
ENSG00000185499	MUC1	1	mucin 1, cell surface associated [Source:HGNC Symbol;Acc:HGNC:7508]	protein_coding	4582	115.529	0.518375	0.126857	4.08629	4.38323e-05	0.000293932	SARS2	Calu3	mock	Calu3
ENSG00000185499	MUC1	1	mucin 1, cell surface associated [Source:HGNC Symbol;Acc:HGNC:7508]	protein_coding	4582	115.529	1.98227	0.63894	3.10244	0.00191933	0.038867	SARS2	huh75	mock	huh75
ENSG00000231064	AC234582.1	1	novel transcript, antisense to THBS3	lncRNA	NA	1.36716	0.00669221	1.47337	0.00454212	0.996376	1	SARS2	Calu3	mock	Calu3
ENSG00000231064	AC234582.1	1	novel transcript, antisense to THBS3	lncRNA	NA	1.36716	-0.505879	1.91459	-0.264223	0.791608	1	SARS2	huh75	mock	huh75
ENSG00000284586	MIR92B	1	microRNA 92b [Source:HGNC Symbol;Acc:HGNC:32920]	miRNA	693235	0	NA	NA	NA	NA	NA	SARS2	Calu3	mock	Calu3
ENSG00000284586	MIR92B	1	microRNA 92b [Source:HGNC Symbol;Acc:HGNC:32920]	miRNA	693235	0	NA	NA	NA	NA	NA	SARS2	huh75	mock	huh75
ENSG00000169231	THBS3	1	thrombospondin 3 [Source:HGNC Symbol;Acc:HGNC:11787]	protein_coding	7059	153.412	-0.13172	0.140622	-0.936699	0.348913	0.811209	SARS2	Calu3	mock	Calu3
ENSG00000169231	THBS3	1	thrombospondin 3 [Source:HGNC Symbol;Acc:HGNC:11787]	protein_coding	7059	153.412	0.45631	0.194601	2.34485	0.0190349	0.21139	SARS2	huh75	mock	huh75
ENSG00000173171	MTX1	1	metaxin 1 [Source:HGNC Symbol;Acc:HGNC:7504]	protein_coding	4580	251.443	0.13838	0.140129	0.987516	0.32339	0.769886	SARS2	Calu3	mock	Calu3
ENSG00000173171	MTX1	1	metaxin 1 [Source:HGNC Symbol;Acc:HGNC:7504]	protein_coding	4580	251.443	-0.0430294	0.11689	-0.368117	0.712786	1	SARS2	huh75	mock	huh75
ENSG00000236263	AC234582.2	1	novel transcript	lncRNA	NA	3.49838	-1.40901	1.15572	-1.21916	0.222784	0.588087	SARS2	Calu3	mock	Calu3
ENSG00000236263	AC234582.2	1	novel transcript	lncRNA	NA	3.49838	0.03408	0.974063	0.0349875	0.97209	1	SARS2	huh75	mock	huh75
ENSG00000160766	GBAP1	1	glucosylceramidase beta pseudogene 1 [Source:HGNC Symbol;Acc:HGNC:4178]	transcribed_unprocessed_pseudogene	2630	135.638	0.400147	0.172333	2.32195	0.0202359	0.0803953	SARS2	Calu3	mock	Calu3
ENSG00000160766	GBAP1	1	glucosylceramidase beta pseudogene 1 [Source:HGNC Symbol;Acc:HGNC:4178]	transcribed_unprocessed_pseudogene	2630	135.638	-0.00939584	0.131738	-0.0713221	0.943141	1	SARS2	huh75	mock	huh75
ENSG00000236675	MTX1P1	1	metaxin 1 pseudogene 1 [Source:HGNC Symbol;Acc:HGNC:7505]	unprocessed_pseudogene	NA	0.613898	2.18051	2.7055	0.805954	0.420269	0.918265	SARS2	Calu3	mock	Calu3
ENSG00000236675	MTX1P1	1	metaxin 1 pseudogene 1 [Source:HGNC Symbol;Acc:HGNC:7505]	unprocessed_pseudogene	NA	0.613898	2.25463	2.62391	0.859262	0.390196	1	SARS2	huh75	mock	huh75
ENSG00000177628	GBA	1	glucosylceramidase beta [Source:HGNC Symbol;Acc:HGNC:4177]	protein_coding	2629	1071.5	-1.06373	0.07521	-14.1435	2.04858e-45	1.52886e-43	SARS2	Calu3	mock	Calu3
ENSG00000177628	GBA	1	glucosylceramidase beta [Source:HGNC Symbol;Acc:HGNC:4177]	protein_coding	2629	1071.5	-0.107323	0.0617943	-1.73677	0.0824275	0.548213	SARS2	huh75	mock	huh75
ENSG00000160767	FAM189B	1	family with sequence similarity 189 member B [Source:HGNC Symbol;Acc:HGNC:1233]	protein_coding	10712	457.439	0.275176	0.1842	1.4939	0.135202	0.398768	SARS2	Calu3	mock	Calu3
ENSG00000160767	FAM189B	1	family with sequence similarity 189 member B [Source:HGNC Symbol;Acc:HGNC:1233]	protein_coding	10712	457.439	-0.227044	0.175774	-1.29169	0.196466	0.867578	SARS2	huh75	mock	huh75
ENSG00000116521	SCAMP3	1	secretory carrier membrane protein 3 [Source:HGNC Symbol;Acc:HGNC:10565]	protein_coding	10067	1134.95	0.0706162	0.148135	0.476702	0.633574	1	SARS2	Calu3	mock	Calu3
ENSG00000116521	SCAMP3	1	secretory carrier membrane protein 3 [Source:HGNC Symbol;Acc:HGNC:10565]	protein_coding	10067	1134.95	-0.0961029	0.142465	-0.674574	0.499947	1	SARS2	huh75	mock	huh75
ENSG00000176444	CLK2	1	CDC like kinase 2 [Source:HGNC Symbol;Acc:HGNC:2069]	protein_coding	1196	788.804	0.601131	0.0823154	7.30278	2.81885e-13	4.16666e-12	SARS2	Calu3	mock	Calu3
ENSG00000176444	CLK2	1	CDC like kinase 2 [Source:HGNC Symbol;Acc:HGNC:2069]	protein_coding	1196	788.804	0.0964943	0.0797365	1.21017	0.226215	0.930814	SARS2	huh75	mock	huh75
ENSG00000143630	HCN3	1	hyperpolarization activated cyclic nucleotide gated potassium channel 3 [Source:HGNC Symbol;Acc:HGNC:19183]	protein_coding	57657	159.298	0.792051	0.144421	5.48433	4.15034e-08	3.93725e-07	SARS2	Calu3	mock	Calu3
ENSG00000143630	HCN3	1	hyperpolarization activated cyclic nucleotide gated potassium channel 3 [Source:HGNC Symbol;Acc:HGNC:19183]	protein_coding	57657	159.298	-0.129063	0.15222	-0.847869	0.396511	1	SARS2	huh75	mock	huh75
ENSG00000143627	PKLR	1	pyruvate kinase L/R [Source:HGNC Symbol;Acc:HGNC:9020]	protein_coding	5313	15.6932	0.887192	0.86256	1.02856	0.303688	0.736634	SARS2	Calu3	mock	Calu3
ENSG00000143627	PKLR	1	pyruvate kinase L/R [Source:HGNC Symbol;Acc:HGNC:9020]	protein_coding	5313	15.6932	-0.766227	0.381826	-2.00674	0.044777	0.376127	SARS2	huh75	mock	huh75
ENSG00000160752	FDPS	1	farnesyl diphosphate synthase [Source:HGNC Symbol;Acc:HGNC:3631]	protein_coding	2224	3925.84	-1.20891	0.0851592	-14.1959	9.71411e-46	7.36496e-44	SARS2	Calu3	mock	Calu3
ENSG00000160752	FDPS	1	farnesyl diphosphate synthase [Source:HGNC Symbol;Acc:HGNC:3631]	protein_coding	2224	3925.84	-0.366101	0.0787161	-4.65091	3.30471e-06	0.000196306	SARS2	huh75	mock	huh75
ENSG00000225855	RUSC1-AS1	1	RUSC1 antisense RNA 1 [Source:HGNC Symbol;Acc:HGNC:26680]	lncRNA	284618	27.3734	0.815409	0.285052	2.86056	0.00422895	0.0199262	SARS2	Calu3	mock	Calu3
ENSG00000225855	RUSC1-AS1	1	RUSC1 antisense RNA 1 [Source:HGNC Symbol;Acc:HGNC:26680]	lncRNA	284618	27.3734	-0.474979	0.368705	-1.28824	0.197664	0.870558	SARS2	huh75	mock	huh75
ENSG00000160753	RUSC1	1	RUN and SH3 domain containing 1 [Source:HGNC Symbol;Acc:HGNC:17153]	protein_coding	23623	408.474	0.258394	0.128904	2.00454	0.0450121	0.160458	SARS2	Calu3	mock	Calu3
ENSG00000160753	RUSC1	1	RUN and SH3 domain containing 1 [Source:HGNC Symbol;Acc:HGNC:17153]	protein_coding	23623	408.474	-0.085968	0.116976	-0.734923	0.462386	1	SARS2	huh75	mock	huh75
ENSG00000116539	ASH1L	1	ASH1 like histone lysine methyltransferase [Source:HGNC Symbol;Acc:HGNC:19088]	protein_coding	55870	1969.49	0.527258	0.0801131	6.58142	4.65989e-11	5.79425e-10	SARS2	Calu3	mock	Calu3
ENSG00000116539	ASH1L	1	ASH1 like histone lysine methyltransferase [Source:HGNC Symbol;Acc:HGNC:19088]	protein_coding	55870	1969.49	0.473576	0.0817316	5.79428	6.86165e-09	7.22862e-07	SARS2	huh75	mock	huh75
ENSG00000283701	MIR555	1	microRNA 555 [Source:HGNC Symbol;Acc:HGNC:32811]	miRNA	693140	0	NA	NA	NA	NA	NA	SARS2	Calu3	mock	Calu3
ENSG00000283701	MIR555	1	microRNA 555 [Source:HGNC Symbol;Acc:HGNC:32811]	miRNA	693140	0	NA	NA	NA	NA	NA	SARS2	huh75	mock	huh75
ENSG00000207134	RNU6-106P	1	RNA, U6 small nuclear 106, pseudogene [Source:HGNC Symbol;Acc:HGNC:47069]	snRNA	NA	0.276906	1.17979	5.6186	0.209979	0.833684	1	SARS2	Calu3	mock	Calu3
ENSG00000207134	RNU6-106P	1	RNA, U6 small nuclear 106, pseudogene [Source:HGNC Symbol;Acc:HGNC:47069]	snRNA	NA	0.276906	0	5.6186	0	1	1	SARS2	huh75	mock	huh75
ENSG00000227773	ASH1L-IT1	1	ASH1L intronic transcript 1 [Source:HGNC Symbol;Acc:HGNC:41449]	lncRNA	NA	0.520064	3.34257	2.5362	1.31794	0.187523	0.516831	SARS2	Calu3	mock	Calu3
ENSG00000227773	ASH1L-IT1	1	ASH1L intronic transcript 1 [Source:HGNC Symbol;Acc:HGNC:41449]	lncRNA	NA	0.520064	0.380445	2.58547	0.147148	0.883016	1	SARS2	huh75	mock	huh75
ENSG00000207144	RNU6-1297P	1	RNA, U6 small nuclear 1297, pseudogene [Source:HGNC Symbol;Acc:HGNC:48260]	snRNA	NA	0	NA	NA	NA	NA	NA	SARS2	Calu3	mock	Calu3
ENSG00000207144	RNU6-1297P	1	RNA, U6 small nuclear 1297, pseudogene [Source:HGNC Symbol;Acc:HGNC:48260]	snRNA	NA	0	NA	NA	NA	NA	NA	SARS2	huh75	mock	huh75
ENSG00000237872	POU5F1P4	1	POU class 5 homeobox 1 pseudogene 4 [Source:HGNC Symbol;Acc:HGNC:33310]	processed_pseudogene	645682	0	NA	NA	NA	NA	NA	SARS2	Calu3	mock	Calu3
ENSG00000237872	POU5F1P4	1	POU class 5 homeobox 1 pseudogene 4 [Source:HGNC Symbol;Acc:HGNC:33310]	processed_pseudogene	645682	0	NA	NA	NA	NA	NA	SARS2	huh75	mock	huh75
ENSG00000235919	ASH1L-AS1	1	ASH1L antisense RNA 1 [Source:HGNC Symbol;Acc:HGNC:44146]	lncRNA	645676	22.3161	1.32611	0.357672	3.7076	0.000209229	0.00125835	SARS2	Calu3	mock	Calu3
ENSG00000235919	ASH1L-AS1	1	ASH1L antisense RNA 1 [Source:HGNC Symbol;Acc:HGNC:44146]	lncRNA	645676	22.3161	0.0370435	0.328862	0.112641	0.910315	1	SARS2	huh75	mock	huh75
ENSG00000271267	AL353807.4	1	ATP synthase, H+ transporting, mitochondrial Fo complex, subunit F2 (ATP5J2) pseudogene	processed_pseudogene	NA	0	NA	NA	NA	NA	NA	SARS2	Calu3	mock	Calu3
ENSG00000271267	AL353807.4	1	ATP synthase, H+ transporting, mitochondrial Fo complex, subunit F2 (ATP5J2) pseudogene	processed_pseudogene	NA	0	NA	NA	NA	NA	NA	SARS2	huh75	mock	huh75
ENSG00000225082	DAP3P1	1	death associated protein 3 pseudogene 1 [Source:HGNC Symbol;Acc:HGNC:17624]	unprocessed_pseudogene	NA	0.708309	3.10725	2.31641	1.34141	0.179787	0.500172	SARS2	Calu3	mock	Calu3
ENSG00000225082	DAP3P1	1	death associated protein 3 pseudogene 1 [Source:HGNC Symbol;Acc:HGNC:17624]	unprocessed_pseudogene	NA	0.708309	-0.602735	2.24214	-0.268821	0.788067	1	SARS2	huh75	mock	huh75
ENSG00000223503	AL353807.1	1	claudin 6 (CLDN6) pseudogene	processed_pseudogene	NA	0.267236	1.17979	5.66571	0.208233	0.835047	1	SARS2	Calu3	mock	Calu3
ENSG00000223503	AL353807.1	1	claudin 6 (CLDN6) pseudogene	processed_pseudogene	NA	0.267236	0	5.66571	0	1	1	SARS2	huh75	mock	huh75
ENSG00000232519	AL353807.2	1	novel transcript, antisense to MSTO1	lncRNA	NA	1.11767	0.710619	1.68753	0.421101	0.673681	1	SARS2	Calu3	mock	Calu3
ENSG00000232519	AL353807.2	1	novel transcript, antisense to MSTO1	lncRNA	NA	1.11767	-0.586817	1.62522	-0.36107	0.718047	1	SARS2	huh75	mock	huh75
ENSG00000125459	MSTO1	1	misato mitochondrial distribution and morphology regulator 1 [Source:HGNC Symbol;Acc:HGNC:29678]	protein_coding	55154	244.798	0.193853	0.182423	1.06266	0.287938	0.711192	SARS2	Calu3	mock	Calu3
ENSG00000125459	MSTO1	1	misato mitochondrial distribution and morphology regulator 1 [Source:HGNC Symbol;Acc:HGNC:29678]	protein_coding	55154	244.798	-0.266343	0.158101	-1.68464	0.0920574	0.586753	SARS2	huh75	mock	huh75
ENSG00000246203	AL353807.3	1	novel pseudogene	unprocessed_pseudogene	NA	5.56263	0.795488	0.613181	1.29731	0.194523	0.530828	SARS2	Calu3	mock	Calu3
ENSG00000246203	AL353807.3	1	novel pseudogene	unprocessed_pseudogene	NA	5.56263	2.72574	1.20403	2.26384	0.0235839	0.246006	SARS2	huh75	mock	huh75
ENSG00000287839	AL353807.5	1	novel transcript	lncRNA	NA	59.1892	0.272072	0.17096	1.59143	0.111512	0.341145	SARS2	Calu3	mock	Calu3
ENSG00000287839	AL353807.5	1	novel transcript	lncRNA	NA	59.1892	1.39648	0.894809	1.56065	0.118607	0.676115	SARS2	huh75	mock	huh75
ENSG00000163374	YY1AP1	1	YY1 associated protein 1 [Source:HGNC Symbol;Acc:HGNC:30935]	protein_coding	55249	1589.5	0.708782	0.0580273	12.2146	2.59702e-34	1.23031e-32	SARS2	Calu3	mock	Calu3
ENSG00000163374	YY1AP1	1	YY1 associated protein 1 [Source:HGNC Symbol;Acc:HGNC:30935]	protein_coding	55249	1589.5	0.381143	0.0578569	6.58768	4.46738e-11	6.40481e-09	SARS2	huh75	mock	huh75
ENSG00000132676	DAP3	1	death associated protein 3 [Source:HGNC Symbol;Acc:HGNC:2673]	protein_coding	7818	2287.26	-0.217242	0.0453793	-4.78726	1.69075e-06	1.35573e-05	SARS2	Calu3	mock	Calu3
ENSG00000132676	DAP3	1	death associated protein 3 [Source:HGNC Symbol;Acc:HGNC:2673]	protein_coding	7818	2287.26	-0.0377048	0.0389322	-0.968474	0.332808	1	SARS2	huh75	mock	huh75
ENSG00000227673	AL162734.1	1	novel transcript, antisense to DAP3	lncRNA	NA	0	NA	NA	NA	NA	NA	SARS2	Calu3	mock	Calu3
ENSG00000227673	AL162734.1	1	novel transcript, antisense to DAP3	lncRNA	NA	0	NA	NA	NA	NA	NA	SARS2	huh75	mock	huh75
ENSG00000203761	MSTO2P	1	misato family member 2, pseudogene [Source:HGNC Symbol;Acc:HGNC:26329]	unprocessed_pseudogene	NA	51.1859	0.454717	0.26274	1.73067	0.0835099	0.269482	SARS2	Calu3	mock	Calu3
ENSG00000203761	MSTO2P	1	misato family member 2, pseudogene [Source:HGNC Symbol;Acc:HGNC:26329]	unprocessed_pseudogene	NA	51.1859	-0.340529	0.252718	-1.34747	0.17783	0.828453	SARS2	huh75	mock	huh75
ENSG00000116580	GON4L	1	gon-4 like [Source:HGNC Symbol;Acc:HGNC:25973]	protein_coding	54856	1325.31	0.740583	0.0613232	12.0767	1.4022e-33	6.41181e-32	SARS2	Calu3	mock	Calu3
ENSG00000116580	GON4L	1	gon-4 like [Source:HGNC Symbol;Acc:HGNC:25973]	protein_coding	54856	1325.31	0.135304	0.0568817	2.37869	0.0173741	0.198793	SARS2	huh75	mock	huh75
ENSG00000234937	AL139128.1	1	proteasome (prosome, macropain) 26S subunit, non-ATPase, 7 (Mov34 homolog) (PSMD7) pseudogene	processed_pseudogene	NA	0	NA	NA	NA	NA	NA	SARS2	Calu3	mock	Calu3
ENSG00000234937	AL139128.1	1	proteasome (prosome, macropain) 26S subunit, non-ATPase, 7 (Mov34 homolog) (PSMD7) pseudogene	processed_pseudogene	NA	0	NA	NA	NA	NA	NA	SARS2	huh75	mock	huh75
ENSG00000132718	SYT11	1	synaptotagmin 11 [Source:HGNC Symbol;Acc:HGNC:19239]	protein_coding	23208	79.1664	-1.58378	0.211452	-7.49	6.88728e-14	1.0664e-12	SARS2	Calu3	mock	Calu3
ENSG00000132718	SYT11	1	synaptotagmin 11 [Source:HGNC Symbol;Acc:HGNC:19239]	protein_coding	23208	79.1664	1.34246	0.190395	7.05093	1.77725e-12	3.21219e-10	SARS2	huh75	mock	huh75
ENSG00000283442	AL139128.2	1		snRNA	NA	0	NA	NA	NA	NA	NA	SARS2	Calu3	mock	Calu3
ENSG00000283442	AL139128.2	1		snRNA	NA	0	NA	NA	NA	NA	NA	SARS2	huh75	mock	huh75
ENSG00000143622	RIT1	1	Ras like without CAAX 1 [Source:HGNC Symbol;Acc:HGNC:10023]	protein_coding	6016	319.28	0.0129689	0.103917	0.1248	0.900682	1	SARS2	Calu3	mock	Calu3
ENSG00000143622	RIT1	1	Ras like without CAAX 1 [Source:HGNC Symbol;Acc:HGNC:10023]	protein_coding	6016	319.28	0.38339	0.116525	3.29019	0.0010012	0.0232392	SARS2	huh75	mock	huh75
ENSG00000132680	KHDC4	1	KH domain containing 4, pre-mRNA splicing factor [Source:HGNC Symbol;Acc:HGNC:29145]	protein_coding	22889	1125.65	0.599633	0.063342	9.46658	2.89153e-21	7.40077e-20	SARS2	Calu3	mock	Calu3
ENSG00000132680	KHDC4	1	KH domain containing 4, pre-mRNA splicing factor [Source:HGNC Symbol;Acc:HGNC:29145]	protein_coding	22889	1125.65	0.0120679	0.0595993	0.202483	0.839539	1	SARS2	huh75	mock	huh75
ENSG00000207475	SNORA80E	1	small nucleolar RNA, H/ACA box 80E [Source:HGNC Symbol;Acc:HGNC:32635]	snoRNA	677823	1.23287	1.15644	2.086	0.554382	0.579318	1	SARS2	Calu3	mock	Calu3
ENSG00000207475	SNORA80E	1	small nucleolar RNA, H/ACA box 80E [Source:HGNC Symbol;Acc:HGNC:32635]	snoRNA	677823	1.23287	0.173679	1.64681	0.105464	0.916008	1	SARS2	huh75	mock	huh75
ENSG00000280466	SCARNA4	1	small Cajal body-specific RNA 4 [Source:HGNC Symbol;Acc:HGNC:32560]	scaRNA	NA	0	NA	NA	NA	NA	NA	SARS2	Calu3	mock	Calu3
ENSG00000280466	SCARNA4	1	small Cajal body-specific RNA 4 [Source:HGNC Symbol;Acc:HGNC:32560]	scaRNA	NA	0	NA	NA	NA	NA	NA	SARS2	huh75	mock	huh75
ENSG00000281394	SCARNA4	1	small Cajal body-specific RNA 4 [Source:HGNC Symbol;Acc:HGNC:32560]	scaRNA	677771	0	NA	NA	NA	NA	NA	SARS2	Calu3	mock	Calu3
ENSG00000281394	SCARNA4	1	small Cajal body-specific RNA 4 [Source:HGNC Symbol;Acc:HGNC:32560]	scaRNA	677771	0	NA	NA	NA	NA	NA	SARS2	huh75	mock	huh75
ENSG00000173080	RXFP4	1	relaxin family peptide/INSL5 receptor 4 [Source:HGNC Symbol;Acc:HGNC:14666]	protein_coding	339403	0.511344	0.950477	2.59094	0.366847	0.713733	1	SARS2	Calu3	mock	Calu3
ENSG00000173080	RXFP4	1	relaxin family peptide/INSL5 receptor 4 [Source:HGNC Symbol;Acc:HGNC:14666]	protein_coding	339403	0.511344	-0.564169	2.78309	-0.202713	0.839359	1	SARS2	huh75	mock	huh75
ENSG00000116584	ARHGEF2	1	Rho/Rac guanine nucleotide exchange factor 2 [Source:HGNC Symbol;Acc:HGNC:682]	protein_coding	9181	859.796	0.927033	0.0759737	12.202	3.03151e-34	1.42904e-32	SARS2	Calu3	mock	Calu3
ENSG00000116584	ARHGEF2	1	Rho/Rac guanine nucleotide exchange factor 2 [Source:HGNC Symbol;Acc:HGNC:682]	protein_coding	9181	859.796	-0.0460499	0.0745538	-0.617673	0.536791	1	SARS2	huh75	mock	huh75
ENSG00000277817	MIR6738	1	microRNA 6738 [Source:HGNC Symbol;Acc:HGNC:49939]	miRNA	102465442	0.195682	0	6.00631	0	1	1	SARS2	Calu3	mock	Calu3
ENSG00000277817	MIR6738	1	microRNA 6738 [Source:HGNC Symbol;Acc:HGNC:49939]	miRNA	102465442	0.195682	1.3594	6.00631	0.226328	0.820946	1	SARS2	huh75	mock	huh75
ENSG00000273002	AL355388.1	1	uncharacterized LOC107985209 [Source:NCBI gene (formerly Entrezgene);Acc:107985209]	lncRNA	107985209	17.3637	1.06594	0.387085	2.75376	0.0058915	0.0269108	SARS2	Calu3	mock	Calu3
ENSG00000273002	AL355388.1	1	uncharacterized LOC107985209 [Source:NCBI gene (formerly Entrezgene);Acc:107985209]	lncRNA	107985209	17.3637	-0.493063	0.434068	-1.13591	0.255993	0.986116	SARS2	huh75	mock	huh75
ENSG00000224276	ARHGEF2-AS1	1	ARHGEF2 antisense RNA 1 [Source:HGNC Symbol;Acc:HGNC:40082]	lncRNA	107985210	0	NA	NA	NA	NA	NA	SARS2	Calu3	mock	Calu3
ENSG00000224276	ARHGEF2-AS1	1	ARHGEF2 antisense RNA 1 [Source:HGNC Symbol;Acc:HGNC:40082]	lncRNA	107985210	0	NA	NA	NA	NA	NA	SARS2	huh75	mock	huh75
ENSG00000285677	AL355388.2	1	Novel transcript, antisense to SSR2	lncRNA	NA	2.34231	0	1.92602	0	1	1	SARS2	Calu3	mock	Calu3
ENSG00000285677	AL355388.2	1	Novel transcript, antisense to SSR2	lncRNA	NA	2.34231	-1.19405	1.27867	-0.933825	0.350394	1	SARS2	huh75	mock	huh75
ENSG00000163479	SSR2	1	signal sequence receptor subunit 2 [Source:HGNC Symbol;Acc:HGNC:11324]	protein_coding	6746	2747.67	-0.359792	0.111518	-3.2263	0.00125401	0.00658082	SARS2	Calu3	mock	Calu3
ENSG00000163479	SSR2	1	signal sequence receptor subunit 2 [Source:HGNC Symbol;Acc:HGNC:11324]	protein_coding	6746	2747.67	-0.17034	0.107719	-1.58133	0.113802	0.661087	SARS2	huh75	mock	huh75
ENSG00000160803	UBQLN4	1	ubiquilin 4 [Source:HGNC Symbol;Acc:HGNC:1237]	protein_coding	56893	1978.98	0.0527818	0.0774945	0.681103	0.495806	1	SARS2	Calu3	mock	Calu3
ENSG00000160803	UBQLN4	1	ubiquilin 4 [Source:HGNC Symbol;Acc:HGNC:1237]	protein_coding	56893	1978.98	0.0621644	0.0716492	0.867622	0.385601	1	SARS2	huh75	mock	huh75
ENSG00000116586	LAMTOR2	1	late endosomal/lysosomal adaptor, MAPK and MTOR activator 2 [Source:HGNC Symbol;Acc:HGNC:29796]	protein_coding	28956	316.638	-0.770284	0.138379	-5.56649	2.59923e-08	2.52032e-07	SARS2	Calu3	mock	Calu3
ENSG00000116586	LAMTOR2	1	late endosomal/lysosomal adaptor, MAPK and MTOR activator 2 [Source:HGNC Symbol;Acc:HGNC:29796]	protein_coding	28956	316.638	-0.278323	0.130815	-2.1276	0.0333702	0.31199	SARS2	huh75	mock	huh75
ENSG00000132698	RAB25	1	RAB25, member RAS oncogene family [Source:HGNC Symbol;Acc:HGNC:18238]	protein_coding	57111	432.202	0.306316	0.12902	2.37418	0.017588	0.0711429	SARS2	Calu3	mock	Calu3
ENSG00000132698	RAB25	1	RAB25, member RAS oncogene family [Source:HGNC Symbol;Acc:HGNC:18238]	protein_coding	57111	432.202	2.72139	0.717152	3.79472	0.000147809	0.00494111	SARS2	huh75	mock	huh75
ENSG00000254726	MEX3A	1	mex-3 RNA binding family member A [Source:HGNC Symbol;Acc:HGNC:33482]	protein_coding	92312	912.876	0.436971	0.106276	4.11165	3.92842e-05	0.000265439	SARS2	Calu3	mock	Calu3
ENSG00000254726	MEX3A	1	mex-3 RNA binding family member A [Source:HGNC Symbol;Acc:HGNC:33482]	protein_coding	92312	912.876	0.132811	0.0749442	1.77213	0.0763729	0.523514	SARS2	huh75	mock	huh75
ENSG00000160789	LMNA	1	lamin A/C [Source:HGNC Symbol;Acc:HGNC:6636]	protein_coding	4000	3075.97	0.36125	0.128036	2.82148	0.00478025	0.0222724	SARS2	Calu3	mock	Calu3
ENSG00000160789	LMNA	1	lamin A/C [Source:HGNC Symbol;Acc:HGNC:6636]	protein_coding	4000	3075.97	-0.0391345	0.129532	-0.302122	0.762559	1	SARS2	huh75	mock	huh75
ENSG00000196189	SEMA4A	1	semaphorin 4A [Source:HGNC Symbol;Acc:HGNC:10729]	protein_coding	64218	23.536	0.703362	0.259964	2.70562	0.00681773	0.0306713	SARS2	Calu3	mock	Calu3
ENSG00000196189	SEMA4A	1	semaphorin 4A [Source:HGNC Symbol;Acc:HGNC:10729]	protein_coding	64218	23.536	0.400196	0.672002	0.595527	0.551491	1	SARS2	huh75	mock	huh75
ENSG00000252236	AL135927.1	1		snoRNA	NA	0.112072	0	6.00631	0	1	1	SARS2	Calu3	mock	Calu3
ENSG00000252236	AL135927.1	1		snoRNA	NA	0.112072	0	6.00631	0	1	1	SARS2	huh75	mock	huh75
ENSG00000160785	SLC25A44	1	solute carrier family 25 member 44 [Source:HGNC Symbol;Acc:HGNC:29036]	protein_coding	9673	1039	0.0375864	0.0777677	0.483317	0.628871	1	SARS2	Calu3	mock	Calu3
ENSG00000160785	SLC25A44	1	solute carrier family 25 member 44 [Source:HGNC Symbol;Acc:HGNC:29036]	protein_coding	9673	1039	0.112526	0.0694983	1.61912	0.105421	0.633056	SARS2	huh75	mock	huh75
ENSG00000260238	PMF1-BGLAP	1	PMF1-BGLAP readthrough [Source:HGNC Symbol;Acc:HGNC:42953]	protein_coding	100527963	0.220826	0	6.00631	0	1	1	SARS2	Calu3	mock	Calu3
ENSG00000260238	PMF1-BGLAP	1	PMF1-BGLAP readthrough [Source:HGNC Symbol;Acc:HGNC:42953]	protein_coding	100527963	0.220826	-0.0973341	5.91653	-0.0164512	0.986874	1	SARS2	huh75	mock	huh75
ENSG00000160783	PMF1	1	polyamine modulated factor 1 [Source:HGNC Symbol;Acc:HGNC:9112]	protein_coding	11243	230.201	0.0371593	0.224441	0.165563	0.868501	1	SARS2	Calu3	mock	Calu3
ENSG00000160783	PMF1	1	polyamine modulated factor 1 [Source:HGNC Symbol;Acc:HGNC:9112]	protein_coding	11243	230.201	-0.408834	0.186268	-2.19487	0.0281727	0.278125	SARS2	huh75	mock	huh75
ENSG00000242252	BGLAP	1	bone gamma-carboxyglutamate protein [Source:HGNC Symbol;Acc:HGNC:1043]	protein_coding	632	1.47387	-0.718132	1.25642	-0.571572	0.567612	1	SARS2	Calu3	mock	Calu3
ENSG00000242252	BGLAP	1	bone gamma-carboxyglutamate protein [Source:HGNC Symbol;Acc:HGNC:1043]	protein_coding	632	1.47387	-1.19117	1.32232	-0.900818	0.367685	1	SARS2	huh75	mock	huh75
ENSG00000160781	PAQR6	1	progestin and adipoQ receptor family member 6 [Source:HGNC Symbol;Acc:HGNC:30132]	protein_coding	79957	40.8617	-0.774536	0.257611	-3.00661	0.00264183	0.0129597	SARS2	Calu3	mock	Calu3
ENSG00000160781	PAQR6	1	progestin and adipoQ receptor family member 6 [Source:HGNC Symbol;Acc:HGNC:30132]	protein_coding	79957	40.8617	0.134852	0.54511	0.247385	0.80461	1	SARS2	huh75	mock	huh75
ENSG00000198952	SMG5	1	SMG5 nonsense mediated mRNA decay factor [Source:HGNC Symbol;Acc:HGNC:24644]	protein_coding	23381	2470.12	0.838051	0.139189	6.02096	1.73384e-09	1.87473e-08	SARS2	Calu3	mock	Calu3
ENSG00000198952	SMG5	1	SMG5 nonsense mediated mRNA decay factor [Source:HGNC Symbol;Acc:HGNC:24644]	protein_coding	23381	2470.12	-0.20753	0.135389	-1.53284	0.125315	0.69655	SARS2	huh75	mock	huh75
ENSG00000163472	TMEM79	1	transmembrane protein 79 [Source:HGNC Symbol;Acc:HGNC:28196]	protein_coding	84283	100.079	0.730946	0.183991	3.97272	7.10568e-05	0.000461639	SARS2	Calu3	mock	Calu3
ENSG00000163472	TMEM79	1	transmembrane protein 79 [Source:HGNC Symbol;Acc:HGNC:28196]	protein_coding	84283	100.079	0.0137671	0.181911	0.0756805	0.939673	1	SARS2	huh75	mock	huh75
ENSG00000198715	GLMP	1	glycosylated lysosomal membrane protein [Source:HGNC Symbol;Acc:HGNC:29436]	protein_coding	112770	1404.94	-0.399043	0.11858	-3.36518	0.00076494	0.00417634	SARS2	Calu3	mock	Calu3
ENSG00000198715	GLMP	1	glycosylated lysosomal membrane protein [Source:HGNC Symbol;Acc:HGNC:29436]	protein_coding	112770	1404.94	-0.047529	0.101807	-0.466854	0.640604	1	SARS2	huh75	mock	huh75
ENSG00000189030	VHLL	1	VHL like [Source:HGNC Symbol;Acc:HGNC:30666]	protein_coding	391104	0.500325	1.80966	2.85183	0.634562	0.525714	1	SARS2	Calu3	mock	Calu3
ENSG00000189030	VHLL	1	VHL like [Source:HGNC Symbol;Acc:HGNC:30666]	protein_coding	391104	0.500325	-0.564168	3.09083	-0.18253	0.855167	1	SARS2	huh75	mock	huh75
ENSG00000163468	CCT3	1	chaperonin containing TCP1 subunit 3 [Source:HGNC Symbol;Acc:HGNC:1616]	protein_coding	7203	5623.42	-0.276399	0.0441357	-6.26247	3.7893e-10	4.3711e-09	SARS2	Calu3	mock	Calu3
ENSG00000163468	CCT3	1	chaperonin containing TCP1 subunit 3 [Source:HGNC Symbol;Acc:HGNC:1616]	protein_coding	7203	5623.42	0.000987217	0.0423594	0.0233057	0.981406	1	SARS2	huh75	mock	huh75
ENSG00000163467	TSACC	1	TSSK6 activating cochaperone [Source:HGNC Symbol;Acc:HGNC:30636]	protein_coding	128229	19.1971	-1.27482	0.73864	-1.7259	0.0843645	0.271688	SARS2	Calu3	mock	Calu3
ENSG00000163467	TSACC	1	TSSK6 activating cochaperone [Source:HGNC Symbol;Acc:HGNC:30636]	protein_coding	128229	19.1971	-0.0630919	0.330437	-0.190935	0.848577	1	SARS2	huh75	mock	huh75
ENSG00000132677	RHBG	1	Rh family B glycoprotein (gene/pseudogene) [Source:HGNC Symbol;Acc:HGNC:14572]	protein_coding	57127	61.4483	1.02793	0.917707	1.12011	0.262666	0.665082	SARS2	Calu3	mock	Calu3
ENSG00000132677	RHBG	1	Rh family B glycoprotein (gene/pseudogene) [Source:HGNC Symbol;Acc:HGNC:14572]	protein_coding	57127	61.4483	-0.0985801	0.191571	-0.514588	0.606841	1	SARS2	huh75	mock	huh75
ENSG00000237390	AL139130.1	1	novel transcript	lncRNA	NA	0.113766	1.17978	6.00631	0.196424	0.844278	1	SARS2	Calu3	mock	Calu3
ENSG00000237390	AL139130.1	1	novel transcript	lncRNA	NA	0.113766	0	6.00631	0	1	1	SARS2	huh75	mock	huh75
ENSG00000125462	C1orf61	1	chromosome 1 open reading frame 61 [Source:HGNC Symbol;Acc:HGNC:30780]	protein_coding	10485	12.6663	1.65127	0.537427	3.07255	0.00212238	0.0106331	SARS2	Calu3	mock	Calu3
ENSG00000125462	C1orf61	1	chromosome 1 open reading frame 61 [Source:HGNC Symbol;Acc:HGNC:30780]	protein_coding	10485	12.6663	0.204709	0.458345	0.446626	0.655145	1	SARS2	huh75	mock	huh75
ENSG00000207933	MIR9-1	1	microRNA 9-1 [Source:HGNC Symbol;Acc:HGNC:31641]	miRNA	407046	0	NA	NA	NA	NA	NA	SARS2	Calu3	mock	Calu3
ENSG00000207933	MIR9-1	1	microRNA 9-1 [Source:HGNC Symbol;Acc:HGNC:31641]	miRNA	407046	0	NA	NA	NA	NA	NA	SARS2	huh75	mock	huh75
ENSG00000116604	MEF2D	1	myocyte enhancer factor 2D [Source:HGNC Symbol;Acc:HGNC:6997]	protein_coding	4209	1035.71	0.800075	0.0906604	8.82497	1.09492e-18	2.35509e-17	SARS2	Calu3	mock	Calu3
ENSG00000116604	MEF2D	1	myocyte enhancer factor 2D [Source:HGNC Symbol;Acc:HGNC:6997]	protein_coding	4209	1035.71	0.59153	0.0922515	6.41215	1.43486e-10	1.92676e-08	SARS2	huh75	mock	huh75
ENSG00000206651	Y_RNA	1	Y RNA [Source:RFAM;Acc:RF00019]	misc_RNA	NA	0.345833	2.15579	4.44032	0.485505	0.627318	1	SARS2	Calu3	mock	Calu3
ENSG00000206651	Y_RNA	1	Y RNA [Source:RFAM;Acc:RF00019]	misc_RNA	NA	0.345833	2.20035	4.45087	0.494364	0.621049	1	SARS2	huh75	mock	huh75
ENSG00000260460	AL365181.1	1	novel transcript	lncRNA	NA	0	NA	NA	NA	NA	NA	SARS2	Calu3	mock	Calu3
ENSG00000260460	AL365181.1	1	novel transcript	lncRNA	NA	0	NA	NA	NA	NA	NA	SARS2	huh75	mock	huh75
ENSG00000183856	IQGAP3	1	IQ motif containing GTPase activating protein 3 [Source:HGNC Symbol;Acc:HGNC:20669]	protein_coding	128239	1540.98	-0.496383	0.0823441	-6.02815	1.65851e-09	1.7948e-08	SARS2	Calu3	mock	Calu3
ENSG00000183856	IQGAP3	1	IQ motif containing GTPase activating protein 3 [Source:HGNC Symbol;Acc:HGNC:20669]	protein_coding	128239	1540.98	0.214161	0.0809569	2.64537	0.00816005	0.116508	SARS2	huh75	mock	huh75
ENSG00000187862	TTC24	1	tetratricopeptide repeat domain 24 [Source:HGNC Symbol;Acc:HGNC:32348]	protein_coding	164118	0.0791085	0	6.00631	0	1	1	SARS2	Calu3	mock	Calu3
ENSG00000187862	TTC24	1	tetratricopeptide repeat domain 24 [Source:HGNC Symbol;Acc:HGNC:32348]	protein_coding	164118	0.0791085	0	6.00631	0	1	1	SARS2	huh75	mock	huh75
ENSG00000163382	NAXE	1	NAD(P)HX epimerase [Source:HGNC Symbol;Acc:HGNC:18453]	protein_coding	128240	798.441	-0.319282	0.149458	-2.13626	0.0326582	0.121591	SARS2	Calu3	mock	Calu3
ENSG00000163382	NAXE	1	NAD(P)HX epimerase [Source:HGNC Symbol;Acc:HGNC:18453]	protein_coding	128240	798.441	-0.301729	0.145383	-2.0754	0.0379494	0.336786	SARS2	huh75	mock	huh75
ENSG00000160818	GPATCH4	1	G-patch domain containing 4 [Source:HGNC Symbol;Acc:HGNC:25982]	protein_coding	54865	1131.01	0.320912	0.0756102	4.2443	2.1928e-05	0.000153524	SARS2	Calu3	mock	Calu3
ENSG00000160818	GPATCH4	1	G-patch domain containing 4 [Source:HGNC Symbol;Acc:HGNC:25982]	protein_coding	54865	1131.01	0.168374	0.0647043	2.60221	0.0092624	0.127153	SARS2	huh75	mock	huh75
ENSG00000272971	AL365181.4	1	novel transcript	lncRNA	NA	0.96572	1.09621	1.78279	0.614886	0.53863	1	SARS2	Calu3	mock	Calu3
ENSG00000272971	AL365181.4	1	novel transcript	lncRNA	NA	0.96572	0	2.26735	0	1	1	SARS2	huh75	mock	huh75
ENSG00000132702	HAPLN2	1	hyaluronan and proteoglycan link protein 2 [Source:HGNC Symbol;Acc:HGNC:17410]	protein_coding	60484	2.13081	-1.92201	1.50037	-1.28102	0.200187	0.541784	SARS2	Calu3	mock	Calu3
ENSG00000132702	HAPLN2	1	hyaluronan and proteoglycan link protein 2 [Source:HGNC Symbol;Acc:HGNC:17410]	protein_coding	60484	2.13081	1.35942	1.93094	0.704018	0.481421	1	SARS2	huh75	mock	huh75
ENSG00000272068	AL365181.2	1	novel transcript	lncRNA	NA	176.495	0.240295	0.108464	2.21543	0.0267305	0.1024	SARS2	Calu3	mock	Calu3
ENSG00000272068	AL365181.2	1	novel transcript	lncRNA	NA	176.495	0.370852	0.293441	1.26381	0.206299	0.888671	SARS2	huh75	mock	huh75
ENSG00000132692	BCAN	1	brevican [Source:HGNC Symbol;Acc:HGNC:23059]	protein_coding	63827	0.914259	-0.649605	1.83811	-0.35341	0.723781	1	SARS2	Calu3	mock	Calu3
ENSG00000132692	BCAN	1	brevican [Source:HGNC Symbol;Acc:HGNC:23059]	protein_coding	63827	0.914259	2.28621	1.68556	1.35635	0.174989	0.82154	SARS2	huh75	mock	huh75
ENSG00000272405	AL365181.3	1	novel transcript, antisense to BCAN	lncRNA	NA	391.223	0.126195	0.0971521	1.29894	0.193964	0.529607	SARS2	Calu3	mock	Calu3
ENSG00000272405	AL365181.3	1	novel transcript, antisense to BCAN	lncRNA	NA	391.223	-0.0563893	0.120261	-0.468889	0.639149	1	SARS2	huh75	mock	huh75
ENSG00000229953	AL590666.2	1	novel transcript	lncRNA	NA	129.607	0.165678	0.16613	0.997275	0.318631	0.762268	SARS2	Calu3	mock	Calu3
ENSG00000229953	AL590666.2	1	novel transcript	lncRNA	NA	129.607	-0.214073	0.188665	-1.13467	0.256512	0.986854	SARS2	huh75	mock	huh75
ENSG00000132688	NES	1	nestin [Source:HGNC Symbol;Acc:HGNC:7756]	protein_coding	10763	3039.68	-1.17873	0.12298	-9.58478	9.26537e-22	2.43854e-20	SARS2	Calu3	mock	Calu3
ENSG00000132688	NES	1	nestin [Source:HGNC Symbol;Acc:HGNC:7756]	protein_coding	10763	3039.68	0.568991	0.0600742	9.47147	2.75935e-21	9.74358e-19	SARS2	huh75	mock	huh75
ENSG00000237588	AL590666.3	1	novel transcript	lncRNA	NA	0.205151	2.66627	5.94828	0.448242	0.653978	1	SARS2	Calu3	mock	Calu3
ENSG00000237588	AL590666.3	1	novel transcript	lncRNA	NA	0.205151	0	6.00631	0	1	1	SARS2	huh75	mock	huh75
ENSG00000285570	AL590666.4	1	Novel transcript, antisense to CRABP2	lncRNA	NA	0	NA	NA	NA	NA	NA	SARS2	Calu3	mock	Calu3
ENSG00000285570	AL590666.4	1	Novel transcript, antisense to CRABP2	lncRNA	NA	0	NA	NA	NA	NA	NA	SARS2	huh75	mock	huh75
ENSG00000143320	CRABP2	1	cellular retinoic acid binding protein 2 [Source:HGNC Symbol;Acc:HGNC:2339]	protein_coding	1382	48.1105	-0.765072	0.198362	-3.85694	0.000114816	0.00072017	SARS2	Calu3	mock	Calu3
ENSG00000143320	CRABP2	1	cellular retinoic acid binding protein 2 [Source:HGNC Symbol;Acc:HGNC:2339]	protein_coding	1382	48.1105	1.58603	0.488454	3.24704	0.0011661	0.0264391	SARS2	huh75	mock	huh75
ENSG00000223356	AL590666.1	1	novel transcript	lncRNA	NA	3.90849	0.875029	0.766548	1.14152	0.253654	0.648825	SARS2	Calu3	mock	Calu3
ENSG00000223356	AL590666.1	1	novel transcript	lncRNA	NA	3.90849	3.40721	1.17365	2.90309	0.00369495	0.0643134	SARS2	huh75	mock	huh75
ENSG00000143319	ISG20L2	1	interferon stimulated exonuclease gene 20 like 2 [Source:HGNC Symbol;Acc:HGNC:25745]	protein_coding	81875	958.2	0.24072	0.0550469	4.373	1.2255e-05	8.87332e-05	SARS2	Calu3	mock	Calu3
ENSG00000143319	ISG20L2	1	interferon stimulated exonuclease gene 20 like 2 [Source:HGNC Symbol;Acc:HGNC:25745]	protein_coding	81875	958.2	0.203914	0.0499025	4.08624	4.38412e-05	0.00180554	SARS2	huh75	mock	huh75
ENSG00000143303	RRNAD1	1	ribosomal RNA adenine dimethylase domain containing 1 [Source:HGNC Symbol;Acc:HGNC:24273]	protein_coding	51093	216.127	0.77185	0.179718	4.29478	1.74867e-05	0.000124011	SARS2	Calu3	mock	Calu3
ENSG00000143303	RRNAD1	1	ribosomal RNA adenine dimethylase domain containing 1 [Source:HGNC Symbol;Acc:HGNC:24273]	protein_coding	51093	216.127	0.19059	0.18171	1.04887	0.294238	1	SARS2	huh75	mock	huh75
ENSG00000143314	MRPL24	1	mitochondrial ribosomal protein L24 [Source:HGNC Symbol;Acc:HGNC:14037]	protein_coding	79590	599.225	-0.560877	0.115109	-4.87256	1.10161e-06	9.01713e-06	SARS2	Calu3	mock	Calu3
ENSG00000143314	MRPL24	1	mitochondrial ribosomal protein L24 [Source:HGNC Symbol;Acc:HGNC:14037]	protein_coding	79590	599.225	-0.263751	0.103324	-2.55265	0.0106906	0.140876	SARS2	huh75	mock	huh75
ENSG00000143321	HDGF	1	heparin binding growth factor [Source:HGNC Symbol;Acc:HGNC:4856]	protein_coding	3068	9929.12	-0.344324	0.0701525	-4.90822	9.19072e-07	7.59145e-06	SARS2	Calu3	mock	Calu3
ENSG00000143321	HDGF	1	heparin binding growth factor [Source:HGNC Symbol;Acc:HGNC:4856]	protein_coding	3068	9929.12	0.0357574	0.0683192	0.523388	0.600704	1	SARS2	huh75	mock	huh75
ENSG00000143294	PRCC	1	proline rich mitotic checkpoint control factor [Source:HGNC Symbol;Acc:HGNC:9343]	protein_coding	5546	1245.6	0.750218	0.122584	6.12004	9.35548e-10	1.03565e-08	SARS2	Calu3	mock	Calu3
ENSG00000143294	PRCC	1	proline rich mitotic checkpoint control factor [Source:HGNC Symbol;Acc:HGNC:9343]	protein_coding	5546	1245.6	0.0590494	0.119013	0.496158	0.619783	1	SARS2	huh75	mock	huh75
ENSG00000287624	AL590666.5	1	novel transcript, antisense to PRCC	lncRNA	NA	0.897607	0	2.39192	0	1	1	SARS2	Calu3	mock	Calu3
ENSG00000287624	AL590666.5	1	novel transcript, antisense to PRCC	lncRNA	NA	0.897607	-1.44682	2.32036	-0.623532	0.532935	1	SARS2	huh75	mock	huh75
ENSG00000027869	SH2D2A	1	SH2 domain containing 2A [Source:HGNC Symbol;Acc:HGNC:10821]	protein_coding	9047	15.6542	-0.322574	0.356243	-0.905489	0.365207	0.838048	SARS2	Calu3	mock	Calu3
ENSG00000027869	SH2D2A	1	SH2 domain containing 2A [Source:HGNC Symbol;Acc:HGNC:10821]	protein_coding	9047	15.6542	-0.0526042	0.377418	-0.139379	0.88915	1	SARS2	huh75	mock	huh75
ENSG00000198400	NTRK1	1	neurotrophic receptor tyrosine kinase 1 [Source:HGNC Symbol;Acc:HGNC:8031]	protein_coding	4914	1.25765	-1.65583	1.95518	-0.846893	0.397055	0.885698	SARS2	Calu3	mock	Calu3
ENSG00000198400	NTRK1	1	neurotrophic receptor tyrosine kinase 1 [Source:HGNC Symbol;Acc:HGNC:8031]	protein_coding	4914	1.25765	0	2.16371	0	1	1	SARS2	huh75	mock	huh75
ENSG00000027644	INSRR	1	insulin receptor related receptor [Source:HGNC Symbol;Acc:HGNC:6093]	protein_coding	3645	0.237225	-0.743776	6.00631	-0.123832	0.901448	1	SARS2	Calu3	mock	Calu3
ENSG00000027644	INSRR	1	insulin receptor related receptor [Source:HGNC Symbol;Acc:HGNC:6093]	protein_coding	3645	0.237225	1.3594	6.00631	0.226328	0.820946	1	SARS2	huh75	mock	huh75
ENSG00000187800	PEAR1	1	platelet endothelial aggregation receptor 1 [Source:HGNC Symbol;Acc:HGNC:33631]	protein_coding	375033	27.832	0.691409	0.278916	2.47891	0.0131784	0.0551487	SARS2	Calu3	mock	Calu3
ENSG00000187800	PEAR1	1	platelet endothelial aggregation receptor 1 [Source:HGNC Symbol;Acc:HGNC:33631]	protein_coding	375033	27.832	2.29342	1.39857	1.63983	0.101041	0.617354	SARS2	huh75	mock	huh75
ENSG00000160838	LRRC71	1	leucine rich repeat containing 71 [Source:HGNC Symbol;Acc:HGNC:26556]	protein_coding	149499	0.0440134	0	6.00631	0	1	1	SARS2	Calu3	mock	Calu3
ENSG00000160838	LRRC71	1	leucine rich repeat containing 71 [Source:HGNC Symbol;Acc:HGNC:26556]	protein_coding	149499	0.0440134	1.3594	6.00631	0.226328	0.820946	1	SARS2	huh75	mock	huh75
ENSG00000132694	ARHGEF11	1	Rho guanine nucleotide exchange factor 11 [Source:HGNC Symbol;Acc:HGNC:14580]	protein_coding	9826	1059.26	0.805187	0.0949102	8.48368	2.18181e-17	4.32911e-16	SARS2	Calu3	mock	Calu3
ENSG00000132694	ARHGEF11	1	Rho guanine nucleotide exchange factor 11 [Source:HGNC Symbol;Acc:HGNC:14580]	protein_coding	9826	1059.26	-0.0910782	0.0902582	-1.00908	0.312934	1	SARS2	huh75	mock	huh75
ENSG00000211581	MIR765	1	microRNA 765 [Source:HGNC Symbol;Acc:HGNC:33141]	miRNA	768220	1.10544	1.75665	1.64859	1.06554	0.28663	0.708695	SARS2	Calu3	mock	Calu3
ENSG00000211581	MIR765	1	microRNA 765 [Source:HGNC Symbol;Acc:HGNC:33141]	miRNA	768220	1.10544	-0.191652	1.76835	-0.108379	0.913695	1	SARS2	huh75	mock	huh75
ENSG00000266160	RN7SL612P	1	RNA, 7SL, cytoplasmic 612, pseudogene [Source:HGNC Symbol;Acc:HGNC:46628]	misc_RNA	NA	0.0919375	2.10353	5.97602	0.351994	0.724842	1	SARS2	Calu3	mock	Calu3
ENSG00000266160	RN7SL612P	1	RNA, 7SL, cytoplasmic 612, pseudogene [Source:HGNC Symbol;Acc:HGNC:46628]	misc_RNA	NA	0.0919375	0	6.00631	0	1	1	SARS2	huh75	mock	huh75
ENSG00000237842	SMU1P1	1	SMU1 pseudogene 1 [Source:HGNC Symbol;Acc:HGNC:54527]	processed_pseudogene	NA	0.385782	-0.743784	3.62203	-0.20535	0.837299	1	SARS2	Calu3	mock	Calu3
ENSG00000237842	SMU1P1	1	SMU1 pseudogene 1 [Source:HGNC Symbol;Acc:HGNC:54527]	processed_pseudogene	NA	0.385782	-2.47893	3.49932	-0.708403	0.478695	1	SARS2	huh75	mock	huh75
ENSG00000224520	KRT8P45	1	keratin 8 pseudogene 45 [Source:HGNC Symbol;Acc:HGNC:39879]	processed_pseudogene	NA	4.12817	0.233759	0.823333	0.283918	0.776473	1	SARS2	Calu3	mock	Calu3
ENSG00000224520	KRT8P45	1	keratin 8 pseudogene 45 [Source:HGNC Symbol;Acc:HGNC:39879]	processed_pseudogene	NA	4.12817	-0.390244	0.828163	-0.471216	0.637487	1	SARS2	huh75	mock	huh75
ENSG00000253831	ETV3L	1	ETS variant transcription factor 3 like [Source:HGNC Symbol;Acc:HGNC:33834]	protein_coding	440695	0.168242	2.10353	5.97602	0.351994	0.724842	1	SARS2	Calu3	mock	Calu3
ENSG00000253831	ETV3L	1	ETS variant transcription factor 3 like [Source:HGNC Symbol;Acc:HGNC:33834]	protein_coding	440695	0.168242	0	6.00631	0	1	1	SARS2	huh75	mock	huh75
ENSG00000117036	ETV3	1	ETS variant transcription factor 3 [Source:HGNC Symbol;Acc:HGNC:3492]	protein_coding	2117	840.174	2.37519	0.0914957	25.9596	1.4164e-148	8.18424e-146	SARS2	Calu3	mock	Calu3
ENSG00000117036	ETV3	1	ETS variant transcription factor 3 [Source:HGNC Symbol;Acc:HGNC:3492]	protein_coding	2117	840.174	0.310113	0.0956019	3.2438	0.00117947	0.0266722	SARS2	huh75	mock	huh75
ENSG00000235700	CYCSP52	1	CYCS pseudogene 52 [Source:HGNC Symbol;Acc:HGNC:24393]	processed_pseudogene	360155	0	NA	NA	NA	NA	NA	SARS2	Calu3	mock	Calu3
ENSG00000235700	CYCSP52	1	CYCS pseudogene 52 [Source:HGNC Symbol;Acc:HGNC:24393]	processed_pseudogene	360155	0	NA	NA	NA	NA	NA	SARS2	huh75	mock	huh75
ENSG00000229961	AL357143.1	1	novel SLAM family member pseudogene	transcribed_unprocessed_pseudogene	NA	0.455499	3.64644	3.94083	0.925297	0.354812	0.820907	SARS2	Calu3	mock	Calu3
ENSG00000229961	AL357143.1	1	novel SLAM family member pseudogene	transcribed_unprocessed_pseudogene	NA	0.455499	-0.564166	4.07014	-0.138611	0.889757	1	SARS2	huh75	mock	huh75
ENSG00000284592	AL357143.2	1	novel SLAM family member pseudogene	unprocessed_pseudogene	NA	0	NA	NA	NA	NA	NA	SARS2	Calu3	mock	Calu3
ENSG00000284592	AL357143.2	1	novel SLAM family member pseudogene	unprocessed_pseudogene	NA	0	NA	NA	NA	NA	NA	SARS2	huh75	mock	huh75
ENSG00000228239	AL138900.1	1	novel transcript	lncRNA	NA	0	NA	NA	NA	NA	NA	SARS2	Calu3	mock	Calu3
ENSG00000228239	AL138900.1	1	novel transcript	lncRNA	NA	0	NA	NA	NA	NA	NA	SARS2	huh75	mock	huh75
ENSG00000271736	LINC02772	1	long intergenic non-protein coding RNA 2772 [Source:HGNC Symbol;Acc:HGNC:54292]	lncRNA	NA	0.220421	-0.743776	6.00631	-0.123832	0.901448	1	SARS2	Calu3	mock	Calu3
ENSG00000271736	LINC02772	1	long intergenic non-protein coding RNA 2772 [Source:HGNC Symbol;Acc:HGNC:54292]	lncRNA	NA	0.220421	0	6.00631	0	1	1	SARS2	huh75	mock	huh75
ENSG00000286073	AL138900.2	1	SLAM family member 5-like pseudogene	unprocessed_pseudogene	NA	0	NA	NA	NA	NA	NA	SARS2	Calu3	mock	Calu3
ENSG00000286073	AL138900.2	1	SLAM family member 5-like pseudogene	unprocessed_pseudogene	NA	0	NA	NA	NA	NA	NA	SARS2	huh75	mock	huh75
ENSG00000286151	AL732406.1	1	SLAM family member 5-like pseudogene	unprocessed_pseudogene	NA	0.0459687	1.17978	6.00631	0.196424	0.844278	1	SARS2	Calu3	mock	Calu3
ENSG00000286151	AL732406.1	1	SLAM family member 5-like pseudogene	unprocessed_pseudogene	NA	0.0459687	0	6.00631	0	1	1	SARS2	huh75	mock	huh75
ENSG00000286005	AL353899.1	1	SLAM family member 5-like pseudogene	unprocessed_pseudogene	NA	0	NA	NA	NA	NA	NA	SARS2	Calu3	mock	Calu3
ENSG00000286005	AL353899.1	1	SLAM family member 5-like pseudogene	unprocessed_pseudogene	NA	0	NA	NA	NA	NA	NA	SARS2	huh75	mock	huh75
ENSG00000143297	FCRL5	1	Fc receptor like 5 [Source:HGNC Symbol;Acc:HGNC:18508]	protein_coding	83416	0	NA	NA	NA	NA	NA	SARS2	Calu3	mock	Calu3
ENSG00000143297	FCRL5	1	Fc receptor like 5 [Source:HGNC Symbol;Acc:HGNC:18508]	protein_coding	83416	0	NA	NA	NA	NA	NA	SARS2	huh75	mock	huh75
ENSG00000163518	FCRL4	1	Fc receptor like 4 [Source:HGNC Symbol;Acc:HGNC:18507]	protein_coding	83417	0.225465	-2.22725	5.87878	-0.378863	0.70479	1	SARS2	Calu3	mock	Calu3
ENSG00000163518	FCRL4	1	Fc receptor like 4 [Source:HGNC Symbol;Acc:HGNC:18507]	protein_coding	83417	0.225465	0	5.93749	0	1	1	SARS2	huh75	mock	huh75
ENSG00000236731	AL135929.2	1	pseudogene similar to part of Fc receptor-like protein	unprocessed_pseudogene	NA	0	NA	NA	NA	NA	NA	SARS2	Calu3	mock	Calu3
ENSG00000236731	AL135929.2	1	pseudogene similar to part of Fc receptor-like protein	unprocessed_pseudogene	NA	0	NA	NA	NA	NA	NA	SARS2	huh75	mock	huh75
ENSG00000233712	AL135929.1	1	pseudogene similar to part of Fc receptor-like protein	unprocessed_pseudogene	NA	0	NA	NA	NA	NA	NA	SARS2	Calu3	mock	Calu3
ENSG00000233712	AL135929.1	1	pseudogene similar to part of Fc receptor-like protein	unprocessed_pseudogene	NA	0	NA	NA	NA	NA	NA	SARS2	huh75	mock	huh75
ENSG00000160856	FCRL3	1	Fc receptor like 3 [Source:HGNC Symbol;Acc:HGNC:18506]	protein_coding	115352	1.92297	-3.30985	1.2897	-2.56637	0.0102768	0.0442393	SARS2	Calu3	mock	Calu3
ENSG00000160856	FCRL3	1	Fc receptor like 3 [Source:HGNC Symbol;Acc:HGNC:18506]	protein_coding	115352	1.92297	0	1.81787	0	1	1	SARS2	huh75	mock	huh75
ENSG00000227217	AL356276.1	1	novel transcript	lncRNA	NA	0.45901	-1.68352	3.51729	-0.478642	0.632193	1	SARS2	Calu3	mock	Calu3
ENSG00000227217	AL356276.1	1	novel transcript	lncRNA	NA	0.45901	0	3.63864	0	1	1	SARS2	huh75	mock	huh75
ENSG00000231700	AL356276.2	1	pseudogene similar to part of SON DNA binding protein (SON)	processed_pseudogene	NA	0.150534	1.17978	6.00631	0.196424	0.844278	1	SARS2	Calu3	mock	Calu3
ENSG00000231700	AL356276.2	1	pseudogene similar to part of SON DNA binding protein (SON)	processed_pseudogene	NA	0.150534	0	6.00631	0	1	1	SARS2	huh75	mock	huh75
ENSG00000232366	VDAC1P9	1	voltage dependent anion channel 1 pseudogene 9 [Source:HGNC Symbol;Acc:HGNC:37484]	processed_pseudogene	NA	0	NA	NA	NA	NA	NA	SARS2	Calu3	mock	Calu3
ENSG00000232366	VDAC1P9	1	voltage dependent anion channel 1 pseudogene 9 [Source:HGNC Symbol;Acc:HGNC:37484]	processed_pseudogene	NA	0	NA	NA	NA	NA	NA	SARS2	huh75	mock	huh75
ENSG00000132704	FCRL2	1	Fc receptor like 2 [Source:HGNC Symbol;Acc:HGNC:14875]	protein_coding	79368	0.0714055	1.17978	6.00631	0.196424	0.844278	1	SARS2	Calu3	mock	Calu3
ENSG00000132704	FCRL2	1	Fc receptor like 2 [Source:HGNC Symbol;Acc:HGNC:14875]	protein_coding	79368	0.0714055	0	6.00631	0	1	1	SARS2	huh75	mock	huh75
ENSG00000163534	FCRL1	1	Fc receptor like 1 [Source:HGNC Symbol;Acc:HGNC:18509]	protein_coding	115350	0.0329634	0	6.00631	0	1	1	SARS2	Calu3	mock	Calu3
ENSG00000163534	FCRL1	1	Fc receptor like 1 [Source:HGNC Symbol;Acc:HGNC:18509]	protein_coding	115350	0.0329634	0	6.00631	0	1	1	SARS2	huh75	mock	huh75
ENSG00000073754	CD5L	1	CD5 molecule like [Source:HGNC Symbol;Acc:HGNC:1690]	protein_coding	922	0.0421938	-0.743776	6.00631	-0.123832	0.901448	1	SARS2	Calu3	mock	Calu3
ENSG00000073754	CD5L	1	CD5 molecule like [Source:HGNC Symbol;Acc:HGNC:1690]	protein_coding	922	0.0421938	0	6.00631	0	1	1	SARS2	huh75	mock	huh75
ENSG00000227425	MRPS21P2	1	mitochondrial ribosomal protein S21 pseudogene 2 [Source:HGNC Symbol;Acc:HGNC:29749]	processed_pseudogene	NA	0	NA	NA	NA	NA	NA	SARS2	Calu3	mock	Calu3
ENSG00000227425	MRPS21P2	1	mitochondrial ribosomal protein S21 pseudogene 2 [Source:HGNC Symbol;Acc:HGNC:29749]	processed_pseudogene	NA	0	NA	NA	NA	NA	NA	SARS2	huh75	mock	huh75
ENSG00000236957	AL139010.1	1	pseudogene similar to part of a immunoglobulin receptor-like protein	transcribed_unprocessed_pseudogene	105371458	0	NA	NA	NA	NA	NA	SARS2	Calu3	mock	Calu3
ENSG00000236957	AL139010.1	1	pseudogene similar to part of a immunoglobulin receptor-like protein	transcribed_unprocessed_pseudogene	105371458	0	NA	NA	NA	NA	NA	SARS2	huh75	mock	huh75
ENSG00000183853	KIRREL1	1	kirre like nephrin family adhesion molecule 1 [Source:HGNC Symbol;Acc:HGNC:15734]	protein_coding	55243	445	0.422222	0.826839	0.510647	0.609599	1	SARS2	Calu3	mock	Calu3
ENSG00000183853	KIRREL1	1	kirre like nephrin family adhesion molecule 1 [Source:HGNC Symbol;Acc:HGNC:15734]	protein_coding	55243	445	4.59185	1.47499	3.11313	0.00185115	0.037975	SARS2	huh75	mock	huh75
ENSG00000226520	KIRREL1-IT1	1	KIRREL1 intronic transcript 1 [Source:HGNC Symbol;Acc:HGNC:41412]	lncRNA	NA	0.552309	-2.18274	2.7849	-0.783776	0.433171	0.935362	SARS2	Calu3	mock	Calu3
ENSG00000226520	KIRREL1-IT1	1	KIRREL1 intronic transcript 1 [Source:HGNC Symbol;Acc:HGNC:41412]	lncRNA	NA	0.552309	0	2.90313	0	1	1	SARS2	huh75	mock	huh75
ENSG00000288460	AL138899.3	1	novel protein	protein_coding	NA	0	NA	NA	NA	NA	NA	SARS2	Calu3	mock	Calu3
ENSG00000288460	AL138899.3	1	novel protein	protein_coding	NA	0	NA	NA	NA	NA	NA	SARS2	huh75	mock	huh75
ENSG00000231666	LINC01704	1	long intergenic non-protein coding RNA 1704 [Source:HGNC Symbol;Acc:HGNC:52492]	lncRNA	646268	0	NA	NA	NA	NA	NA	SARS2	Calu3	mock	Calu3
ENSG00000231666	LINC01704	1	long intergenic non-protein coding RNA 1704 [Source:HGNC Symbol;Acc:HGNC:52492]	lncRNA	646268	0	NA	NA	NA	NA	NA	SARS2	huh75	mock	huh75
ENSG00000227295	ELL2P1	1	elongation factor for RNA polymerase II 2 pseudogene 1 [Source:HGNC Symbol;Acc:HGNC:39343]	processed_pseudogene	NA	0.266177	2.15954	5.76011	0.374913	0.707725	1	SARS2	Calu3	mock	Calu3
ENSG00000227295	ELL2P1	1	elongation factor for RNA polymerase II 2 pseudogene 1 [Source:HGNC Symbol;Acc:HGNC:39343]	processed_pseudogene	NA	0.266177	-0.49412	5.76518	-0.0857077	0.931699	1	SARS2	huh75	mock	huh75
ENSG00000158473	CD1D	1	CD1d molecule [Source:HGNC Symbol;Acc:HGNC:1637]	protein_coding	912	0.504775	-0.491555	4.09374	-0.120075	0.904424	1	SARS2	Calu3	mock	Calu3
ENSG00000158473	CD1D	1	CD1d molecule [Source:HGNC Symbol;Acc:HGNC:1637]	protein_coding	912	0.504775	0	4.29342	0	1	1	SARS2	huh75	mock	huh75
ENSG00000229914	AL138899.2	1	ribosomal protein S10 (RPS10) pseudogene	processed_pseudogene	NA	0	NA	NA	NA	NA	NA	SARS2	Calu3	mock	Calu3
ENSG00000229914	AL138899.2	1	ribosomal protein S10 (RPS10) pseudogene	processed_pseudogene	NA	0	NA	NA	NA	NA	NA	SARS2	huh75	mock	huh75
ENSG00000176320	AL138899.1	1	novel transcript	lncRNA	NA	0	NA	NA	NA	NA	NA	SARS2	Calu3	mock	Calu3
ENSG00000176320	AL138899.1	1	novel transcript	lncRNA	NA	0	NA	NA	NA	NA	NA	SARS2	huh75	mock	huh75
ENSG00000158477	CD1A	1	CD1a molecule [Source:HGNC Symbol;Acc:HGNC:1634]	protein_coding	909	0	NA	NA	NA	NA	NA	SARS2	Calu3	mock	Calu3
ENSG00000158477	CD1A	1	CD1a molecule [Source:HGNC Symbol;Acc:HGNC:1634]	protein_coding	909	0	NA	NA	NA	NA	NA	SARS2	huh75	mock	huh75
ENSG00000230942	HMGN1P5	1	high mobility group nucleosome binding domain 1 pseudogene 5 [Source:HGNC Symbol;Acc:HGNC:39348]	processed_pseudogene	NA	0	NA	NA	NA	NA	NA	SARS2	Calu3	mock	Calu3
ENSG00000230942	HMGN1P5	1	high mobility group nucleosome binding domain 1 pseudogene 5 [Source:HGNC Symbol;Acc:HGNC:39348]	processed_pseudogene	NA	0	NA	NA	NA	NA	NA	SARS2	huh75	mock	huh75
ENSG00000158481	CD1C	1	CD1c molecule [Source:HGNC Symbol;Acc:HGNC:1636]	protein_coding	911	0	NA	NA	NA	NA	NA	SARS2	Calu3	mock	Calu3
ENSG00000158481	CD1C	1	CD1c molecule [Source:HGNC Symbol;Acc:HGNC:1636]	protein_coding	911	0	NA	NA	NA	NA	NA	SARS2	huh75	mock	huh75
ENSG00000158485	CD1B	1	CD1b molecule [Source:HGNC Symbol;Acc:HGNC:1635]	protein_coding	910	0	NA	NA	NA	NA	NA	SARS2	Calu3	mock	Calu3
ENSG00000158485	CD1B	1	CD1b molecule [Source:HGNC Symbol;Acc:HGNC:1635]	protein_coding	910	0	NA	NA	NA	NA	NA	SARS2	huh75	mock	huh75
ENSG00000158488	CD1E	1	CD1e molecule [Source:HGNC Symbol;Acc:HGNC:1638]	protein_coding	913	0	NA	NA	NA	NA	NA	SARS2	Calu3	mock	Calu3
ENSG00000158488	CD1E	1	CD1e molecule [Source:HGNC Symbol;Acc:HGNC:1638]	protein_coding	913	0	NA	NA	NA	NA	NA	SARS2	huh75	mock	huh75
ENSG00000186306	OR10T2	1	olfactory receptor family 10 subfamily T member 2 [Source:HGNC Symbol;Acc:HGNC:14816]	protein_coding	128360	0	NA	NA	NA	NA	NA	SARS2	Calu3	mock	Calu3
ENSG00000186306	OR10T2	1	olfactory receptor family 10 subfamily T member 2 [Source:HGNC Symbol;Acc:HGNC:14816]	protein_coding	128360	0	NA	NA	NA	NA	NA	SARS2	huh75	mock	huh75
ENSG00000180708	OR10K2	1	olfactory receptor family 10 subfamily K member 2 [Source:HGNC Symbol;Acc:HGNC:14826]	protein_coding	391107	0	NA	NA	NA	NA	NA	SARS2	Calu3	mock	Calu3
ENSG00000180708	OR10K2	1	olfactory receptor family 10 subfamily K member 2 [Source:HGNC Symbol;Acc:HGNC:14826]	protein_coding	391107	0	NA	NA	NA	NA	NA	SARS2	huh75	mock	huh75
ENSG00000203758	OR10T1P	1	olfactory receptor family 10 subfamily T member 1 pseudogene [Source:HGNC Symbol;Acc:HGNC:14812]	unprocessed_pseudogene	NA	0	NA	NA	NA	NA	NA	SARS2	Calu3	mock	Calu3
ENSG00000203758	OR10T1P	1	olfactory receptor family 10 subfamily T member 1 pseudogene [Source:HGNC Symbol;Acc:HGNC:14812]	unprocessed_pseudogene	NA	0	NA	NA	NA	NA	NA	SARS2	huh75	mock	huh75
ENSG00000236257	EI24P2	1	EI24 pseudogene 2 [Source:HGNC Symbol;Acc:HGNC:44587]	processed_pseudogene	NA	0	NA	NA	NA	NA	NA	SARS2	Calu3	mock	Calu3
ENSG00000236257	EI24P2	1	EI24 pseudogene 2 [Source:HGNC Symbol;Acc:HGNC:44587]	processed_pseudogene	NA	0	NA	NA	NA	NA	NA	SARS2	huh75	mock	huh75
ENSG00000173285	OR10K1	1	olfactory receptor family 10 subfamily K member 1 [Source:HGNC Symbol;Acc:HGNC:14693]	protein_coding	391109	0	NA	NA	NA	NA	NA	SARS2	Calu3	mock	Calu3
ENSG00000173285	OR10K1	1	olfactory receptor family 10 subfamily K member 1 [Source:HGNC Symbol;Acc:HGNC:14693]	protein_coding	391109	0	NA	NA	NA	NA	NA	SARS2	huh75	mock	huh75
ENSG00000198965	OR10R2	1	olfactory receptor family 10 subfamily R member 2 [Source:HGNC Symbol;Acc:HGNC:14820]	protein_coding	343406	0	NA	NA	NA	NA	NA	SARS2	Calu3	mock	Calu3
ENSG00000198965	OR10R2	1	olfactory receptor family 10 subfamily R member 2 [Source:HGNC Symbol;Acc:HGNC:14820]	protein_coding	343406	0	NA	NA	NA	NA	NA	SARS2	huh75	mock	huh75
ENSG00000236656	AL365440.2	1	novel transcript	lncRNA	NA	0	NA	NA	NA	NA	NA	SARS2	Calu3	mock	Calu3
ENSG00000236656	AL365440.2	1	novel transcript	lncRNA	NA	0	NA	NA	NA	NA	NA	SARS2	huh75	mock	huh75
ENSG00000198703	OR10R3P	1	olfactory receptor family 10 subfamily R member 3 pseudogene [Source:HGNC Symbol;Acc:HGNC:14829]	unprocessed_pseudogene	NA	0	NA	NA	NA	NA	NA	SARS2	Calu3	mock	Calu3
ENSG00000198703	OR10R3P	1	olfactory receptor family 10 subfamily R member 3 pseudogene [Source:HGNC Symbol;Acc:HGNC:14829]	unprocessed_pseudogene	NA	0	NA	NA	NA	NA	NA	SARS2	huh75	mock	huh75
ENSG00000227445	OR10R1P	1	olfactory receptor family 10 subfamily R member 1 pseudogene [Source:HGNC Symbol;Acc:HGNC:14813]	unprocessed_pseudogene	NA	0	NA	NA	NA	NA	NA	SARS2	Calu3	mock	Calu3
ENSG00000227445	OR10R1P	1	olfactory receptor family 10 subfamily R member 1 pseudogene [Source:HGNC Symbol;Acc:HGNC:14813]	unprocessed_pseudogene	NA	0	NA	NA	NA	NA	NA	SARS2	huh75	mock	huh75
ENSG00000231434	AL365440.1	1	heat shock 90kDa protein 1, alpha (HSPCA) pseudogene	processed_pseudogene	NA	0.14426	-0.743776	6.00631	-0.123832	0.901448	1	SARS2	Calu3	mock	Calu3
ENSG00000231434	AL365440.1	1	heat shock 90kDa protein 1, alpha (HSPCA) pseudogene	processed_pseudogene	NA	0.14426	0.397618	6.00631	0.0662001	0.947219	1	SARS2	huh75	mock	huh75
ENSG00000197532	OR6Y1	1	olfactory receptor family 6 subfamily Y member 1 [Source:HGNC Symbol;Acc:HGNC:14823]	protein_coding	391112	0	NA	NA	NA	NA	NA	SARS2	Calu3	mock	Calu3
ENSG00000197532	OR6Y1	1	olfactory receptor family 6 subfamily Y member 1 [Source:HGNC Symbol;Acc:HGNC:14823]	protein_coding	391112	0	NA	NA	NA	NA	NA	SARS2	huh75	mock	huh75
ENSG00000186440	OR6P1	1	olfactory receptor family 6 subfamily P member 1 [Source:HGNC Symbol;Acc:HGNC:15036]	protein_coding	128366	0	NA	NA	NA	NA	NA	SARS2	Calu3	mock	Calu3
ENSG00000186440	OR6P1	1	olfactory receptor family 6 subfamily P member 1 [Source:HGNC Symbol;Acc:HGNC:15036]	protein_coding	128366	0	NA	NA	NA	NA	NA	SARS2	huh75	mock	huh75
ENSG00000279111	OR10X1	1	olfactory receptor family 10 subfamily X member 1 (gene/pseudogene) [Source:HGNC Symbol;Acc:HGNC:14995]	protein_coding	128367	0	NA	NA	NA	NA	NA	SARS2	Calu3	mock	Calu3
ENSG00000279111	OR10X1	1	olfactory receptor family 10 subfamily X member 1 (gene/pseudogene) [Source:HGNC Symbol;Acc:HGNC:14995]	protein_coding	128367	0	NA	NA	NA	NA	NA	SARS2	huh75	mock	huh75
ENSG00000198967	OR10Z1	1	olfactory receptor family 10 subfamily Z member 1 [Source:HGNC Symbol;Acc:HGNC:14996]	protein_coding	128368	0	NA	NA	NA	NA	NA	SARS2	Calu3	mock	Calu3
ENSG00000198967	OR10Z1	1	olfactory receptor family 10 subfamily Z member 1 [Source:HGNC Symbol;Acc:HGNC:14996]	protein_coding	128368	0	NA	NA	NA	NA	NA	SARS2	huh75	mock	huh75
ENSG00000163554	SPTA1	1	spectrin alpha, erythrocytic 1 [Source:HGNC Symbol;Acc:HGNC:11272]	protein_coding	6708	6.31059	5.18631	2.90457	1.78557	0.0741688	0.244152	SARS2	Calu3	mock	Calu3
ENSG00000163554	SPTA1	1	spectrin alpha, erythrocytic 1 [Source:HGNC Symbol;Acc:HGNC:11272]	protein_coding	6708	6.31059	2.89688	3.15868	0.917118	0.359081	1	SARS2	huh75	mock	huh75
ENSG00000231237	OR6K1P	1	olfactory receptor family 6 subfamily K member 1 pseudogene [Source:HGNC Symbol;Acc:HGNC:15028]	unprocessed_pseudogene	NA	0	NA	NA	NA	NA	NA	SARS2	Calu3	mock	Calu3
ENSG00000231237	OR6K1P	1	olfactory receptor family 6 subfamily K member 1 pseudogene [Source:HGNC Symbol;Acc:HGNC:15028]	unprocessed_pseudogene	NA	0	NA	NA	NA	NA	NA	SARS2	huh75	mock	huh75
ENSG00000196171	OR6K2	1	olfactory receptor family 6 subfamily K member 2 [Source:HGNC Symbol;Acc:HGNC:15029]	protein_coding	81448	0	NA	NA	NA	NA	NA	SARS2	Calu3	mock	Calu3
ENSG00000196171	OR6K2	1	olfactory receptor family 6 subfamily K member 2 [Source:HGNC Symbol;Acc:HGNC:15029]	protein_coding	81448	0	NA	NA	NA	NA	NA	SARS2	huh75	mock	huh75
ENSG00000203757	OR6K3	1	olfactory receptor family 6 subfamily K member 3 [Source:HGNC Symbol;Acc:HGNC:15030]	protein_coding	391114	0	NA	NA	NA	NA	NA	SARS2	Calu3	mock	Calu3
ENSG00000203757	OR6K3	1	olfactory receptor family 6 subfamily K member 3 [Source:HGNC Symbol;Acc:HGNC:15030]	protein_coding	391114	0	NA	NA	NA	NA	NA	SARS2	huh75	mock	huh75
ENSG00000180437	OR6K4P	1	olfactory receptor family 6 subfamily K member 4 pseudogene [Source:HGNC Symbol;Acc:HGNC:15031]	unprocessed_pseudogene	NA	0	NA	NA	NA	NA	NA	SARS2	Calu3	mock	Calu3
ENSG00000180437	OR6K4P	1	olfactory receptor family 6 subfamily K member 4 pseudogene [Source:HGNC Symbol;Acc:HGNC:15031]	unprocessed_pseudogene	NA	0	NA	NA	NA	NA	NA	SARS2	huh75	mock	huh75
ENSG00000226949	OR6K5P	1	olfactory receptor family 6 subfamily K member 5 pseudogene [Source:HGNC Symbol;Acc:HGNC:15032]	unprocessed_pseudogene	NA	0	NA	NA	NA	NA	NA	SARS2	Calu3	mock	Calu3
ENSG00000226949	OR6K5P	1	olfactory receptor family 6 subfamily K member 5 pseudogene [Source:HGNC Symbol;Acc:HGNC:15032]	unprocessed_pseudogene	NA	0	NA	NA	NA	NA	NA	SARS2	huh75	mock	huh75
ENSG00000197403	OR6N1	1	olfactory receptor family 6 subfamily N member 1 [Source:HGNC Symbol;Acc:HGNC:15034]	protein_coding	128372	0	NA	NA	NA	NA	NA	SARS2	Calu3	mock	Calu3
ENSG00000197403	OR6N1	1	olfactory receptor family 6 subfamily N member 1 [Source:HGNC Symbol;Acc:HGNC:15034]	protein_coding	128372	0	NA	NA	NA	NA	NA	SARS2	huh75	mock	huh75
ENSG00000180433	OR6K6	1	olfactory receptor family 6 subfamily K member 6 [Source:HGNC Symbol;Acc:HGNC:15033]	protein_coding	128371	0	NA	NA	NA	NA	NA	SARS2	Calu3	mock	Calu3
ENSG00000180433	OR6K6	1	olfactory receptor family 6 subfamily K member 6 [Source:HGNC Symbol;Acc:HGNC:15033]	protein_coding	128371	0	NA	NA	NA	NA	NA	SARS2	huh75	mock	huh75
ENSG00000188340	OR6N2	1	olfactory receptor family 6 subfamily N member 2 [Source:HGNC Symbol;Acc:HGNC:15035]	protein_coding	81442	0	NA	NA	NA	NA	NA	SARS2	Calu3	mock	Calu3
ENSG00000188340	OR6N2	1	olfactory receptor family 6 subfamily N member 2 [Source:HGNC Symbol;Acc:HGNC:15035]	protein_coding	81442	0	NA	NA	NA	NA	NA	SARS2	huh75	mock	huh75
ENSG00000229724	OR2AQ1P	1	olfactory receptor family 2 subfamily AQ member 1 pseudogene [Source:HGNC Symbol;Acc:HGNC:15003]	unprocessed_pseudogene	NA	0	NA	NA	NA	NA	NA	SARS2	Calu3	mock	Calu3
ENSG00000229724	OR2AQ1P	1	olfactory receptor family 2 subfamily AQ member 1 pseudogene [Source:HGNC Symbol;Acc:HGNC:15003]	unprocessed_pseudogene	NA	0	NA	NA	NA	NA	NA	SARS2	huh75	mock	huh75
ENSG00000180409	OR10AA1P	1	olfactory receptor family 10 subfamily AA member 1 pseudogene [Source:HGNC Symbol;Acc:HGNC:14989]	unprocessed_pseudogene	NA	0	NA	NA	NA	NA	NA	SARS2	Calu3	mock	Calu3
ENSG00000180409	OR10AA1P	1	olfactory receptor family 10 subfamily AA member 1 pseudogene [Source:HGNC Symbol;Acc:HGNC:14989]	unprocessed_pseudogene	NA	0	NA	NA	NA	NA	NA	SARS2	huh75	mock	huh75
ENSG00000163563	MNDA	1	myeloid cell nuclear differentiation antigen [Source:HGNC Symbol;Acc:HGNC:7183]	protein_coding	4332	0	NA	NA	NA	NA	NA	SARS2	Calu3	mock	Calu3
ENSG00000163563	MNDA	1	myeloid cell nuclear differentiation antigen [Source:HGNC Symbol;Acc:HGNC:7183]	protein_coding	4332	0	NA	NA	NA	NA	NA	SARS2	huh75	mock	huh75
ENSG00000229849	PYHIN5P	1	pyrin and HIN domain family member 5, pseudogene [Source:HGNC Symbol;Acc:HGNC:51820]	unprocessed_pseudogene	NA	0	NA	NA	NA	NA	NA	SARS2	Calu3	mock	Calu3
ENSG00000229849	PYHIN5P	1	pyrin and HIN domain family member 5, pseudogene [Source:HGNC Symbol;Acc:HGNC:51820]	unprocessed_pseudogene	NA	0	NA	NA	NA	NA	NA	SARS2	huh75	mock	huh75
ENSG00000163564	PYHIN1	1	pyrin and HIN domain family member 1 [Source:HGNC Symbol;Acc:HGNC:28894]	protein_coding	149628	0.143421	0.218004	6.00631	0.0362958	0.971047	1	SARS2	Calu3	mock	Calu3
ENSG00000163564	PYHIN1	1	pyrin and HIN domain family member 1 [Source:HGNC Symbol;Acc:HGNC:28894]	protein_coding	149628	0.143421	0	6.00631	0	1	1	SARS2	huh75	mock	huh75
ENSG00000163565	IFI16	1	interferon gamma inducible protein 16 [Source:HGNC Symbol;Acc:HGNC:5395]	protein_coding	3428	397.289	2.83568	1.04588	2.71128	0.00670245	0.0302133	SARS2	Calu3	mock	Calu3
ENSG00000163565	IFI16	1	interferon gamma inducible protein 16 [Source:HGNC Symbol;Acc:HGNC:5395]	protein_coding	3428	397.289	5.83592	1.60191	3.64311	0.000269361	0.00815266	SARS2	huh75	mock	huh75
ENSG00000163568	AIM2	1	absent in melanoma 2 [Source:HGNC Symbol;Acc:HGNC:357]	protein_coding	9447	0.0398759	1.17978	6.00631	0.196424	0.844278	1	SARS2	Calu3	mock	Calu3
ENSG00000163568	AIM2	1	absent in melanoma 2 [Source:HGNC Symbol;Acc:HGNC:357]	protein_coding	9447	0.0398759	0	6.00631	0	1	1	SARS2	huh75	mock	huh75
ENSG00000233473	RAD1P2	1	RAD1 pseudogene 2 [Source:HGNC Symbol;Acc:HGNC:49480]	processed_pseudogene	NA	0	NA	NA	NA	NA	NA	SARS2	Calu3	mock	Calu3
ENSG00000233473	RAD1P2	1	RAD1 pseudogene 2 [Source:HGNC Symbol;Acc:HGNC:49480]	processed_pseudogene	NA	0	NA	NA	NA	NA	NA	SARS2	huh75	mock	huh75
ENSG00000162706	CADM3	1	cell adhesion molecule 3 [Source:HGNC Symbol;Acc:HGNC:17601]	protein_coding	57863	0	NA	NA	NA	NA	NA	SARS2	Calu3	mock	Calu3
ENSG00000162706	CADM3	1	cell adhesion molecule 3 [Source:HGNC Symbol;Acc:HGNC:17601]	protein_coding	57863	0	NA	NA	NA	NA	NA	SARS2	huh75	mock	huh75
ENSG00000222552	RNA5SP60	1	RNA, 5S ribosomal pseudogene 60 [Source:HGNC Symbol;Acc:HGNC:42837]	rRNA_pseudogene	NA	0	NA	NA	NA	NA	NA	SARS2	Calu3	mock	Calu3
ENSG00000222552	RNA5SP60	1	RNA, 5S ribosomal pseudogene 60 [Source:HGNC Symbol;Acc:HGNC:42837]	rRNA_pseudogene	NA	0	NA	NA	NA	NA	NA	SARS2	huh75	mock	huh75
ENSG00000225670	CADM3-AS1	1	CADM3 antisense RNA 1 [Source:HGNC Symbol;Acc:HGNC:40812]	lncRNA	NA	0	NA	NA	NA	NA	NA	SARS2	Calu3	mock	Calu3
ENSG00000225670	CADM3-AS1	1	CADM3 antisense RNA 1 [Source:HGNC Symbol;Acc:HGNC:40812]	lncRNA	NA	0	NA	NA	NA	NA	NA	SARS2	huh75	mock	huh75
ENSG00000213088	ACKR1	1	atypical chemokine receptor 1 (Duffy blood group) [Source:HGNC Symbol;Acc:HGNC:4035]	protein_coding	2532	0	NA	NA	NA	NA	NA	SARS2	Calu3	mock	Calu3
ENSG00000213088	ACKR1	1	atypical chemokine receptor 1 (Duffy blood group) [Source:HGNC Symbol;Acc:HGNC:4035]	protein_coding	2532	0	NA	NA	NA	NA	NA	SARS2	huh75	mock	huh75
ENSG00000215846	MPTX1	1	mucosal pentraxin 1 (pseudogene) [Source:HGNC Symbol;Acc:HGNC:48364]	processed_pseudogene	NA	0	NA	NA	NA	NA	NA	SARS2	Calu3	mock	Calu3
ENSG00000215846	MPTX1	1	mucosal pentraxin 1 (pseudogene) [Source:HGNC Symbol;Acc:HGNC:48364]	processed_pseudogene	NA	0	NA	NA	NA	NA	NA	SARS2	huh75	mock	huh75
ENSG00000248642	OR10J2P	1	olfactory receptor family 10 subfamily J member 2 pseudogene [Source:HGNC Symbol;Acc:HGNC:14991]	unprocessed_pseudogene	NA	0	NA	NA	NA	NA	NA	SARS2	Calu3	mock	Calu3
ENSG00000248642	OR10J2P	1	olfactory receptor family 10 subfamily J member 2 pseudogene [Source:HGNC Symbol;Acc:HGNC:14991]	unprocessed_pseudogene	NA	0	NA	NA	NA	NA	NA	SARS2	huh75	mock	huh75
ENSG00000179639	FCER1A	1	Fc fragment of IgE receptor Ia [Source:HGNC Symbol;Acc:HGNC:3609]	protein_coding	2205	0	NA	NA	NA	NA	NA	SARS2	Calu3	mock	Calu3
ENSG00000179639	FCER1A	1	Fc fragment of IgE receptor Ia [Source:HGNC Symbol;Acc:HGNC:3609]	protein_coding	2205	0	NA	NA	NA	NA	NA	SARS2	huh75	mock	huh75
ENSG00000196266	OR10J3	1	olfactory receptor family 10 subfamily J member 3 [Source:HGNC Symbol;Acc:HGNC:14992]	polymorphic_pseudogene	441911	0.171551	0	6.00631	0	1	1	SARS2	Calu3	mock	Calu3
ENSG00000196266	OR10J3	1	olfactory receptor family 10 subfamily J member 3 [Source:HGNC Symbol;Acc:HGNC:14992]	polymorphic_pseudogene	441911	0.171551	2.31775	5.97373	0.38799	0.698023	1	SARS2	huh75	mock	huh75
ENSG00000228560	AL513323.1	1	novel transcript	lncRNA	NA	0	NA	NA	NA	NA	NA	SARS2	Calu3	mock	Calu3
ENSG00000228560	AL513323.1	1	novel transcript	lncRNA	NA	0	NA	NA	NA	NA	NA	SARS2	huh75	mock	huh75
ENSG00000248442	OR10J7P	1	olfactory receptor family 10 subfamily J member 7 pseudogene [Source:HGNC Symbol;Acc:HGNC:19637]	unitary_pseudogene	NA	0	NA	NA	NA	NA	NA	SARS2	Calu3	mock	Calu3
ENSG00000248442	OR10J7P	1	olfactory receptor family 10 subfamily J member 7 pseudogene [Source:HGNC Symbol;Acc:HGNC:19637]	unitary_pseudogene	NA	0	NA	NA	NA	NA	NA	SARS2	huh75	mock	huh75
ENSG00000251686	OR10J8P	1	olfactory receptor family 10 subfamily J member 8 pseudogene [Source:HGNC Symbol;Acc:HGNC:19638]	unprocessed_pseudogene	NA	0	NA	NA	NA	NA	NA	SARS2	Calu3	mock	Calu3
ENSG00000251686	OR10J8P	1	olfactory receptor family 10 subfamily J member 8 pseudogene [Source:HGNC Symbol;Acc:HGNC:19638]	unprocessed_pseudogene	NA	0	NA	NA	NA	NA	NA	SARS2	huh75	mock	huh75
ENSG00000249197	OR10J9P	1	olfactory receptor family 10 subfamily J member 9 pseudogene [Source:HGNC Symbol;Acc:HGNC:19639]	unprocessed_pseudogene	NA	0	NA	NA	NA	NA	NA	SARS2	Calu3	mock	Calu3
ENSG00000249197	OR10J9P	1	olfactory receptor family 10 subfamily J member 9 pseudogene [Source:HGNC Symbol;Acc:HGNC:19639]	unprocessed_pseudogene	NA	0	NA	NA	NA	NA	NA	SARS2	huh75	mock	huh75
ENSG00000249730	OR10J4	1	olfactory receptor family 10 subfamily J member 4 (gene/pseudogene) [Source:HGNC Symbol;Acc:HGNC:15408]	polymorphic_pseudogene	391121	0	NA	NA	NA	NA	NA	SARS2	Calu3	mock	Calu3
ENSG00000249730	OR10J4	1	olfactory receptor family 10 subfamily J member 4 (gene/pseudogene) [Source:HGNC Symbol;Acc:HGNC:15408]	polymorphic_pseudogene	391121	0	NA	NA	NA	NA	NA	SARS2	huh75	mock	huh75
ENSG00000196184	OR10J1	1	olfactory receptor family 10 subfamily J member 1 [Source:HGNC Symbol;Acc:HGNC:8175]	protein_coding	26476	0	NA	NA	NA	NA	NA	SARS2	Calu3	mock	Calu3
ENSG00000196184	OR10J1	1	olfactory receptor family 10 subfamily J member 1 [Source:HGNC Symbol;Acc:HGNC:8175]	protein_coding	26476	0	NA	NA	NA	NA	NA	SARS2	huh75	mock	huh75
ENSG00000224943	LINC02819	1	long intergenic non-protein coding RNA 2819 [Source:HGNC Symbol;Acc:HGNC:54350]	lncRNA	NA	0	NA	NA	NA	NA	NA	SARS2	Calu3	mock	Calu3
ENSG00000224943	LINC02819	1	long intergenic non-protein coding RNA 2819 [Source:HGNC Symbol;Acc:HGNC:54350]	lncRNA	NA	0	NA	NA	NA	NA	NA	SARS2	huh75	mock	huh75
ENSG00000184155	OR10J5	1	olfactory receptor family 10 subfamily J member 5 [Source:HGNC Symbol;Acc:HGNC:14993]	protein_coding	127385	0	NA	NA	NA	NA	NA	SARS2	Calu3	mock	Calu3
ENSG00000184155	OR10J5	1	olfactory receptor family 10 subfamily J member 5 [Source:HGNC Symbol;Acc:HGNC:14993]	protein_coding	127385	0	NA	NA	NA	NA	NA	SARS2	huh75	mock	huh75
ENSG00000231100	AL606752.1	1	amyloid P component, serum (APCS) pseudogene	unprocessed_pseudogene	NA	0.240942	0	4.74895	0	1	1	SARS2	Calu3	mock	Calu3
ENSG00000231100	AL606752.1	1	amyloid P component, serum (APCS) pseudogene	unprocessed_pseudogene	NA	0.240942	-1.09482	4.67476	-0.234199	0.814831	1	SARS2	huh75	mock	huh75
ENSG00000271890	OR10AE1P	1	olfactory receptor family 10 subfamily AE member 1 pseudogene [Source:HGNC Symbol;Acc:HGNC:14990]	unprocessed_pseudogene	NA	0	NA	NA	NA	NA	NA	SARS2	Calu3	mock	Calu3
ENSG00000271890	OR10AE1P	1	olfactory receptor family 10 subfamily AE member 1 pseudogene [Source:HGNC Symbol;Acc:HGNC:14990]	unprocessed_pseudogene	NA	0	NA	NA	NA	NA	NA	SARS2	huh75	mock	huh75
ENSG00000132703	APCS	1	amyloid P component, serum [Source:HGNC Symbol;Acc:HGNC:584]	protein_coding	325	25.4512	-1.26146	1.45417	-0.86748	0.385679	0.867898	SARS2	Calu3	mock	Calu3
ENSG00000132703	APCS	1	amyloid P component, serum [Source:HGNC Symbol;Acc:HGNC:584]	protein_coding	325	25.4512	-1.23273	0.312814	-3.94079	8.12151e-05	0.00303352	SARS2	huh75	mock	huh75
ENSG00000158731	OR10J6P	1	olfactory receptor family 10 subfamily J member 6 pseudogene [Source:HGNC Symbol;Acc:HGNC:14994]	unprocessed_pseudogene	NA	0.376576	-0.743785	3.20101	-0.232359	0.816259	1	SARS2	Calu3	mock	Calu3
ENSG00000158731	OR10J6P	1	olfactory receptor family 10 subfamily J member 6 pseudogene [Source:HGNC Symbol;Acc:HGNC:14994]	unprocessed_pseudogene	NA	0.376576	1.29602	3.14614	0.411941	0.680383	1	SARS2	huh75	mock	huh75
ENSG00000276632	AL445528.2	1	elastin microfibril interfacer 2 (EMILIN2) pseudogene	processed_pseudogene	NA	0	NA	NA	NA	NA	NA	SARS2	Calu3	mock	Calu3
ENSG00000276632	AL445528.2	1	elastin microfibril interfacer 2 (EMILIN2) pseudogene	processed_pseudogene	NA	0	NA	NA	NA	NA	NA	SARS2	huh75	mock	huh75
ENSG00000223603	CRPP1	1	C-reactive protein pseudogene 1 [Source:HGNC Symbol;Acc:HGNC:2368]	unprocessed_pseudogene	NA	0	NA	NA	NA	NA	NA	SARS2	Calu3	mock	Calu3
ENSG00000223603	CRPP1	1	C-reactive protein pseudogene 1 [Source:HGNC Symbol;Acc:HGNC:2368]	unprocessed_pseudogene	NA	0	NA	NA	NA	NA	NA	SARS2	huh75	mock	huh75
ENSG00000132693	CRP	1	C-reactive protein [Source:HGNC Symbol;Acc:HGNC:2367]	protein_coding	1401	0.737787	-2.91702	1.87643	-1.55456	0.120052	0.362349	SARS2	Calu3	mock	Calu3
ENSG00000132693	CRP	1	C-reactive protein [Source:HGNC Symbol;Acc:HGNC:2367]	protein_coding	1401	0.737787	-2.08345	1.85426	-1.12361	0.26118	0.997434	SARS2	huh75	mock	huh75
ENSG00000235226	AL445528.1	1	ribosomal protein L27 (RPL27) pseudogene	processed_pseudogene	NA	0	NA	NA	NA	NA	NA	SARS2	Calu3	mock	Calu3
ENSG00000235226	AL445528.1	1	ribosomal protein L27 (RPL27) pseudogene	processed_pseudogene	NA	0	NA	NA	NA	NA	NA	SARS2	huh75	mock	huh75
ENSG00000158716	DUSP23	1	dual specificity phosphatase 23 [Source:HGNC Symbol;Acc:HGNC:21480]	protein_coding	54935	12.0882	-0.351716	0.439579	-0.800118	0.423642	0.92271	SARS2	Calu3	mock	Calu3
ENSG00000158716	DUSP23	1	dual specificity phosphatase 23 [Source:HGNC Symbol;Acc:HGNC:21480]	protein_coding	54935	12.0882	0	1.70253	0	1	1	SARS2	huh75	mock	huh75
ENSG00000181036	FCRL6	1	Fc receptor like 6 [Source:HGNC Symbol;Acc:HGNC:31910]	protein_coding	343413	0.0763045	0	6.00631	0	1	1	SARS2	Calu3	mock	Calu3
ENSG00000181036	FCRL6	1	Fc receptor like 6 [Source:HGNC Symbol;Acc:HGNC:31910]	protein_coding	343413	0.0763045	0	6.00631	0	1	1	SARS2	huh75	mock	huh75
ENSG00000158714	SLAMF8	1	SLAM family member 8 [Source:HGNC Symbol;Acc:HGNC:21391]	protein_coding	56833	0	NA	NA	NA	NA	NA	SARS2	Calu3	mock	Calu3
ENSG00000158714	SLAMF8	1	SLAM family member 8 [Source:HGNC Symbol;Acc:HGNC:21391]	protein_coding	56833	0	NA	NA	NA	NA	NA	SARS2	huh75	mock	huh75
ENSG00000256029	AL590560.2	1	novel protein	protein_coding	NA	2.61831	0.374002	0.891035	0.419738	0.674677	1	SARS2	Calu3	mock	Calu3
ENSG00000256029	AL590560.2	1	novel protein	protein_coding	NA	2.61831	3.56846	1.49783	2.38242	0.0171991	0.197502	SARS2	huh75	mock	huh75
ENSG00000188004	SNHG28	1	small nucleolar RNA host gene 28 [Source:HGNC Symbol;Acc:HGNC:27647]	lncRNA	284677	0	NA	NA	NA	NA	NA	SARS2	Calu3	mock	Calu3
ENSG00000188004	SNHG28	1	small nucleolar RNA host gene 28 [Source:HGNC Symbol;Acc:HGNC:27647]	lncRNA	284677	0	NA	NA	NA	NA	NA	SARS2	huh75	mock	huh75
ENSG00000212161	AL590560.1	1		snoRNA	NA	0	NA	NA	NA	NA	NA	SARS2	Calu3	mock	Calu3
ENSG00000212161	AL590560.1	1		snoRNA	NA	0	NA	NA	NA	NA	NA	SARS2	huh75	mock	huh75
ENSG00000243284	VSIG8	1	V-set and immunoglobulin domain containing 8 [Source:HGNC Symbol;Acc:HGNC:32063]	protein_coding	391123	0.153288	-2.1399	5.95192	-0.359531	0.719198	1	SARS2	Calu3	mock	Calu3
ENSG00000243284	VSIG8	1	V-set and immunoglobulin domain containing 8 [Source:HGNC Symbol;Acc:HGNC:32063]	protein_coding	391123	0.153288	1.3594	6.00631	0.226328	0.820946	1	SARS2	huh75	mock	huh75
ENSG00000272668	AL590560.3	1	uncharacterized LOC107985216 [Source:NCBI gene (formerly Entrezgene);Acc:107985216]	lncRNA	107985216	1.7304	-0.0989827	0.952232	-0.103948	0.917211	1	SARS2	Calu3	mock	Calu3
ENSG00000272668	AL590560.3	1	uncharacterized LOC107985216 [Source:NCBI gene (formerly Entrezgene);Acc:107985216]	lncRNA	107985216	1.7304	0	1.82953	0	1	1	SARS2	huh75	mock	huh75
ENSG00000213085	CFAP45	1	cilia and flagella associated protein 45 [Source:HGNC Symbol;Acc:HGNC:17229]	protein_coding	25790	24.2523	-0.260861	0.302169	-0.863295	0.387975	0.871482	SARS2	Calu3	mock	Calu3
ENSG00000213085	CFAP45	1	cilia and flagella associated protein 45 [Source:HGNC Symbol;Acc:HGNC:17229]	protein_coding	25790	24.2523	0.842144	0.553921	1.52033	0.128427	0.705822	SARS2	huh75	mock	huh75
ENSG00000266458	MIR4259	1	microRNA 4259 [Source:HGNC Symbol;Acc:HGNC:38309]	miRNA	100422852	0	NA	NA	NA	NA	NA	SARS2	Calu3	mock	Calu3
ENSG00000266458	MIR4259	1	microRNA 4259 [Source:HGNC Symbol;Acc:HGNC:38309]	miRNA	100422852	0	NA	NA	NA	NA	NA	SARS2	huh75	mock	huh75
ENSG00000287040	AL590560.5	1	novel transcript	lncRNA	NA	0.153786	1.17978	6.00631	0.196424	0.844278	1	SARS2	Calu3	mock	Calu3
ENSG00000287040	AL590560.5	1	novel transcript	lncRNA	NA	0.153786	0	6.00631	0	1	1	SARS2	huh75	mock	huh75
ENSG00000279430	AL590560.4	1	novel transcript	TEC	NA	1.11147	0.856063	1.48377	0.576951	0.563972	1	SARS2	Calu3	mock	Calu3
ENSG00000279430	AL590560.4	1	novel transcript	TEC	NA	1.11147	1.35942	2.03163	0.669128	0.503414	1	SARS2	huh75	mock	huh75
ENSG00000158710	TAGLN2	1	transgelin 2 [Source:HGNC Symbol;Acc:HGNC:11554]	protein_coding	8407	3509.64	-0.932584	0.114304	-8.15884	3.38267e-16	6.22894e-15	SARS2	Calu3	mock	Calu3
ENSG00000158710	TAGLN2	1	transgelin 2 [Source:HGNC Symbol;Acc:HGNC:11554]	protein_coding	8407	3509.64	0.216946	0.114172	1.90016	0.0574119	0.437455	SARS2	huh75	mock	huh75
ENSG00000085552	IGSF9	1	immunoglobulin superfamily member 9 [Source:HGNC Symbol;Acc:HGNC:18132]	protein_coding	57549	28.4648	-0.446066	0.332753	-1.34053	0.180072	0.500763	SARS2	Calu3	mock	Calu3
ENSG00000085552	IGSF9	1	immunoglobulin superfamily member 9 [Source:HGNC Symbol;Acc:HGNC:18132]	protein_coding	57549	28.4648	-0.605162	0.361822	-1.67254	0.0944181	0.59526	SARS2	huh75	mock	huh75
ENSG00000162723	SLAMF9	1	SLAM family member 9 [Source:HGNC Symbol;Acc:HGNC:18430]	protein_coding	89886	0.0902347	0	6.00631	0	1	1	SARS2	Calu3	mock	Calu3
ENSG00000162723	SLAMF9	1	SLAM family member 9 [Source:HGNC Symbol;Acc:HGNC:18430]	protein_coding	89886	0.0902347	2.28482	5.97565	0.382355	0.702198	1	SARS2	huh75	mock	huh75
ENSG00000224259	LINC01133	1	long intergenic non-protein coding RNA 1133 [Source:HGNC Symbol;Acc:HGNC:49447]	lncRNA	NA	7.60637	0.968975	0.475434	2.03808	0.0415415	0.149639	SARS2	Calu3	mock	Calu3
ENSG00000224259	LINC01133	1	long intergenic non-protein coding RNA 1133 [Source:HGNC Symbol;Acc:HGNC:49447]	lncRNA	NA	7.60637	4.42281	1.33425	3.31483	0.000916984	0.0219661	SARS2	huh75	mock	huh75
ENSG00000273933	AL513485.1	1	Fc receptor-like 6 (FCRL6) pseudogene	unprocessed_pseudogene	NA	0.0306119	0	6.00631	0	1	1	SARS2	Calu3	mock	Calu3
ENSG00000273933	AL513485.1	1	Fc receptor-like 6 (FCRL6) pseudogene	unprocessed_pseudogene	NA	0.0306119	0	6.00631	0	1	1	SARS2	huh75	mock	huh75
ENSG00000177807	KCNJ10	1	potassium inwardly rectifying channel subfamily J member 10 [Source:HGNC Symbol;Acc:HGNC:6256]	protein_coding	3766	1.28344	1.31826	1.84352	0.715074	0.474563	0.992525	SARS2	Calu3	mock	Calu3
ENSG00000177807	KCNJ10	1	potassium inwardly rectifying channel subfamily J member 10 [Source:HGNC Symbol;Acc:HGNC:6256]	protein_coding	3766	1.28344	3.25748	2.12316	1.53426	0.124966	0.69613	SARS2	huh75	mock	huh75
ENSG00000237409	AL513302.1	1	ribosomal protein L27a (RPL27A) pseudogene	processed_pseudogene	NA	0.308022	0	6.00631	0	1	1	SARS2	Calu3	mock	Calu3
ENSG00000237409	AL513302.1	1	ribosomal protein L27a (RPL27A) pseudogene	processed_pseudogene	NA	0.308022	0	6.00631	0	1	1	SARS2	huh75	mock	huh75
ENSG00000143315	PIGM	1	phosphatidylinositol glycan anchor biosynthesis class M [Source:HGNC Symbol;Acc:HGNC:18858]	protein_coding	93183	266.658	-0.262729	0.0950086	-2.76532	0.00568675	0.0260818	SARS2	Calu3	mock	Calu3
ENSG00000143315	PIGM	1	phosphatidylinositol glycan anchor biosynthesis class M [Source:HGNC Symbol;Acc:HGNC:18858]	protein_coding	93183	266.658	0.115475	0.10742	1.07498	0.282383	1	SARS2	huh75	mock	huh75
ENSG00000225279	AL121987.1	1	novel transcript	lncRNA	NA	0.766865	2.66169	1.99605	1.33348	0.182374	0.505747	SARS2	Calu3	mock	Calu3
ENSG00000225279	AL121987.1	1	novel transcript	lncRNA	NA	0.766865	0	2.16287	0	1	1	SARS2	huh75	mock	huh75
ENSG00000162728	KCNJ9	1	potassium inwardly rectifying channel subfamily J member 9 [Source:HGNC Symbol;Acc:HGNC:6270]	protein_coding	3765	0.205954	1.17978	6.00631	0.196424	0.844278	1	SARS2	Calu3	mock	Calu3
ENSG00000162728	KCNJ9	1	potassium inwardly rectifying channel subfamily J member 9 [Source:HGNC Symbol;Acc:HGNC:6270]	protein_coding	3765	0.205954	1.3594	6.00631	0.226328	0.820946	1	SARS2	huh75	mock	huh75
ENSG00000162729	IGSF8	1	immunoglobulin superfamily member 8 [Source:HGNC Symbol;Acc:HGNC:17813]	protein_coding	93185	417.166	-0.394933	0.145218	-2.71959	0.00653632	0.0295448	SARS2	Calu3	mock	Calu3
ENSG00000162729	IGSF8	1	immunoglobulin superfamily member 8 [Source:HGNC Symbol;Acc:HGNC:17813]	protein_coding	93185	417.166	-0.300089	0.145675	-2.05999	0.0393997	0.345413	SARS2	huh75	mock	huh75
ENSG00000018625	ATP1A2	1	ATPase Na+/K+ transporting subunit alpha 2 [Source:HGNC Symbol;Acc:HGNC:800]	protein_coding	477	8.1877	0	1.71328	0	1	1	SARS2	Calu3	mock	Calu3
ENSG00000018625	ATP1A2	1	ATPase Na+/K+ transporting subunit alpha 2 [Source:HGNC Symbol;Acc:HGNC:800]	protein_coding	477	8.1877	0.488569	0.551237	0.886313	0.375449	1	SARS2	huh75	mock	huh75
ENSG00000132681	ATP1A4	1	ATPase Na+/K+ transporting subunit alpha 4 [Source:HGNC Symbol;Acc:HGNC:14073]	protein_coding	480	0.449637	1.1798	3.66848	0.321603	0.747753	1	SARS2	Calu3	mock	Calu3
ENSG00000132681	ATP1A4	1	ATPase Na+/K+ transporting subunit alpha 4 [Source:HGNC Symbol;Acc:HGNC:14073]	protein_coding	480	0.449637	0.970324	3.52535	0.275242	0.783131	1	SARS2	huh75	mock	huh75
ENSG00000143318	CASQ1	1	calsequestrin 1 [Source:HGNC Symbol;Acc:HGNC:1512]	protein_coding	844	1.9777	1.1798	1.89876	0.621354	0.534367	1	SARS2	Calu3	mock	Calu3
ENSG00000143318	CASQ1	1	calsequestrin 1 [Source:HGNC Symbol;Acc:HGNC:1512]	protein_coding	844	1.9777	1.11341	1.17697	0.945994	0.344151	1	SARS2	huh75	mock	huh75
ENSG00000227741	AL121987.2	1	novel transcript	lncRNA	729867	4.15221	2.06664	1.09973	1.87923	0.0602128	0.205318	SARS2	Calu3	mock	Calu3
ENSG00000227741	AL121987.2	1	novel transcript	lncRNA	729867	4.15221	1.61047	1.14713	1.40391	0.160345	0.789122	SARS2	huh75	mock	huh75
ENSG00000162734	PEA15	1	proliferation and apoptosis adaptor protein 15 [Source:HGNC Symbol;Acc:HGNC:8822]	protein_coding	8682	2516.45	-0.25492	0.0834086	-3.05629	0.00224097	0.0111525	SARS2	Calu3	mock	Calu3
ENSG00000162734	PEA15	1	proliferation and apoptosis adaptor protein 15 [Source:HGNC Symbol;Acc:HGNC:8822]	protein_coding	8682	2516.45	0.179668	0.0827015	2.17249	0.0298186	0.290537	SARS2	huh75	mock	huh75
ENSG00000132716	DCAF8	1	DDB1 and CUL4 associated factor 8 [Source:HGNC Symbol;Acc:HGNC:24891]	protein_coding	50717	737.048	0.46836	0.0649842	7.20729	5.70776e-13	8.27962e-12	SARS2	Calu3	mock	Calu3
ENSG00000132716	DCAF8	1	DDB1 and CUL4 associated factor 8 [Source:HGNC Symbol;Acc:HGNC:24891]	protein_coding	50717	737.048	-0.0283557	0.0619763	-0.457524	0.647294	1	SARS2	huh75	mock	huh75
ENSG00000258465	AL139011.2	1	novel protein	protein_coding	NA	0.466585	0.97026	4.30447	0.225407	0.821662	1	SARS2	Calu3	mock	Calu3
ENSG00000258465	AL139011.2	1	novel protein	protein_coding	NA	0.466585	2.25837	4.38824	0.514641	0.606804	1	SARS2	huh75	mock	huh75
ENSG00000228606	AL139011.1	1	novel transcript	lncRNA	100287049	5.6873	1.06909	0.598733	1.78558	0.074167	0.244152	SARS2	Calu3	mock	Calu3
ENSG00000228606	AL139011.1	1	novel transcript	lncRNA	100287049	5.6873	0.393586	0.731992	0.537692	0.590789	1	SARS2	huh75	mock	huh75
ENSG00000224261	RPSAP18	1	ribosomal protein SA pseudogene 18 [Source:HGNC Symbol;Acc:HGNC:36106]	processed_pseudogene	NA	1.49119	1.74941	1.28701	1.35929	0.174056	0.487648	SARS2	Calu3	mock	Calu3
ENSG00000224261	RPSAP18	1	ribosomal protein SA pseudogene 18 [Source:HGNC Symbol;Acc:HGNC:36106]	processed_pseudogene	NA	1.49119	0.595119	1.17288	0.507398	0.611876	1	SARS2	huh75	mock	huh75
ENSG00000162735	PEX19	1	peroxisomal biogenesis factor 19 [Source:HGNC Symbol;Acc:HGNC:9713]	protein_coding	5824	524.535	-0.276136	0.0950859	-2.90406	0.00368353	0.0175704	SARS2	Calu3	mock	Calu3
ENSG00000162735	PEX19	1	peroxisomal biogenesis factor 19 [Source:HGNC Symbol;Acc:HGNC:9713]	protein_coding	5824	524.535	-0.0813132	0.0898875	-0.904611	0.365672	1	SARS2	huh75	mock	huh75
ENSG00000122218	COPA	1	COPI coat complex subunit alpha [Source:HGNC Symbol;Acc:HGNC:2230]	protein_coding	1314	3240.78	-0.720104	0.043089	-16.712	1.0712e-62	1.40867e-60	SARS2	Calu3	mock	Calu3
ENSG00000122218	COPA	1	COPI coat complex subunit alpha [Source:HGNC Symbol;Acc:HGNC:2230]	protein_coding	1314	3240.78	-0.0763761	0.0385686	-1.98027	0.0476736	0.39242	SARS2	huh75	mock	huh75
ENSG00000235082	SUMO1P3	1	SUMO1 pseudogene 3 [Source:HGNC Symbol;Acc:HGNC:33150]	processed_pseudogene	NA	2.32811	-0.13499	0.968612	-0.139365	0.889162	1	SARS2	Calu3	mock	Calu3
ENSG00000235082	SUMO1P3	1	SUMO1 pseudogene 3 [Source:HGNC Symbol;Acc:HGNC:33150]	processed_pseudogene	NA	2.32811	-0.598792	1.11722	-0.535966	0.591982	1	SARS2	huh75	mock	huh75
ENSG00000202078	Y_RNA	1	Y RNA [Source:RFAM;Acc:RF00019]	misc_RNA	NA	3.18052	1.22526	1.36865	0.895233	0.370662	0.846543	SARS2	Calu3	mock	Calu3
ENSG00000202078	Y_RNA	1	Y RNA [Source:RFAM;Acc:RF00019]	misc_RNA	NA	3.18052	0.817154	0.85312	0.957842	0.338143	1	SARS2	huh75	mock	huh75
ENSG00000162736	NCSTN	1	nicastrin [Source:HGNC Symbol;Acc:HGNC:17091]	protein_coding	23385	1821.48	-0.626096	0.0500942	-12.4984	7.61872e-36	3.94766e-34	SARS2	Calu3	mock	Calu3
ENSG00000162736	NCSTN	1	nicastrin [Source:HGNC Symbol;Acc:HGNC:17091]	protein_coding	23385	1821.48	-0.0426344	0.0493411	-0.864075	0.387547	1	SARS2	huh75	mock	huh75
ENSG00000171786	NHLH1	1	nescient helix-loop-helix 1 [Source:HGNC Symbol;Acc:HGNC:7817]	protein_coding	4807	24.2489	2.29703	0.336272	6.83087	8.44021e-12	1.11801e-10	SARS2	Calu3	mock	Calu3
ENSG00000171786	NHLH1	1	nescient helix-loop-helix 1 [Source:HGNC Symbol;Acc:HGNC:7817]	protein_coding	4807	24.2489	1.00101	0.363559	2.75336	0.00589871	0.0917053	SARS2	huh75	mock	huh75
ENSG00000201608	RNU4-42P	1	RNA, U4 small nuclear 42, pseudogene [Source:HGNC Symbol;Acc:HGNC:46978]	snRNA	NA	0	NA	NA	NA	NA	NA	SARS2	Calu3	mock	Calu3
ENSG00000201608	RNU4-42P	1	RNA, U4 small nuclear 42, pseudogene [Source:HGNC Symbol;Acc:HGNC:46978]	snRNA	NA	0	NA	NA	NA	NA	NA	SARS2	huh75	mock	huh75
ENSG00000162738	VANGL2	1	VANGL planar cell polarity protein 2 [Source:HGNC Symbol;Acc:HGNC:15511]	protein_coding	57216	243.8	3.34523	0.166408	20.1026	7.00886e-90	1.63982e-87	SARS2	Calu3	mock	Calu3
ENSG00000162738	VANGL2	1	VANGL planar cell polarity protein 2 [Source:HGNC Symbol;Acc:HGNC:15511]	protein_coding	57216	243.8	0.011694	0.114895	0.101779	0.918932	1	SARS2	huh75	mock	huh75
ENSG00000162739	SLAMF6	1	SLAM family member 6 [Source:HGNC Symbol;Acc:HGNC:21392]	protein_coding	114836	0.190116	2.9056	5.93936	0.489211	0.624693	1	SARS2	Calu3	mock	Calu3
ENSG00000162739	SLAMF6	1	SLAM family member 6 [Source:HGNC Symbol;Acc:HGNC:21392]	protein_coding	114836	0.190116	0	6.00631	0	1	1	SARS2	huh75	mock	huh75
ENSG00000234425	AL138930.1	1	novel transcript	lncRNA	NA	0	NA	NA	NA	NA	NA	SARS2	Calu3	mock	Calu3
ENSG00000234425	AL138930.1	1	novel transcript	lncRNA	NA	0	NA	NA	NA	NA	NA	SARS2	huh75	mock	huh75
ENSG00000066294	CD84	1	CD84 molecule [Source:HGNC Symbol;Acc:HGNC:1704]	protein_coding	8832	0	NA	NA	NA	NA	NA	SARS2	Calu3	mock	Calu3
ENSG00000066294	CD84	1	CD84 molecule [Source:HGNC Symbol;Acc:HGNC:1704]	protein_coding	8832	0	NA	NA	NA	NA	NA	SARS2	huh75	mock	huh75
ENSG00000117090	SLAMF1	1	signaling lymphocytic activation molecule family member 1 [Source:HGNC Symbol;Acc:HGNC:10903]	protein_coding	6504	0.278402	0	5.56145	0	1	1	SARS2	Calu3	mock	Calu3
ENSG00000117090	SLAMF1	1	signaling lymphocytic activation molecule family member 1 [Source:HGNC Symbol;Acc:HGNC:10903]	protein_coding	6504	0.278402	1.3594	5.56145	0.244433	0.806895	1	SARS2	huh75	mock	huh75
ENSG00000235101	SETP9	1	SET pseudogene 9 [Source:HGNC Symbol;Acc:HGNC:42928]	transcribed_processed_pseudogene	NA	0	NA	NA	NA	NA	NA	SARS2	Calu3	mock	Calu3
ENSG00000235101	SETP9	1	SET pseudogene 9 [Source:HGNC Symbol;Acc:HGNC:42928]	transcribed_processed_pseudogene	NA	0	NA	NA	NA	NA	NA	SARS2	huh75	mock	huh75
ENSG00000228863	AL121985.1	1	novel transcript, antisense to CD48	lncRNA	NA	0.238607	0	6.00631	0	1	1	SARS2	Calu3	mock	Calu3
ENSG00000228863	AL121985.1	1	novel transcript, antisense to CD48	lncRNA	NA	0.238607	2.25122	5.97767	0.376604	0.706468	1	SARS2	huh75	mock	huh75
ENSG00000117091	CD48	1	CD48 molecule [Source:HGNC Symbol;Acc:HGNC:1683]	protein_coding	962	0.0398759	1.17978	6.00631	0.196424	0.844278	1	SARS2	Calu3	mock	Calu3
ENSG00000117091	CD48	1	CD48 molecule [Source:HGNC Symbol;Acc:HGNC:1683]	protein_coding	962	0.0398759	0	6.00631	0	1	1	SARS2	huh75	mock	huh75
ENSG00000026751	SLAMF7	1	SLAM family member 7 [Source:HGNC Symbol;Acc:HGNC:21394]	protein_coding	57823	6.76737	1.79438	0.521896	3.43819	0.000585611	0.00327557	SARS2	Calu3	mock	Calu3
ENSG00000026751	SLAMF7	1	SLAM family member 7 [Source:HGNC Symbol;Acc:HGNC:21394]	protein_coding	57823	6.76737	-0.56417	1.71706	-0.328567	0.742483	1	SARS2	huh75	mock	huh75
ENSG00000275801	AL121985.3	1	SLAM family member 9 (SLAMF9) pseudogene	unprocessed_pseudogene	NA	0	NA	NA	NA	NA	NA	SARS2	Calu3	mock	Calu3
ENSG00000275801	AL121985.3	1	SLAM family member 9 (SLAMF9) pseudogene	unprocessed_pseudogene	NA	0	NA	NA	NA	NA	NA	SARS2	huh75	mock	huh75
ENSG00000274562	AL121985.2	1	SLAM family member 9 (SLAMF9) pseudogene	unprocessed_pseudogene	NA	0	NA	NA	NA	NA	NA	SARS2	Calu3	mock	Calu3
ENSG00000274562	AL121985.2	1	SLAM family member 9 (SLAMF9) pseudogene	unprocessed_pseudogene	NA	0	NA	NA	NA	NA	NA	SARS2	huh75	mock	huh75
ENSG00000122224	LY9	1	lymphocyte antigen 9 [Source:HGNC Symbol;Acc:HGNC:6730]	protein_coding	4063	0.114381	-0.743776	6.00631	-0.123832	0.901448	1	SARS2	Calu3	mock	Calu3
ENSG00000122224	LY9	1	lymphocyte antigen 9 [Source:HGNC Symbol;Acc:HGNC:6730]	protein_coding	4063	0.114381	0	6.00631	0	1	1	SARS2	huh75	mock	huh75
ENSG00000122223	CD244	1	CD244 molecule [Source:HGNC Symbol;Acc:HGNC:18171]	protein_coding	51744	1.02184	0	3.23142	0	1	1	SARS2	Calu3	mock	Calu3
ENSG00000122223	CD244	1	CD244 molecule [Source:HGNC Symbol;Acc:HGNC:18171]	protein_coding	51744	1.02184	-2.81422	3.07599	-0.9149	0.360244	1	SARS2	huh75	mock	huh75
ENSG00000226003	PPIAP37	1	peptidylprolyl isomerase A pseudogene 37 [Source:HGNC Symbol;Acc:HGNC:53661]	processed_pseudogene	NA	0	NA	NA	NA	NA	NA	SARS2	Calu3	mock	Calu3
ENSG00000226003	PPIAP37	1	peptidylprolyl isomerase A pseudogene 37 [Source:HGNC Symbol;Acc:HGNC:53661]	processed_pseudogene	NA	0	NA	NA	NA	NA	NA	SARS2	huh75	mock	huh75
ENSG00000179914	ITLN1	1	intelectin 1 [Source:HGNC Symbol;Acc:HGNC:18259]	protein_coding	55600	0.725928	-0.306353	1.7876	-0.171377	0.863928	1	SARS2	Calu3	mock	Calu3
ENSG00000179914	ITLN1	1	intelectin 1 [Source:HGNC Symbol;Acc:HGNC:18259]	protein_coding	55600	0.725928	-1.8191	1.94191	-0.93676	0.348882	1	SARS2	huh75	mock	huh75
ENSG00000213080	AL354714.2	1	spermine synthase (SMS) pseudogene	processed_pseudogene	NA	4.04117	-0.846682	0.673027	-1.25802	0.208385	0.55823	SARS2	Calu3	mock	Calu3
ENSG00000213080	AL354714.2	1	spermine synthase (SMS) pseudogene	processed_pseudogene	NA	4.04117	-0.869419	0.782472	-1.11112	0.266517	1	SARS2	huh75	mock	huh75
ENSG00000232188	AL354714.3	1	novel transcript	lncRNA	NA	0.0319483	0	6.00631	0	1	1	SARS2	Calu3	mock	Calu3
ENSG00000232188	AL354714.3	1	novel transcript	lncRNA	NA	0.0319483	0	6.00631	0	1	1	SARS2	huh75	mock	huh75
ENSG00000198358	AL354714.1	1	antisense to ITLN2	lncRNA	101928372	0.049869	1.17978	6.00631	0.196424	0.844278	1	SARS2	Calu3	mock	Calu3
ENSG00000198358	AL354714.1	1	antisense to ITLN2	lncRNA	101928372	0.049869	0	6.00631	0	1	1	SARS2	huh75	mock	huh75
ENSG00000233691	AL354714.4	1	pseudogene similar to part of DEAD (Asp-Glu-Ala-Asp) box polypeptide 56 (DDX56)	processed_pseudogene	NA	0	NA	NA	NA	NA	NA	SARS2	Calu3	mock	Calu3
ENSG00000233691	AL354714.4	1	pseudogene similar to part of DEAD (Asp-Glu-Ala-Asp) box polypeptide 56 (DDX56)	processed_pseudogene	NA	0	NA	NA	NA	NA	NA	SARS2	huh75	mock	huh75
ENSG00000158764	ITLN2	1	intelectin 2 [Source:HGNC Symbol;Acc:HGNC:20599]	protein_coding	142683	0.882468	1.79148	2.08291	0.860085	0.389742	0.873979	SARS2	Calu3	mock	Calu3
ENSG00000158764	ITLN2	1	intelectin 2 [Source:HGNC Symbol;Acc:HGNC:20599]	protein_coding	142683	0.882468	1.29126	2.17472	0.59376	0.552672	1	SARS2	huh75	mock	huh75
ENSG00000158769	F11R	1	F11 receptor [Source:HGNC Symbol;Acc:HGNC:14685]	protein_coding	50848	825.483	-1.07409	0.0655792	-16.3785	2.72266e-60	3.31729e-58	SARS2	Calu3	mock	Calu3
ENSG00000158769	F11R	1	F11 receptor [Source:HGNC Symbol;Acc:HGNC:14685]	protein_coding	50848	825.483	-0.083497	0.0767639	-1.08771	0.276722	1	SARS2	huh75	mock	huh75
ENSG00000270149	AL591806.3	1	novel transcript, TSTD1 - F11R readthrough	protein_coding	NA	1.49955	-1.40789	1.78247	-0.78985	0.429615	0.930369	SARS2	Calu3	mock	Calu3
ENSG00000270149	AL591806.3	1	novel transcript, TSTD1 - F11R readthrough	protein_coding	NA	1.49955	0	2.31695	0	1	1	SARS2	huh75	mock	huh75
ENSG00000232879	AL591806.1	1	glutaredoxin 5 (GLRX5) pseudogene	processed_pseudogene	NA	0	NA	NA	NA	NA	NA	SARS2	Calu3	mock	Calu3
ENSG00000232879	AL591806.1	1	glutaredoxin 5 (GLRX5) pseudogene	processed_pseudogene	NA	0	NA	NA	NA	NA	NA	SARS2	huh75	mock	huh75
ENSG00000215845	TSTD1	1	thiosulfate sulfurtransferase like domain containing 1 [Source:HGNC Symbol;Acc:HGNC:35410]	protein_coding	100131187	53.12	-0.717197	0.243638	-2.9437	0.00324319	0.0156618	SARS2	Calu3	mock	Calu3
ENSG00000215845	TSTD1	1	thiosulfate sulfurtransferase like domain containing 1 [Source:HGNC Symbol;Acc:HGNC:35410]	protein_coding	100131187	53.12	1.39638	1.04269	1.33922	0.1805	0.835309	SARS2	huh75	mock	huh75
ENSG00000158773	USF1	1	upstream transcription factor 1 [Source:HGNC Symbol;Acc:HGNC:12593]	protein_coding	7391	734.446	1.02217	0.0859383	11.8943	1.2675e-32	5.64691e-31	SARS2	Calu3	mock	Calu3
ENSG00000158773	USF1	1	upstream transcription factor 1 [Source:HGNC Symbol;Acc:HGNC:12593]	protein_coding	7391	734.446	-0.060875	0.0793264	-0.767399	0.442844	1	SARS2	huh75	mock	huh75
ENSG00000186517	ARHGAP30	1	Rho GTPase activating protein 30 [Source:HGNC Symbol;Acc:HGNC:27414]	protein_coding	257106	12.7799	1.31968	0.356786	3.69879	0.000216626	0.00129935	SARS2	Calu3	mock	Calu3
ENSG00000186517	ARHGAP30	1	Rho GTPase activating protein 30 [Source:HGNC Symbol;Acc:HGNC:27414]	protein_coding	257106	12.7799	2.25436	1.57616	1.43029	0.152633	0.772197	SARS2	huh75	mock	huh75
ENSG00000143217	NECTIN4	1	nectin cell adhesion molecule 4 [Source:HGNC Symbol;Acc:HGNC:19688]	protein_coding	81607	132.187	0.702719	0.112396	6.25219	4.04733e-10	4.65327e-09	SARS2	Calu3	mock	Calu3
ENSG00000143217	NECTIN4	1	nectin cell adhesion molecule 4 [Source:HGNC Symbol;Acc:HGNC:19688]	protein_coding	81607	132.187	3.75239	1.25852	2.98159	0.00286758	0.0532674	SARS2	huh75	mock	huh75
ENSG00000228917	NECTIN4-AS1	1	NECTIN4 antisense RNA 1 [Source:HGNC Symbol;Acc:HGNC:40893]	lncRNA	NA	0.462092	-0.648756	3.6677	-0.176884	0.8596	1	SARS2	Calu3	mock	Calu3
ENSG00000228917	NECTIN4-AS1	1	NECTIN4 antisense RNA 1 [Source:HGNC Symbol;Acc:HGNC:40893]	lncRNA	NA	0.462092	0	3.71163	0	1	1	SARS2	huh75	mock	huh75
ENSG00000162755	KLHDC9	1	kelch domain containing 9 [Source:HGNC Symbol;Acc:HGNC:28489]	protein_coding	126823	10.9982	1.29027	0.380455	3.39139	0.000695402	0.00382737	SARS2	Calu3	mock	Calu3
ENSG00000162755	KLHDC9	1	kelch domain containing 9 [Source:HGNC Symbol;Acc:HGNC:28489]	protein_coding	126823	10.9982	-0.186092	0.646741	-0.287739	0.773547	1	SARS2	huh75	mock	huh75
ENSG00000143256	PFDN2	1	prefoldin subunit 2 [Source:HGNC Symbol;Acc:HGNC:8867]	protein_coding	5202	609.591	-0.649425	0.121015	-5.3665	8.02777e-08	7.41455e-07	SARS2	Calu3	mock	Calu3
ENSG00000143256	PFDN2	1	prefoldin subunit 2 [Source:HGNC Symbol;Acc:HGNC:8867]	protein_coding	5202	609.591	0.124122	0.118937	1.04359	0.296673	1	SARS2	huh75	mock	huh75
ENSG00000158793	NIT1	1	nitrilase 1 [Source:HGNC Symbol;Acc:HGNC:7828]	protein_coding	4817	271.979	0.0558304	0.156689	0.356312	0.721607	1	SARS2	Calu3	mock	Calu3
ENSG00000158793	NIT1	1	nitrilase 1 [Source:HGNC Symbol;Acc:HGNC:7828]	protein_coding	4817	271.979	-0.345273	0.153458	-2.24994	0.0244525	0.25234	SARS2	huh75	mock	huh75
ENSG00000158796	DEDD	1	death effector domain containing [Source:HGNC Symbol;Acc:HGNC:2755]	protein_coding	9191	490.524	0.750901	0.0752495	9.97882	1.88695e-23	5.40652e-22	SARS2	Calu3	mock	Calu3
ENSG00000158796	DEDD	1	death effector domain containing [Source:HGNC Symbol;Acc:HGNC:2755]	protein_coding	9191	490.524	0.198008	0.0815297	2.42867	0.0151545	0.18102	SARS2	huh75	mock	huh75
ENSG00000238934	AL591806.2	1		snoRNA	NA	0.0422973	0	6.00631	0	1	1	SARS2	Calu3	mock	Calu3
ENSG00000238934	AL591806.2	1		snoRNA	NA	0.0422973	1.3594	6.00631	0.226328	0.820946	1	SARS2	huh75	mock	huh75
ENSG00000143222	UFC1	1	ubiquitin-fold modifier conjugating enzyme 1 [Source:HGNC Symbol;Acc:HGNC:26941]	protein_coding	51506	634.212	-1.13474	0.0775502	-14.6324	1.74627e-48	1.44773e-46	SARS2	Calu3	mock	Calu3
ENSG00000143222	UFC1	1	ubiquitin-fold modifier conjugating enzyme 1 [Source:HGNC Symbol;Acc:HGNC:26941]	protein_coding	51506	634.212	-0.135016	0.0765183	-1.76449	0.0776493	0.527661	SARS2	huh75	mock	huh75
ENSG00000224985	AL590714.1	1	novel transcript	lncRNA	NA	1.25588	0.234896	1.6662	0.140977	0.887888	1	SARS2	Calu3	mock	Calu3
ENSG00000224985	AL590714.1	1	novel transcript	lncRNA	NA	1.25588	-0.181306	1.1352	-0.159712	0.873108	1	SARS2	huh75	mock	huh75
ENSG00000143258	USP21	1	ubiquitin specific peptidase 21 [Source:HGNC Symbol;Acc:HGNC:12620]	protein_coding	27005	361.543	1.11522	0.116613	9.56339	1.13957e-21	2.98685e-20	SARS2	Calu3	mock	Calu3
ENSG00000143258	USP21	1	ubiquitin specific peptidase 21 [Source:HGNC Symbol;Acc:HGNC:12620]	protein_coding	27005	361.543	0.0294975	0.113173	0.26064	0.79437	1	SARS2	huh75	mock	huh75
ENSG00000143224	PPOX	1	protoporphyrinogen oxidase [Source:HGNC Symbol;Acc:HGNC:9280]	protein_coding	5498	112.751	-0.357681	0.218295	-1.63853	0.101312	0.314953	SARS2	Calu3	mock	Calu3
ENSG00000143224	PPOX	1	protoporphyrinogen oxidase [Source:HGNC Symbol;Acc:HGNC:9280]	protein_coding	5498	112.751	-0.471096	0.194245	-2.42527	0.015297	0.182185	SARS2	huh75	mock	huh75
ENSG00000158850	B4GALT3	1	beta-1,4-galactosyltransferase 3 [Source:HGNC Symbol;Acc:HGNC:926]	protein_coding	8703	697.97	0.450824	0.118376	3.80841	0.000139866	0.000864635	SARS2	Calu3	mock	Calu3
ENSG00000158850	B4GALT3	1	beta-1,4-galactosyltransferase 3 [Source:HGNC Symbol;Acc:HGNC:926]	protein_coding	8703	697.97	0.0200457	0.114252	0.175451	0.860725	1	SARS2	huh75	mock	huh75
ENSG00000158859	ADAMTS4	1	ADAM metallopeptidase with thrombospondin type 1 motif 4 [Source:HGNC Symbol;Acc:HGNC:220]	protein_coding	9507	1.8618	1.1445	1.57266	0.727747	0.466769	0.982324	SARS2	Calu3	mock	Calu3
ENSG00000158859	ADAMTS4	1	ADAM metallopeptidase with thrombospondin type 1 motif 4 [Source:HGNC Symbol;Acc:HGNC:220]	protein_coding	9507	1.8618	3.26368	1.89583	1.72151	0.0851592	0.559165	SARS2	huh75	mock	huh75
ENSG00000158864	NDUFS2	1	NADH:ubiquinone oxidoreductase core subunit S2 [Source:HGNC Symbol;Acc:HGNC:7708]	protein_coding	4720	1230.1	-0.400089	0.0616256	-6.49226	8.45583e-11	1.03092e-09	SARS2	Calu3	mock	Calu3
ENSG00000158864	NDUFS2	1	NADH:ubiquinone oxidoreductase core subunit S2 [Source:HGNC Symbol;Acc:HGNC:7708]	protein_coding	4720	1230.1	-0.123068	0.050674	-2.42863	0.0151562	0.18102	SARS2	huh75	mock	huh75
ENSG00000158869	FCER1G	1	Fc fragment of IgE receptor Ig [Source:HGNC Symbol;Acc:HGNC:3611]	protein_coding	2207	5.3557	3.42746	1.38027	2.48319	0.0130213	0.0546653	SARS2	Calu3	mock	Calu3
ENSG00000158869	FCER1G	1	Fc fragment of IgE receptor Ig [Source:HGNC Symbol;Acc:HGNC:3611]	protein_coding	2207	5.3557	-0.344909	0.8238	-0.41868	0.67545	1	SARS2	huh75	mock	huh75
ENSG00000158874	APOA2	1	apolipoprotein A2 [Source:HGNC Symbol;Acc:HGNC:601]	protein_coding	336	6139.77	-1.63672	1.56011	-1.04911	0.294128	0.721527	SARS2	Calu3	mock	Calu3
ENSG00000158874	APOA2	1	apolipoprotein A2 [Source:HGNC Symbol;Acc:HGNC:601]	protein_coding	336	6139.77	-0.207495	0.0748905	-2.77064	0.00559458	0.0879089	SARS2	huh75	mock	huh75
ENSG00000158882	TOMM40L	1	translocase of outer mitochondrial membrane 40 like [Source:HGNC Symbol;Acc:HGNC:25756]	protein_coding	84134	317.163	0.963182	0.197338	4.88087	1.0562e-06	8.66218e-06	SARS2	Calu3	mock	Calu3
ENSG00000158882	TOMM40L	1	translocase of outer mitochondrial membrane 40 like [Source:HGNC Symbol;Acc:HGNC:25756]	protein_coding	84134	317.163	-0.226996	0.130798	-1.73547	0.082657	0.548974	SARS2	huh75	mock	huh75
ENSG00000284035	MIR5187	1	microRNA 5187 [Source:HGNC Symbol;Acc:HGNC:43523]	miRNA	100847090	0.210771	0	6.00631	0	1	1	SARS2	Calu3	mock	Calu3
ENSG00000284035	MIR5187	1	microRNA 5187 [Source:HGNC Symbol;Acc:HGNC:43523]	miRNA	100847090	0.210771	-0.564161	6.00631	-0.093928	0.925166	1	SARS2	huh75	mock	huh75
ENSG00000143257	NR1I3	1	nuclear receptor subfamily 1 group I member 3 [Source:HGNC Symbol;Acc:HGNC:7969]	protein_coding	9970	0.482498	0	3.39518	0	1	1	SARS2	Calu3	mock	Calu3
ENSG00000143257	NR1I3	1	nuclear receptor subfamily 1 group I member 3 [Source:HGNC Symbol;Acc:HGNC:7969]	protein_coding	9970	0.482498	0.964324	3.24317	0.297339	0.766207	1	SARS2	huh75	mock	huh75
ENSG00000248485	PCP4L1	1	Purkinje cell protein 4 like 1 [Source:HGNC Symbol;Acc:HGNC:20448]	protein_coding	654790	1.18733	0.600007	1.5158	0.395835	0.692227	1	SARS2	Calu3	mock	Calu3
ENSG00000248485	PCP4L1	1	Purkinje cell protein 4 like 1 [Source:HGNC Symbol;Acc:HGNC:20448]	protein_coding	654790	1.18733	2.61644	1.87041	1.39886	0.161854	0.793417	SARS2	huh75	mock	huh75
ENSG00000158887	MPZ	1	myelin protein zero [Source:HGNC Symbol;Acc:HGNC:7225]	protein_coding	4359	11.0035	-1.84439	0.515256	-3.57956	0.000344179	0.0020033	SARS2	Calu3	mock	Calu3
ENSG00000158887	MPZ	1	myelin protein zero [Source:HGNC Symbol;Acc:HGNC:7225]	protein_coding	4359	11.0035	0.140891	0.931631	0.15123	0.879794	1	SARS2	huh75	mock	huh75
ENSG00000143252	SDHC	1	succinate dehydrogenase complex subunit C [Source:HGNC Symbol;Acc:HGNC:10682]	protein_coding	6391	1350.45	-0.687934	0.06302	-10.9161	9.65252e-28	3.476e-26	SARS2	Calu3	mock	Calu3
ENSG00000143252	SDHC	1	succinate dehydrogenase complex subunit C [Source:HGNC Symbol;Acc:HGNC:10682]	protein_coding	6391	1350.45	0.0111226	0.0583092	0.190752	0.84872	1	SARS2	huh75	mock	huh75
ENSG00000188931	CFAP126	1	cilia and flagella associated protein 126 [Source:HGNC Symbol;Acc:HGNC:32325]	protein_coding	257177	0.580241	2.02436	2.84381	0.711848	0.476559	0.994748	SARS2	Calu3	mock	Calu3
ENSG00000188931	CFAP126	1	cilia and flagella associated protein 126 [Source:HGNC Symbol;Acc:HGNC:32325]	protein_coding	257177	0.580241	-2.48059	2.74224	-0.904585	0.365685	1	SARS2	huh75	mock	huh75
ENSG00000236484	RRM2P2	1	ribonucleotide reductase M2 polypeptide pseudogene 2 [Source:HGNC Symbol;Acc:HGNC:10454]	processed_pseudogene	NA	0.258945	2.62613	5.94992	0.441372	0.658944	1	SARS2	Calu3	mock	Calu3
ENSG00000236484	RRM2P2	1	ribonucleotide reductase M2 polypeptide pseudogene 2 [Source:HGNC Symbol;Acc:HGNC:10454]	processed_pseudogene	NA	0.258945	2.31775	5.97373	0.38799	0.698023	1	SARS2	huh75	mock	huh75
ENSG00000283696	AL592295.4	1	novel transcript	lncRNA	NA	5.02719	0.727875	0.738096	0.986152	0.324059	0.77065	SARS2	Calu3	mock	Calu3
ENSG00000283696	AL592295.4	1	novel transcript	lncRNA	NA	5.02719	-0.462526	0.740715	-0.624432	0.532344	1	SARS2	huh75	mock	huh75
ENSG00000288093	AL592295.5	1	novel transcript	lncRNA	NA	7.75948	1.43742	0.655798	2.19186	0.0283898	0.107719	SARS2	Calu3	mock	Calu3
ENSG00000288093	AL592295.5	1	novel transcript	lncRNA	NA	7.75948	0.467144	0.578727	0.807192	0.419556	1	SARS2	huh75	mock	huh75
ENSG00000206921	RNU6-481P	1	RNA, U6 small nuclear 481, pseudogene [Source:HGNC Symbol;Acc:HGNC:47444]	snRNA	NA	0	NA	NA	NA	NA	NA	SARS2	Calu3	mock	Calu3
ENSG00000206921	RNU6-481P	1	RNA, U6 small nuclear 481, pseudogene [Source:HGNC Symbol;Acc:HGNC:47444]	snRNA	NA	0	NA	NA	NA	NA	NA	SARS2	huh75	mock	huh75
ENSG00000283360	AL592295.3	1	novel transcript	lncRNA	NA	0.110098	1.17978	6.00631	0.196424	0.844278	1	SARS2	Calu3	mock	Calu3
ENSG00000283360	AL592295.3	1	novel transcript	lncRNA	NA	0.110098	0	6.00631	0	1	1	SARS2	huh75	mock	huh75
ENSG00000215840	AL592295.1	1	ribosomal protein S2 (RPS2) pseudogene	processed_pseudogene	NA	2.16434	1.95797	1.18905	1.64667	0.0996264	0.310633	SARS2	Calu3	mock	Calu3
ENSG00000215840	AL592295.1	1	ribosomal protein S2 (RPS2) pseudogene	processed_pseudogene	NA	2.16434	0.996673	1.57508	0.632778	0.526879	1	SARS2	huh75	mock	huh75
ENSG00000277882	AL592295.2	1	COMM domain containing 6 (COMMD6) pseudogene	processed_pseudogene	NA	0	NA	NA	NA	NA	NA	SARS2	Calu3	mock	Calu3
ENSG00000277882	AL592295.2	1	COMM domain containing 6 (COMMD6) pseudogene	processed_pseudogene	NA	0	NA	NA	NA	NA	NA	SARS2	huh75	mock	huh75
ENSG00000283317	AL831711.1	1	novel transcript	lncRNA	NA	0.886839	1.19979	1.73497	0.691535	0.48923	1	SARS2	Calu3	mock	Calu3
ENSG00000283317	AL831711.1	1	novel transcript	lncRNA	NA	0.886839	0	2.29452	0	1	1	SARS2	huh75	mock	huh75
ENSG00000143226	FCGR2A	1	Fc fragment of IgG receptor IIa [Source:HGNC Symbol;Acc:HGNC:3616]	protein_coding	2212	4.99027	1.43109	1.09699	1.30456	0.192043	0.525717	SARS2	Calu3	mock	Calu3
ENSG00000143226	FCGR2A	1	Fc fragment of IgG receptor IIa [Source:HGNC Symbol;Acc:HGNC:3616]	protein_coding	2212	4.99027	-0.594024	0.773636	-0.767834	0.442586	1	SARS2	huh75	mock	huh75
ENSG00000273112	AL590385.2	1	novel transcript, readthrough between FCGR2A and FCGR2C polymormphic pseudogene	lncRNA	NA	0	NA	NA	NA	NA	NA	SARS2	Calu3	mock	Calu3
ENSG00000273112	AL590385.2	1	novel transcript, readthrough between FCGR2A and FCGR2C polymormphic pseudogene	lncRNA	NA	0	NA	NA	NA	NA	NA	SARS2	huh75	mock	huh75
ENSG00000173110	HSPA6	1	heat shock protein family A (Hsp70) member 6 [Source:HGNC Symbol;Acc:HGNC:5239]	protein_coding	3310	29.071	2.57419	0.347831	7.40069	1.35476e-13	2.05184e-12	SARS2	Calu3	mock	Calu3
ENSG00000173110	HSPA6	1	heat shock protein family A (Hsp70) member 6 [Source:HGNC Symbol;Acc:HGNC:5239]	protein_coding	3310	29.071	5.99594	0.555823	10.7875	3.94408e-27	2.03259e-24	SARS2	huh75	mock	huh75
ENSG00000224203	RPS23P10	1	ribosomal protein S23 pseudogene 10 [Source:HGNC Symbol;Acc:HGNC:48342]	unprocessed_pseudogene	NA	0	NA	NA	NA	NA	NA	SARS2	Calu3	mock	Calu3
ENSG00000224203	RPS23P10	1	ribosomal protein S23 pseudogene 10 [Source:HGNC Symbol;Acc:HGNC:48342]	unprocessed_pseudogene	NA	0	NA	NA	NA	NA	NA	SARS2	huh75	mock	huh75
ENSG00000203747	FCGR3A	1	Fc fragment of IgG receptor IIIa [Source:HGNC Symbol;Acc:HGNC:3619]	protein_coding	2214	0	NA	NA	NA	NA	NA	SARS2	Calu3	mock	Calu3
ENSG00000203747	FCGR3A	1	Fc fragment of IgG receptor IIIa [Source:HGNC Symbol;Acc:HGNC:3619]	protein_coding	2214	0	NA	NA	NA	NA	NA	SARS2	huh75	mock	huh75
ENSG00000224515	AL590385.1	1	novel transcript	lncRNA	NA	0	NA	NA	NA	NA	NA	SARS2	Calu3	mock	Calu3
ENSG00000224515	AL590385.1	1	novel transcript	lncRNA	NA	0	NA	NA	NA	NA	NA	SARS2	huh75	mock	huh75
ENSG00000244682	FCGR2C	1	Fc fragment of IgG receptor IIc (gene/pseudogene) [Source:HGNC Symbol;Acc:HGNC:15626]	polymorphic_pseudogene	NA	0.25528	0	6.00631	0	1	1	SARS2	Calu3	mock	Calu3
ENSG00000244682	FCGR2C	1	Fc fragment of IgG receptor IIc (gene/pseudogene) [Source:HGNC Symbol;Acc:HGNC:15626]	polymorphic_pseudogene	NA	0.25528	2.25121	5.97766	0.376604	0.706468	1	SARS2	huh75	mock	huh75
ENSG00000225217	HSPA7	1	heat shock protein family A (Hsp70) member 7 (pseudogene) [Source:HGNC Symbol;Acc:HGNC:5240]	unprocessed_pseudogene	NA	0.0728393	1.17978	6.00631	0.196424	0.844278	1	SARS2	Calu3	mock	Calu3
ENSG00000225217	HSPA7	1	heat shock protein family A (Hsp70) member 7 (pseudogene) [Source:HGNC Symbol;Acc:HGNC:5240]	unprocessed_pseudogene	NA	0.0728393	0	6.00631	0	1	1	SARS2	huh75	mock	huh75
ENSG00000231586	RPS23P9	1	ribosomal protein S23 pseudogene 9 [Source:HGNC Symbol;Acc:HGNC:48341]	unprocessed_pseudogene	NA	0	NA	NA	NA	NA	NA	SARS2	Calu3	mock	Calu3
ENSG00000231586	RPS23P9	1	ribosomal protein S23 pseudogene 9 [Source:HGNC Symbol;Acc:HGNC:48341]	unprocessed_pseudogene	NA	0	NA	NA	NA	NA	NA	SARS2	huh75	mock	huh75
ENSG00000162747	FCGR3B	1	Fc fragment of IgG receptor IIIb [Source:HGNC Symbol;Acc:HGNC:3620]	protein_coding	2215	0.204099	0	6.00631	0	1	1	SARS2	Calu3	mock	Calu3
ENSG00000162747	FCGR3B	1	Fc fragment of IgG receptor IIIb [Source:HGNC Symbol;Acc:HGNC:3620]	protein_coding	2215	0.204099	0	6.00631	0	1	1	SARS2	huh75	mock	huh75
ENSG00000072694	FCGR2B	1	Fc fragment of IgG receptor IIb [Source:HGNC Symbol;Acc:HGNC:3618]	protein_coding	2213	1.50382	0	2.46758	0	1	1	SARS2	Calu3	mock	Calu3
ENSG00000072694	FCGR2B	1	Fc fragment of IgG receptor IIb [Source:HGNC Symbol;Acc:HGNC:3618]	protein_coding	2213	1.50382	1.08527	2.10677	0.515134	0.606459	1	SARS2	huh75	mock	huh75
ENSG00000234211	AL451067.1	1	novel transcript, antisense to FCGR2B	lncRNA	NA	0.0319483	0	6.00631	0	1	1	SARS2	Calu3	mock	Calu3
ENSG00000234211	AL451067.1	1	novel transcript, antisense to FCGR2B	lncRNA	NA	0.0319483	0	6.00631	0	1	1	SARS2	huh75	mock	huh75
ENSG00000213075	RPL31P11	1	ribosomal protein L31 pseudogene 11 [Source:HGNC Symbol;Acc:HGNC:35849]	transcribed_processed_pseudogene	641311	0.229689	0.218004	5.87811	0.0370874	0.970415	1	SARS2	Calu3	mock	Calu3
ENSG00000213075	RPL31P11	1	ribosomal protein L31 pseudogene 11 [Source:HGNC Symbol;Acc:HGNC:35849]	transcribed_processed_pseudogene	641311	0.229689	-0.564161	5.87811	-0.0959766	0.923539	1	SARS2	huh75	mock	huh75
ENSG00000199595	Y_RNA	1	Y RNA [Source:RFAM;Acc:RF00019]	misc_RNA	NA	0	NA	NA	NA	NA	NA	SARS2	Calu3	mock	Calu3
ENSG00000199595	Y_RNA	1	Y RNA [Source:RFAM;Acc:RF00019]	misc_RNA	NA	0	NA	NA	NA	NA	NA	SARS2	huh75	mock	huh75
ENSG00000132185	FCRLA	1	Fc receptor like A [Source:HGNC Symbol;Acc:HGNC:18504]	protein_coding	84824	2.27041	-1.61769	1.75363	-0.922483	0.356277	0.823353	SARS2	Calu3	mock	Calu3
ENSG00000132185	FCRLA	1	Fc receptor like A [Source:HGNC Symbol;Acc:HGNC:18504]	protein_coding	84824	2.27041	-1.84038	1.1225	-1.63953	0.101102	0.617566	SARS2	huh75	mock	huh75
ENSG00000162746	FCRLB	1	Fc receptor like B [Source:HGNC Symbol;Acc:HGNC:26431]	protein_coding	127943	11.074	-0.538726	0.463706	-1.16178	0.245323	0.632309	SARS2	Calu3	mock	Calu3
ENSG00000162746	FCRLB	1	Fc receptor like B [Source:HGNC Symbol;Acc:HGNC:26431]	protein_coding	127943	11.074	-0.807575	0.547738	-1.47438	0.140379	0.741071	SARS2	huh75	mock	huh75
ENSG00000241347	RN7SL466P	1	RNA, 7SL, cytoplasmic 466, pseudogene [Source:HGNC Symbol;Acc:HGNC:46482]	misc_RNA	NA	0	NA	NA	NA	NA	NA	SARS2	Calu3	mock	Calu3
ENSG00000241347	RN7SL466P	1	RNA, 7SL, cytoplasmic 466, pseudogene [Source:HGNC Symbol;Acc:HGNC:46482]	misc_RNA	NA	0	NA	NA	NA	NA	NA	SARS2	huh75	mock	huh75
ENSG00000081721	DUSP12	1	dual specificity phosphatase 12 [Source:HGNC Symbol;Acc:HGNC:3067]	protein_coding	11266	264.872	0.436943	0.111949	3.90304	9.49904e-05	0.00060396	SARS2	Calu3	mock	Calu3
ENSG00000081721	DUSP12	1	dual specificity phosphatase 12 [Source:HGNC Symbol;Acc:HGNC:3067]	protein_coding	11266	264.872	0.00351163	0.106567	0.0329524	0.973713	1	SARS2	huh75	mock	huh75
ENSG00000226889	AL359541.1	1	novel transcript	lncRNA	NA	0.804232	-2.81402	2.05965	-1.36626	0.171857	0.482616	SARS2	Calu3	mock	Calu3
ENSG00000226889	AL359541.1	1	novel transcript	lncRNA	NA	0.804232	2.29233	2.24043	1.02316	0.30623	1	SARS2	huh75	mock	huh75
ENSG00000118217	ATF6	1	activating transcription factor 6 [Source:HGNC Symbol;Acc:HGNC:791]	protein_coding	22926	949.318	-0.426178	0.0853812	-4.99147	5.99215e-07	5.04674e-06	SARS2	Calu3	mock	Calu3
ENSG00000118217	ATF6	1	activating transcription factor 6 [Source:HGNC Symbol;Acc:HGNC:791]	protein_coding	22926	949.318	0.388209	0.0901426	4.30661	1.65775e-05	0.000792231	SARS2	huh75	mock	huh75
ENSG00000229808	AL391825.1	1	proteasome (prosome, macropain) activator subunit 3 (PA28 gamma; Ki) pseudogene	transcribed_processed_pseudogene	NA	4.53336	1.38887	0.731936	1.89753	0.0577581	0.198063	SARS2	Calu3	mock	Calu3
ENSG00000229808	AL391825.1	1	proteasome (prosome, macropain) activator subunit 3 (PA28 gamma; Ki) pseudogene	transcribed_processed_pseudogene	NA	4.53336	-0.359957	0.770425	-0.467218	0.640344	1	SARS2	huh75	mock	huh75
ENSG00000162745	OLFML2B	1	olfactomedin like 2B [Source:HGNC Symbol;Acc:HGNC:24558]	protein_coding	25903	0.734276	-0.540186	1.4523	-0.371953	0.709928	1	SARS2	Calu3	mock	Calu3
ENSG00000162745	OLFML2B	1	olfactomedin like 2B [Source:HGNC Symbol;Acc:HGNC:24558]	protein_coding	25903	0.734276	0.405426	1.75459	0.231066	0.817264	1	SARS2	huh75	mock	huh75
ENSG00000227818	AL590408.1	1	novel transcript	lncRNA	NA	0.152609	0	6.00631	0	1	1	SARS2	Calu3	mock	Calu3
ENSG00000227818	AL590408.1	1	novel transcript	lncRNA	NA	0.152609	0	6.00631	0	1	1	SARS2	huh75	mock	huh75
ENSG00000198929	NOS1AP	1	nitric oxide synthase 1 adaptor protein [Source:HGNC Symbol;Acc:HGNC:16859]	protein_coding	9722	42.9846	0.564381	0.24322	2.32045	0.0203164	0.0806732	SARS2	Calu3	mock	Calu3
ENSG00000198929	NOS1AP	1	nitric oxide synthase 1 adaptor protein [Source:HGNC Symbol;Acc:HGNC:16859]	protein_coding	9722	42.9846	0.270027	0.237017	1.13927	0.25459	0.983356	SARS2	huh75	mock	huh75
ENSG00000285636	AL450163.1	1	Novel transcript, antisense to NOS1AP	lncRNA	NA	0	NA	NA	NA	NA	NA	SARS2	Calu3	mock	Calu3
ENSG00000285636	AL450163.1	1	Novel transcript, antisense to NOS1AP	lncRNA	NA	0	NA	NA	NA	NA	NA	SARS2	huh75	mock	huh75
ENSG00000266144	MIR4654	1	microRNA 4654 [Source:HGNC Symbol;Acc:HGNC:41643]	miRNA	100616386	0	NA	NA	NA	NA	NA	SARS2	Calu3	mock	Calu3
ENSG00000266144	MIR4654	1	microRNA 4654 [Source:HGNC Symbol;Acc:HGNC:41643]	miRNA	100616386	0	NA	NA	NA	NA	NA	SARS2	huh75	mock	huh75
ENSG00000227094	AL512785.1	1	novel transcript	lncRNA	NA	0	NA	NA	NA	NA	NA	SARS2	Calu3	mock	Calu3
ENSG00000227094	AL512785.1	1	novel transcript	lncRNA	NA	0	NA	NA	NA	NA	NA	SARS2	huh75	mock	huh75
ENSG00000252262	RNA5SP61	1	RNA, 5S ribosomal pseudogene 61 [Source:HGNC Symbol;Acc:HGNC:42838]	rRNA_pseudogene	NA	0	NA	NA	NA	NA	NA	SARS2	Calu3	mock	Calu3
ENSG00000252262	RNA5SP61	1	RNA, 5S ribosomal pseudogene 61 [Source:HGNC Symbol;Acc:HGNC:42838]	rRNA_pseudogene	NA	0	NA	NA	NA	NA	NA	SARS2	huh75	mock	huh75
ENSG00000207729	MIR556	1	microRNA 556 [Source:HGNC Symbol;Acc:HGNC:32812]	miRNA	693141	0.0418934	0	6.00631	0	1	1	SARS2	Calu3	mock	Calu3
ENSG00000207729	MIR556	1	microRNA 556 [Source:HGNC Symbol;Acc:HGNC:32812]	miRNA	693141	0.0418934	0	6.00631	0	1	1	SARS2	huh75	mock	huh75
ENSG00000254706	AL512785.2	1	novel protein	protein_coding	NA	0.222067	1.17978	6.00631	0.196424	0.844278	1	SARS2	Calu3	mock	Calu3
ENSG00000254706	AL512785.2	1	novel protein	protein_coding	NA	0.222067	-0.494097	5.97764	-0.0826576	0.934124	1	SARS2	huh75	mock	huh75
ENSG00000171722	SPATA46	1	spermatogenesis associated 46 [Source:HGNC Symbol;Acc:HGNC:27648]	protein_coding	284680	0	NA	NA	NA	NA	NA	SARS2	Calu3	mock	Calu3
ENSG00000171722	SPATA46	1	spermatogenesis associated 46 [Source:HGNC Symbol;Acc:HGNC:27648]	protein_coding	284680	0	NA	NA	NA	NA	NA	SARS2	huh75	mock	huh75
ENSG00000239887	C1orf226	1	chromosome 1 open reading frame 226 [Source:HGNC Symbol;Acc:HGNC:34351]	protein_coding	400793	140.72	0.51261	0.124303	4.12388	3.72543e-05	0.000252889	SARS2	Calu3	mock	Calu3
ENSG00000239887	C1orf226	1	chromosome 1 open reading frame 226 [Source:HGNC Symbol;Acc:HGNC:34351]	protein_coding	400793	140.72	-0.0609163	0.122555	-0.497055	0.61915	1	SARS2	huh75	mock	huh75
ENSG00000198574	SH2D1B	1	SH2 domain containing 1B [Source:HGNC Symbol;Acc:HGNC:30416]	protein_coding	117157	0.869077	0.730011	1.86288	0.391873	0.695152	1	SARS2	Calu3	mock	Calu3
ENSG00000198574	SH2D1B	1	SH2 domain containing 1B [Source:HGNC Symbol;Acc:HGNC:30416]	protein_coding	117157	0.869077	0	2.35615	0	1	1	SARS2	huh75	mock	huh75
ENSG00000227243	SLAMF6P1	1	SLAM family member 6 pseudogene 1 [Source:HGNC Symbol;Acc:HGNC:32012]	unprocessed_pseudogene	NA	0.796355	2.18443	3.51469	0.621516	0.53426	1	SARS2	Calu3	mock	Calu3
ENSG00000227243	SLAMF6P1	1	SLAM family member 6 pseudogene 1 [Source:HGNC Symbol;Acc:HGNC:32012]	unprocessed_pseudogene	NA	0.796355	0	3.77452	0	1	1	SARS2	huh75	mock	huh75
ENSG00000152332	UHMK1	1	U2AF homology motif kinase 1 [Source:HGNC Symbol;Acc:HGNC:19683]	protein_coding	127933	1819.29	-0.750256	0.123831	-6.05873	1.37197e-09	1.49918e-08	SARS2	Calu3	mock	Calu3
ENSG00000152332	UHMK1	1	U2AF homology motif kinase 1 [Source:HGNC Symbol;Acc:HGNC:19683]	protein_coding	127933	1819.29	0.116754	0.125662	0.929116	0.352829	1	SARS2	huh75	mock	huh75
ENSG00000227941	UQCRBP2	1	ubiquinol-cytochrome c reductase binding protein pseudogene 2 [Source:HGNC Symbol;Acc:HGNC:12584]	processed_pseudogene	NA	0	NA	NA	NA	NA	NA	SARS2	Calu3	mock	Calu3
ENSG00000227941	UQCRBP2	1	ubiquinol-cytochrome c reductase binding protein pseudogene 2 [Source:HGNC Symbol;Acc:HGNC:12584]	processed_pseudogene	NA	0	NA	NA	NA	NA	NA	SARS2	huh75	mock	huh75
ENSG00000259788	AL596325.1	1	novel transcript, antisense to UAP1	lncRNA	NA	0.0306119	0	6.00631	0	1	1	SARS2	Calu3	mock	Calu3
ENSG00000259788	AL596325.1	1	novel transcript, antisense to UAP1	lncRNA	NA	0.0306119	0	6.00631	0	1	1	SARS2	huh75	mock	huh75
ENSG00000117143	UAP1	1	UDP-N-acetylglucosamine pyrophosphorylase 1 [Source:HGNC Symbol;Acc:HGNC:12457]	protein_coding	6675	585.589	-0.0840046	0.0858678	-0.978302	0.327925	0.776996	SARS2	Calu3	mock	Calu3
ENSG00000117143	UAP1	1	UDP-N-acetylglucosamine pyrophosphorylase 1 [Source:HGNC Symbol;Acc:HGNC:12457]	protein_coding	6675	585.589	-0.288113	0.0740018	-3.89333	9.88787e-05	0.00356075	SARS2	huh75	mock	huh75
ENSG00000272574	AL596325.2	1	novel transcript, sense intronic to UAP1	lncRNA	NA	4.21705	-1.89031	1.0569	-1.78854	0.0736891	0.242762	SARS2	Calu3	mock	Calu3
ENSG00000272574	AL596325.2	1	novel transcript, sense intronic to UAP1	lncRNA	NA	4.21705	0.148082	0.916939	0.161495	0.871703	1	SARS2	huh75	mock	huh75
ENSG00000162733	DDR2	1	discoidin domain receptor tyrosine kinase 2 [Source:HGNC Symbol;Acc:HGNC:2731]	protein_coding	4921	72.7784	2.19044	0.38908	5.62978	1.80442e-08	1.77766e-07	SARS2	Calu3	mock	Calu3
ENSG00000162733	DDR2	1	discoidin domain receptor tyrosine kinase 2 [Source:HGNC Symbol;Acc:HGNC:2731]	protein_coding	4921	72.7784	0.77102	0.209109	3.68717	0.000226761	0.00703641	SARS2	huh75	mock	huh75
ENSG00000243173	RN7SL861P	1	RNA, 7SL, cytoplasmic 861, pseudogene [Source:HGNC Symbol;Acc:HGNC:46877]	misc_RNA	NA	0	NA	NA	NA	NA	NA	SARS2	Calu3	mock	Calu3
ENSG00000243173	RN7SL861P	1	RNA, 7SL, cytoplasmic 861, pseudogene [Source:HGNC Symbol;Acc:HGNC:46877]	misc_RNA	NA	0	NA	NA	NA	NA	NA	SARS2	huh75	mock	huh75
ENSG00000132196	HSD17B7	1	hydroxysteroid 17-beta dehydrogenase 7 [Source:HGNC Symbol;Acc:HGNC:5215]	protein_coding	51478	226.421	-0.597042	0.106132	-5.62544	1.85032e-08	1.82053e-07	SARS2	Calu3	mock	Calu3
ENSG00000132196	HSD17B7	1	hydroxysteroid 17-beta dehydrogenase 7 [Source:HGNC Symbol;Acc:HGNC:5215]	protein_coding	51478	226.421	-0.373059	0.0892951	-4.17782	2.94314e-05	0.00130663	SARS2	huh75	mock	huh75
ENSG00000185860	CCDC190	1	coiled-coil domain containing 190 [Source:HGNC Symbol;Acc:HGNC:28736]	protein_coding	339512	0.343982	-0.648503	3.74881	-0.172989	0.86266	1	SARS2	Calu3	mock	Calu3
ENSG00000185860	CCDC190	1	coiled-coil domain containing 190 [Source:HGNC Symbol;Acc:HGNC:28736]	protein_coding	339512	0.343982	2.25815	3.74555	0.602888	0.546583	1	SARS2	huh75	mock	huh75
ENSG00000230739	AL392003.2	1	hydroxysteroid (17-beta) dehydrogenase 7 (HSD17B7) pseudogene	unprocessed_pseudogene	NA	0.0966448	0	6.00631	0	1	1	SARS2	Calu3	mock	Calu3
ENSG00000230739	AL392003.2	1	hydroxysteroid (17-beta) dehydrogenase 7 (HSD17B7) pseudogene	unprocessed_pseudogene	NA	0.0966448	-1.45588	5.97764	-0.243554	0.807576	1	SARS2	huh75	mock	huh75
ENSG00000227667	AL392003.1	1	cytochrome c oxidase subunit VIIb (COX7B) pseudogene	processed_pseudogene	NA	0	NA	NA	NA	NA	NA	SARS2	Calu3	mock	Calu3
ENSG00000227667	AL392003.1	1	cytochrome c oxidase subunit VIIb (COX7B) pseudogene	processed_pseudogene	NA	0	NA	NA	NA	NA	NA	SARS2	huh75	mock	huh75
ENSG00000117152	RGS4	1	regulator of G protein signaling 4 [Source:HGNC Symbol;Acc:HGNC:10000]	protein_coding	5999	1.36395	1.6516	1.77781	0.929008	0.352885	0.817858	SARS2	Calu3	mock	Calu3
ENSG00000117152	RGS4	1	regulator of G protein signaling 4 [Source:HGNC Symbol;Acc:HGNC:10000]	protein_coding	5999	1.36395	2.83833	1.77167	1.60207	0.109141	0.646005	SARS2	huh75	mock	huh75
ENSG00000143248	RGS5	1	regulator of G protein signaling 5 [Source:HGNC Symbol;Acc:HGNC:10001]	protein_coding	8490	81.3906	-0.231902	0.221408	-1.0474	0.294917	0.722766	SARS2	Calu3	mock	Calu3
ENSG00000143248	RGS5	1	regulator of G protein signaling 5 [Source:HGNC Symbol;Acc:HGNC:10001]	protein_coding	8490	81.3906	-0.0205019	0.15884	-0.129072	0.8973	1	SARS2	huh75	mock	huh75
ENSG00000232892	RGS5-AS1	1	RGS5 antisense RNA 1 [Source:HGNC Symbol;Acc:HGNC:40504]	lncRNA	101928404	0.0319483	0	6.00631	0	1	1	SARS2	Calu3	mock	Calu3
ENSG00000232892	RGS5-AS1	1	RGS5 antisense RNA 1 [Source:HGNC Symbol;Acc:HGNC:40504]	lncRNA	101928404	0.0319483	0	6.00631	0	1	1	SARS2	huh75	mock	huh75
ENSG00000225755	AL451063.1	1	tRNA nucleotidyl transferase, CCA-adding, 1 (TRNT1) pseudogene	processed_pseudogene	NA	0	NA	NA	NA	NA	NA	SARS2	Calu3	mock	Calu3
ENSG00000225755	AL451063.1	1	tRNA nucleotidyl transferase, CCA-adding, 1 (TRNT1) pseudogene	processed_pseudogene	NA	0	NA	NA	NA	NA	NA	SARS2	huh75	mock	huh75
ENSG00000232995	RGS5	1	regulator of G protein signaling 5 [Source:NCBI gene (formerly Entrezgene);Acc:8490]	lncRNA	8490	18.1911	-0.122474	0.3331	-0.36768	0.713112	1	SARS2	Calu3	mock	Calu3
ENSG00000232995	RGS5	1	regulator of G protein signaling 5 [Source:NCBI gene (formerly Entrezgene);Acc:8490]	lncRNA	8490	18.1911	-0.517897	0.33483	-1.54675	0.121924	0.687013	SARS2	huh75	mock	huh75
ENSG00000237756	AL592435.1	1	novel transcript	lncRNA	NA	0	NA	NA	NA	NA	NA	SARS2	Calu3	mock	Calu3
ENSG00000237756	AL592435.1	1	novel transcript	lncRNA	NA	0	NA	NA	NA	NA	NA	SARS2	huh75	mock	huh75
ENSG00000143228	NUF2	1	NUF2 component of NDC80 kinetochore complex [Source:HGNC Symbol;Acc:HGNC:14621]	protein_coding	83540	416.61	-1.4573	0.122413	-11.9048	1.11688e-32	4.99334e-31	SARS2	Calu3	mock	Calu3
ENSG00000143228	NUF2	1	NUF2 component of NDC80 kinetochore complex [Source:HGNC Symbol;Acc:HGNC:14621]	protein_coding	83540	416.61	0.02442	0.104197	0.234364	0.814703	1	SARS2	huh75	mock	huh75
ENSG00000225122	AL603841.1	1	eukaryotic translation initiation factor 3, subunit 1 alpha, 35 kDa (EIF3S1) pseudogene	unprocessed_pseudogene	NA	0	NA	NA	NA	NA	NA	SARS2	Calu3	mock	Calu3
ENSG00000225122	AL603841.1	1	eukaryotic translation initiation factor 3, subunit 1 alpha, 35 kDa (EIF3S1) pseudogene	unprocessed_pseudogene	NA	0	NA	NA	NA	NA	NA	SARS2	huh75	mock	huh75
ENSG00000200327	RNA5SP62	1	RNA, 5S ribosomal pseudogene 62 [Source:HGNC Symbol;Acc:HGNC:42839]	rRNA_pseudogene	NA	0	NA	NA	NA	NA	NA	SARS2	Calu3	mock	Calu3
ENSG00000200327	RNA5SP62	1	RNA, 5S ribosomal pseudogene 62 [Source:HGNC Symbol;Acc:HGNC:42839]	rRNA_pseudogene	NA	0	NA	NA	NA	NA	NA	SARS2	huh75	mock	huh75
ENSG00000212527	RNA5SP63	1	RNA, 5S ribosomal pseudogene 63 [Source:HGNC Symbol;Acc:HGNC:42840]	rRNA_pseudogene	NA	0	NA	NA	NA	NA	NA	SARS2	Calu3	mock	Calu3
ENSG00000212527	RNA5SP63	1	RNA, 5S ribosomal pseudogene 63 [Source:HGNC Symbol;Acc:HGNC:42840]	rRNA_pseudogene	NA	0	NA	NA	NA	NA	NA	SARS2	huh75	mock	huh75
ENSG00000228289	AL355862.1	1	pseudogene similar to the likely ortholog of mouse gene rich cluster, C10 (GRCC10)	processed_pseudogene	NA	0	NA	NA	NA	NA	NA	SARS2	Calu3	mock	Calu3
ENSG00000228289	AL355862.1	1	pseudogene similar to the likely ortholog of mouse gene rich cluster, C10 (GRCC10)	processed_pseudogene	NA	0	NA	NA	NA	NA	NA	SARS2	huh75	mock	huh75
ENSG00000212538	U3	1	Small nucleolar RNA U3 [Source:RFAM;Acc:RF00012]	snoRNA	NA	0.0334091	0	6.00631	0	1	1	SARS2	Calu3	mock	Calu3
ENSG00000212538	U3	1	Small nucleolar RNA U3 [Source:RFAM;Acc:RF00012]	snoRNA	NA	0.0334091	-0.564161	6.00631	-0.093928	0.925166	1	SARS2	huh75	mock	huh75
ENSG00000225719	NMNAT1P2	1	NMNAT1 pseudogene 2 [Source:HGNC Symbol;Acc:HGNC:49164]	processed_pseudogene	NA	0	NA	NA	NA	NA	NA	SARS2	Calu3	mock	Calu3
ENSG00000225719	NMNAT1P2	1	NMNAT1 pseudogene 2 [Source:HGNC Symbol;Acc:HGNC:49164]	processed_pseudogene	NA	0	NA	NA	NA	NA	NA	SARS2	huh75	mock	huh75
ENSG00000199849	RNU5F-6P	1	RNA, U5F small nuclear 6, pseudogene [Source:HGNC Symbol;Acc:HGNC:42523]	snRNA	NA	0	NA	NA	NA	NA	NA	SARS2	Calu3	mock	Calu3
ENSG00000199849	RNU5F-6P	1	RNA, U5F small nuclear 6, pseudogene [Source:HGNC Symbol;Acc:HGNC:42523]	snRNA	NA	0	NA	NA	NA	NA	NA	SARS2	huh75	mock	huh75
ENSG00000213070	HMGB3P6	1	high mobility group box 3 pseudogene 6 [Source:HGNC Symbol;Acc:HGNC:39283]	processed_pseudogene	NA	0.0325738	0	6.00631	0	1	1	SARS2	Calu3	mock	Calu3
ENSG00000213070	HMGB3P6	1	high mobility group box 3 pseudogene 6 [Source:HGNC Symbol;Acc:HGNC:39283]	processed_pseudogene	NA	0.0325738	-0.564161	6.00631	-0.093928	0.925166	1	SARS2	huh75	mock	huh75
ENSG00000185630	PBX1	1	PBX homeobox 1 [Source:HGNC Symbol;Acc:HGNC:8632]	protein_coding	5087	383.273	-0.950909	0.10205	-9.31804	1.18507e-20	2.93275e-19	SARS2	Calu3	mock	Calu3
ENSG00000185630	PBX1	1	PBX homeobox 1 [Source:HGNC Symbol;Acc:HGNC:8632]	protein_coding	5087	383.273	0.0702003	0.096547	0.727111	0.467158	1	SARS2	huh75	mock	huh75
ENSG00000207082	RNU6-171P	1	RNA, U6 small nuclear 171, pseudogene [Source:HGNC Symbol;Acc:HGNC:47134]	snRNA	NA	0	NA	NA	NA	NA	NA	SARS2	Calu3	mock	Calu3
ENSG00000207082	RNU6-171P	1	RNA, U6 small nuclear 171, pseudogene [Source:HGNC Symbol;Acc:HGNC:47134]	snRNA	NA	0	NA	NA	NA	NA	NA	SARS2	huh75	mock	huh75
ENSG00000269887	AL391001.1	1	novel transcript, sense intronic to PBX1	lncRNA	NA	3.84057	-0.275632	0.697883	-0.394955	0.692876	1	SARS2	Calu3	mock	Calu3
ENSG00000269887	AL391001.1	1	novel transcript, sense intronic to PBX1	lncRNA	NA	3.84057	0.211986	0.700103	0.302792	0.762048	1	SARS2	huh75	mock	huh75
ENSG00000276359	Metazoa_SRP	1	Metazoan signal recognition particle RNA [Source:RFAM;Acc:RF00017]	misc_RNA	NA	0	NA	NA	NA	NA	NA	SARS2	Calu3	mock	Calu3
ENSG00000276359	Metazoa_SRP	1	Metazoan signal recognition particle RNA [Source:RFAM;Acc:RF00017]	misc_RNA	NA	0	NA	NA	NA	NA	NA	SARS2	huh75	mock	huh75
ENSG00000233693	PBX1-AS1	1	PBX1 antisense RNA 1 [Source:HGNC Symbol;Acc:HGNC:40425]	lncRNA	100505795	0	NA	NA	NA	NA	NA	SARS2	Calu3	mock	Calu3
ENSG00000233693	PBX1-AS1	1	PBX1 antisense RNA 1 [Source:HGNC Symbol;Acc:HGNC:40425]	lncRNA	100505795	0	NA	NA	NA	NA	NA	SARS2	huh75	mock	huh75
ENSG00000271917	AL357568.1	1	novel transcript	lncRNA	NA	0.0422973	0	6.00631	0	1	1	SARS2	Calu3	mock	Calu3
ENSG00000271917	AL357568.1	1	novel transcript	lncRNA	NA	0.0422973	1.3594	6.00631	0.226328	0.820946	1	SARS2	huh75	mock	huh75
ENSG00000201987	Y_RNA	1	Y RNA [Source:RFAM;Acc:RF00019]	misc_RNA	NA	0	NA	NA	NA	NA	NA	SARS2	Calu3	mock	Calu3
ENSG00000201987	Y_RNA	1	Y RNA [Source:RFAM;Acc:RF00019]	misc_RNA	NA	0	NA	NA	NA	NA	NA	SARS2	huh75	mock	huh75
ENSG00000225487	AL390119.1	1	ribosomal protein L35a (RPL35A) pseudogene	processed_pseudogene	NA	0	NA	NA	NA	NA	NA	SARS2	Calu3	mock	Calu3
ENSG00000225487	AL390119.1	1	ribosomal protein L35a (RPL35A) pseudogene	processed_pseudogene	NA	0	NA	NA	NA	NA	NA	SARS2	huh75	mock	huh75
ENSG00000201270	RNU6-755P	1	RNA, U6 small nuclear 755, pseudogene [Source:HGNC Symbol;Acc:HGNC:47718]	snRNA	NA	0	NA	NA	NA	NA	NA	SARS2	Calu3	mock	Calu3
ENSG00000201270	RNU6-755P	1	RNA, U6 small nuclear 755, pseudogene [Source:HGNC Symbol;Acc:HGNC:47718]	snRNA	NA	0	NA	NA	NA	NA	NA	SARS2	huh75	mock	huh75
ENSG00000162761	LMX1A	1	LIM homeobox transcription factor 1 alpha [Source:HGNC Symbol;Acc:HGNC:6653]	protein_coding	4009	0	NA	NA	NA	NA	NA	SARS2	Calu3	mock	Calu3
ENSG00000162761	LMX1A	1	LIM homeobox transcription factor 1 alpha [Source:HGNC Symbol;Acc:HGNC:6653]	protein_coding	4009	0	NA	NA	NA	NA	NA	SARS2	huh75	mock	huh75
ENSG00000224702	LMX1A-AS2	1	LMX1A antisense RNA 2 [Source:HGNC Symbol;Acc:HGNC:40343]	lncRNA	NA	0	NA	NA	NA	NA	NA	SARS2	Calu3	mock	Calu3
ENSG00000224702	LMX1A-AS2	1	LMX1A antisense RNA 2 [Source:HGNC Symbol;Acc:HGNC:40343]	lncRNA	NA	0	NA	NA	NA	NA	NA	SARS2	huh75	mock	huh75
ENSG00000238022	LMX1A-AS1	1	LMX1A antisense RNA 1 [Source:HGNC Symbol;Acc:HGNC:40344]	lncRNA	NA	0	NA	NA	NA	NA	NA	SARS2	Calu3	mock	Calu3
ENSG00000238022	LMX1A-AS1	1	LMX1A antisense RNA 1 [Source:HGNC Symbol;Acc:HGNC:40344]	lncRNA	NA	0	NA	NA	NA	NA	NA	SARS2	huh75	mock	huh75
ENSG00000143171	RXRG	1	retinoid X receptor gamma [Source:HGNC Symbol;Acc:HGNC:10479]	protein_coding	6258	0.335067	3.08703	5.25313	0.587655	0.556764	1	SARS2	Calu3	mock	Calu3
ENSG00000143171	RXRG	1	retinoid X receptor gamma [Source:HGNC Symbol;Acc:HGNC:10479]	protein_coding	6258	0.335067	0	5.33523	0	1	1	SARS2	huh75	mock	huh75
ENSG00000237463	LRRC52-AS1	1	LRRC52 antisense RNA 1 [Source:HGNC Symbol;Acc:HGNC:54044]	lncRNA	400794	0.272237	2.49242	5.95574	0.418489	0.675589	1	SARS2	Calu3	mock	Calu3
ENSG00000237463	LRRC52-AS1	1	LRRC52 antisense RNA 1 [Source:HGNC Symbol;Acc:HGNC:54044]	lncRNA	400794	0.272237	0	6.00631	0	1	1	SARS2	huh75	mock	huh75
ENSG00000230748	PRELID1P7	1	PRELID1 pseudogene 7 [Source:HGNC Symbol;Acc:HGNC:54772]	processed_pseudogene	NA	0	NA	NA	NA	NA	NA	SARS2	Calu3	mock	Calu3
ENSG00000230748	PRELID1P7	1	PRELID1 pseudogene 7 [Source:HGNC Symbol;Acc:HGNC:54772]	processed_pseudogene	NA	0	NA	NA	NA	NA	NA	SARS2	huh75	mock	huh75
ENSG00000162763	LRRC52	1	leucine rich repeat containing 52 [Source:HGNC Symbol;Acc:HGNC:32156]	protein_coding	440699	0	NA	NA	NA	NA	NA	SARS2	Calu3	mock	Calu3
ENSG00000162763	LRRC52	1	leucine rich repeat containing 52 [Source:HGNC Symbol;Acc:HGNC:32156]	protein_coding	440699	0	NA	NA	NA	NA	NA	SARS2	huh75	mock	huh75
ENSG00000237783	AL356441.2	1	ribosomal protein S2 (RPS2) pseudogene	processed_pseudogene	NA	0	NA	NA	NA	NA	NA	SARS2	Calu3	mock	Calu3
ENSG00000237783	AL356441.2	1	ribosomal protein S2 (RPS2) pseudogene	processed_pseudogene	NA	0	NA	NA	NA	NA	NA	SARS2	huh75	mock	huh75
ENSG00000236206	AL356441.1	1	novel transcript	lncRNA	NA	0.594485	1.33852	2.54844	0.525232	0.599422	1	SARS2	Calu3	mock	Calu3
ENSG00000236206	AL356441.1	1	novel transcript	lncRNA	NA	0.594485	0	2.77162	0	1	1	SARS2	huh75	mock	huh75
ENSG00000143198	MGST3	1	microsomal glutathione S-transferase 3 [Source:HGNC Symbol;Acc:HGNC:7064]	protein_coding	4259	541.785	-1.00062	0.0801525	-12.484	9.13178e-36	4.69973e-34	SARS2	Calu3	mock	Calu3
ENSG00000143198	MGST3	1	microsomal glutathione S-transferase 3 [Source:HGNC Symbol;Acc:HGNC:7064]	protein_coding	4259	541.785	-0.496375	0.0726862	-6.82901	8.55045e-12	1.36435e-09	SARS2	huh75	mock	huh75
ENSG00000143149	ALDH9A1	1	aldehyde dehydrogenase 9 family member A1 [Source:HGNC Symbol;Acc:HGNC:412]	protein_coding	223	420.065	-0.542777	0.100796	-5.3849	7.24829e-08	6.71088e-07	SARS2	Calu3	mock	Calu3
ENSG00000143149	ALDH9A1	1	aldehyde dehydrogenase 9 family member A1 [Source:HGNC Symbol;Acc:HGNC:412]	protein_coding	223	420.065	-0.277417	0.0917231	-3.0245	0.00249042	0.0476342	SARS2	huh75	mock	huh75
ENSG00000206990	AL451074.1	1		misc_RNA	NA	0	NA	NA	NA	NA	NA	SARS2	Calu3	mock	Calu3
ENSG00000206990	AL451074.1	1		misc_RNA	NA	0	NA	NA	NA	NA	NA	SARS2	huh75	mock	huh75
ENSG00000230175	AL451074.4	1	ribosomal protein S13 (RPS13) pseudogene	processed_pseudogene	NA	0.0693783	0	6.00631	0	1	1	SARS2	Calu3	mock	Calu3
ENSG00000230175	AL451074.4	1	ribosomal protein S13 (RPS13) pseudogene	processed_pseudogene	NA	0.0693783	0	6.00631	0	1	1	SARS2	huh75	mock	huh75
ENSG00000225272	AL451074.3	1	ribosomal protein L21 (RPL21) pseudogene	processed_pseudogene	NA	0.0418934	0	6.00631	0	1	1	SARS2	Calu3	mock	Calu3
ENSG00000225272	AL451074.3	1	ribosomal protein L21 (RPL21) pseudogene	processed_pseudogene	NA	0.0418934	0	6.00631	0	1	1	SARS2	huh75	mock	huh75
ENSG00000215838	AL451074.2	1	carbonic anhydrase XIV (CA14) pseudogene	transcribed_processed_pseudogene	440700	0.905286	-0.135495	1.4548	-0.0931367	0.925795	1	SARS2	Calu3	mock	Calu3
ENSG00000215838	AL451074.2	1	carbonic anhydrase XIV (CA14) pseudogene	transcribed_processed_pseudogene	440700	0.905286	0	1.99159	0	1	1	SARS2	huh75	mock	huh75
ENSG00000273365	AL451074.6	1	novel transcript	lncRNA	NA	0.850197	2.03408	2.30679	0.881778	0.377897	0.857009	SARS2	Calu3	mock	Calu3
ENSG00000273365	AL451074.6	1	novel transcript	lncRNA	NA	0.850197	2.25286	2.30044	0.979317	0.327424	1	SARS2	huh75	mock	huh75
ENSG00000143183	TMCO1	1	transmembrane and coiled-coil domains 1 [Source:HGNC Symbol;Acc:HGNC:18188]	protein_coding	54499	1052.09	-0.961705	0.0965965	-9.9559	2.3766e-23	6.75868e-22	SARS2	Calu3	mock	Calu3
ENSG00000143183	TMCO1	1	transmembrane and coiled-coil domains 1 [Source:HGNC Symbol;Acc:HGNC:18188]	protein_coding	54499	1052.09	0.0032486	0.0935143	0.0347391	0.972288	1	SARS2	huh75	mock	huh75
ENSG00000224358	TMCO1-AS1	1	TMCO1 antisense RNA 1 [Source:HGNC Symbol;Acc:HGNC:54046]	lncRNA	NA	9.13435	0.174385	0.488394	0.357059	0.721048	1	SARS2	Calu3	mock	Calu3
ENSG00000224358	TMCO1-AS1	1	TMCO1 antisense RNA 1 [Source:HGNC Symbol;Acc:HGNC:54046]	lncRNA	NA	9.13435	-0.950266	0.573121	-1.65806	0.0973064	0.605561	SARS2	huh75	mock	huh75
ENSG00000230659	AL451074.5	1	ribosomal protein L26 (RPL26) pseudogene	processed_pseudogene	NA	0	NA	NA	NA	NA	NA	SARS2	Calu3	mock	Calu3
ENSG00000230659	AL451074.5	1	ribosomal protein L26 (RPL26) pseudogene	processed_pseudogene	NA	0	NA	NA	NA	NA	NA	SARS2	huh75	mock	huh75
ENSG00000143179	UCK2	1	uridine-cytidine kinase 2 [Source:HGNC Symbol;Acc:HGNC:12562]	protein_coding	7371	735.625	0.3407	0.082626	4.1234	3.73321e-05	0.000253372	SARS2	Calu3	mock	Calu3
ENSG00000143179	UCK2	1	uridine-cytidine kinase 2 [Source:HGNC Symbol;Acc:HGNC:12562]	protein_coding	7371	735.625	-0.10673	0.0797701	-1.33797	0.180906	0.836448	SARS2	huh75	mock	huh75
ENSG00000236364	AL358115.1	1	novel transcript, antisense to UCK2	lncRNA	NA	0.736015	1.1798	2.6061	0.452708	0.650759	1	SARS2	Calu3	mock	Calu3
ENSG00000236364	AL358115.1	1	novel transcript, antisense to UCK2	lncRNA	NA	0.736015	-1.84155	2.41131	-0.763712	0.445039	1	SARS2	huh75	mock	huh75
ENSG00000283936	MIR3658	1	microRNA 3658 [Source:HGNC Symbol;Acc:HGNC:38963]	miRNA	100500832	0	NA	NA	NA	NA	NA	SARS2	Calu3	mock	Calu3
ENSG00000283936	MIR3658	1	microRNA 3658 [Source:HGNC Symbol;Acc:HGNC:38963]	miRNA	100500832	0	NA	NA	NA	NA	NA	SARS2	huh75	mock	huh75
ENSG00000271527	AL606495.1	1	post-GPI attachment to proteins 2 (PGAP2) pseudogene	processed_pseudogene	NA	0	NA	NA	NA	NA	NA	SARS2	Calu3	mock	Calu3
ENSG00000271527	AL606495.1	1	post-GPI attachment to proteins 2 (PGAP2) pseudogene	processed_pseudogene	NA	0	NA	NA	NA	NA	NA	SARS2	huh75	mock	huh75
ENSG00000226292	RPS3AP10	1	RPS3A pseudogene 10 [Source:HGNC Symbol;Acc:HGNC:36036]	processed_pseudogene	NA	0	NA	NA	NA	NA	NA	SARS2	Calu3	mock	Calu3
ENSG00000226292	RPS3AP10	1	RPS3A pseudogene 10 [Source:HGNC Symbol;Acc:HGNC:36036]	processed_pseudogene	NA	0	NA	NA	NA	NA	NA	SARS2	huh75	mock	huh75
ENSG00000207341	RNA5SP64	1	RNA, 5S ribosomal pseudogene 64 [Source:HGNC Symbol;Acc:HGNC:42841]	rRNA_pseudogene	NA	0	NA	NA	NA	NA	NA	SARS2	Calu3	mock	Calu3
ENSG00000207341	RNA5SP64	1	RNA, 5S ribosomal pseudogene 64 [Source:HGNC Symbol;Acc:HGNC:42841]	rRNA_pseudogene	NA	0	NA	NA	NA	NA	NA	SARS2	huh75	mock	huh75
ENSG00000188859	FAM78B	1	family with sequence similarity 78 member B [Source:HGNC Symbol;Acc:HGNC:13495]	protein_coding	149297	20.1413	0.157796	0.274209	0.575459	0.564981	1	SARS2	Calu3	mock	Calu3
ENSG00000188859	FAM78B	1	family with sequence similarity 78 member B [Source:HGNC Symbol;Acc:HGNC:13495]	protein_coding	149297	20.1413	1.62131	1.01971	1.58997	0.111842	0.655186	SARS2	huh75	mock	huh75
ENSG00000203307	FAM78B-AS1	1	FAM78B antisense RNA 1 [Source:HGNC Symbol;Acc:HGNC:40639]	lncRNA	NA	0.211104	-1.55669	5.98268	-0.2602	0.79471	1	SARS2	Calu3	mock	Calu3
ENSG00000203307	FAM78B-AS1	1	FAM78B antisense RNA 1 [Source:HGNC Symbol;Acc:HGNC:40639]	lncRNA	NA	0.211104	0.397618	6.00631	0.0662001	0.947219	1	SARS2	huh75	mock	huh75
ENSG00000230898	AL596087.3	1	novel transcript	lncRNA	NA	0.137152	1.17978	6.00631	0.196424	0.844278	1	SARS2	Calu3	mock	Calu3
ENSG00000230898	AL596087.3	1	novel transcript	lncRNA	NA	0.137152	0	6.00631	0	1	1	SARS2	huh75	mock	huh75
ENSG00000215952	MIR921	1	microRNA 921 [Source:HGNC Symbol;Acc:HGNC:33671]	miRNA	100126349	0	NA	NA	NA	NA	NA	SARS2	Calu3	mock	Calu3
ENSG00000215952	MIR921	1	microRNA 921 [Source:HGNC Symbol;Acc:HGNC:33671]	miRNA	100126349	0	NA	NA	NA	NA	NA	SARS2	huh75	mock	huh75
ENSG00000229588	AL596087.2	1	novel transcript	lncRNA	NA	0.0613562	0	6.00631	0	1	1	SARS2	Calu3	mock	Calu3
ENSG00000229588	AL596087.2	1	novel transcript	lncRNA	NA	0.0613562	0	6.00631	0	1	1	SARS2	huh75	mock	huh75
ENSG00000215835	AL596087.1	1	Ewing sarcoma breakpoint region 1 (EWSR1) pseudogene	processed_pseudogene	NA	6.5326	-0.608963	0.843036	-0.722345	0.470082	0.986711	SARS2	Calu3	mock	Calu3
ENSG00000215835	AL596087.1	1	Ewing sarcoma breakpoint region 1 (EWSR1) pseudogene	processed_pseudogene	NA	6.5326	-0.39513	0.707849	-0.558213	0.576699	1	SARS2	huh75	mock	huh75
ENSG00000225325	AL583804.1	1	novel transcript	lncRNA	NA	0	NA	NA	NA	NA	NA	SARS2	Calu3	mock	Calu3
ENSG00000225325	AL583804.1	1	novel transcript	lncRNA	NA	0	NA	NA	NA	NA	NA	SARS2	huh75	mock	huh75
ENSG00000230231	FMO7P	1	flavin containing dimethylaniline monoxygenase 7, pseudogene [Source:HGNC Symbol;Acc:HGNC:32208]	unprocessed_pseudogene	NA	0	NA	NA	NA	NA	NA	SARS2	Calu3	mock	Calu3
ENSG00000230231	FMO7P	1	flavin containing dimethylaniline monoxygenase 7, pseudogene [Source:HGNC Symbol;Acc:HGNC:32208]	unprocessed_pseudogene	NA	0	NA	NA	NA	NA	NA	SARS2	huh75	mock	huh75
ENSG00000234142	LINC01675	1	long intergenic non-protein coding RNA 1675 [Source:HGNC Symbol;Acc:HGNC:52463]	lncRNA	NA	0.135448	2.15992	5.97274	0.361629	0.717629	1	SARS2	Calu3	mock	Calu3
ENSG00000234142	LINC01675	1	long intergenic non-protein coding RNA 1675 [Source:HGNC Symbol;Acc:HGNC:52463]	lncRNA	NA	0.135448	0	6.00631	0	1	1	SARS2	huh75	mock	huh75
ENSG00000238087	FMO8P	1	flavin containing dimethylaniline monoxygenase 8, pseudogene [Source:HGNC Symbol;Acc:HGNC:32209]	unprocessed_pseudogene	NA	0	NA	NA	NA	NA	NA	SARS2	Calu3	mock	Calu3
ENSG00000238087	FMO8P	1	flavin containing dimethylaniline monoxygenase 8, pseudogene [Source:HGNC Symbol;Acc:HGNC:32209]	unprocessed_pseudogene	NA	0	NA	NA	NA	NA	NA	SARS2	huh75	mock	huh75
ENSG00000215834	FMO9P	1	flavin containing dimethylaniline monoxygenase 9, pseudogene [Source:HGNC Symbol;Acc:HGNC:32210]	transcribed_unprocessed_pseudogene	116123	0.146925	0	6.00631	0	1	1	SARS2	Calu3	mock	Calu3
ENSG00000215834	FMO9P	1	flavin containing dimethylaniline monoxygenase 9, pseudogene [Source:HGNC Symbol;Acc:HGNC:32210]	transcribed_unprocessed_pseudogene	116123	0.146925	-0.541192	5.97484	-0.0905785	0.927828	1	SARS2	huh75	mock	huh75
ENSG00000234984	FMO10P	1	flavin containing dimethylaniline monoxygenase 10, pseudogene [Source:HGNC Symbol;Acc:HGNC:32211]	unprocessed_pseudogene	NA	0	NA	NA	NA	NA	NA	SARS2	Calu3	mock	Calu3
ENSG00000234984	FMO10P	1	flavin containing dimethylaniline monoxygenase 10, pseudogene [Source:HGNC Symbol;Acc:HGNC:32211]	unprocessed_pseudogene	NA	0	NA	NA	NA	NA	NA	SARS2	huh75	mock	huh75
ENSG00000232341	RPL4P2	1	ribosomal protein L4 pseudogene 2 [Source:HGNC Symbol;Acc:HGNC:36836]	processed_pseudogene	NA	0.0828324	1.17978	6.00631	0.196424	0.844278	1	SARS2	Calu3	mock	Calu3
ENSG00000232341	RPL4P2	1	ribosomal protein L4 pseudogene 2 [Source:HGNC Symbol;Acc:HGNC:36836]	processed_pseudogene	NA	0.0828324	0	6.00631	0	1	1	SARS2	huh75	mock	huh75
ENSG00000232148	FMO11P	1	flavin containing dimethylaniline monoxygenase 11, pseudogene [Source:HGNC Symbol;Acc:HGNC:32212]	unprocessed_pseudogene	NA	0	NA	NA	NA	NA	NA	SARS2	Calu3	mock	Calu3
ENSG00000232148	FMO11P	1	flavin containing dimethylaniline monoxygenase 11, pseudogene [Source:HGNC Symbol;Acc:HGNC:32212]	unprocessed_pseudogene	NA	0	NA	NA	NA	NA	NA	SARS2	huh75	mock	huh75
ENSG00000232223	CNN2P10	1	calponin 2 pseudogene 10 [Source:HGNC Symbol;Acc:HGNC:39535]	processed_pseudogene	NA	0	NA	NA	NA	NA	NA	SARS2	Calu3	mock	Calu3
ENSG00000232223	CNN2P10	1	calponin 2 pseudogene 10 [Source:HGNC Symbol;Acc:HGNC:39535]	processed_pseudogene	NA	0	NA	NA	NA	NA	NA	SARS2	huh75	mock	huh75
ENSG00000143157	POGK	1	pogo transposable element derived with KRAB domain [Source:HGNC Symbol;Acc:HGNC:18800]	protein_coding	57645	1008.93	0.388255	0.0579218	6.70309	2.04064e-11	2.61323e-10	SARS2	Calu3	mock	Calu3
ENSG00000143157	POGK	1	pogo transposable element derived with KRAB domain [Source:HGNC Symbol;Acc:HGNC:18800]	protein_coding	57645	1008.93	0.0659724	0.0590921	1.11643	0.264236	1	SARS2	huh75	mock	huh75
ENSG00000152382	TADA1	1	transcriptional adaptor 1 [Source:HGNC Symbol;Acc:HGNC:30631]	protein_coding	117143	198.882	0.612746	0.129544	4.73004	2.24477e-06	1.77865e-05	SARS2	Calu3	mock	Calu3
ENSG00000152382	TADA1	1	transcriptional adaptor 1 [Source:HGNC Symbol;Acc:HGNC:30631]	protein_coding	117143	198.882	-0.0224606	0.11688	-0.192168	0.847611	1	SARS2	huh75	mock	huh75
ENSG00000225171	DUTP6	1	deoxyuridine triphosphatase pseudogene 6 [Source:HGNC Symbol;Acc:HGNC:39519]	processed_pseudogene	NA	2.42734	1.49824	1.21488	1.23324	0.217486	0.576576	SARS2	Calu3	mock	Calu3
ENSG00000225171	DUTP6	1	deoxyuridine triphosphatase pseudogene 6 [Source:HGNC Symbol;Acc:HGNC:39519]	processed_pseudogene	NA	2.42734	-2.30533	1.4738	-1.56421	0.117769	0.673246	SARS2	huh75	mock	huh75
ENSG00000143195	ILDR2	1	immunoglobulin like domain containing receptor 2 [Source:HGNC Symbol;Acc:HGNC:18131]	protein_coding	387597	1.88821	-0.815195	1.11863	-0.728744	0.466159	0.981316	SARS2	Calu3	mock	Calu3
ENSG00000143195	ILDR2	1	immunoglobulin like domain containing receptor 2 [Source:HGNC Symbol;Acc:HGNC:18131]	protein_coding	387597	1.88821	-1.4605	1.79465	-0.813808	0.415755	1	SARS2	huh75	mock	huh75
ENSG00000143194	MAEL	1	maelstrom spermatogenic transposon silencer [Source:HGNC Symbol;Acc:HGNC:25929]	protein_coding	84944	0.176621	1.25266	5.96968	0.209836	0.833795	1	SARS2	Calu3	mock	Calu3
ENSG00000143194	MAEL	1	maelstrom spermatogenic transposon silencer [Source:HGNC Symbol;Acc:HGNC:25929]	protein_coding	84944	0.176621	0	6.00631	0	1	1	SARS2	huh75	mock	huh75
ENSG00000200036	RNA5SP65	1	RNA, 5S ribosomal pseudogene 65 [Source:HGNC Symbol;Acc:HGNC:42842]	rRNA_pseudogene	NA	0	NA	NA	NA	NA	NA	SARS2	Calu3	mock	Calu3
ENSG00000200036	RNA5SP65	1	RNA, 5S ribosomal pseudogene 65 [Source:HGNC Symbol;Acc:HGNC:42842]	rRNA_pseudogene	NA	0	NA	NA	NA	NA	NA	SARS2	huh75	mock	huh75
ENSG00000227907	AL158837.1	1	novel transcript	lncRNA	NA	0	NA	NA	NA	NA	NA	SARS2	Calu3	mock	Calu3
ENSG00000227907	AL158837.1	1	novel transcript	lncRNA	NA	0	NA	NA	NA	NA	NA	SARS2	huh75	mock	huh75
ENSG00000143167	GPA33	1	glycoprotein A33 [Source:HGNC Symbol;Acc:HGNC:4445]	protein_coding	10223	0.308859	0.218006	3.74421	0.0582248	0.95357	1	SARS2	Calu3	mock	Calu3
ENSG00000143167	GPA33	1	glycoprotein A33 [Source:HGNC Symbol;Acc:HGNC:4445]	protein_coding	10223	0.308859	0	3.74421	0	1	1	SARS2	huh75	mock	huh75
ENSG00000198842	DUSP27	1	dual specificity phosphatase 27, atypical [Source:HGNC Symbol;Acc:HGNC:25034]	protein_coding	92235	0.0829053	0	6.00631	0	1	1	SARS2	Calu3	mock	Calu3
ENSG00000198842	DUSP27	1	dual specificity phosphatase 27, atypical [Source:HGNC Symbol;Acc:HGNC:25034]	protein_coding	92235	0.0829053	0	6.00631	0	1	1	SARS2	huh75	mock	huh75
ENSG00000213068	AL451050.1	1	ribosomal protein S17 (RPS17) pseudogene	processed_pseudogene	NA	0	NA	NA	NA	NA	NA	SARS2	Calu3	mock	Calu3
ENSG00000213068	AL451050.1	1	ribosomal protein S17 (RPS17) pseudogene	processed_pseudogene	NA	0	NA	NA	NA	NA	NA	SARS2	huh75	mock	huh75
ENSG00000231605	LINC01363	1	long intergenic non-protein coding RNA 1363 [Source:HGNC Symbol;Acc:HGNC:50598]	lncRNA	101928484	0.343511	3.65491	5.91929	0.617458	0.536933	1	SARS2	Calu3	mock	Calu3
ENSG00000231605	LINC01363	1	long intergenic non-protein coding RNA 1363 [Source:HGNC Symbol;Acc:HGNC:50598]	lncRNA	101928484	0.343511	0	6.00631	0	1	1	SARS2	huh75	mock	huh75
ENSG00000272205	AL451050.2	1	novel transcript	lncRNA	NA	3.70371	1.08424	0.946703	1.14528	0.252095	0.645696	SARS2	Calu3	mock	Calu3
ENSG00000272205	AL451050.2	1	novel transcript	lncRNA	NA	3.70371	0.194687	1.06071	0.183544	0.854371	1	SARS2	huh75	mock	huh75
ENSG00000143190	POU2F1	1	POU class 2 homeobox 1 [Source:HGNC Symbol;Acc:HGNC:9212]	protein_coding	5451	850.645	0.444272	0.0912016	4.87132	1.10856e-06	9.07014e-06	SARS2	Calu3	mock	Calu3
[truncated: 119,401 more rows]
