# Supplementary material for: A genome-wide arrayed CRISPR screen identifies PLSCR1 as an intrinsic barrier to SARS-CoV-2 entry that recent virus variants have evolved to resist
Source: PLoS Biol. 2024 Sep 24;22(9):e3002767. doi: 10.1371/journal.pbio.3002767 (PMC11486371; doi:10.1371/journal.pbio.3002767)
Supplement: S4 Table — (XLSX) [file pbio.3002767.s018.xlsx]

## Sheet: Supp Table 04 mRNA-seq IFN trea
Gene.stable.ID	Cells	Treatment	Sample.ID	Count	Gene	Chromosome	Gene.description	Biotype	Entrezgene
ENSG00000000003	Calu3	IFNA	S40	1883.88	TSPAN6	X	tetraspanin 6 [Source:HGNC Symbol;Acc:HGNC:11858]	protein_coding	7105
ENSG00000000003	Calu3	IFNA	S41	1684.09	TSPAN6	X	tetraspanin 6 [Source:HGNC Symbol;Acc:HGNC:11858]	protein_coding	7105
ENSG00000000003	Calu3	IFNA	S42	1846.94	TSPAN6	X	tetraspanin 6 [Source:HGNC Symbol;Acc:HGNC:11858]	protein_coding	7105
ENSG00000000003	Calu3	Mock	S37	2073.18	TSPAN6	X	tetraspanin 6 [Source:HGNC Symbol;Acc:HGNC:11858]	protein_coding	7105
ENSG00000000003	Calu3	Mock	S38	2012.33	TSPAN6	X	tetraspanin 6 [Source:HGNC Symbol;Acc:HGNC:11858]	protein_coding	7105
ENSG00000000003	Calu3	Mock	S39	2045.42	TSPAN6	X	tetraspanin 6 [Source:HGNC Symbol;Acc:HGNC:11858]	protein_coding	7105
ENSG00000000003	Huh75	IFNA	S16	1510.95	TSPAN6	X	tetraspanin 6 [Source:HGNC Symbol;Acc:HGNC:11858]	protein_coding	7105
ENSG00000000003	Huh75	IFNA	S17	1465.32	TSPAN6	X	tetraspanin 6 [Source:HGNC Symbol;Acc:HGNC:11858]	protein_coding	7105
ENSG00000000003	Huh75	IFNA	S18	1317.74	TSPAN6	X	tetraspanin 6 [Source:HGNC Symbol;Acc:HGNC:11858]	protein_coding	7105
ENSG00000000003	Huh75	Mock	S13	1576.47	TSPAN6	X	tetraspanin 6 [Source:HGNC Symbol;Acc:HGNC:11858]	protein_coding	7105
ENSG00000000003	Huh75	Mock	S14	1385.48	TSPAN6	X	tetraspanin 6 [Source:HGNC Symbol;Acc:HGNC:11858]	protein_coding	7105
ENSG00000000003	Huh75	Mock	S15	1580.8	TSPAN6	X	tetraspanin 6 [Source:HGNC Symbol;Acc:HGNC:11858]	protein_coding	7105
ENSG00000000005	Calu3	IFNA	S40	0	TNMD	X	tenomodulin [Source:HGNC Symbol;Acc:HGNC:17757]	protein_coding	64102
ENSG00000000005	Calu3	IFNA	S41	0	TNMD	X	tenomodulin [Source:HGNC Symbol;Acc:HGNC:17757]	protein_coding	64102
ENSG00000000005	Calu3	IFNA	S42	0	TNMD	X	tenomodulin [Source:HGNC Symbol;Acc:HGNC:17757]	protein_coding	64102
ENSG00000000005	Calu3	Mock	S37	0	TNMD	X	tenomodulin [Source:HGNC Symbol;Acc:HGNC:17757]	protein_coding	64102
ENSG00000000005	Calu3	Mock	S38	0.993251	TNMD	X	tenomodulin [Source:HGNC Symbol;Acc:HGNC:17757]	protein_coding	64102
ENSG00000000005	Calu3	Mock	S39	0	TNMD	X	tenomodulin [Source:HGNC Symbol;Acc:HGNC:17757]	protein_coding	64102
ENSG00000000005	Huh75	IFNA	S16	3.23776	TNMD	X	tenomodulin [Source:HGNC Symbol;Acc:HGNC:17757]	protein_coding	64102
ENSG00000000005	Huh75	IFNA	S17	2.65136	TNMD	X	tenomodulin [Source:HGNC Symbol;Acc:HGNC:17757]	protein_coding	64102
ENSG00000000005	Huh75	IFNA	S18	1.0757	TNMD	X	tenomodulin [Source:HGNC Symbol;Acc:HGNC:17757]	protein_coding	64102
ENSG00000000005	Huh75	Mock	S13	0	TNMD	X	tenomodulin [Source:HGNC Symbol;Acc:HGNC:17757]	protein_coding	64102
ENSG00000000005	Huh75	Mock	S14	0	TNMD	X	tenomodulin [Source:HGNC Symbol;Acc:HGNC:17757]	protein_coding	64102
ENSG00000000005	Huh75	Mock	S15	1.06883	TNMD	X	tenomodulin [Source:HGNC Symbol;Acc:HGNC:17757]	protein_coding	64102
ENSG00000000419	Calu3	IFNA	S40	1836.42	DPM1	20	dolichyl-phosphate mannosyltransferase subunit 1, catalytic [Source:HGNC Symbol;Acc:HGNC:3005]	protein_coding	8813
ENSG00000000419	Calu3	IFNA	S41	1528.94	DPM1	20	dolichyl-phosphate mannosyltransferase subunit 1, catalytic [Source:HGNC Symbol;Acc:HGNC:3005]	protein_coding	8813
ENSG00000000419	Calu3	IFNA	S42	1681.24	DPM1	20	dolichyl-phosphate mannosyltransferase subunit 1, catalytic [Source:HGNC Symbol;Acc:HGNC:3005]	protein_coding	8813
ENSG00000000419	Calu3	Mock	S37	1796.76	DPM1	20	dolichyl-phosphate mannosyltransferase subunit 1, catalytic [Source:HGNC Symbol;Acc:HGNC:3005]	protein_coding	8813
ENSG00000000419	Calu3	Mock	S38	1588.21	DPM1	20	dolichyl-phosphate mannosyltransferase subunit 1, catalytic [Source:HGNC Symbol;Acc:HGNC:3005]	protein_coding	8813
ENSG00000000419	Calu3	Mock	S39	1699.93	DPM1	20	dolichyl-phosphate mannosyltransferase subunit 1, catalytic [Source:HGNC Symbol;Acc:HGNC:3005]	protein_coding	8813
ENSG00000000419	Huh75	IFNA	S16	1224.95	DPM1	20	dolichyl-phosphate mannosyltransferase subunit 1, catalytic [Source:HGNC Symbol;Acc:HGNC:3005]	protein_coding	8813
ENSG00000000419	Huh75	IFNA	S17	956.259	DPM1	20	dolichyl-phosphate mannosyltransferase subunit 1, catalytic [Source:HGNC Symbol;Acc:HGNC:3005]	protein_coding	8813
ENSG00000000419	Huh75	IFNA	S18	811.081	DPM1	20	dolichyl-phosphate mannosyltransferase subunit 1, catalytic [Source:HGNC Symbol;Acc:HGNC:3005]	protein_coding	8813
ENSG00000000419	Huh75	Mock	S13	1135.15	DPM1	20	dolichyl-phosphate mannosyltransferase subunit 1, catalytic [Source:HGNC Symbol;Acc:HGNC:3005]	protein_coding	8813
ENSG00000000419	Huh75	Mock	S14	1089.58	DPM1	20	dolichyl-phosphate mannosyltransferase subunit 1, catalytic [Source:HGNC Symbol;Acc:HGNC:3005]	protein_coding	8813
ENSG00000000419	Huh75	Mock	S15	1220.6	DPM1	20	dolichyl-phosphate mannosyltransferase subunit 1, catalytic [Source:HGNC Symbol;Acc:HGNC:3005]	protein_coding	8813
ENSG00000000457	Calu3	IFNA	S40	409.443	SCYL3	1	SCY1 like pseudokinase 3 [Source:HGNC Symbol;Acc:HGNC:19285]	protein_coding	57147
ENSG00000000457	Calu3	IFNA	S41	393.284	SCYL3	1	SCY1 like pseudokinase 3 [Source:HGNC Symbol;Acc:HGNC:19285]	protein_coding	57147
ENSG00000000457	Calu3	IFNA	S42	476.755	SCYL3	1	SCY1 like pseudokinase 3 [Source:HGNC Symbol;Acc:HGNC:19285]	protein_coding	57147
ENSG00000000457	Calu3	Mock	S37	426.776	SCYL3	1	SCY1 like pseudokinase 3 [Source:HGNC Symbol;Acc:HGNC:19285]	protein_coding	57147
ENSG00000000457	Calu3	Mock	S38	377.436	SCYL3	1	SCY1 like pseudokinase 3 [Source:HGNC Symbol;Acc:HGNC:19285]	protein_coding	57147
ENSG00000000457	Calu3	Mock	S39	394.408	SCYL3	1	SCY1 like pseudokinase 3 [Source:HGNC Symbol;Acc:HGNC:19285]	protein_coding	57147
ENSG00000000457	Huh75	IFNA	S16	415.512	SCYL3	1	SCY1 like pseudokinase 3 [Source:HGNC Symbol;Acc:HGNC:19285]	protein_coding	57147
ENSG00000000457	Huh75	IFNA	S17	405.659	SCYL3	1	SCY1 like pseudokinase 3 [Source:HGNC Symbol;Acc:HGNC:19285]	protein_coding	57147
ENSG00000000457	Huh75	IFNA	S18	422.752	SCYL3	1	SCY1 like pseudokinase 3 [Source:HGNC Symbol;Acc:HGNC:19285]	protein_coding	57147
ENSG00000000457	Huh75	Mock	S13	367.389	SCYL3	1	SCY1 like pseudokinase 3 [Source:HGNC Symbol;Acc:HGNC:19285]	protein_coding	57147
ENSG00000000457	Huh75	Mock	S14	311.92	SCYL3	1	SCY1 like pseudokinase 3 [Source:HGNC Symbol;Acc:HGNC:19285]	protein_coding	57147
ENSG00000000457	Huh75	Mock	S15	406.156	SCYL3	1	SCY1 like pseudokinase 3 [Source:HGNC Symbol;Acc:HGNC:19285]	protein_coding	57147
ENSG00000000460	Calu3	IFNA	S40	542.981	C1orf112	1	chromosome 1 open reading frame 112 [Source:HGNC Symbol;Acc:HGNC:25565]	protein_coding	55732
ENSG00000000460	Calu3	IFNA	S41	483.487	C1orf112	1	chromosome 1 open reading frame 112 [Source:HGNC Symbol;Acc:HGNC:25565]	protein_coding	55732
ENSG00000000460	Calu3	IFNA	S42	541.678	C1orf112	1	chromosome 1 open reading frame 112 [Source:HGNC Symbol;Acc:HGNC:25565]	protein_coding	55732
ENSG00000000460	Calu3	Mock	S37	540.708	C1orf112	1	chromosome 1 open reading frame 112 [Source:HGNC Symbol;Acc:HGNC:25565]	protein_coding	55732
ENSG00000000460	Calu3	Mock	S38	529.403	C1orf112	1	chromosome 1 open reading frame 112 [Source:HGNC Symbol;Acc:HGNC:25565]	protein_coding	55732
ENSG00000000460	Calu3	Mock	S39	468.805	C1orf112	1	chromosome 1 open reading frame 112 [Source:HGNC Symbol;Acc:HGNC:25565]	protein_coding	55732
ENSG00000000460	Huh75	IFNA	S16	500.773	C1orf112	1	chromosome 1 open reading frame 112 [Source:HGNC Symbol;Acc:HGNC:25565]	protein_coding	55732
ENSG00000000460	Huh75	IFNA	S17	479.897	C1orf112	1	chromosome 1 open reading frame 112 [Source:HGNC Symbol;Acc:HGNC:25565]	protein_coding	55732
ENSG00000000460	Huh75	IFNA	S18	447.493	C1orf112	1	chromosome 1 open reading frame 112 [Source:HGNC Symbol;Acc:HGNC:25565]	protein_coding	55732
ENSG00000000460	Huh75	Mock	S13	458.383	C1orf112	1	chromosome 1 open reading frame 112 [Source:HGNC Symbol;Acc:HGNC:25565]	protein_coding	55732
ENSG00000000460	Huh75	Mock	S14	416.606	C1orf112	1	chromosome 1 open reading frame 112 [Source:HGNC Symbol;Acc:HGNC:25565]	protein_coding	55732
ENSG00000000460	Huh75	Mock	S15	467.079	C1orf112	1	chromosome 1 open reading frame 112 [Source:HGNC Symbol;Acc:HGNC:25565]	protein_coding	55732
ENSG00000000938	Calu3	IFNA	S40	0	FGR	1	FGR proto-oncogene, Src family tyrosine kinase [Source:HGNC Symbol;Acc:HGNC:3697]	protein_coding	2268
ENSG00000000938	Calu3	IFNA	S41	0	FGR	1	FGR proto-oncogene, Src family tyrosine kinase [Source:HGNC Symbol;Acc:HGNC:3697]	protein_coding	2268
ENSG00000000938	Calu3	IFNA	S42	0	FGR	1	FGR proto-oncogene, Src family tyrosine kinase [Source:HGNC Symbol;Acc:HGNC:3697]	protein_coding	2268
ENSG00000000938	Calu3	Mock	S37	0	FGR	1	FGR proto-oncogene, Src family tyrosine kinase [Source:HGNC Symbol;Acc:HGNC:3697]	protein_coding	2268
ENSG00000000938	Calu3	Mock	S38	0	FGR	1	FGR proto-oncogene, Src family tyrosine kinase [Source:HGNC Symbol;Acc:HGNC:3697]	protein_coding	2268
ENSG00000000938	Calu3	Mock	S39	0	FGR	1	FGR proto-oncogene, Src family tyrosine kinase [Source:HGNC Symbol;Acc:HGNC:3697]	protein_coding	2268
ENSG00000000938	Huh75	IFNA	S16	0	FGR	1	FGR proto-oncogene, Src family tyrosine kinase [Source:HGNC Symbol;Acc:HGNC:3697]	protein_coding	2268
ENSG00000000938	Huh75	IFNA	S17	0	FGR	1	FGR proto-oncogene, Src family tyrosine kinase [Source:HGNC Symbol;Acc:HGNC:3697]	protein_coding	2268
ENSG00000000938	Huh75	IFNA	S18	0	FGR	1	FGR proto-oncogene, Src family tyrosine kinase [Source:HGNC Symbol;Acc:HGNC:3697]	protein_coding	2268
ENSG00000000938	Huh75	Mock	S13	0	FGR	1	FGR proto-oncogene, Src family tyrosine kinase [Source:HGNC Symbol;Acc:HGNC:3697]	protein_coding	2268
ENSG00000000938	Huh75	Mock	S14	0	FGR	1	FGR proto-oncogene, Src family tyrosine kinase [Source:HGNC Symbol;Acc:HGNC:3697]	protein_coding	2268
ENSG00000000938	Huh75	Mock	S15	0	FGR	1	FGR proto-oncogene, Src family tyrosine kinase [Source:HGNC Symbol;Acc:HGNC:3697]	protein_coding	2268
ENSG00000000971	Calu3	IFNA	S40	465.727	CFH	1	complement factor H [Source:HGNC Symbol;Acc:HGNC:4883]	protein_coding	3075
ENSG00000000971	Calu3	IFNA	S41	348.183	CFH	1	complement factor H [Source:HGNC Symbol;Acc:HGNC:4883]	protein_coding	3075
ENSG00000000971	Calu3	IFNA	S42	332.372	CFH	1	complement factor H [Source:HGNC Symbol;Acc:HGNC:4883]	protein_coding	3075
ENSG00000000971	Calu3	Mock	S37	43.8917	CFH	1	complement factor H [Source:HGNC Symbol;Acc:HGNC:4883]	protein_coding	3075
ENSG00000000971	Calu3	Mock	S38	31.784	CFH	1	complement factor H [Source:HGNC Symbol;Acc:HGNC:4883]	protein_coding	3075
ENSG00000000971	Calu3	Mock	S39	32.6126	CFH	1	complement factor H [Source:HGNC Symbol;Acc:HGNC:4883]	protein_coding	3075
ENSG00000000971	Huh75	IFNA	S16	1281.07	CFH	1	complement factor H [Source:HGNC Symbol;Acc:HGNC:4883]	protein_coding	3075
ENSG00000000971	Huh75	IFNA	S17	1065.85	CFH	1	complement factor H [Source:HGNC Symbol;Acc:HGNC:4883]	protein_coding	3075
ENSG00000000971	Huh75	IFNA	S18	1157.46	CFH	1	complement factor H [Source:HGNC Symbol;Acc:HGNC:4883]	protein_coding	3075
ENSG00000000971	Huh75	Mock	S13	741.602	CFH	1	complement factor H [Source:HGNC Symbol;Acc:HGNC:4883]	protein_coding	3075
ENSG00000000971	Huh75	Mock	S14	742.413	CFH	1	complement factor H [Source:HGNC Symbol;Acc:HGNC:4883]	protein_coding	3075
ENSG00000000971	Huh75	Mock	S15	818.724	CFH	1	complement factor H [Source:HGNC Symbol;Acc:HGNC:4883]	protein_coding	3075
ENSG00000001036	Calu3	IFNA	S40	983.325	FUCA2	6	alpha-L-fucosidase 2 [Source:HGNC Symbol;Acc:HGNC:4008]	protein_coding	2519
ENSG00000001036	Calu3	IFNA	S41	957.051	FUCA2	6	alpha-L-fucosidase 2 [Source:HGNC Symbol;Acc:HGNC:4008]	protein_coding	2519
ENSG00000001036	Calu3	IFNA	S42	968.044	FUCA2	6	alpha-L-fucosidase 2 [Source:HGNC Symbol;Acc:HGNC:4008]	protein_coding	2519
ENSG00000001036	Calu3	Mock	S37	919.857	FUCA2	6	alpha-L-fucosidase 2 [Source:HGNC Symbol;Acc:HGNC:4008]	protein_coding	2519
ENSG00000001036	Calu3	Mock	S38	944.582	FUCA2	6	alpha-L-fucosidase 2 [Source:HGNC Symbol;Acc:HGNC:4008]	protein_coding	2519
ENSG00000001036	Calu3	Mock	S39	1012.01	FUCA2	6	alpha-L-fucosidase 2 [Source:HGNC Symbol;Acc:HGNC:4008]	protein_coding	2519
ENSG00000001036	Huh75	IFNA	S16	3280.93	FUCA2	6	alpha-L-fucosidase 2 [Source:HGNC Symbol;Acc:HGNC:4008]	protein_coding	2519
ENSG00000001036	Huh75	IFNA	S17	3132.15	FUCA2	6	alpha-L-fucosidase 2 [Source:HGNC Symbol;Acc:HGNC:4008]	protein_coding	2519
ENSG00000001036	Huh75	IFNA	S18	2911.93	FUCA2	6	alpha-L-fucosidase 2 [Source:HGNC Symbol;Acc:HGNC:4008]	protein_coding	2519
ENSG00000001036	Huh75	Mock	S13	2943.66	FUCA2	6	alpha-L-fucosidase 2 [Source:HGNC Symbol;Acc:HGNC:4008]	protein_coding	2519
ENSG00000001036	Huh75	Mock	S14	2996.36	FUCA2	6	alpha-L-fucosidase 2 [Source:HGNC Symbol;Acc:HGNC:4008]	protein_coding	2519
ENSG00000001036	Huh75	Mock	S15	2938.22	FUCA2	6	alpha-L-fucosidase 2 [Source:HGNC Symbol;Acc:HGNC:4008]	protein_coding	2519
ENSG00000001084	Calu3	IFNA	S40	1048.44	GCLC	6	glutamate-cysteine ligase catalytic subunit [Source:HGNC Symbol;Acc:HGNC:4311]	protein_coding	2729
ENSG00000001084	Calu3	IFNA	S41	973.288	GCLC	6	glutamate-cysteine ligase catalytic subunit [Source:HGNC Symbol;Acc:HGNC:4311]	protein_coding	2729
ENSG00000001084	Calu3	IFNA	S42	1078.51	GCLC	6	glutamate-cysteine ligase catalytic subunit [Source:HGNC Symbol;Acc:HGNC:4311]	protein_coding	2729
ENSG00000001084	Calu3	Mock	S37	978.691	GCLC	6	glutamate-cysteine ligase catalytic subunit [Source:HGNC Symbol;Acc:HGNC:4311]	protein_coding	2729
ENSG00000001084	Calu3	Mock	S38	948.555	GCLC	6	glutamate-cysteine ligase catalytic subunit [Source:HGNC Symbol;Acc:HGNC:4311]	protein_coding	2729
ENSG00000001084	Calu3	Mock	S39	956.975	GCLC	6	glutamate-cysteine ligase catalytic subunit [Source:HGNC Symbol;Acc:HGNC:4311]	protein_coding	2729
ENSG00000001084	Huh75	IFNA	S16	1077.09	GCLC	6	glutamate-cysteine ligase catalytic subunit [Source:HGNC Symbol;Acc:HGNC:4311]	protein_coding	2729
ENSG00000001084	Huh75	IFNA	S17	963.329	GCLC	6	glutamate-cysteine ligase catalytic subunit [Source:HGNC Symbol;Acc:HGNC:4311]	protein_coding	2729
ENSG00000001084	Huh75	IFNA	S18	947.695	GCLC	6	glutamate-cysteine ligase catalytic subunit [Source:HGNC Symbol;Acc:HGNC:4311]	protein_coding	2729
ENSG00000001084	Huh75	Mock	S13	876.956	GCLC	6	glutamate-cysteine ligase catalytic subunit [Source:HGNC Symbol;Acc:HGNC:4311]	protein_coding	2729
ENSG00000001084	Huh75	Mock	S14	839.621	GCLC	6	glutamate-cysteine ligase catalytic subunit [Source:HGNC Symbol;Acc:HGNC:4311]	protein_coding	2729
ENSG00000001084	Huh75	Mock	S15	979.049	GCLC	6	glutamate-cysteine ligase catalytic subunit [Source:HGNC Symbol;Acc:HGNC:4311]	protein_coding	2729
ENSG00000001167	Calu3	IFNA	S40	526.427	NFYA	6	nuclear transcription factor Y subunit alpha [Source:HGNC Symbol;Acc:HGNC:7804]	protein_coding	4800
ENSG00000001167	Calu3	IFNA	S41	515.058	NFYA	6	nuclear transcription factor Y subunit alpha [Source:HGNC Symbol;Acc:HGNC:7804]	protein_coding	4800
ENSG00000001167	Calu3	IFNA	S42	494.197	NFYA	6	nuclear transcription factor Y subunit alpha [Source:HGNC Symbol;Acc:HGNC:7804]	protein_coding	4800
ENSG00000001167	Calu3	Mock	S37	645.301	NFYA	6	nuclear transcription factor Y subunit alpha [Source:HGNC Symbol;Acc:HGNC:7804]	protein_coding	4800
ENSG00000001167	Calu3	Mock	S38	592.971	NFYA	6	nuclear transcription factor Y subunit alpha [Source:HGNC Symbol;Acc:HGNC:7804]	protein_coding	4800
ENSG00000001167	Calu3	Mock	S39	579.892	NFYA	6	nuclear transcription factor Y subunit alpha [Source:HGNC Symbol;Acc:HGNC:7804]	protein_coding	4800
ENSG00000001167	Huh75	IFNA	S16	1164.51	NFYA	6	nuclear transcription factor Y subunit alpha [Source:HGNC Symbol;Acc:HGNC:7804]	protein_coding	4800
ENSG00000001167	Huh75	IFNA	S17	1209.91	NFYA	6	nuclear transcription factor Y subunit alpha [Source:HGNC Symbol;Acc:HGNC:7804]	protein_coding	4800
ENSG00000001167	Huh75	IFNA	S18	1111.2	NFYA	6	nuclear transcription factor Y subunit alpha [Source:HGNC Symbol;Acc:HGNC:7804]	protein_coding	4800
ENSG00000001167	Huh75	Mock	S13	1372.87	NFYA	6	nuclear transcription factor Y subunit alpha [Source:HGNC Symbol;Acc:HGNC:7804]	protein_coding	4800
ENSG00000001167	Huh75	Mock	S14	1418.6	NFYA	6	nuclear transcription factor Y subunit alpha [Source:HGNC Symbol;Acc:HGNC:7804]	protein_coding	4800
ENSG00000001167	Huh75	Mock	S15	1462.16	NFYA	6	nuclear transcription factor Y subunit alpha [Source:HGNC Symbol;Acc:HGNC:7804]	protein_coding	4800
ENSG00000001460	Calu3	IFNA	S40	162.232	STPG1	1	sperm tail PG-rich repeat containing 1 [Source:HGNC Symbol;Acc:HGNC:28070]	protein_coding	90529
ENSG00000001460	Calu3	IFNA	S41	134.402	STPG1	1	sperm tail PG-rich repeat containing 1 [Source:HGNC Symbol;Acc:HGNC:28070]	protein_coding	90529
ENSG00000001460	Calu3	IFNA	S42	171.515	STPG1	1	sperm tail PG-rich repeat containing 1 [Source:HGNC Symbol;Acc:HGNC:28070]	protein_coding	90529
ENSG00000001460	Calu3	Mock	S37	170.897	STPG1	1	sperm tail PG-rich repeat containing 1 [Source:HGNC Symbol;Acc:HGNC:28070]	protein_coding	90529
ENSG00000001460	Calu3	Mock	S38	165.873	STPG1	1	sperm tail PG-rich repeat containing 1 [Source:HGNC Symbol;Acc:HGNC:28070]	protein_coding	90529
ENSG00000001460	Calu3	Mock	S39	186.503	STPG1	1	sperm tail PG-rich repeat containing 1 [Source:HGNC Symbol;Acc:HGNC:28070]	protein_coding	90529
ENSG00000001460	Huh75	IFNA	S16	88.4987	STPG1	1	sperm tail PG-rich repeat containing 1 [Source:HGNC Symbol;Acc:HGNC:28070]	protein_coding	90529
ENSG00000001460	Huh75	IFNA	S17	93.6815	STPG1	1	sperm tail PG-rich repeat containing 1 [Source:HGNC Symbol;Acc:HGNC:28070]	protein_coding	90529
ENSG00000001460	Huh75	IFNA	S18	77.4507	STPG1	1	sperm tail PG-rich repeat containing 1 [Source:HGNC Symbol;Acc:HGNC:28070]	protein_coding	90529
ENSG00000001460	Huh75	Mock	S13	101.231	STPG1	1	sperm tail PG-rich repeat containing 1 [Source:HGNC Symbol;Acc:HGNC:28070]	protein_coding	90529
ENSG00000001460	Huh75	Mock	S14	139.937	STPG1	1	sperm tail PG-rich repeat containing 1 [Source:HGNC Symbol;Acc:HGNC:28070]	protein_coding	90529
ENSG00000001460	Huh75	Mock	S15	109.021	STPG1	1	sperm tail PG-rich repeat containing 1 [Source:HGNC Symbol;Acc:HGNC:28070]	protein_coding	90529
ENSG00000001461	Calu3	IFNA	S40	657.757	NIPAL3	1	NIPA like domain containing 3 [Source:HGNC Symbol;Acc:HGNC:25233]	protein_coding	57185
ENSG00000001461	Calu3	IFNA	S41	657.578	NIPAL3	1	NIPA like domain containing 3 [Source:HGNC Symbol;Acc:HGNC:25233]	protein_coding	57185
ENSG00000001461	Calu3	IFNA	S42	676.371	NIPAL3	1	NIPA like domain containing 3 [Source:HGNC Symbol;Acc:HGNC:25233]	protein_coding	57185
ENSG00000001461	Calu3	Mock	S37	566.856	NIPAL3	1	NIPA like domain containing 3 [Source:HGNC Symbol;Acc:HGNC:25233]	protein_coding	57185
ENSG00000001461	Calu3	Mock	S38	614.823	NIPAL3	1	NIPA like domain containing 3 [Source:HGNC Symbol;Acc:HGNC:25233]	protein_coding	57185
ENSG00000001461	Calu3	Mock	S39	598.236	NIPAL3	1	NIPA like domain containing 3 [Source:HGNC Symbol;Acc:HGNC:25233]	protein_coding	57185
ENSG00000001461	Huh75	IFNA	S16	298.953	NIPAL3	1	NIPA like domain containing 3 [Source:HGNC Symbol;Acc:HGNC:25233]	protein_coding	57185
ENSG00000001461	Huh75	IFNA	S17	304.023	NIPAL3	1	NIPA like domain containing 3 [Source:HGNC Symbol;Acc:HGNC:25233]	protein_coding	57185
ENSG00000001461	Huh75	IFNA	S18	386.178	NIPAL3	1	NIPA like domain containing 3 [Source:HGNC Symbol;Acc:HGNC:25233]	protein_coding	57185
ENSG00000001461	Huh75	Mock	S13	277.532	NIPAL3	1	NIPA like domain containing 3 [Source:HGNC Symbol;Acc:HGNC:25233]	protein_coding	57185
ENSG00000001461	Huh75	Mock	S14	277.737	NIPAL3	1	NIPA like domain containing 3 [Source:HGNC Symbol;Acc:HGNC:25233]	protein_coding	57185
ENSG00000001461	Huh75	Mock	S15	273.621	NIPAL3	1	NIPA like domain containing 3 [Source:HGNC Symbol;Acc:HGNC:25233]	protein_coding	57185
ENSG00000001497	Calu3	IFNA	S40	1677.5	LAS1L	X	LAS1 like ribosome biogenesis factor [Source:HGNC Symbol;Acc:HGNC:25726]	protein_coding	81887
ENSG00000001497	Calu3	IFNA	S41	1453.17	LAS1L	X	LAS1 like ribosome biogenesis factor [Source:HGNC Symbol;Acc:HGNC:25726]	protein_coding	81887
ENSG00000001497	Calu3	IFNA	S42	1627.94	LAS1L	X	LAS1 like ribosome biogenesis factor [Source:HGNC Symbol;Acc:HGNC:25726]	protein_coding	81887
ENSG00000001497	Calu3	Mock	S37	1686.56	LAS1L	X	LAS1 like ribosome biogenesis factor [Source:HGNC Symbol;Acc:HGNC:25726]	protein_coding	81887
ENSG00000001497	Calu3	Mock	S38	1782.89	LAS1L	X	LAS1 like ribosome biogenesis factor [Source:HGNC Symbol;Acc:HGNC:25726]	protein_coding	81887
ENSG00000001497	Calu3	Mock	S39	1662.22	LAS1L	X	LAS1 like ribosome biogenesis factor [Source:HGNC Symbol;Acc:HGNC:25726]	protein_coding	81887
ENSG00000001497	Huh75	IFNA	S16	1499.08	LAS1L	X	LAS1 like ribosome biogenesis factor [Source:HGNC Symbol;Acc:HGNC:25726]	protein_coding	81887
ENSG00000001497	Huh75	IFNA	S17	1496.25	LAS1L	X	LAS1 like ribosome biogenesis factor [Source:HGNC Symbol;Acc:HGNC:25726]	protein_coding	81887
ENSG00000001497	Huh75	IFNA	S18	1325.27	LAS1L	X	LAS1 like ribosome biogenesis factor [Source:HGNC Symbol;Acc:HGNC:25726]	protein_coding	81887
ENSG00000001497	Huh75	Mock	S13	1584.43	LAS1L	X	LAS1 like ribosome biogenesis factor [Source:HGNC Symbol;Acc:HGNC:25726]	protein_coding	81887
ENSG00000001497	Huh75	Mock	S14	1417.53	LAS1L	X	LAS1 like ribosome biogenesis factor [Source:HGNC Symbol;Acc:HGNC:25726]	protein_coding	81887
ENSG00000001497	Huh75	Mock	S15	1415.13	LAS1L	X	LAS1 like ribosome biogenesis factor [Source:HGNC Symbol;Acc:HGNC:25726]	protein_coding	81887
ENSG00000001561	Calu3	IFNA	S40	1124.59	ENPP4	6	ectonucleotide pyrophosphatase/phosphodiesterase 4 [Source:HGNC Symbol;Acc:HGNC:3359]	protein_coding	22875
ENSG00000001561	Calu3	IFNA	S41	933.599	ENPP4	6	ectonucleotide pyrophosphatase/phosphodiesterase 4 [Source:HGNC Symbol;Acc:HGNC:3359]	protein_coding	22875
ENSG00000001561	Calu3	IFNA	S42	952.54	ENPP4	6	ectonucleotide pyrophosphatase/phosphodiesterase 4 [Source:HGNC Symbol;Acc:HGNC:3359]	protein_coding	22875
ENSG00000001561	Calu3	Mock	S37	1049.66	ENPP4	6	ectonucleotide pyrophosphatase/phosphodiesterase 4 [Source:HGNC Symbol;Acc:HGNC:3359]	protein_coding	22875
ENSG00000001561	Calu3	Mock	S38	1100.52	ENPP4	6	ectonucleotide pyrophosphatase/phosphodiesterase 4 [Source:HGNC Symbol;Acc:HGNC:3359]	protein_coding	22875
ENSG00000001561	Calu3	Mock	S39	990.606	ENPP4	6	ectonucleotide pyrophosphatase/phosphodiesterase 4 [Source:HGNC Symbol;Acc:HGNC:3359]	protein_coding	22875
ENSG00000001561	Huh75	IFNA	S16	278.447	ENPP4	6	ectonucleotide pyrophosphatase/phosphodiesterase 4 [Source:HGNC Symbol;Acc:HGNC:3359]	protein_coding	22875
ENSG00000001561	Huh75	IFNA	S17	242.158	ENPP4	6	ectonucleotide pyrophosphatase/phosphodiesterase 4 [Source:HGNC Symbol;Acc:HGNC:3359]	protein_coding	22875
ENSG00000001561	Huh75	IFNA	S18	274.305	ENPP4	6	ectonucleotide pyrophosphatase/phosphodiesterase 4 [Source:HGNC Symbol;Acc:HGNC:3359]	protein_coding	22875
ENSG00000001561	Huh75	Mock	S13	232.035	ENPP4	6	ectonucleotide pyrophosphatase/phosphodiesterase 4 [Source:HGNC Symbol;Acc:HGNC:3359]	protein_coding	22875
ENSG00000001561	Huh75	Mock	S14	211.508	ENPP4	6	ectonucleotide pyrophosphatase/phosphodiesterase 4 [Source:HGNC Symbol;Acc:HGNC:3359]	protein_coding	22875
ENSG00000001561	Huh75	Mock	S15	280.034	ENPP4	6	ectonucleotide pyrophosphatase/phosphodiesterase 4 [Source:HGNC Symbol;Acc:HGNC:3359]	protein_coding	22875
ENSG00000001617	Calu3	IFNA	S40	18.7615	SEMA3F	3	semaphorin 3F [Source:HGNC Symbol;Acc:HGNC:10728]	protein_coding	6405
ENSG00000001617	Calu3	IFNA	S41	13.5304	SEMA3F	3	semaphorin 3F [Source:HGNC Symbol;Acc:HGNC:10728]	protein_coding	6405
ENSG00000001617	Calu3	IFNA	S42	13.5662	SEMA3F	3	semaphorin 3F [Source:HGNC Symbol;Acc:HGNC:10728]	protein_coding	6405
ENSG00000001617	Calu3	Mock	S37	24.2805	SEMA3F	3	semaphorin 3F [Source:HGNC Symbol;Acc:HGNC:10728]	protein_coding	6405
ENSG00000001617	Calu3	Mock	S38	29.7975	SEMA3F	3	semaphorin 3F [Source:HGNC Symbol;Acc:HGNC:10728]	protein_coding	6405
ENSG00000001617	Calu3	Mock	S39	27.5168	SEMA3F	3	semaphorin 3F [Source:HGNC Symbol;Acc:HGNC:10728]	protein_coding	6405
ENSG00000001617	Huh75	IFNA	S16	140.303	SEMA3F	3	semaphorin 3F [Source:HGNC Symbol;Acc:HGNC:10728]	protein_coding	6405
ENSG00000001617	Huh75	IFNA	S17	160.849	SEMA3F	3	semaphorin 3F [Source:HGNC Symbol;Acc:HGNC:10728]	protein_coding	6405
ENSG00000001617	Huh75	IFNA	S18	148.447	SEMA3F	3	semaphorin 3F [Source:HGNC Symbol;Acc:HGNC:10728]	protein_coding	6405
ENSG00000001617	Huh75	Mock	S13	177.438	SEMA3F	3	semaphorin 3F [Source:HGNC Symbol;Acc:HGNC:10728]	protein_coding	6405
ENSG00000001617	Huh75	Mock	S14	167.711	SEMA3F	3	semaphorin 3F [Source:HGNC Symbol;Acc:HGNC:10728]	protein_coding	6405
ENSG00000001617	Huh75	Mock	S15	147.499	SEMA3F	3	semaphorin 3F [Source:HGNC Symbol;Acc:HGNC:10728]	protein_coding	6405
ENSG00000001626	Calu3	IFNA	S40	4815.09	CFTR	7	CF transmembrane conductance regulator [Source:HGNC Symbol;Acc:HGNC:1884]	protein_coding	1080
ENSG00000001626	Calu3	IFNA	S41	4384.76	CFTR	7	CF transmembrane conductance regulator [Source:HGNC Symbol;Acc:HGNC:1884]	protein_coding	1080
ENSG00000001626	Calu3	IFNA	S42	4465.21	CFTR	7	CF transmembrane conductance regulator [Source:HGNC Symbol;Acc:HGNC:1884]	protein_coding	1080
ENSG00000001626	Calu3	Mock	S37	5131.59	CFTR	7	CF transmembrane conductance regulator [Source:HGNC Symbol;Acc:HGNC:1884]	protein_coding	1080
ENSG00000001626	Calu3	Mock	S38	5263.24	CFTR	7	CF transmembrane conductance regulator [Source:HGNC Symbol;Acc:HGNC:1884]	protein_coding	1080
ENSG00000001626	Calu3	Mock	S39	4697.23	CFTR	7	CF transmembrane conductance regulator [Source:HGNC Symbol;Acc:HGNC:1884]	protein_coding	1080
ENSG00000001626	Huh75	IFNA	S16	219.088	CFTR	7	CF transmembrane conductance regulator [Source:HGNC Symbol;Acc:HGNC:1884]	protein_coding	1080
ENSG00000001626	Huh75	IFNA	S17	246.577	CFTR	7	CF transmembrane conductance regulator [Source:HGNC Symbol;Acc:HGNC:1884]	protein_coding	1080
ENSG00000001626	Huh75	IFNA	S18	246.336	CFTR	7	CF transmembrane conductance regulator [Source:HGNC Symbol;Acc:HGNC:1884]	protein_coding	1080
ENSG00000001626	Huh75	Mock	S13	126.254	CFTR	7	CF transmembrane conductance regulator [Source:HGNC Symbol;Acc:HGNC:1884]	protein_coding	1080
ENSG00000001626	Huh75	Mock	S14	131.391	CFTR	7	CF transmembrane conductance regulator [Source:HGNC Symbol;Acc:HGNC:1884]	protein_coding	1080
ENSG00000001626	Huh75	Mock	S15	119.709	CFTR	7	CF transmembrane conductance regulator [Source:HGNC Symbol;Acc:HGNC:1884]	protein_coding	1080
ENSG00000001629	Calu3	IFNA	S40	1434.71	ANKIB1	7	ankyrin repeat and IBR domain containing 1 [Source:HGNC Symbol;Acc:HGNC:22215]	protein_coding	54467
ENSG00000001629	Calu3	IFNA	S41	1359.36	ANKIB1	7	ankyrin repeat and IBR domain containing 1 [Source:HGNC Symbol;Acc:HGNC:22215]	protein_coding	54467
ENSG00000001629	Calu3	IFNA	S42	1379.87	ANKIB1	7	ankyrin repeat and IBR domain containing 1 [Source:HGNC Symbol;Acc:HGNC:22215]	protein_coding	54467
ENSG00000001629	Calu3	Mock	S37	1213.09	ANKIB1	7	ankyrin repeat and IBR domain containing 1 [Source:HGNC Symbol;Acc:HGNC:22215]	protein_coding	54467
ENSG00000001629	Calu3	Mock	S38	1194.88	ANKIB1	7	ankyrin repeat and IBR domain containing 1 [Source:HGNC Symbol;Acc:HGNC:22215]	protein_coding	54467
ENSG00000001629	Calu3	Mock	S39	1118	ANKIB1	7	ankyrin repeat and IBR domain containing 1 [Source:HGNC Symbol;Acc:HGNC:22215]	protein_coding	54467
ENSG00000001629	Huh75	IFNA	S16	944.346	ANKIB1	7	ankyrin repeat and IBR domain containing 1 [Source:HGNC Symbol;Acc:HGNC:22215]	protein_coding	54467
ENSG00000001629	Huh75	IFNA	S17	1013.7	ANKIB1	7	ankyrin repeat and IBR domain containing 1 [Source:HGNC Symbol;Acc:HGNC:22215]	protein_coding	54467
ENSG00000001629	Huh75	IFNA	S18	1112.28	ANKIB1	7	ankyrin repeat and IBR domain containing 1 [Source:HGNC Symbol;Acc:HGNC:22215]	protein_coding	54467
ENSG00000001629	Huh75	Mock	S13	684.731	ANKIB1	7	ankyrin repeat and IBR domain containing 1 [Source:HGNC Symbol;Acc:HGNC:22215]	protein_coding	54467
ENSG00000001629	Huh75	Mock	S14	680.456	ANKIB1	7	ankyrin repeat and IBR domain containing 1 [Source:HGNC Symbol;Acc:HGNC:22215]	protein_coding	54467
ENSG00000001629	Huh75	Mock	S15	805.898	ANKIB1	7	ankyrin repeat and IBR domain containing 1 [Source:HGNC Symbol;Acc:HGNC:22215]	protein_coding	54467
ENSG00000001630	Calu3	IFNA	S40	169.957	CYP51A1	7	cytochrome P450 family 51 subfamily A member 1 [Source:HGNC Symbol;Acc:HGNC:2649]	protein_coding	1595
ENSG00000001630	Calu3	IFNA	S41	230.017	CYP51A1	7	cytochrome P450 family 51 subfamily A member 1 [Source:HGNC Symbol;Acc:HGNC:2649]	protein_coding	1595
ENSG00000001630	Calu3	IFNA	S42	157.949	CYP51A1	7	cytochrome P450 family 51 subfamily A member 1 [Source:HGNC Symbol;Acc:HGNC:2649]	protein_coding	1595
ENSG00000001630	Calu3	Mock	S37	188.641	CYP51A1	7	cytochrome P450 family 51 subfamily A member 1 [Source:HGNC Symbol;Acc:HGNC:2649]	protein_coding	1595
ENSG00000001630	Calu3	Mock	S38	183.752	CYP51A1	7	cytochrome P450 family 51 subfamily A member 1 [Source:HGNC Symbol;Acc:HGNC:2649]	protein_coding	1595
ENSG00000001630	Calu3	Mock	S39	243.575	CYP51A1	7	cytochrome P450 family 51 subfamily A member 1 [Source:HGNC Symbol;Acc:HGNC:2649]	protein_coding	1595
ENSG00000001630	Huh75	IFNA	S16	428.463	CYP51A1	7	cytochrome P450 family 51 subfamily A member 1 [Source:HGNC Symbol;Acc:HGNC:2649]	protein_coding	1595
ENSG00000001630	Huh75	IFNA	S17	570.927	CYP51A1	7	cytochrome P450 family 51 subfamily A member 1 [Source:HGNC Symbol;Acc:HGNC:2649]	protein_coding	1595
ENSG00000001630	Huh75	IFNA	S18	343.15	CYP51A1	7	cytochrome P450 family 51 subfamily A member 1 [Source:HGNC Symbol;Acc:HGNC:2649]	protein_coding	1595
ENSG00000001630	Huh75	Mock	S13	525.491	CYP51A1	7	cytochrome P450 family 51 subfamily A member 1 [Source:HGNC Symbol;Acc:HGNC:2649]	protein_coding	1595
ENSG00000001630	Huh75	Mock	S14	459.335	CYP51A1	7	cytochrome P450 family 51 subfamily A member 1 [Source:HGNC Symbol;Acc:HGNC:2649]	protein_coding	1595
ENSG00000001630	Huh75	Mock	S15	426.463	CYP51A1	7	cytochrome P450 family 51 subfamily A member 1 [Source:HGNC Symbol;Acc:HGNC:2649]	protein_coding	1595
ENSG00000001631	Calu3	IFNA	S40	101.533	KRIT1	7	KRIT1 ankyrin repeat containing [Source:HGNC Symbol;Acc:HGNC:1573]	protein_coding	889
ENSG00000001631	Calu3	IFNA	S41	147.933	KRIT1	7	KRIT1 ankyrin repeat containing [Source:HGNC Symbol;Acc:HGNC:1573]	protein_coding	889
ENSG00000001631	Calu3	IFNA	S42	122.096	KRIT1	7	KRIT1 ankyrin repeat containing [Source:HGNC Symbol;Acc:HGNC:1573]	protein_coding	889
ENSG00000001631	Calu3	Mock	S37	113.932	KRIT1	7	KRIT1 ankyrin repeat containing [Source:HGNC Symbol;Acc:HGNC:1573]	protein_coding	889
ENSG00000001631	Calu3	Mock	S38	147.994	KRIT1	7	KRIT1 ankyrin repeat containing [Source:HGNC Symbol;Acc:HGNC:1573]	protein_coding	889
ENSG00000001631	Calu3	Mock	S39	116.182	KRIT1	7	KRIT1 ankyrin repeat containing [Source:HGNC Symbol;Acc:HGNC:1573]	protein_coding	889
ENSG00000001631	Huh75	IFNA	S16	211.533	KRIT1	7	KRIT1 ankyrin repeat containing [Source:HGNC Symbol;Acc:HGNC:1573]	protein_coding	889
ENSG00000001631	Huh75	IFNA	S17	165.268	KRIT1	7	KRIT1 ankyrin repeat containing [Source:HGNC Symbol;Acc:HGNC:1573]	protein_coding	889
ENSG00000001631	Huh75	IFNA	S18	173.188	KRIT1	7	KRIT1 ankyrin repeat containing [Source:HGNC Symbol;Acc:HGNC:1573]	protein_coding	889
ENSG00000001631	Huh75	Mock	S13	169.476	KRIT1	7	KRIT1 ankyrin repeat containing [Source:HGNC Symbol;Acc:HGNC:1573]	protein_coding	889
ENSG00000001631	Huh75	Mock	S14	184.802	KRIT1	7	KRIT1 ankyrin repeat containing [Source:HGNC Symbol;Acc:HGNC:1573]	protein_coding	889
ENSG00000001631	Huh75	Mock	S15	234.074	KRIT1	7	KRIT1 ankyrin repeat containing [Source:HGNC Symbol;Acc:HGNC:1573]	protein_coding	889
ENSG00000002016	Calu3	IFNA	S40	186.512	RAD52	12	RAD52 homolog, DNA repair protein [Source:HGNC Symbol;Acc:HGNC:9824]	protein_coding	5893
ENSG00000002016	Calu3	IFNA	S41	222.801	RAD52	12	RAD52 homolog, DNA repair protein [Source:HGNC Symbol;Acc:HGNC:9824]	protein_coding	5893
ENSG00000002016	Calu3	IFNA	S42	213.183	RAD52	12	RAD52 homolog, DNA repair protein [Source:HGNC Symbol;Acc:HGNC:9824]	protein_coding	5893
ENSG00000002016	Calu3	Mock	S37	166.228	RAD52	12	RAD52 homolog, DNA repair protein [Source:HGNC Symbol;Acc:HGNC:9824]	protein_coding	5893
ENSG00000002016	Calu3	Mock	S38	152.961	RAD52	12	RAD52 homolog, DNA repair protein [Source:HGNC Symbol;Acc:HGNC:9824]	protein_coding	5893
ENSG00000002016	Calu3	Mock	S39	258.862	RAD52	12	RAD52 homolog, DNA repair protein [Source:HGNC Symbol;Acc:HGNC:9824]	protein_coding	5893
ENSG00000002016	Huh75	IFNA	S16	375.58	RAD52	12	RAD52 homolog, DNA repair protein [Source:HGNC Symbol;Acc:HGNC:9824]	protein_coding	5893
ENSG00000002016	Huh75	IFNA	S17	330.537	RAD52	12	RAD52 homolog, DNA repair protein [Source:HGNC Symbol;Acc:HGNC:9824]	protein_coding	5893
ENSG00000002016	Huh75	IFNA	S18	393.708	RAD52	12	RAD52 homolog, DNA repair protein [Source:HGNC Symbol;Acc:HGNC:9824]	protein_coding	5893
ENSG00000002016	Huh75	Mock	S13	398.099	RAD52	12	RAD52 homolog, DNA repair protein [Source:HGNC Symbol;Acc:HGNC:9824]	protein_coding	5893
ENSG00000002016	Huh75	Mock	S14	336.489	RAD52	12	RAD52 homolog, DNA repair protein [Source:HGNC Symbol;Acc:HGNC:9824]	protein_coding	5893
ENSG00000002016	Huh75	Mock	S15	346.301	RAD52	12	RAD52 homolog, DNA repair protein [Source:HGNC Symbol;Acc:HGNC:9824]	protein_coding	5893
ENSG00000002079	Calu3	IFNA	S40	11.0362	MYH16	7	myosin heavy chain 16 pseudogene [Source:HGNC Symbol;Acc:HGNC:31038]	transcribed_unitary_pseudogene	NA
ENSG00000002079	Calu3	IFNA	S41	15.3345	MYH16	7	myosin heavy chain 16 pseudogene [Source:HGNC Symbol;Acc:HGNC:31038]	transcribed_unitary_pseudogene	NA
ENSG00000002079	Calu3	IFNA	S42	18.4113	MYH16	7	myosin heavy chain 16 pseudogene [Source:HGNC Symbol;Acc:HGNC:31038]	transcribed_unitary_pseudogene	NA
ENSG00000002079	Calu3	Mock	S37	24.2805	MYH16	7	myosin heavy chain 16 pseudogene [Source:HGNC Symbol;Acc:HGNC:31038]	transcribed_unitary_pseudogene	NA
ENSG00000002079	Calu3	Mock	S38	18.8718	MYH16	7	myosin heavy chain 16 pseudogene [Source:HGNC Symbol;Acc:HGNC:31038]	transcribed_unitary_pseudogene	NA
ENSG00000002079	Calu3	Mock	S39	26.4977	MYH16	7	myosin heavy chain 16 pseudogene [Source:HGNC Symbol;Acc:HGNC:31038]	transcribed_unitary_pseudogene	NA
ENSG00000002079	Huh75	IFNA	S16	5.39626	MYH16	7	myosin heavy chain 16 pseudogene [Source:HGNC Symbol;Acc:HGNC:31038]	transcribed_unitary_pseudogene	NA
ENSG00000002079	Huh75	IFNA	S17	13.2568	MYH16	7	myosin heavy chain 16 pseudogene [Source:HGNC Symbol;Acc:HGNC:31038]	transcribed_unitary_pseudogene	NA
ENSG00000002079	Huh75	IFNA	S18	22.5898	MYH16	7	myosin heavy chain 16 pseudogene [Source:HGNC Symbol;Acc:HGNC:31038]	transcribed_unitary_pseudogene	NA
ENSG00000002079	Huh75	Mock	S13	13.6491	MYH16	7	myosin heavy chain 16 pseudogene [Source:HGNC Symbol;Acc:HGNC:31038]	transcribed_unitary_pseudogene	NA
ENSG00000002079	Huh75	Mock	S14	27.7737	MYH16	7	myosin heavy chain 16 pseudogene [Source:HGNC Symbol;Acc:HGNC:31038]	transcribed_unitary_pseudogene	NA
ENSG00000002079	Huh75	Mock	S15	19.239	MYH16	7	myosin heavy chain 16 pseudogene [Source:HGNC Symbol;Acc:HGNC:31038]	transcribed_unitary_pseudogene	NA
ENSG00000002330	Calu3	IFNA	S40	144.574	BAD	11	BCL2 associated agonist of cell death [Source:HGNC Symbol;Acc:HGNC:936]	protein_coding	572
ENSG00000002330	Calu3	IFNA	S41	211.976	BAD	11	BCL2 associated agonist of cell death [Source:HGNC Symbol;Acc:HGNC:936]	protein_coding	572
ENSG00000002330	Calu3	IFNA	S42	172.484	BAD	11	BCL2 associated agonist of cell death [Source:HGNC Symbol;Acc:HGNC:936]	protein_coding	572
ENSG00000002330	Calu3	Mock	S37	157.823	BAD	11	BCL2 associated agonist of cell death [Source:HGNC Symbol;Acc:HGNC:936]	protein_coding	572
ENSG00000002330	Calu3	Mock	S38	221.495	BAD	11	BCL2 associated agonist of cell death [Source:HGNC Symbol;Acc:HGNC:936]	protein_coding	572
ENSG00000002330	Calu3	Mock	S39	217.077	BAD	11	BCL2 associated agonist of cell death [Source:HGNC Symbol;Acc:HGNC:936]	protein_coding	572
ENSG00000002330	Huh75	IFNA	S16	75.5477	BAD	11	BCL2 associated agonist of cell death [Source:HGNC Symbol;Acc:HGNC:936]	protein_coding	572
ENSG00000002330	Huh75	IFNA	S17	111.357	BAD	11	BCL2 associated agonist of cell death [Source:HGNC Symbol;Acc:HGNC:936]	protein_coding	572
ENSG00000002330	Huh75	IFNA	S18	92.5106	BAD	11	BCL2 associated agonist of cell death [Source:HGNC Symbol;Acc:HGNC:936]	protein_coding	572
ENSG00000002330	Huh75	Mock	S13	128.529	BAD	11	BCL2 associated agonist of cell death [Source:HGNC Symbol;Acc:HGNC:936]	protein_coding	572
ENSG00000002330	Huh75	Mock	S14	119.641	BAD	11	BCL2 associated agonist of cell death [Source:HGNC Symbol;Acc:HGNC:936]	protein_coding	572
ENSG00000002330	Huh75	Mock	S15	110.09	BAD	11	BCL2 associated agonist of cell death [Source:HGNC Symbol;Acc:HGNC:936]	protein_coding	572
ENSG00000002549	Calu3	IFNA	S40	4971.81	LAP3	4	leucine aminopeptidase 3 [Source:HGNC Symbol;Acc:HGNC:18449]	protein_coding	51056
ENSG00000002549	Calu3	IFNA	S41	4299.06	LAP3	4	leucine aminopeptidase 3 [Source:HGNC Symbol;Acc:HGNC:18449]	protein_coding	51056
ENSG00000002549	Calu3	IFNA	S42	4345.06	LAP3	4	leucine aminopeptidase 3 [Source:HGNC Symbol;Acc:HGNC:18449]	protein_coding	51056
ENSG00000002549	Calu3	Mock	S37	1295.27	LAP3	4	leucine aminopeptidase 3 [Source:HGNC Symbol;Acc:HGNC:18449]	protein_coding	51056
ENSG00000002549	Calu3	Mock	S38	1415.38	LAP3	4	leucine aminopeptidase 3 [Source:HGNC Symbol;Acc:HGNC:18449]	protein_coding	51056
ENSG00000002549	Calu3	Mock	S39	1297.37	LAP3	4	leucine aminopeptidase 3 [Source:HGNC Symbol;Acc:HGNC:18449]	protein_coding	51056
ENSG00000002549	Huh75	IFNA	S16	12402.8	LAP3	4	leucine aminopeptidase 3 [Source:HGNC Symbol;Acc:HGNC:18449]	protein_coding	51056
ENSG00000002549	Huh75	IFNA	S17	11431.8	LAP3	4	leucine aminopeptidase 3 [Source:HGNC Symbol;Acc:HGNC:18449]	protein_coding	51056
ENSG00000002549	Huh75	IFNA	S18	9461.89	LAP3	4	leucine aminopeptidase 3 [Source:HGNC Symbol;Acc:HGNC:18449]	protein_coding	51056
ENSG00000002549	Huh75	Mock	S13	2798.07	LAP3	4	leucine aminopeptidase 3 [Source:HGNC Symbol;Acc:HGNC:18449]	protein_coding	51056
ENSG00000002549	Huh75	Mock	S14	2826.51	LAP3	4	leucine aminopeptidase 3 [Source:HGNC Symbol;Acc:HGNC:18449]	protein_coding	51056
ENSG00000002549	Huh75	Mock	S15	2665.66	LAP3	4	leucine aminopeptidase 3 [Source:HGNC Symbol;Acc:HGNC:18449]	protein_coding	51056
ENSG00000002586	Calu3	IFNA	S40	704.109	CD99	X	CD99 molecule (Xg blood group) [Source:HGNC Symbol;Acc:HGNC:7082]	protein_coding	4267
ENSG00000002586	Calu3	IFNA	S41	890.301	CD99	X	CD99 molecule (Xg blood group) [Source:HGNC Symbol;Acc:HGNC:7082]	protein_coding	4267
ENSG00000002586	Calu3	IFNA	S42	813.971	CD99	X	CD99 molecule (Xg blood group) [Source:HGNC Symbol;Acc:HGNC:7082]	protein_coding	4267
ENSG00000002586	Calu3	Mock	S37	806.86	CD99	X	CD99 molecule (Xg blood group) [Source:HGNC Symbol;Acc:HGNC:7082]	protein_coding	4267
ENSG00000002586	Calu3	Mock	S38	808.507	CD99	X	CD99 molecule (Xg blood group) [Source:HGNC Symbol;Acc:HGNC:7082]	protein_coding	4267
ENSG00000002586	Calu3	Mock	S39	806.141	CD99	X	CD99 molecule (Xg blood group) [Source:HGNC Symbol;Acc:HGNC:7082]	protein_coding	4267
ENSG00000002586	Huh75	IFNA	S16	1542.25	CD99	X	CD99 molecule (Xg blood group) [Source:HGNC Symbol;Acc:HGNC:7082]	protein_coding	4267
ENSG00000002586	Huh75	IFNA	S17	1357.5	CD99	X	CD99 molecule (Xg blood group) [Source:HGNC Symbol;Acc:HGNC:7082]	protein_coding	4267
ENSG00000002586	Huh75	IFNA	S18	1041.28	CD99	X	CD99 molecule (Xg blood group) [Source:HGNC Symbol;Acc:HGNC:7082]	protein_coding	4267
ENSG00000002586	Huh75	Mock	S13	1757.32	CD99	X	CD99 molecule (Xg blood group) [Source:HGNC Symbol;Acc:HGNC:7082]	protein_coding	4267
ENSG00000002586	Huh75	Mock	S14	1723.04	CD99	X	CD99 molecule (Xg blood group) [Source:HGNC Symbol;Acc:HGNC:7082]	protein_coding	4267
ENSG00000002586	Huh75	Mock	S15	1620.35	CD99	X	CD99 molecule (Xg blood group) [Source:HGNC Symbol;Acc:HGNC:7082]	protein_coding	4267
ENSG00000002587	Calu3	IFNA	S40	1724.96	HS3ST1	4	heparan sulfate-glucosamine 3-sulfotransferase 1 [Source:HGNC Symbol;Acc:HGNC:5194]	protein_coding	9957
ENSG00000002587	Calu3	IFNA	S41	1699.42	HS3ST1	4	heparan sulfate-glucosamine 3-sulfotransferase 1 [Source:HGNC Symbol;Acc:HGNC:5194]	protein_coding	9957
ENSG00000002587	Calu3	IFNA	S42	1674.45	HS3ST1	4	heparan sulfate-glucosamine 3-sulfotransferase 1 [Source:HGNC Symbol;Acc:HGNC:5194]	protein_coding	9957
ENSG00000002587	Calu3	Mock	S37	1520.33	HS3ST1	4	heparan sulfate-glucosamine 3-sulfotransferase 1 [Source:HGNC Symbol;Acc:HGNC:5194]	protein_coding	9957
ENSG00000002587	Calu3	Mock	S38	1640.85	HS3ST1	4	heparan sulfate-glucosamine 3-sulfotransferase 1 [Source:HGNC Symbol;Acc:HGNC:5194]	protein_coding	9957
ENSG00000002587	Calu3	Mock	S39	1714.2	HS3ST1	4	heparan sulfate-glucosamine 3-sulfotransferase 1 [Source:HGNC Symbol;Acc:HGNC:5194]	protein_coding	9957
ENSG00000002587	Huh75	IFNA	S16	35.6153	HS3ST1	4	heparan sulfate-glucosamine 3-sulfotransferase 1 [Source:HGNC Symbol;Acc:HGNC:5194]	protein_coding	9957
ENSG00000002587	Huh75	IFNA	S17	48.6083	HS3ST1	4	heparan sulfate-glucosamine 3-sulfotransferase 1 [Source:HGNC Symbol;Acc:HGNC:5194]	protein_coding	9957
ENSG00000002587	Huh75	IFNA	S18	81.7535	HS3ST1	4	heparan sulfate-glucosamine 3-sulfotransferase 1 [Source:HGNC Symbol;Acc:HGNC:5194]	protein_coding	9957
ENSG00000002587	Huh75	Mock	S13	61.421	HS3ST1	4	heparan sulfate-glucosamine 3-sulfotransferase 1 [Source:HGNC Symbol;Acc:HGNC:5194]	protein_coding	9957
ENSG00000002587	Huh75	Mock	S14	67.2979	HS3ST1	4	heparan sulfate-glucosamine 3-sulfotransferase 1 [Source:HGNC Symbol;Acc:HGNC:5194]	protein_coding	9957
ENSG00000002587	Huh75	Mock	S15	64.1298	HS3ST1	4	heparan sulfate-glucosamine 3-sulfotransferase 1 [Source:HGNC Symbol;Acc:HGNC:5194]	protein_coding	9957
ENSG00000002726	Calu3	IFNA	S40	13.2434	AOC1	7	amine oxidase copper containing 1 [Source:HGNC Symbol;Acc:HGNC:80]	protein_coding	26
ENSG00000002726	Calu3	IFNA	S41	11.7264	AOC1	7	amine oxidase copper containing 1 [Source:HGNC Symbol;Acc:HGNC:80]	protein_coding	26
ENSG00000002726	Calu3	IFNA	S42	24.2253	AOC1	7	amine oxidase copper containing 1 [Source:HGNC Symbol;Acc:HGNC:80]	protein_coding	26
ENSG00000002726	Calu3	Mock	S37	12.1402	AOC1	7	amine oxidase copper containing 1 [Source:HGNC Symbol;Acc:HGNC:80]	protein_coding	26
ENSG00000002726	Calu3	Mock	S38	10.9258	AOC1	7	amine oxidase copper containing 1 [Source:HGNC Symbol;Acc:HGNC:80]	protein_coding	26
ENSG00000002726	Calu3	Mock	S39	14.268	AOC1	7	amine oxidase copper containing 1 [Source:HGNC Symbol;Acc:HGNC:80]	protein_coding	26
ENSG00000002726	Huh75	IFNA	S16	1.07925	AOC1	7	amine oxidase copper containing 1 [Source:HGNC Symbol;Acc:HGNC:80]	protein_coding	26
ENSG00000002726	Huh75	IFNA	S17	0	AOC1	7	amine oxidase copper containing 1 [Source:HGNC Symbol;Acc:HGNC:80]	protein_coding	26
ENSG00000002726	Huh75	IFNA	S18	0	AOC1	7	amine oxidase copper containing 1 [Source:HGNC Symbol;Acc:HGNC:80]	protein_coding	26
ENSG00000002726	Huh75	Mock	S13	0	AOC1	7	amine oxidase copper containing 1 [Source:HGNC Symbol;Acc:HGNC:80]	protein_coding	26
ENSG00000002726	Huh75	Mock	S14	1.06822	AOC1	7	amine oxidase copper containing 1 [Source:HGNC Symbol;Acc:HGNC:80]	protein_coding	26
ENSG00000002726	Huh75	Mock	S15	0	AOC1	7	amine oxidase copper containing 1 [Source:HGNC Symbol;Acc:HGNC:80]	protein_coding	26
ENSG00000002745	Calu3	IFNA	S40	15.4507	WNT16	7	Wnt family member 16 [Source:HGNC Symbol;Acc:HGNC:16267]	protein_coding	51384
ENSG00000002745	Calu3	IFNA	S41	9.9223	WNT16	7	Wnt family member 16 [Source:HGNC Symbol;Acc:HGNC:16267]	protein_coding	51384
ENSG00000002745	Calu3	IFNA	S42	19.3803	WNT16	7	Wnt family member 16 [Source:HGNC Symbol;Acc:HGNC:16267]	protein_coding	51384
ENSG00000002745	Calu3	Mock	S37	14.9418	WNT16	7	Wnt family member 16 [Source:HGNC Symbol;Acc:HGNC:16267]	protein_coding	51384
ENSG00000002745	Calu3	Mock	S38	2.97975	WNT16	7	Wnt family member 16 [Source:HGNC Symbol;Acc:HGNC:16267]	protein_coding	51384
ENSG00000002745	Calu3	Mock	S39	8.15314	WNT16	7	Wnt family member 16 [Source:HGNC Symbol;Acc:HGNC:16267]	protein_coding	51384
ENSG00000002745	Huh75	IFNA	S16	10.7925	WNT16	7	Wnt family member 16 [Source:HGNC Symbol;Acc:HGNC:16267]	protein_coding	51384
ENSG00000002745	Huh75	IFNA	S17	6.18652	WNT16	7	Wnt family member 16 [Source:HGNC Symbol;Acc:HGNC:16267]	protein_coding	51384
ENSG00000002745	Huh75	IFNA	S18	11.8327	WNT16	7	Wnt family member 16 [Source:HGNC Symbol;Acc:HGNC:16267]	protein_coding	51384
ENSG00000002745	Huh75	Mock	S13	7.96198	WNT16	7	Wnt family member 16 [Source:HGNC Symbol;Acc:HGNC:16267]	protein_coding	51384
ENSG00000002745	Huh75	Mock	S14	8.54576	WNT16	7	Wnt family member 16 [Source:HGNC Symbol;Acc:HGNC:16267]	protein_coding	51384
ENSG00000002745	Huh75	Mock	S15	11.7571	WNT16	7	Wnt family member 16 [Source:HGNC Symbol;Acc:HGNC:16267]	protein_coding	51384
ENSG00000002746	Calu3	IFNA	S40	1.10362	HECW1	7	HECT, C2 and WW domain containing E3 ubiquitin protein ligase 1 [Source:HGNC Symbol;Acc:HGNC:22195]	protein_coding	23072
ENSG00000002746	Calu3	IFNA	S41	0	HECW1	7	HECT, C2 and WW domain containing E3 ubiquitin protein ligase 1 [Source:HGNC Symbol;Acc:HGNC:22195]	protein_coding	23072
ENSG00000002746	Calu3	IFNA	S42	0.969013	HECW1	7	HECT, C2 and WW domain containing E3 ubiquitin protein ligase 1 [Source:HGNC Symbol;Acc:HGNC:22195]	protein_coding	23072
ENSG00000002746	Calu3	Mock	S37	3.73546	HECW1	7	HECT, C2 and WW domain containing E3 ubiquitin protein ligase 1 [Source:HGNC Symbol;Acc:HGNC:22195]	protein_coding	23072
ENSG00000002746	Calu3	Mock	S38	0	HECW1	7	HECT, C2 and WW domain containing E3 ubiquitin protein ligase 1 [Source:HGNC Symbol;Acc:HGNC:22195]	protein_coding	23072
ENSG00000002746	Calu3	Mock	S39	2.03828	HECW1	7	HECT, C2 and WW domain containing E3 ubiquitin protein ligase 1 [Source:HGNC Symbol;Acc:HGNC:22195]	protein_coding	23072
ENSG00000002746	Huh75	IFNA	S16	109.004	HECW1	7	HECT, C2 and WW domain containing E3 ubiquitin protein ligase 1 [Source:HGNC Symbol;Acc:HGNC:22195]	protein_coding	23072
ENSG00000002746	Huh75	IFNA	S17	163.501	HECW1	7	HECT, C2 and WW domain containing E3 ubiquitin protein ligase 1 [Source:HGNC Symbol;Acc:HGNC:22195]	protein_coding	23072
ENSG00000002746	Huh75	IFNA	S18	223.746	HECW1	7	HECT, C2 and WW domain containing E3 ubiquitin protein ligase 1 [Source:HGNC Symbol;Acc:HGNC:22195]	protein_coding	23072
ENSG00000002746	Huh75	Mock	S13	123.979	HECW1	7	HECT, C2 and WW domain containing E3 ubiquitin protein ligase 1 [Source:HGNC Symbol;Acc:HGNC:22195]	protein_coding	23072
ENSG00000002746	Huh75	Mock	S14	121.777	HECW1	7	HECT, C2 and WW domain containing E3 ubiquitin protein ligase 1 [Source:HGNC Symbol;Acc:HGNC:22195]	protein_coding	23072
ENSG00000002746	Huh75	Mock	S15	121.847	HECW1	7	HECT, C2 and WW domain containing E3 ubiquitin protein ligase 1 [Source:HGNC Symbol;Acc:HGNC:22195]	protein_coding	23072
ENSG00000002822	Calu3	IFNA	S40	995.465	MAD1L1	7	mitotic arrest deficient 1 like 1 [Source:HGNC Symbol;Acc:HGNC:6762]	protein_coding	8379
ENSG00000002822	Calu3	IFNA	S41	1069.8	MAD1L1	7	mitotic arrest deficient 1 like 1 [Source:HGNC Symbol;Acc:HGNC:6762]	protein_coding	8379
ENSG00000002822	Calu3	IFNA	S42	1065.91	MAD1L1	7	mitotic arrest deficient 1 like 1 [Source:HGNC Symbol;Acc:HGNC:6762]	protein_coding	8379
ENSG00000002822	Calu3	Mock	S37	978.691	MAD1L1	7	mitotic arrest deficient 1 like 1 [Source:HGNC Symbol;Acc:HGNC:6762]	protein_coding	8379
ENSG00000002822	Calu3	Mock	S38	1059.8	MAD1L1	7	mitotic arrest deficient 1 like 1 [Source:HGNC Symbol;Acc:HGNC:6762]	protein_coding	8379
ENSG00000002822	Calu3	Mock	S39	1001.82	MAD1L1	7	mitotic arrest deficient 1 like 1 [Source:HGNC Symbol;Acc:HGNC:6762]	protein_coding	8379
ENSG00000002822	Huh75	IFNA	S16	1458.07	MAD1L1	7	mitotic arrest deficient 1 like 1 [Source:HGNC Symbol;Acc:HGNC:6762]	protein_coding	8379
ENSG00000002822	Huh75	IFNA	S17	1442.34	MAD1L1	7	mitotic arrest deficient 1 like 1 [Source:HGNC Symbol;Acc:HGNC:6762]	protein_coding	8379
ENSG00000002822	Huh75	IFNA	S18	1473.71	MAD1L1	7	mitotic arrest deficient 1 like 1 [Source:HGNC Symbol;Acc:HGNC:6762]	protein_coding	8379
ENSG00000002822	Huh75	Mock	S13	1226.15	MAD1L1	7	mitotic arrest deficient 1 like 1 [Source:HGNC Symbol;Acc:HGNC:6762]	protein_coding	8379
ENSG00000002822	Huh75	Mock	S14	1253.02	MAD1L1	7	mitotic arrest deficient 1 like 1 [Source:HGNC Symbol;Acc:HGNC:6762]	protein_coding	8379
ENSG00000002822	Huh75	Mock	S15	1216.33	MAD1L1	7	mitotic arrest deficient 1 like 1 [Source:HGNC Symbol;Acc:HGNC:6762]	protein_coding	8379
ENSG00000002834	Calu3	IFNA	S40	16791.6	LASP1	17	LIM and SH3 protein 1 [Source:HGNC Symbol;Acc:HGNC:6513]	protein_coding	3927
ENSG00000002834	Calu3	IFNA	S41	19048.1	LASP1	17	LIM and SH3 protein 1 [Source:HGNC Symbol;Acc:HGNC:6513]	protein_coding	3927
ENSG00000002834	Calu3	IFNA	S42	19725.2	LASP1	17	LIM and SH3 protein 1 [Source:HGNC Symbol;Acc:HGNC:6513]	protein_coding	3927
ENSG00000002834	Calu3	Mock	S37	19311.4	LASP1	17	LIM and SH3 protein 1 [Source:HGNC Symbol;Acc:HGNC:6513]	protein_coding	3927
ENSG00000002834	Calu3	Mock	S38	21792.9	LASP1	17	LIM and SH3 protein 1 [Source:HGNC Symbol;Acc:HGNC:6513]	protein_coding	3927
ENSG00000002834	Calu3	Mock	S39	20386.9	LASP1	17	LIM and SH3 protein 1 [Source:HGNC Symbol;Acc:HGNC:6513]	protein_coding	3927
ENSG00000002834	Huh75	IFNA	S16	9125.08	LASP1	17	LIM and SH3 protein 1 [Source:HGNC Symbol;Acc:HGNC:6513]	protein_coding	3927
ENSG00000002834	Huh75	IFNA	S17	10977.5	LASP1	17	LIM and SH3 protein 1 [Source:HGNC Symbol;Acc:HGNC:6513]	protein_coding	3927
ENSG00000002834	Huh75	IFNA	S18	11000.2	LASP1	17	LIM and SH3 protein 1 [Source:HGNC Symbol;Acc:HGNC:6513]	protein_coding	3927
ENSG00000002834	Huh75	Mock	S13	10143.6	LASP1	17	LIM and SH3 protein 1 [Source:HGNC Symbol;Acc:HGNC:6513]	protein_coding	3927
ENSG00000002834	Huh75	Mock	S14	9793.44	LASP1	17	LIM and SH3 protein 1 [Source:HGNC Symbol;Acc:HGNC:6513]	protein_coding	3927
ENSG00000002834	Huh75	Mock	S15	10136.8	LASP1	17	LIM and SH3 protein 1 [Source:HGNC Symbol;Acc:HGNC:6513]	protein_coding	3927
ENSG00000002919	Calu3	IFNA	S40	771.43	SNX11	17	sorting nexin 11 [Source:HGNC Symbol;Acc:HGNC:14975]	protein_coding	29916
ENSG00000002919	Calu3	IFNA	S41	820.845	SNX11	17	sorting nexin 11 [Source:HGNC Symbol;Acc:HGNC:14975]	protein_coding	29916
ENSG00000002919	Calu3	IFNA	S42	728.698	SNX11	17	sorting nexin 11 [Source:HGNC Symbol;Acc:HGNC:14975]	protein_coding	29916
ENSG00000002919	Calu3	Mock	S37	601.409	SNX11	17	sorting nexin 11 [Source:HGNC Symbol;Acc:HGNC:14975]	protein_coding	29916
ENSG00000002919	Calu3	Mock	S38	701.236	SNX11	17	sorting nexin 11 [Source:HGNC Symbol;Acc:HGNC:14975]	protein_coding	29916
ENSG00000002919	Calu3	Mock	S39	775.567	SNX11	17	sorting nexin 11 [Source:HGNC Symbol;Acc:HGNC:14975]	protein_coding	29916
ENSG00000002919	Huh75	IFNA	S16	577.4	SNX11	17	sorting nexin 11 [Source:HGNC Symbol;Acc:HGNC:14975]	protein_coding	29916
ENSG00000002919	Huh75	IFNA	S17	515.248	SNX11	17	sorting nexin 11 [Source:HGNC Symbol;Acc:HGNC:14975]	protein_coding	29916
ENSG00000002919	Huh75	IFNA	S18	465.78	SNX11	17	sorting nexin 11 [Source:HGNC Symbol;Acc:HGNC:14975]	protein_coding	29916
ENSG00000002919	Huh75	Mock	S13	406.061	SNX11	17	sorting nexin 11 [Source:HGNC Symbol;Acc:HGNC:14975]	protein_coding	29916
ENSG00000002919	Huh75	Mock	S14	440.107	SNX11	17	sorting nexin 11 [Source:HGNC Symbol;Acc:HGNC:14975]	protein_coding	29916
ENSG00000002919	Huh75	Mock	S15	452.115	SNX11	17	sorting nexin 11 [Source:HGNC Symbol;Acc:HGNC:14975]	protein_coding	29916
ENSG00000002933	Calu3	IFNA	S40	0	TMEM176A	7	transmembrane protein 176A [Source:HGNC Symbol;Acc:HGNC:24930]	protein_coding	55365
ENSG00000002933	Calu3	IFNA	S41	0	TMEM176A	7	transmembrane protein 176A [Source:HGNC Symbol;Acc:HGNC:24930]	protein_coding	55365
ENSG00000002933	Calu3	IFNA	S42	1.93803	TMEM176A	7	transmembrane protein 176A [Source:HGNC Symbol;Acc:HGNC:24930]	protein_coding	55365
ENSG00000002933	Calu3	Mock	S37	0.933865	TMEM176A	7	transmembrane protein 176A [Source:HGNC Symbol;Acc:HGNC:24930]	protein_coding	55365
ENSG00000002933	Calu3	Mock	S38	2.97975	TMEM176A	7	transmembrane protein 176A [Source:HGNC Symbol;Acc:HGNC:24930]	protein_coding	55365
ENSG00000002933	Calu3	Mock	S39	4.07657	TMEM176A	7	transmembrane protein 176A [Source:HGNC Symbol;Acc:HGNC:24930]	protein_coding	55365
ENSG00000002933	Huh75	IFNA	S16	3.23776	TMEM176A	7	transmembrane protein 176A [Source:HGNC Symbol;Acc:HGNC:24930]	protein_coding	55365
ENSG00000002933	Huh75	IFNA	S17	1.76758	TMEM176A	7	transmembrane protein 176A [Source:HGNC Symbol;Acc:HGNC:24930]	protein_coding	55365
ENSG00000002933	Huh75	IFNA	S18	3.22711	TMEM176A	7	transmembrane protein 176A [Source:HGNC Symbol;Acc:HGNC:24930]	protein_coding	55365
ENSG00000002933	Huh75	Mock	S13	1.13743	TMEM176A	7	transmembrane protein 176A [Source:HGNC Symbol;Acc:HGNC:24930]	protein_coding	55365
ENSG00000002933	Huh75	Mock	S14	3.20466	TMEM176A	7	transmembrane protein 176A [Source:HGNC Symbol;Acc:HGNC:24930]	protein_coding	55365
ENSG00000002933	Huh75	Mock	S15	0	TMEM176A	7	transmembrane protein 176A [Source:HGNC Symbol;Acc:HGNC:24930]	protein_coding	55365
ENSG00000003056	Calu3	IFNA	S40	3313.07	M6PR	12	mannose-6-phosphate receptor, cation dependent [Source:HGNC Symbol;Acc:HGNC:6752]	protein_coding	4074
ENSG00000003056	Calu3	IFNA	S41	3014.58	M6PR	12	mannose-6-phosphate receptor, cation dependent [Source:HGNC Symbol;Acc:HGNC:6752]	protein_coding	4074
ENSG00000003056	Calu3	IFNA	S42	3329.53	M6PR	12	mannose-6-phosphate receptor, cation dependent [Source:HGNC Symbol;Acc:HGNC:6752]	protein_coding	4074
ENSG00000003056	Calu3	Mock	S37	3030.39	M6PR	12	mannose-6-phosphate receptor, cation dependent [Source:HGNC Symbol;Acc:HGNC:6752]	protein_coding	4074
ENSG00000003056	Calu3	Mock	S38	2936.05	M6PR	12	mannose-6-phosphate receptor, cation dependent [Source:HGNC Symbol;Acc:HGNC:6752]	protein_coding	4074
ENSG00000003056	Calu3	Mock	S39	2820.99	M6PR	12	mannose-6-phosphate receptor, cation dependent [Source:HGNC Symbol;Acc:HGNC:6752]	protein_coding	4074
ENSG00000003056	Huh75	IFNA	S16	2142.32	M6PR	12	mannose-6-phosphate receptor, cation dependent [Source:HGNC Symbol;Acc:HGNC:6752]	protein_coding	4074
ENSG00000003056	Huh75	IFNA	S17	2293.43	M6PR	12	mannose-6-phosphate receptor, cation dependent [Source:HGNC Symbol;Acc:HGNC:6752]	protein_coding	4074
ENSG00000003056	Huh75	IFNA	S18	2053.52	M6PR	12	mannose-6-phosphate receptor, cation dependent [Source:HGNC Symbol;Acc:HGNC:6752]	protein_coding	4074
ENSG00000003056	Huh75	Mock	S13	2126.99	M6PR	12	mannose-6-phosphate receptor, cation dependent [Source:HGNC Symbol;Acc:HGNC:6752]	protein_coding	4074
ENSG00000003056	Huh75	Mock	S14	2141.78	M6PR	12	mannose-6-phosphate receptor, cation dependent [Source:HGNC Symbol;Acc:HGNC:6752]	protein_coding	4074
ENSG00000003056	Huh75	Mock	S15	2038.26	M6PR	12	mannose-6-phosphate receptor, cation dependent [Source:HGNC Symbol;Acc:HGNC:6752]	protein_coding	4074
ENSG00000003096	Calu3	IFNA	S40	1.10362	KLHL13	X	kelch like family member 13 [Source:HGNC Symbol;Acc:HGNC:22931]	protein_coding	90293
ENSG00000003096	Calu3	IFNA	S41	2.70608	KLHL13	X	kelch like family member 13 [Source:HGNC Symbol;Acc:HGNC:22931]	protein_coding	90293
ENSG00000003096	Calu3	IFNA	S42	0	KLHL13	X	kelch like family member 13 [Source:HGNC Symbol;Acc:HGNC:22931]	protein_coding	90293
ENSG00000003096	Calu3	Mock	S37	5.60319	KLHL13	X	kelch like family member 13 [Source:HGNC Symbol;Acc:HGNC:22931]	protein_coding	90293
ENSG00000003096	Calu3	Mock	S38	0.993251	KLHL13	X	kelch like family member 13 [Source:HGNC Symbol;Acc:HGNC:22931]	protein_coding	90293
ENSG00000003096	Calu3	Mock	S39	0	KLHL13	X	kelch like family member 13 [Source:HGNC Symbol;Acc:HGNC:22931]	protein_coding	90293
ENSG00000003096	Huh75	IFNA	S16	376.659	KLHL13	X	kelch like family member 13 [Source:HGNC Symbol;Acc:HGNC:22931]	protein_coding	90293
ENSG00000003096	Huh75	IFNA	S17	368.54	KLHL13	X	kelch like family member 13 [Source:HGNC Symbol;Acc:HGNC:22931]	protein_coding	90293
ENSG00000003096	Huh75	IFNA	S18	389.405	KLHL13	X	kelch like family member 13 [Source:HGNC Symbol;Acc:HGNC:22931]	protein_coding	90293
ENSG00000003096	Huh75	Mock	S13	458.383	KLHL13	X	kelch like family member 13 [Source:HGNC Symbol;Acc:HGNC:22931]	protein_coding	90293
ENSG00000003096	Huh75	Mock	S14	472.153	KLHL13	X	kelch like family member 13 [Source:HGNC Symbol;Acc:HGNC:22931]	protein_coding	90293
ENSG00000003096	Huh75	Mock	S15	441.427	KLHL13	X	kelch like family member 13 [Source:HGNC Symbol;Acc:HGNC:22931]	protein_coding	90293
ENSG00000003137	Calu3	IFNA	S40	46.352	CYP26B1	2	cytochrome P450 family 26 subfamily B member 1 [Source:HGNC Symbol;Acc:HGNC:20581]	protein_coding	56603
ENSG00000003137	Calu3	IFNA	S41	42.3953	CYP26B1	2	cytochrome P450 family 26 subfamily B member 1 [Source:HGNC Symbol;Acc:HGNC:20581]	protein_coding	56603
ENSG00000003137	Calu3	IFNA	S42	19.3803	CYP26B1	2	cytochrome P450 family 26 subfamily B member 1 [Source:HGNC Symbol;Acc:HGNC:20581]	protein_coding	56603
ENSG00000003137	Calu3	Mock	S37	32.6853	CYP26B1	2	cytochrome P450 family 26 subfamily B member 1 [Source:HGNC Symbol;Acc:HGNC:20581]	protein_coding	56603
ENSG00000003137	Calu3	Mock	S38	19.865	CYP26B1	2	cytochrome P450 family 26 subfamily B member 1 [Source:HGNC Symbol;Acc:HGNC:20581]	protein_coding	56603
ENSG00000003137	Calu3	Mock	S39	24.4594	CYP26B1	2	cytochrome P450 family 26 subfamily B member 1 [Source:HGNC Symbol;Acc:HGNC:20581]	protein_coding	56603
ENSG00000003137	Huh75	IFNA	S16	760.873	CYP26B1	2	cytochrome P450 family 26 subfamily B member 1 [Source:HGNC Symbol;Acc:HGNC:20581]	protein_coding	56603
ENSG00000003137	Huh75	IFNA	S17	851.972	CYP26B1	2	cytochrome P450 family 26 subfamily B member 1 [Source:HGNC Symbol;Acc:HGNC:20581]	protein_coding	56603
ENSG00000003137	Huh75	IFNA	S18	928.333	CYP26B1	2	cytochrome P450 family 26 subfamily B member 1 [Source:HGNC Symbol;Acc:HGNC:20581]	protein_coding	56603
ENSG00000003137	Huh75	Mock	S13	855.344	CYP26B1	2	cytochrome P450 family 26 subfamily B member 1 [Source:HGNC Symbol;Acc:HGNC:20581]	protein_coding	56603
ENSG00000003137	Huh75	Mock	S14	1035.11	CYP26B1	2	cytochrome P450 family 26 subfamily B member 1 [Source:HGNC Symbol;Acc:HGNC:20581]	protein_coding	56603
ENSG00000003137	Huh75	Mock	S15	849.72	CYP26B1	2	cytochrome P450 family 26 subfamily B member 1 [Source:HGNC Symbol;Acc:HGNC:20581]	protein_coding	56603
ENSG00000003147	Calu3	IFNA	S40	887.31	ICA1	7	islet cell autoantigen 1 [Source:HGNC Symbol;Acc:HGNC:5343]	protein_coding	3382
ENSG00000003147	Calu3	IFNA	S41	871.359	ICA1	7	islet cell autoantigen 1 [Source:HGNC Symbol;Acc:HGNC:5343]	protein_coding	3382
ENSG00000003147	Calu3	IFNA	S42	846.918	ICA1	7	islet cell autoantigen 1 [Source:HGNC Symbol;Acc:HGNC:5343]	protein_coding	3382
ENSG00000003147	Calu3	Mock	S37	862.891	ICA1	7	islet cell autoantigen 1 [Source:HGNC Symbol;Acc:HGNC:5343]	protein_coding	3382
ENSG00000003147	Calu3	Mock	S38	881.014	ICA1	7	islet cell autoantigen 1 [Source:HGNC Symbol;Acc:HGNC:5343]	protein_coding	3382
ENSG00000003147	Calu3	Mock	S39	900.922	ICA1	7	islet cell autoantigen 1 [Source:HGNC Symbol;Acc:HGNC:5343]	protein_coding	3382
ENSG00000003147	Huh75	IFNA	S16	360.47	ICA1	7	islet cell autoantigen 1 [Source:HGNC Symbol;Acc:HGNC:5343]	protein_coding	3382
ENSG00000003147	Huh75	IFNA	S17	363.237	ICA1	7	islet cell autoantigen 1 [Source:HGNC Symbol;Acc:HGNC:5343]	protein_coding	3382
ENSG00000003147	Huh75	IFNA	S18	321.636	ICA1	7	islet cell autoantigen 1 [Source:HGNC Symbol;Acc:HGNC:5343]	protein_coding	3382
ENSG00000003147	Huh75	Mock	S13	302.555	ICA1	7	islet cell autoantigen 1 [Source:HGNC Symbol;Acc:HGNC:5343]	protein_coding	3382
ENSG00000003147	Huh75	Mock	S14	292.692	ICA1	7	islet cell autoantigen 1 [Source:HGNC Symbol;Acc:HGNC:5343]	protein_coding	3382
ENSG00000003147	Huh75	Mock	S15	361.265	ICA1	7	islet cell autoantigen 1 [Source:HGNC Symbol;Acc:HGNC:5343]	protein_coding	3382
ENSG00000003249	Calu3	IFNA	S40	592.644	DBNDD1	16	dysbindin domain containing 1 [Source:HGNC Symbol;Acc:HGNC:28455]	protein_coding	79007
ENSG00000003249	Calu3	IFNA	S41	589.024	DBNDD1	16	dysbindin domain containing 1 [Source:HGNC Symbol;Acc:HGNC:28455]	protein_coding	79007
ENSG00000003249	Calu3	IFNA	S42	742.264	DBNDD1	16	dysbindin domain containing 1 [Source:HGNC Symbol;Acc:HGNC:28455]	protein_coding	79007
ENSG00000003249	Calu3	Mock	S37	771.373	DBNDD1	16	dysbindin domain containing 1 [Source:HGNC Symbol;Acc:HGNC:28455]	protein_coding	79007
ENSG00000003249	Calu3	Mock	S38	788.642	DBNDD1	16	dysbindin domain containing 1 [Source:HGNC Symbol;Acc:HGNC:28455]	protein_coding	79007
ENSG00000003249	Calu3	Mock	S39	784.739	DBNDD1	16	dysbindin domain containing 1 [Source:HGNC Symbol;Acc:HGNC:28455]	protein_coding	79007
ENSG00000003249	Huh75	IFNA	S16	595.747	DBNDD1	16	dysbindin domain containing 1 [Source:HGNC Symbol;Acc:HGNC:28455]	protein_coding	79007
ENSG00000003249	Huh75	IFNA	S17	614.233	DBNDD1	16	dysbindin domain containing 1 [Source:HGNC Symbol;Acc:HGNC:28455]	protein_coding	79007
ENSG00000003249	Huh75	IFNA	S18	531.398	DBNDD1	16	dysbindin domain containing 1 [Source:HGNC Symbol;Acc:HGNC:28455]	protein_coding	79007
ENSG00000003249	Huh75	Mock	S13	617.622	DBNDD1	16	dysbindin domain containing 1 [Source:HGNC Symbol;Acc:HGNC:28455]	protein_coding	79007
ENSG00000003249	Huh75	Mock	S14	627.045	DBNDD1	16	dysbindin domain containing 1 [Source:HGNC Symbol;Acc:HGNC:28455]	protein_coding	79007
ENSG00000003249	Huh75	Mock	S15	627.404	DBNDD1	16	dysbindin domain containing 1 [Source:HGNC Symbol;Acc:HGNC:28455]	protein_coding	79007
ENSG00000003393	Calu3	IFNA	S40	877.378	ALS2	2	alsin Rho guanine nucleotide exchange factor ALS2 [Source:HGNC Symbol;Acc:HGNC:443]	protein_coding	57679
ENSG00000003393	Calu3	IFNA	S41	745.075	ALS2	2	alsin Rho guanine nucleotide exchange factor ALS2 [Source:HGNC Symbol;Acc:HGNC:443]	protein_coding	57679
ENSG00000003393	Calu3	IFNA	S42	836.258	ALS2	2	alsin Rho guanine nucleotide exchange factor ALS2 [Source:HGNC Symbol;Acc:HGNC:443]	protein_coding	57679
ENSG00000003393	Calu3	Mock	S37	815.264	ALS2	2	alsin Rho guanine nucleotide exchange factor ALS2 [Source:HGNC Symbol;Acc:HGNC:443]	protein_coding	57679
ENSG00000003393	Calu3	Mock	S38	768.777	ALS2	2	alsin Rho guanine nucleotide exchange factor ALS2 [Source:HGNC Symbol;Acc:HGNC:443]	protein_coding	57679
ENSG00000003393	Calu3	Mock	S39	726.648	ALS2	2	alsin Rho guanine nucleotide exchange factor ALS2 [Source:HGNC Symbol;Acc:HGNC:443]	protein_coding	57679
ENSG00000003393	Huh75	IFNA	S16	1887.61	ALS2	2	alsin Rho guanine nucleotide exchange factor ALS2 [Source:HGNC Symbol;Acc:HGNC:443]	protein_coding	57679
ENSG00000003393	Huh75	IFNA	S17	2014.15	ALS2	2	alsin Rho guanine nucleotide exchange factor ALS2 [Source:HGNC Symbol;Acc:HGNC:443]	protein_coding	57679
ENSG00000003393	Huh75	IFNA	S18	1969.61	ALS2	2	alsin Rho guanine nucleotide exchange factor ALS2 [Source:HGNC Symbol;Acc:HGNC:443]	protein_coding	57679
ENSG00000003393	Huh75	Mock	S13	2047.37	ALS2	2	alsin Rho guanine nucleotide exchange factor ALS2 [Source:HGNC Symbol;Acc:HGNC:443]	protein_coding	57679
ENSG00000003393	Huh75	Mock	S14	1892.89	ALS2	2	alsin Rho guanine nucleotide exchange factor ALS2 [Source:HGNC Symbol;Acc:HGNC:443]	protein_coding	57679
ENSG00000003393	Huh75	Mock	S15	2094.91	ALS2	2	alsin Rho guanine nucleotide exchange factor ALS2 [Source:HGNC Symbol;Acc:HGNC:443]	protein_coding	57679
ENSG00000003400	Calu3	IFNA	S40	531.945	CASP10	2	caspase 10 [Source:HGNC Symbol;Acc:HGNC:1500]	protein_coding	843
ENSG00000003400	Calu3	IFNA	S41	506.037	CASP10	2	caspase 10 [Source:HGNC Symbol;Acc:HGNC:1500]	protein_coding	843
ENSG00000003400	Calu3	IFNA	S42	457.374	CASP10	2	caspase 10 [Source:HGNC Symbol;Acc:HGNC:1500]	protein_coding	843
ENSG00000003400	Calu3	Mock	S37	381.951	CASP10	2	caspase 10 [Source:HGNC Symbol;Acc:HGNC:1500]	protein_coding	843
ENSG00000003400	Calu3	Mock	S38	365.517	CASP10	2	caspase 10 [Source:HGNC Symbol;Acc:HGNC:1500]	protein_coding	843
ENSG00000003400	Calu3	Mock	S39	353.642	CASP10	2	caspase 10 [Source:HGNC Symbol;Acc:HGNC:1500]	protein_coding	843
ENSG00000003400	Huh75	IFNA	S16	337.806	CASP10	2	caspase 10 [Source:HGNC Symbol;Acc:HGNC:1500]	protein_coding	843
ENSG00000003400	Huh75	IFNA	S17	365.888	CASP10	2	caspase 10 [Source:HGNC Symbol;Acc:HGNC:1500]	protein_coding	843
ENSG00000003400	Huh75	IFNA	S18	422.752	CASP10	2	caspase 10 [Source:HGNC Symbol;Acc:HGNC:1500]	protein_coding	843
ENSG00000003400	Huh75	Mock	S13	290.044	CASP10	2	caspase 10 [Source:HGNC Symbol;Acc:HGNC:1500]	protein_coding	843
ENSG00000003400	Huh75	Mock	S14	278.805	CASP10	2	caspase 10 [Source:HGNC Symbol;Acc:HGNC:1500]	protein_coding	843
ENSG00000003400	Huh75	Mock	S15	268.277	CASP10	2	caspase 10 [Source:HGNC Symbol;Acc:HGNC:1500]	protein_coding	843
ENSG00000003402	Calu3	IFNA	S40	2458.86	CFLAR	2	CASP8 and FADD like apoptosis regulator [Source:HGNC Symbol;Acc:HGNC:1876]	protein_coding	8837
ENSG00000003402	Calu3	IFNA	S41	2935.2	CFLAR	2	CASP8 and FADD like apoptosis regulator [Source:HGNC Symbol;Acc:HGNC:1876]	protein_coding	8837
ENSG00000003402	Calu3	IFNA	S42	2908.01	CFLAR	2	CASP8 and FADD like apoptosis regulator [Source:HGNC Symbol;Acc:HGNC:1876]	protein_coding	8837
ENSG00000003402	Calu3	Mock	S37	2473.81	CFLAR	2	CASP8 and FADD like apoptosis regulator [Source:HGNC Symbol;Acc:HGNC:1876]	protein_coding	8837
ENSG00000003402	Calu3	Mock	S38	2233.82	CFLAR	2	CASP8 and FADD like apoptosis regulator [Source:HGNC Symbol;Acc:HGNC:1876]	protein_coding	8837
ENSG00000003402	Calu3	Mock	S39	2236	CFLAR	2	CASP8 and FADD like apoptosis regulator [Source:HGNC Symbol;Acc:HGNC:1876]	protein_coding	8837
ENSG00000003402	Huh75	IFNA	S16	1369.57	CFLAR	2	CASP8 and FADD like apoptosis regulator [Source:HGNC Symbol;Acc:HGNC:1876]	protein_coding	8837
ENSG00000003402	Huh75	IFNA	S17	1596.12	CFLAR	2	CASP8 and FADD like apoptosis regulator [Source:HGNC Symbol;Acc:HGNC:1876]	protein_coding	8837
ENSG00000003402	Huh75	IFNA	S18	1827.62	CFLAR	2	CASP8 and FADD like apoptosis regulator [Source:HGNC Symbol;Acc:HGNC:1876]	protein_coding	8837
ENSG00000003402	Huh75	Mock	S13	1355.81	CFLAR	2	CASP8 and FADD like apoptosis regulator [Source:HGNC Symbol;Acc:HGNC:1876]	protein_coding	8837
ENSG00000003402	Huh75	Mock	S14	1483.76	CFLAR	2	CASP8 and FADD like apoptosis regulator [Source:HGNC Symbol;Acc:HGNC:1876]	protein_coding	8837
ENSG00000003402	Huh75	Mock	S15	1485.67	CFLAR	2	CASP8 and FADD like apoptosis regulator [Source:HGNC Symbol;Acc:HGNC:1876]	protein_coding	8837
ENSG00000003436	Calu3	IFNA	S40	2561.5	TFPI	2	tissue factor pathway inhibitor [Source:HGNC Symbol;Acc:HGNC:11760]	protein_coding	7035
ENSG00000003436	Calu3	IFNA	S41	2235.22	TFPI	2	tissue factor pathway inhibitor [Source:HGNC Symbol;Acc:HGNC:11760]	protein_coding	7035
ENSG00000003436	Calu3	IFNA	S42	2221.95	TFPI	2	tissue factor pathway inhibitor [Source:HGNC Symbol;Acc:HGNC:11760]	protein_coding	7035
ENSG00000003436	Calu3	Mock	S37	2503.69	TFPI	2	tissue factor pathway inhibitor [Source:HGNC Symbol;Acc:HGNC:11760]	protein_coding	7035
ENSG00000003436	Calu3	Mock	S38	2349.04	TFPI	2	tissue factor pathway inhibitor [Source:HGNC Symbol;Acc:HGNC:11760]	protein_coding	7035
ENSG00000003436	Calu3	Mock	S39	2353.2	TFPI	2	tissue factor pathway inhibitor [Source:HGNC Symbol;Acc:HGNC:11760]	protein_coding	7035
ENSG00000003436	Huh75	IFNA	S16	1835.81	TFPI	2	tissue factor pathway inhibitor [Source:HGNC Symbol;Acc:HGNC:11760]	protein_coding	7035
ENSG00000003436	Huh75	IFNA	S17	1802.93	TFPI	2	tissue factor pathway inhibitor [Source:HGNC Symbol;Acc:HGNC:11760]	protein_coding	7035
ENSG00000003436	Huh75	IFNA	S18	1911.53	TFPI	2	tissue factor pathway inhibitor [Source:HGNC Symbol;Acc:HGNC:11760]	protein_coding	7035
ENSG00000003436	Huh75	Mock	S13	1419.51	TFPI	2	tissue factor pathway inhibitor [Source:HGNC Symbol;Acc:HGNC:11760]	protein_coding	7035
ENSG00000003436	Huh75	Mock	S14	1329.93	TFPI	2	tissue factor pathway inhibitor [Source:HGNC Symbol;Acc:HGNC:11760]	protein_coding	7035
ENSG00000003436	Huh75	Mock	S15	1494.23	TFPI	2	tissue factor pathway inhibitor [Source:HGNC Symbol;Acc:HGNC:11760]	protein_coding	7035
ENSG00000003509	Calu3	IFNA	S40	293.563	NDUFAF7	2	NADH:ubiquinone oxidoreductase complex assembly factor 7 [Source:HGNC Symbol;Acc:HGNC:28816]	protein_coding	55471
ENSG00000003509	Calu3	IFNA	S41	275.118	NDUFAF7	2	NADH:ubiquinone oxidoreductase complex assembly factor 7 [Source:HGNC Symbol;Acc:HGNC:28816]	protein_coding	55471
ENSG00000003509	Calu3	IFNA	S42	272.293	NDUFAF7	2	NADH:ubiquinone oxidoreductase complex assembly factor 7 [Source:HGNC Symbol;Acc:HGNC:28816]	protein_coding	55471
ENSG00000003509	Calu3	Mock	S37	351.133	NDUFAF7	2	NADH:ubiquinone oxidoreductase complex assembly factor 7 [Source:HGNC Symbol;Acc:HGNC:28816]	protein_coding	55471
ENSG00000003509	Calu3	Mock	S38	358.564	NDUFAF7	2	NADH:ubiquinone oxidoreductase complex assembly factor 7 [Source:HGNC Symbol;Acc:HGNC:28816]	protein_coding	55471
ENSG00000003509	Calu3	Mock	S39	322.049	NDUFAF7	2	NADH:ubiquinone oxidoreductase complex assembly factor 7 [Source:HGNC Symbol;Acc:HGNC:28816]	protein_coding	55471
ENSG00000003509	Huh75	IFNA	S16	251.466	NDUFAF7	2	NADH:ubiquinone oxidoreductase complex assembly factor 7 [Source:HGNC Symbol;Acc:HGNC:28816]	protein_coding	55471
ENSG00000003509	Huh75	IFNA	S17	207.69	NDUFAF7	2	NADH:ubiquinone oxidoreductase complex assembly factor 7 [Source:HGNC Symbol;Acc:HGNC:28816]	protein_coding	55471
ENSG00000003509	Huh75	IFNA	S18	251.715	NDUFAF7	2	NADH:ubiquinone oxidoreductase complex assembly factor 7 [Source:HGNC Symbol;Acc:HGNC:28816]	protein_coding	55471
ENSG00000003509	Huh75	Mock	S13	250.234	NDUFAF7	2	NADH:ubiquinone oxidoreductase complex assembly factor 7 [Source:HGNC Symbol;Acc:HGNC:28816]	protein_coding	55471
ENSG00000003509	Huh75	Mock	S14	253.168	NDUFAF7	2	NADH:ubiquinone oxidoreductase complex assembly factor 7 [Source:HGNC Symbol;Acc:HGNC:28816]	protein_coding	55471
ENSG00000003509	Huh75	Mock	S15	234.074	NDUFAF7	2	NADH:ubiquinone oxidoreductase complex assembly factor 7 [Source:HGNC Symbol;Acc:HGNC:28816]	protein_coding	55471
ENSG00000003756	Calu3	IFNA	S40	712.938	RBM5	3	RNA binding motif protein 5 [Source:HGNC Symbol;Acc:HGNC:9902]	protein_coding	10181
ENSG00000003756	Calu3	IFNA	S41	728.838	RBM5	3	RNA binding motif protein 5 [Source:HGNC Symbol;Acc:HGNC:9902]	protein_coding	10181
ENSG00000003756	Calu3	IFNA	S42	739.357	RBM5	3	RNA binding motif protein 5 [Source:HGNC Symbol;Acc:HGNC:9902]	protein_coding	10181
ENSG00000003756	Calu3	Mock	S37	773.24	RBM5	3	RNA binding motif protein 5 [Source:HGNC Symbol;Acc:HGNC:9902]	protein_coding	10181
ENSG00000003756	Calu3	Mock	S38	677.397	RBM5	3	RNA binding motif protein 5 [Source:HGNC Symbol;Acc:HGNC:9902]	protein_coding	10181
ENSG00000003756	Calu3	Mock	S39	741.936	RBM5	3	RNA binding motif protein 5 [Source:HGNC Symbol;Acc:HGNC:9902]	protein_coding	10181
ENSG00000003756	Huh75	IFNA	S16	1898.41	RBM5	3	RNA binding motif protein 5 [Source:HGNC Symbol;Acc:HGNC:9902]	protein_coding	10181
ENSG00000003756	Huh75	IFNA	S17	1737.53	RBM5	3	RNA binding motif protein 5 [Source:HGNC Symbol;Acc:HGNC:9902]	protein_coding	10181
ENSG00000003756	Huh75	IFNA	S18	1820.09	RBM5	3	RNA binding motif protein 5 [Source:HGNC Symbol;Acc:HGNC:9902]	protein_coding	10181
ENSG00000003756	Huh75	Mock	S13	1852.87	RBM5	3	RNA binding motif protein 5 [Source:HGNC Symbol;Acc:HGNC:9902]	protein_coding	10181
ENSG00000003756	Huh75	Mock	S14	1752.95	RBM5	3	RNA binding motif protein 5 [Source:HGNC Symbol;Acc:HGNC:9902]	protein_coding	10181
ENSG00000003756	Huh75	Mock	S15	1895.04	RBM5	3	RNA binding motif protein 5 [Source:HGNC Symbol;Acc:HGNC:9902]	protein_coding	10181
ENSG00000003987	Calu3	IFNA	S40	65.1136	MTMR7	8	myotubularin related protein 7 [Source:HGNC Symbol;Acc:HGNC:7454]	protein_coding	9108
ENSG00000003987	Calu3	IFNA	S41	66.75	MTMR7	8	myotubularin related protein 7 [Source:HGNC Symbol;Acc:HGNC:7454]	protein_coding	9108
ENSG00000003987	Calu3	IFNA	S42	62.9859	MTMR7	8	myotubularin related protein 7 [Source:HGNC Symbol;Acc:HGNC:7454]	protein_coding	9108
ENSG00000003987	Calu3	Mock	S37	75.6431	MTMR7	8	myotubularin related protein 7 [Source:HGNC Symbol;Acc:HGNC:7454]	protein_coding	9108
ENSG00000003987	Calu3	Mock	S38	64.5613	MTMR7	8	myotubularin related protein 7 [Source:HGNC Symbol;Acc:HGNC:7454]	protein_coding	9108
ENSG00000003987	Calu3	Mock	S39	44.8423	MTMR7	8	myotubularin related protein 7 [Source:HGNC Symbol;Acc:HGNC:7454]	protein_coding	9108
ENSG00000003987	Huh75	IFNA	S16	58.2796	MTMR7	8	myotubularin related protein 7 [Source:HGNC Symbol;Acc:HGNC:7454]	protein_coding	9108
ENSG00000003987	Huh75	IFNA	S17	78.6571	MTMR7	8	myotubularin related protein 7 [Source:HGNC Symbol;Acc:HGNC:7454]	protein_coding	9108
ENSG00000003987	Huh75	IFNA	S18	51.6338	MTMR7	8	myotubularin related protein 7 [Source:HGNC Symbol;Acc:HGNC:7454]	protein_coding	9108
ENSG00000003987	Huh75	Mock	S13	43.2222	MTMR7	8	myotubularin related protein 7 [Source:HGNC Symbol;Acc:HGNC:7454]	protein_coding	9108
ENSG00000003987	Huh75	Mock	S14	51.2746	MTMR7	8	myotubularin related protein 7 [Source:HGNC Symbol;Acc:HGNC:7454]	protein_coding	9108
ENSG00000003987	Huh75	Mock	S15	58.7857	MTMR7	8	myotubularin related protein 7 [Source:HGNC Symbol;Acc:HGNC:7454]	protein_coding	9108
ENSG00000003989	Calu3	IFNA	S40	1228.33	SLC7A2	8	solute carrier family 7 member 2 [Source:HGNC Symbol;Acc:HGNC:11060]	protein_coding	6542
ENSG00000003989	Calu3	IFNA	S41	1074.31	SLC7A2	8	solute carrier family 7 member 2 [Source:HGNC Symbol;Acc:HGNC:11060]	protein_coding	6542
ENSG00000003989	Calu3	IFNA	S42	1084.33	SLC7A2	8	solute carrier family 7 member 2 [Source:HGNC Symbol;Acc:HGNC:11060]	protein_coding	6542
ENSG00000003989	Calu3	Mock	S37	1285	SLC7A2	8	solute carrier family 7 member 2 [Source:HGNC Symbol;Acc:HGNC:11060]	protein_coding	6542
ENSG00000003989	Calu3	Mock	S38	1251.5	SLC7A2	8	solute carrier family 7 member 2 [Source:HGNC Symbol;Acc:HGNC:11060]	protein_coding	6542
ENSG00000003989	Calu3	Mock	S39	1248.45	SLC7A2	8	solute carrier family 7 member 2 [Source:HGNC Symbol;Acc:HGNC:11060]	protein_coding	6542
ENSG00000003989	Huh75	IFNA	S16	2872.97	SLC7A2	8	solute carrier family 7 member 2 [Source:HGNC Symbol;Acc:HGNC:11060]	protein_coding	6542
ENSG00000003989	Huh75	IFNA	S17	3559.01	SLC7A2	8	solute carrier family 7 member 2 [Source:HGNC Symbol;Acc:HGNC:11060]	protein_coding	6542
ENSG00000003989	Huh75	IFNA	S18	3727.31	SLC7A2	8	solute carrier family 7 member 2 [Source:HGNC Symbol;Acc:HGNC:11060]	protein_coding	6542
ENSG00000003989	Huh75	Mock	S13	2328.31	SLC7A2	8	solute carrier family 7 member 2 [Source:HGNC Symbol;Acc:HGNC:11060]	protein_coding	6542
ENSG00000003989	Huh75	Mock	S14	2302.01	SLC7A2	8	solute carrier family 7 member 2 [Source:HGNC Symbol;Acc:HGNC:11060]	protein_coding	6542
ENSG00000003989	Huh75	Mock	S15	2517.1	SLC7A2	8	solute carrier family 7 member 2 [Source:HGNC Symbol;Acc:HGNC:11060]	protein_coding	6542
ENSG00000004059	Calu3	IFNA	S40	1490.99	ARF5	7	ADP ribosylation factor 5 [Source:HGNC Symbol;Acc:HGNC:658]	protein_coding	381
ENSG00000004059	Calu3	IFNA	S41	1389.12	ARF5	7	ADP ribosylation factor 5 [Source:HGNC Symbol;Acc:HGNC:658]	protein_coding	381
ENSG00000004059	Calu3	IFNA	S42	1431.23	ARF5	7	ADP ribosylation factor 5 [Source:HGNC Symbol;Acc:HGNC:658]	protein_coding	381
ENSG00000004059	Calu3	Mock	S37	1792.09	ARF5	7	ADP ribosylation factor 5 [Source:HGNC Symbol;Acc:HGNC:658]	protein_coding	381
ENSG00000004059	Calu3	Mock	S38	1743.16	ARF5	7	ADP ribosylation factor 5 [Source:HGNC Symbol;Acc:HGNC:658]	protein_coding	381
ENSG00000004059	Calu3	Mock	S39	1683.62	ARF5	7	ADP ribosylation factor 5 [Source:HGNC Symbol;Acc:HGNC:658]	protein_coding	381
ENSG00000004059	Huh75	IFNA	S16	1101.92	ARF5	7	ADP ribosylation factor 5 [Source:HGNC Symbol;Acc:HGNC:658]	protein_coding	381
ENSG00000004059	Huh75	IFNA	S17	792.758	ARF5	7	ADP ribosylation factor 5 [Source:HGNC Symbol;Acc:HGNC:658]	protein_coding	381
ENSG00000004059	Huh75	IFNA	S18	836.898	ARF5	7	ADP ribosylation factor 5 [Source:HGNC Symbol;Acc:HGNC:658]	protein_coding	381
ENSG00000004059	Huh75	Mock	S13	1176.1	ARF5	7	ADP ribosylation factor 5 [Source:HGNC Symbol;Acc:HGNC:658]	protein_coding	381
ENSG00000004059	Huh75	Mock	S14	1133.38	ARF5	7	ADP ribosylation factor 5 [Source:HGNC Symbol;Acc:HGNC:658]	protein_coding	381
ENSG00000004059	Huh75	Mock	S15	1065.62	ARF5	7	ADP ribosylation factor 5 [Source:HGNC Symbol;Acc:HGNC:658]	protein_coding	381
ENSG00000004139	Calu3	IFNA	S40	43.0412	SARM1	17	sterile alpha and TIR motif containing 1 [Source:HGNC Symbol;Acc:HGNC:17074]	protein_coding	23098
ENSG00000004139	Calu3	IFNA	S41	35.1791	SARM1	17	sterile alpha and TIR motif containing 1 [Source:HGNC Symbol;Acc:HGNC:17074]	protein_coding	23098
ENSG00000004139	Calu3	IFNA	S42	39.7295	SARM1	17	sterile alpha and TIR motif containing 1 [Source:HGNC Symbol;Acc:HGNC:17074]	protein_coding	23098
ENSG00000004139	Calu3	Mock	S37	38.2885	SARM1	17	sterile alpha and TIR motif containing 1 [Source:HGNC Symbol;Acc:HGNC:17074]	protein_coding	23098
ENSG00000004139	Calu3	Mock	S38	65.5546	SARM1	17	sterile alpha and TIR motif containing 1 [Source:HGNC Symbol;Acc:HGNC:17074]	protein_coding	23098
ENSG00000004139	Calu3	Mock	S39	46.8805	SARM1	17	sterile alpha and TIR motif containing 1 [Source:HGNC Symbol;Acc:HGNC:17074]	protein_coding	23098
ENSG00000004139	Huh75	IFNA	S16	99.2912	SARM1	17	sterile alpha and TIR motif containing 1 [Source:HGNC Symbol;Acc:HGNC:17074]	protein_coding	23098
ENSG00000004139	Huh75	IFNA	S17	128.149	SARM1	17	sterile alpha and TIR motif containing 1 [Source:HGNC Symbol;Acc:HGNC:17074]	protein_coding	23098
ENSG00000004139	Huh75	IFNA	S18	123.706	SARM1	17	sterile alpha and TIR motif containing 1 [Source:HGNC Symbol;Acc:HGNC:17074]	protein_coding	23098
ENSG00000004139	Huh75	Mock	S13	104.643	SARM1	17	sterile alpha and TIR motif containing 1 [Source:HGNC Symbol;Acc:HGNC:17074]	protein_coding	23098
ENSG00000004139	Huh75	Mock	S14	143.141	SARM1	17	sterile alpha and TIR motif containing 1 [Source:HGNC Symbol;Acc:HGNC:17074]	protein_coding	23098
ENSG00000004139	Huh75	Mock	S15	120.778	SARM1	17	sterile alpha and TIR motif containing 1 [Source:HGNC Symbol;Acc:HGNC:17074]	protein_coding	23098
ENSG00000004142	Calu3	IFNA	S40	1809.94	POLDIP2	17	DNA polymerase delta interacting protein 2 [Source:HGNC Symbol;Acc:HGNC:23781]	protein_coding	26073
ENSG00000004142	Calu3	IFNA	S41	1962.81	POLDIP2	17	DNA polymerase delta interacting protein 2 [Source:HGNC Symbol;Acc:HGNC:23781]	protein_coding	26073
ENSG00000004142	Calu3	IFNA	S42	2097.91	POLDIP2	17	DNA polymerase delta interacting protein 2 [Source:HGNC Symbol;Acc:HGNC:23781]	protein_coding	26073
ENSG00000004142	Calu3	Mock	S37	1898.55	POLDIP2	17	DNA polymerase delta interacting protein 2 [Source:HGNC Symbol;Acc:HGNC:23781]	protein_coding	26073
ENSG00000004142	Calu3	Mock	S38	2164.29	POLDIP2	17	DNA polymerase delta interacting protein 2 [Source:HGNC Symbol;Acc:HGNC:23781]	protein_coding	26073
ENSG00000004142	Calu3	Mock	S39	1965.93	POLDIP2	17	DNA polymerase delta interacting protein 2 [Source:HGNC Symbol;Acc:HGNC:23781]	protein_coding	26073
ENSG00000004142	Huh75	IFNA	S16	3261.5	POLDIP2	17	DNA polymerase delta interacting protein 2 [Source:HGNC Symbol;Acc:HGNC:23781]	protein_coding	26073
ENSG00000004142	Huh75	IFNA	S17	3455.61	POLDIP2	17	DNA polymerase delta interacting protein 2 [Source:HGNC Symbol;Acc:HGNC:23781]	protein_coding	26073
ENSG00000004142	Huh75	IFNA	S18	3196.99	POLDIP2	17	DNA polymerase delta interacting protein 2 [Source:HGNC Symbol;Acc:HGNC:23781]	protein_coding	26073
ENSG00000004142	Huh75	Mock	S13	3365.64	POLDIP2	17	DNA polymerase delta interacting protein 2 [Source:HGNC Symbol;Acc:HGNC:23781]	protein_coding	26073
ENSG00000004142	Huh75	Mock	S14	3445.01	POLDIP2	17	DNA polymerase delta interacting protein 2 [Source:HGNC Symbol;Acc:HGNC:23781]	protein_coding	26073
ENSG00000004142	Huh75	Mock	S15	3332.61	POLDIP2	17	DNA polymerase delta interacting protein 2 [Source:HGNC Symbol;Acc:HGNC:23781]	protein_coding	26073
ENSG00000004399	Calu3	IFNA	S40	206.377	PLXND1	3	plexin D1 [Source:HGNC Symbol;Acc:HGNC:9107]	protein_coding	23129
ENSG00000004399	Calu3	IFNA	S41	167.777	PLXND1	3	plexin D1 [Source:HGNC Symbol;Acc:HGNC:9107]	protein_coding	23129
ENSG00000004399	Calu3	IFNA	S42	189.927	PLXND1	3	plexin D1 [Source:HGNC Symbol;Acc:HGNC:9107]	protein_coding	23129
ENSG00000004399	Calu3	Mock	S37	216.657	PLXND1	3	plexin D1 [Source:HGNC Symbol;Acc:HGNC:9107]	protein_coding	23129
ENSG00000004399	Calu3	Mock	S38	296.982	PLXND1	3	plexin D1 [Source:HGNC Symbol;Acc:HGNC:9107]	protein_coding	23129
ENSG00000004399	Calu3	Mock	S39	237.46	PLXND1	3	plexin D1 [Source:HGNC Symbol;Acc:HGNC:9107]	protein_coding	23129
ENSG00000004399	Huh75	IFNA	S16	291.398	PLXND1	3	plexin D1 [Source:HGNC Symbol;Acc:HGNC:9107]	protein_coding	23129
ENSG00000004399	Huh75	IFNA	S17	312.861	PLXND1	3	plexin D1 [Source:HGNC Symbol;Acc:HGNC:9107]	protein_coding	23129
ENSG00000004399	Huh75	IFNA	S18	337.771	PLXND1	3	plexin D1 [Source:HGNC Symbol;Acc:HGNC:9107]	protein_coding	23129
ENSG00000004399	Huh75	Mock	S13	293.456	PLXND1	3	plexin D1 [Source:HGNC Symbol;Acc:HGNC:9107]	protein_coding	23129
ENSG00000004399	Huh75	Mock	S14	340.762	PLXND1	3	plexin D1 [Source:HGNC Symbol;Acc:HGNC:9107]	protein_coding	23129
ENSG00000004399	Huh75	Mock	S15	276.827	PLXND1	3	plexin D1 [Source:HGNC Symbol;Acc:HGNC:9107]	protein_coding	23129
ENSG00000004455	Calu3	IFNA	S40	4753.29	AK2	1	adenylate kinase 2 [Source:HGNC Symbol;Acc:HGNC:362]	protein_coding	204
ENSG00000004455	Calu3	IFNA	S41	4731.13	AK2	1	adenylate kinase 2 [Source:HGNC Symbol;Acc:HGNC:362]	protein_coding	204
ENSG00000004455	Calu3	IFNA	S42	4834.41	AK2	1	adenylate kinase 2 [Source:HGNC Symbol;Acc:HGNC:362]	protein_coding	204
ENSG00000004455	Calu3	Mock	S37	5054.08	AK2	1	adenylate kinase 2 [Source:HGNC Symbol;Acc:HGNC:362]	protein_coding	204
ENSG00000004455	Calu3	Mock	S38	5168.88	AK2	1	adenylate kinase 2 [Source:HGNC Symbol;Acc:HGNC:362]	protein_coding	204
ENSG00000004455	Calu3	Mock	S39	4836.85	AK2	1	adenylate kinase 2 [Source:HGNC Symbol;Acc:HGNC:362]	protein_coding	204
ENSG00000004455	Huh75	IFNA	S16	2240.53	AK2	1	adenylate kinase 2 [Source:HGNC Symbol;Acc:HGNC:362]	protein_coding	204
ENSG00000004455	Huh75	IFNA	S17	2224.49	AK2	1	adenylate kinase 2 [Source:HGNC Symbol;Acc:HGNC:362]	protein_coding	204
ENSG00000004455	Huh75	IFNA	S18	2042.76	AK2	1	adenylate kinase 2 [Source:HGNC Symbol;Acc:HGNC:362]	protein_coding	204
ENSG00000004455	Huh75	Mock	S13	2066.7	AK2	1	adenylate kinase 2 [Source:HGNC Symbol;Acc:HGNC:362]	protein_coding	204
ENSG00000004455	Huh75	Mock	S14	2032.82	AK2	1	adenylate kinase 2 [Source:HGNC Symbol;Acc:HGNC:362]	protein_coding	204
ENSG00000004455	Huh75	Mock	S15	1960.24	AK2	1	adenylate kinase 2 [Source:HGNC Symbol;Acc:HGNC:362]	protein_coding	204
ENSG00000004468	Calu3	IFNA	S40	29.7977	CD38	4	CD38 molecule [Source:HGNC Symbol;Acc:HGNC:1667]	protein_coding	952
ENSG00000004468	Calu3	IFNA	S41	13.5304	CD38	4	CD38 molecule [Source:HGNC Symbol;Acc:HGNC:1667]	protein_coding	952
ENSG00000004468	Calu3	IFNA	S42	13.5662	CD38	4	CD38 molecule [Source:HGNC Symbol;Acc:HGNC:1667]	protein_coding	952
ENSG00000004468	Calu3	Mock	S37	3.73546	CD38	4	CD38 molecule [Source:HGNC Symbol;Acc:HGNC:1667]	protein_coding	952
ENSG00000004468	Calu3	Mock	S38	8.93926	CD38	4	CD38 molecule [Source:HGNC Symbol;Acc:HGNC:1667]	protein_coding	952
ENSG00000004468	Calu3	Mock	S39	6.11485	CD38	4	CD38 molecule [Source:HGNC Symbol;Acc:HGNC:1667]	protein_coding	952
ENSG00000004468	Huh75	IFNA	S16	67.9929	CD38	4	CD38 molecule [Source:HGNC Symbol;Acc:HGNC:1667]	protein_coding	952
ENSG00000004468	Huh75	IFNA	S17	60.0976	CD38	4	CD38 molecule [Source:HGNC Symbol;Acc:HGNC:1667]	protein_coding	952
ENSG00000004468	Huh75	IFNA	S18	83.9049	CD38	4	CD38 molecule [Source:HGNC Symbol;Acc:HGNC:1667]	protein_coding	952
ENSG00000004468	Huh75	Mock	S13	34.1228	CD38	4	CD38 molecule [Source:HGNC Symbol;Acc:HGNC:1667]	protein_coding	952
ENSG00000004468	Huh75	Mock	S14	40.5924	CD38	4	CD38 molecule [Source:HGNC Symbol;Acc:HGNC:1667]	protein_coding	952
ENSG00000004468	Huh75	Mock	S15	28.8584	CD38	4	CD38 molecule [Source:HGNC Symbol;Acc:HGNC:1667]	protein_coding	952
ENSG00000004478	Calu3	IFNA	S40	2890.38	FKBP4	12	FKBP prolyl isomerase 4 [Source:HGNC Symbol;Acc:HGNC:3720]	protein_coding	2288
ENSG00000004478	Calu3	IFNA	S41	2913.55	FKBP4	12	FKBP prolyl isomerase 4 [Source:HGNC Symbol;Acc:HGNC:3720]	protein_coding	2288
ENSG00000004478	Calu3	IFNA	S42	3053.36	FKBP4	12	FKBP prolyl isomerase 4 [Source:HGNC Symbol;Acc:HGNC:3720]	protein_coding	2288
ENSG00000004478	Calu3	Mock	S37	3345.11	FKBP4	12	FKBP prolyl isomerase 4 [Source:HGNC Symbol;Acc:HGNC:3720]	protein_coding	2288
ENSG00000004478	Calu3	Mock	S38	3246.94	FKBP4	12	FKBP prolyl isomerase 4 [Source:HGNC Symbol;Acc:HGNC:3720]	protein_coding	2288
ENSG00000004478	Calu3	Mock	S39	3351.96	FKBP4	12	FKBP prolyl isomerase 4 [Source:HGNC Symbol;Acc:HGNC:3720]	protein_coding	2288
ENSG00000004478	Huh75	IFNA	S16	2905.35	FKBP4	12	FKBP prolyl isomerase 4 [Source:HGNC Symbol;Acc:HGNC:3720]	protein_coding	2288
ENSG00000004478	Huh75	IFNA	S17	3034.93	FKBP4	12	FKBP prolyl isomerase 4 [Source:HGNC Symbol;Acc:HGNC:3720]	protein_coding	2288
ENSG00000004478	Huh75	IFNA	S18	2803.28	FKBP4	12	FKBP prolyl isomerase 4 [Source:HGNC Symbol;Acc:HGNC:3720]	protein_coding	2288
ENSG00000004478	Huh75	Mock	S13	2650.2	FKBP4	12	FKBP prolyl isomerase 4 [Source:HGNC Symbol;Acc:HGNC:3720]	protein_coding	2288
ENSG00000004478	Huh75	Mock	S14	2640.64	FKBP4	12	FKBP prolyl isomerase 4 [Source:HGNC Symbol;Acc:HGNC:3720]	protein_coding	2288
ENSG00000004478	Huh75	Mock	S15	2599.4	FKBP4	12	FKBP prolyl isomerase 4 [Source:HGNC Symbol;Acc:HGNC:3720]	protein_coding	2288
ENSG00000004487	Calu3	IFNA	S40	2077.01	KDM1A	1	lysine demethylase 1A [Source:HGNC Symbol;Acc:HGNC:29079]	protein_coding	23028
ENSG00000004487	Calu3	IFNA	S41	2111.65	KDM1A	1	lysine demethylase 1A [Source:HGNC Symbol;Acc:HGNC:29079]	protein_coding	23028
ENSG00000004487	Calu3	IFNA	S42	2275.24	KDM1A	1	lysine demethylase 1A [Source:HGNC Symbol;Acc:HGNC:29079]	protein_coding	23028
ENSG00000004487	Calu3	Mock	S37	2216.06	KDM1A	1	lysine demethylase 1A [Source:HGNC Symbol;Acc:HGNC:29079]	protein_coding	23028
ENSG00000004487	Calu3	Mock	S38	2393.74	KDM1A	1	lysine demethylase 1A [Source:HGNC Symbol;Acc:HGNC:29079]	protein_coding	23028
ENSG00000004487	Calu3	Mock	S39	2323.64	KDM1A	1	lysine demethylase 1A [Source:HGNC Symbol;Acc:HGNC:29079]	protein_coding	23028
ENSG00000004487	Huh75	IFNA	S16	3600.39	KDM1A	1	lysine demethylase 1A [Source:HGNC Symbol;Acc:HGNC:29079]	protein_coding	23028
ENSG00000004487	Huh75	IFNA	S17	3427.33	KDM1A	1	lysine demethylase 1A [Source:HGNC Symbol;Acc:HGNC:29079]	protein_coding	23028
ENSG00000004487	Huh75	IFNA	S18	3516.48	KDM1A	1	lysine demethylase 1A [Source:HGNC Symbol;Acc:HGNC:29079]	protein_coding	23028
ENSG00000004487	Huh75	Mock	S13	3518.06	KDM1A	1	lysine demethylase 1A [Source:HGNC Symbol;Acc:HGNC:29079]	protein_coding	23028
ENSG00000004487	Huh75	Mock	S14	3479.19	KDM1A	1	lysine demethylase 1A [Source:HGNC Symbol;Acc:HGNC:29079]	protein_coding	23028
ENSG00000004487	Huh75	Mock	S15	3494.01	KDM1A	1	lysine demethylase 1A [Source:HGNC Symbol;Acc:HGNC:29079]	protein_coding	23028
ENSG00000004534	Calu3	IFNA	S40	856.409	RBM6	3	RNA binding motif protein 6 [Source:HGNC Symbol;Acc:HGNC:9903]	protein_coding	10180
ENSG00000004534	Calu3	IFNA	S41	885.791	RBM6	3	RNA binding motif protein 6 [Source:HGNC Symbol;Acc:HGNC:9903]	protein_coding	10180
ENSG00000004534	Calu3	IFNA	S42	899.244	RBM6	3	RNA binding motif protein 6 [Source:HGNC Symbol;Acc:HGNC:9903]	protein_coding	10180
ENSG00000004534	Calu3	Mock	S37	905.849	RBM6	3	RNA binding motif protein 6 [Source:HGNC Symbol;Acc:HGNC:9903]	protein_coding	10180
ENSG00000004534	Calu3	Mock	S38	880.021	RBM6	3	RNA binding motif protein 6 [Source:HGNC Symbol;Acc:HGNC:9903]	protein_coding	10180
ENSG00000004534	Calu3	Mock	S39	911.113	RBM6	3	RNA binding motif protein 6 [Source:HGNC Symbol;Acc:HGNC:9903]	protein_coding	10180
ENSG00000004534	Huh75	IFNA	S16	1521.75	RBM6	3	RNA binding motif protein 6 [Source:HGNC Symbol;Acc:HGNC:9903]	protein_coding	10180
ENSG00000004534	Huh75	IFNA	S17	1595.24	RBM6	3	RNA binding motif protein 6 [Source:HGNC Symbol;Acc:HGNC:9903]	protein_coding	10180
ENSG00000004534	Huh75	IFNA	S18	1599.57	RBM6	3	RNA binding motif protein 6 [Source:HGNC Symbol;Acc:HGNC:9903]	protein_coding	10180
ENSG00000004534	Huh75	Mock	S13	1691.35	RBM6	3	RNA binding motif protein 6 [Source:HGNC Symbol;Acc:HGNC:9903]	protein_coding	10180
ENSG00000004534	Huh75	Mock	S14	1727.31	RBM6	3	RNA binding motif protein 6 [Source:HGNC Symbol;Acc:HGNC:9903]	protein_coding	10180
ENSG00000004534	Huh75	Mock	S15	1625.69	RBM6	3	RNA binding motif protein 6 [Source:HGNC Symbol;Acc:HGNC:9903]	protein_coding	10180
ENSG00000004660	Calu3	IFNA	S40	45.2484	CAMKK1	17	calcium/calmodulin dependent protein kinase kinase 1 [Source:HGNC Symbol;Acc:HGNC:1469]	protein_coding	84254
ENSG00000004660	Calu3	IFNA	S41	71.2602	CAMKK1	17	calcium/calmodulin dependent protein kinase kinase 1 [Source:HGNC Symbol;Acc:HGNC:1469]	protein_coding	84254
ENSG00000004660	Calu3	IFNA	S42	61.0478	CAMKK1	17	calcium/calmodulin dependent protein kinase kinase 1 [Source:HGNC Symbol;Acc:HGNC:1469]	protein_coding	84254
ENSG00000004660	Calu3	Mock	S37	77.5108	CAMKK1	17	calcium/calmodulin dependent protein kinase kinase 1 [Source:HGNC Symbol;Acc:HGNC:1469]	protein_coding	84254
ENSG00000004660	Calu3	Mock	S38	72.5074	CAMKK1	17	calcium/calmodulin dependent protein kinase kinase 1 [Source:HGNC Symbol;Acc:HGNC:1469]	protein_coding	84254
ENSG00000004660	Calu3	Mock	S39	61.1485	CAMKK1	17	calcium/calmodulin dependent protein kinase kinase 1 [Source:HGNC Symbol;Acc:HGNC:1469]	protein_coding	84254
ENSG00000004660	Huh75	IFNA	S16	12.951	CAMKK1	17	calcium/calmodulin dependent protein kinase kinase 1 [Source:HGNC Symbol;Acc:HGNC:1469]	protein_coding	84254
ENSG00000004660	Huh75	IFNA	S17	4.41894	CAMKK1	17	calcium/calmodulin dependent protein kinase kinase 1 [Source:HGNC Symbol;Acc:HGNC:1469]	protein_coding	84254
ENSG00000004660	Huh75	IFNA	S18	7.52993	CAMKK1	17	calcium/calmodulin dependent protein kinase kinase 1 [Source:HGNC Symbol;Acc:HGNC:1469]	protein_coding	84254
ENSG00000004660	Huh75	Mock	S13	2.27485	CAMKK1	17	calcium/calmodulin dependent protein kinase kinase 1 [Source:HGNC Symbol;Acc:HGNC:1469]	protein_coding	84254
ENSG00000004660	Huh75	Mock	S14	10.6822	CAMKK1	17	calcium/calmodulin dependent protein kinase kinase 1 [Source:HGNC Symbol;Acc:HGNC:1469]	protein_coding	84254
ENSG00000004660	Huh75	Mock	S15	4.27532	CAMKK1	17	calcium/calmodulin dependent protein kinase kinase 1 [Source:HGNC Symbol;Acc:HGNC:1469]	protein_coding	84254
ENSG00000004700	Calu3	IFNA	S40	1100.31	RECQL	12	RecQ like helicase [Source:HGNC Symbol;Acc:HGNC:9948]	protein_coding	5965
ENSG00000004700	Calu3	IFNA	S41	824.453	RECQL	12	RecQ like helicase [Source:HGNC Symbol;Acc:HGNC:9948]	protein_coding	5965
ENSG00000004700	Calu3	IFNA	S42	871.143	RECQL	12	RecQ like helicase [Source:HGNC Symbol;Acc:HGNC:9948]	protein_coding	5965
ENSG00000004700	Calu3	Mock	S37	998.302	RECQL	12	RecQ like helicase [Source:HGNC Symbol;Acc:HGNC:9948]	protein_coding	5965
ENSG00000004700	Calu3	Mock	S38	830.358	RECQL	12	RecQ like helicase [Source:HGNC Symbol;Acc:HGNC:9948]	protein_coding	5965
ENSG00000004700	Calu3	Mock	S39	853.022	RECQL	12	RecQ like helicase [Source:HGNC Symbol;Acc:HGNC:9948]	protein_coding	5965
ENSG00000004700	Huh75	IFNA	S16	972.406	RECQL	12	RecQ like helicase [Source:HGNC Symbol;Acc:HGNC:9948]	protein_coding	5965
ENSG00000004700	Huh75	IFNA	S17	1098.55	RECQL	12	RecQ like helicase [Source:HGNC Symbol;Acc:HGNC:9948]	protein_coding	5965
ENSG00000004700	Huh75	IFNA	S18	1024.07	RECQL	12	RecQ like helicase [Source:HGNC Symbol;Acc:HGNC:9948]	protein_coding	5965
ENSG00000004700	Huh75	Mock	S13	938.377	RECQL	12	RecQ like helicase [Source:HGNC Symbol;Acc:HGNC:9948]	protein_coding	5965
ENSG00000004700	Huh75	Mock	S14	898.373	RECQL	12	RecQ like helicase [Source:HGNC Symbol;Acc:HGNC:9948]	protein_coding	5965
ENSG00000004700	Huh75	Mock	S15	919.194	RECQL	12	RecQ like helicase [Source:HGNC Symbol;Acc:HGNC:9948]	protein_coding	5965
ENSG00000004766	Calu3	IFNA	S40	778.052	VPS50	7	VPS50 subunit of EARP/GARPII complex [Source:HGNC Symbol;Acc:HGNC:25956]	protein_coding	55610
ENSG00000004766	Calu3	IFNA	S41	659.382	VPS50	7	VPS50 subunit of EARP/GARPII complex [Source:HGNC Symbol;Acc:HGNC:25956]	protein_coding	55610
ENSG00000004766	Calu3	IFNA	S42	702.535	VPS50	7	VPS50 subunit of EARP/GARPII complex [Source:HGNC Symbol;Acc:HGNC:25956]	protein_coding	55610
ENSG00000004766	Calu3	Mock	S37	707.87	VPS50	7	VPS50 subunit of EARP/GARPII complex [Source:HGNC Symbol;Acc:HGNC:25956]	protein_coding	55610
ENSG00000004766	Calu3	Mock	S38	676.404	VPS50	7	VPS50 subunit of EARP/GARPII complex [Source:HGNC Symbol;Acc:HGNC:25956]	protein_coding	55610
ENSG00000004766	Calu3	Mock	S39	606.39	VPS50	7	VPS50 subunit of EARP/GARPII complex [Source:HGNC Symbol;Acc:HGNC:25956]	protein_coding	55610
ENSG00000004766	Huh75	IFNA	S16	383.135	VPS50	7	VPS50 subunit of EARP/GARPII complex [Source:HGNC Symbol;Acc:HGNC:25956]	protein_coding	55610
ENSG00000004766	Huh75	IFNA	S17	408.31	VPS50	7	VPS50 subunit of EARP/GARPII complex [Source:HGNC Symbol;Acc:HGNC:25956]	protein_coding	55610
ENSG00000004766	Huh75	IFNA	S18	460.401	VPS50	7	VPS50 subunit of EARP/GARPII complex [Source:HGNC Symbol;Acc:HGNC:25956]	protein_coding	55610
ENSG00000004766	Huh75	Mock	S13	384.45	VPS50	7	VPS50 subunit of EARP/GARPII complex [Source:HGNC Symbol;Acc:HGNC:25956]	protein_coding	55610
ENSG00000004766	Huh75	Mock	S14	377.082	VPS50	7	VPS50 subunit of EARP/GARPII complex [Source:HGNC Symbol;Acc:HGNC:25956]	protein_coding	55610
ENSG00000004766	Huh75	Mock	S15	411.5	VPS50	7	VPS50 subunit of EARP/GARPII complex [Source:HGNC Symbol;Acc:HGNC:25956]	protein_coding	55610
ENSG00000004776	Calu3	IFNA	S40	1.10362	HSPB6	19	heat shock protein family B (small) member 6 [Source:HGNC Symbol;Acc:HGNC:26511]	protein_coding	126393
ENSG00000004776	Calu3	IFNA	S41	0.902028	HSPB6	19	heat shock protein family B (small) member 6 [Source:HGNC Symbol;Acc:HGNC:26511]	protein_coding	126393
ENSG00000004776	Calu3	IFNA	S42	0	HSPB6	19	heat shock protein family B (small) member 6 [Source:HGNC Symbol;Acc:HGNC:26511]	protein_coding	126393
ENSG00000004776	Calu3	Mock	S37	1.86773	HSPB6	19	heat shock protein family B (small) member 6 [Source:HGNC Symbol;Acc:HGNC:26511]	protein_coding	126393
ENSG00000004776	Calu3	Mock	S38	4.96626	HSPB6	19	heat shock protein family B (small) member 6 [Source:HGNC Symbol;Acc:HGNC:26511]	protein_coding	126393
ENSG00000004776	Calu3	Mock	S39	1.01914	HSPB6	19	heat shock protein family B (small) member 6 [Source:HGNC Symbol;Acc:HGNC:26511]	protein_coding	126393
ENSG00000004776	Huh75	IFNA	S16	1.07925	HSPB6	19	heat shock protein family B (small) member 6 [Source:HGNC Symbol;Acc:HGNC:26511]	protein_coding	126393
ENSG00000004776	Huh75	IFNA	S17	2.65136	HSPB6	19	heat shock protein family B (small) member 6 [Source:HGNC Symbol;Acc:HGNC:26511]	protein_coding	126393
ENSG00000004776	Huh75	IFNA	S18	1.0757	HSPB6	19	heat shock protein family B (small) member 6 [Source:HGNC Symbol;Acc:HGNC:26511]	protein_coding	126393
ENSG00000004776	Huh75	Mock	S13	2.27485	HSPB6	19	heat shock protein family B (small) member 6 [Source:HGNC Symbol;Acc:HGNC:26511]	protein_coding	126393
ENSG00000004776	Huh75	Mock	S14	1.06822	HSPB6	19	heat shock protein family B (small) member 6 [Source:HGNC Symbol;Acc:HGNC:26511]	protein_coding	126393
ENSG00000004776	Huh75	Mock	S15	6.41298	HSPB6	19	heat shock protein family B (small) member 6 [Source:HGNC Symbol;Acc:HGNC:26511]	protein_coding	126393
ENSG00000004777	Calu3	IFNA	S40	128.02	ARHGAP33	19	Rho GTPase activating protein 33 [Source:HGNC Symbol;Acc:HGNC:23085]	protein_coding	115703
ENSG00000004777	Calu3	IFNA	S41	159.659	ARHGAP33	19	Rho GTPase activating protein 33 [Source:HGNC Symbol;Acc:HGNC:23085]	protein_coding	115703
ENSG00000004777	Calu3	IFNA	S42	150.197	ARHGAP33	19	Rho GTPase activating protein 33 [Source:HGNC Symbol;Acc:HGNC:23085]	protein_coding	115703
ENSG00000004777	Calu3	Mock	S37	153.154	ARHGAP33	19	Rho GTPase activating protein 33 [Source:HGNC Symbol;Acc:HGNC:23085]	protein_coding	115703
ENSG00000004777	Calu3	Mock	S38	156.934	ARHGAP33	19	Rho GTPase activating protein 33 [Source:HGNC Symbol;Acc:HGNC:23085]	protein_coding	115703
ENSG00000004777	Calu3	Mock	S39	164.082	ARHGAP33	19	Rho GTPase activating protein 33 [Source:HGNC Symbol;Acc:HGNC:23085]	protein_coding	115703
ENSG00000004777	Huh75	IFNA	S16	43.1701	ARHGAP33	19	Rho GTPase activating protein 33 [Source:HGNC Symbol;Acc:HGNC:23085]	protein_coding	115703
ENSG00000004777	Huh75	IFNA	S17	53.9111	ARHGAP33	19	Rho GTPase activating protein 33 [Source:HGNC Symbol;Acc:HGNC:23085]	protein_coding	115703
ENSG00000004777	Huh75	IFNA	S18	57.0123	ARHGAP33	19	Rho GTPase activating protein 33 [Source:HGNC Symbol;Acc:HGNC:23085]	protein_coding	115703
ENSG00000004777	Huh75	Mock	S13	114.88	ARHGAP33	19	Rho GTPase activating protein 33 [Source:HGNC Symbol;Acc:HGNC:23085]	protein_coding	115703
ENSG00000004777	Huh75	Mock	S14	117.504	ARHGAP33	19	Rho GTPase activating protein 33 [Source:HGNC Symbol;Acc:HGNC:23085]	protein_coding	115703
ENSG00000004777	Huh75	Mock	S15	83.3688	ARHGAP33	19	Rho GTPase activating protein 33 [Source:HGNC Symbol;Acc:HGNC:23085]	protein_coding	115703
ENSG00000004779	Calu3	IFNA	S40	1398.29	NDUFAB1	16	NADH:ubiquinone oxidoreductase subunit AB1 [Source:HGNC Symbol;Acc:HGNC:7694]	protein_coding	4706
ENSG00000004779	Calu3	IFNA	S41	1339.51	NDUFAB1	16	NADH:ubiquinone oxidoreductase subunit AB1 [Source:HGNC Symbol;Acc:HGNC:7694]	protein_coding	4706
ENSG00000004779	Calu3	IFNA	S42	1352.74	NDUFAB1	16	NADH:ubiquinone oxidoreductase subunit AB1 [Source:HGNC Symbol;Acc:HGNC:7694]	protein_coding	4706
ENSG00000004779	Calu3	Mock	S37	1392.39	NDUFAB1	16	NADH:ubiquinone oxidoreductase subunit AB1 [Source:HGNC Symbol;Acc:HGNC:7694]	protein_coding	4706
ENSG00000004779	Calu3	Mock	S38	1426.31	NDUFAB1	16	NADH:ubiquinone oxidoreductase subunit AB1 [Source:HGNC Symbol;Acc:HGNC:7694]	protein_coding	4706
ENSG00000004779	Calu3	Mock	S39	1371.77	NDUFAB1	16	NADH:ubiquinone oxidoreductase subunit AB1 [Source:HGNC Symbol;Acc:HGNC:7694]	protein_coding	4706
ENSG00000004779	Huh75	IFNA	S16	670.216	NDUFAB1	16	NADH:ubiquinone oxidoreductase subunit AB1 [Source:HGNC Symbol;Acc:HGNC:7694]	protein_coding	4706
ENSG00000004779	Huh75	IFNA	S17	560.322	NDUFAB1	16	NADH:ubiquinone oxidoreductase subunit AB1 [Source:HGNC Symbol;Acc:HGNC:7694]	protein_coding	4706
ENSG00000004779	Huh75	IFNA	S18	431.357	NDUFAB1	16	NADH:ubiquinone oxidoreductase subunit AB1 [Source:HGNC Symbol;Acc:HGNC:7694]	protein_coding	4706
ENSG00000004779	Huh75	Mock	S13	681.318	NDUFAB1	16	NADH:ubiquinone oxidoreductase subunit AB1 [Source:HGNC Symbol;Acc:HGNC:7694]	protein_coding	4706
ENSG00000004779	Huh75	Mock	S14	705.025	NDUFAB1	16	NADH:ubiquinone oxidoreductase subunit AB1 [Source:HGNC Symbol;Acc:HGNC:7694]	protein_coding	4706
ENSG00000004779	Huh75	Mock	S15	641.298	NDUFAB1	16	NADH:ubiquinone oxidoreductase subunit AB1 [Source:HGNC Symbol;Acc:HGNC:7694]	protein_coding	4706
ENSG00000004799	Calu3	IFNA	S40	245.004	PDK4	7	pyruvate dehydrogenase kinase 4 [Source:HGNC Symbol;Acc:HGNC:8812]	protein_coding	5166
ENSG00000004799	Calu3	IFNA	S41	239.939	PDK4	7	pyruvate dehydrogenase kinase 4 [Source:HGNC Symbol;Acc:HGNC:8812]	protein_coding	5166
ENSG00000004799	Calu3	IFNA	S42	244.191	PDK4	7	pyruvate dehydrogenase kinase 4 [Source:HGNC Symbol;Acc:HGNC:8812]	protein_coding	5166
ENSG00000004799	Calu3	Mock	S37	197.979	PDK4	7	pyruvate dehydrogenase kinase 4 [Source:HGNC Symbol;Acc:HGNC:8812]	protein_coding	5166
ENSG00000004799	Calu3	Mock	S38	260.232	PDK4	7	pyruvate dehydrogenase kinase 4 [Source:HGNC Symbol;Acc:HGNC:8812]	protein_coding	5166
ENSG00000004799	Calu3	Mock	S39	199.752	PDK4	7	pyruvate dehydrogenase kinase 4 [Source:HGNC Symbol;Acc:HGNC:8812]	protein_coding	5166
ENSG00000004799	Huh75	IFNA	S16	24.8228	PDK4	7	pyruvate dehydrogenase kinase 4 [Source:HGNC Symbol;Acc:HGNC:8812]	protein_coding	5166
ENSG00000004799	Huh75	IFNA	S17	26.5136	PDK4	7	pyruvate dehydrogenase kinase 4 [Source:HGNC Symbol;Acc:HGNC:8812]	protein_coding	5166
ENSG00000004799	Huh75	IFNA	S18	19.3627	PDK4	7	pyruvate dehydrogenase kinase 4 [Source:HGNC Symbol;Acc:HGNC:8812]	protein_coding	5166
ENSG00000004799	Huh75	Mock	S13	28.4357	PDK4	7	pyruvate dehydrogenase kinase 4 [Source:HGNC Symbol;Acc:HGNC:8812]	protein_coding	5166
ENSG00000004799	Huh75	Mock	S14	21.3644	PDK4	7	pyruvate dehydrogenase kinase 4 [Source:HGNC Symbol;Acc:HGNC:8812]	protein_coding	5166
ENSG00000004799	Huh75	Mock	S15	12.826	PDK4	7	pyruvate dehydrogenase kinase 4 [Source:HGNC Symbol;Acc:HGNC:8812]	protein_coding	5166
ENSG00000004809	Calu3	IFNA	S40	1.10362	SLC22A16	6	solute carrier family 22 member 16 [Source:HGNC Symbol;Acc:HGNC:20302]	protein_coding	85413
ENSG00000004809	Calu3	IFNA	S41	0	SLC22A16	6	solute carrier family 22 member 16 [Source:HGNC Symbol;Acc:HGNC:20302]	protein_coding	85413
ENSG00000004809	Calu3	IFNA	S42	0	SLC22A16	6	solute carrier family 22 member 16 [Source:HGNC Symbol;Acc:HGNC:20302]	protein_coding	85413
ENSG00000004809	Calu3	Mock	S37	3.73546	SLC22A16	6	solute carrier family 22 member 16 [Source:HGNC Symbol;Acc:HGNC:20302]	protein_coding	85413
ENSG00000004809	Calu3	Mock	S38	0	SLC22A16	6	solute carrier family 22 member 16 [Source:HGNC Symbol;Acc:HGNC:20302]	protein_coding	85413
ENSG00000004809	Calu3	Mock	S39	0	SLC22A16	6	solute carrier family 22 member 16 [Source:HGNC Symbol;Acc:HGNC:20302]	protein_coding	85413
ENSG00000004809	Huh75	IFNA	S16	0	SLC22A16	6	solute carrier family 22 member 16 [Source:HGNC Symbol;Acc:HGNC:20302]	protein_coding	85413
ENSG00000004809	Huh75	IFNA	S17	0	SLC22A16	6	solute carrier family 22 member 16 [Source:HGNC Symbol;Acc:HGNC:20302]	protein_coding	85413
ENSG00000004809	Huh75	IFNA	S18	0	SLC22A16	6	solute carrier family 22 member 16 [Source:HGNC Symbol;Acc:HGNC:20302]	protein_coding	85413
ENSG00000004809	Huh75	Mock	S13	0	SLC22A16	6	solute carrier family 22 member 16 [Source:HGNC Symbol;Acc:HGNC:20302]	protein_coding	85413
ENSG00000004809	Huh75	Mock	S14	0	SLC22A16	6	solute carrier family 22 member 16 [Source:HGNC Symbol;Acc:HGNC:20302]	protein_coding	85413
ENSG00000004809	Huh75	Mock	S15	0	SLC22A16	6	solute carrier family 22 member 16 [Source:HGNC Symbol;Acc:HGNC:20302]	protein_coding	85413
ENSG00000004838	Calu3	IFNA	S40	0	ZMYND10	3	zinc finger MYND-type containing 10 [Source:HGNC Symbol;Acc:HGNC:19412]	protein_coding	51364
ENSG00000004838	Calu3	IFNA	S41	0.902028	ZMYND10	3	zinc finger MYND-type containing 10 [Source:HGNC Symbol;Acc:HGNC:19412]	protein_coding	51364
ENSG00000004838	Calu3	IFNA	S42	2.90704	ZMYND10	3	zinc finger MYND-type containing 10 [Source:HGNC Symbol;Acc:HGNC:19412]	protein_coding	51364
ENSG00000004838	Calu3	Mock	S37	0.933865	ZMYND10	3	zinc finger MYND-type containing 10 [Source:HGNC Symbol;Acc:HGNC:19412]	protein_coding	51364
ENSG00000004838	Calu3	Mock	S38	2.97975	ZMYND10	3	zinc finger MYND-type containing 10 [Source:HGNC Symbol;Acc:HGNC:19412]	protein_coding	51364
ENSG00000004838	Calu3	Mock	S39	8.15314	ZMYND10	3	zinc finger MYND-type containing 10 [Source:HGNC Symbol;Acc:HGNC:19412]	protein_coding	51364
ENSG00000004838	Huh75	IFNA	S16	43.1701	ZMYND10	3	zinc finger MYND-type containing 10 [Source:HGNC Symbol;Acc:HGNC:19412]	protein_coding	51364
ENSG00000004838	Huh75	IFNA	S17	30.0488	ZMYND10	3	zinc finger MYND-type containing 10 [Source:HGNC Symbol;Acc:HGNC:19412]	protein_coding	51364
ENSG00000004838	Huh75	IFNA	S18	26.8926	ZMYND10	3	zinc finger MYND-type containing 10 [Source:HGNC Symbol;Acc:HGNC:19412]	protein_coding	51364
ENSG00000004838	Huh75	Mock	S13	21.6111	ZMYND10	3	zinc finger MYND-type containing 10 [Source:HGNC Symbol;Acc:HGNC:19412]	protein_coding	51364
ENSG00000004838	Huh75	Mock	S14	35.2513	ZMYND10	3	zinc finger MYND-type containing 10 [Source:HGNC Symbol;Acc:HGNC:19412]	protein_coding	51364
ENSG00000004838	Huh75	Mock	S15	11.7571	ZMYND10	3	zinc finger MYND-type containing 10 [Source:HGNC Symbol;Acc:HGNC:19412]	protein_coding	51364
ENSG00000004846	Calu3	IFNA	S40	3.31086	ABCB5	7	ATP binding cassette subfamily B member 5 [Source:HGNC Symbol;Acc:HGNC:46]	protein_coding	340273
ENSG00000004846	Calu3	IFNA	S41	3.60811	ABCB5	7	ATP binding cassette subfamily B member 5 [Source:HGNC Symbol;Acc:HGNC:46]	protein_coding	340273
ENSG00000004846	Calu3	IFNA	S42	0	ABCB5	7	ATP binding cassette subfamily B member 5 [Source:HGNC Symbol;Acc:HGNC:46]	protein_coding	340273
ENSG00000004846	Calu3	Mock	S37	1.86773	ABCB5	7	ATP binding cassette subfamily B member 5 [Source:HGNC Symbol;Acc:HGNC:46]	protein_coding	340273
ENSG00000004846	Calu3	Mock	S38	1.9865	ABCB5	7	ATP binding cassette subfamily B member 5 [Source:HGNC Symbol;Acc:HGNC:46]	protein_coding	340273
ENSG00000004846	Calu3	Mock	S39	4.07657	ABCB5	7	ATP binding cassette subfamily B member 5 [Source:HGNC Symbol;Acc:HGNC:46]	protein_coding	340273
ENSG00000004846	Huh75	IFNA	S16	3.23776	ABCB5	7	ATP binding cassette subfamily B member 5 [Source:HGNC Symbol;Acc:HGNC:46]	protein_coding	340273
ENSG00000004846	Huh75	IFNA	S17	3.53515	ABCB5	7	ATP binding cassette subfamily B member 5 [Source:HGNC Symbol;Acc:HGNC:46]	protein_coding	340273
ENSG00000004846	Huh75	IFNA	S18	4.30282	ABCB5	7	ATP binding cassette subfamily B member 5 [Source:HGNC Symbol;Acc:HGNC:46]	protein_coding	340273
ENSG00000004846	Huh75	Mock	S13	0	ABCB5	7	ATP binding cassette subfamily B member 5 [Source:HGNC Symbol;Acc:HGNC:46]	protein_coding	340273
ENSG00000004846	Huh75	Mock	S14	2.13644	ABCB5	7	ATP binding cassette subfamily B member 5 [Source:HGNC Symbol;Acc:HGNC:46]	protein_coding	340273
ENSG00000004846	Huh75	Mock	S15	3.20649	ABCB5	7	ATP binding cassette subfamily B member 5 [Source:HGNC Symbol;Acc:HGNC:46]	protein_coding	340273
ENSG00000004848	Calu3	IFNA	S40	2.20724	ARX	X	aristaless related homeobox [Source:HGNC Symbol;Acc:HGNC:18060]	protein_coding	170302
ENSG00000004848	Calu3	IFNA	S41	0	ARX	X	aristaless related homeobox [Source:HGNC Symbol;Acc:HGNC:18060]	protein_coding	170302
ENSG00000004848	Calu3	IFNA	S42	0	ARX	X	aristaless related homeobox [Source:HGNC Symbol;Acc:HGNC:18060]	protein_coding	170302
ENSG00000004848	Calu3	Mock	S37	0	ARX	X	aristaless related homeobox [Source:HGNC Symbol;Acc:HGNC:18060]	protein_coding	170302
ENSG00000004848	Calu3	Mock	S38	0	ARX	X	aristaless related homeobox [Source:HGNC Symbol;Acc:HGNC:18060]	protein_coding	170302
ENSG00000004848	Calu3	Mock	S39	1.01914	ARX	X	aristaless related homeobox [Source:HGNC Symbol;Acc:HGNC:18060]	protein_coding	170302
ENSG00000004848	Huh75	IFNA	S16	3.23776	ARX	X	aristaless related homeobox [Source:HGNC Symbol;Acc:HGNC:18060]	protein_coding	170302
ENSG00000004848	Huh75	IFNA	S17	0.883788	ARX	X	aristaless related homeobox [Source:HGNC Symbol;Acc:HGNC:18060]	protein_coding	170302
ENSG00000004848	Huh75	IFNA	S18	0	ARX	X	aristaless related homeobox [Source:HGNC Symbol;Acc:HGNC:18060]	protein_coding	170302
ENSG00000004848	Huh75	Mock	S13	0	ARX	X	aristaless related homeobox [Source:HGNC Symbol;Acc:HGNC:18060]	protein_coding	170302
ENSG00000004848	Huh75	Mock	S14	0	ARX	X	aristaless related homeobox [Source:HGNC Symbol;Acc:HGNC:18060]	protein_coding	170302
ENSG00000004848	Huh75	Mock	S15	0	ARX	X	aristaless related homeobox [Source:HGNC Symbol;Acc:HGNC:18060]	protein_coding	170302
ENSG00000004864	Calu3	IFNA	S40	613.613	SLC25A13	7	solute carrier family 25 member 13 [Source:HGNC Symbol;Acc:HGNC:10983]	protein_coding	10165
ENSG00000004864	Calu3	IFNA	S41	569.179	SLC25A13	7	solute carrier family 25 member 13 [Source:HGNC Symbol;Acc:HGNC:10983]	protein_coding	10165
ENSG00000004864	Calu3	IFNA	S42	579.47	SLC25A13	7	solute carrier family 25 member 13 [Source:HGNC Symbol;Acc:HGNC:10983]	protein_coding	10165
ENSG00000004864	Calu3	Mock	S37	607.012	SLC25A13	7	solute carrier family 25 member 13 [Source:HGNC Symbol;Acc:HGNC:10983]	protein_coding	10165
ENSG00000004864	Calu3	Mock	S38	655.546	SLC25A13	7	solute carrier family 25 member 13 [Source:HGNC Symbol;Acc:HGNC:10983]	protein_coding	10165
ENSG00000004864	Calu3	Mock	S39	647.155	SLC25A13	7	solute carrier family 25 member 13 [Source:HGNC Symbol;Acc:HGNC:10983]	protein_coding	10165
ENSG00000004864	Huh75	IFNA	S16	1832.57	SLC25A13	7	solute carrier family 25 member 13 [Source:HGNC Symbol;Acc:HGNC:10983]	protein_coding	10165
ENSG00000004864	Huh75	IFNA	S17	1928.43	SLC25A13	7	solute carrier family 25 member 13 [Source:HGNC Symbol;Acc:HGNC:10983]	protein_coding	10165
ENSG00000004864	Huh75	IFNA	S18	1909.37	SLC25A13	7	solute carrier family 25 member 13 [Source:HGNC Symbol;Acc:HGNC:10983]	protein_coding	10165
ENSG00000004864	Huh75	Mock	S13	1937.04	SLC25A13	7	solute carrier family 25 member 13 [Source:HGNC Symbol;Acc:HGNC:10983]	protein_coding	10165
ENSG00000004864	Huh75	Mock	S14	1946.3	SLC25A13	7	solute carrier family 25 member 13 [Source:HGNC Symbol;Acc:HGNC:10983]	protein_coding	10165
ENSG00000004864	Huh75	Mock	S15	2176.14	SLC25A13	7	solute carrier family 25 member 13 [Source:HGNC Symbol;Acc:HGNC:10983]	protein_coding	10165
ENSG00000004866	Calu3	IFNA	S40	348.744	ST7	7	suppression of tumorigenicity 7 [Source:HGNC Symbol;Acc:HGNC:11351]	protein_coding	7982
ENSG00000004866	Calu3	IFNA	S40	348.744	ST7	7	suppression of tumorigenicity 7 [Source:HGNC Symbol;Acc:HGNC:11351]	protein_coding	93655
ENSG00000004866	Calu3	IFNA	S41	276.922	ST7	7	suppression of tumorigenicity 7 [Source:HGNC Symbol;Acc:HGNC:11351]	protein_coding	7982
ENSG00000004866	Calu3	IFNA	S41	276.922	ST7	7	suppression of tumorigenicity 7 [Source:HGNC Symbol;Acc:HGNC:11351]	protein_coding	93655
ENSG00000004866	Calu3	IFNA	S42	271.324	ST7	7	suppression of tumorigenicity 7 [Source:HGNC Symbol;Acc:HGNC:11351]	protein_coding	7982
ENSG00000004866	Calu3	IFNA	S42	271.324	ST7	7	suppression of tumorigenicity 7 [Source:HGNC Symbol;Acc:HGNC:11351]	protein_coding	93655
ENSG00000004866	Calu3	Mock	S37	320.316	ST7	7	suppression of tumorigenicity 7 [Source:HGNC Symbol;Acc:HGNC:11351]	protein_coding	7982
ENSG00000004866	Calu3	Mock	S37	320.316	ST7	7	suppression of tumorigenicity 7 [Source:HGNC Symbol;Acc:HGNC:11351]	protein_coding	93655
ENSG00000004866	Calu3	Mock	S38	300.955	ST7	7	suppression of tumorigenicity 7 [Source:HGNC Symbol;Acc:HGNC:11351]	protein_coding	7982
ENSG00000004866	Calu3	Mock	S38	300.955	ST7	7	suppression of tumorigenicity 7 [Source:HGNC Symbol;Acc:HGNC:11351]	protein_coding	93655
ENSG00000004866	Calu3	Mock	S39	354.661	ST7	7	suppression of tumorigenicity 7 [Source:HGNC Symbol;Acc:HGNC:11351]	protein_coding	7982
ENSG00000004866	Calu3	Mock	S39	354.661	ST7	7	suppression of tumorigenicity 7 [Source:HGNC Symbol;Acc:HGNC:11351]	protein_coding	93655
ENSG00000004866	Huh75	IFNA	S16	819.153	ST7	7	suppression of tumorigenicity 7 [Source:HGNC Symbol;Acc:HGNC:11351]	protein_coding	7982
ENSG00000004866	Huh75	IFNA	S16	819.153	ST7	7	suppression of tumorigenicity 7 [Source:HGNC Symbol;Acc:HGNC:11351]	protein_coding	93655
ENSG00000004866	Huh75	IFNA	S17	820.155	ST7	7	suppression of tumorigenicity 7 [Source:HGNC Symbol;Acc:HGNC:11351]	protein_coding	7982
ENSG00000004866	Huh75	IFNA	S17	820.155	ST7	7	suppression of tumorigenicity 7 [Source:HGNC Symbol;Acc:HGNC:11351]	protein_coding	93655
ENSG00000004866	Huh75	IFNA	S18	745.463	ST7	7	suppression of tumorigenicity 7 [Source:HGNC Symbol;Acc:HGNC:11351]	protein_coding	7982
ENSG00000004866	Huh75	IFNA	S18	745.463	ST7	7	suppression of tumorigenicity 7 [Source:HGNC Symbol;Acc:HGNC:11351]	protein_coding	93655
ENSG00000004866	Huh75	Mock	S13	677.906	ST7	7	suppression of tumorigenicity 7 [Source:HGNC Symbol;Acc:HGNC:11351]	protein_coding	7982
ENSG00000004866	Huh75	Mock	S13	677.906	ST7	7	suppression of tumorigenicity 7 [Source:HGNC Symbol;Acc:HGNC:11351]	protein_coding	93655
ENSG00000004866	Huh75	Mock	S14	587.521	ST7	7	suppression of tumorigenicity 7 [Source:HGNC Symbol;Acc:HGNC:11351]	protein_coding	7982
ENSG00000004866	Huh75	Mock	S14	587.521	ST7	7	suppression of tumorigenicity 7 [Source:HGNC Symbol;Acc:HGNC:11351]	protein_coding	93655
ENSG00000004866	Huh75	Mock	S15	638.092	ST7	7	suppression of tumorigenicity 7 [Source:HGNC Symbol;Acc:HGNC:11351]	protein_coding	7982
ENSG00000004866	Huh75	Mock	S15	638.092	ST7	7	suppression of tumorigenicity 7 [Source:HGNC Symbol;Acc:HGNC:11351]	protein_coding	93655
ENSG00000004897	Calu3	IFNA	S40	3409.08	CDC27	17	cell division cycle 27 [Source:HGNC Symbol;Acc:HGNC:1728]	protein_coding	996
ENSG00000004897	Calu3	IFNA	S41	2836.88	CDC27	17	cell division cycle 27 [Source:HGNC Symbol;Acc:HGNC:1728]	protein_coding	996
ENSG00000004897	Calu3	IFNA	S42	3068.87	CDC27	17	cell division cycle 27 [Source:HGNC Symbol;Acc:HGNC:1728]	protein_coding	996
ENSG00000004897	Calu3	Mock	S37	3227.44	CDC27	17	cell division cycle 27 [Source:HGNC Symbol;Acc:HGNC:1728]	protein_coding	996
ENSG00000004897	Calu3	Mock	S38	2805.94	CDC27	17	cell division cycle 27 [Source:HGNC Symbol;Acc:HGNC:1728]	protein_coding	996
ENSG00000004897	Calu3	Mock	S39	2881.11	CDC27	17	cell division cycle 27 [Source:HGNC Symbol;Acc:HGNC:1728]	protein_coding	996
ENSG00000004897	Huh75	IFNA	S16	1962.08	CDC27	17	cell division cycle 27 [Source:HGNC Symbol;Acc:HGNC:1728]	protein_coding	996
ENSG00000004897	Huh75	IFNA	S17	2254.54	CDC27	17	cell division cycle 27 [Source:HGNC Symbol;Acc:HGNC:1728]	protein_coding	996
ENSG00000004897	Huh75	IFNA	S18	2404.2	CDC27	17	cell division cycle 27 [Source:HGNC Symbol;Acc:HGNC:1728]	protein_coding	996
ENSG00000004897	Huh75	Mock	S13	2354.47	CDC27	17	cell division cycle 27 [Source:HGNC Symbol;Acc:HGNC:1728]	protein_coding	996
ENSG00000004897	Huh75	Mock	S14	2149.26	CDC27	17	cell division cycle 27 [Source:HGNC Symbol;Acc:HGNC:1728]	protein_coding	996
ENSG00000004897	Huh75	Mock	S15	2566.26	CDC27	17	cell division cycle 27 [Source:HGNC Symbol;Acc:HGNC:1728]	protein_coding	996
ENSG00000004939	Calu3	IFNA	S40	0	SLC4A1	17	solute carrier family 4 member 1 (Diego blood group) [Source:HGNC Symbol;Acc:HGNC:11027]	protein_coding	6521
ENSG00000004939	Calu3	IFNA	S41	0	SLC4A1	17	solute carrier family 4 member 1 (Diego blood group) [Source:HGNC Symbol;Acc:HGNC:11027]	protein_coding	6521
ENSG00000004939	Calu3	IFNA	S42	0	SLC4A1	17	solute carrier family 4 member 1 (Diego blood group) [Source:HGNC Symbol;Acc:HGNC:11027]	protein_coding	6521
ENSG00000004939	Calu3	Mock	S37	0	SLC4A1	17	solute carrier family 4 member 1 (Diego blood group) [Source:HGNC Symbol;Acc:HGNC:11027]	protein_coding	6521
ENSG00000004939	Calu3	Mock	S38	0	SLC4A1	17	solute carrier family 4 member 1 (Diego blood group) [Source:HGNC Symbol;Acc:HGNC:11027]	protein_coding	6521
ENSG00000004939	Calu3	Mock	S39	2.03828	SLC4A1	17	solute carrier family 4 member 1 (Diego blood group) [Source:HGNC Symbol;Acc:HGNC:11027]	protein_coding	6521
ENSG00000004939	Huh75	IFNA	S16	0	SLC4A1	17	solute carrier family 4 member 1 (Diego blood group) [Source:HGNC Symbol;Acc:HGNC:11027]	protein_coding	6521
ENSG00000004939	Huh75	IFNA	S17	0	SLC4A1	17	solute carrier family 4 member 1 (Diego blood group) [Source:HGNC Symbol;Acc:HGNC:11027]	protein_coding	6521
ENSG00000004939	Huh75	IFNA	S18	0	SLC4A1	17	solute carrier family 4 member 1 (Diego blood group) [Source:HGNC Symbol;Acc:HGNC:11027]	protein_coding	6521
ENSG00000004939	Huh75	Mock	S13	0	SLC4A1	17	solute carrier family 4 member 1 (Diego blood group) [Source:HGNC Symbol;Acc:HGNC:11027]	protein_coding	6521
ENSG00000004939	Huh75	Mock	S14	0	SLC4A1	17	solute carrier family 4 member 1 (Diego blood group) [Source:HGNC Symbol;Acc:HGNC:11027]	protein_coding	6521
ENSG00000004939	Huh75	Mock	S15	0	SLC4A1	17	solute carrier family 4 member 1 (Diego blood group) [Source:HGNC Symbol;Acc:HGNC:11027]	protein_coding	6521
ENSG00000004948	Calu3	IFNA	S40	0	CALCR	7	calcitonin receptor [Source:HGNC Symbol;Acc:HGNC:1440]	protein_coding	799
ENSG00000004948	Calu3	IFNA	S41	0	CALCR	7	calcitonin receptor [Source:HGNC Symbol;Acc:HGNC:1440]	protein_coding	799
ENSG00000004948	Calu3	IFNA	S42	0	CALCR	7	calcitonin receptor [Source:HGNC Symbol;Acc:HGNC:1440]	protein_coding	799
ENSG00000004948	Calu3	Mock	S37	0	CALCR	7	calcitonin receptor [Source:HGNC Symbol;Acc:HGNC:1440]	protein_coding	799
ENSG00000004948	Calu3	Mock	S38	0	CALCR	7	calcitonin receptor [Source:HGNC Symbol;Acc:HGNC:1440]	protein_coding	799
ENSG00000004948	Calu3	Mock	S39	0	CALCR	7	calcitonin receptor [Source:HGNC Symbol;Acc:HGNC:1440]	protein_coding	799
ENSG00000004948	Huh75	IFNA	S16	16.1888	CALCR	7	calcitonin receptor [Source:HGNC Symbol;Acc:HGNC:1440]	protein_coding	799
ENSG00000004948	Huh75	IFNA	S17	18.5596	CALCR	7	calcitonin receptor [Source:HGNC Symbol;Acc:HGNC:1440]	protein_coding	799
ENSG00000004948	Huh75	IFNA	S18	11.8327	CALCR	7	calcitonin receptor [Source:HGNC Symbol;Acc:HGNC:1440]	protein_coding	799
ENSG00000004948	Huh75	Mock	S13	18.1988	CALCR	7	calcitonin receptor [Source:HGNC Symbol;Acc:HGNC:1440]	protein_coding	799
ENSG00000004948	Huh75	Mock	S14	8.54576	CALCR	7	calcitonin receptor [Source:HGNC Symbol;Acc:HGNC:1440]	protein_coding	799
ENSG00000004948	Huh75	Mock	S15	16.0325	CALCR	7	calcitonin receptor [Source:HGNC Symbol;Acc:HGNC:1440]	protein_coding	799
ENSG00000004961	Calu3	IFNA	S40	889.517	HCCS	X	holocytochrome c synthase [Source:HGNC Symbol;Acc:HGNC:4837]	protein_coding	3052
ENSG00000004961	Calu3	IFNA	S41	813.629	HCCS	X	holocytochrome c synthase [Source:HGNC Symbol;Acc:HGNC:4837]	protein_coding	3052
ENSG00000004961	Calu3	IFNA	S42	836.258	HCCS	X	holocytochrome c synthase [Source:HGNC Symbol;Acc:HGNC:4837]	protein_coding	3052
ENSG00000004961	Calu3	Mock	S37	873.164	HCCS	X	holocytochrome c synthase [Source:HGNC Symbol;Acc:HGNC:4837]	protein_coding	3052
ENSG00000004961	Calu3	Mock	S38	894.92	HCCS	X	holocytochrome c synthase [Source:HGNC Symbol;Acc:HGNC:4837]	protein_coding	3052
ENSG00000004961	Calu3	Mock	S39	935.573	HCCS	X	holocytochrome c synthase [Source:HGNC Symbol;Acc:HGNC:4837]	protein_coding	3052
ENSG00000004961	Huh75	IFNA	S16	597.906	HCCS	X	holocytochrome c synthase [Source:HGNC Symbol;Acc:HGNC:4837]	protein_coding	3052
ENSG00000004961	Huh75	IFNA	S17	557.67	HCCS	X	holocytochrome c synthase [Source:HGNC Symbol;Acc:HGNC:4837]	protein_coding	3052
ENSG00000004961	Huh75	IFNA	S18	567.972	HCCS	X	holocytochrome c synthase [Source:HGNC Symbol;Acc:HGNC:4837]	protein_coding	3052
ENSG00000004961	Huh75	Mock	S13	522.079	HCCS	X	holocytochrome c synthase [Source:HGNC Symbol;Acc:HGNC:4837]	protein_coding	3052
ENSG00000004961	Huh75	Mock	S14	533.042	HCCS	X	holocytochrome c synthase [Source:HGNC Symbol;Acc:HGNC:4837]	protein_coding	3052
ENSG00000004961	Huh75	Mock	S15	520.521	HCCS	X	holocytochrome c synthase [Source:HGNC Symbol;Acc:HGNC:4837]	protein_coding	3052
ENSG00000004975	Calu3	IFNA	S40	524.219	DVL2	17	dishevelled segment polarity protein 2 [Source:HGNC Symbol;Acc:HGNC:3086]	protein_coding	1856
ENSG00000004975	Calu3	IFNA	S41	489.801	DVL2	17	dishevelled segment polarity protein 2 [Source:HGNC Symbol;Acc:HGNC:3086]	protein_coding	1856
ENSG00000004975	Calu3	IFNA	S42	484.507	DVL2	17	dishevelled segment polarity protein 2 [Source:HGNC Symbol;Acc:HGNC:3086]	protein_coding	1856
ENSG00000004975	Calu3	Mock	S37	477.205	DVL2	17	dishevelled segment polarity protein 2 [Source:HGNC Symbol;Acc:HGNC:3086]	protein_coding	1856
ENSG00000004975	Calu3	Mock	S38	493.646	DVL2	17	dishevelled segment polarity protein 2 [Source:HGNC Symbol;Acc:HGNC:3086]	protein_coding	1856
ENSG00000004975	Calu3	Mock	S39	433.135	DVL2	17	dishevelled segment polarity protein 2 [Source:HGNC Symbol;Acc:HGNC:3086]	protein_coding	1856
ENSG00000004975	Huh75	IFNA	S16	923.84	DVL2	17	dishevelled segment polarity protein 2 [Source:HGNC Symbol;Acc:HGNC:3086]	protein_coding	1856
ENSG00000004975	Huh75	IFNA	S17	984.54	DVL2	17	dishevelled segment polarity protein 2 [Source:HGNC Symbol;Acc:HGNC:3086]	protein_coding	1856
ENSG00000004975	Huh75	IFNA	S18	871.32	DVL2	17	dishevelled segment polarity protein 2 [Source:HGNC Symbol;Acc:HGNC:3086]	protein_coding	1856
ENSG00000004975	Huh75	Mock	S13	1513.91	DVL2	17	dishevelled segment polarity protein 2 [Source:HGNC Symbol;Acc:HGNC:3086]	protein_coding	1856
ENSG00000004975	Huh75	Mock	S14	1486.96	DVL2	17	dishevelled segment polarity protein 2 [Source:HGNC Symbol;Acc:HGNC:3086]	protein_coding	1856
ENSG00000004975	Huh75	Mock	S15	1272.98	DVL2	17	dishevelled segment polarity protein 2 [Source:HGNC Symbol;Acc:HGNC:3086]	protein_coding	1856
ENSG00000005001	Calu3	IFNA	S40	595.955	PRSS22	16	serine protease 22 [Source:HGNC Symbol;Acc:HGNC:14368]	protein_coding	64063
ENSG00000005001	Calu3	IFNA	S41	721.622	PRSS22	16	serine protease 22 [Source:HGNC Symbol;Acc:HGNC:14368]	protein_coding	64063
ENSG00000005001	Calu3	IFNA	S42	684.123	PRSS22	16	serine protease 22 [Source:HGNC Symbol;Acc:HGNC:14368]	protein_coding	64063
ENSG00000005001	Calu3	Mock	S37	565.922	PRSS22	16	serine protease 22 [Source:HGNC Symbol;Acc:HGNC:14368]	protein_coding	64063
ENSG00000005001	Calu3	Mock	S38	634.688	PRSS22	16	serine protease 22 [Source:HGNC Symbol;Acc:HGNC:14368]	protein_coding	64063
ENSG00000005001	Calu3	Mock	S39	676.71	PRSS22	16	serine protease 22 [Source:HGNC Symbol;Acc:HGNC:14368]	protein_coding	64063
ENSG00000005001	Huh75	IFNA	S16	0	PRSS22	16	serine protease 22 [Source:HGNC Symbol;Acc:HGNC:14368]	protein_coding	64063
ENSG00000005001	Huh75	IFNA	S17	0	PRSS22	16	serine protease 22 [Source:HGNC Symbol;Acc:HGNC:14368]	protein_coding	64063
ENSG00000005001	Huh75	IFNA	S18	1.0757	PRSS22	16	serine protease 22 [Source:HGNC Symbol;Acc:HGNC:14368]	protein_coding	64063
ENSG00000005001	Huh75	Mock	S13	0	PRSS22	16	serine protease 22 [Source:HGNC Symbol;Acc:HGNC:14368]	protein_coding	64063
ENSG00000005001	Huh75	Mock	S14	1.06822	PRSS22	16	serine protease 22 [Source:HGNC Symbol;Acc:HGNC:14368]	protein_coding	64063
ENSG00000005001	Huh75	Mock	S15	3.20649	PRSS22	16	serine protease 22 [Source:HGNC Symbol;Acc:HGNC:14368]	protein_coding	64063
ENSG00000005007	Calu3	IFNA	S40	1867.32	UPF1	19	UPF1 RNA helicase and ATPase [Source:HGNC Symbol;Acc:HGNC:9962]	protein_coding	5976
ENSG00000005007	Calu3	IFNA	S41	2141.41	UPF1	19	UPF1 RNA helicase and ATPase [Source:HGNC Symbol;Acc:HGNC:9962]	protein_coding	5976
ENSG00000005007	Calu3	IFNA	S42	2065.94	UPF1	19	UPF1 RNA helicase and ATPase [Source:HGNC Symbol;Acc:HGNC:9962]	protein_coding	5976
ENSG00000005007	Calu3	Mock	S37	2174.97	UPF1	19	UPF1 RNA helicase and ATPase [Source:HGNC Symbol;Acc:HGNC:9962]	protein_coding	5976
ENSG00000005007	Calu3	Mock	S38	2241.77	UPF1	19	UPF1 RNA helicase and ATPase [Source:HGNC Symbol;Acc:HGNC:9962]	protein_coding	5976
ENSG00000005007	Calu3	Mock	S39	2276.76	UPF1	19	UPF1 RNA helicase and ATPase [Source:HGNC Symbol;Acc:HGNC:9962]	protein_coding	5976
ENSG00000005007	Huh75	IFNA	S16	6940.67	UPF1	19	UPF1 RNA helicase and ATPase [Source:HGNC Symbol;Acc:HGNC:9962]	protein_coding	5976
ENSG00000005007	Huh75	IFNA	S17	7285.07	UPF1	19	UPF1 RNA helicase and ATPase [Source:HGNC Symbol;Acc:HGNC:9962]	protein_coding	5976
ENSG00000005007	Huh75	IFNA	S18	7449.25	UPF1	19	UPF1 RNA helicase and ATPase [Source:HGNC Symbol;Acc:HGNC:9962]	protein_coding	5976
ENSG00000005007	Huh75	Mock	S13	7389.86	UPF1	19	UPF1 RNA helicase and ATPase [Source:HGNC Symbol;Acc:HGNC:9962]	protein_coding	5976
ENSG00000005007	Huh75	Mock	S14	7730.71	UPF1	19	UPF1 RNA helicase and ATPase [Source:HGNC Symbol;Acc:HGNC:9962]	protein_coding	5976
ENSG00000005007	Huh75	Mock	S15	7405.93	UPF1	19	UPF1 RNA helicase and ATPase [Source:HGNC Symbol;Acc:HGNC:9962]	protein_coding	5976
ENSG00000005020	Calu3	IFNA	S40	1822.08	SKAP2	7	src kinase associated phosphoprotein 2 [Source:HGNC Symbol;Acc:HGNC:15687]	protein_coding	8935
ENSG00000005020	Calu3	IFNA	S41	1606.51	SKAP2	7	src kinase associated phosphoprotein 2 [Source:HGNC Symbol;Acc:HGNC:15687]	protein_coding	8935
ENSG00000005020	Calu3	IFNA	S42	1751.01	SKAP2	7	src kinase associated phosphoprotein 2 [Source:HGNC Symbol;Acc:HGNC:15687]	protein_coding	8935
ENSG00000005020	Calu3	Mock	S37	1990.07	SKAP2	7	src kinase associated phosphoprotein 2 [Source:HGNC Symbol;Acc:HGNC:15687]	protein_coding	8935
ENSG00000005020	Calu3	Mock	S38	1936.84	SKAP2	7	src kinase associated phosphoprotein 2 [Source:HGNC Symbol;Acc:HGNC:15687]	protein_coding	8935
ENSG00000005020	Calu3	Mock	S39	2012.81	SKAP2	7	src kinase associated phosphoprotein 2 [Source:HGNC Symbol;Acc:HGNC:15687]	protein_coding	8935
ENSG00000005020	Huh75	IFNA	S16	611.936	SKAP2	7	src kinase associated phosphoprotein 2 [Source:HGNC Symbol;Acc:HGNC:15687]	protein_coding	8935
ENSG00000005020	Huh75	IFNA	S17	599.208	SKAP2	7	src kinase associated phosphoprotein 2 [Source:HGNC Symbol;Acc:HGNC:15687]	protein_coding	8935
ENSG00000005020	Huh75	IFNA	S18	603.47	SKAP2	7	src kinase associated phosphoprotein 2 [Source:HGNC Symbol;Acc:HGNC:15687]	protein_coding	8935
ENSG00000005020	Huh75	Mock	S13	765.488	SKAP2	7	src kinase associated phosphoprotein 2 [Source:HGNC Symbol;Acc:HGNC:15687]	protein_coding	8935
ENSG00000005020	Huh75	Mock	S14	752.027	SKAP2	7	src kinase associated phosphoprotein 2 [Source:HGNC Symbol;Acc:HGNC:15687]	protein_coding	8935
ENSG00000005020	Huh75	Mock	S15	846.514	SKAP2	7	src kinase associated phosphoprotein 2 [Source:HGNC Symbol;Acc:HGNC:15687]	protein_coding	8935
ENSG00000005022	Calu3	IFNA	S40	5610.8	SLC25A5	X	solute carrier family 25 member 5 [Source:HGNC Symbol;Acc:HGNC:10991]	protein_coding	292
ENSG00000005022	Calu3	IFNA	S41	5369.77	SLC25A5	X	solute carrier family 25 member 5 [Source:HGNC Symbol;Acc:HGNC:10991]	protein_coding	292
ENSG00000005022	Calu3	IFNA	S42	5530.16	SLC25A5	X	solute carrier family 25 member 5 [Source:HGNC Symbol;Acc:HGNC:10991]	protein_coding	292
ENSG00000005022	Calu3	Mock	S37	6086	SLC25A5	X	solute carrier family 25 member 5 [Source:HGNC Symbol;Acc:HGNC:10991]	protein_coding	292
ENSG00000005022	Calu3	Mock	S38	6322.05	SLC25A5	X	solute carrier family 25 member 5 [Source:HGNC Symbol;Acc:HGNC:10991]	protein_coding	292
ENSG00000005022	Calu3	Mock	S39	6275.88	SLC25A5	X	solute carrier family 25 member 5 [Source:HGNC Symbol;Acc:HGNC:10991]	protein_coding	292
ENSG00000005022	Huh75	IFNA	S16	4907.36	SLC25A5	X	solute carrier family 25 member 5 [Source:HGNC Symbol;Acc:HGNC:10991]	protein_coding	292
ENSG00000005022	Huh75	IFNA	S17	4290.79	SLC25A5	X	solute carrier family 25 member 5 [Source:HGNC Symbol;Acc:HGNC:10991]	protein_coding	292
ENSG00000005022	Huh75	IFNA	S18	3348.67	SLC25A5	X	solute carrier family 25 member 5 [Source:HGNC Symbol;Acc:HGNC:10991]	protein_coding	292
ENSG00000005022	Huh75	Mock	S13	5051.31	SLC25A5	X	solute carrier family 25 member 5 [Source:HGNC Symbol;Acc:HGNC:10991]	protein_coding	292
ENSG00000005022	Huh75	Mock	S14	5302.64	SLC25A5	X	solute carrier family 25 member 5 [Source:HGNC Symbol;Acc:HGNC:10991]	protein_coding	292
ENSG00000005022	Huh75	Mock	S15	4730.64	SLC25A5	X	solute carrier family 25 member 5 [Source:HGNC Symbol;Acc:HGNC:10991]	protein_coding	292
ENSG00000005059	Calu3	IFNA	S40	226.242	MCUB	4	mitochondrial calcium uniporter dominant negative subunit beta [Source:HGNC Symbol;Acc:HGNC:26076]	protein_coding	55013
ENSG00000005059	Calu3	IFNA	S41	267	MCUB	4	mitochondrial calcium uniporter dominant negative subunit beta [Source:HGNC Symbol;Acc:HGNC:26076]	protein_coding	55013
ENSG00000005059	Calu3	IFNA	S42	221.904	MCUB	4	mitochondrial calcium uniporter dominant negative subunit beta [Source:HGNC Symbol;Acc:HGNC:26076]	protein_coding	55013
ENSG00000005059	Calu3	Mock	S37	264.284	MCUB	4	mitochondrial calcium uniporter dominant negative subunit beta [Source:HGNC Symbol;Acc:HGNC:26076]	protein_coding	55013
ENSG00000005059	Calu3	Mock	S38	217.522	MCUB	4	mitochondrial calcium uniporter dominant negative subunit beta [Source:HGNC Symbol;Acc:HGNC:26076]	protein_coding	55013
ENSG00000005059	Calu3	Mock	S39	237.46	MCUB	4	mitochondrial calcium uniporter dominant negative subunit beta [Source:HGNC Symbol;Acc:HGNC:26076]	protein_coding	55013
ENSG00000005059	Huh75	IFNA	S16	104.687	MCUB	4	mitochondrial calcium uniporter dominant negative subunit beta [Source:HGNC Symbol;Acc:HGNC:26076]	protein_coding	55013
ENSG00000005059	Huh75	IFNA	S17	95.4491	MCUB	4	mitochondrial calcium uniporter dominant negative subunit beta [Source:HGNC Symbol;Acc:HGNC:26076]	protein_coding	55013
ENSG00000005059	Huh75	IFNA	S18	59.1637	MCUB	4	mitochondrial calcium uniporter dominant negative subunit beta [Source:HGNC Symbol;Acc:HGNC:26076]	protein_coding	55013
ENSG00000005059	Huh75	Mock	S13	92.1315	MCUB	4	mitochondrial calcium uniporter dominant negative subunit beta [Source:HGNC Symbol;Acc:HGNC:26076]	protein_coding	55013
ENSG00000005059	Huh75	Mock	S14	77.9801	MCUB	4	mitochondrial calcium uniporter dominant negative subunit beta [Source:HGNC Symbol;Acc:HGNC:26076]	protein_coding	55013
ENSG00000005059	Huh75	Mock	S15	88.713	MCUB	4	mitochondrial calcium uniporter dominant negative subunit beta [Source:HGNC Symbol;Acc:HGNC:26076]	protein_coding	55013
ENSG00000005073	Calu3	IFNA	S40	11.0362	HOXA11	7	homeobox A11 [Source:HGNC Symbol;Acc:HGNC:5101]	protein_coding	3207
ENSG00000005073	Calu3	IFNA	S41	8.11825	HOXA11	7	homeobox A11 [Source:HGNC Symbol;Acc:HGNC:5101]	protein_coding	3207
ENSG00000005073	Calu3	IFNA	S42	0.969013	HOXA11	7	homeobox A11 [Source:HGNC Symbol;Acc:HGNC:5101]	protein_coding	3207
ENSG00000005073	Calu3	Mock	S37	3.73546	HOXA11	7	homeobox A11 [Source:HGNC Symbol;Acc:HGNC:5101]	protein_coding	3207
ENSG00000005073	Calu3	Mock	S38	2.97975	HOXA11	7	homeobox A11 [Source:HGNC Symbol;Acc:HGNC:5101]	protein_coding	3207
ENSG00000005073	Calu3	Mock	S39	7.134	HOXA11	7	homeobox A11 [Source:HGNC Symbol;Acc:HGNC:5101]	protein_coding	3207
ENSG00000005073	Huh75	IFNA	S16	71.2307	HOXA11	7	homeobox A11 [Source:HGNC Symbol;Acc:HGNC:5101]	protein_coding	3207
ENSG00000005073	Huh75	IFNA	S17	69.8193	HOXA11	7	homeobox A11 [Source:HGNC Symbol;Acc:HGNC:5101]	protein_coding	3207
ENSG00000005073	Huh75	IFNA	S18	48.4067	HOXA11	7	homeobox A11 [Source:HGNC Symbol;Acc:HGNC:5101]	protein_coding	3207
ENSG00000005073	Huh75	Mock	S13	62.5584	HOXA11	7	homeobox A11 [Source:HGNC Symbol;Acc:HGNC:5101]	protein_coding	3207
ENSG00000005073	Huh75	Mock	S14	54.4792	HOXA11	7	homeobox A11 [Source:HGNC Symbol;Acc:HGNC:5101]	protein_coding	3207
ENSG00000005073	Huh75	Mock	S15	37.4091	HOXA11	7	homeobox A11 [Source:HGNC Symbol;Acc:HGNC:5101]	protein_coding	3207
ENSG00000005075	Calu3	IFNA	S40	241.693	POLR2J	7	RNA polymerase II subunit J [Source:HGNC Symbol;Acc:HGNC:9197]	protein_coding	5439
ENSG00000005075	Calu3	IFNA	S41	310.297	POLR2J	7	RNA polymerase II subunit J [Source:HGNC Symbol;Acc:HGNC:9197]	protein_coding	5439
ENSG00000005075	Calu3	IFNA	S42	298.456	POLR2J	7	RNA polymerase II subunit J [Source:HGNC Symbol;Acc:HGNC:9197]	protein_coding	5439
ENSG00000005075	Calu3	Mock	S37	284.829	POLR2J	7	RNA polymerase II subunit J [Source:HGNC Symbol;Acc:HGNC:9197]	protein_coding	5439
ENSG00000005075	Calu3	Mock	S38	342.672	POLR2J	7	RNA polymerase II subunit J [Source:HGNC Symbol;Acc:HGNC:9197]	protein_coding	5439
ENSG00000005075	Calu3	Mock	S39	292.494	POLR2J	7	RNA polymerase II subunit J [Source:HGNC Symbol;Acc:HGNC:9197]	protein_coding	5439
ENSG00000005075	Huh75	IFNA	S16	574.162	POLR2J	7	RNA polymerase II subunit J [Source:HGNC Symbol;Acc:HGNC:9197]	protein_coding	5439
ENSG00000005075	Huh75	IFNA	S17	546.181	POLR2J	7	RNA polymerase II subunit J [Source:HGNC Symbol;Acc:HGNC:9197]	protein_coding	5439
ENSG00000005075	Huh75	IFNA	S18	389.405	POLR2J	7	RNA polymerase II subunit J [Source:HGNC Symbol;Acc:HGNC:9197]	protein_coding	5439
ENSG00000005075	Huh75	Mock	S13	649.47	POLR2J	7	RNA polymerase II subunit J [Source:HGNC Symbol;Acc:HGNC:9197]	protein_coding	5439
ENSG00000005075	Huh75	Mock	S14	677.251	POLR2J	7	RNA polymerase II subunit J [Source:HGNC Symbol;Acc:HGNC:9197]	protein_coding	5439
ENSG00000005075	Huh75	Mock	S15	626.335	POLR2J	7	RNA polymerase II subunit J [Source:HGNC Symbol;Acc:HGNC:9197]	protein_coding	5439
ENSG00000005100	Calu3	IFNA	S40	839.855	DHX33	17	DEAH-box helicase 33 [Source:HGNC Symbol;Acc:HGNC:16718]	protein_coding	56919
ENSG00000005100	Calu3	IFNA	S41	768.528	DHX33	17	DEAH-box helicase 33 [Source:HGNC Symbol;Acc:HGNC:16718]	protein_coding	56919
ENSG00000005100	Calu3	IFNA	S42	837.227	DHX33	17	DEAH-box helicase 33 [Source:HGNC Symbol;Acc:HGNC:16718]	protein_coding	56919
ENSG00000005100	Calu3	Mock	S37	816.198	DHX33	17	DEAH-box helicase 33 [Source:HGNC Symbol;Acc:HGNC:16718]	protein_coding	56919
ENSG00000005100	Calu3	Mock	S38	853.203	DHX33	17	DEAH-box helicase 33 [Source:HGNC Symbol;Acc:HGNC:16718]	protein_coding	56919
ENSG00000005100	Calu3	Mock	S39	849.965	DHX33	17	DEAH-box helicase 33 [Source:HGNC Symbol;Acc:HGNC:16718]	protein_coding	56919
ENSG00000005100	Huh75	IFNA	S16	888.225	DHX33	17	DEAH-box helicase 33 [Source:HGNC Symbol;Acc:HGNC:16718]	protein_coding	56919
ENSG00000005100	Huh75	IFNA	S17	973.051	DHX33	17	DEAH-box helicase 33 [Source:HGNC Symbol;Acc:HGNC:16718]	protein_coding	56919
ENSG00000005100	Huh75	IFNA	S18	1102.6	DHX33	17	DEAH-box helicase 33 [Source:HGNC Symbol;Acc:HGNC:16718]	protein_coding	56919
ENSG00000005100	Huh75	Mock	S13	846.245	DHX33	17	DEAH-box helicase 33 [Source:HGNC Symbol;Acc:HGNC:16718]	protein_coding	56919
ENSG00000005100	Huh75	Mock	S14	823.598	DHX33	17	DEAH-box helicase 33 [Source:HGNC Symbol;Acc:HGNC:16718]	protein_coding	56919
ENSG00000005100	Huh75	Mock	S15	879.648	DHX33	17	DEAH-box helicase 33 [Source:HGNC Symbol;Acc:HGNC:16718]	protein_coding	56919
ENSG00000005102	Calu3	IFNA	S40	0	MEOX1	17	mesenchyme homeobox 1 [Source:HGNC Symbol;Acc:HGNC:7013]	protein_coding	4222
ENSG00000005102	Calu3	IFNA	S41	0	MEOX1	17	mesenchyme homeobox 1 [Source:HGNC Symbol;Acc:HGNC:7013]	protein_coding	4222
ENSG00000005102	Calu3	IFNA	S42	0	MEOX1	17	mesenchyme homeobox 1 [Source:HGNC Symbol;Acc:HGNC:7013]	protein_coding	4222
ENSG00000005102	Calu3	Mock	S37	0	MEOX1	17	mesenchyme homeobox 1 [Source:HGNC Symbol;Acc:HGNC:7013]	protein_coding	4222
ENSG00000005102	Calu3	Mock	S38	0	MEOX1	17	mesenchyme homeobox 1 [Source:HGNC Symbol;Acc:HGNC:7013]	protein_coding	4222
ENSG00000005102	Calu3	Mock	S39	0	MEOX1	17	mesenchyme homeobox 1 [Source:HGNC Symbol;Acc:HGNC:7013]	protein_coding	4222
ENSG00000005102	Huh75	IFNA	S16	0	MEOX1	17	mesenchyme homeobox 1 [Source:HGNC Symbol;Acc:HGNC:7013]	protein_coding	4222
ENSG00000005102	Huh75	IFNA	S17	0	MEOX1	17	mesenchyme homeobox 1 [Source:HGNC Symbol;Acc:HGNC:7013]	protein_coding	4222
ENSG00000005102	Huh75	IFNA	S18	0	MEOX1	17	mesenchyme homeobox 1 [Source:HGNC Symbol;Acc:HGNC:7013]	protein_coding	4222
ENSG00000005102	Huh75	Mock	S13	0	MEOX1	17	mesenchyme homeobox 1 [Source:HGNC Symbol;Acc:HGNC:7013]	protein_coding	4222
ENSG00000005102	Huh75	Mock	S14	0	MEOX1	17	mesenchyme homeobox 1 [Source:HGNC Symbol;Acc:HGNC:7013]	protein_coding	4222
ENSG00000005102	Huh75	Mock	S15	0	MEOX1	17	mesenchyme homeobox 1 [Source:HGNC Symbol;Acc:HGNC:7013]	protein_coding	4222
ENSG00000005108	Calu3	IFNA	S40	94.9113	THSD7A	7	thrombospondin type 1 domain containing 7A [Source:HGNC Symbol;Acc:HGNC:22207]	protein_coding	221981
ENSG00000005108	Calu3	IFNA	S41	92.0068	THSD7A	7	thrombospondin type 1 domain containing 7A [Source:HGNC Symbol;Acc:HGNC:22207]	protein_coding	221981
ENSG00000005108	Calu3	IFNA	S42	117.251	THSD7A	7	thrombospondin type 1 domain containing 7A [Source:HGNC Symbol;Acc:HGNC:22207]	protein_coding	221981
ENSG00000005108	Calu3	Mock	S37	117.667	THSD7A	7	thrombospondin type 1 domain containing 7A [Source:HGNC Symbol;Acc:HGNC:22207]	protein_coding	221981
ENSG00000005108	Calu3	Mock	S38	88.3994	THSD7A	7	thrombospondin type 1 domain containing 7A [Source:HGNC Symbol;Acc:HGNC:22207]	protein_coding	221981
ENSG00000005108	Calu3	Mock	S39	92.7419	THSD7A	7	thrombospondin type 1 domain containing 7A [Source:HGNC Symbol;Acc:HGNC:22207]	protein_coding	221981
ENSG00000005108	Huh75	IFNA	S16	397.165	THSD7A	7	thrombospondin type 1 domain containing 7A [Source:HGNC Symbol;Acc:HGNC:22207]	protein_coding	221981
ENSG00000005108	Huh75	IFNA	S17	487.851	THSD7A	7	thrombospondin type 1 domain containing 7A [Source:HGNC Symbol;Acc:HGNC:22207]	protein_coding	221981
ENSG00000005108	Huh75	IFNA	S18	542.155	THSD7A	7	thrombospondin type 1 domain containing 7A [Source:HGNC Symbol;Acc:HGNC:22207]	protein_coding	221981
ENSG00000005108	Huh75	Mock	S13	470.894	THSD7A	7	thrombospondin type 1 domain containing 7A [Source:HGNC Symbol;Acc:HGNC:22207]	protein_coding	221981
ENSG00000005108	Huh75	Mock	S14	412.333	THSD7A	7	thrombospondin type 1 domain containing 7A [Source:HGNC Symbol;Acc:HGNC:22207]	protein_coding	221981
ENSG00000005108	Huh75	Mock	S15	567.549	THSD7A	7	thrombospondin type 1 domain containing 7A [Source:HGNC Symbol;Acc:HGNC:22207]	protein_coding	221981
ENSG00000005156	Calu3	IFNA	S40	625.752	LIG3	17	DNA ligase 3 [Source:HGNC Symbol;Acc:HGNC:6600]	protein_coding	3980
ENSG00000005156	Calu3	IFNA	S41	691.855	LIG3	17	DNA ligase 3 [Source:HGNC Symbol;Acc:HGNC:6600]	protein_coding	3980
ENSG00000005156	Calu3	IFNA	S42	637.611	LIG3	17	DNA ligase 3 [Source:HGNC Symbol;Acc:HGNC:6600]	protein_coding	3980
ENSG00000005156	Calu3	Mock	S37	702.267	LIG3	17	DNA ligase 3 [Source:HGNC Symbol;Acc:HGNC:6600]	protein_coding	3980
ENSG00000005156	Calu3	Mock	S38	664.485	LIG3	17	DNA ligase 3 [Source:HGNC Symbol;Acc:HGNC:6600]	protein_coding	3980
ENSG00000005156	Calu3	Mock	S39	678.749	LIG3	17	DNA ligase 3 [Source:HGNC Symbol;Acc:HGNC:6600]	protein_coding	3980
ENSG00000005156	Huh75	IFNA	S16	1561.68	LIG3	17	DNA ligase 3 [Source:HGNC Symbol;Acc:HGNC:6600]	protein_coding	3980
ENSG00000005156	Huh75	IFNA	S17	1875.4	LIG3	17	DNA ligase 3 [Source:HGNC Symbol;Acc:HGNC:6600]	protein_coding	3980
ENSG00000005156	Huh75	IFNA	S18	2057.82	LIG3	17	DNA ligase 3 [Source:HGNC Symbol;Acc:HGNC:6600]	protein_coding	3980
ENSG00000005156	Huh75	Mock	S13	1780.07	LIG3	17	DNA ligase 3 [Source:HGNC Symbol;Acc:HGNC:6600]	protein_coding	3980
ENSG00000005156	Huh75	Mock	S14	1971.93	LIG3	17	DNA ligase 3 [Source:HGNC Symbol;Acc:HGNC:6600]	protein_coding	3980
ENSG00000005156	Huh75	Mock	S15	1875.8	LIG3	17	DNA ligase 3 [Source:HGNC Symbol;Acc:HGNC:6600]	protein_coding	3980
ENSG00000005175	Calu3	IFNA	S40	695.28	RPAP3	12	RNA polymerase II associated protein 3 [Source:HGNC Symbol;Acc:HGNC:26151]	protein_coding	79657
ENSG00000005175	Calu3	IFNA	S41	588.122	RPAP3	12	RNA polymerase II associated protein 3 [Source:HGNC Symbol;Acc:HGNC:26151]	protein_coding	79657
ENSG00000005175	Calu3	IFNA	S42	663.774	RPAP3	12	RNA polymerase II associated protein 3 [Source:HGNC Symbol;Acc:HGNC:26151]	protein_coding	79657
ENSG00000005175	Calu3	Mock	S37	675.185	RPAP3	12	RNA polymerase II associated protein 3 [Source:HGNC Symbol;Acc:HGNC:26151]	protein_coding	79657
ENSG00000005175	Calu3	Mock	S38	659.519	RPAP3	12	RNA polymerase II associated protein 3 [Source:HGNC Symbol;Acc:HGNC:26151]	protein_coding	79657
ENSG00000005175	Calu3	Mock	S39	620.658	RPAP3	12	RNA polymerase II associated protein 3 [Source:HGNC Symbol;Acc:HGNC:26151]	protein_coding	79657
ENSG00000005175	Huh75	IFNA	S16	1612.4	RPAP3	12	RNA polymerase II associated protein 3 [Source:HGNC Symbol;Acc:HGNC:26151]	protein_coding	79657
ENSG00000005175	Huh75	IFNA	S17	1482.11	RPAP3	12	RNA polymerase II associated protein 3 [Source:HGNC Symbol;Acc:HGNC:26151]	protein_coding	79657
ENSG00000005175	Huh75	IFNA	S18	1537.18	RPAP3	12	RNA polymerase II associated protein 3 [Source:HGNC Symbol;Acc:HGNC:26151]	protein_coding	79657
ENSG00000005175	Huh75	Mock	S13	1341.03	RPAP3	12	RNA polymerase II associated protein 3 [Source:HGNC Symbol;Acc:HGNC:26151]	protein_coding	79657
ENSG00000005175	Huh75	Mock	S14	1245.54	RPAP3	12	RNA polymerase II associated protein 3 [Source:HGNC Symbol;Acc:HGNC:26151]	protein_coding	79657
ENSG00000005175	Huh75	Mock	S15	1460.02	RPAP3	12	RNA polymerase II associated protein 3 [Source:HGNC Symbol;Acc:HGNC:26151]	protein_coding	79657
ENSG00000005187	Calu3	IFNA	S40	470.142	ACSM3	16	acyl-CoA synthetase medium chain family member 3 [Source:HGNC Symbol;Acc:HGNC:10522]	protein_coding	6296
ENSG00000005187	Calu3	IFNA	S41	313.906	ACSM3	16	acyl-CoA synthetase medium chain family member 3 [Source:HGNC Symbol;Acc:HGNC:10522]	protein_coding	6296
ENSG00000005187	Calu3	IFNA	S42	455.436	ACSM3	16	acyl-CoA synthetase medium chain family member 3 [Source:HGNC Symbol;Acc:HGNC:10522]	protein_coding	6296
ENSG00000005187	Calu3	Mock	S37	395.025	ACSM3	16	acyl-CoA synthetase medium chain family member 3 [Source:HGNC Symbol;Acc:HGNC:10522]	protein_coding	6296
ENSG00000005187	Calu3	Mock	S38	376.442	ACSM3	16	acyl-CoA synthetase medium chain family member 3 [Source:HGNC Symbol;Acc:HGNC:10522]	protein_coding	6296
ENSG00000005187	Calu3	Mock	S39	411.733	ACSM3	16	acyl-CoA synthetase medium chain family member 3 [Source:HGNC Symbol;Acc:HGNC:10522]	protein_coding	6296
ENSG00000005187	Huh75	IFNA	S16	392.848	ACSM3	16	acyl-CoA synthetase medium chain family member 3 [Source:HGNC Symbol;Acc:HGNC:10522]	protein_coding	6296
ENSG00000005187	Huh75	IFNA	S17	424.218	ACSM3	16	acyl-CoA synthetase medium chain family member 3 [Source:HGNC Symbol;Acc:HGNC:10522]	protein_coding	6296
ENSG00000005187	Huh75	IFNA	S18	373.269	ACSM3	16	acyl-CoA synthetase medium chain family member 3 [Source:HGNC Symbol;Acc:HGNC:10522]	protein_coding	6296
ENSG00000005187	Huh75	Mock	S13	359.427	ACSM3	16	acyl-CoA synthetase medium chain family member 3 [Source:HGNC Symbol;Acc:HGNC:10522]	protein_coding	6296
ENSG00000005187	Huh75	Mock	S14	295.897	ACSM3	16	acyl-CoA synthetase medium chain family member 3 [Source:HGNC Symbol;Acc:HGNC:10522]	protein_coding	6296
ENSG00000005187	Huh75	Mock	S15	351.645	ACSM3	16	acyl-CoA synthetase medium chain family member 3 [Source:HGNC Symbol;Acc:HGNC:10522]	protein_coding	6296
ENSG00000005189	Calu3	IFNA	S40	189.823	REXO5	16	RNA exonuclease 5 [Source:HGNC Symbol;Acc:HGNC:24661]	protein_coding	81691
ENSG00000005189	Calu3	IFNA	S41	191.23	REXO5	16	RNA exonuclease 5 [Source:HGNC Symbol;Acc:HGNC:24661]	protein_coding	81691
ENSG00000005189	Calu3	IFNA	S42	254.85	REXO5	16	RNA exonuclease 5 [Source:HGNC Symbol;Acc:HGNC:24661]	protein_coding	81691
ENSG00000005189	Calu3	Mock	S37	255.879	REXO5	16	RNA exonuclease 5 [Source:HGNC Symbol;Acc:HGNC:24661]	protein_coding	81691
ENSG00000005189	Calu3	Mock	S38	235.401	REXO5	16	RNA exonuclease 5 [Source:HGNC Symbol;Acc:HGNC:24661]	protein_coding	81691
ENSG00000005189	Calu3	Mock	S39	207.905	REXO5	16	RNA exonuclease 5 [Source:HGNC Symbol;Acc:HGNC:24661]	protein_coding	81691
ENSG00000005189	Huh75	IFNA	S16	191.028	REXO5	16	RNA exonuclease 5 [Source:HGNC Symbol;Acc:HGNC:24661]	protein_coding	81691
ENSG00000005189	Huh75	IFNA	S17	171.455	REXO5	16	RNA exonuclease 5 [Source:HGNC Symbol;Acc:HGNC:24661]	protein_coding	81691
ENSG00000005189	Huh75	IFNA	S18	181.794	REXO5	16	RNA exonuclease 5 [Source:HGNC Symbol;Acc:HGNC:24661]	protein_coding	81691
ENSG00000005189	Huh75	Mock	S13	194.5	REXO5	16	RNA exonuclease 5 [Source:HGNC Symbol;Acc:HGNC:24661]	protein_coding	81691
ENSG00000005189	Huh75	Mock	S14	214.712	REXO5	16	RNA exonuclease 5 [Source:HGNC Symbol;Acc:HGNC:24661]	protein_coding	81691
ENSG00000005189	Huh75	Mock	S15	190.252	REXO5	16	RNA exonuclease 5 [Source:HGNC Symbol;Acc:HGNC:24661]	protein_coding	81691
ENSG00000005194	Calu3	IFNA	S40	1217.29	CIAPIN1	16	cytokine induced apoptosis inhibitor 1 [Source:HGNC Symbol;Acc:HGNC:28050]	protein_coding	57019
ENSG00000005194	Calu3	IFNA	S41	1251.11	CIAPIN1	16	cytokine induced apoptosis inhibitor 1 [Source:HGNC Symbol;Acc:HGNC:28050]	protein_coding	57019
ENSG00000005194	Calu3	IFNA	S42	1257.78	CIAPIN1	16	cytokine induced apoptosis inhibitor 1 [Source:HGNC Symbol;Acc:HGNC:28050]	protein_coding	57019
ENSG00000005194	Calu3	Mock	S37	1186.94	CIAPIN1	16	cytokine induced apoptosis inhibitor 1 [Source:HGNC Symbol;Acc:HGNC:28050]	protein_coding	57019
ENSG00000005194	Calu3	Mock	S38	1356.78	CIAPIN1	16	cytokine induced apoptosis inhibitor 1 [Source:HGNC Symbol;Acc:HGNC:28050]	protein_coding	57019
ENSG00000005194	Calu3	Mock	S39	1267.81	CIAPIN1	16	cytokine induced apoptosis inhibitor 1 [Source:HGNC Symbol;Acc:HGNC:28050]	protein_coding	57019
ENSG00000005194	Huh75	IFNA	S16	1055.51	CIAPIN1	16	cytokine induced apoptosis inhibitor 1 [Source:HGNC Symbol;Acc:HGNC:28050]	protein_coding	57019
ENSG00000005194	Huh75	IFNA	S17	996.029	CIAPIN1	16	cytokine induced apoptosis inhibitor 1 [Source:HGNC Symbol;Acc:HGNC:28050]	protein_coding	57019
ENSG00000005194	Huh75	IFNA	S18	892.834	CIAPIN1	16	cytokine induced apoptosis inhibitor 1 [Source:HGNC Symbol;Acc:HGNC:28050]	protein_coding	57019
ENSG00000005194	Huh75	Mock	S13	1053.26	CIAPIN1	16	cytokine induced apoptosis inhibitor 1 [Source:HGNC Symbol;Acc:HGNC:28050]	protein_coding	57019
ENSG00000005194	Huh75	Mock	S14	1003.06	CIAPIN1	16	cytokine induced apoptosis inhibitor 1 [Source:HGNC Symbol;Acc:HGNC:28050]	protein_coding	57019
ENSG00000005194	Huh75	Mock	S15	1054.94	CIAPIN1	16	cytokine induced apoptosis inhibitor 1 [Source:HGNC Symbol;Acc:HGNC:28050]	protein_coding	57019
ENSG00000005206	Calu3	IFNA	S40	363.091	SPPL2B	19	signal peptide peptidase like 2B [Source:HGNC Symbol;Acc:HGNC:30627]	protein_coding	56928
ENSG00000005206	Calu3	IFNA	S41	398.696	SPPL2B	19	signal peptide peptidase like 2B [Source:HGNC Symbol;Acc:HGNC:30627]	protein_coding	56928
ENSG00000005206	Calu3	IFNA	S42	427.335	SPPL2B	19	signal peptide peptidase like 2B [Source:HGNC Symbol;Acc:HGNC:30627]	protein_coding	56928
ENSG00000005206	Calu3	Mock	S37	334.324	SPPL2B	19	signal peptide peptidase like 2B [Source:HGNC Symbol;Acc:HGNC:30627]	protein_coding	56928
ENSG00000005206	Calu3	Mock	S38	306.915	SPPL2B	19	signal peptide peptidase like 2B [Source:HGNC Symbol;Acc:HGNC:30627]	protein_coding	56928
ENSG00000005206	Calu3	Mock	S39	371.987	SPPL2B	19	signal peptide peptidase like 2B [Source:HGNC Symbol;Acc:HGNC:30627]	protein_coding	56928
ENSG00000005206	Huh75	IFNA	S16	820.232	SPPL2B	19	signal peptide peptidase like 2B [Source:HGNC Symbol;Acc:HGNC:30627]	protein_coding	56928
ENSG00000005206	Huh75	IFNA	S17	722.055	SPPL2B	19	signal peptide peptidase like 2B [Source:HGNC Symbol;Acc:HGNC:30627]	protein_coding	56928
ENSG00000005206	Huh75	IFNA	S18	718.57	SPPL2B	19	signal peptide peptidase like 2B [Source:HGNC Symbol;Acc:HGNC:30627]	protein_coding	56928
ENSG00000005206	Huh75	Mock	S13	901.979	SPPL2B	19	signal peptide peptidase like 2B [Source:HGNC Symbol;Acc:HGNC:30627]	protein_coding	56928
ENSG00000005206	Huh75	Mock	S14	984.899	SPPL2B	19	signal peptide peptidase like 2B [Source:HGNC Symbol;Acc:HGNC:30627]	protein_coding	56928
ENSG00000005206	Huh75	Mock	S15	829.413	SPPL2B	19	signal peptide peptidase like 2B [Source:HGNC Symbol;Acc:HGNC:30627]	protein_coding	56928
ENSG00000005238	Calu3	IFNA	S40	343.226	FAM214B	9	family with sequence similarity 214 member B [Source:HGNC Symbol;Acc:HGNC:25666]	protein_coding	80256
ENSG00000005238	Calu3	IFNA	S41	379.754	FAM214B	9	family with sequence similarity 214 member B [Source:HGNC Symbol;Acc:HGNC:25666]	protein_coding	80256
ENSG00000005238	Calu3	IFNA	S42	400.202	FAM214B	9	family with sequence similarity 214 member B [Source:HGNC Symbol;Acc:HGNC:25666]	protein_coding	80256
ENSG00000005238	Calu3	Mock	S37	347.398	FAM214B	9	family with sequence similarity 214 member B [Source:HGNC Symbol;Acc:HGNC:25666]	protein_coding	80256
ENSG00000005238	Calu3	Mock	S38	343.665	FAM214B	9	family with sequence similarity 214 member B [Source:HGNC Symbol;Acc:HGNC:25666]	protein_coding	80256
ENSG00000005238	Calu3	Mock	S39	381.159	FAM214B	9	family with sequence similarity 214 member B [Source:HGNC Symbol;Acc:HGNC:25666]	protein_coding	80256
ENSG00000005238	Huh75	IFNA	S16	129.51	FAM214B	9	family with sequence similarity 214 member B [Source:HGNC Symbol;Acc:HGNC:25666]	protein_coding	80256
ENSG00000005238	Huh75	IFNA	S17	114.892	FAM214B	9	family with sequence similarity 214 member B [Source:HGNC Symbol;Acc:HGNC:25666]	protein_coding	80256
ENSG00000005238	Huh75	IFNA	S18	117.252	FAM214B	9	family with sequence similarity 214 member B [Source:HGNC Symbol;Acc:HGNC:25666]	protein_coding	80256
ENSG00000005238	Huh75	Mock	S13	129.667	FAM214B	9	family with sequence similarity 214 member B [Source:HGNC Symbol;Acc:HGNC:25666]	protein_coding	80256
ENSG00000005238	Huh75	Mock	S14	115.368	FAM214B	9	family with sequence similarity 214 member B [Source:HGNC Symbol;Acc:HGNC:25666]	protein_coding	80256
ENSG00000005238	Huh75	Mock	S15	105.814	FAM214B	9	family with sequence similarity 214 member B [Source:HGNC Symbol;Acc:HGNC:25666]	protein_coding	80256
ENSG00000005243	Calu3	IFNA	S40	0	COPZ2	17	COPI coat complex subunit zeta 2 [Source:HGNC Symbol;Acc:HGNC:19356]	protein_coding	51226
ENSG00000005243	Calu3	IFNA	S41	4.51014	COPZ2	17	COPI coat complex subunit zeta 2 [Source:HGNC Symbol;Acc:HGNC:19356]	protein_coding	51226
ENSG00000005243	Calu3	IFNA	S42	4.84507	COPZ2	17	COPI coat complex subunit zeta 2 [Source:HGNC Symbol;Acc:HGNC:19356]	protein_coding	51226
ENSG00000005243	Calu3	Mock	S37	3.73546	COPZ2	17	COPI coat complex subunit zeta 2 [Source:HGNC Symbol;Acc:HGNC:19356]	protein_coding	51226
ENSG00000005243	Calu3	Mock	S38	2.97975	COPZ2	17	COPI coat complex subunit zeta 2 [Source:HGNC Symbol;Acc:HGNC:19356]	protein_coding	51226
ENSG00000005243	Calu3	Mock	S39	1.01914	COPZ2	17	COPI coat complex subunit zeta 2 [Source:HGNC Symbol;Acc:HGNC:19356]	protein_coding	51226
ENSG00000005243	Huh75	IFNA	S16	6.47551	COPZ2	17	COPI coat complex subunit zeta 2 [Source:HGNC Symbol;Acc:HGNC:19356]	protein_coding	51226
ENSG00000005243	Huh75	IFNA	S17	7.95409	COPZ2	17	COPI coat complex subunit zeta 2 [Source:HGNC Symbol;Acc:HGNC:19356]	protein_coding	51226
ENSG00000005243	Huh75	IFNA	S18	1.0757	COPZ2	17	COPI coat complex subunit zeta 2 [Source:HGNC Symbol;Acc:HGNC:19356]	protein_coding	51226
ENSG00000005243	Huh75	Mock	S13	11.3743	COPZ2	17	COPI coat complex subunit zeta 2 [Source:HGNC Symbol;Acc:HGNC:19356]	protein_coding	51226
ENSG00000005243	Huh75	Mock	S14	20.2962	COPZ2	17	COPI coat complex subunit zeta 2 [Source:HGNC Symbol;Acc:HGNC:19356]	protein_coding	51226
ENSG00000005243	Huh75	Mock	S15	10.6883	COPZ2	17	COPI coat complex subunit zeta 2 [Source:HGNC Symbol;Acc:HGNC:19356]	protein_coding	51226
ENSG00000005249	Calu3	IFNA	S40	18.7615	PRKAR2B	7	protein kinase cAMP-dependent type II regulatory subunit beta [Source:HGNC Symbol;Acc:HGNC:9392]	protein_coding	5577
ENSG00000005249	Calu3	IFNA	S41	31.571	PRKAR2B	7	protein kinase cAMP-dependent type II regulatory subunit beta [Source:HGNC Symbol;Acc:HGNC:9392]	protein_coding	5577
ENSG00000005249	Calu3	IFNA	S42	16.4732	PRKAR2B	7	protein kinase cAMP-dependent type II regulatory subunit beta [Source:HGNC Symbol;Acc:HGNC:9392]	protein_coding	5577
ENSG00000005249	Calu3	Mock	S37	37.3546	PRKAR2B	7	protein kinase cAMP-dependent type II regulatory subunit beta [Source:HGNC Symbol;Acc:HGNC:9392]	protein_coding	5577
ENSG00000005249	Calu3	Mock	S38	15.892	PRKAR2B	7	protein kinase cAMP-dependent type II regulatory subunit beta [Source:HGNC Symbol;Acc:HGNC:9392]	protein_coding	5577
ENSG00000005249	Calu3	Mock	S39	28.536	PRKAR2B	7	protein kinase cAMP-dependent type II regulatory subunit beta [Source:HGNC Symbol;Acc:HGNC:9392]	protein_coding	5577
ENSG00000005249	Huh75	IFNA	S16	140.303	PRKAR2B	7	protein kinase cAMP-dependent type II regulatory subunit beta [Source:HGNC Symbol;Acc:HGNC:9392]	protein_coding	5577
ENSG00000005249	Huh75	IFNA	S17	125.498	PRKAR2B	7	protein kinase cAMP-dependent type II regulatory subunit beta [Source:HGNC Symbol;Acc:HGNC:9392]	protein_coding	5577
ENSG00000005249	Huh75	IFNA	S18	140.917	PRKAR2B	7	protein kinase cAMP-dependent type II regulatory subunit beta [Source:HGNC Symbol;Acc:HGNC:9392]	protein_coding	5577
ENSG00000005249	Huh75	Mock	S13	141.041	PRKAR2B	7	protein kinase cAMP-dependent type II regulatory subunit beta [Source:HGNC Symbol;Acc:HGNC:9392]	protein_coding	5577
ENSG00000005249	Huh75	Mock	S14	102.549	PRKAR2B	7	protein kinase cAMP-dependent type II regulatory subunit beta [Source:HGNC Symbol;Acc:HGNC:9392]	protein_coding	5577
ENSG00000005249	Huh75	Mock	S15	125.053	PRKAR2B	7	protein kinase cAMP-dependent type II regulatory subunit beta [Source:HGNC Symbol;Acc:HGNC:9392]	protein_coding	5577
ENSG00000005302	Calu3	IFNA	S40	562.846	MSL3	X	MSL complex subunit 3 [Source:HGNC Symbol;Acc:HGNC:7370]	protein_coding	10943
ENSG00000005302	Calu3	IFNA	S41	466.348	MSL3	X	MSL complex subunit 3 [Source:HGNC Symbol;Acc:HGNC:7370]	protein_coding	10943
ENSG00000005302	Calu3	IFNA	S42	466.095	MSL3	X	MSL complex subunit 3 [Source:HGNC Symbol;Acc:HGNC:7370]	protein_coding	10943
ENSG00000005302	Calu3	Mock	S37	597.674	MSL3	X	MSL complex subunit 3 [Source:HGNC Symbol;Acc:HGNC:7370]	protein_coding	10943
ENSG00000005302	Calu3	Mock	S38	581.052	MSL3	X	MSL complex subunit 3 [Source:HGNC Symbol;Acc:HGNC:7370]	protein_coding	10943
ENSG00000005302	Calu3	Mock	S39	595.179	MSL3	X	MSL complex subunit 3 [Source:HGNC Symbol;Acc:HGNC:7370]	protein_coding	10943
ENSG00000005302	Huh75	IFNA	S16	84.1817	MSL3	X	MSL complex subunit 3 [Source:HGNC Symbol;Acc:HGNC:7370]	protein_coding	10943
ENSG00000005302	Huh75	IFNA	S17	91.914	MSL3	X	MSL complex subunit 3 [Source:HGNC Symbol;Acc:HGNC:7370]	protein_coding	10943
ENSG00000005302	Huh75	IFNA	S18	74.2236	MSL3	X	MSL complex subunit 3 [Source:HGNC Symbol;Acc:HGNC:7370]	protein_coding	10943
ENSG00000005302	Huh75	Mock	S13	45.497	MSL3	X	MSL complex subunit 3 [Source:HGNC Symbol;Acc:HGNC:7370]	protein_coding	10943
ENSG00000005302	Huh75	Mock	S14	63.025	MSL3	X	MSL complex subunit 3 [Source:HGNC Symbol;Acc:HGNC:7370]	protein_coding	10943
ENSG00000005302	Huh75	Mock	S15	80.1623	MSL3	X	MSL complex subunit 3 [Source:HGNC Symbol;Acc:HGNC:7370]	protein_coding	10943
ENSG00000005339	Calu3	IFNA	S40	2420.24	CREBBP	16	CREB binding protein [Source:HGNC Symbol;Acc:HGNC:2348]	protein_coding	1387
ENSG00000005339	Calu3	IFNA	S41	2577.99	CREBBP	16	CREB binding protein [Source:HGNC Symbol;Acc:HGNC:2348]	protein_coding	1387
ENSG00000005339	Calu3	IFNA	S42	2569.82	CREBBP	16	CREB binding protein [Source:HGNC Symbol;Acc:HGNC:2348]	protein_coding	1387
ENSG00000005339	Calu3	Mock	S37	2683.93	CREBBP	16	CREB binding protein [Source:HGNC Symbol;Acc:HGNC:2348]	protein_coding	1387
ENSG00000005339	Calu3	Mock	S38	2761.24	CREBBP	16	CREB binding protein [Source:HGNC Symbol;Acc:HGNC:2348]	protein_coding	1387
ENSG00000005339	Calu3	Mock	S39	2674.23	CREBBP	16	CREB binding protein [Source:HGNC Symbol;Acc:HGNC:2348]	protein_coding	1387
ENSG00000005339	Huh75	IFNA	S16	1201.21	CREBBP	16	CREB binding protein [Source:HGNC Symbol;Acc:HGNC:2348]	protein_coding	1387
ENSG00000005339	Huh75	IFNA	S17	1765.81	CREBBP	16	CREB binding protein [Source:HGNC Symbol;Acc:HGNC:2348]	protein_coding	1387
ENSG00000005339	Huh75	IFNA	S18	2065.35	CREBBP	16	CREB binding protein [Source:HGNC Symbol;Acc:HGNC:2348]	protein_coding	1387
ENSG00000005339	Huh75	Mock	S13	1626.52	CREBBP	16	CREB binding protein [Source:HGNC Symbol;Acc:HGNC:2348]	protein_coding	1387
ENSG00000005339	Huh75	Mock	S14	1635.44	CREBBP	16	CREB binding protein [Source:HGNC Symbol;Acc:HGNC:2348]	protein_coding	1387
ENSG00000005339	Huh75	Mock	S15	1691.96	CREBBP	16	CREB binding protein [Source:HGNC Symbol;Acc:HGNC:2348]	protein_coding	1387
ENSG00000005379	Calu3	IFNA	S40	0	TSPOAP1	17	TSPO associated protein 1 [Source:HGNC Symbol;Acc:HGNC:16831]	protein_coding	9256
ENSG00000005379	Calu3	IFNA	S41	0	TSPOAP1	17	TSPO associated protein 1 [Source:HGNC Symbol;Acc:HGNC:16831]	protein_coding	9256
ENSG00000005379	Calu3	IFNA	S42	0	TSPOAP1	17	TSPO associated protein 1 [Source:HGNC Symbol;Acc:HGNC:16831]	protein_coding	9256
ENSG00000005379	Calu3	Mock	S37	0	TSPOAP1	17	TSPO associated protein 1 [Source:HGNC Symbol;Acc:HGNC:16831]	protein_coding	9256
ENSG00000005379	Calu3	Mock	S38	1.9865	TSPOAP1	17	TSPO associated protein 1 [Source:HGNC Symbol;Acc:HGNC:16831]	protein_coding	9256
ENSG00000005379	Calu3	Mock	S39	0	TSPOAP1	17	TSPO associated protein 1 [Source:HGNC Symbol;Acc:HGNC:16831]	protein_coding	9256
ENSG00000005379	Huh75	IFNA	S16	10.7925	TSPOAP1	17	TSPO associated protein 1 [Source:HGNC Symbol;Acc:HGNC:16831]	protein_coding	9256
ENSG00000005379	Huh75	IFNA	S17	7.0703	TSPOAP1	17	TSPO associated protein 1 [Source:HGNC Symbol;Acc:HGNC:16831]	protein_coding	9256
ENSG00000005379	Huh75	IFNA	S18	15.0599	TSPOAP1	17	TSPO associated protein 1 [Source:HGNC Symbol;Acc:HGNC:16831]	protein_coding	9256
ENSG00000005379	Huh75	Mock	S13	4.5497	TSPOAP1	17	TSPO associated protein 1 [Source:HGNC Symbol;Acc:HGNC:16831]	protein_coding	9256
ENSG00000005379	Huh75	Mock	S14	17.0915	TSPOAP1	17	TSPO associated protein 1 [Source:HGNC Symbol;Acc:HGNC:16831]	protein_coding	9256
ENSG00000005379	Huh75	Mock	S15	9.61948	TSPOAP1	17	TSPO associated protein 1 [Source:HGNC Symbol;Acc:HGNC:16831]	protein_coding	9256
ENSG00000005381	Calu3	IFNA	S40	0	MPO	17	myeloperoxidase [Source:HGNC Symbol;Acc:HGNC:7218]	protein_coding	4353
ENSG00000005381	Calu3	IFNA	S41	0	MPO	17	myeloperoxidase [Source:HGNC Symbol;Acc:HGNC:7218]	protein_coding	4353
ENSG00000005381	Calu3	IFNA	S42	0	MPO	17	myeloperoxidase [Source:HGNC Symbol;Acc:HGNC:7218]	protein_coding	4353
ENSG00000005381	Calu3	Mock	S37	0	MPO	17	myeloperoxidase [Source:HGNC Symbol;Acc:HGNC:7218]	protein_coding	4353
ENSG00000005381	Calu3	Mock	S38	0	MPO	17	myeloperoxidase [Source:HGNC Symbol;Acc:HGNC:7218]	protein_coding	4353
ENSG00000005381	Calu3	Mock	S39	0	MPO	17	myeloperoxidase [Source:HGNC Symbol;Acc:HGNC:7218]	protein_coding	4353
ENSG00000005381	Huh75	IFNA	S16	0	MPO	17	myeloperoxidase [Source:HGNC Symbol;Acc:HGNC:7218]	protein_coding	4353
ENSG00000005381	Huh75	IFNA	S17	0	MPO	17	myeloperoxidase [Source:HGNC Symbol;Acc:HGNC:7218]	protein_coding	4353
ENSG00000005381	Huh75	IFNA	S18	0	MPO	17	myeloperoxidase [Source:HGNC Symbol;Acc:HGNC:7218]	protein_coding	4353
ENSG00000005381	Huh75	Mock	S13	1.13743	MPO	17	myeloperoxidase [Source:HGNC Symbol;Acc:HGNC:7218]	protein_coding	4353
ENSG00000005381	Huh75	Mock	S14	0	MPO	17	myeloperoxidase [Source:HGNC Symbol;Acc:HGNC:7218]	protein_coding	4353
ENSG00000005381	Huh75	Mock	S15	1.06883	MPO	17	myeloperoxidase [Source:HGNC Symbol;Acc:HGNC:7218]	protein_coding	4353
ENSG00000005421	Calu3	IFNA	S40	0	PON1	7	paraoxonase 1 [Source:HGNC Symbol;Acc:HGNC:9204]	protein_coding	5444
ENSG00000005421	Calu3	IFNA	S41	6.31419	PON1	7	paraoxonase 1 [Source:HGNC Symbol;Acc:HGNC:9204]	protein_coding	5444
ENSG00000005421	Calu3	IFNA	S42	2.90704	PON1	7	paraoxonase 1 [Source:HGNC Symbol;Acc:HGNC:9204]	protein_coding	5444
ENSG00000005421	Calu3	Mock	S37	6.53706	PON1	7	paraoxonase 1 [Source:HGNC Symbol;Acc:HGNC:9204]	protein_coding	5444
ENSG00000005421	Calu3	Mock	S38	1.9865	PON1	7	paraoxonase 1 [Source:HGNC Symbol;Acc:HGNC:9204]	protein_coding	5444
ENSG00000005421	Calu3	Mock	S39	7.134	PON1	7	paraoxonase 1 [Source:HGNC Symbol;Acc:HGNC:9204]	protein_coding	5444
ENSG00000005421	Huh75	IFNA	S16	213.692	PON1	7	paraoxonase 1 [Source:HGNC Symbol;Acc:HGNC:9204]	protein_coding	5444
ENSG00000005421	Huh75	IFNA	S17	167.92	PON1	7	paraoxonase 1 [Source:HGNC Symbol;Acc:HGNC:9204]	protein_coding	5444
ENSG00000005421	Huh75	IFNA	S18	163.507	PON1	7	paraoxonase 1 [Source:HGNC Symbol;Acc:HGNC:9204]	protein_coding	5444
ENSG00000005421	Huh75	Mock	S13	243.409	PON1	7	paraoxonase 1 [Source:HGNC Symbol;Acc:HGNC:9204]	protein_coding	5444
ENSG00000005421	Huh75	Mock	S14	215.78	PON1	7	paraoxonase 1 [Source:HGNC Symbol;Acc:HGNC:9204]	protein_coding	5444
ENSG00000005421	Huh75	Mock	S15	205.216	PON1	7	paraoxonase 1 [Source:HGNC Symbol;Acc:HGNC:9204]	protein_coding	5444
ENSG00000005436	Calu3	IFNA	S40	529.737	GCFC2	2	GC-rich sequence DNA-binding factor 2 [Source:HGNC Symbol;Acc:HGNC:1317]	protein_coding	6936
ENSG00000005436	Calu3	IFNA	S41	442.896	GCFC2	2	GC-rich sequence DNA-binding factor 2 [Source:HGNC Symbol;Acc:HGNC:1317]	protein_coding	6936
ENSG00000005436	Calu3	IFNA	S42	482.569	GCFC2	2	GC-rich sequence DNA-binding factor 2 [Source:HGNC Symbol;Acc:HGNC:1317]	protein_coding	6936
ENSG00000005436	Calu3	Mock	S37	552.848	GCFC2	2	GC-rich sequence DNA-binding factor 2 [Source:HGNC Symbol;Acc:HGNC:1317]	protein_coding	6936
ENSG00000005436	Calu3	Mock	S38	467.821	GCFC2	2	GC-rich sequence DNA-binding factor 2 [Source:HGNC Symbol;Acc:HGNC:1317]	protein_coding	6936
ENSG00000005436	Calu3	Mock	S39	491.227	GCFC2	2	GC-rich sequence DNA-binding factor 2 [Source:HGNC Symbol;Acc:HGNC:1317]	protein_coding	6936
ENSG00000005436	Huh75	IFNA	S16	437.097	GCFC2	2	GC-rich sequence DNA-binding factor 2 [Source:HGNC Symbol;Acc:HGNC:1317]	protein_coding	6936
ENSG00000005436	Huh75	IFNA	S17	470.175	GCFC2	2	GC-rich sequence DNA-binding factor 2 [Source:HGNC Symbol;Acc:HGNC:1317]	protein_coding	6936
ENSG00000005436	Huh75	IFNA	S18	461.477	GCFC2	2	GC-rich sequence DNA-binding factor 2 [Source:HGNC Symbol;Acc:HGNC:1317]	protein_coding	6936
ENSG00000005436	Huh75	Mock	S13	418.573	GCFC2	2	GC-rich sequence DNA-binding factor 2 [Source:HGNC Symbol;Acc:HGNC:1317]	protein_coding	6936
ENSG00000005436	Huh75	Mock	S14	429.424	GCFC2	2	GC-rich sequence DNA-binding factor 2 [Source:HGNC Symbol;Acc:HGNC:1317]	protein_coding	6936
ENSG00000005436	Huh75	Mock	S15	495.937	GCFC2	2	GC-rich sequence DNA-binding factor 2 [Source:HGNC Symbol;Acc:HGNC:1317]	protein_coding	6936
ENSG00000005448	Calu3	IFNA	S40	427.101	WDR54	2	WD repeat domain 54 [Source:HGNC Symbol;Acc:HGNC:25770]	protein_coding	84058
ENSG00000005448	Calu3	IFNA	S41	449.21	WDR54	2	WD repeat domain 54 [Source:HGNC Symbol;Acc:HGNC:25770]	protein_coding	84058
ENSG00000005448	Calu3	IFNA	S42	429.273	WDR54	2	WD repeat domain 54 [Source:HGNC Symbol;Acc:HGNC:25770]	protein_coding	84058
ENSG00000005448	Calu3	Mock	S37	489.345	WDR54	2	WD repeat domain 54 [Source:HGNC Symbol;Acc:HGNC:25770]	protein_coding	84058
ENSG00000005448	Calu3	Mock	S38	596.944	WDR54	2	WD repeat domain 54 [Source:HGNC Symbol;Acc:HGNC:25770]	protein_coding	84058
ENSG00000005448	Calu3	Mock	S39	604.351	WDR54	2	WD repeat domain 54 [Source:HGNC Symbol;Acc:HGNC:25770]	protein_coding	84058
ENSG00000005448	Huh75	IFNA	S16	33.4568	WDR54	2	WD repeat domain 54 [Source:HGNC Symbol;Acc:HGNC:25770]	protein_coding	84058
ENSG00000005448	Huh75	IFNA	S17	30.0488	WDR54	2	WD repeat domain 54 [Source:HGNC Symbol;Acc:HGNC:25770]	protein_coding	84058
ENSG00000005448	Huh75	IFNA	S18	46.2553	WDR54	2	WD repeat domain 54 [Source:HGNC Symbol;Acc:HGNC:25770]	protein_coding	84058
ENSG00000005448	Huh75	Mock	S13	45.497	WDR54	2	WD repeat domain 54 [Source:HGNC Symbol;Acc:HGNC:25770]	protein_coding	84058
ENSG00000005448	Huh75	Mock	S14	60.8885	WDR54	2	WD repeat domain 54 [Source:HGNC Symbol;Acc:HGNC:25770]	protein_coding	84058
ENSG00000005448	Huh75	Mock	S15	50.235	WDR54	2	WD repeat domain 54 [Source:HGNC Symbol;Acc:HGNC:25770]	protein_coding	84058
ENSG00000005469	Calu3	IFNA	S40	112.569	CROT	7	carnitine O-octanoyltransferase [Source:HGNC Symbol;Acc:HGNC:2366]	protein_coding	54677
ENSG00000005469	Calu3	IFNA	S41	103.733	CROT	7	carnitine O-octanoyltransferase [Source:HGNC Symbol;Acc:HGNC:2366]	protein_coding	54677
ENSG00000005469	Calu3	IFNA	S42	144.383	CROT	7	carnitine O-octanoyltransferase [Source:HGNC Symbol;Acc:HGNC:2366]	protein_coding	54677
ENSG00000005469	Calu3	Mock	S37	138.212	CROT	7	carnitine O-octanoyltransferase [Source:HGNC Symbol;Acc:HGNC:2366]	protein_coding	54677
ENSG00000005469	Calu3	Mock	S38	123.163	CROT	7	carnitine O-octanoyltransferase [Source:HGNC Symbol;Acc:HGNC:2366]	protein_coding	54677
ENSG00000005469	Calu3	Mock	S39	137.584	CROT	7	carnitine O-octanoyltransferase [Source:HGNC Symbol;Acc:HGNC:2366]	protein_coding	54677
ENSG00000005469	Huh75	IFNA	S16	224.485	CROT	7	carnitine O-octanoyltransferase [Source:HGNC Symbol;Acc:HGNC:2366]	protein_coding	54677
ENSG00000005469	Huh75	IFNA	S17	234.204	CROT	7	carnitine O-octanoyltransferase [Source:HGNC Symbol;Acc:HGNC:2366]	protein_coding	54677
ENSG00000005469	Huh75	IFNA	S18	176.415	CROT	7	carnitine O-octanoyltransferase [Source:HGNC Symbol;Acc:HGNC:2366]	protein_coding	54677
ENSG00000005469	Huh75	Mock	S13	219.523	CROT	7	carnitine O-octanoyltransferase [Source:HGNC Symbol;Acc:HGNC:2366]	protein_coding	54677
ENSG00000005469	Huh75	Mock	S14	235.008	CROT	7	carnitine O-octanoyltransferase [Source:HGNC Symbol;Acc:HGNC:2366]	protein_coding	54677
ENSG00000005469	Huh75	Mock	S15	212.697	CROT	7	carnitine O-octanoyltransferase [Source:HGNC Symbol;Acc:HGNC:2366]	protein_coding	54677
ENSG00000005471	Calu3	IFNA	S40	11.0362	ABCB4	7	ATP binding cassette subfamily B member 4 [Source:HGNC Symbol;Acc:HGNC:45]	protein_coding	5244
ENSG00000005471	Calu3	IFNA	S41	5.41217	ABCB4	7	ATP binding cassette subfamily B member 4 [Source:HGNC Symbol;Acc:HGNC:45]	protein_coding	5244
ENSG00000005471	Calu3	IFNA	S42	1.93803	ABCB4	7	ATP binding cassette subfamily B member 4 [Source:HGNC Symbol;Acc:HGNC:45]	protein_coding	5244
ENSG00000005471	Calu3	Mock	S37	8.40479	ABCB4	7	ATP binding cassette subfamily B member 4 [Source:HGNC Symbol;Acc:HGNC:45]	protein_coding	5244
ENSG00000005471	Calu3	Mock	S38	9.93251	ABCB4	7	ATP binding cassette subfamily B member 4 [Source:HGNC Symbol;Acc:HGNC:45]	protein_coding	5244
ENSG00000005471	Calu3	Mock	S39	1.01914	ABCB4	7	ATP binding cassette subfamily B member 4 [Source:HGNC Symbol;Acc:HGNC:45]	protein_coding	5244
ENSG00000005471	Huh75	IFNA	S16	180.235	ABCB4	7	ATP binding cassette subfamily B member 4 [Source:HGNC Symbol;Acc:HGNC:45]	protein_coding	5244
ENSG00000005471	Huh75	IFNA	S17	211.225	ABCB4	7	ATP binding cassette subfamily B member 4 [Source:HGNC Symbol;Acc:HGNC:45]	protein_coding	5244
ENSG00000005471	Huh75	IFNA	S18	210.838	ABCB4	7	ATP binding cassette subfamily B member 4 [Source:HGNC Symbol;Acc:HGNC:45]	protein_coding	5244
ENSG00000005471	Huh75	Mock	S13	179.713	ABCB4	7	ATP binding cassette subfamily B member 4 [Source:HGNC Symbol;Acc:HGNC:45]	protein_coding	5244
ENSG00000005471	Huh75	Mock	S14	160.233	ABCB4	7	ATP binding cassette subfamily B member 4 [Source:HGNC Symbol;Acc:HGNC:45]	protein_coding	5244
ENSG00000005471	Huh75	Mock	S15	160.325	ABCB4	7	ATP binding cassette subfamily B member 4 [Source:HGNC Symbol;Acc:HGNC:45]	protein_coding	5244
ENSG00000005483	Calu3	IFNA	S40	782.466	KMT2E	7	lysine methyltransferase 2E (inactive) [Source:HGNC Symbol;Acc:HGNC:18541]	protein_coding	55904
ENSG00000005483	Calu3	IFNA	S41	672.913	KMT2E	7	lysine methyltransferase 2E (inactive) [Source:HGNC Symbol;Acc:HGNC:18541]	protein_coding	55904
ENSG00000005483	Calu3	IFNA	S42	725.791	KMT2E	7	lysine methyltransferase 2E (inactive) [Source:HGNC Symbol;Acc:HGNC:18541]	protein_coding	55904
ENSG00000005483	Calu3	Mock	S37	749.894	KMT2E	7	lysine methyltransferase 2E (inactive) [Source:HGNC Symbol;Acc:HGNC:18541]	protein_coding	55904
ENSG00000005483	Calu3	Mock	S38	771.756	KMT2E	7	lysine methyltransferase 2E (inactive) [Source:HGNC Symbol;Acc:HGNC:18541]	protein_coding	55904
ENSG00000005483	Calu3	Mock	S39	728.687	KMT2E	7	lysine methyltransferase 2E (inactive) [Source:HGNC Symbol;Acc:HGNC:18541]	protein_coding	55904
ENSG00000005483	Huh75	IFNA	S16	909.81	KMT2E	7	lysine methyltransferase 2E (inactive) [Source:HGNC Symbol;Acc:HGNC:18541]	protein_coding	55904
ENSG00000005483	Huh75	IFNA	S17	1301.82	KMT2E	7	lysine methyltransferase 2E (inactive) [Source:HGNC Symbol;Acc:HGNC:18541]	protein_coding	55904
ENSG00000005483	Huh75	IFNA	S18	1649.05	KMT2E	7	lysine methyltransferase 2E (inactive) [Source:HGNC Symbol;Acc:HGNC:18541]	protein_coding	55904
ENSG00000005483	Huh75	Mock	S13	1360.36	KMT2E	7	lysine methyltransferase 2E (inactive) [Source:HGNC Symbol;Acc:HGNC:18541]	protein_coding	55904
ENSG00000005483	Huh75	Mock	S14	1304.3	KMT2E	7	lysine methyltransferase 2E (inactive) [Source:HGNC Symbol;Acc:HGNC:18541]	protein_coding	55904
ENSG00000005483	Huh75	Mock	S15	1399.1	KMT2E	7	lysine methyltransferase 2E (inactive) [Source:HGNC Symbol;Acc:HGNC:18541]	protein_coding	55904
ENSG00000005486	Calu3	IFNA	S40	448.07	RHBDD2	7	rhomboid domain containing 2 [Source:HGNC Symbol;Acc:HGNC:23082]	protein_coding	57414
ENSG00000005486	Calu3	IFNA	S41	429.365	RHBDD2	7	rhomboid domain containing 2 [Source:HGNC Symbol;Acc:HGNC:23082]	protein_coding	57414
ENSG00000005486	Calu3	IFNA	S42	454.467	RHBDD2	7	rhomboid domain containing 2 [Source:HGNC Symbol;Acc:HGNC:23082]	protein_coding	57414
ENSG00000005486	Calu3	Mock	S37	458.528	RHBDD2	7	rhomboid domain containing 2 [Source:HGNC Symbol;Acc:HGNC:23082]	protein_coding	57414
ENSG00000005486	Calu3	Mock	S38	532.383	RHBDD2	7	rhomboid domain containing 2 [Source:HGNC Symbol;Acc:HGNC:23082]	protein_coding	57414
ENSG00000005486	Calu3	Mock	S39	526.897	RHBDD2	7	rhomboid domain containing 2 [Source:HGNC Symbol;Acc:HGNC:23082]	protein_coding	57414
ENSG00000005486	Huh75	IFNA	S16	753.318	RHBDD2	7	rhomboid domain containing 2 [Source:HGNC Symbol;Acc:HGNC:23082]	protein_coding	57414
ENSG00000005486	Huh75	IFNA	S17	680.517	RHBDD2	7	rhomboid domain containing 2 [Source:HGNC Symbol;Acc:HGNC:23082]	protein_coding	57414
ENSG00000005486	Huh75	IFNA	S18	549.685	RHBDD2	7	rhomboid domain containing 2 [Source:HGNC Symbol;Acc:HGNC:23082]	protein_coding	57414
ENSG00000005486	Huh75	Mock	S13	606.248	RHBDD2	7	rhomboid domain containing 2 [Source:HGNC Symbol;Acc:HGNC:23082]	protein_coding	57414
ENSG00000005486	Huh75	Mock	S14	566.157	RHBDD2	7	rhomboid domain containing 2 [Source:HGNC Symbol;Acc:HGNC:23082]	protein_coding	57414
ENSG00000005486	Huh75	Mock	S15	631.679	RHBDD2	7	rhomboid domain containing 2 [Source:HGNC Symbol;Acc:HGNC:23082]	protein_coding	57414
ENSG00000005513	Calu3	IFNA	S40	51.8701	SOX8	16	SRY-box transcription factor 8 [Source:HGNC Symbol;Acc:HGNC:11203]	protein_coding	30812
ENSG00000005513	Calu3	IFNA	S41	13.5304	SOX8	16	SRY-box transcription factor 8 [Source:HGNC Symbol;Acc:HGNC:11203]	protein_coding	30812
ENSG00000005513	Calu3	IFNA	S42	38.7605	SOX8	16	SRY-box transcription factor 8 [Source:HGNC Symbol;Acc:HGNC:11203]	protein_coding	30812
ENSG00000005513	Calu3	Mock	S37	28.016	SOX8	16	SRY-box transcription factor 8 [Source:HGNC Symbol;Acc:HGNC:11203]	protein_coding	30812
ENSG00000005513	Calu3	Mock	S38	26.8178	SOX8	16	SRY-box transcription factor 8 [Source:HGNC Symbol;Acc:HGNC:11203]	protein_coding	30812
ENSG00000005513	Calu3	Mock	S39	26.4977	SOX8	16	SRY-box transcription factor 8 [Source:HGNC Symbol;Acc:HGNC:11203]	protein_coding	30812
ENSG00000005513	Huh75	IFNA	S16	2.1585	SOX8	16	SRY-box transcription factor 8 [Source:HGNC Symbol;Acc:HGNC:11203]	protein_coding	30812
ENSG00000005513	Huh75	IFNA	S17	0	SOX8	16	SRY-box transcription factor 8 [Source:HGNC Symbol;Acc:HGNC:11203]	protein_coding	30812
ENSG00000005513	Huh75	IFNA	S18	2.15141	SOX8	16	SRY-box transcription factor 8 [Source:HGNC Symbol;Acc:HGNC:11203]	protein_coding	30812
ENSG00000005513	Huh75	Mock	S13	1.13743	SOX8	16	SRY-box transcription factor 8 [Source:HGNC Symbol;Acc:HGNC:11203]	protein_coding	30812
ENSG00000005513	Huh75	Mock	S14	0	SOX8	16	SRY-box transcription factor 8 [Source:HGNC Symbol;Acc:HGNC:11203]	protein_coding	30812
ENSG00000005513	Huh75	Mock	S15	0	SOX8	16	SRY-box transcription factor 8 [Source:HGNC Symbol;Acc:HGNC:11203]	protein_coding	30812
ENSG00000005700	Calu3	IFNA	S40	2887.07	IBTK	6	inhibitor of Bruton tyrosine kinase [Source:HGNC Symbol;Acc:HGNC:17853]	protein_coding	25998
ENSG00000005700	Calu3	IFNA	S41	2560.86	IBTK	6	inhibitor of Bruton tyrosine kinase [Source:HGNC Symbol;Acc:HGNC:17853]	protein_coding	25998
ENSG00000005700	Calu3	IFNA	S42	2662.85	IBTK	6	inhibitor of Bruton tyrosine kinase [Source:HGNC Symbol;Acc:HGNC:17853]	protein_coding	25998
ENSG00000005700	Calu3	Mock	S37	2514.9	IBTK	6	inhibitor of Bruton tyrosine kinase [Source:HGNC Symbol;Acc:HGNC:17853]	protein_coding	25998
ENSG00000005700	Calu3	Mock	S38	2326.19	IBTK	6	inhibitor of Bruton tyrosine kinase [Source:HGNC Symbol;Acc:HGNC:17853]	protein_coding	25998
ENSG00000005700	Calu3	Mock	S39	2339.95	IBTK	6	inhibitor of Bruton tyrosine kinase [Source:HGNC Symbol;Acc:HGNC:17853]	protein_coding	25998
ENSG00000005700	Huh75	IFNA	S16	2883.76	IBTK	6	inhibitor of Bruton tyrosine kinase [Source:HGNC Symbol;Acc:HGNC:17853]	protein_coding	25998
ENSG00000005700	Huh75	IFNA	S17	3005.76	IBTK	6	inhibitor of Bruton tyrosine kinase [Source:HGNC Symbol;Acc:HGNC:17853]	protein_coding	25998
ENSG00000005700	Huh75	IFNA	S18	3366.95	IBTK	6	inhibitor of Bruton tyrosine kinase [Source:HGNC Symbol;Acc:HGNC:17853]	protein_coding	25998
ENSG00000005700	Huh75	Mock	S13	2552.38	IBTK	6	inhibitor of Bruton tyrosine kinase [Source:HGNC Symbol;Acc:HGNC:17853]	protein_coding	25998
ENSG00000005700	Huh75	Mock	S14	2454.77	IBTK	6	inhibitor of Bruton tyrosine kinase [Source:HGNC Symbol;Acc:HGNC:17853]	protein_coding	25998
ENSG00000005700	Huh75	Mock	S15	3023.72	IBTK	6	inhibitor of Bruton tyrosine kinase [Source:HGNC Symbol;Acc:HGNC:17853]	protein_coding	25998
ENSG00000005801	Calu3	IFNA	S40	1168.73	ZNF195	11	zinc finger protein 195 [Source:HGNC Symbol;Acc:HGNC:12986]	protein_coding	7748
ENSG00000005801	Calu3	IFNA	S41	1160.01	ZNF195	11	zinc finger protein 195 [Source:HGNC Symbol;Acc:HGNC:12986]	protein_coding	7748
ENSG00000005801	Calu3	IFNA	S42	1004.87	ZNF195	11	zinc finger protein 195 [Source:HGNC Symbol;Acc:HGNC:12986]	protein_coding	7748
ENSG00000005801	Calu3	Mock	S37	1030.05	ZNF195	11	zinc finger protein 195 [Source:HGNC Symbol;Acc:HGNC:12986]	protein_coding	7748
ENSG00000005801	Calu3	Mock	S38	937.629	ZNF195	11	zinc finger protein 195 [Source:HGNC Symbol;Acc:HGNC:12986]	protein_coding	7748
ENSG00000005801	Calu3	Mock	S39	1159.78	ZNF195	11	zinc finger protein 195 [Source:HGNC Symbol;Acc:HGNC:12986]	protein_coding	7748
ENSG00000005801	Huh75	IFNA	S16	717.703	ZNF195	11	zinc finger protein 195 [Source:HGNC Symbol;Acc:HGNC:12986]	protein_coding	7748
ENSG00000005801	Huh75	IFNA	S17	681.401	ZNF195	11	zinc finger protein 195 [Source:HGNC Symbol;Acc:HGNC:12986]	protein_coding	7748
ENSG00000005801	Huh75	IFNA	S18	779.885	ZNF195	11	zinc finger protein 195 [Source:HGNC Symbol;Acc:HGNC:12986]	protein_coding	7748
ENSG00000005801	Huh75	Mock	S13	598.286	ZNF195	11	zinc finger protein 195 [Source:HGNC Symbol;Acc:HGNC:12986]	protein_coding	7748
ENSG00000005801	Huh75	Mock	S14	575.771	ZNF195	11	zinc finger protein 195 [Source:HGNC Symbol;Acc:HGNC:12986]	protein_coding	7748
ENSG00000005801	Huh75	Mock	S15	695.809	ZNF195	11	zinc finger protein 195 [Source:HGNC Symbol;Acc:HGNC:12986]	protein_coding	7748
ENSG00000005810	Calu3	IFNA	S40	627.96	MYCBP2	13	MYC binding protein 2 [Source:HGNC Symbol;Acc:HGNC:23386]	protein_coding	23077
ENSG00000005810	Calu3	IFNA	S41	533.098	MYCBP2	13	MYC binding protein 2 [Source:HGNC Symbol;Acc:HGNC:23386]	protein_coding	23077
ENSG00000005810	Calu3	IFNA	S42	513.577	MYCBP2	13	MYC binding protein 2 [Source:HGNC Symbol;Acc:HGNC:23386]	protein_coding	23077
ENSG00000005810	Calu3	Mock	S37	496.816	MYCBP2	13	MYC binding protein 2 [Source:HGNC Symbol;Acc:HGNC:23386]	protein_coding	23077
ENSG00000005810	Calu3	Mock	S38	493.646	MYCBP2	13	MYC binding protein 2 [Source:HGNC Symbol;Acc:HGNC:23386]	protein_coding	23077
ENSG00000005810	Calu3	Mock	S39	394.408	MYCBP2	13	MYC binding protein 2 [Source:HGNC Symbol;Acc:HGNC:23386]	protein_coding	23077
ENSG00000005810	Huh75	IFNA	S16	958.376	MYCBP2	13	MYC binding protein 2 [Source:HGNC Symbol;Acc:HGNC:23386]	protein_coding	23077
ENSG00000005810	Huh75	IFNA	S17	1277.07	MYCBP2	13	MYC binding protein 2 [Source:HGNC Symbol;Acc:HGNC:23386]	protein_coding	23077
ENSG00000005810	Huh75	IFNA	S18	1628.62	MYCBP2	13	MYC binding protein 2 [Source:HGNC Symbol;Acc:HGNC:23386]	protein_coding	23077
ENSG00000005810	Huh75	Mock	S13	1065.77	MYCBP2	13	MYC binding protein 2 [Source:HGNC Symbol;Acc:HGNC:23386]	protein_coding	23077
ENSG00000005810	Huh75	Mock	S14	1059.67	MYCBP2	13	MYC binding protein 2 [Source:HGNC Symbol;Acc:HGNC:23386]	protein_coding	23077
ENSG00000005810	Huh75	Mock	S15	1236.64	MYCBP2	13	MYC binding protein 2 [Source:HGNC Symbol;Acc:HGNC:23386]	protein_coding	23077
ENSG00000005812	Calu3	IFNA	S40	208.584	FBXL3	13	F-box and leucine rich repeat protein 3 [Source:HGNC Symbol;Acc:HGNC:13599]	protein_coding	26224
ENSG00000005812	Calu3	IFNA	S41	195.74	FBXL3	13	F-box and leucine rich repeat protein 3 [Source:HGNC Symbol;Acc:HGNC:13599]	protein_coding	26224
ENSG00000005812	Calu3	IFNA	S42	213.183	FBXL3	13	F-box and leucine rich repeat protein 3 [Source:HGNC Symbol;Acc:HGNC:13599]	protein_coding	26224
ENSG00000005812	Calu3	Mock	S37	272.689	FBXL3	13	F-box and leucine rich repeat protein 3 [Source:HGNC Symbol;Acc:HGNC:13599]	protein_coding	26224
ENSG00000005812	Calu3	Mock	S38	201.63	FBXL3	13	F-box and leucine rich repeat protein 3 [Source:HGNC Symbol;Acc:HGNC:13599]	protein_coding	26224
ENSG00000005812	Calu3	Mock	S39	208.924	FBXL3	13	F-box and leucine rich repeat protein 3 [Source:HGNC Symbol;Acc:HGNC:13599]	protein_coding	26224
ENSG00000005812	Huh75	IFNA	S16	632.442	FBXL3	13	F-box and leucine rich repeat protein 3 [Source:HGNC Symbol;Acc:HGNC:13599]	protein_coding	26224
ENSG00000005812	Huh75	IFNA	S17	657.538	FBXL3	13	F-box and leucine rich repeat protein 3 [Source:HGNC Symbol;Acc:HGNC:13599]	protein_coding	26224
ENSG00000005812	Huh75	IFNA	S18	654.028	FBXL3	13	F-box and leucine rich repeat protein 3 [Source:HGNC Symbol;Acc:HGNC:13599]	protein_coding	26224
ENSG00000005812	Huh75	Mock	S13	746.152	FBXL3	13	F-box and leucine rich repeat protein 3 [Source:HGNC Symbol;Acc:HGNC:13599]	protein_coding	26224
ENSG00000005812	Huh75	Mock	S14	628.113	FBXL3	13	F-box and leucine rich repeat protein 3 [Source:HGNC Symbol;Acc:HGNC:13599]	protein_coding	26224
ENSG00000005812	Huh75	Mock	S15	704.359	FBXL3	13	F-box and leucine rich repeat protein 3 [Source:HGNC Symbol;Acc:HGNC:13599]	protein_coding	26224
ENSG00000005844	Calu3	IFNA	S40	0	ITGAL	16	integrin subunit alpha L [Source:HGNC Symbol;Acc:HGNC:6148]	protein_coding	3683
ENSG00000005844	Calu3	IFNA	S41	0.902028	ITGAL	16	integrin subunit alpha L [Source:HGNC Symbol;Acc:HGNC:6148]	protein_coding	3683
ENSG00000005844	Calu3	IFNA	S42	0	ITGAL	16	integrin subunit alpha L [Source:HGNC Symbol;Acc:HGNC:6148]	protein_coding	3683
ENSG00000005844	Calu3	Mock	S37	0	ITGAL	16	integrin subunit alpha L [Source:HGNC Symbol;Acc:HGNC:6148]	protein_coding	3683
ENSG00000005844	Calu3	Mock	S38	0	ITGAL	16	integrin subunit alpha L [Source:HGNC Symbol;Acc:HGNC:6148]	protein_coding	3683
ENSG00000005844	Calu3	Mock	S39	0	ITGAL	16	integrin subunit alpha L [Source:HGNC Symbol;Acc:HGNC:6148]	protein_coding	3683
ENSG00000005844	Huh75	IFNA	S16	123.035	ITGAL	16	integrin subunit alpha L [Source:HGNC Symbol;Acc:HGNC:6148]	protein_coding	3683
ENSG00000005844	Huh75	IFNA	S17	152.012	ITGAL	16	integrin subunit alpha L [Source:HGNC Symbol;Acc:HGNC:6148]	protein_coding	3683
ENSG00000005844	Huh75	IFNA	S18	128.009	ITGAL	16	integrin subunit alpha L [Source:HGNC Symbol;Acc:HGNC:6148]	protein_coding	3683
ENSG00000005844	Huh75	Mock	S13	160.377	ITGAL	16	integrin subunit alpha L [Source:HGNC Symbol;Acc:HGNC:6148]	protein_coding	3683
ENSG00000005844	Huh75	Mock	S14	149.551	ITGAL	16	integrin subunit alpha L [Source:HGNC Symbol;Acc:HGNC:6148]	protein_coding	3683
ENSG00000005844	Huh75	Mock	S15	164.6	ITGAL	16	integrin subunit alpha L [Source:HGNC Symbol;Acc:HGNC:6148]	protein_coding	3683
ENSG00000005882	Calu3	IFNA	S40	264.869	PDK2	17	pyruvate dehydrogenase kinase 2 [Source:HGNC Symbol;Acc:HGNC:8810]	protein_coding	5164
ENSG00000005882	Calu3	IFNA	S41	298.571	PDK2	17	pyruvate dehydrogenase kinase 2 [Source:HGNC Symbol;Acc:HGNC:8810]	protein_coding	5164
ENSG00000005882	Calu3	IFNA	S42	293.611	PDK2	17	pyruvate dehydrogenase kinase 2 [Source:HGNC Symbol;Acc:HGNC:8810]	protein_coding	5164
ENSG00000005882	Calu3	Mock	S37	315.646	PDK2	17	pyruvate dehydrogenase kinase 2 [Source:HGNC Symbol;Acc:HGNC:8810]	protein_coding	5164
ENSG00000005882	Calu3	Mock	S38	310.888	PDK2	17	pyruvate dehydrogenase kinase 2 [Source:HGNC Symbol;Acc:HGNC:8810]	protein_coding	5164
ENSG00000005882	Calu3	Mock	S39	358.738	PDK2	17	pyruvate dehydrogenase kinase 2 [Source:HGNC Symbol;Acc:HGNC:8810]	protein_coding	5164
ENSG00000005882	Huh75	IFNA	S16	6.47551	PDK2	17	pyruvate dehydrogenase kinase 2 [Source:HGNC Symbol;Acc:HGNC:8810]	protein_coding	5164
ENSG00000005882	Huh75	IFNA	S17	10.6055	PDK2	17	pyruvate dehydrogenase kinase 2 [Source:HGNC Symbol;Acc:HGNC:8810]	protein_coding	5164
ENSG00000005882	Huh75	IFNA	S18	4.30282	PDK2	17	pyruvate dehydrogenase kinase 2 [Source:HGNC Symbol;Acc:HGNC:8810]	protein_coding	5164
ENSG00000005882	Huh75	Mock	S13	1.13743	PDK2	17	pyruvate dehydrogenase kinase 2 [Source:HGNC Symbol;Acc:HGNC:8810]	protein_coding	5164
ENSG00000005882	Huh75	Mock	S14	6.40932	PDK2	17	pyruvate dehydrogenase kinase 2 [Source:HGNC Symbol;Acc:HGNC:8810]	protein_coding	5164
ENSG00000005882	Huh75	Mock	S15	5.34415	PDK2	17	pyruvate dehydrogenase kinase 2 [Source:HGNC Symbol;Acc:HGNC:8810]	protein_coding	5164
ENSG00000005884	Calu3	IFNA	S40	21115.6	ITGA3	17	integrin subunit alpha 3 [Source:HGNC Symbol;Acc:HGNC:6139]	protein_coding	3675
ENSG00000005884	Calu3	IFNA	S41	22976.4	ITGA3	17	integrin subunit alpha 3 [Source:HGNC Symbol;Acc:HGNC:6139]	protein_coding	3675
ENSG00000005884	Calu3	IFNA	S42	23034.4	ITGA3	17	integrin subunit alpha 3 [Source:HGNC Symbol;Acc:HGNC:6139]	protein_coding	3675
ENSG00000005884	Calu3	Mock	S37	21877.7	ITGA3	17	integrin subunit alpha 3 [Source:HGNC Symbol;Acc:HGNC:6139]	protein_coding	3675
ENSG00000005884	Calu3	Mock	S38	24032.7	ITGA3	17	integrin subunit alpha 3 [Source:HGNC Symbol;Acc:HGNC:6139]	protein_coding	3675
ENSG00000005884	Calu3	Mock	S39	23676.7	ITGA3	17	integrin subunit alpha 3 [Source:HGNC Symbol;Acc:HGNC:6139]	protein_coding	3675
ENSG00000005884	Huh75	IFNA	S16	12.951	ITGA3	17	integrin subunit alpha 3 [Source:HGNC Symbol;Acc:HGNC:6139]	protein_coding	3675
ENSG00000005884	Huh75	IFNA	S17	16.792	ITGA3	17	integrin subunit alpha 3 [Source:HGNC Symbol;Acc:HGNC:6139]	protein_coding	3675
ENSG00000005884	Huh75	IFNA	S18	16.1356	ITGA3	17	integrin subunit alpha 3 [Source:HGNC Symbol;Acc:HGNC:6139]	protein_coding	3675
ENSG00000005884	Huh75	Mock	S13	7.96198	ITGA3	17	integrin subunit alpha 3 [Source:HGNC Symbol;Acc:HGNC:6139]	protein_coding	3675
ENSG00000005884	Huh75	Mock	S14	6.40932	ITGA3	17	integrin subunit alpha 3 [Source:HGNC Symbol;Acc:HGNC:6139]	protein_coding	3675
ENSG00000005884	Huh75	Mock	S15	6.41298	ITGA3	17	integrin subunit alpha 3 [Source:HGNC Symbol;Acc:HGNC:6139]	protein_coding	3675
ENSG00000005889	Calu3	IFNA	S40	1112.45	ZFX	X	zinc finger protein X-linked [Source:HGNC Symbol;Acc:HGNC:12869]	protein_coding	7543
ENSG00000005889	Calu3	IFNA	S41	921.872	ZFX	X	zinc finger protein X-linked [Source:HGNC Symbol;Acc:HGNC:12869]	protein_coding	7543
ENSG00000005889	Calu3	IFNA	S42	914.749	ZFX	X	zinc finger protein X-linked [Source:HGNC Symbol;Acc:HGNC:12869]	protein_coding	7543
ENSG00000005889	Calu3	Mock	S37	828.338	ZFX	X	zinc finger protein X-linked [Source:HGNC Symbol;Acc:HGNC:12869]	protein_coding	7543
ENSG00000005889	Calu3	Mock	S38	958.488	ZFX	X	zinc finger protein X-linked [Source:HGNC Symbol;Acc:HGNC:12869]	protein_coding	7543
ENSG00000005889	Calu3	Mock	S39	863.213	ZFX	X	zinc finger protein X-linked [Source:HGNC Symbol;Acc:HGNC:12869]	protein_coding	7543
ENSG00000005889	Huh75	IFNA	S16	855.847	ZFX	X	zinc finger protein X-linked [Source:HGNC Symbol;Acc:HGNC:12869]	protein_coding	7543
ENSG00000005889	Huh75	IFNA	S17	908.534	ZFX	X	zinc finger protein X-linked [Source:HGNC Symbol;Acc:HGNC:12869]	protein_coding	7543
ENSG00000005889	Huh75	IFNA	S18	1021.92	ZFX	X	zinc finger protein X-linked [Source:HGNC Symbol;Acc:HGNC:12869]	protein_coding	7543
ENSG00000005889	Huh75	Mock	S13	920.178	ZFX	X	zinc finger protein X-linked [Source:HGNC Symbol;Acc:HGNC:12869]	protein_coding	7543
ENSG00000005889	Huh75	Mock	S14	940.034	ZFX	X	zinc finger protein X-linked [Source:HGNC Symbol;Acc:HGNC:12869]	protein_coding	7543
ENSG00000005889	Huh75	Mock	S15	1068.83	ZFX	X	zinc finger protein X-linked [Source:HGNC Symbol;Acc:HGNC:12869]	protein_coding	7543
ENSG00000005893	Calu3	IFNA	S40	3913.44	LAMP2	X	lysosomal associated membrane protein 2 [Source:HGNC Symbol;Acc:HGNC:6501]	protein_coding	3920
ENSG00000005893	Calu3	IFNA	S41	3655.02	LAMP2	X	lysosomal associated membrane protein 2 [Source:HGNC Symbol;Acc:HGNC:6501]	protein_coding	3920
ENSG00000005893	Calu3	IFNA	S42	3610.54	LAMP2	X	lysosomal associated membrane protein 2 [Source:HGNC Symbol;Acc:HGNC:6501]	protein_coding	3920
ENSG00000005893	Calu3	Mock	S37	4074.45	LAMP2	X	lysosomal associated membrane protein 2 [Source:HGNC Symbol;Acc:HGNC:6501]	protein_coding	3920
ENSG00000005893	Calu3	Mock	S38	3987.9	LAMP2	X	lysosomal associated membrane protein 2 [Source:HGNC Symbol;Acc:HGNC:6501]	protein_coding	3920
ENSG00000005893	Calu3	Mock	S39	3874.78	LAMP2	X	lysosomal associated membrane protein 2 [Source:HGNC Symbol;Acc:HGNC:6501]	protein_coding	3920
ENSG00000005893	Huh75	IFNA	S16	3035.94	LAMP2	X	lysosomal associated membrane protein 2 [Source:HGNC Symbol;Acc:HGNC:6501]	protein_coding	3920
ENSG00000005893	Huh75	IFNA	S17	3006.65	LAMP2	X	lysosomal associated membrane protein 2 [Source:HGNC Symbol;Acc:HGNC:6501]	protein_coding	3920
ENSG00000005893	Huh75	IFNA	S18	3103.41	LAMP2	X	lysosomal associated membrane protein 2 [Source:HGNC Symbol;Acc:HGNC:6501]	protein_coding	3920
ENSG00000005893	Huh75	Mock	S13	3265.55	LAMP2	X	lysosomal associated membrane protein 2 [Source:HGNC Symbol;Acc:HGNC:6501]	protein_coding	3920
ENSG00000005893	Huh75	Mock	S14	3109.59	LAMP2	X	lysosomal associated membrane protein 2 [Source:HGNC Symbol;Acc:HGNC:6501]	protein_coding	3920
ENSG00000005893	Huh75	Mock	S15	3519.66	LAMP2	X	lysosomal associated membrane protein 2 [Source:HGNC Symbol;Acc:HGNC:6501]	protein_coding	3920
ENSG00000005961	Calu3	IFNA	S40	9.93258	ITGA2B	17	integrin subunit alpha 2b [Source:HGNC Symbol;Acc:HGNC:6138]	protein_coding	3674
ENSG00000005961	Calu3	IFNA	S41	9.02028	ITGA2B	17	integrin subunit alpha 2b [Source:HGNC Symbol;Acc:HGNC:6138]	protein_coding	3674
ENSG00000005961	Calu3	IFNA	S42	9.69013	ITGA2B	17	integrin subunit alpha 2b [Source:HGNC Symbol;Acc:HGNC:6138]	protein_coding	3674
ENSG00000005961	Calu3	Mock	S37	29.8837	ITGA2B	17	integrin subunit alpha 2b [Source:HGNC Symbol;Acc:HGNC:6138]	protein_coding	3674
ENSG00000005961	Calu3	Mock	S38	15.892	ITGA2B	17	integrin subunit alpha 2b [Source:HGNC Symbol;Acc:HGNC:6138]	protein_coding	3674
ENSG00000005961	Calu3	Mock	S39	10.1914	ITGA2B	17	integrin subunit alpha 2b [Source:HGNC Symbol;Acc:HGNC:6138]	protein_coding	3674
ENSG00000005961	Huh75	IFNA	S16	2.1585	ITGA2B	17	integrin subunit alpha 2b [Source:HGNC Symbol;Acc:HGNC:6138]	protein_coding	3674
ENSG00000005961	Huh75	IFNA	S17	0.883788	ITGA2B	17	integrin subunit alpha 2b [Source:HGNC Symbol;Acc:HGNC:6138]	protein_coding	3674
ENSG00000005961	Huh75	IFNA	S18	1.0757	ITGA2B	17	integrin subunit alpha 2b [Source:HGNC Symbol;Acc:HGNC:6138]	protein_coding	3674
ENSG00000005961	Huh75	Mock	S13	5.68713	ITGA2B	17	integrin subunit alpha 2b [Source:HGNC Symbol;Acc:HGNC:6138]	protein_coding	3674
ENSG00000005961	Huh75	Mock	S14	2.13644	ITGA2B	17	integrin subunit alpha 2b [Source:HGNC Symbol;Acc:HGNC:6138]	protein_coding	3674
ENSG00000005961	Huh75	Mock	S15	6.41298	ITGA2B	17	integrin subunit alpha 2b [Source:HGNC Symbol;Acc:HGNC:6138]	protein_coding	3674
ENSG00000005981	Calu3	IFNA	S40	0	ASB4	7	ankyrin repeat and SOCS box containing 4 [Source:HGNC Symbol;Acc:HGNC:16009]	protein_coding	51666
ENSG00000005981	Calu3	IFNA	S41	0.902028	ASB4	7	ankyrin repeat and SOCS box containing 4 [Source:HGNC Symbol;Acc:HGNC:16009]	protein_coding	51666
ENSG00000005981	Calu3	IFNA	S42	9.69013	ASB4	7	ankyrin repeat and SOCS box containing 4 [Source:HGNC Symbol;Acc:HGNC:16009]	protein_coding	51666
ENSG00000005981	Calu3	Mock	S37	2.8016	ASB4	7	ankyrin repeat and SOCS box containing 4 [Source:HGNC Symbol;Acc:HGNC:16009]	protein_coding	51666
ENSG00000005981	Calu3	Mock	S38	0	ASB4	7	ankyrin repeat and SOCS box containing 4 [Source:HGNC Symbol;Acc:HGNC:16009]	protein_coding	51666
ENSG00000005981	Calu3	Mock	S39	2.03828	ASB4	7	ankyrin repeat and SOCS box containing 4 [Source:HGNC Symbol;Acc:HGNC:16009]	protein_coding	51666
ENSG00000005981	Huh75	IFNA	S16	5.39626	ASB4	7	ankyrin repeat and SOCS box containing 4 [Source:HGNC Symbol;Acc:HGNC:16009]	protein_coding	51666
ENSG00000005981	Huh75	IFNA	S17	4.41894	ASB4	7	ankyrin repeat and SOCS box containing 4 [Source:HGNC Symbol;Acc:HGNC:16009]	protein_coding	51666
ENSG00000005981	Huh75	IFNA	S18	2.15141	ASB4	7	ankyrin repeat and SOCS box containing 4 [Source:HGNC Symbol;Acc:HGNC:16009]	protein_coding	51666
ENSG00000005981	Huh75	Mock	S13	3.41228	ASB4	7	ankyrin repeat and SOCS box containing 4 [Source:HGNC Symbol;Acc:HGNC:16009]	protein_coding	51666
ENSG00000005981	Huh75	Mock	S14	0	ASB4	7	ankyrin repeat and SOCS box containing 4 [Source:HGNC Symbol;Acc:HGNC:16009]	protein_coding	51666
ENSG00000005981	Huh75	Mock	S15	4.27532	ASB4	7	ankyrin repeat and SOCS box containing 4 [Source:HGNC Symbol;Acc:HGNC:16009]	protein_coding	51666
ENSG00000006007	Calu3	IFNA	S40	2356.23	GDE1	16	glycerophosphodiester phosphodiesterase 1 [Source:HGNC Symbol;Acc:HGNC:29644]	protein_coding	51573
ENSG00000006007	Calu3	IFNA	S41	2405.71	GDE1	16	glycerophosphodiester phosphodiesterase 1 [Source:HGNC Symbol;Acc:HGNC:29644]	protein_coding	51573
ENSG00000006007	Calu3	IFNA	S42	2358.58	GDE1	16	glycerophosphodiester phosphodiesterase 1 [Source:HGNC Symbol;Acc:HGNC:29644]	protein_coding	51573
ENSG00000006007	Calu3	Mock	S37	2462.6	GDE1	16	glycerophosphodiester phosphodiesterase 1 [Source:HGNC Symbol;Acc:HGNC:29644]	protein_coding	51573
ENSG00000006007	Calu3	Mock	S38	2668.87	GDE1	16	glycerophosphodiester phosphodiesterase 1 [Source:HGNC Symbol;Acc:HGNC:29644]	protein_coding	51573
ENSG00000006007	Calu3	Mock	S39	2607.98	GDE1	16	glycerophosphodiester phosphodiesterase 1 [Source:HGNC Symbol;Acc:HGNC:29644]	protein_coding	51573
ENSG00000006007	Huh75	IFNA	S16	631.363	GDE1	16	glycerophosphodiester phosphodiesterase 1 [Source:HGNC Symbol;Acc:HGNC:29644]	protein_coding	51573
ENSG00000006007	Huh75	IFNA	S17	635.444	GDE1	16	glycerophosphodiester phosphodiesterase 1 [Source:HGNC Symbol;Acc:HGNC:29644]	protein_coding	51573
ENSG00000006007	Huh75	IFNA	S18	650.801	GDE1	16	glycerophosphodiester phosphodiesterase 1 [Source:HGNC Symbol;Acc:HGNC:29644]	protein_coding	51573
ENSG00000006007	Huh75	Mock	S13	614.21	GDE1	16	glycerophosphodiester phosphodiesterase 1 [Source:HGNC Symbol;Acc:HGNC:29644]	protein_coding	51573
ENSG00000006007	Huh75	Mock	S14	585.384	GDE1	16	glycerophosphodiester phosphodiesterase 1 [Source:HGNC Symbol;Acc:HGNC:29644]	protein_coding	51573
ENSG00000006007	Huh75	Mock	S15	568.618	GDE1	16	glycerophosphodiester phosphodiesterase 1 [Source:HGNC Symbol;Acc:HGNC:29644]	protein_coding	51573
ENSG00000006015	Calu3	IFNA	S40	391.785	REX1BD	19	required for excision 1-B domain containing [Source:HGNC Symbol;Acc:HGNC:26098]	protein_coding	55049
ENSG00000006015	Calu3	IFNA	S41	386.97	REX1BD	19	required for excision 1-B domain containing [Source:HGNC Symbol;Acc:HGNC:26098]	protein_coding	55049
ENSG00000006015	Calu3	IFNA	S42	367.256	REX1BD	19	required for excision 1-B domain containing [Source:HGNC Symbol;Acc:HGNC:26098]	protein_coding	55049
ENSG00000006015	Calu3	Mock	S37	344.596	REX1BD	19	required for excision 1-B domain containing [Source:HGNC Symbol;Acc:HGNC:26098]	protein_coding	55049
ENSG00000006015	Calu3	Mock	S38	377.436	REX1BD	19	required for excision 1-B domain containing [Source:HGNC Symbol;Acc:HGNC:26098]	protein_coding	55049
ENSG00000006015	Calu3	Mock	S39	390.331	REX1BD	19	required for excision 1-B domain containing [Source:HGNC Symbol;Acc:HGNC:26098]	protein_coding	55049
ENSG00000006015	Huh75	IFNA	S16	1187.18	REX1BD	19	required for excision 1-B domain containing [Source:HGNC Symbol;Acc:HGNC:26098]	protein_coding	55049
ENSG00000006015	Huh75	IFNA	S17	957.143	REX1BD	19	required for excision 1-B domain containing [Source:HGNC Symbol;Acc:HGNC:26098]	protein_coding	55049
ENSG00000006015	Huh75	IFNA	S18	694.905	REX1BD	19	required for excision 1-B domain containing [Source:HGNC Symbol;Acc:HGNC:26098]	protein_coding	55049
ENSG00000006015	Huh75	Mock	S13	1252.31	REX1BD	19	required for excision 1-B domain containing [Source:HGNC Symbol;Acc:HGNC:26098]	protein_coding	55049
ENSG00000006015	Huh75	Mock	S14	1288.27	REX1BD	19	required for excision 1-B domain containing [Source:HGNC Symbol;Acc:HGNC:26098]	protein_coding	55049
ENSG00000006015	Huh75	Mock	S15	1115.86	REX1BD	19	required for excision 1-B domain containing [Source:HGNC Symbol;Acc:HGNC:26098]	protein_coding	55049
ENSG00000006016	Calu3	IFNA	S40	4.41448	CRLF1	19	cytokine receptor like factor 1 [Source:HGNC Symbol;Acc:HGNC:2364]	protein_coding	9244
ENSG00000006016	Calu3	IFNA	S41	9.02028	CRLF1	19	cytokine receptor like factor 1 [Source:HGNC Symbol;Acc:HGNC:2364]	protein_coding	9244
ENSG00000006016	Calu3	IFNA	S42	1.93803	CRLF1	19	cytokine receptor like factor 1 [Source:HGNC Symbol;Acc:HGNC:2364]	protein_coding	9244
ENSG00000006016	Calu3	Mock	S37	3.73546	CRLF1	19	cytokine receptor like factor 1 [Source:HGNC Symbol;Acc:HGNC:2364]	protein_coding	9244
ENSG00000006016	Calu3	Mock	S38	5.95951	CRLF1	19	cytokine receptor like factor 1 [Source:HGNC Symbol;Acc:HGNC:2364]	protein_coding	9244
ENSG00000006016	Calu3	Mock	S39	9.17228	CRLF1	19	cytokine receptor like factor 1 [Source:HGNC Symbol;Acc:HGNC:2364]	protein_coding	9244
ENSG00000006016	Huh75	IFNA	S16	56.1211	CRLF1	19	cytokine receptor like factor 1 [Source:HGNC Symbol;Acc:HGNC:2364]	protein_coding	9244
ENSG00000006016	Huh75	IFNA	S17	63.6327	CRLF1	19	cytokine receptor like factor 1 [Source:HGNC Symbol;Acc:HGNC:2364]	protein_coding	9244
ENSG00000006016	Huh75	IFNA	S18	48.4067	CRLF1	19	cytokine receptor like factor 1 [Source:HGNC Symbol;Acc:HGNC:2364]	protein_coding	9244
ENSG00000006016	Huh75	Mock	S13	43.2222	CRLF1	19	cytokine receptor like factor 1 [Source:HGNC Symbol;Acc:HGNC:2364]	protein_coding	9244
ENSG00000006016	Huh75	Mock	S14	37.3877	CRLF1	19	cytokine receptor like factor 1 [Source:HGNC Symbol;Acc:HGNC:2364]	protein_coding	9244
ENSG00000006016	Huh75	Mock	S15	25.6519	CRLF1	19	cytokine receptor like factor 1 [Source:HGNC Symbol;Acc:HGNC:2364]	protein_coding	9244
ENSG00000006025	Calu3	IFNA	S40	430.412	OSBPL7	17	oxysterol binding protein like 7 [Source:HGNC Symbol;Acc:HGNC:16387]	protein_coding	114881
ENSG00000006025	Calu3	IFNA	S41	505.135	OSBPL7	17	oxysterol binding protein like 7 [Source:HGNC Symbol;Acc:HGNC:16387]	protein_coding	114881
ENSG00000006025	Calu3	IFNA	S42	498.073	OSBPL7	17	oxysterol binding protein like 7 [Source:HGNC Symbol;Acc:HGNC:16387]	protein_coding	114881
ENSG00000006025	Calu3	Mock	S37	413.702	OSBPL7	17	oxysterol binding protein like 7 [Source:HGNC Symbol;Acc:HGNC:16387]	protein_coding	114881
ENSG00000006025	Calu3	Mock	S38	485.7	OSBPL7	17	oxysterol binding protein like 7 [Source:HGNC Symbol;Acc:HGNC:16387]	protein_coding	114881
ENSG00000006025	Calu3	Mock	S39	446.384	OSBPL7	17	oxysterol binding protein like 7 [Source:HGNC Symbol;Acc:HGNC:16387]	protein_coding	114881
ENSG00000006025	Huh75	IFNA	S16	37.7738	OSBPL7	17	oxysterol binding protein like 7 [Source:HGNC Symbol;Acc:HGNC:16387]	protein_coding	114881
ENSG00000006025	Huh75	IFNA	S17	36.2353	OSBPL7	17	oxysterol binding protein like 7 [Source:HGNC Symbol;Acc:HGNC:16387]	protein_coding	114881
ENSG00000006025	Huh75	IFNA	S18	20.4384	OSBPL7	17	oxysterol binding protein like 7 [Source:HGNC Symbol;Acc:HGNC:16387]	protein_coding	114881
ENSG00000006025	Huh75	Mock	S13	32.9854	OSBPL7	17	oxysterol binding protein like 7 [Source:HGNC Symbol;Acc:HGNC:16387]	protein_coding	114881
ENSG00000006025	Huh75	Mock	S14	35.2513	OSBPL7	17	oxysterol binding protein like 7 [Source:HGNC Symbol;Acc:HGNC:16387]	protein_coding	114881
ENSG00000006025	Huh75	Mock	S15	37.4091	OSBPL7	17	oxysterol binding protein like 7 [Source:HGNC Symbol;Acc:HGNC:16387]	protein_coding	114881
ENSG00000006042	Calu3	IFNA	S40	69.528	TMEM98	17	transmembrane protein 98 [Source:HGNC Symbol;Acc:HGNC:24529]	protein_coding	26022
ENSG00000006042	Calu3	IFNA	S41	64.044	TMEM98	17	transmembrane protein 98 [Source:HGNC Symbol;Acc:HGNC:24529]	protein_coding	26022
ENSG00000006042	Calu3	IFNA	S42	67.8309	TMEM98	17	transmembrane protein 98 [Source:HGNC Symbol;Acc:HGNC:24529]	protein_coding	26022
ENSG00000006042	Calu3	Mock	S37	70.9738	TMEM98	17	transmembrane protein 98 [Source:HGNC Symbol;Acc:HGNC:24529]	protein_coding	26022
ENSG00000006042	Calu3	Mock	S38	93.3656	TMEM98	17	transmembrane protein 98 [Source:HGNC Symbol;Acc:HGNC:24529]	protein_coding	26022
ENSG00000006042	Calu3	Mock	S39	79.4931	TMEM98	17	transmembrane protein 98 [Source:HGNC Symbol;Acc:HGNC:24529]	protein_coding	26022
ENSG00000006042	Huh75	IFNA	S16	1262.73	TMEM98	17	transmembrane protein 98 [Source:HGNC Symbol;Acc:HGNC:24529]	protein_coding	26022
ENSG00000006042	Huh75	IFNA	S17	1012.82	TMEM98	17	transmembrane protein 98 [Source:HGNC Symbol;Acc:HGNC:24529]	protein_coding	26022
ENSG00000006042	Huh75	IFNA	S18	935.863	TMEM98	17	transmembrane protein 98 [Source:HGNC Symbol;Acc:HGNC:24529]	protein_coding	26022
ENSG00000006042	Huh75	Mock	S13	1154.49	TMEM98	17	transmembrane protein 98 [Source:HGNC Symbol;Acc:HGNC:24529]	protein_coding	26022
ENSG00000006042	Huh75	Mock	S14	1186.79	TMEM98	17	transmembrane protein 98 [Source:HGNC Symbol;Acc:HGNC:24529]	protein_coding	26022
ENSG00000006042	Huh75	Mock	S15	1130.82	TMEM98	17	transmembrane protein 98 [Source:HGNC Symbol;Acc:HGNC:24529]	protein_coding	26022
ENSG00000006047	Calu3	IFNA	S40	2.20724	YBX2	17	Y-box binding protein 2 [Source:HGNC Symbol;Acc:HGNC:17948]	protein_coding	51087
ENSG00000006047	Calu3	IFNA	S41	1.80406	YBX2	17	Y-box binding protein 2 [Source:HGNC Symbol;Acc:HGNC:17948]	protein_coding	51087
ENSG00000006047	Calu3	IFNA	S42	5.81408	YBX2	17	Y-box binding protein 2 [Source:HGNC Symbol;Acc:HGNC:17948]	protein_coding	51087
ENSG00000006047	Calu3	Mock	S37	3.73546	YBX2	17	Y-box binding protein 2 [Source:HGNC Symbol;Acc:HGNC:17948]	protein_coding	51087
ENSG00000006047	Calu3	Mock	S38	1.9865	YBX2	17	Y-box binding protein 2 [Source:HGNC Symbol;Acc:HGNC:17948]	protein_coding	51087
ENSG00000006047	Calu3	Mock	S39	2.03828	YBX2	17	Y-box binding protein 2 [Source:HGNC Symbol;Acc:HGNC:17948]	protein_coding	51087
ENSG00000006047	Huh75	IFNA	S16	7.55477	YBX2	17	Y-box binding protein 2 [Source:HGNC Symbol;Acc:HGNC:17948]	protein_coding	51087
ENSG00000006047	Huh75	IFNA	S17	3.53515	YBX2	17	Y-box binding protein 2 [Source:HGNC Symbol;Acc:HGNC:17948]	protein_coding	51087
ENSG00000006047	Huh75	IFNA	S18	9.68134	YBX2	17	Y-box binding protein 2 [Source:HGNC Symbol;Acc:HGNC:17948]	protein_coding	51087
ENSG00000006047	Huh75	Mock	S13	14.7865	YBX2	17	Y-box binding protein 2 [Source:HGNC Symbol;Acc:HGNC:17948]	protein_coding	51087
ENSG00000006047	Huh75	Mock	S14	11.7504	YBX2	17	Y-box binding protein 2 [Source:HGNC Symbol;Acc:HGNC:17948]	protein_coding	51087
ENSG00000006047	Huh75	Mock	S15	9.61948	YBX2	17	Y-box binding protein 2 [Source:HGNC Symbol;Acc:HGNC:17948]	protein_coding	51087
ENSG00000006059	Calu3	IFNA	S40	0	KRT33A	17	keratin 33A [Source:HGNC Symbol;Acc:HGNC:6450]	protein_coding	3883
ENSG00000006059	Calu3	IFNA	S41	0	KRT33A	17	keratin 33A [Source:HGNC Symbol;Acc:HGNC:6450]	protein_coding	3883
ENSG00000006059	Calu3	IFNA	S42	0	KRT33A	17	keratin 33A [Source:HGNC Symbol;Acc:HGNC:6450]	protein_coding	3883
ENSG00000006059	Calu3	Mock	S37	1.86773	KRT33A	17	keratin 33A [Source:HGNC Symbol;Acc:HGNC:6450]	protein_coding	3883
ENSG00000006059	Calu3	Mock	S38	0	KRT33A	17	keratin 33A [Source:HGNC Symbol;Acc:HGNC:6450]	protein_coding	3883
ENSG00000006059	Calu3	Mock	S39	0	KRT33A	17	keratin 33A [Source:HGNC Symbol;Acc:HGNC:6450]	protein_coding	3883
ENSG00000006059	Huh75	IFNA	S16	0	KRT33A	17	keratin 33A [Source:HGNC Symbol;Acc:HGNC:6450]	protein_coding	3883
ENSG00000006059	Huh75	IFNA	S17	0	KRT33A	17	keratin 33A [Source:HGNC Symbol;Acc:HGNC:6450]	protein_coding	3883
ENSG00000006059	Huh75	IFNA	S18	0	KRT33A	17	keratin 33A [Source:HGNC Symbol;Acc:HGNC:6450]	protein_coding	3883
ENSG00000006059	Huh75	Mock	S13	0	KRT33A	17	keratin 33A [Source:HGNC Symbol;Acc:HGNC:6450]	protein_coding	3883
ENSG00000006059	Huh75	Mock	S14	0	KRT33A	17	keratin 33A [Source:HGNC Symbol;Acc:HGNC:6450]	protein_coding	3883
ENSG00000006059	Huh75	Mock	S15	0	KRT33A	17	keratin 33A [Source:HGNC Symbol;Acc:HGNC:6450]	protein_coding	3883
ENSG00000006062	Calu3	IFNA	S40	1163.22	MAP3K14	17	mitogen-activated protein kinase kinase kinase 14 [Source:HGNC Symbol;Acc:HGNC:6853]	protein_coding	9020
ENSG00000006062	Calu3	IFNA	S41	1224.95	MAP3K14	17	mitogen-activated protein kinase kinase kinase 14 [Source:HGNC Symbol;Acc:HGNC:6853]	protein_coding	9020
ENSG00000006062	Calu3	IFNA	S42	1210.3	MAP3K14	17	mitogen-activated protein kinase kinase kinase 14 [Source:HGNC Symbol;Acc:HGNC:6853]	protein_coding	9020
ENSG00000006062	Calu3	Mock	S37	1204.69	MAP3K14	17	mitogen-activated protein kinase kinase kinase 14 [Source:HGNC Symbol;Acc:HGNC:6853]	protein_coding	9020
ENSG00000006062	Calu3	Mock	S38	1243.55	MAP3K14	17	mitogen-activated protein kinase kinase kinase 14 [Source:HGNC Symbol;Acc:HGNC:6853]	protein_coding	9020
ENSG00000006062	Calu3	Mock	S39	1353.42	MAP3K14	17	mitogen-activated protein kinase kinase kinase 14 [Source:HGNC Symbol;Acc:HGNC:6853]	protein_coding	9020
ENSG00000006062	Huh75	IFNA	S16	173.76	MAP3K14	17	mitogen-activated protein kinase kinase kinase 14 [Source:HGNC Symbol;Acc:HGNC:6853]	protein_coding	9020
ENSG00000006062	Huh75	IFNA	S17	213.877	MAP3K14	17	mitogen-activated protein kinase kinase kinase 14 [Source:HGNC Symbol;Acc:HGNC:6853]	protein_coding	9020
ENSG00000006062	Huh75	IFNA	S18	177.491	MAP3K14	17	mitogen-activated protein kinase kinase kinase 14 [Source:HGNC Symbol;Acc:HGNC:6853]	protein_coding	9020
ENSG00000006062	Huh75	Mock	S13	134.216	MAP3K14	17	mitogen-activated protein kinase kinase kinase 14 [Source:HGNC Symbol;Acc:HGNC:6853]	protein_coding	9020
ENSG00000006062	Huh75	Mock	S14	176.256	MAP3K14	17	mitogen-activated protein kinase kinase kinase 14 [Source:HGNC Symbol;Acc:HGNC:6853]	protein_coding	9020
ENSG00000006062	Huh75	Mock	S15	169.944	MAP3K14	17	mitogen-activated protein kinase kinase kinase 14 [Source:HGNC Symbol;Acc:HGNC:6853]	protein_coding	9020
ENSG00000006071	Calu3	IFNA	S40	8.82896	ABCC8	11	ATP binding cassette subfamily C member 8 [Source:HGNC Symbol;Acc:HGNC:59]	protein_coding	6833
ENSG00000006071	Calu3	IFNA	S41	1.80406	ABCC8	11	ATP binding cassette subfamily C member 8 [Source:HGNC Symbol;Acc:HGNC:59]	protein_coding	6833
ENSG00000006071	Calu3	IFNA	S42	4.84507	ABCC8	11	ATP binding cassette subfamily C member 8 [Source:HGNC Symbol;Acc:HGNC:59]	protein_coding	6833
ENSG00000006071	Calu3	Mock	S37	9.33865	ABCC8	11	ATP binding cassette subfamily C member 8 [Source:HGNC Symbol;Acc:HGNC:59]	protein_coding	6833
ENSG00000006071	Calu3	Mock	S38	1.9865	ABCC8	11	ATP binding cassette subfamily C member 8 [Source:HGNC Symbol;Acc:HGNC:59]	protein_coding	6833
ENSG00000006071	Calu3	Mock	S39	6.11485	ABCC8	11	ATP binding cassette subfamily C member 8 [Source:HGNC Symbol;Acc:HGNC:59]	protein_coding	6833
ENSG00000006071	Huh75	IFNA	S16	0	ABCC8	11	ATP binding cassette subfamily C member 8 [Source:HGNC Symbol;Acc:HGNC:59]	protein_coding	6833
ENSG00000006071	Huh75	IFNA	S17	0	ABCC8	11	ATP binding cassette subfamily C member 8 [Source:HGNC Symbol;Acc:HGNC:59]	protein_coding	6833
ENSG00000006071	Huh75	IFNA	S18	0	ABCC8	11	ATP binding cassette subfamily C member 8 [Source:HGNC Symbol;Acc:HGNC:59]	protein_coding	6833
ENSG00000006071	Huh75	Mock	S13	0	ABCC8	11	ATP binding cassette subfamily C member 8 [Source:HGNC Symbol;Acc:HGNC:59]	protein_coding	6833
ENSG00000006071	Huh75	Mock	S14	0	ABCC8	11	ATP binding cassette subfamily C member 8 [Source:HGNC Symbol;Acc:HGNC:59]	protein_coding	6833
ENSG00000006071	Huh75	Mock	S15	0	ABCC8	11	ATP binding cassette subfamily C member 8 [Source:HGNC Symbol;Acc:HGNC:59]	protein_coding	6833
ENSG00000006116	Calu3	IFNA	S40	0	CACNG3	16	calcium voltage-gated channel auxiliary subunit gamma 3 [Source:HGNC Symbol;Acc:HGNC:1407]	protein_coding	10368
ENSG00000006116	Calu3	IFNA	S41	0	CACNG3	16	calcium voltage-gated channel auxiliary subunit gamma 3 [Source:HGNC Symbol;Acc:HGNC:1407]	protein_coding	10368
ENSG00000006116	Calu3	IFNA	S42	0	CACNG3	16	calcium voltage-gated channel auxiliary subunit gamma 3 [Source:HGNC Symbol;Acc:HGNC:1407]	protein_coding	10368
ENSG00000006116	Calu3	Mock	S37	0	CACNG3	16	calcium voltage-gated channel auxiliary subunit gamma 3 [Source:HGNC Symbol;Acc:HGNC:1407]	protein_coding	10368
ENSG00000006116	Calu3	Mock	S38	0	CACNG3	16	calcium voltage-gated channel auxiliary subunit gamma 3 [Source:HGNC Symbol;Acc:HGNC:1407]	protein_coding	10368
ENSG00000006116	Calu3	Mock	S39	0	CACNG3	16	calcium voltage-gated channel auxiliary subunit gamma 3 [Source:HGNC Symbol;Acc:HGNC:1407]	protein_coding	10368
ENSG00000006116	Huh75	IFNA	S16	0	CACNG3	16	calcium voltage-gated channel auxiliary subunit gamma 3 [Source:HGNC Symbol;Acc:HGNC:1407]	protein_coding	10368
ENSG00000006116	Huh75	IFNA	S17	0	CACNG3	16	calcium voltage-gated channel auxiliary subunit gamma 3 [Source:HGNC Symbol;Acc:HGNC:1407]	protein_coding	10368
ENSG00000006116	Huh75	IFNA	S18	0	CACNG3	16	calcium voltage-gated channel auxiliary subunit gamma 3 [Source:HGNC Symbol;Acc:HGNC:1407]	protein_coding	10368
ENSG00000006116	Huh75	Mock	S13	0	CACNG3	16	calcium voltage-gated channel auxiliary subunit gamma 3 [Source:HGNC Symbol;Acc:HGNC:1407]	protein_coding	10368
ENSG00000006116	Huh75	Mock	S14	0	CACNG3	16	calcium voltage-gated channel auxiliary subunit gamma 3 [Source:HGNC Symbol;Acc:HGNC:1407]	protein_coding	10368
ENSG00000006116	Huh75	Mock	S15	0	CACNG3	16	calcium voltage-gated channel auxiliary subunit gamma 3 [Source:HGNC Symbol;Acc:HGNC:1407]	protein_coding	10368
ENSG00000006118	Calu3	IFNA	S40	1808.83	TMEM132A	11	transmembrane protein 132A [Source:HGNC Symbol;Acc:HGNC:31092]	protein_coding	54972
ENSG00000006118	Calu3	IFNA	S41	2116.16	TMEM132A	11	transmembrane protein 132A [Source:HGNC Symbol;Acc:HGNC:31092]	protein_coding	54972
ENSG00000006118	Calu3	IFNA	S42	1957.41	TMEM132A	11	transmembrane protein 132A [Source:HGNC Symbol;Acc:HGNC:31092]	protein_coding	54972
ENSG00000006118	Calu3	Mock	S37	1242.97	TMEM132A	11	transmembrane protein 132A [Source:HGNC Symbol;Acc:HGNC:31092]	protein_coding	54972
ENSG00000006118	Calu3	Mock	S38	1391.55	TMEM132A	11	transmembrane protein 132A [Source:HGNC Symbol;Acc:HGNC:31092]	protein_coding	54972
ENSG00000006118	Calu3	Mock	S39	1482.85	TMEM132A	11	transmembrane protein 132A [Source:HGNC Symbol;Acc:HGNC:31092]	protein_coding	54972
ENSG00000006118	Huh75	IFNA	S16	4467.03	TMEM132A	11	transmembrane protein 132A [Source:HGNC Symbol;Acc:HGNC:31092]	protein_coding	54972
ENSG00000006118	Huh75	IFNA	S17	4243.07	TMEM132A	11	transmembrane protein 132A [Source:HGNC Symbol;Acc:HGNC:31092]	protein_coding	54972
ENSG00000006118	Huh75	IFNA	S18	4122.1	TMEM132A	11	transmembrane protein 132A [Source:HGNC Symbol;Acc:HGNC:31092]	protein_coding	54972
ENSG00000006118	Huh75	Mock	S13	4077.67	TMEM132A	11	transmembrane protein 132A [Source:HGNC Symbol;Acc:HGNC:31092]	protein_coding	54972
ENSG00000006118	Huh75	Mock	S14	4529.25	TMEM132A	11	transmembrane protein 132A [Source:HGNC Symbol;Acc:HGNC:31092]	protein_coding	54972
ENSG00000006118	Huh75	Mock	S15	3825.35	TMEM132A	11	transmembrane protein 132A [Source:HGNC Symbol;Acc:HGNC:31092]	protein_coding	54972
ENSG00000006125	Calu3	IFNA	S40	13652.9	AP2B1	17	adaptor related protein complex 2 subunit beta 1 [Source:HGNC Symbol;Acc:HGNC:563]	protein_coding	163
ENSG00000006125	Calu3	IFNA	S41	12208	AP2B1	17	adaptor related protein complex 2 subunit beta 1 [Source:HGNC Symbol;Acc:HGNC:563]	protein_coding	163
ENSG00000006125	Calu3	IFNA	S42	12912.1	AP2B1	17	adaptor related protein complex 2 subunit beta 1 [Source:HGNC Symbol;Acc:HGNC:563]	protein_coding	163
ENSG00000006125	Calu3	Mock	S37	12815.4	AP2B1	17	adaptor related protein complex 2 subunit beta 1 [Source:HGNC Symbol;Acc:HGNC:563]	protein_coding	163
ENSG00000006125	Calu3	Mock	S38	13595.6	AP2B1	17	adaptor related protein complex 2 subunit beta 1 [Source:HGNC Symbol;Acc:HGNC:563]	protein_coding	163
ENSG00000006125	Calu3	Mock	S39	12707.7	AP2B1	17	adaptor related protein complex 2 subunit beta 1 [Source:HGNC Symbol;Acc:HGNC:563]	protein_coding	163
ENSG00000006125	Huh75	IFNA	S16	8190.45	AP2B1	17	adaptor related protein complex 2 subunit beta 1 [Source:HGNC Symbol;Acc:HGNC:563]	protein_coding	163
ENSG00000006125	Huh75	IFNA	S17	9945.27	AP2B1	17	adaptor related protein complex 2 subunit beta 1 [Source:HGNC Symbol;Acc:HGNC:563]	protein_coding	163
ENSG00000006125	Huh75	IFNA	S18	10504.3	AP2B1	17	adaptor related protein complex 2 subunit beta 1 [Source:HGNC Symbol;Acc:HGNC:563]	protein_coding	163
ENSG00000006125	Huh75	Mock	S13	8948.13	AP2B1	17	adaptor related protein complex 2 subunit beta 1 [Source:HGNC Symbol;Acc:HGNC:563]	protein_coding	163
ENSG00000006125	Huh75	Mock	S14	8599.17	AP2B1	17	adaptor related protein complex 2 subunit beta 1 [Source:HGNC Symbol;Acc:HGNC:563]	protein_coding	163
ENSG00000006125	Huh75	Mock	S15	9325.55	AP2B1	17	adaptor related protein complex 2 subunit beta 1 [Source:HGNC Symbol;Acc:HGNC:563]	protein_coding	163
ENSG00000006128	Calu3	IFNA	S40	1.10362	TAC1	7	tachykinin precursor 1 [Source:HGNC Symbol;Acc:HGNC:11517]	protein_coding	6863
ENSG00000006128	Calu3	IFNA	S41	1.80406	TAC1	7	tachykinin precursor 1 [Source:HGNC Symbol;Acc:HGNC:11517]	protein_coding	6863
ENSG00000006128	Calu3	IFNA	S42	3.87605	TAC1	7	tachykinin precursor 1 [Source:HGNC Symbol;Acc:HGNC:11517]	protein_coding	6863
ENSG00000006128	Calu3	Mock	S37	0	TAC1	7	tachykinin precursor 1 [Source:HGNC Symbol;Acc:HGNC:11517]	protein_coding	6863
ENSG00000006128	Calu3	Mock	S38	0	TAC1	7	tachykinin precursor 1 [Source:HGNC Symbol;Acc:HGNC:11517]	protein_coding	6863
ENSG00000006128	Calu3	Mock	S39	0	TAC1	7	tachykinin precursor 1 [Source:HGNC Symbol;Acc:HGNC:11517]	protein_coding	6863
ENSG00000006128	Huh75	IFNA	S16	0	TAC1	7	tachykinin precursor 1 [Source:HGNC Symbol;Acc:HGNC:11517]	protein_coding	6863
ENSG00000006128	Huh75	IFNA	S17	0	TAC1	7	tachykinin precursor 1 [Source:HGNC Symbol;Acc:HGNC:11517]	protein_coding	6863
ENSG00000006128	Huh75	IFNA	S18	0	TAC1	7	tachykinin precursor 1 [Source:HGNC Symbol;Acc:HGNC:11517]	protein_coding	6863
ENSG00000006128	Huh75	Mock	S13	0	TAC1	7	tachykinin precursor 1 [Source:HGNC Symbol;Acc:HGNC:11517]	protein_coding	6863
ENSG00000006128	Huh75	Mock	S14	0	TAC1	7	tachykinin precursor 1 [Source:HGNC Symbol;Acc:HGNC:11517]	protein_coding	6863
ENSG00000006128	Huh75	Mock	S15	0	TAC1	7	tachykinin precursor 1 [Source:HGNC Symbol;Acc:HGNC:11517]	protein_coding	6863
ENSG00000006194	Calu3	IFNA	S40	1134.52	ZNF263	16	zinc finger protein 263 [Source:HGNC Symbol;Acc:HGNC:13056]	protein_coding	10127
ENSG00000006194	Calu3	IFNA	S41	1034.63	ZNF263	16	zinc finger protein 263 [Source:HGNC Symbol;Acc:HGNC:13056]	protein_coding	10127
ENSG00000006194	Calu3	IFNA	S42	1153.13	ZNF263	16	zinc finger protein 263 [Source:HGNC Symbol;Acc:HGNC:13056]	protein_coding	10127
ENSG00000006194	Calu3	Mock	S37	1062.74	ZNF263	16	zinc finger protein 263 [Source:HGNC Symbol;Acc:HGNC:13056]	protein_coding	10127
ENSG00000006194	Calu3	Mock	S38	1178.99	ZNF263	16	zinc finger protein 263 [Source:HGNC Symbol;Acc:HGNC:13056]	protein_coding	10127
ENSG00000006194	Calu3	Mock	S39	1040.54	ZNF263	16	zinc finger protein 263 [Source:HGNC Symbol;Acc:HGNC:13056]	protein_coding	10127
ENSG00000006194	Huh75	IFNA	S16	529.913	ZNF263	16	zinc finger protein 263 [Source:HGNC Symbol;Acc:HGNC:13056]	protein_coding	10127
ENSG00000006194	Huh75	IFNA	S17	498.456	ZNF263	16	zinc finger protein 263 [Source:HGNC Symbol;Acc:HGNC:13056]	protein_coding	10127
ENSG00000006194	Huh75	IFNA	S18	416.297	ZNF263	16	zinc finger protein 263 [Source:HGNC Symbol;Acc:HGNC:13056]	protein_coding	10127
ENSG00000006194	Huh75	Mock	S13	461.795	ZNF263	16	zinc finger protein 263 [Source:HGNC Symbol;Acc:HGNC:13056]	protein_coding	10127
ENSG00000006194	Huh75	Mock	S14	478.563	ZNF263	16	zinc finger protein 263 [Source:HGNC Symbol;Acc:HGNC:13056]	protein_coding	10127
ENSG00000006194	Huh75	Mock	S15	449.978	ZNF263	16	zinc finger protein 263 [Source:HGNC Symbol;Acc:HGNC:13056]	protein_coding	10127
ENSG00000006210	Calu3	IFNA	S40	366.402	CX3CL1	16	C-X3-C motif chemokine ligand 1 [Source:HGNC Symbol;Acc:HGNC:10647]	protein_coding	6376
ENSG00000006210	Calu3	IFNA	S41	307.591	CX3CL1	16	C-X3-C motif chemokine ligand 1 [Source:HGNC Symbol;Acc:HGNC:10647]	protein_coding	6376
ENSG00000006210	Calu3	IFNA	S42	319.774	CX3CL1	16	C-X3-C motif chemokine ligand 1 [Source:HGNC Symbol;Acc:HGNC:10647]	protein_coding	6376
ENSG00000006210	Calu3	Mock	S37	61.6351	CX3CL1	16	C-X3-C motif chemokine ligand 1 [Source:HGNC Symbol;Acc:HGNC:10647]	protein_coding	6376
ENSG00000006210	Calu3	Mock	S38	57.6086	CX3CL1	16	C-X3-C motif chemokine ligand 1 [Source:HGNC Symbol;Acc:HGNC:10647]	protein_coding	6376
ENSG00000006210	Calu3	Mock	S39	48.9188	CX3CL1	16	C-X3-C motif chemokine ligand 1 [Source:HGNC Symbol;Acc:HGNC:10647]	protein_coding	6376
ENSG00000006210	Huh75	IFNA	S16	1203.37	CX3CL1	16	C-X3-C motif chemokine ligand 1 [Source:HGNC Symbol;Acc:HGNC:10647]	protein_coding	6376
ENSG00000006210	Huh75	IFNA	S17	1296.52	CX3CL1	16	C-X3-C motif chemokine ligand 1 [Source:HGNC Symbol;Acc:HGNC:10647]	protein_coding	6376
ENSG00000006210	Huh75	IFNA	S18	1177.9	CX3CL1	16	C-X3-C motif chemokine ligand 1 [Source:HGNC Symbol;Acc:HGNC:10647]	protein_coding	6376
ENSG00000006210	Huh75	Mock	S13	1343.3	CX3CL1	16	C-X3-C motif chemokine ligand 1 [Source:HGNC Symbol;Acc:HGNC:10647]	protein_coding	6376
ENSG00000006210	Huh75	Mock	S14	1454.92	CX3CL1	16	C-X3-C motif chemokine ligand 1 [Source:HGNC Symbol;Acc:HGNC:10647]	protein_coding	6376
ENSG00000006210	Huh75	Mock	S15	1535.91	CX3CL1	16	C-X3-C motif chemokine ligand 1 [Source:HGNC Symbol;Acc:HGNC:10647]	protein_coding	6376
ENSG00000006282	Calu3	IFNA	S40	437.033	SPATA20	17	spermatogenesis associated 20 [Source:HGNC Symbol;Acc:HGNC:26125]	protein_coding	64847
ENSG00000006282	Calu3	IFNA	S41	584.514	SPATA20	17	spermatogenesis associated 20 [Source:HGNC Symbol;Acc:HGNC:26125]	protein_coding	64847
ENSG00000006282	Calu3	IFNA	S42	593.036	SPATA20	17	spermatogenesis associated 20 [Source:HGNC Symbol;Acc:HGNC:26125]	protein_coding	64847
ENSG00000006282	Calu3	Mock	S37	451.057	SPATA20	17	spermatogenesis associated 20 [Source:HGNC Symbol;Acc:HGNC:26125]	protein_coding	64847
ENSG00000006282	Calu3	Mock	S38	501.592	SPATA20	17	spermatogenesis associated 20 [Source:HGNC Symbol;Acc:HGNC:26125]	protein_coding	64847
ENSG00000006282	Calu3	Mock	S39	515.686	SPATA20	17	spermatogenesis associated 20 [Source:HGNC Symbol;Acc:HGNC:26125]	protein_coding	64847
ENSG00000006282	Huh75	IFNA	S16	1196.89	SPATA20	17	spermatogenesis associated 20 [Source:HGNC Symbol;Acc:HGNC:26125]	protein_coding	64847
ENSG00000006282	Huh75	IFNA	S17	995.145	SPATA20	17	spermatogenesis associated 20 [Source:HGNC Symbol;Acc:HGNC:26125]	protein_coding	64847
ENSG00000006282	Huh75	IFNA	S18	860.563	SPATA20	17	spermatogenesis associated 20 [Source:HGNC Symbol;Acc:HGNC:26125]	protein_coding	64847
ENSG00000006282	Huh75	Mock	S13	1204.53	SPATA20	17	spermatogenesis associated 20 [Source:HGNC Symbol;Acc:HGNC:26125]	protein_coding	64847
ENSG00000006282	Huh75	Mock	S14	1218.84	SPATA20	17	spermatogenesis associated 20 [Source:HGNC Symbol;Acc:HGNC:26125]	protein_coding	64847
ENSG00000006282	Huh75	Mock	S15	1141.51	SPATA20	17	spermatogenesis associated 20 [Source:HGNC Symbol;Acc:HGNC:26125]	protein_coding	64847
ENSG00000006283	Calu3	IFNA	S40	0	CACNA1G	17	calcium voltage-gated channel subunit alpha1 G [Source:HGNC Symbol;Acc:HGNC:1394]	protein_coding	8913
ENSG00000006283	Calu3	IFNA	S41	0	CACNA1G	17	calcium voltage-gated channel subunit alpha1 G [Source:HGNC Symbol;Acc:HGNC:1394]	protein_coding	8913
ENSG00000006283	Calu3	IFNA	S42	0	CACNA1G	17	calcium voltage-gated channel subunit alpha1 G [Source:HGNC Symbol;Acc:HGNC:1394]	protein_coding	8913
ENSG00000006283	Calu3	Mock	S37	0	CACNA1G	17	calcium voltage-gated channel subunit alpha1 G [Source:HGNC Symbol;Acc:HGNC:1394]	protein_coding	8913
ENSG00000006283	Calu3	Mock	S38	3.97301	CACNA1G	17	calcium voltage-gated channel subunit alpha1 G [Source:HGNC Symbol;Acc:HGNC:1394]	protein_coding	8913
ENSG00000006283	Calu3	Mock	S39	3.05743	CACNA1G	17	calcium voltage-gated channel subunit alpha1 G [Source:HGNC Symbol;Acc:HGNC:1394]	protein_coding	8913
ENSG00000006283	Huh75	IFNA	S16	33.4568	CACNA1G	17	calcium voltage-gated channel subunit alpha1 G [Source:HGNC Symbol;Acc:HGNC:1394]	protein_coding	8913
ENSG00000006283	Huh75	IFNA	S17	25.6299	CACNA1G	17	calcium voltage-gated channel subunit alpha1 G [Source:HGNC Symbol;Acc:HGNC:1394]	protein_coding	8913
ENSG00000006283	Huh75	IFNA	S18	31.1954	CACNA1G	17	calcium voltage-gated channel subunit alpha1 G [Source:HGNC Symbol;Acc:HGNC:1394]	protein_coding	8913
ENSG00000006283	Huh75	Mock	S13	32.9854	CACNA1G	17	calcium voltage-gated channel subunit alpha1 G [Source:HGNC Symbol;Acc:HGNC:1394]	protein_coding	8913
ENSG00000006283	Huh75	Mock	S14	33.1148	CACNA1G	17	calcium voltage-gated channel subunit alpha1 G [Source:HGNC Symbol;Acc:HGNC:1394]	protein_coding	8913
ENSG00000006283	Huh75	Mock	S15	32.0649	CACNA1G	17	calcium voltage-gated channel subunit alpha1 G [Source:HGNC Symbol;Acc:HGNC:1394]	protein_coding	8913
ENSG00000006327	Calu3	IFNA	S40	5233.36	TNFRSF12A	16	TNF receptor superfamily member 12A [Source:HGNC Symbol;Acc:HGNC:18152]	protein_coding	51330
ENSG00000006327	Calu3	IFNA	S41	5974.13	TNFRSF12A	16	TNF receptor superfamily member 12A [Source:HGNC Symbol;Acc:HGNC:18152]	protein_coding	51330
ENSG00000006327	Calu3	IFNA	S42	5948.77	TNFRSF12A	16	TNF receptor superfamily member 12A [Source:HGNC Symbol;Acc:HGNC:18152]	protein_coding	51330
ENSG00000006327	Calu3	Mock	S37	5369.73	TNFRSF12A	16	TNF receptor superfamily member 12A [Source:HGNC Symbol;Acc:HGNC:18152]	protein_coding	51330
ENSG00000006327	Calu3	Mock	S38	5852.24	TNFRSF12A	16	TNF receptor superfamily member 12A [Source:HGNC Symbol;Acc:HGNC:18152]	protein_coding	51330
ENSG00000006327	Calu3	Mock	S39	5470.76	TNFRSF12A	16	TNF receptor superfamily member 12A [Source:HGNC Symbol;Acc:HGNC:18152]	protein_coding	51330
ENSG00000006327	Huh75	IFNA	S16	1548.73	TNFRSF12A	16	TNF receptor superfamily member 12A [Source:HGNC Symbol;Acc:HGNC:18152]	protein_coding	51330
ENSG00000006327	Huh75	IFNA	S17	1268.24	TNFRSF12A	16	TNF receptor superfamily member 12A [Source:HGNC Symbol;Acc:HGNC:18152]	protein_coding	51330
ENSG00000006327	Huh75	IFNA	S18	816.459	TNFRSF12A	16	TNF receptor superfamily member 12A [Source:HGNC Symbol;Acc:HGNC:18152]	protein_coding	51330
ENSG00000006327	Huh75	Mock	S13	1524.15	TNFRSF12A	16	TNF receptor superfamily member 12A [Source:HGNC Symbol;Acc:HGNC:18152]	protein_coding	51330
ENSG00000006327	Huh75	Mock	S14	1598.06	TNFRSF12A	16	TNF receptor superfamily member 12A [Source:HGNC Symbol;Acc:HGNC:18152]	protein_coding	51330
ENSG00000006327	Huh75	Mock	S15	1351	TNFRSF12A	16	TNF receptor superfamily member 12A [Source:HGNC Symbol;Acc:HGNC:18152]	protein_coding	51330
ENSG00000006377	Calu3	IFNA	S40	4.41448	DLX6	7	distal-less homeobox 6 [Source:HGNC Symbol;Acc:HGNC:2919]	protein_coding	1750
ENSG00000006377	Calu3	IFNA	S41	5.41217	DLX6	7	distal-less homeobox 6 [Source:HGNC Symbol;Acc:HGNC:2919]	protein_coding	1750
ENSG00000006377	Calu3	IFNA	S42	13.5662	DLX6	7	distal-less homeobox 6 [Source:HGNC Symbol;Acc:HGNC:2919]	protein_coding	1750
ENSG00000006377	Calu3	Mock	S37	10.2725	DLX6	7	distal-less homeobox 6 [Source:HGNC Symbol;Acc:HGNC:2919]	protein_coding	1750
ENSG00000006377	Calu3	Mock	S38	11.919	DLX6	7	distal-less homeobox 6 [Source:HGNC Symbol;Acc:HGNC:2919]	protein_coding	1750
ENSG00000006377	Calu3	Mock	S39	21.402	DLX6	7	distal-less homeobox 6 [Source:HGNC Symbol;Acc:HGNC:2919]	protein_coding	1750
ENSG00000006377	Huh75	IFNA	S16	120.876	DLX6	7	distal-less homeobox 6 [Source:HGNC Symbol;Acc:HGNC:2919]	protein_coding	1750
ENSG00000006377	Huh75	IFNA	S17	148.476	DLX6	7	distal-less homeobox 6 [Source:HGNC Symbol;Acc:HGNC:2919]	protein_coding	1750
ENSG00000006377	Huh75	IFNA	S18	151.674	DLX6	7	distal-less homeobox 6 [Source:HGNC Symbol;Acc:HGNC:2919]	protein_coding	1750
ENSG00000006377	Huh75	Mock	S13	129.667	DLX6	7	distal-less homeobox 6 [Source:HGNC Symbol;Acc:HGNC:2919]	protein_coding	1750
ENSG00000006377	Huh75	Mock	S14	135.664	DLX6	7	distal-less homeobox 6 [Source:HGNC Symbol;Acc:HGNC:2919]	protein_coding	1750
ENSG00000006377	Huh75	Mock	S15	125.053	DLX6	7	distal-less homeobox 6 [Source:HGNC Symbol;Acc:HGNC:2919]	protein_coding	1750
ENSG00000006432	Calu3	IFNA	S40	1036.3	MAP3K9	14	mitogen-activated protein kinase kinase kinase 9 [Source:HGNC Symbol;Acc:HGNC:6861]	protein_coding	4293
ENSG00000006432	Calu3	IFNA	S41	1032.82	MAP3K9	14	mitogen-activated protein kinase kinase kinase 9 [Source:HGNC Symbol;Acc:HGNC:6861]	protein_coding	4293
ENSG00000006432	Calu3	IFNA	S42	1033.94	MAP3K9	14	mitogen-activated protein kinase kinase kinase 9 [Source:HGNC Symbol;Acc:HGNC:6861]	protein_coding	4293
ENSG00000006432	Calu3	Mock	S37	1113.17	MAP3K9	14	mitogen-activated protein kinase kinase kinase 9 [Source:HGNC Symbol;Acc:HGNC:6861]	protein_coding	4293
ENSG00000006432	Calu3	Mock	S38	1157.14	MAP3K9	14	mitogen-activated protein kinase kinase kinase 9 [Source:HGNC Symbol;Acc:HGNC:6861]	protein_coding	4293
ENSG00000006432	Calu3	Mock	S39	1024.24	MAP3K9	14	mitogen-activated protein kinase kinase kinase 9 [Source:HGNC Symbol;Acc:HGNC:6861]	protein_coding	4293
ENSG00000006432	Huh75	IFNA	S16	365.867	MAP3K9	14	mitogen-activated protein kinase kinase kinase 9 [Source:HGNC Symbol;Acc:HGNC:6861]	protein_coding	4293
ENSG00000006432	Huh75	IFNA	S17	469.291	MAP3K9	14	mitogen-activated protein kinase kinase kinase 9 [Source:HGNC Symbol;Acc:HGNC:6861]	protein_coding	4293
ENSG00000006432	Huh75	IFNA	S18	562.593	MAP3K9	14	mitogen-activated protein kinase kinase kinase 9 [Source:HGNC Symbol;Acc:HGNC:6861]	protein_coding	4293
ENSG00000006432	Huh75	Mock	S13	536.865	MAP3K9	14	mitogen-activated protein kinase kinase kinase 9 [Source:HGNC Symbol;Acc:HGNC:6861]	protein_coding	4293
ENSG00000006432	Huh75	Mock	S14	510.609	MAP3K9	14	mitogen-activated protein kinase kinase kinase 9 [Source:HGNC Symbol;Acc:HGNC:6861]	protein_coding	4293
ENSG00000006432	Huh75	Mock	S15	504.488	MAP3K9	14	mitogen-activated protein kinase kinase kinase 9 [Source:HGNC Symbol;Acc:HGNC:6861]	protein_coding	4293
ENSG00000006451	Calu3	IFNA	S40	2019.62	RALA	7	RAS like proto-oncogene A [Source:HGNC Symbol;Acc:HGNC:9839]	protein_coding	5898
ENSG00000006451	Calu3	IFNA	S41	1800.45	RALA	7	RAS like proto-oncogene A [Source:HGNC Symbol;Acc:HGNC:9839]	protein_coding	5898
ENSG00000006451	Calu3	IFNA	S42	1921.55	RALA	7	RAS like proto-oncogene A [Source:HGNC Symbol;Acc:HGNC:9839]	protein_coding	5898
ENSG00000006451	Calu3	Mock	S37	1845.32	RALA	7	RAS like proto-oncogene A [Source:HGNC Symbol;Acc:HGNC:9839]	protein_coding	5898
ENSG00000006451	Calu3	Mock	S38	1986.5	RALA	7	RAS like proto-oncogene A [Source:HGNC Symbol;Acc:HGNC:9839]	protein_coding	5898
ENSG00000006451	Calu3	Mock	S39	1820.19	RALA	7	RAS like proto-oncogene A [Source:HGNC Symbol;Acc:HGNC:9839]	protein_coding	5898
ENSG00000006451	Huh75	IFNA	S16	1534.7	RALA	7	RAS like proto-oncogene A [Source:HGNC Symbol;Acc:HGNC:9839]	protein_coding	5898
ENSG00000006451	Huh75	IFNA	S17	1557.23	RALA	7	RAS like proto-oncogene A [Source:HGNC Symbol;Acc:HGNC:9839]	protein_coding	5898
ENSG00000006451	Huh75	IFNA	S18	1445.75	RALA	7	RAS like proto-oncogene A [Source:HGNC Symbol;Acc:HGNC:9839]	protein_coding	5898
ENSG00000006451	Huh75	Mock	S13	1534.39	RALA	7	RAS like proto-oncogene A [Source:HGNC Symbol;Acc:HGNC:9839]	protein_coding	5898
ENSG00000006451	Huh75	Mock	S14	1443.17	RALA	7	RAS like proto-oncogene A [Source:HGNC Symbol;Acc:HGNC:9839]	protein_coding	5898
ENSG00000006451	Huh75	Mock	S15	1499.57	RALA	7	RAS like proto-oncogene A [Source:HGNC Symbol;Acc:HGNC:9839]	protein_coding	5898
ENSG00000006453	Calu3	IFNA	S40	1496.51	BAIAP2L1	7	BAR/IMD domain containing adaptor protein 2 like 1 [Source:HGNC Symbol;Acc:HGNC:21649]	protein_coding	55971
ENSG00000006453	Calu3	IFNA	S41	1436.03	BAIAP2L1	7	BAR/IMD domain containing adaptor protein 2 like 1 [Source:HGNC Symbol;Acc:HGNC:21649]	protein_coding	55971
ENSG00000006453	Calu3	IFNA	S42	1248.09	BAIAP2L1	7	BAR/IMD domain containing adaptor protein 2 like 1 [Source:HGNC Symbol;Acc:HGNC:21649]	protein_coding	55971
ENSG00000006453	Calu3	Mock	S37	1225.23	BAIAP2L1	7	BAR/IMD domain containing adaptor protein 2 like 1 [Source:HGNC Symbol;Acc:HGNC:21649]	protein_coding	55971
ENSG00000006453	Calu3	Mock	S38	1297.19	BAIAP2L1	7	BAR/IMD domain containing adaptor protein 2 like 1 [Source:HGNC Symbol;Acc:HGNC:21649]	protein_coding	55971
ENSG00000006453	Calu3	Mock	S39	1454.32	BAIAP2L1	7	BAR/IMD domain containing adaptor protein 2 like 1 [Source:HGNC Symbol;Acc:HGNC:21649]	protein_coding	55971
ENSG00000006453	Huh75	IFNA	S16	1486.13	BAIAP2L1	7	BAR/IMD domain containing adaptor protein 2 like 1 [Source:HGNC Symbol;Acc:HGNC:21649]	protein_coding	55971
ENSG00000006453	Huh75	IFNA	S17	1466.2	BAIAP2L1	7	BAR/IMD domain containing adaptor protein 2 like 1 [Source:HGNC Symbol;Acc:HGNC:21649]	protein_coding	55971
ENSG00000006453	Huh75	IFNA	S18	1446.82	BAIAP2L1	7	BAR/IMD domain containing adaptor protein 2 like 1 [Source:HGNC Symbol;Acc:HGNC:21649]	protein_coding	55971
ENSG00000006453	Huh75	Mock	S13	1322.83	BAIAP2L1	7	BAR/IMD domain containing adaptor protein 2 like 1 [Source:HGNC Symbol;Acc:HGNC:21649]	protein_coding	55971
ENSG00000006453	Huh75	Mock	S14	1306.43	BAIAP2L1	7	BAR/IMD domain containing adaptor protein 2 like 1 [Source:HGNC Symbol;Acc:HGNC:21649]	protein_coding	55971
ENSG00000006453	Huh75	Mock	S15	1327.49	BAIAP2L1	7	BAR/IMD domain containing adaptor protein 2 like 1 [Source:HGNC Symbol;Acc:HGNC:21649]	protein_coding	55971
ENSG00000006459	Calu3	IFNA	S40	218.517	KDM7A	7	lysine demethylase 7A [Source:HGNC Symbol;Acc:HGNC:22224]	protein_coding	80853
ENSG00000006459	Calu3	IFNA	S41	138.01	KDM7A	7	lysine demethylase 7A [Source:HGNC Symbol;Acc:HGNC:22224]	protein_coding	80853
ENSG00000006459	Calu3	IFNA	S42	194.772	KDM7A	7	lysine demethylase 7A [Source:HGNC Symbol;Acc:HGNC:22224]	protein_coding	80853
ENSG00000006459	Calu3	Mock	S37	193.31	KDM7A	7	lysine demethylase 7A [Source:HGNC Symbol;Acc:HGNC:22224]	protein_coding	80853
ENSG00000006459	Calu3	Mock	S38	177.792	KDM7A	7	lysine demethylase 7A [Source:HGNC Symbol;Acc:HGNC:22224]	protein_coding	80853
ENSG00000006459	Calu3	Mock	S39	153.89	KDM7A	7	lysine demethylase 7A [Source:HGNC Symbol;Acc:HGNC:22224]	protein_coding	80853
ENSG00000006459	Huh75	IFNA	S16	342.123	KDM7A	7	lysine demethylase 7A [Source:HGNC Symbol;Acc:HGNC:22224]	protein_coding	80853
ENSG00000006459	Huh75	IFNA	S17	497.573	KDM7A	7	lysine demethylase 7A [Source:HGNC Symbol;Acc:HGNC:22224]	protein_coding	80853
ENSG00000006459	Huh75	IFNA	S18	529.246	KDM7A	7	lysine demethylase 7A [Source:HGNC Symbol;Acc:HGNC:22224]	protein_coding	80853
ENSG00000006459	Huh75	Mock	S13	470.894	KDM7A	7	lysine demethylase 7A [Source:HGNC Symbol;Acc:HGNC:22224]	protein_coding	80853
ENSG00000006459	Huh75	Mock	S14	397.378	KDM7A	7	lysine demethylase 7A [Source:HGNC Symbol;Acc:HGNC:22224]	protein_coding	80853
ENSG00000006459	Huh75	Mock	S15	468.148	KDM7A	7	lysine demethylase 7A [Source:HGNC Symbol;Acc:HGNC:22224]	protein_coding	80853
ENSG00000006468	Calu3	IFNA	S40	656.654	ETV1	7	ETS variant transcription factor 1 [Source:HGNC Symbol;Acc:HGNC:3490]	protein_coding	2115
ENSG00000006468	Calu3	IFNA	S41	638.636	ETV1	7	ETS variant transcription factor 1 [Source:HGNC Symbol;Acc:HGNC:3490]	protein_coding	2115
ENSG00000006468	Calu3	IFNA	S42	614.354	ETV1	7	ETS variant transcription factor 1 [Source:HGNC Symbol;Acc:HGNC:3490]	protein_coding	2115
ENSG00000006468	Calu3	Mock	S37	848.883	ETV1	7	ETS variant transcription factor 1 [Source:HGNC Symbol;Acc:HGNC:3490]	protein_coding	2115
ENSG00000006468	Calu3	Mock	S38	716.134	ETV1	7	ETS variant transcription factor 1 [Source:HGNC Symbol;Acc:HGNC:3490]	protein_coding	2115
ENSG00000006468	Calu3	Mock	S39	678.749	ETV1	7	ETS variant transcription factor 1 [Source:HGNC Symbol;Acc:HGNC:3490]	protein_coding	2115
ENSG00000006468	Huh75	IFNA	S16	371.263	ETV1	7	ETS variant transcription factor 1 [Source:HGNC Symbol;Acc:HGNC:3490]	protein_coding	2115
ENSG00000006468	Huh75	IFNA	S17	393.286	ETV1	7	ETS variant transcription factor 1 [Source:HGNC Symbol;Acc:HGNC:3490]	protein_coding	2115
ENSG00000006468	Huh75	IFNA	S18	429.206	ETV1	7	ETS variant transcription factor 1 [Source:HGNC Symbol;Acc:HGNC:3490]	protein_coding	2115
ENSG00000006468	Huh75	Mock	S13	359.427	ETV1	7	ETS variant transcription factor 1 [Source:HGNC Symbol;Acc:HGNC:3490]	protein_coding	2115
ENSG00000006468	Huh75	Mock	S14	326.875	ETV1	7	ETS variant transcription factor 1 [Source:HGNC Symbol;Acc:HGNC:3490]	protein_coding	2115
ENSG00000006468	Huh75	Mock	S15	354.852	ETV1	7	ETS variant transcription factor 1 [Source:HGNC Symbol;Acc:HGNC:3490]	protein_coding	2115
ENSG00000006530	Calu3	IFNA	S40	636.789	AGK	7	acylglycerol kinase [Source:HGNC Symbol;Acc:HGNC:21869]	protein_coding	55750
ENSG00000006530	Calu3	IFNA	S41	646.754	AGK	7	acylglycerol kinase [Source:HGNC Symbol;Acc:HGNC:21869]	protein_coding	55750
ENSG00000006530	Calu3	IFNA	S42	666.681	AGK	7	acylglycerol kinase [Source:HGNC Symbol;Acc:HGNC:21869]	protein_coding	55750
ENSG00000006530	Calu3	Mock	S37	671.449	AGK	7	acylglycerol kinase [Source:HGNC Symbol;Acc:HGNC:21869]	protein_coding	55750
ENSG00000006530	Calu3	Mock	S38	647.6	AGK	7	acylglycerol kinase [Source:HGNC Symbol;Acc:HGNC:21869]	protein_coding	55750
ENSG00000006530	Calu3	Mock	S39	699.132	AGK	7	acylglycerol kinase [Source:HGNC Symbol;Acc:HGNC:21869]	protein_coding	55750
ENSG00000006530	Huh75	IFNA	S16	687.484	AGK	7	acylglycerol kinase [Source:HGNC Symbol;Acc:HGNC:21869]	protein_coding	55750
ENSG00000006530	Huh75	IFNA	S17	737.963	AGK	7	acylglycerol kinase [Source:HGNC Symbol;Acc:HGNC:21869]	protein_coding	55750
ENSG00000006530	Huh75	IFNA	S18	720.722	AGK	7	acylglycerol kinase [Source:HGNC Symbol;Acc:HGNC:21869]	protein_coding	55750
ENSG00000006530	Huh75	Mock	S13	746.152	AGK	7	acylglycerol kinase [Source:HGNC Symbol;Acc:HGNC:21869]	protein_coding	55750
ENSG00000006530	Huh75	Mock	S14	691.138	AGK	7	acylglycerol kinase [Source:HGNC Symbol;Acc:HGNC:21869]	protein_coding	55750
ENSG00000006530	Huh75	Mock	S15	744.975	AGK	7	acylglycerol kinase [Source:HGNC Symbol;Acc:HGNC:21869]	protein_coding	55750
ENSG00000006534	Calu3	IFNA	S40	882.896	ALDH3B1	11	aldehyde dehydrogenase 3 family member B1 [Source:HGNC Symbol;Acc:HGNC:410]	protein_coding	221
ENSG00000006534	Calu3	IFNA	S41	919.166	ALDH3B1	11	aldehyde dehydrogenase 3 family member B1 [Source:HGNC Symbol;Acc:HGNC:410]	protein_coding	221
ENSG00000006534	Calu3	IFNA	S42	917.656	ALDH3B1	11	aldehyde dehydrogenase 3 family member B1 [Source:HGNC Symbol;Acc:HGNC:410]	protein_coding	221
ENSG00000006534	Calu3	Mock	S37	790.984	ALDH3B1	11	aldehyde dehydrogenase 3 family member B1 [Source:HGNC Symbol;Acc:HGNC:410]	protein_coding	221
ENSG00000006534	Calu3	Mock	S38	824.399	ALDH3B1	11	aldehyde dehydrogenase 3 family member B1 [Source:HGNC Symbol;Acc:HGNC:410]	protein_coding	221
ENSG00000006534	Calu3	Mock	S39	830.601	ALDH3B1	11	aldehyde dehydrogenase 3 family member B1 [Source:HGNC Symbol;Acc:HGNC:410]	protein_coding	221
ENSG00000006534	Huh75	IFNA	S16	77.7062	ALDH3B1	11	aldehyde dehydrogenase 3 family member B1 [Source:HGNC Symbol;Acc:HGNC:410]	protein_coding	221
ENSG00000006534	Huh75	IFNA	S17	83.9599	ALDH3B1	11	aldehyde dehydrogenase 3 family member B1 [Source:HGNC Symbol;Acc:HGNC:410]	protein_coding	221
ENSG00000006534	Huh75	IFNA	S18	95.7377	ALDH3B1	11	aldehyde dehydrogenase 3 family member B1 [Source:HGNC Symbol;Acc:HGNC:410]	protein_coding	221
ENSG00000006534	Huh75	Mock	S13	128.529	ALDH3B1	11	aldehyde dehydrogenase 3 family member B1 [Source:HGNC Symbol;Acc:HGNC:410]	protein_coding	221
ENSG00000006534	Huh75	Mock	S14	134.596	ALDH3B1	11	aldehyde dehydrogenase 3 family member B1 [Source:HGNC Symbol;Acc:HGNC:410]	protein_coding	221
ENSG00000006534	Huh75	Mock	S15	117.571	ALDH3B1	11	aldehyde dehydrogenase 3 family member B1 [Source:HGNC Symbol;Acc:HGNC:410]	protein_coding	221
ENSG00000006555	Calu3	IFNA	S40	174.372	TTC22	1	tetratricopeptide repeat domain 22 [Source:HGNC Symbol;Acc:HGNC:26067]	protein_coding	55001
ENSG00000006555	Calu3	IFNA	S41	256.176	TTC22	1	tetratricopeptide repeat domain 22 [Source:HGNC Symbol;Acc:HGNC:26067]	protein_coding	55001
ENSG00000006555	Calu3	IFNA	S42	230.625	TTC22	1	tetratricopeptide repeat domain 22 [Source:HGNC Symbol;Acc:HGNC:26067]	protein_coding	55001
ENSG00000006555	Calu3	Mock	S37	233.466	TTC22	1	tetratricopeptide repeat domain 22 [Source:HGNC Symbol;Acc:HGNC:26067]	protein_coding	55001
ENSG00000006555	Calu3	Mock	S38	207.59	TTC22	1	tetratricopeptide repeat domain 22 [Source:HGNC Symbol;Acc:HGNC:26067]	protein_coding	55001
ENSG00000006555	Calu3	Mock	S39	232.364	TTC22	1	tetratricopeptide repeat domain 22 [Source:HGNC Symbol;Acc:HGNC:26067]	protein_coding	55001
ENSG00000006555	Huh75	IFNA	S16	104.687	TTC22	1	tetratricopeptide repeat domain 22 [Source:HGNC Symbol;Acc:HGNC:26067]	protein_coding	55001
ENSG00000006555	Huh75	IFNA	S17	107.822	TTC22	1	tetratricopeptide repeat domain 22 [Source:HGNC Symbol;Acc:HGNC:26067]	protein_coding	55001
ENSG00000006555	Huh75	IFNA	S18	86.0563	TTC22	1	tetratricopeptide repeat domain 22 [Source:HGNC Symbol;Acc:HGNC:26067]	protein_coding	55001
ENSG00000006555	Huh75	Mock	S13	62.5584	TTC22	1	tetratricopeptide repeat domain 22 [Source:HGNC Symbol;Acc:HGNC:26067]	protein_coding	55001
ENSG00000006555	Huh75	Mock	S14	85.4576	TTC22	1	tetratricopeptide repeat domain 22 [Source:HGNC Symbol;Acc:HGNC:26067]	protein_coding	55001
ENSG00000006555	Huh75	Mock	S15	69.474	TTC22	1	tetratricopeptide repeat domain 22 [Source:HGNC Symbol;Acc:HGNC:26067]	protein_coding	55001
ENSG00000006576	Calu3	IFNA	S40	925.937	PHTF2	7	putative homeodomain transcription factor 2 [Source:HGNC Symbol;Acc:HGNC:13411]	protein_coding	57157
ENSG00000006576	Calu3	IFNA	S41	810.923	PHTF2	7	putative homeodomain transcription factor 2 [Source:HGNC Symbol;Acc:HGNC:13411]	protein_coding	57157
ENSG00000006576	Calu3	IFNA	S42	822.692	PHTF2	7	putative homeodomain transcription factor 2 [Source:HGNC Symbol;Acc:HGNC:13411]	protein_coding	57157
ENSG00000006576	Calu3	Mock	S37	956.278	PHTF2	7	putative homeodomain transcription factor 2 [Source:HGNC Symbol;Acc:HGNC:13411]	protein_coding	57157
ENSG00000006576	Calu3	Mock	S38	906.839	PHTF2	7	putative homeodomain transcription factor 2 [Source:HGNC Symbol;Acc:HGNC:13411]	protein_coding	57157
ENSG00000006576	Calu3	Mock	S39	910.094	PHTF2	7	putative homeodomain transcription factor 2 [Source:HGNC Symbol;Acc:HGNC:13411]	protein_coding	57157
ENSG00000006576	Huh75	IFNA	S16	399.323	PHTF2	7	putative homeodomain transcription factor 2 [Source:HGNC Symbol;Acc:HGNC:13411]	protein_coding	57157
ENSG00000006576	Huh75	IFNA	S17	358.818	PHTF2	7	putative homeodomain transcription factor 2 [Source:HGNC Symbol;Acc:HGNC:13411]	protein_coding	57157
ENSG00000006576	Huh75	IFNA	S18	429.206	PHTF2	7	putative homeodomain transcription factor 2 [Source:HGNC Symbol;Acc:HGNC:13411]	protein_coding	57157
ENSG00000006576	Huh75	Mock	S13	428.81	PHTF2	7	putative homeodomain transcription factor 2 [Source:HGNC Symbol;Acc:HGNC:13411]	protein_coding	57157
ENSG00000006576	Huh75	Mock	S14	392.037	PHTF2	7	putative homeodomain transcription factor 2 [Source:HGNC Symbol;Acc:HGNC:13411]	protein_coding	57157
ENSG00000006576	Huh75	Mock	S15	417.913	PHTF2	7	putative homeodomain transcription factor 2 [Source:HGNC Symbol;Acc:HGNC:13411]	protein_coding	57157
ENSG00000006606	Calu3	IFNA	S40	0	CCL26	7	C-C motif chemokine ligand 26 [Source:HGNC Symbol;Acc:HGNC:10625]	protein_coding	10344
ENSG00000006606	Calu3	IFNA	S41	3.60811	CCL26	7	C-C motif chemokine ligand 26 [Source:HGNC Symbol;Acc:HGNC:10625]	protein_coding	10344
ENSG00000006606	Calu3	IFNA	S42	0	CCL26	7	C-C motif chemokine ligand 26 [Source:HGNC Symbol;Acc:HGNC:10625]	protein_coding	10344
ENSG00000006606	Calu3	Mock	S37	0	CCL26	7	C-C motif chemokine ligand 26 [Source:HGNC Symbol;Acc:HGNC:10625]	protein_coding	10344
ENSG00000006606	Calu3	Mock	S38	0	CCL26	7	C-C motif chemokine ligand 26 [Source:HGNC Symbol;Acc:HGNC:10625]	protein_coding	10344
ENSG00000006606	Calu3	Mock	S39	0	CCL26	7	C-C motif chemokine ligand 26 [Source:HGNC Symbol;Acc:HGNC:10625]	protein_coding	10344
ENSG00000006606	Huh75	IFNA	S16	0	CCL26	7	C-C motif chemokine ligand 26 [Source:HGNC Symbol;Acc:HGNC:10625]	protein_coding	10344
ENSG00000006606	Huh75	IFNA	S17	0.883788	CCL26	7	C-C motif chemokine ligand 26 [Source:HGNC Symbol;Acc:HGNC:10625]	protein_coding	10344
ENSG00000006606	Huh75	IFNA	S18	0	CCL26	7	C-C motif chemokine ligand 26 [Source:HGNC Symbol;Acc:HGNC:10625]	protein_coding	10344
ENSG00000006606	Huh75	Mock	S13	1.13743	CCL26	7	C-C motif chemokine ligand 26 [Source:HGNC Symbol;Acc:HGNC:10625]	protein_coding	10344
ENSG00000006606	Huh75	Mock	S14	0	CCL26	7	C-C motif chemokine ligand 26 [Source:HGNC Symbol;Acc:HGNC:10625]	protein_coding	10344
ENSG00000006606	Huh75	Mock	S15	1.06883	CCL26	7	C-C motif chemokine ligand 26 [Source:HGNC Symbol;Acc:HGNC:10625]	protein_coding	10344
ENSG00000006607	Calu3	IFNA	S40	1250.4	FARP2	2	FERM, ARH/RhoGEF and pleckstrin domain protein 2 [Source:HGNC Symbol;Acc:HGNC:16460]	protein_coding	9855
ENSG00000006607	Calu3	IFNA	S41	1307.94	FARP2	2	FERM, ARH/RhoGEF and pleckstrin domain protein 2 [Source:HGNC Symbol;Acc:HGNC:16460]	protein_coding	9855
ENSG00000006607	Calu3	IFNA	S42	1251.97	FARP2	2	FERM, ARH/RhoGEF and pleckstrin domain protein 2 [Source:HGNC Symbol;Acc:HGNC:16460]	protein_coding	9855
ENSG00000006607	Calu3	Mock	S37	1145.85	FARP2	2	FERM, ARH/RhoGEF and pleckstrin domain protein 2 [Source:HGNC Symbol;Acc:HGNC:16460]	protein_coding	9855
ENSG00000006607	Calu3	Mock	S38	1255.47	FARP2	2	FERM, ARH/RhoGEF and pleckstrin domain protein 2 [Source:HGNC Symbol;Acc:HGNC:16460]	protein_coding	9855
ENSG00000006607	Calu3	Mock	S39	1185.26	FARP2	2	FERM, ARH/RhoGEF and pleckstrin domain protein 2 [Source:HGNC Symbol;Acc:HGNC:16460]	protein_coding	9855
ENSG00000006607	Huh75	IFNA	S16	997.229	FARP2	2	FERM, ARH/RhoGEF and pleckstrin domain protein 2 [Source:HGNC Symbol;Acc:HGNC:16460]	protein_coding	9855
ENSG00000006607	Huh75	IFNA	S17	1311.54	FARP2	2	FERM, ARH/RhoGEF and pleckstrin domain protein 2 [Source:HGNC Symbol;Acc:HGNC:16460]	protein_coding	9855
ENSG00000006607	Huh75	IFNA	S18	1515.67	FARP2	2	FERM, ARH/RhoGEF and pleckstrin domain protein 2 [Source:HGNC Symbol;Acc:HGNC:16460]	protein_coding	9855
ENSG00000006607	Huh75	Mock	S13	1168.14	FARP2	2	FERM, ARH/RhoGEF and pleckstrin domain protein 2 [Source:HGNC Symbol;Acc:HGNC:16460]	protein_coding	9855
ENSG00000006607	Huh75	Mock	S14	1199.61	FARP2	2	FERM, ARH/RhoGEF and pleckstrin domain protein 2 [Source:HGNC Symbol;Acc:HGNC:16460]	protein_coding	9855
ENSG00000006607	Huh75	Mock	S15	1185.33	FARP2	2	FERM, ARH/RhoGEF and pleckstrin domain protein 2 [Source:HGNC Symbol;Acc:HGNC:16460]	protein_coding	9855
ENSG00000006611	Calu3	IFNA	S40	299.081	USH1C	11	USH1 protein network component harmonin [Source:HGNC Symbol;Acc:HGNC:12597]	protein_coding	10083
ENSG00000006611	Calu3	IFNA	S41	413.129	USH1C	11	USH1 protein network component harmonin [Source:HGNC Symbol;Acc:HGNC:12597]	protein_coding	10083
ENSG00000006611	Calu3	IFNA	S42	336.248	USH1C	11	USH1 protein network component harmonin [Source:HGNC Symbol;Acc:HGNC:12597]	protein_coding	10083
ENSG00000006611	Calu3	Mock	S37	340.861	USH1C	11	USH1 protein network component harmonin [Source:HGNC Symbol;Acc:HGNC:12597]	protein_coding	10083
ENSG00000006611	Calu3	Mock	S38	426.105	USH1C	11	USH1 protein network component harmonin [Source:HGNC Symbol;Acc:HGNC:12597]	protein_coding	10083
ENSG00000006611	Calu3	Mock	S39	475.939	USH1C	11	USH1 protein network component harmonin [Source:HGNC Symbol;Acc:HGNC:12597]	protein_coding	10083
ENSG00000006611	Huh75	IFNA	S16	1828.25	USH1C	11	USH1 protein network component harmonin [Source:HGNC Symbol;Acc:HGNC:12597]	protein_coding	10083
ENSG00000006611	Huh75	IFNA	S17	1871.86	USH1C	11	USH1 protein network component harmonin [Source:HGNC Symbol;Acc:HGNC:12597]	protein_coding	10083
ENSG00000006611	Huh75	IFNA	S18	1948.1	USH1C	11	USH1 protein network component harmonin [Source:HGNC Symbol;Acc:HGNC:12597]	protein_coding	10083
ENSG00000006611	Huh75	Mock	S13	1841.49	USH1C	11	USH1 protein network component harmonin [Source:HGNC Symbol;Acc:HGNC:12597]	protein_coding	10083
ENSG00000006611	Huh75	Mock	S14	1913.18	USH1C	11	USH1 protein network component harmonin [Source:HGNC Symbol;Acc:HGNC:12597]	protein_coding	10083
ENSG00000006611	Huh75	Mock	S15	1830.91	USH1C	11	USH1 protein network component harmonin [Source:HGNC Symbol;Acc:HGNC:12597]	protein_coding	10083
ENSG00000006625	Calu3	IFNA	S40	840.958	GGCT	7	gamma-glutamylcyclotransferase [Source:HGNC Symbol;Acc:HGNC:21705]	protein_coding	79017
ENSG00000006625	Calu3	IFNA	S41	883.987	GGCT	7	gamma-glutamylcyclotransferase [Source:HGNC Symbol;Acc:HGNC:21705]	protein_coding	79017
ENSG00000006625	Calu3	IFNA	S42	782.963	GGCT	7	gamma-glutamylcyclotransferase [Source:HGNC Symbol;Acc:HGNC:21705]	protein_coding	79017
ENSG00000006625	Calu3	Mock	S37	882.503	GGCT	7	gamma-glutamylcyclotransferase [Source:HGNC Symbol;Acc:HGNC:21705]	protein_coding	79017
ENSG00000006625	Calu3	Mock	S38	1011.13	GGCT	7	gamma-glutamylcyclotransferase [Source:HGNC Symbol;Acc:HGNC:21705]	protein_coding	79017
ENSG00000006625	Calu3	Mock	S39	1021.18	GGCT	7	gamma-glutamylcyclotransferase [Source:HGNC Symbol;Acc:HGNC:21705]	protein_coding	79017
ENSG00000006625	Huh75	IFNA	S16	557.974	GGCT	7	gamma-glutamylcyclotransferase [Source:HGNC Symbol;Acc:HGNC:21705]	protein_coding	79017
ENSG00000006625	Huh75	IFNA	S17	417.148	GGCT	7	gamma-glutamylcyclotransferase [Source:HGNC Symbol;Acc:HGNC:21705]	protein_coding	79017
ENSG00000006625	Huh75	IFNA	S18	297.97	GGCT	7	gamma-glutamylcyclotransferase [Source:HGNC Symbol;Acc:HGNC:21705]	protein_coding	79017
ENSG00000006625	Huh75	Mock	S13	605.111	GGCT	7	gamma-glutamylcyclotransferase [Source:HGNC Symbol;Acc:HGNC:21705]	protein_coding	79017
ENSG00000006625	Huh75	Mock	S14	504.2	GGCT	7	gamma-glutamylcyclotransferase [Source:HGNC Symbol;Acc:HGNC:21705]	protein_coding	79017
ENSG00000006625	Huh75	Mock	S15	558.998	GGCT	7	gamma-glutamylcyclotransferase [Source:HGNC Symbol;Acc:HGNC:21705]	protein_coding	79017
ENSG00000006634	Calu3	IFNA	S40	722.871	DBF4	7	DBF4 zinc finger [Source:HGNC Symbol;Acc:HGNC:17364]	protein_coding	10926
ENSG00000006634	Calu3	IFNA	S41	583.612	DBF4	7	DBF4 zinc finger [Source:HGNC Symbol;Acc:HGNC:17364]	protein_coding	10926
ENSG00000006634	Calu3	IFNA	S42	655.053	DBF4	7	DBF4 zinc finger [Source:HGNC Symbol;Acc:HGNC:17364]	protein_coding	10926
ENSG00000006634	Calu3	Mock	S37	633.161	DBF4	7	DBF4 zinc finger [Source:HGNC Symbol;Acc:HGNC:17364]	protein_coding	10926
ENSG00000006634	Calu3	Mock	S38	645.613	DBF4	7	DBF4 zinc finger [Source:HGNC Symbol;Acc:HGNC:17364]	protein_coding	10926
ENSG00000006634	Calu3	Mock	S39	633.906	DBF4	7	DBF4 zinc finger [Source:HGNC Symbol;Acc:HGNC:17364]	protein_coding	10926
ENSG00000006634	Huh75	IFNA	S16	1006.94	DBF4	7	DBF4 zinc finger [Source:HGNC Symbol;Acc:HGNC:17364]	protein_coding	10926
ENSG00000006634	Huh75	IFNA	S17	1026.96	DBF4	7	DBF4 zinc finger [Source:HGNC Symbol;Acc:HGNC:17364]	protein_coding	10926
ENSG00000006634	Huh75	IFNA	S18	1028.37	DBF4	7	DBF4 zinc finger [Source:HGNC Symbol;Acc:HGNC:17364]	protein_coding	10926
ENSG00000006634	Huh75	Mock	S13	939.514	DBF4	7	DBF4 zinc finger [Source:HGNC Symbol;Acc:HGNC:17364]	protein_coding	10926
ENSG00000006634	Huh75	Mock	S14	937.897	DBF4	7	DBF4 zinc finger [Source:HGNC Symbol;Acc:HGNC:17364]	protein_coding	10926
ENSG00000006634	Huh75	Mock	S15	1020.73	DBF4	7	DBF4 zinc finger [Source:HGNC Symbol;Acc:HGNC:17364]	protein_coding	10926
ENSG00000006638	Calu3	IFNA	S40	2.20724	TBXA2R	19	thromboxane A2 receptor [Source:HGNC Symbol;Acc:HGNC:11608]	protein_coding	6915
ENSG00000006638	Calu3	IFNA	S41	0	TBXA2R	19	thromboxane A2 receptor [Source:HGNC Symbol;Acc:HGNC:11608]	protein_coding	6915
ENSG00000006638	Calu3	IFNA	S42	1.93803	TBXA2R	19	thromboxane A2 receptor [Source:HGNC Symbol;Acc:HGNC:11608]	protein_coding	6915
ENSG00000006638	Calu3	Mock	S37	0	TBXA2R	19	thromboxane A2 receptor [Source:HGNC Symbol;Acc:HGNC:11608]	protein_coding	6915
ENSG00000006638	Calu3	Mock	S38	1.9865	TBXA2R	19	thromboxane A2 receptor [Source:HGNC Symbol;Acc:HGNC:11608]	protein_coding	6915
ENSG00000006638	Calu3	Mock	S39	0	TBXA2R	19	thromboxane A2 receptor [Source:HGNC Symbol;Acc:HGNC:11608]	protein_coding	6915
ENSG00000006638	Huh75	IFNA	S16	0	TBXA2R	19	thromboxane A2 receptor [Source:HGNC Symbol;Acc:HGNC:11608]	protein_coding	6915
ENSG00000006638	Huh75	IFNA	S17	0	TBXA2R	19	thromboxane A2 receptor [Source:HGNC Symbol;Acc:HGNC:11608]	protein_coding	6915
ENSG00000006638	Huh75	IFNA	S18	0	TBXA2R	19	thromboxane A2 receptor [Source:HGNC Symbol;Acc:HGNC:11608]	protein_coding	6915
ENSG00000006638	Huh75	Mock	S13	0	TBXA2R	19	thromboxane A2 receptor [Source:HGNC Symbol;Acc:HGNC:11608]	protein_coding	6915
ENSG00000006638	Huh75	Mock	S14	0	TBXA2R	19	thromboxane A2 receptor [Source:HGNC Symbol;Acc:HGNC:11608]	protein_coding	6915
ENSG00000006638	Huh75	Mock	S15	0	TBXA2R	19	thromboxane A2 receptor [Source:HGNC Symbol;Acc:HGNC:11608]	protein_coding	6915
ENSG00000006652	Calu3	IFNA	S40	944.698	IFRD1	7	interferon related developmental regulator 1 [Source:HGNC Symbol;Acc:HGNC:5456]	protein_coding	3475
ENSG00000006652	Calu3	IFNA	S41	830.767	IFRD1	7	interferon related developmental regulator 1 [Source:HGNC Symbol;Acc:HGNC:5456]	protein_coding	3475
ENSG00000006652	Calu3	IFNA	S42	829.475	IFRD1	7	interferon related developmental regulator 1 [Source:HGNC Symbol;Acc:HGNC:5456]	protein_coding	3475
ENSG00000006652	Calu3	Mock	S37	702.267	IFRD1	7	interferon related developmental regulator 1 [Source:HGNC Symbol;Acc:HGNC:5456]	protein_coding	3475
ENSG00000006652	Calu3	Mock	S38	684.35	IFRD1	7	interferon related developmental regulator 1 [Source:HGNC Symbol;Acc:HGNC:5456]	protein_coding	3475
ENSG00000006652	Calu3	Mock	S39	658.366	IFRD1	7	interferon related developmental regulator 1 [Source:HGNC Symbol;Acc:HGNC:5456]	protein_coding	3475
ENSG00000006652	Huh75	IFNA	S16	2024.68	IFRD1	7	interferon related developmental regulator 1 [Source:HGNC Symbol;Acc:HGNC:5456]	protein_coding	3475
ENSG00000006652	Huh75	IFNA	S17	1582.86	IFRD1	7	interferon related developmental regulator 1 [Source:HGNC Symbol;Acc:HGNC:5456]	protein_coding	3475
ENSG00000006652	Huh75	IFNA	S18	1427.46	IFRD1	7	interferon related developmental regulator 1 [Source:HGNC Symbol;Acc:HGNC:5456]	protein_coding	3475
ENSG00000006652	Huh75	Mock	S13	1430.88	IFRD1	7	interferon related developmental regulator 1 [Source:HGNC Symbol;Acc:HGNC:5456]	protein_coding	3475
ENSG00000006652	Huh75	Mock	S14	1564.94	IFRD1	7	interferon related developmental regulator 1 [Source:HGNC Symbol;Acc:HGNC:5456]	protein_coding	3475
ENSG00000006652	Huh75	Mock	S15	1502.78	IFRD1	7	interferon related developmental regulator 1 [Source:HGNC Symbol;Acc:HGNC:5456]	protein_coding	3475
ENSG00000006659	Calu3	IFNA	S40	0	LGALS14	19	galectin 14 [Source:HGNC Symbol;Acc:HGNC:30054]	protein_coding	56891
ENSG00000006659	Calu3	IFNA	S41	0	LGALS14	19	galectin 14 [Source:HGNC Symbol;Acc:HGNC:30054]	protein_coding	56891
ENSG00000006659	Calu3	IFNA	S42	0	LGALS14	19	galectin 14 [Source:HGNC Symbol;Acc:HGNC:30054]	protein_coding	56891
ENSG00000006659	Calu3	Mock	S37	0	LGALS14	19	galectin 14 [Source:HGNC Symbol;Acc:HGNC:30054]	protein_coding	56891
ENSG00000006659	Calu3	Mock	S38	0	LGALS14	19	galectin 14 [Source:HGNC Symbol;Acc:HGNC:30054]	protein_coding	56891
ENSG00000006659	Calu3	Mock	S39	0	LGALS14	19	galectin 14 [Source:HGNC Symbol;Acc:HGNC:30054]	protein_coding	56891
ENSG00000006659	Huh75	IFNA	S16	0	LGALS14	19	galectin 14 [Source:HGNC Symbol;Acc:HGNC:30054]	protein_coding	56891
ENSG00000006659	Huh75	IFNA	S17	0	LGALS14	19	galectin 14 [Source:HGNC Symbol;Acc:HGNC:30054]	protein_coding	56891
ENSG00000006659	Huh75	IFNA	S18	0	LGALS14	19	galectin 14 [Source:HGNC Symbol;Acc:HGNC:30054]	protein_coding	56891
ENSG00000006659	Huh75	Mock	S13	0	LGALS14	19	galectin 14 [Source:HGNC Symbol;Acc:HGNC:30054]	protein_coding	56891
ENSG00000006659	Huh75	Mock	S14	0	LGALS14	19	galectin 14 [Source:HGNC Symbol;Acc:HGNC:30054]	protein_coding	56891
ENSG00000006659	Huh75	Mock	S15	0	LGALS14	19	galectin 14 [Source:HGNC Symbol;Acc:HGNC:30054]	protein_coding	56891
ENSG00000006695	Calu3	IFNA	S40	379.645	COX10	17	cytochrome c oxidase assembly factor heme A:farnesyltransferase COX10 [Source:HGNC Symbol;Acc:HGNC:2260]	protein_coding	1352
ENSG00000006695	Calu3	IFNA	S41	325.632	COX10	17	cytochrome c oxidase assembly factor heme A:farnesyltransferase COX10 [Source:HGNC Symbol;Acc:HGNC:2260]	protein_coding	1352
ENSG00000006695	Calu3	IFNA	S42	425.397	COX10	17	cytochrome c oxidase assembly factor heme A:farnesyltransferase COX10 [Source:HGNC Symbol;Acc:HGNC:2260]	protein_coding	1352
ENSG00000006695	Calu3	Mock	S37	403.43	COX10	17	cytochrome c oxidase assembly factor heme A:farnesyltransferase COX10 [Source:HGNC Symbol;Acc:HGNC:2260]	protein_coding	1352
ENSG00000006695	Calu3	Mock	S38	354.591	COX10	17	cytochrome c oxidase assembly factor heme A:farnesyltransferase COX10 [Source:HGNC Symbol;Acc:HGNC:2260]	protein_coding	1352
ENSG00000006695	Calu3	Mock	S39	385.236	COX10	17	cytochrome c oxidase assembly factor heme A:farnesyltransferase COX10 [Source:HGNC Symbol;Acc:HGNC:2260]	protein_coding	1352
ENSG00000006695	Huh75	IFNA	S16	324.855	COX10	17	cytochrome c oxidase assembly factor heme A:farnesyltransferase COX10 [Source:HGNC Symbol;Acc:HGNC:2260]	protein_coding	1352
ENSG00000006695	Huh75	IFNA	S17	363.237	COX10	17	cytochrome c oxidase assembly factor heme A:farnesyltransferase COX10 [Source:HGNC Symbol;Acc:HGNC:2260]	protein_coding	1352
ENSG00000006695	Huh75	IFNA	S18	380.799	COX10	17	cytochrome c oxidase assembly factor heme A:farnesyltransferase COX10 [Source:HGNC Symbol;Acc:HGNC:2260]	protein_coding	1352
ENSG00000006695	Huh75	Mock	S13	320.754	COX10	17	cytochrome c oxidase assembly factor heme A:farnesyltransferase COX10 [Source:HGNC Symbol;Acc:HGNC:2260]	protein_coding	1352
ENSG00000006695	Huh75	Mock	S14	345.035	COX10	17	cytochrome c oxidase assembly factor heme A:farnesyltransferase COX10 [Source:HGNC Symbol;Acc:HGNC:2260]	protein_coding	1352
ENSG00000006695	Huh75	Mock	S15	307.823	COX10	17	cytochrome c oxidase assembly factor heme A:farnesyltransferase COX10 [Source:HGNC Symbol;Acc:HGNC:2260]	protein_coding	1352
ENSG00000006704	Calu3	IFNA	S40	333.293	GTF2IRD1	7	GTF2I repeat domain containing 1 [Source:HGNC Symbol;Acc:HGNC:4661]	protein_coding	9569
ENSG00000006704	Calu3	IFNA	S41	417.639	GTF2IRD1	7	GTF2I repeat domain containing 1 [Source:HGNC Symbol;Acc:HGNC:4661]	protein_coding	9569
ENSG00000006704	Calu3	IFNA	S42	349.814	GTF2IRD1	7	GTF2I repeat domain containing 1 [Source:HGNC Symbol;Acc:HGNC:4661]	protein_coding	9569
ENSG00000006704	Calu3	Mock	S37	349.266	GTF2IRD1	7	GTF2I repeat domain containing 1 [Source:HGNC Symbol;Acc:HGNC:4661]	protein_coding	9569
ENSG00000006704	Calu3	Mock	S38	418.159	GTF2IRD1	7	GTF2I repeat domain containing 1 [Source:HGNC Symbol;Acc:HGNC:4661]	protein_coding	9569
ENSG00000006704	Calu3	Mock	S39	413.772	GTF2IRD1	7	GTF2I repeat domain containing 1 [Source:HGNC Symbol;Acc:HGNC:4661]	protein_coding	9569
ENSG00000006704	Huh75	IFNA	S16	373.421	GTF2IRD1	7	GTF2I repeat domain containing 1 [Source:HGNC Symbol;Acc:HGNC:4661]	protein_coding	9569
ENSG00000006704	Huh75	IFNA	S17	458.686	GTF2IRD1	7	GTF2I repeat domain containing 1 [Source:HGNC Symbol;Acc:HGNC:4661]	protein_coding	9569
ENSG00000006704	Huh75	IFNA	S18	437.812	GTF2IRD1	7	GTF2I repeat domain containing 1 [Source:HGNC Symbol;Acc:HGNC:4661]	protein_coding	9569
ENSG00000006704	Huh75	Mock	S13	495.918	GTF2IRD1	7	GTF2I repeat domain containing 1 [Source:HGNC Symbol;Acc:HGNC:4661]	protein_coding	9569
ENSG00000006704	Huh75	Mock	S14	462.539	GTF2IRD1	7	GTF2I repeat domain containing 1 [Source:HGNC Symbol;Acc:HGNC:4661]	protein_coding	9569
ENSG00000006704	Huh75	Mock	S15	479.905	GTF2IRD1	7	GTF2I repeat domain containing 1 [Source:HGNC Symbol;Acc:HGNC:4661]	protein_coding	9569
ENSG00000006712	Calu3	IFNA	S40	1582.59	PAF1	19	PAF1 homolog, Paf1/RNA polymerase II complex component [Source:HGNC Symbol;Acc:HGNC:25459]	protein_coding	54623
ENSG00000006712	Calu3	IFNA	S41	1344.02	PAF1	19	PAF1 homolog, Paf1/RNA polymerase II complex component [Source:HGNC Symbol;Acc:HGNC:25459]	protein_coding	54623
ENSG00000006712	Calu3	IFNA	S42	1563.02	PAF1	19	PAF1 homolog, Paf1/RNA polymerase II complex component [Source:HGNC Symbol;Acc:HGNC:25459]	protein_coding	54623
ENSG00000006712	Calu3	Mock	S37	1456.83	PAF1	19	PAF1 homolog, Paf1/RNA polymerase II complex component [Source:HGNC Symbol;Acc:HGNC:25459]	protein_coding	54623
ENSG00000006712	Calu3	Mock	S38	1659.72	PAF1	19	PAF1 homolog, Paf1/RNA polymerase II complex component [Source:HGNC Symbol;Acc:HGNC:25459]	protein_coding	54623
ENSG00000006712	Calu3	Mock	S39	1571.52	PAF1	19	PAF1 homolog, Paf1/RNA polymerase II complex component [Source:HGNC Symbol;Acc:HGNC:25459]	protein_coding	54623
ENSG00000006712	Huh75	IFNA	S16	1411.66	PAF1	19	PAF1 homolog, Paf1/RNA polymerase II complex component [Source:HGNC Symbol;Acc:HGNC:25459]	protein_coding	54623
ENSG00000006712	Huh75	IFNA	S17	1346.89	PAF1	19	PAF1 homolog, Paf1/RNA polymerase II complex component [Source:HGNC Symbol;Acc:HGNC:25459]	protein_coding	54623
ENSG00000006712	Huh75	IFNA	S18	1273.63	PAF1	19	PAF1 homolog, Paf1/RNA polymerase II complex component [Source:HGNC Symbol;Acc:HGNC:25459]	protein_coding	54623
ENSG00000006712	Huh75	Mock	S13	1396.76	PAF1	19	PAF1 homolog, Paf1/RNA polymerase II complex component [Source:HGNC Symbol;Acc:HGNC:25459]	protein_coding	54623
ENSG00000006712	Huh75	Mock	S14	1312.84	PAF1	19	PAF1 homolog, Paf1/RNA polymerase II complex component [Source:HGNC Symbol;Acc:HGNC:25459]	protein_coding	54623
ENSG00000006712	Huh75	Mock	S15	1330.69	PAF1	19	PAF1 homolog, Paf1/RNA polymerase II complex component [Source:HGNC Symbol;Acc:HGNC:25459]	protein_coding	54623
ENSG00000006715	Calu3	IFNA	S40	6537.84	VPS41	7	VPS41 subunit of HOPS complex [Source:HGNC Symbol;Acc:HGNC:12713]	protein_coding	27072
ENSG00000006715	Calu3	IFNA	S41	5706.23	VPS41	7	VPS41 subunit of HOPS complex [Source:HGNC Symbol;Acc:HGNC:12713]	protein_coding	27072
ENSG00000006715	Calu3	IFNA	S42	6234.63	VPS41	7	VPS41 subunit of HOPS complex [Source:HGNC Symbol;Acc:HGNC:12713]	protein_coding	27072
ENSG00000006715	Calu3	Mock	S37	7063.76	VPS41	7	VPS41 subunit of HOPS complex [Source:HGNC Symbol;Acc:HGNC:12713]	protein_coding	27072
ENSG00000006715	Calu3	Mock	S38	6856.41	VPS41	7	VPS41 subunit of HOPS complex [Source:HGNC Symbol;Acc:HGNC:12713]	protein_coding	27072
ENSG00000006715	Calu3	Mock	S39	7083.04	VPS41	7	VPS41 subunit of HOPS complex [Source:HGNC Symbol;Acc:HGNC:12713]	protein_coding	27072
ENSG00000006715	Huh75	IFNA	S16	1023.13	VPS41	7	VPS41 subunit of HOPS complex [Source:HGNC Symbol;Acc:HGNC:12713]	protein_coding	27072
ENSG00000006715	Huh75	IFNA	S17	1050.82	VPS41	7	VPS41 subunit of HOPS complex [Source:HGNC Symbol;Acc:HGNC:12713]	protein_coding	27072
ENSG00000006715	Huh75	IFNA	S18	1284.39	VPS41	7	VPS41 subunit of HOPS complex [Source:HGNC Symbol;Acc:HGNC:12713]	protein_coding	27072
ENSG00000006715	Huh75	Mock	S13	1070.32	VPS41	7	VPS41 subunit of HOPS complex [Source:HGNC Symbol;Acc:HGNC:12713]	protein_coding	27072
ENSG00000006715	Huh75	Mock	S14	1076.77	VPS41	7	VPS41 subunit of HOPS complex [Source:HGNC Symbol;Acc:HGNC:12713]	protein_coding	27072
ENSG00000006715	Huh75	Mock	S15	1137.24	VPS41	7	VPS41 subunit of HOPS complex [Source:HGNC Symbol;Acc:HGNC:12713]	protein_coding	27072
ENSG00000006740	Calu3	IFNA	S40	384.06	ARHGAP44	17	Rho GTPase activating protein 44 [Source:HGNC Symbol;Acc:HGNC:29096]	protein_coding	9912
ENSG00000006740	Calu3	IFNA	S41	373.439	ARHGAP44	17	Rho GTPase activating protein 44 [Source:HGNC Symbol;Acc:HGNC:29096]	protein_coding	9912
ENSG00000006740	Calu3	IFNA	S42	408.924	ARHGAP44	17	Rho GTPase activating protein 44 [Source:HGNC Symbol;Acc:HGNC:29096]	protein_coding	9912
ENSG00000006740	Calu3	Mock	S37	222.26	ARHGAP44	17	Rho GTPase activating protein 44 [Source:HGNC Symbol;Acc:HGNC:29096]	protein_coding	9912
ENSG00000006740	Calu3	Mock	S38	304.928	ARHGAP44	17	Rho GTPase activating protein 44 [Source:HGNC Symbol;Acc:HGNC:29096]	protein_coding	9912
ENSG00000006740	Calu3	Mock	S39	311.858	ARHGAP44	17	Rho GTPase activating protein 44 [Source:HGNC Symbol;Acc:HGNC:29096]	protein_coding	9912
ENSG00000006740	Huh75	IFNA	S16	14.0303	ARHGAP44	17	Rho GTPase activating protein 44 [Source:HGNC Symbol;Acc:HGNC:29096]	protein_coding	9912
ENSG00000006740	Huh75	IFNA	S17	12.373	ARHGAP44	17	Rho GTPase activating protein 44 [Source:HGNC Symbol;Acc:HGNC:29096]	protein_coding	9912
ENSG00000006740	Huh75	IFNA	S18	13.9842	ARHGAP44	17	Rho GTPase activating protein 44 [Source:HGNC Symbol;Acc:HGNC:29096]	protein_coding	9912
ENSG00000006740	Huh75	Mock	S13	7.96198	ARHGAP44	17	Rho GTPase activating protein 44 [Source:HGNC Symbol;Acc:HGNC:29096]	protein_coding	9912
ENSG00000006740	Huh75	Mock	S14	13.8869	ARHGAP44	17	Rho GTPase activating protein 44 [Source:HGNC Symbol;Acc:HGNC:29096]	protein_coding	9912
ENSG00000006740	Huh75	Mock	S15	10.6883	ARHGAP44	17	Rho GTPase activating protein 44 [Source:HGNC Symbol;Acc:HGNC:29096]	protein_coding	9912
ENSG00000006744	Calu3	IFNA	S40	1021.95	ELAC2	17	elaC ribonuclease Z 2 [Source:HGNC Symbol;Acc:HGNC:14198]	protein_coding	60528
ENSG00000006744	Calu3	IFNA	S41	1057.18	ELAC2	17	elaC ribonuclease Z 2 [Source:HGNC Symbol;Acc:HGNC:14198]	protein_coding	60528
ENSG00000006744	Calu3	IFNA	S42	1117.27	ELAC2	17	elaC ribonuclease Z 2 [Source:HGNC Symbol;Acc:HGNC:14198]	protein_coding	60528
ENSG00000006744	Calu3	Mock	S37	1136.51	ELAC2	17	elaC ribonuclease Z 2 [Source:HGNC Symbol;Acc:HGNC:14198]	protein_coding	60528
ENSG00000006744	Calu3	Mock	S38	1115.42	ELAC2	17	elaC ribonuclease Z 2 [Source:HGNC Symbol;Acc:HGNC:14198]	protein_coding	60528
ENSG00000006744	Calu3	Mock	S39	1123.09	ELAC2	17	elaC ribonuclease Z 2 [Source:HGNC Symbol;Acc:HGNC:14198]	protein_coding	60528
ENSG00000006744	Huh75	IFNA	S16	2067.85	ELAC2	17	elaC ribonuclease Z 2 [Source:HGNC Symbol;Acc:HGNC:14198]	protein_coding	60528
ENSG00000006744	Huh75	IFNA	S17	2153.79	ELAC2	17	elaC ribonuclease Z 2 [Source:HGNC Symbol;Acc:HGNC:14198]	protein_coding	60528
ENSG00000006744	Huh75	IFNA	S18	2139.58	ELAC2	17	elaC ribonuclease Z 2 [Source:HGNC Symbol;Acc:HGNC:14198]	protein_coding	60528
ENSG00000006744	Huh75	Mock	S13	1832.39	ELAC2	17	elaC ribonuclease Z 2 [Source:HGNC Symbol;Acc:HGNC:14198]	protein_coding	60528
ENSG00000006744	Huh75	Mock	S14	1790.34	ELAC2	17	elaC ribonuclease Z 2 [Source:HGNC Symbol;Acc:HGNC:14198]	protein_coding	60528
ENSG00000006744	Huh75	Mock	S15	1792.43	ELAC2	17	elaC ribonuclease Z 2 [Source:HGNC Symbol;Acc:HGNC:14198]	protein_coding	60528
ENSG00000006747	Calu3	IFNA	S40	860.823	SCIN	7	scinderin [Source:HGNC Symbol;Acc:HGNC:21695]	protein_coding	85477
ENSG00000006747	Calu3	IFNA	S41	902.028	SCIN	7	scinderin [Source:HGNC Symbol;Acc:HGNC:21695]	protein_coding	85477
ENSG00000006747	Calu3	IFNA	S42	846.918	SCIN	7	scinderin [Source:HGNC Symbol;Acc:HGNC:21695]	protein_coding	85477
ENSG00000006747	Calu3	Mock	S37	1100.09	SCIN	7	scinderin [Source:HGNC Symbol;Acc:HGNC:21695]	protein_coding	85477
ENSG00000006747	Calu3	Mock	S38	1012.12	SCIN	7	scinderin [Source:HGNC Symbol;Acc:HGNC:21695]	protein_coding	85477
ENSG00000006747	Calu3	Mock	S39	1056.85	SCIN	7	scinderin [Source:HGNC Symbol;Acc:HGNC:21695]	protein_coding	85477
ENSG00000006747	Huh75	IFNA	S16	123.035	SCIN	7	scinderin [Source:HGNC Symbol;Acc:HGNC:21695]	protein_coding	85477
ENSG00000006747	Huh75	IFNA	S17	138.755	SCIN	7	scinderin [Source:HGNC Symbol;Acc:HGNC:21695]	protein_coding	85477
ENSG00000006747	Huh75	IFNA	S18	136.614	SCIN	7	scinderin [Source:HGNC Symbol;Acc:HGNC:21695]	protein_coding	85477
ENSG00000006747	Huh75	Mock	S13	75.0701	SCIN	7	scinderin [Source:HGNC Symbol;Acc:HGNC:21695]	protein_coding	85477
ENSG00000006747	Huh75	Mock	S14	86.5258	SCIN	7	scinderin [Source:HGNC Symbol;Acc:HGNC:21695]	protein_coding	85477
ENSG00000006747	Huh75	Mock	S15	107.952	SCIN	7	scinderin [Source:HGNC Symbol;Acc:HGNC:21695]	protein_coding	85477
ENSG00000006756	Calu3	IFNA	S40	921.522	ARSD	X	arylsulfatase D [Source:HGNC Symbol;Acc:HGNC:717]	protein_coding	414
ENSG00000006756	Calu3	IFNA	S41	1012.07	ARSD	X	arylsulfatase D [Source:HGNC Symbol;Acc:HGNC:717]	protein_coding	414
ENSG00000006756	Calu3	IFNA	S42	984.517	ARSD	X	arylsulfatase D [Source:HGNC Symbol;Acc:HGNC:717]	protein_coding	414
ENSG00000006756	Calu3	Mock	S37	919.857	ARSD	X	arylsulfatase D [Source:HGNC Symbol;Acc:HGNC:717]	protein_coding	414
ENSG00000006756	Calu3	Mock	S38	1002.19	ARSD	X	arylsulfatase D [Source:HGNC Symbol;Acc:HGNC:717]	protein_coding	414
ENSG00000006756	Calu3	Mock	S39	1047.68	ARSD	X	arylsulfatase D [Source:HGNC Symbol;Acc:HGNC:717]	protein_coding	414
ENSG00000006756	Huh75	IFNA	S16	165.126	ARSD	X	arylsulfatase D [Source:HGNC Symbol;Acc:HGNC:717]	protein_coding	414
ENSG00000006756	Huh75	IFNA	S17	174.99	ARSD	X	arylsulfatase D [Source:HGNC Symbol;Acc:HGNC:717]	protein_coding	414
ENSG00000006756	Huh75	IFNA	S18	185.021	ARSD	X	arylsulfatase D [Source:HGNC Symbol;Acc:HGNC:717]	protein_coding	414
ENSG00000006756	Huh75	Mock	S13	119.43	ARSD	X	arylsulfatase D [Source:HGNC Symbol;Acc:HGNC:717]	protein_coding	414
ENSG00000006756	Huh75	Mock	S14	124.982	ARSD	X	arylsulfatase D [Source:HGNC Symbol;Acc:HGNC:717]	protein_coding	414
ENSG00000006756	Huh75	Mock	S15	130.397	ARSD	X	arylsulfatase D [Source:HGNC Symbol;Acc:HGNC:717]	protein_coding	414
ENSG00000006757	Calu3	IFNA	S40	118.087	PNPLA4	X	patatin like phospholipase domain containing 4 [Source:HGNC Symbol;Acc:HGNC:24887]	protein_coding	8228
ENSG00000006757	Calu3	IFNA	S41	147.031	PNPLA4	X	patatin like phospholipase domain containing 4 [Source:HGNC Symbol;Acc:HGNC:24887]	protein_coding	8228
ENSG00000006757	Calu3	IFNA	S42	144.383	PNPLA4	X	patatin like phospholipase domain containing 4 [Source:HGNC Symbol;Acc:HGNC:24887]	protein_coding	8228
ENSG00000006757	Calu3	Mock	S37	148.485	PNPLA4	X	patatin like phospholipase domain containing 4 [Source:HGNC Symbol;Acc:HGNC:24887]	protein_coding	8228
ENSG00000006757	Calu3	Mock	S38	124.156	PNPLA4	X	patatin like phospholipase domain containing 4 [Source:HGNC Symbol;Acc:HGNC:24887]	protein_coding	8228
ENSG00000006757	Calu3	Mock	S39	144.718	PNPLA4	X	patatin like phospholipase domain containing 4 [Source:HGNC Symbol;Acc:HGNC:24887]	protein_coding	8228
ENSG00000006757	Huh75	IFNA	S16	98.212	PNPLA4	X	patatin like phospholipase domain containing 4 [Source:HGNC Symbol;Acc:HGNC:24887]	protein_coding	8228
ENSG00000006757	Huh75	IFNA	S17	84.8437	PNPLA4	X	patatin like phospholipase domain containing 4 [Source:HGNC Symbol;Acc:HGNC:24887]	protein_coding	8228
ENSG00000006757	Huh75	IFNA	S18	33.3468	PNPLA4	X	patatin like phospholipase domain containing 4 [Source:HGNC Symbol;Acc:HGNC:24887]	protein_coding	8228
ENSG00000006757	Huh75	Mock	S13	152.415	PNPLA4	X	patatin like phospholipase domain containing 4 [Source:HGNC Symbol;Acc:HGNC:24887]	protein_coding	8228
ENSG00000006757	Huh75	Mock	S14	144.21	PNPLA4	X	patatin like phospholipase domain containing 4 [Source:HGNC Symbol;Acc:HGNC:24887]	protein_coding	8228
ENSG00000006757	Huh75	Mock	S15	114.365	PNPLA4	X	patatin like phospholipase domain containing 4 [Source:HGNC Symbol;Acc:HGNC:24887]	protein_coding	8228
ENSG00000006788	Calu3	IFNA	S40	0	MYH13	17	myosin heavy chain 13 [Source:HGNC Symbol;Acc:HGNC:7571]	protein_coding	8735
ENSG00000006788	Calu3	IFNA	S41	0	MYH13	17	myosin heavy chain 13 [Source:HGNC Symbol;Acc:HGNC:7571]	protein_coding	8735
ENSG00000006788	Calu3	IFNA	S42	0	MYH13	17	myosin heavy chain 13 [Source:HGNC Symbol;Acc:HGNC:7571]	protein_coding	8735
ENSG00000006788	Calu3	Mock	S37	0	MYH13	17	myosin heavy chain 13 [Source:HGNC Symbol;Acc:HGNC:7571]	protein_coding	8735
ENSG00000006788	Calu3	Mock	S38	0	MYH13	17	myosin heavy chain 13 [Source:HGNC Symbol;Acc:HGNC:7571]	protein_coding	8735
ENSG00000006788	Calu3	Mock	S39	0	MYH13	17	myosin heavy chain 13 [Source:HGNC Symbol;Acc:HGNC:7571]	protein_coding	8735
ENSG00000006788	Huh75	IFNA	S16	0	MYH13	17	myosin heavy chain 13 [Source:HGNC Symbol;Acc:HGNC:7571]	protein_coding	8735
ENSG00000006788	Huh75	IFNA	S17	0	MYH13	17	myosin heavy chain 13 [Source:HGNC Symbol;Acc:HGNC:7571]	protein_coding	8735
ENSG00000006788	Huh75	IFNA	S18	0	MYH13	17	myosin heavy chain 13 [Source:HGNC Symbol;Acc:HGNC:7571]	protein_coding	8735
ENSG00000006788	Huh75	Mock	S13	0	MYH13	17	myosin heavy chain 13 [Source:HGNC Symbol;Acc:HGNC:7571]	protein_coding	8735
ENSG00000006788	Huh75	Mock	S14	0	MYH13	17	myosin heavy chain 13 [Source:HGNC Symbol;Acc:HGNC:7571]	protein_coding	8735
ENSG00000006788	Huh75	Mock	S15	0	MYH13	17	myosin heavy chain 13 [Source:HGNC Symbol;Acc:HGNC:7571]	protein_coding	8735
ENSG00000006831	Calu3	IFNA	S40	3375.97	ADIPOR2	12	adiponectin receptor 2 [Source:HGNC Symbol;Acc:HGNC:24041]	protein_coding	79602
ENSG00000006831	Calu3	IFNA	S41	2955.04	ADIPOR2	12	adiponectin receptor 2 [Source:HGNC Symbol;Acc:HGNC:24041]	protein_coding	79602
ENSG00000006831	Calu3	IFNA	S42	3293.68	ADIPOR2	12	adiponectin receptor 2 [Source:HGNC Symbol;Acc:HGNC:24041]	protein_coding	79602
ENSG00000006831	Calu3	Mock	S37	3422.62	ADIPOR2	12	adiponectin receptor 2 [Source:HGNC Symbol;Acc:HGNC:24041]	protein_coding	79602
ENSG00000006831	Calu3	Mock	S38	3514.12	ADIPOR2	12	adiponectin receptor 2 [Source:HGNC Symbol;Acc:HGNC:24041]	protein_coding	79602
ENSG00000006831	Calu3	Mock	S39	3404.95	ADIPOR2	12	adiponectin receptor 2 [Source:HGNC Symbol;Acc:HGNC:24041]	protein_coding	79602
ENSG00000006831	Huh75	IFNA	S16	3760.12	ADIPOR2	12	adiponectin receptor 2 [Source:HGNC Symbol;Acc:HGNC:24041]	protein_coding	79602
ENSG00000006831	Huh75	IFNA	S17	4018.58	ADIPOR2	12	adiponectin receptor 2 [Source:HGNC Symbol;Acc:HGNC:24041]	protein_coding	79602
ENSG00000006831	Huh75	IFNA	S18	3844.57	ADIPOR2	12	adiponectin receptor 2 [Source:HGNC Symbol;Acc:HGNC:24041]	protein_coding	79602
ENSG00000006831	Huh75	Mock	S13	3427.06	ADIPOR2	12	adiponectin receptor 2 [Source:HGNC Symbol;Acc:HGNC:24041]	protein_coding	79602
ENSG00000006831	Huh75	Mock	S14	3496.28	ADIPOR2	12	adiponectin receptor 2 [Source:HGNC Symbol;Acc:HGNC:24041]	protein_coding	79602
ENSG00000006831	Huh75	Mock	S15	3386.06	ADIPOR2	12	adiponectin receptor 2 [Source:HGNC Symbol;Acc:HGNC:24041]	protein_coding	79602
ENSG00000006837	Calu3	IFNA	S40	26.4869	CDKL3	5	cyclin dependent kinase like 3 [Source:HGNC Symbol;Acc:HGNC:15483]	protein_coding	51265
ENSG00000006837	Calu3	IFNA	S41	26.1588	CDKL3	5	cyclin dependent kinase like 3 [Source:HGNC Symbol;Acc:HGNC:15483]	protein_coding	51265
ENSG00000006837	Calu3	IFNA	S42	30.0394	CDKL3	5	cyclin dependent kinase like 3 [Source:HGNC Symbol;Acc:HGNC:15483]	protein_coding	51265
ENSG00000006837	Calu3	Mock	S37	12.1402	CDKL3	5	cyclin dependent kinase like 3 [Source:HGNC Symbol;Acc:HGNC:15483]	protein_coding	51265
ENSG00000006837	Calu3	Mock	S38	28.8043	CDKL3	5	cyclin dependent kinase like 3 [Source:HGNC Symbol;Acc:HGNC:15483]	protein_coding	51265
ENSG00000006837	Calu3	Mock	S39	33.6317	CDKL3	5	cyclin dependent kinase like 3 [Source:HGNC Symbol;Acc:HGNC:15483]	protein_coding	51265
ENSG00000006837	Huh75	IFNA	S16	20.5058	CDKL3	5	cyclin dependent kinase like 3 [Source:HGNC Symbol;Acc:HGNC:15483]	protein_coding	51265
ENSG00000006837	Huh75	IFNA	S17	14.1406	CDKL3	5	cyclin dependent kinase like 3 [Source:HGNC Symbol;Acc:HGNC:15483]	protein_coding	51265
ENSG00000006837	Huh75	IFNA	S18	11.8327	CDKL3	5	cyclin dependent kinase like 3 [Source:HGNC Symbol;Acc:HGNC:15483]	protein_coding	51265
ENSG00000006837	Huh75	Mock	S13	13.6491	CDKL3	5	cyclin dependent kinase like 3 [Source:HGNC Symbol;Acc:HGNC:15483]	protein_coding	51265
ENSG00000006837	Huh75	Mock	S14	7.47754	CDKL3	5	cyclin dependent kinase like 3 [Source:HGNC Symbol;Acc:HGNC:15483]	protein_coding	51265
ENSG00000006837	Huh75	Mock	S15	6.41298	CDKL3	5	cyclin dependent kinase like 3 [Source:HGNC Symbol;Acc:HGNC:15483]	protein_coding	51265
ENSG00000007001	Calu3	IFNA	S40	1.10362	UPP2	2	uridine phosphorylase 2 [Source:HGNC Symbol;Acc:HGNC:23061]	protein_coding	151531
ENSG00000007001	Calu3	IFNA	S41	5.41217	UPP2	2	uridine phosphorylase 2 [Source:HGNC Symbol;Acc:HGNC:23061]	protein_coding	151531
ENSG00000007001	Calu3	IFNA	S42	0	UPP2	2	uridine phosphorylase 2 [Source:HGNC Symbol;Acc:HGNC:23061]	protein_coding	151531
ENSG00000007001	Calu3	Mock	S37	9.33865	UPP2	2	uridine phosphorylase 2 [Source:HGNC Symbol;Acc:HGNC:23061]	protein_coding	151531
ENSG00000007001	Calu3	Mock	S38	8.93926	UPP2	2	uridine phosphorylase 2 [Source:HGNC Symbol;Acc:HGNC:23061]	protein_coding	151531
ENSG00000007001	Calu3	Mock	S39	1.01914	UPP2	2	uridine phosphorylase 2 [Source:HGNC Symbol;Acc:HGNC:23061]	protein_coding	151531
ENSG00000007001	Huh75	IFNA	S16	6.47551	UPP2	2	uridine phosphorylase 2 [Source:HGNC Symbol;Acc:HGNC:23061]	protein_coding	151531
ENSG00000007001	Huh75	IFNA	S17	7.0703	UPP2	2	uridine phosphorylase 2 [Source:HGNC Symbol;Acc:HGNC:23061]	protein_coding	151531
ENSG00000007001	Huh75	IFNA	S18	0	UPP2	2	uridine phosphorylase 2 [Source:HGNC Symbol;Acc:HGNC:23061]	protein_coding	151531
ENSG00000007001	Huh75	Mock	S13	14.7865	UPP2	2	uridine phosphorylase 2 [Source:HGNC Symbol;Acc:HGNC:23061]	protein_coding	151531
ENSG00000007001	Huh75	Mock	S14	4.27288	UPP2	2	uridine phosphorylase 2 [Source:HGNC Symbol;Acc:HGNC:23061]	protein_coding	151531
ENSG00000007001	Huh75	Mock	S15	8.55065	UPP2	2	uridine phosphorylase 2 [Source:HGNC Symbol;Acc:HGNC:23061]	protein_coding	151531
ENSG00000007038	Calu3	IFNA	S40	0	PRSS21	16	serine protease 21 [Source:HGNC Symbol;Acc:HGNC:9485]	protein_coding	10942
ENSG00000007038	Calu3	IFNA	S41	0	PRSS21	16	serine protease 21 [Source:HGNC Symbol;Acc:HGNC:9485]	protein_coding	10942
ENSG00000007038	Calu3	IFNA	S42	0	PRSS21	16	serine protease 21 [Source:HGNC Symbol;Acc:HGNC:9485]	protein_coding	10942
ENSG00000007038	Calu3	Mock	S37	0	PRSS21	16	serine protease 21 [Source:HGNC Symbol;Acc:HGNC:9485]	protein_coding	10942
ENSG00000007038	Calu3	Mock	S38	0	PRSS21	16	serine protease 21 [Source:HGNC Symbol;Acc:HGNC:9485]	protein_coding	10942
ENSG00000007038	Calu3	Mock	S39	0	PRSS21	16	serine protease 21 [Source:HGNC Symbol;Acc:HGNC:9485]	protein_coding	10942
ENSG00000007038	Huh75	IFNA	S16	0	PRSS21	16	serine protease 21 [Source:HGNC Symbol;Acc:HGNC:9485]	protein_coding	10942
ENSG00000007038	Huh75	IFNA	S17	0	PRSS21	16	serine protease 21 [Source:HGNC Symbol;Acc:HGNC:9485]	protein_coding	10942
ENSG00000007038	Huh75	IFNA	S18	0	PRSS21	16	serine protease 21 [Source:HGNC Symbol;Acc:HGNC:9485]	protein_coding	10942
ENSG00000007038	Huh75	Mock	S13	0	PRSS21	16	serine protease 21 [Source:HGNC Symbol;Acc:HGNC:9485]	protein_coding	10942
ENSG00000007038	Huh75	Mock	S14	0	PRSS21	16	serine protease 21 [Source:HGNC Symbol;Acc:HGNC:9485]	protein_coding	10942
ENSG00000007038	Huh75	Mock	S15	0	PRSS21	16	serine protease 21 [Source:HGNC Symbol;Acc:HGNC:9485]	protein_coding	10942
ENSG00000007047	Calu3	IFNA	S40	588.229	MARK4	19	microtubule affinity regulating kinase 4 [Source:HGNC Symbol;Acc:HGNC:13538]	protein_coding	57787
ENSG00000007047	Calu3	IFNA	S41	720.72	MARK4	19	microtubule affinity regulating kinase 4 [Source:HGNC Symbol;Acc:HGNC:13538]	protein_coding	57787
ENSG00000007047	Calu3	IFNA	S42	669.588	MARK4	19	microtubule affinity regulating kinase 4 [Source:HGNC Symbol;Acc:HGNC:13538]	protein_coding	57787
ENSG00000007047	Calu3	Mock	S37	629.425	MARK4	19	microtubule affinity regulating kinase 4 [Source:HGNC Symbol;Acc:HGNC:13538]	protein_coding	57787
ENSG00000007047	Calu3	Mock	S38	739.972	MARK4	19	microtubule affinity regulating kinase 4 [Source:HGNC Symbol;Acc:HGNC:13538]	protein_coding	57787
ENSG00000007047	Calu3	Mock	S39	708.304	MARK4	19	microtubule affinity regulating kinase 4 [Source:HGNC Symbol;Acc:HGNC:13538]	protein_coding	57787
ENSG00000007047	Huh75	IFNA	S16	439.256	MARK4	19	microtubule affinity regulating kinase 4 [Source:HGNC Symbol;Acc:HGNC:13538]	protein_coding	57787
ENSG00000007047	Huh75	IFNA	S17	544.413	MARK4	19	microtubule affinity regulating kinase 4 [Source:HGNC Symbol;Acc:HGNC:13538]	protein_coding	57787
ENSG00000007047	Huh75	IFNA	S18	518.489	MARK4	19	microtubule affinity regulating kinase 4 [Source:HGNC Symbol;Acc:HGNC:13538]	protein_coding	57787
ENSG00000007047	Huh75	Mock	S13	503.88	MARK4	19	microtubule affinity regulating kinase 4 [Source:HGNC Symbol;Acc:HGNC:13538]	protein_coding	57787
ENSG00000007047	Huh75	Mock	S14	535.178	MARK4	19	microtubule affinity regulating kinase 4 [Source:HGNC Symbol;Acc:HGNC:13538]	protein_coding	57787
ENSG00000007047	Huh75	Mock	S15	510.901	MARK4	19	microtubule affinity regulating kinase 4 [Source:HGNC Symbol;Acc:HGNC:13538]	protein_coding	57787
ENSG00000007062	Calu3	IFNA	S40	1006.5	PROM1	4	prominin 1 [Source:HGNC Symbol;Acc:HGNC:9454]	protein_coding	8842
ENSG00000007062	Calu3	IFNA	S41	842.494	PROM1	4	prominin 1 [Source:HGNC Symbol;Acc:HGNC:9454]	protein_coding	8842
ENSG00000007062	Calu3	IFNA	S42	877.926	PROM1	4	prominin 1 [Source:HGNC Symbol;Acc:HGNC:9454]	protein_coding	8842
ENSG00000007062	Calu3	Mock	S37	833.942	PROM1	4	prominin 1 [Source:HGNC Symbol;Acc:HGNC:9454]	protein_coding	8842
ENSG00000007062	Calu3	Mock	S38	934.65	PROM1	4	prominin 1 [Source:HGNC Symbol;Acc:HGNC:9454]	protein_coding	8842
ENSG00000007062	Calu3	Mock	S39	871.367	PROM1	4	prominin 1 [Source:HGNC Symbol;Acc:HGNC:9454]	protein_coding	8842
ENSG00000007062	Huh75	IFNA	S16	5125.37	PROM1	4	prominin 1 [Source:HGNC Symbol;Acc:HGNC:9454]	protein_coding	8842
[truncated: 701,117+ more rows]
