# Supplementary material for: A genome-wide arrayed CRISPR screen identifies PLSCR1 as an intrinsic barrier to SARS-CoV-2 entry that recent virus variants have evolved to resist
Source: PLoS Biol. 2024 Sep 24;22(9):e3002767. doi: 10.1371/journal.pbio.3002767 (PMC11486371; doi:10.1371/journal.pbio.3002767)
Supplement: S5 Table — (XLSX) [file pbio.3002767.s019.xlsx]

## Sheet: Supp Table 05 mRNA-seq IFN trea
Gene.stable.ID	Gene	Chromosome	Gene.description	Biotype	Entrezgene	baseMean	log2FoldChange	lfcSE	stat	pvalue	padj	Sample.cell	Sample.treatment	Baseline.cell	Baseline.treatment
ENSG00000227205	PFN1P9	1	profilin 1 pseudogene 9 [Source:HGNC Symbol;Acc:HGNC:42991]	processed_pseudogene	NA	0	NA	NA	NA	NA	NA	Calu3	IFNA	Calu3	Mock
ENSG00000227205	PFN1P9	1	profilin 1 pseudogene 9 [Source:HGNC Symbol;Acc:HGNC:42991]	processed_pseudogene	NA	0	NA	NA	NA	NA	NA	Huh75	IFNA	Huh75	Mock
ENSG00000226446	NOTCH2P1	1	notch 2 pseudogene 1 [Source:HGNC Symbol;Acc:HGNC:44253]	processed_pseudogene	NA	0.0187601	0	8.24541	0	1	NA	Calu3	IFNA	Calu3	Mock
ENSG00000226446	NOTCH2P1	1	notch 2 pseudogene 1 [Source:HGNC Symbol;Acc:HGNC:44253]	processed_pseudogene	NA	0.0187601	0	8.24541	0	1	NA	Huh75	IFNA	Huh75	Mock
ENSG00000134249	ADAM30	1	ADAM metallopeptidase domain 30 [Source:HGNC Symbol;Acc:HGNC:208]	protein_coding	11085	0.0382562	0	8.24541	0	1	NA	Calu3	IFNA	Calu3	Mock
ENSG00000134249	ADAM30	1	ADAM metallopeptidase domain 30 [Source:HGNC Symbol;Acc:HGNC:208]	protein_coding	11085	0.0382562	0	8.24541	0	1	NA	Huh75	IFNA	Huh75	Mock
ENSG00000134250	NOTCH2	1	notch receptor 2 [Source:HGNC Symbol;Acc:HGNC:7882]	protein_coding	4853	3125.35	-0.214815	0.119488	-1.79779	0.07221	0.411886	Calu3	IFNA	Calu3	Mock
ENSG00000134250	NOTCH2	1	notch receptor 2 [Source:HGNC Symbol;Acc:HGNC:7882]	protein_coding	4853	3125.35	-0.213334	0.119458	-1.78585	0.0741243	0.26877	Huh75	IFNA	Huh75	Mock
ENSG00000273406	AC245008.1	1	novel transcript	lncRNA	NA	0.118957	-0.95203	8.24541	-0.115462	0.908079	NA	Calu3	IFNA	Calu3	Mock
ENSG00000273406	AC245008.1	1	novel transcript	lncRNA	NA	0.118957	0	8.24541	0	1	NA	Huh75	IFNA	Huh75	Mock
ENSG00000207149	RNU6-465P	1	RNA, U6 small nuclear 465, pseudogene [Source:HGNC Symbol;Acc:HGNC:47428]	snRNA	NA	0	NA	NA	NA	NA	NA	Calu3	IFNA	Calu3	Mock
ENSG00000207149	RNU6-465P	1	RNA, U6 small nuclear 465, pseudogene [Source:HGNC Symbol;Acc:HGNC:47428]	snRNA	NA	0	NA	NA	NA	NA	NA	Huh75	IFNA	Huh75	Mock
ENSG00000265808	SEC22B	1	SEC22 homolog B, vesicle trafficking protein (gene/pseudogene) [Source:HGNC Symbol;Acc:HGNC:10700]	protein_coding	9554	2014.51	0.104208	0.0869342	1.1987	0.230644	0.684827	Calu3	IFNA	Calu3	Mock
ENSG00000265808	SEC22B	1	SEC22 homolog B, vesicle trafficking protein (gene/pseudogene) [Source:HGNC Symbol;Acc:HGNC:10700]	protein_coding	9554	2014.51	0.103073	0.0830106	1.24169	0.214352	0.488901	Huh75	IFNA	Huh75	Mock
ENSG00000274642	AC244669.2	1	phosphodiesterase 4D interacting protein (PDE4DIP) pseudogene	unprocessed_pseudogene	NA	1.8541	0	2.35014	0	1	NA	Calu3	IFNA	Calu3	Mock
ENSG00000274642	AC244669.2	1	phosphodiesterase 4D interacting protein (PDE4DIP) pseudogene	unprocessed_pseudogene	NA	1.8541	0.0770825	1.77075	0.0435311	0.965278	NA	Huh75	IFNA	Huh75	Mock
ENSG00000223804	AC244669.1	1	Poly [ADP-ribose] polymerase 8 (PARP8) pseudogene	transcribed_unprocessed_pseudogene	NA	83.9436	-0.0160966	0.326363	-0.0493212	0.960663	1	Calu3	IFNA	Calu3	Mock
ENSG00000223804	AC244669.1	1	Poly [ADP-ribose] polymerase 8 (PARP8) pseudogene	transcribed_unprocessed_pseudogene	NA	83.9436	-0.167311	0.266677	-0.627394	0.530401	0.772944	Huh75	IFNA	Huh75	Mock
ENSG00000273727	U1	1	U1 spliceosomal RNA [Source:RFAM;Acc:RF00003]	snRNA	NA	0.956204	0.971527	2.88922	0.336259	0.736676	NA	Calu3	IFNA	Calu3	Mock
ENSG00000273727	U1	1	U1 spliceosomal RNA [Source:RFAM;Acc:RF00003]	snRNA	NA	0.956204	-0.234509	2.64106	-0.0887934	0.929246	NA	Huh75	IFNA	Huh75	Mock
ENSG00000270231	NBPF8	1	NBPF member 8 [Source:HGNC Symbol;Acc:HGNC:31990]	transcribed_unprocessed_pseudogene	728841	429.951	-0.172981	0.154244	-1.12147	0.262087	0.712375	Calu3	IFNA	Calu3	Mock
ENSG00000270231	NBPF8	1	NBPF member 8 [Source:HGNC Symbol;Acc:HGNC:31990]	transcribed_unprocessed_pseudogene	728841	429.951	0.0874715	0.148596	0.588655	0.556093	0.791156	Huh75	IFNA	Huh75	Mock
ENSG00000270392	PFN1P2	1	profilin 1 pseudogene 2 [Source:HGNC Symbol;Acc:HGNC:24298]	transcribed_processed_pseudogene	767846	21.9644	0.00929908	0.560197	0.0165997	0.986756	1	Calu3	IFNA	Calu3	Mock
ENSG00000270392	PFN1P2	1	profilin 1 pseudogene 2 [Source:HGNC Symbol;Acc:HGNC:24298]	transcribed_processed_pseudogene	767846	21.9644	0.309794	0.526529	0.588369	0.556284	0.791287	Huh75	IFNA	Huh75	Mock
ENSG00000275131	AC241952.1	1	phosphodiesterase 4D interacting protein (PDE4DIP) pseudogene	transcribed_unprocessed_pseudogene	NA	139.439	0.353902	0.275755	1.2834	0.199353	0.646127	Calu3	IFNA	Calu3	Mock
ENSG00000275131	AC241952.1	1	phosphodiesterase 4D interacting protein (PDE4DIP) pseudogene	transcribed_unprocessed_pseudogene	NA	139.439	-0.234432	0.227744	-1.02937	0.303306	0.591031	Huh75	IFNA	Huh75	Mock
ENSG00000273136	NBPF26	1	NBPF member 26 [Source:HGNC Symbol;Acc:HGNC:49571]	protein_coding	101060684	185.108	0.118729	0.219912	0.539891	0.589273	0.897483	Calu3	IFNA	Calu3	Mock
ENSG00000273136	NBPF26	1	NBPF member 26 [Source:HGNC Symbol;Acc:HGNC:49571]	protein_coding	101060684	185.108	-0.067588	0.225187	-0.300141	0.76407	0.9128	Huh75	IFNA	Huh75	Mock
ENSG00000275538	RNVU1-19	1	RNA, variant U1 small nuclear 19 [Source:HGNC Symbol;Acc:HGNC:48324]	snRNA	101954277	0.462613	0	3.6719	0	1	NA	Calu3	IFNA	Calu3	Mock
ENSG00000275538	RNVU1-19	1	RNA, variant U1 small nuclear 19 [Source:HGNC Symbol;Acc:HGNC:48324]	snRNA	101954277	0.462613	-1.02246	3.62309	-0.282207	0.777785	NA	Huh75	IFNA	Huh75	Mock
ENSG00000263353	PPIAL4A	1	peptidylprolyl isomerase A like 4A [Source:HGNC Symbol;Acc:HGNC:24369]	protein_coding	653505	0.0358978	0	8.24541	0	1	NA	Calu3	IFNA	Calu3	Mock
ENSG00000263353	PPIAL4A	1	peptidylprolyl isomerase A like 4A [Source:HGNC Symbol;Acc:HGNC:24369]	protein_coding	653505	0.0358978	0	8.24541	0	1	NA	Huh75	IFNA	Huh75	Mock
ENSG00000281741	AC241377.3	1	TEC	TEC	NA	28.6232	0.105262	0.532183	0.197793	0.843207	0.984902	Calu3	IFNA	Calu3	Mock
ENSG00000281741	AC241377.3	1	TEC	TEC	NA	28.6232	-0.210345	0.411576	-0.511072	0.609301	0.827066	Huh75	IFNA	Huh75	Mock
ENSG00000226067	LINC00623	1	long intergenic non-protein coding RNA 623 [Source:HGNC Symbol;Acc:HGNC:44252]	lncRNA	NA	124.626	0.00256475	0.315811	0.00812115	0.99352	1	Calu3	IFNA	Calu3	Mock
ENSG00000226067	LINC00623	1	long intergenic non-protein coding RNA 623 [Source:HGNC Symbol;Acc:HGNC:44252]	lncRNA	NA	124.626	0.314494	0.260381	1.20782	0.227116	0.504764	Huh75	IFNA	Huh75	Mock
ENSG00000277610	RNVU1-4	1	RNA, variant U1 small nuclear 4 [Source:HGNC Symbol;Acc:HGNC:48312]	snRNA	101954264	2.68953	0.387038	1.58924	0.243537	0.80759	NA	Calu3	IFNA	Calu3	Mock
ENSG00000277610	RNVU1-4	1	RNA, variant U1 small nuclear 4 [Source:HGNC Symbol;Acc:HGNC:48312]	snRNA	101954264	2.68953	1.75968	1.31347	1.33972	0.180338	NA	Huh75	IFNA	Huh75	Mock
ENSG00000285215	AC241377.4	1	novel pseudogene, similar to phosphodiesterase 4D interacting protein PDE4DIP	transcribed_unprocessed_pseudogene	NA	4.29754	0.896488	1.78211	0.503048	0.61493	NA	Calu3	IFNA	Calu3	Mock
ENSG00000285215	AC241377.4	1	novel pseudogene, similar to phosphodiesterase 4D interacting protein PDE4DIP	transcribed_unprocessed_pseudogene	NA	4.29754	-1.31083	1.0163	-1.28981	0.197118	NA	Huh75	IFNA	Huh75	Mock
ENSG00000275585	AC241377.2	1	phosphodiesterase 4D interacting protein (PDE4DIP) pseudogene	transcribed_unprocessed_pseudogene	101929798	0.788711	-0.952058	3.08594	-0.308514	0.757691	NA	Calu3	IFNA	Calu3	Mock
ENSG00000275585	AC241377.2	1	phosphodiesterase 4D interacting protein (PDE4DIP) pseudogene	transcribed_unprocessed_pseudogene	101929798	0.788711	0.573877	2.9093	0.197256	0.843627	NA	Huh75	IFNA	Huh75	Mock
ENSG00000275296	AC241377.1	1	ubiquitin-conjugating enzyme E2D 4 (putative) (UBE2D4) pseudogene	processed_pseudogene	NA	0	NA	NA	NA	NA	NA	Calu3	IFNA	Calu3	Mock
ENSG00000275296	AC241377.1	1	ubiquitin-conjugating enzyme E2D 4 (putative) (UBE2D4) pseudogene	processed_pseudogene	NA	0	NA	NA	NA	NA	NA	Huh75	IFNA	Huh75	Mock
ENSG00000198019	FCGR1B	1	Fc fragment of IgG receptor Ib [Source:HGNC Symbol;Acc:HGNC:3614]	protein_coding	NA	0.221367	-0.95203	8.24541	-0.115462	0.908079	NA	Calu3	IFNA	Calu3	Mock
ENSG00000198019	FCGR1B	1	Fc fragment of IgG receptor Ib [Source:HGNC Symbol;Acc:HGNC:3614]	protein_coding	NA	0.221367	0	8.24541	0	1	NA	Huh75	IFNA	Huh75	Mock
ENSG00000234998	AC244453.3	1	novel transcript, antisense to FCGR1B	lncRNA	NA	0.169575	-1.86471	8.22366	-0.226749	0.820619	NA	Calu3	IFNA	Calu3	Mock
ENSG00000234998	AC244453.3	1	novel transcript, antisense to FCGR1B	lncRNA	NA	0.169575	2.703	8.19372	0.329887	0.741485	NA	Huh75	IFNA	Huh75	Mock
ENSG00000233029	AC244453.2	1	novel transcript	lncRNA	NA	0.810599	2.05301	2.91197	0.705026	0.480794	NA	Calu3	IFNA	Calu3	Mock
ENSG00000233029	AC244453.2	1	novel transcript	lncRNA	NA	0.810599	0.848483	3.16194	0.268342	0.788436	NA	Huh75	IFNA	Huh75	Mock
ENSG00000223345	H2BP1	1	H2B histone pseudogene 1 [Source:HGNC Symbol;Acc:HGNC:20560]	transcribed_unprocessed_pseudogene	NA	0.440582	0	5.8002	0	1	NA	Calu3	IFNA	Calu3	Mock
ENSG00000223345	H2BP1	1	H2B histone pseudogene 1 [Source:HGNC Symbol;Acc:HGNC:20560]	transcribed_unprocessed_pseudogene	NA	0.440582	2.74256	5.70293	0.480904	0.630585	NA	Huh75	IFNA	Huh75	Mock
ENSG00000227193	AC244453.1	1	novel transcript	lncRNA	NA	0.527647	0	5.38236	0	1	NA	Calu3	IFNA	Calu3	Mock
ENSG00000227193	AC244453.1	1	novel transcript	lncRNA	NA	0.527647	0	5.38236	0	1	NA	Huh75	IFNA	Huh75	Mock
ENSG00000213244	H3P4	1	H3 histone pseudogene 4 [Source:HGNC Symbol;Acc:HGNC:43797]	unprocessed_pseudogene	NA	0.234825	0	8.24541	0	1	NA	Calu3	IFNA	Calu3	Mock
ENSG00000213244	H3P4	1	H3 histone pseudogene 4 [Source:HGNC Symbol;Acc:HGNC:43797]	unprocessed_pseudogene	NA	0.234825	0	8.24541	0	1	NA	Huh75	IFNA	Huh75	Mock
ENSG00000268993	RPL22P6	1	ribosomal protein L22 pseudogene 6 [Source:HGNC Symbol;Acc:HGNC:36473]	processed_pseudogene	NA	0.25261	1.74036	8.2304	0.211455	0.832532	NA	Calu3	IFNA	Calu3	Mock
ENSG00000268993	RPL22P6	1	ribosomal protein L22 pseudogene 6 [Source:HGNC Symbol;Acc:HGNC:36473]	processed_pseudogene	NA	0.25261	1.83927	8.22056	0.22374	0.822959	NA	Huh75	IFNA	Huh75	Mock
ENSG00000188610	FAM72B	1	family with sequence similarity 72 member B [Source:HGNC Symbol;Acc:HGNC:24805]	protein_coding	653820	148.41	0.213751	0.142348	1.50161	0.133199	0.539819	Calu3	IFNA	Calu3	Mock
ENSG00000188610	FAM72B	1	family with sequence similarity 72 member B [Source:HGNC Symbol;Acc:HGNC:24805]	protein_coding	653820	148.41	-0.237223	0.153059	-1.54988	0.121171	0.358524	Huh75	IFNA	Huh75	Mock
ENSG00000171943	SRGAP2C	1	SLIT-ROBO Rho GTPase activating protein 2C [Source:HGNC Symbol;Acc:HGNC:30584]	protein_coding	653464	277.368	-0.0762721	0.154226	-0.494548	0.620919	0.913477	Calu3	IFNA	Calu3	Mock
ENSG00000171943	SRGAP2C	1	SLIT-ROBO Rho GTPase activating protein 2C [Source:HGNC Symbol;Acc:HGNC:30584]	protein_coding	653464	277.368	0.417906	0.138684	3.01337	0.00258361	0.0278314	Huh75	IFNA	Huh75	Mock
ENSG00000275129	AC243994.1	1	RAP1, GTP-GDP dissociation stimulator 1 (RAP1GDS1) pseudogene	processed_pseudogene	NA	0.343837	3.34639	7.09122	0.471906	0.636994	NA	Calu3	IFNA	Calu3	Mock
ENSG00000275129	AC243994.1	1	RAP1, GTP-GDP dissociation stimulator 1 (RAP1GDS1) pseudogene	processed_pseudogene	NA	0.343837	2.09274	7.09452	0.29498	0.768009	NA	Huh75	IFNA	Huh75	Mock
ENSG00000230806	SRGAP2-AS1	1	SRGAP2 antisense RNA 1 [Source:HGNC Symbol;Acc:HGNC:40902]	lncRNA	100873165	0.854537	1.7824	2.53505	0.703101	0.481993	NA	Calu3	IFNA	Calu3	Mock
ENSG00000230806	SRGAP2-AS1	1	SRGAP2 antisense RNA 1 [Source:HGNC Symbol;Acc:HGNC:40902]	lncRNA	100873165	0.854537	0.84432	2.51398	0.335849	0.736985	NA	Huh75	IFNA	Huh75	Mock
ENSG00000227082	LINC02798	1	long intergenic non-protein coding RNA 2798 [Source:HGNC Symbol;Acc:HGNC:54323]	lncRNA	NA	1.6066	2.20986	1.83178	1.2064	0.227663	NA	Calu3	IFNA	Calu3	Mock
ENSG00000227082	LINC02798	1	long intergenic non-protein coding RNA 2798 [Source:HGNC Symbol;Acc:HGNC:54323]	lncRNA	NA	1.6066	0.192437	1.51779	0.126788	0.899109	NA	Huh75	IFNA	Huh75	Mock
ENSG00000228826	AL592494.1	1	novel transcript	lncRNA	NA	0.642782	-1.83111	2.44318	-0.749476	0.45357	NA	Calu3	IFNA	Calu3	Mock
ENSG00000228826	AL592494.1	1	novel transcript	lncRNA	NA	0.642782	-1.11759	2.26255	-0.493953	0.62134	NA	Huh75	IFNA	Huh75	Mock
ENSG00000233432	MTIF2P1	1	mitochondrial translational initiation factor 2 pseudogene 1 [Source:HGNC Symbol;Acc:HGNC:14861]	processed_pseudogene	NA	0.665611	-1.57372	2.6743	-0.588459	0.556224	NA	Calu3	IFNA	Calu3	Mock
ENSG00000233432	MTIF2P1	1	mitochondrial translational initiation factor 2 pseudogene 1 [Source:HGNC Symbol;Acc:HGNC:14861]	processed_pseudogene	NA	0.665611	-0.229821	2.82473	-0.0813603	0.935155	NA	Huh75	IFNA	Huh75	Mock
ENSG00000272583	AL592494.2	1	novel transcript	lncRNA	NA	9.90509	-0.455578	0.629113	-0.724158	0.468968	0.855208	Calu3	IFNA	Calu3	Mock
ENSG00000272583	AL592494.2	1	novel transcript	lncRNA	NA	9.90509	-1.2664	0.675237	-1.87549	0.060726	NA	Huh75	IFNA	Huh75	Mock
ENSG00000231752	EMBP1	1	embigin pseudogene 1 [Source:HGNC Symbol;Acc:HGNC:38661]	transcribed_unprocessed_pseudogene	647121	83.1434	-0.187203	0.291646	-0.641886	0.520947	0.876917	Calu3	IFNA	Calu3	Mock
ENSG00000231752	EMBP1	1	embigin pseudogene 1 [Source:HGNC Symbol;Acc:HGNC:38661]	transcribed_unprocessed_pseudogene	647121	83.1434	0.010126	0.255646	0.0396096	0.968404	1	Huh75	IFNA	Huh75	Mock
ENSG00000224857	LINC01691	1	long intergenic non-protein coding RNA 1691 [Source:HGNC Symbol;Acc:HGNC:52479]	lncRNA	NA	3.63185	0.636012	0.922941	0.689114	0.490751	NA	Calu3	IFNA	Calu3	Mock
ENSG00000224857	LINC01691	1	long intergenic non-protein coding RNA 1691 [Source:HGNC Symbol;Acc:HGNC:52479]	lncRNA	NA	3.63185	0.422452	0.904729	0.466937	0.640545	NA	Huh75	IFNA	Huh75	Mock
ENSG00000276118	AC242852.1	1	transmembrane protein 128 (TMEM128) pseudogene	unprocessed_pseudogene	NA	0	NA	NA	NA	NA	NA	Calu3	IFNA	Calu3	Mock
ENSG00000276118	AC242852.1	1	transmembrane protein 128 (TMEM128) pseudogene	unprocessed_pseudogene	NA	0	NA	NA	NA	NA	NA	Huh75	IFNA	Huh75	Mock
ENSG00000277095	AC242852.2	1	otopetrin 1 (OTOP1) pseudogene	unprocessed_pseudogene	NA	0.345192	0	8.24541	0	1	NA	Calu3	IFNA	Calu3	Mock
ENSG00000277095	AC242852.2	1	otopetrin 1 (OTOP1) pseudogene	unprocessed_pseudogene	NA	0.345192	-1.65304	8.20156	-0.201552	0.840267	NA	Huh75	IFNA	Huh75	Mock
ENSG00000277702	AC239859.5	1	lymphocyte-specific protein 1 (LSP1) pseudogene	unprocessed_pseudogene	NA	62.6306	0	1.68377	0	1	1	Calu3	IFNA	Calu3	Mock
ENSG00000277702	AC239859.5	1	lymphocyte-specific protein 1 (LSP1) pseudogene	unprocessed_pseudogene	NA	62.6306	-0.144978	0.266058	-0.544913	0.585813	0.811203	Huh75	IFNA	Huh75	Mock
ENSG00000252830	RNA5SP533	1	RNA, 5S ribosomal pseudogene 533 [Source:HGNC Symbol;Acc:HGNC:53802]	rRNA	NA	0	NA	NA	NA	NA	NA	Calu3	IFNA	Calu3	Mock
ENSG00000252830	RNA5SP533	1	RNA, 5S ribosomal pseudogene 533 [Source:HGNC Symbol;Acc:HGNC:53802]	rRNA	NA	0	NA	NA	NA	NA	NA	Huh75	IFNA	Huh75	Mock
ENSG00000264145	AC239859.3	1	dopamine receptor D5 (DRD5) pseudogene	processed_pseudogene	NA	0	NA	NA	NA	NA	NA	Calu3	IFNA	Calu3	Mock
ENSG00000264145	AC239859.3	1	dopamine receptor D5 (DRD5) pseudogene	processed_pseudogene	NA	0	NA	NA	NA	NA	NA	Huh75	IFNA	Huh75	Mock
ENSG00000274927	AC239859.4	1	lysine (K)-specific methyltransferase 2C (KMT2C) pseudogene	unprocessed_pseudogene	NA	0.0213656	0	8.24541	0	1	NA	Calu3	IFNA	Calu3	Mock
ENSG00000274927	AC239859.4	1	lysine (K)-specific methyltransferase 2C (KMT2C) pseudogene	unprocessed_pseudogene	NA	0.0213656	0	8.24541	0	1	NA	Huh75	IFNA	Huh75	Mock
ENSG00000242943	NKAIN1P1	1	NKAIN1 pseudogene 1 [Source:HGNC Symbol;Acc:HGNC:38593]	processed_pseudogene	NA	0	NA	NA	NA	NA	NA	Calu3	IFNA	Calu3	Mock
ENSG00000242943	NKAIN1P1	1	NKAIN1 pseudogene 1 [Source:HGNC Symbol;Acc:HGNC:38593]	processed_pseudogene	NA	0	NA	NA	NA	NA	NA	Huh75	IFNA	Huh75	Mock
ENSG00000223495	AC239859.2	1	kinase suppressor of ras 1 (KSR1) pseudogene	processed_pseudogene	NA	0.148808	0	8.24541	0	1	NA	Calu3	IFNA	Calu3	Mock
ENSG00000223495	AC239859.2	1	kinase suppressor of ras 1 (KSR1) pseudogene	processed_pseudogene	NA	0.148808	-1.0675	8.22187	-0.129837	0.896695	NA	Huh75	IFNA	Huh75	Mock
ENSG00000235887	LINC02799	1	long intergenic non-protein coding RNA 2799 [Source:HGNC Symbol;Acc:HGNC:54324]	lncRNA	NA	0.109855	0	8.24541	0	1	NA	Calu3	IFNA	Calu3	Mock
ENSG00000235887	LINC02799	1	long intergenic non-protein coding RNA 2799 [Source:HGNC Symbol;Acc:HGNC:54324]	lncRNA	NA	0.109855	-1.98639	8.22371	-0.241545	0.809133	NA	Huh75	IFNA	Huh75	Mock
ENSG00000203825	AC239859.1	1	phosphodiesterase 4D interacting protein (myomegalin) (PDE4DIP) pseudogene	unprocessed_pseudogene	NA	0	NA	NA	NA	NA	NA	Calu3	IFNA	Calu3	Mock
ENSG00000203825	AC239859.1	1	phosphodiesterase 4D interacting protein (myomegalin) (PDE4DIP) pseudogene	unprocessed_pseudogene	NA	0	NA	NA	NA	NA	NA	Huh75	IFNA	Huh75	Mock
ENSG00000179571	NBPF17P	1	NBPF member 17, pseudogene [Source:HGNC Symbol;Acc:HGNC:31997]	unprocessed_pseudogene	NA	0	NA	NA	NA	NA	NA	Calu3	IFNA	Calu3	Mock
ENSG00000179571	NBPF17P	1	NBPF member 17, pseudogene [Source:HGNC Symbol;Acc:HGNC:31997]	unprocessed_pseudogene	NA	0	NA	NA	NA	NA	NA	Huh75	IFNA	Huh75	Mock
ENSG00000226028	PFN1P12	1	profilin 1 pseudogene 12 [Source:HGNC Symbol;Acc:HGNC:42995]	processed_pseudogene	NA	0	NA	NA	NA	NA	NA	Calu3	IFNA	Calu3	Mock
ENSG00000226028	PFN1P12	1	profilin 1 pseudogene 12 [Source:HGNC Symbol;Acc:HGNC:42995]	processed_pseudogene	NA	0	NA	NA	NA	NA	NA	Huh75	IFNA	Huh75	Mock
ENSG00000202167	RNU1-114P	1	RNA, U1 small nuclear 114, pseudogene [Source:HGNC Symbol;Acc:HGNC:48456]	snRNA	NA	0	NA	NA	NA	NA	NA	Calu3	IFNA	Calu3	Mock
ENSG00000202167	RNU1-114P	1	RNA, U1 small nuclear 114, pseudogene [Source:HGNC Symbol;Acc:HGNC:48456]	snRNA	NA	0	NA	NA	NA	NA	NA	Huh75	IFNA	Huh75	Mock
ENSG00000207349	RNVU1-17	1	RNA, variant U1 small nuclear 17 [Source:HGNC Symbol;Acc:HGNC:48322]	snRNA	101954269	0	NA	NA	NA	NA	NA	Calu3	IFNA	Calu3	Mock
ENSG00000207349	RNVU1-17	1	RNA, variant U1 small nuclear 17 [Source:HGNC Symbol;Acc:HGNC:48322]	snRNA	101954269	0	NA	NA	NA	NA	NA	Huh75	IFNA	Huh75	Mock
ENSG00000252826	RNVU1-23	1	RNA, variant U1 small nuclear 23 [Source:HGNC Symbol;Acc:HGNC:48434]	snRNA	NA	0	NA	NA	NA	NA	NA	Calu3	IFNA	Calu3	Mock
ENSG00000252826	RNVU1-23	1	RNA, variant U1 small nuclear 23 [Source:HGNC Symbol;Acc:HGNC:48434]	snRNA	NA	0	NA	NA	NA	NA	NA	Huh75	IFNA	Huh75	Mock
ENSG00000206737	RNVU1-18	1	RNA, variant U1 small nuclear 18 [Source:HGNC Symbol;Acc:HGNC:37496]	snRNA	26863	0.150104	0	8.24541	0	1	NA	Calu3	IFNA	Calu3	Mock
ENSG00000206737	RNVU1-18	1	RNA, variant U1 small nuclear 18 [Source:HGNC Symbol;Acc:HGNC:37496]	snRNA	26863	0.150104	0	8.24541	0	1	NA	Huh75	IFNA	Huh75	Mock
ENSG00000232721	AC239800.2	1	novel transcript	lncRNA	NA	0	NA	NA	NA	NA	NA	Calu3	IFNA	Calu3	Mock
ENSG00000232721	AC239800.2	1	novel transcript	lncRNA	NA	0	NA	NA	NA	NA	NA	Huh75	IFNA	Huh75	Mock
ENSG00000223779	AC239800.1	1	novel pseudogene, similar to phosphodiesterase 4D interacting protein PDE4DIP	unprocessed_pseudogene	NA	0.0216301	0	8.24541	0	1	NA	Calu3	IFNA	Calu3	Mock
ENSG00000223779	AC239800.1	1	novel pseudogene, similar to phosphodiesterase 4D interacting protein PDE4DIP	unprocessed_pseudogene	NA	0.0216301	0	8.24541	0	1	NA	Huh75	IFNA	Huh75	Mock
ENSG00000242352	FAM91A3P	1	family with sequence similarity 91 member A3, pseudogene [Source:HGNC Symbol;Acc:HGNC:32273]	transcribed_processed_pseudogene	NA	0.172153	0.00973378	8.24541	0.00118051	0.999058	NA	Calu3	IFNA	Calu3	Mock
ENSG00000242352	FAM91A3P	1	family with sequence similarity 91 member A3, pseudogene [Source:HGNC Symbol;Acc:HGNC:32273]	transcribed_processed_pseudogene	NA	0.172153	0	8.24541	0	1	NA	Huh75	IFNA	Huh75	Mock
ENSG00000270962	AC239800.3	1	NHP2 non-histone chromosome protein 2-like 1 (S. cerevisiae) (NHP2L1) pseudogene	processed_pseudogene	NA	0.0427311	0	8.24541	0	1	NA	Calu3	IFNA	Calu3	Mock
ENSG00000270962	AC239800.3	1	NHP2 non-histone chromosome protein 2-like 1 (S. cerevisiae) (NHP2L1) pseudogene	processed_pseudogene	NA	0.0427311	0	8.24541	0	1	NA	Huh75	IFNA	Huh75	Mock
ENSG00000263590	LINC02591	1	long intergenic non-protein coding RNA 2591 [Source:HGNC Symbol;Acc:HGNC:53901]	lncRNA	103091866	0.196354	0	8.16652	0	1	NA	Calu3	IFNA	Calu3	Mock
ENSG00000263590	LINC02591	1	long intergenic non-protein coding RNA 2591 [Source:HGNC Symbol;Acc:HGNC:53901]	lncRNA	103091866	0.196354	-1.07507	8.16652	-0.131644	0.895266	NA	Huh75	IFNA	Huh75	Mock
ENSG00000252105	RNU1-143P	1	RNA, U1 small nuclear 143, pseudogene [Source:HGNC Symbol;Acc:HGNC:48485]	snRNA	NA	0.249226	-0.632135	8.19028	-0.0771811	0.938479	NA	Calu3	IFNA	Calu3	Mock
ENSG00000252105	RNU1-143P	1	RNA, U1 small nuclear 143, pseudogene [Source:HGNC Symbol;Acc:HGNC:48485]	snRNA	NA	0.249226	0	8.24541	0	1	NA	Huh75	IFNA	Huh75	Mock
ENSG00000233430	AC239798.1	1	phosphodiesterase 4D interacting protein (PDE4DIP) pseudogene	unprocessed_pseudogene	NA	0.0213656	0	8.24541	0	1	NA	Calu3	IFNA	Calu3	Mock
ENSG00000233430	AC239798.1	1	phosphodiesterase 4D interacting protein (PDE4DIP) pseudogene	unprocessed_pseudogene	NA	0.0213656	0	8.24541	0	1	NA	Huh75	IFNA	Huh75	Mock
ENSG00000237503	AC239798.2	1	ubiquitin-conjugating enzyme E2D 4 (putative) (UBE2D4) pseudogene	processed_pseudogene	NA	0	NA	NA	NA	NA	NA	Calu3	IFNA	Calu3	Mock
ENSG00000237503	AC239798.2	1	ubiquitin-conjugating enzyme E2D 4 (putative) (UBE2D4) pseudogene	processed_pseudogene	NA	0	NA	NA	NA	NA	NA	Huh75	IFNA	Huh75	Mock
ENSG00000265531	FCGR1CP	1	Fc fragment of IgG receptor Ic, pseudogene [Source:HGNC Symbol;Acc:HGNC:3615]	unprocessed_pseudogene	NA	0.0211252	0	8.24541	0	1	NA	Calu3	IFNA	Calu3	Mock
ENSG00000265531	FCGR1CP	1	Fc fragment of IgG receptor Ic, pseudogene [Source:HGNC Symbol;Acc:HGNC:3615]	unprocessed_pseudogene	NA	0.0211252	0	8.24541	0	1	NA	Huh75	IFNA	Huh75	Mock
ENSG00000234571	H2BP2	1	H2B histone pseudogene 2 [Source:HGNC Symbol;Acc:HGNC:20654]	transcribed_unprocessed_pseudogene	NA	0.164779	0.971498	8.24541	0.117823	0.906208	NA	Calu3	IFNA	Calu3	Mock
ENSG00000234571	H2BP2	1	H2B histone pseudogene 2 [Source:HGNC Symbol;Acc:HGNC:20654]	transcribed_unprocessed_pseudogene	NA	0.164779	0	8.24541	0	1	NA	Huh75	IFNA	Huh75	Mock
ENSG00000273213	H3-2	1	H3.2 histone (putative) [Source:HGNC Symbol;Acc:HGNC:32060]	protein_coding	440686	0.0753131	0	8.24541	0	1	NA	Calu3	IFNA	Calu3	Mock
ENSG00000273213	H3-2	1	H3.2 histone (putative) [Source:HGNC Symbol;Acc:HGNC:32060]	protein_coding	440686	0.0753131	0	8.24541	0	1	NA	Huh75	IFNA	Huh75	Mock
ENSG00000230186	AC246680.1	1	novel transcript	lncRNA	NA	0.0397389	-1.77856	8.22751	-0.216173	0.828853	NA	Calu3	IFNA	Calu3	Mock
ENSG00000230186	AC246680.1	1	novel transcript	lncRNA	NA	0.0397389	0	8.24541	0	1	NA	Huh75	IFNA	Huh75	Mock
ENSG00000268074	RPL22P5	1	ribosomal protein L22 pseudogene 5 [Source:HGNC Symbol;Acc:HGNC:37022]	processed_pseudogene	NA	0	NA	NA	NA	NA	NA	Calu3	IFNA	Calu3	Mock
ENSG00000268074	RPL22P5	1	ribosomal protein L22 pseudogene 5 [Source:HGNC Symbol;Acc:HGNC:37022]	processed_pseudogene	NA	0	NA	NA	NA	NA	NA	Huh75	IFNA	Huh75	Mock
ENSG00000263513	FAM72C	1	family with sequence similarity 72 member C [Source:HGNC Symbol;Acc:HGNC:30602]	protein_coding	554282	29.9326	-0.086555	0.30247	-0.286161	0.774755	0.963654	Calu3	IFNA	Calu3	Mock
ENSG00000263513	FAM72C	1	family with sequence similarity 72 member C [Source:HGNC Symbol;Acc:HGNC:30602]	protein_coding	554282	29.9326	-0.759398	0.666878	-1.13874	0.254813	0.538634	Huh75	IFNA	Huh75	Mock
ENSG00000270872	SRGAP2D	1	SLIT-ROBO Rho GTPase activating protein 2D (pseudogene) [Source:HGNC Symbol;Acc:HGNC:43932]	unprocessed_pseudogene	NA	41.6168	0.286171	0.330594	0.865627	0.386695	0.807795	Calu3	IFNA	Calu3	Mock
ENSG00000270872	SRGAP2D	1	SLIT-ROBO Rho GTPase activating protein 2D (pseudogene) [Source:HGNC Symbol;Acc:HGNC:43932]	unprocessed_pseudogene	NA	41.6168	2.09754	1.3773	1.52293	0.127776	0.370219	Huh75	IFNA	Huh75	Mock
ENSG00000276674	IGKV1OR1-1	1	immunoglobulin kappa variable 1/OR1-1 (pseudogene) [Source:HGNC Symbol;Acc:HGNC:5764]	IG_V_pseudogene	NA	0	NA	NA	NA	NA	NA	Calu3	IFNA	Calu3	Mock
ENSG00000276674	IGKV1OR1-1	1	immunoglobulin kappa variable 1/OR1-1 (pseudogene) [Source:HGNC Symbol;Acc:HGNC:5764]	IG_V_pseudogene	NA	0	NA	NA	NA	NA	NA	Huh75	IFNA	Huh75	Mock
ENSG00000275075	AC244015.1	1	transmembrane protein 128 (TMEM128) pseudogene	processed_pseudogene	NA	0	NA	NA	NA	NA	NA	Calu3	IFNA	Calu3	Mock
ENSG00000275075	AC244015.1	1	transmembrane protein 128 (TMEM128) pseudogene	processed_pseudogene	NA	0	NA	NA	NA	NA	NA	Huh75	IFNA	Huh75	Mock
ENSG00000275767	AC244015.2	1	otopetrin 1 (OTOP1) pseudogene	unprocessed_pseudogene	NA	0	NA	NA	NA	NA	NA	Calu3	IFNA	Calu3	Mock
ENSG00000275767	AC244015.2	1	otopetrin 1 (OTOP1) pseudogene	unprocessed_pseudogene	NA	0	NA	NA	NA	NA	NA	Huh75	IFNA	Huh75	Mock
ENSG00000232527	LINC02802	1	long intergenic non-protein coding RNA 2802 [Source:HGNC Symbol;Acc:HGNC:54326]	lncRNA	645166	4.05092	0	2.06493	0	1	NA	Calu3	IFNA	Calu3	Mock
ENSG00000232527	LINC02802	1	long intergenic non-protein coding RNA 2802 [Source:HGNC Symbol;Acc:HGNC:54326]	lncRNA	645166	4.05092	-0.536474	1.31703	-0.407337	0.683761	NA	Huh75	IFNA	Huh75	Mock
ENSG00000276442	RNA5SP529	1	RNA, 5S ribosomal pseudogene 529 [Source:HGNC Symbol;Acc:HGNC:53798]	rRNA	NA	0	NA	NA	NA	NA	NA	Calu3	IFNA	Calu3	Mock
ENSG00000276442	RNA5SP529	1	RNA, 5S ribosomal pseudogene 529 [Source:HGNC Symbol;Acc:HGNC:53798]	rRNA	NA	0	NA	NA	NA	NA	NA	Huh75	IFNA	Huh75	Mock
ENSG00000175658	DRD5P2	1	dopamine receptor D5 pseudogene 2 [Source:HGNC Symbol;Acc:HGNC:3028]	processed_pseudogene	NA	0	NA	NA	NA	NA	NA	Calu3	IFNA	Calu3	Mock
ENSG00000175658	DRD5P2	1	dopamine receptor D5 pseudogene 2 [Source:HGNC Symbol;Acc:HGNC:3028]	processed_pseudogene	NA	0	NA	NA	NA	NA	NA	Huh75	IFNA	Huh75	Mock
ENSG00000276756	AC245595.1	1	lysine methyltransferase 2C pseudogene [Source:NCBI gene (formerly Entrezgene);Acc:101927429]	transcribed_unprocessed_pseudogene	101927429	0.0604953	0	8.24541	0	1	NA	Calu3	IFNA	Calu3	Mock
ENSG00000276756	AC245595.1	1	lysine methyltransferase 2C pseudogene [Source:NCBI gene (formerly Entrezgene);Acc:101927429]	transcribed_unprocessed_pseudogene	101927429	0.0604953	2.24133	8.20608	0.273131	0.784753	NA	Huh75	IFNA	Huh75	Mock
ENSG00000271567	PPIAL4E	1	peptidylprolyl isomerase A like 4E [Source:HGNC Symbol;Acc:HGNC:33997]	protein_coding	730262	0	NA	NA	NA	NA	NA	Calu3	IFNA	Calu3	Mock
ENSG00000271567	PPIAL4E	1	peptidylprolyl isomerase A like 4E [Source:HGNC Symbol;Acc:HGNC:33997]	protein_coding	730262	0	NA	NA	NA	NA	NA	Huh75	IFNA	Huh75	Mock
ENSG00000271439	AC246785.4	1	HIG1 hypoxia inducible domain family, member 1C (HIGD1C) pseudogene	processed_pseudogene	NA	0	NA	NA	NA	NA	NA	Calu3	IFNA	Calu3	Mock
ENSG00000271439	AC246785.4	1	HIG1 hypoxia inducible domain family, member 1C (HIGD1C) pseudogene	processed_pseudogene	NA	0	NA	NA	NA	NA	NA	Huh75	IFNA	Huh75	Mock
ENSG00000207205	RNVU1-15	1	RNA, variant U1 small nuclear 15 [Source:HGNC Symbol;Acc:HGNC:48320]	snRNA	101954267	1.90215	-1.43893	1.41674	-1.01567	0.309788	NA	Calu3	IFNA	Calu3	Mock
ENSG00000207205	RNVU1-15	1	RNA, variant U1 small nuclear 15 [Source:HGNC Symbol;Acc:HGNC:48320]	snRNA	101954267	1.90215	-0.0759525	1.16492	-0.0651997	0.948015	NA	Huh75	IFNA	Huh75	Mock
ENSG00000237343	AC246785.3	1	novel transcript	lncRNA	NA	0.233729	0	8.24541	0	1	NA	Calu3	IFNA	Calu3	Mock
ENSG00000237343	AC246785.3	1	novel transcript	lncRNA	NA	0.233729	2.14308	8.20926	0.261057	0.794049	NA	Huh75	IFNA	Huh75	Mock
ENSG00000233586	AC246785.2	1	novel pseudogene (FLJ39739)	processed_pseudogene	NA	0.706961	1.09414	3.19521	0.342431	0.732027	NA	Calu3	IFNA	Calu3	Mock
ENSG00000233586	AC246785.2	1	novel pseudogene (FLJ39739)	processed_pseudogene	NA	0.706961	0.42849	3.30104	0.129804	0.896721	NA	Huh75	IFNA	Huh75	Mock
ENSG00000266338	NBPF15	1	NBPF member 15 [Source:HGNC Symbol;Acc:HGNC:28791]	protein_coding	284565	559.106	-0.110146	0.105701	-1.04206	0.297385	0.746159	Calu3	IFNA	Calu3	Mock
ENSG00000266338	NBPF15	1	NBPF member 15 [Source:HGNC Symbol;Acc:HGNC:28791]	protein_coding	284565	559.106	0.0916977	0.10108	0.90718	0.364312	0.646084	Huh75	IFNA	Huh75	Mock
ENSG00000227212	PFN1P6	1	profilin 1 pseudogene 6 [Source:HGNC Symbol;Acc:HGNC:42988]	processed_pseudogene	NA	8.47827	0.168865	0.743631	0.227082	0.82036	0.97758	Calu3	IFNA	Calu3	Mock
ENSG00000227212	PFN1P6	1	profilin 1 pseudogene 6 [Source:HGNC Symbol;Acc:HGNC:42988]	processed_pseudogene	NA	8.47827	0.986607	0.708398	1.39273	0.163702	NA	Huh75	IFNA	Huh75	Mock
ENSG00000229002	AC246785.1	1	novel pseudogene	unprocessed_pseudogene	NA	0.0681093	0	8.24541	0	1	NA	Calu3	IFNA	Calu3	Mock
ENSG00000229002	AC246785.1	1	novel pseudogene	unprocessed_pseudogene	NA	0.0681093	0	8.24541	0	1	NA	Huh75	IFNA	Huh75	Mock
ENSG00000275291	RNVU1-26	1	RNA, variant U1 small nuclear 26 [Source:HGNC Symbol;Acc:HGNC:54429]	snRNA	NA	0	NA	NA	NA	NA	NA	Calu3	IFNA	Calu3	Mock
ENSG00000275291	RNVU1-26	1	RNA, variant U1 small nuclear 26 [Source:HGNC Symbol;Acc:HGNC:54429]	snRNA	NA	0	NA	NA	NA	NA	NA	Huh75	IFNA	Huh75	Mock
ENSG00000278099	RNVU1-2A	1	RNA, variant U1 small nuclear 2A [Source:HGNC Symbol;Acc:HGNC:54430]	snRNA	6063	0.0699254	2.0224	8.21809	0.246091	0.805612	NA	Calu3	IFNA	Calu3	Mock
ENSG00000278099	RNVU1-2A	1	RNA, variant U1 small nuclear 2A [Source:HGNC Symbol;Acc:HGNC:54430]	snRNA	6063	0.0699254	0.848458	8.24541	0.102901	0.918042	NA	Huh75	IFNA	Huh75	Mock
ENSG00000277918	RNVU1-28	1	RNA, variant U1 small nuclear 28 [Source:HGNC Symbol;Acc:HGNC:54432]	snRNA	NA	0.0639985	0	8.24541	0	1	NA	Calu3	IFNA	Calu3	Mock
ENSG00000277918	RNVU1-28	1	RNA, variant U1 small nuclear 28 [Source:HGNC Symbol;Acc:HGNC:54432]	snRNA	NA	0.0639985	0	8.24541	0	1	NA	Huh75	IFNA	Huh75	Mock
ENSG00000279782	PPIAL4F	1	peptidylprolyl isomerase A like 4F [Source:HGNC Symbol;Acc:HGNC:33999]	protein_coding	728945	0	NA	NA	NA	NA	NA	Calu3	IFNA	Calu3	Mock
ENSG00000279782	PPIAL4F	1	peptidylprolyl isomerase A like 4F [Source:HGNC Symbol;Acc:HGNC:33999]	protein_coding	728945	0	NA	NA	NA	NA	NA	Huh75	IFNA	Huh75	Mock
ENSG00000277199	LINC01632	1	long intergenic non-protein coding RNA 1632 [Source:HGNC Symbol;Acc:HGNC:52419]	lncRNA	NA	0.93187	0	4.12341	0	1	NA	Calu3	IFNA	Calu3	Mock
ENSG00000277199	LINC01632	1	long intergenic non-protein coding RNA 1632 [Source:HGNC Symbol;Acc:HGNC:52419]	lncRNA	NA	0.93187	0.305893	3.83877	0.0796853	0.936488	NA	Huh75	IFNA	Huh75	Mock
ENSG00000224363	FP700111.1	1	novel transcript	lncRNA	NA	0.566038	3.38033	3.09643	1.09168	0.274972	NA	Calu3	IFNA	Calu3	Mock
ENSG00000224363	FP700111.1	1	novel transcript	lncRNA	NA	0.566038	-0.113309	3.25726	-0.0347866	0.97225	NA	Huh75	IFNA	Huh75	Mock
ENSG00000278273	FP700107.1	1	myeloid/lymphoid or mixed-lineage leukemia 3 (MLL3) pseudogene	unprocessed_pseudogene	NA	0	NA	NA	NA	NA	NA	Calu3	IFNA	Calu3	Mock
ENSG00000278273	FP700107.1	1	myeloid/lymphoid or mixed-lineage leukemia 3 (MLL3) pseudogene	unprocessed_pseudogene	NA	0	NA	NA	NA	NA	NA	Huh75	IFNA	Huh75	Mock
ENSG00000222854	RNA5SP59	1	RNA, 5S ribosomal pseudogene 59 [Source:HGNC Symbol;Acc:HGNC:42836]	rRNA_pseudogene	NA	0	NA	NA	NA	NA	NA	Calu3	IFNA	Calu3	Mock
ENSG00000222854	RNA5SP59	1	RNA, 5S ribosomal pseudogene 59 [Source:HGNC Symbol;Acc:HGNC:42836]	rRNA_pseudogene	NA	0	NA	NA	NA	NA	NA	Huh75	IFNA	Huh75	Mock
ENSG00000273825	FP700111.2	1	otopetrin 1 (OTOP1) pseudogene	unprocessed_pseudogene	NA	0.0213656	0	8.24541	0	1	NA	Calu3	IFNA	Calu3	Mock
ENSG00000273825	FP700111.2	1	otopetrin 1 (OTOP1) pseudogene	unprocessed_pseudogene	NA	0.0213656	0	8.24541	0	1	NA	Huh75	IFNA	Huh75	Mock
ENSG00000196369	SRGAP2B	1	SLIT-ROBO Rho GTPase activating protein 2B [Source:HGNC Symbol;Acc:HGNC:35237]	protein_coding	647135	165.009	0.00548306	0.201155	0.0272579	0.978254	1	Calu3	IFNA	Calu3	Mock
ENSG00000196369	SRGAP2B	1	SLIT-ROBO Rho GTPase activating protein 2B [Source:HGNC Symbol;Acc:HGNC:35237]	protein_coding	647135	165.009	0.0937634	0.195565	0.479448	0.63162	0.83713	Huh75	IFNA	Huh75	Mock
ENSG00000271644	AC242498.1	1	RAP1, GTP-GDP dissociation stimulator 1 (RAP1GDS1) pseudogene	processed_pseudogene	NA	0.714231	1.90251	2.84867	0.667859	0.504224	NA	Calu3	IFNA	Calu3	Mock
ENSG00000271644	AC242498.1	1	RAP1, GTP-GDP dissociation stimulator 1 (RAP1GDS1) pseudogene	processed_pseudogene	NA	0.714231	-1.0751	2.99661	-0.358772	0.719765	NA	Huh75	IFNA	Huh75	Mock
ENSG00000215784	FAM72D	1	family with sequence similarity 72 member D [Source:HGNC Symbol;Acc:HGNC:33593]	protein_coding	728833	102.75	-0.19239	0.18481	-1.04102	0.297868	0.746601	Calu3	IFNA	Calu3	Mock
ENSG00000215784	FAM72D	1	family with sequence similarity 72 member D [Source:HGNC Symbol;Acc:HGNC:33593]	protein_coding	728833	102.75	-0.0412428	0.188574	-0.218709	0.826877	0.946407	Huh75	IFNA	Huh75	Mock
ENSG00000283752	AC241585.3	1	phosphodiesterase 4D interacting protein (PDE4DIP) pseudogene	unprocessed_pseudogene	NA	4.44002	0	1.79457	0	1	NA	Calu3	IFNA	Calu3	Mock
ENSG00000283752	AC241585.3	1	phosphodiesterase 4D interacting protein (PDE4DIP) pseudogene	unprocessed_pseudogene	NA	4.44002	0.169407	0.802715	0.211043	0.832854	NA	Huh75	IFNA	Huh75	Mock
ENSG00000272419	LINC01145	1	long intergenic non-protein coding RNA 1145 [Source:HGNC Symbol;Acc:HGNC:49462]	transcribed_unprocessed_pseudogene	NA	163.701	0.313243	0.191164	1.63861	0.101295	0.480224	Calu3	IFNA	Calu3	Mock
ENSG00000272419	LINC01145	1	long intergenic non-protein coding RNA 1145 [Source:HGNC Symbol;Acc:HGNC:49462]	transcribed_unprocessed_pseudogene	NA	163.701	0.403798	0.170484	2.36854	0.0178583	0.108755	Huh75	IFNA	Huh75	Mock
ENSG00000277678	RNU1-153P	1	RNA, U1 small nuclear 153, pseudogene [Source:HGNC Symbol;Acc:HGNC:54435]	snRNA	NA	3.3567	-0.890977	1.81348	-0.491309	0.623208	NA	Calu3	IFNA	Calu3	Mock
ENSG00000277678	RNU1-153P	1	RNA, U1 small nuclear 153, pseudogene [Source:HGNC Symbol;Acc:HGNC:54435]	snRNA	NA	3.3567	1.92557	1.13611	1.69488	0.0900981	NA	Huh75	IFNA	Huh75	Mock
ENSG00000281571	AC241585.2	1	TEC	TEC	NA	24.387	0.694572	0.40517	1.71427	0.0864787	0.449746	Calu3	IFNA	Calu3	Mock
ENSG00000281571	AC241585.2	1	TEC	TEC	NA	24.387	-0.624665	0.421146	-1.48325	0.138008	0.387026	Huh75	IFNA	Huh75	Mock
ENSG00000223612	AC241585.1	1	EGFR-coamplified and overexpressed protein (ECOP) pseudogene	processed_pseudogene	NA	5.40909	-0.366482	0.620109	-0.590996	0.554523	0.892245	Calu3	IFNA	Calu3	Mock
ENSG00000223612	AC241585.1	1	EGFR-coamplified and overexpressed protein (ECOP) pseudogene	processed_pseudogene	NA	5.40909	-0.351834	0.746053	-0.471594	0.637217	NA	Huh75	IFNA	Huh75	Mock
ENSG00000256374	PPIAL4D	1	peptidylprolyl isomerase A like 4D [Source:HGNC Symbol;Acc:HGNC:33998]	protein_coding	645142	0	NA	NA	NA	NA	NA	Calu3	IFNA	Calu3	Mock
ENSG00000256374	PPIAL4D	1	peptidylprolyl isomerase A like 4D [Source:HGNC Symbol;Acc:HGNC:33998]	protein_coding	645142	0	NA	NA	NA	NA	NA	Huh75	IFNA	Huh75	Mock
ENSG00000271291	AC245014.2	1	HIG1 hypoxia inducible domain family, member 1C (HIGD1C) pseudogene	processed_pseudogene	NA	0	NA	NA	NA	NA	NA	Calu3	IFNA	Calu3	Mock
ENSG00000271291	AC245014.2	1	HIG1 hypoxia inducible domain family, member 1C (HIGD1C) pseudogene	processed_pseudogene	NA	0	NA	NA	NA	NA	NA	Huh75	IFNA	Huh75	Mock
ENSG00000276216	AC245014.3	1	novel transcript	lncRNA	NA	3.43662	0.569835	1.22135	0.46656	0.640815	NA	Calu3	IFNA	Calu3	Mock
ENSG00000276216	AC245014.3	1	novel transcript	lncRNA	NA	3.43662	0.602939	0.940334	0.641196	0.521395	NA	Huh75	IFNA	Huh75	Mock
ENSG00000207501	RNVU1-14	1	RNA, variant U1 small nuclear 14 [Source:HGNC Symbol;Acc:HGNC:48319]	snRNA	101954266	0	NA	NA	NA	NA	NA	Calu3	IFNA	Calu3	Mock
ENSG00000207501	RNVU1-14	1	RNA, variant U1 small nuclear 14 [Source:HGNC Symbol;Acc:HGNC:48319]	snRNA	101954266	0	NA	NA	NA	NA	NA	Huh75	IFNA	Huh75	Mock
ENSG00000236140	AC245014.1	1	novel transcript	lncRNA	NA	1.33182	0.527238	1.83316	0.287611	0.773645	NA	Calu3	IFNA	Calu3	Mock
ENSG00000236140	AC245014.1	1	novel transcript	lncRNA	NA	1.33182	1.38178	1.52515	0.905993	0.364939	NA	Huh75	IFNA	Huh75	Mock
ENSG00000162825	NBPF20	1	NBPF member 20 [Source:HGNC Symbol;Acc:HGNC:32000]	protein_coding	100288142	144.04	-0.0695971	0.221919	-0.313615	0.753813	0.955787	Calu3	IFNA	Calu3	Mock
ENSG00000162825	NBPF20	1	NBPF member 20 [Source:HGNC Symbol;Acc:HGNC:32000]	protein_coding	100288142	144.04	-0.272382	0.20648	-1.31917	0.187113	0.454286	Huh75	IFNA	Huh75	Mock
ENSG00000234367	PFN1P3	1	profilin 1 pseudogene 3 [Source:HGNC Symbol;Acc:HGNC:42987]	processed_pseudogene	NA	10.6233	-0.534874	0.754204	-0.709191	0.478206	0.859292	Calu3	IFNA	Calu3	Mock
ENSG00000234367	PFN1P3	1	profilin 1 pseudogene 3 [Source:HGNC Symbol;Acc:HGNC:42987]	processed_pseudogene	NA	10.6233	-0.415565	0.703346	-0.59084	0.554628	0.790119	Huh75	IFNA	Huh75	Mock
ENSG00000270384	RNU1-154P	1	RNA, U1 small nuclear 154, pseudogene [Source:HGNC Symbol;Acc:HGNC:54436]	snRNA	NA	0.0548545	0	8.24541	0	1	NA	Calu3	IFNA	Calu3	Mock
ENSG00000270384	RNU1-154P	1	RNA, U1 small nuclear 154, pseudogene [Source:HGNC Symbol;Acc:HGNC:54436]	snRNA	NA	0.0548545	0	8.24541	0	1	NA	Huh75	IFNA	Huh75	Mock
ENSG00000270722	RNVU1-31	1	RNA, variant U1 small nuclear 31 [Source:HGNC Symbol;Acc:HGNC:54448]	snRNA	NA	0.293197	0	8.24541	0	1	NA	Calu3	IFNA	Calu3	Mock
ENSG00000270722	RNVU1-31	1	RNA, variant U1 small nuclear 31 [Source:HGNC Symbol;Acc:HGNC:54448]	snRNA	NA	0.293197	-0.97972	8.22568	-0.119105	0.905192	NA	Huh75	IFNA	Huh75	Mock
ENSG00000278182	AC239860.2	1	phosphodiesterase 4D interacting protein (PDE4DIP) pseudogene	unprocessed_pseudogene	NA	0.0198219	0	8.24541	0	1	NA	Calu3	IFNA	Calu3	Mock
ENSG00000278182	AC239860.2	1	phosphodiesterase 4D interacting protein (PDE4DIP) pseudogene	unprocessed_pseudogene	NA	0.0198219	0	8.24541	0	1	NA	Huh75	IFNA	Huh75	Mock
ENSG00000275064	AC239860.1	1	phosphodiesterase 4D interacting protein (PDE4DIP) pseudogene	unprocessed_pseudogene	NA	0.17181	0	8.24541	0	1	NA	Calu3	IFNA	Calu3	Mock
ENSG00000275064	AC239860.1	1	phosphodiesterase 4D interacting protein (PDE4DIP) pseudogene	unprocessed_pseudogene	NA	0.17181	1.56024	8.23325	0.189505	0.849697	NA	Huh75	IFNA	Huh75	Mock
ENSG00000272150	NBPF25P	1	NBPF member 25, pseudogene [Source:HGNC Symbol;Acc:HGNC:45046]	transcribed_unprocessed_pseudogene	101929780	24.8019	0.241805	0.396025	0.610579	0.541478	0.887072	Calu3	IFNA	Calu3	Mock
ENSG00000272150	NBPF25P	1	NBPF member 25, pseudogene [Source:HGNC Symbol;Acc:HGNC:45046]	transcribed_unprocessed_pseudogene	101929780	24.8019	-0.346557	0.35054	-0.988637	0.322841	0.609545	Huh75	IFNA	Huh75	Mock
ENSG00000117262	GPR89A	1	G protein-coupled receptor 89A [Source:HGNC Symbol;Acc:HGNC:31984]	protein_coding	653519	218.437	0.34188	0.14818	2.3072	0.0210438	0.208706	Calu3	IFNA	Calu3	Mock
ENSG00000117262	GPR89A	1	G protein-coupled receptor 89A [Source:HGNC Symbol;Acc:HGNC:31984]	protein_coding	653519	218.437	-0.0892996	0.135379	-0.659626	0.509494	0.762628	Huh75	IFNA	Huh75	Mock
ENSG00000174827	PDZK1	1	PDZ domain containing 1 [Source:HGNC Symbol;Acc:HGNC:8821]	protein_coding	5174	647.667	0.329597	0.23244	1.41799	0.156195	0.578668	Calu3	IFNA	Calu3	Mock
ENSG00000174827	PDZK1	1	PDZ domain containing 1 [Source:HGNC Symbol;Acc:HGNC:8821]	protein_coding	5174	647.667	-0.478051	0.117409	-4.07166	4.66789e-05	0.00109352	Huh75	IFNA	Huh75	Mock
ENSG00000117281	CD160	1	CD160 molecule [Source:HGNC Symbol;Acc:HGNC:17013]	protein_coding	11126	28.1524	-1.70433	0.521308	-3.26934	0.00107799	0.0247824	Calu3	IFNA	Calu3	Mock
ENSG00000117281	CD160	1	CD160 molecule [Source:HGNC Symbol;Acc:HGNC:17013]	protein_coding	11126	28.1524	0.596053	0.378773	1.57364	0.11557	0.347875	Huh75	IFNA	Huh75	Mock
ENSG00000265491	RNF115	1	ring finger protein 115 [Source:HGNC Symbol;Acc:HGNC:18154]	protein_coding	27246	752.529	0.0386004	0.0955102	0.40415	0.686103	0.936101	Calu3	IFNA	Calu3	Mock
ENSG00000265491	RNF115	1	ring finger protein 115 [Source:HGNC Symbol;Acc:HGNC:18154]	protein_coding	27246	752.529	0.0238835	0.0884461	0.270034	0.787134	0.925231	Huh75	IFNA	Huh75	Mock
ENSG00000186141	POLR3C	1	RNA polymerase III subunit C [Source:HGNC Symbol;Acc:HGNC:30076]	protein_coding	10623	682.521	-0.0301761	0.122542	-0.24625	0.805489	0.973401	Calu3	IFNA	Calu3	Mock
ENSG00000186141	POLR3C	1	RNA polymerase III subunit C [Source:HGNC Symbol;Acc:HGNC:30076]	protein_coding	10623	682.521	0.380682	0.118704	3.20698	0.00134135	0.0168844	Huh75	IFNA	Huh75	Mock
ENSG00000186364	NUDT17	1	nudix hydrolase 17 [Source:HGNC Symbol;Acc:HGNC:26618]	protein_coding	200035	37.7077	-0.123459	0.336342	-0.367065	0.71357	0.941802	Calu3	IFNA	Calu3	Mock
ENSG00000186364	NUDT17	1	nudix hydrolase 17 [Source:HGNC Symbol;Acc:HGNC:26618]	protein_coding	200035	37.7077	0.427028	0.366696	1.16453	0.244209	0.525819	Huh75	IFNA	Huh75	Mock
ENSG00000131788	PIAS3	1	protein inhibitor of activated STAT 3 [Source:HGNC Symbol;Acc:HGNC:16861]	protein_coding	10401	382.173	-0.276434	0.109734	-2.51912	0.0117649	0.142892	Calu3	IFNA	Calu3	Mock
ENSG00000131788	PIAS3	1	protein inhibitor of activated STAT 3 [Source:HGNC Symbol;Acc:HGNC:16861]	protein_coding	10401	382.173	-0.200442	0.116533	-1.72004	0.0854247	0.291966	Huh75	IFNA	Huh75	Mock
ENSG00000278549	MIR6736	1	microRNA 6736 [Source:HGNC Symbol;Acc:HGNC:50072]	miRNA	102466191	0.0601172	1.74036	8.2304	0.211455	0.832532	NA	Calu3	IFNA	Calu3	Mock
ENSG00000278549	MIR6736	1	microRNA 6736 [Source:HGNC Symbol;Acc:HGNC:50072]	miRNA	102466191	0.0601172	0	8.24541	0	1	NA	Huh75	IFNA	Huh75	Mock
ENSG00000198483	ANKRD35	1	ankyrin repeat domain 35 [Source:HGNC Symbol;Acc:HGNC:26323]	protein_coding	148741	1.61596	0.404004	1.39098	0.290446	0.771475	NA	Calu3	IFNA	Calu3	Mock
ENSG00000198483	ANKRD35	1	ankyrin repeat domain 35 [Source:HGNC Symbol;Acc:HGNC:26323]	protein_coding	148741	1.61596	1.71144	1.88115	0.909782	0.362938	NA	Huh75	IFNA	Huh75	Mock
ENSG00000143127	ITGA10	1	integrin subunit alpha 10 [Source:HGNC Symbol;Acc:HGNC:6135]	protein_coding	8515	7.6365	-0.408459	0.740193	-0.551827	0.581067	0.894975	Calu3	IFNA	Calu3	Mock
ENSG00000143127	ITGA10	1	integrin subunit alpha 10 [Source:HGNC Symbol;Acc:HGNC:6135]	protein_coding	8515	7.6365	0.966492	0.82646	1.16944	0.242228	NA	Huh75	IFNA	Huh75	Mock
ENSG00000244619	AC243547.1	1	novel transcript, antisense to ITGA10	lncRNA	NA	0.0847491	-1.90071	8.22212	-0.23117	0.817183	NA	Calu3	IFNA	Calu3	Mock
ENSG00000244619	AC243547.1	1	novel transcript, antisense to ITGA10	lncRNA	NA	0.0847491	0	8.24541	0	1	NA	Huh75	IFNA	Huh75	Mock
ENSG00000131779	PEX11B	1	peroxisomal biogenesis factor 11 beta [Source:HGNC Symbol;Acc:HGNC:8853]	protein_coding	8799	228.136	0.114867	0.167821	0.684461	0.493684	0.865911	Calu3	IFNA	Calu3	Mock
ENSG00000131779	PEX11B	1	peroxisomal biogenesis factor 11 beta [Source:HGNC Symbol;Acc:HGNC:8853]	protein_coding	8799	228.136	-0.1745	0.187986	-0.928257	0.353274	0.637218	Huh75	IFNA	Huh75	Mock
ENSG00000265241	RBM8A	1	RNA binding motif protein 8A [Source:HGNC Symbol;Acc:HGNC:9905]	protein_coding	9939	1710.5	-0.0063162	0.0875764	-0.0721222	0.942505	1	Calu3	IFNA	Calu3	Mock
ENSG00000265241	RBM8A	1	RNA binding motif protein 8A [Source:HGNC Symbol;Acc:HGNC:9905]	protein_coding	9939	1710.5	0.133106	0.0853472	1.55958	0.118859	0.354699	Huh75	IFNA	Huh75	Mock
ENSG00000211451	GNRHR2	1	gonadotropin releasing hormone receptor 2 (pseudogene) [Source:HGNC Symbol;Acc:HGNC:16341]	transcribed_unitary_pseudogene	114814	12.5289	0.159467	0.506767	0.314675	0.753008	0.955584	Calu3	IFNA	Calu3	Mock
ENSG00000211451	GNRHR2	1	gonadotropin releasing hormone receptor 2 (pseudogene) [Source:HGNC Symbol;Acc:HGNC:16341]	transcribed_unitary_pseudogene	114814	12.5289	0.667785	0.599739	1.11346	0.265511	0.550767	Huh75	IFNA	Huh75	Mock
ENSG00000234222	LIX1L-AS1	1	LIX1L antisense RNA 1 [Source:HGNC Symbol;Acc:HGNC:41210]	lncRNA	105371260	7.67502	-0.271412	0.631079	-0.430077	0.66714	0.930041	Calu3	IFNA	Calu3	Mock
ENSG00000234222	LIX1L-AS1	1	LIX1L antisense RNA 1 [Source:HGNC Symbol;Acc:HGNC:41210]	lncRNA	105371260	7.67502	-0.258386	0.537576	-0.48065	0.630765	NA	Huh75	IFNA	Huh75	Mock
ENSG00000280778	AC243547.3	1	novel protein, lncRNA-POLR3GL readthrough	protein_coding	NA	0	NA	NA	NA	NA	NA	Calu3	IFNA	Calu3	Mock
ENSG00000280778	AC243547.3	1	novel protein, lncRNA-POLR3GL readthrough	protein_coding	NA	0	NA	NA	NA	NA	NA	Huh75	IFNA	Huh75	Mock
ENSG00000271601	LIX1L	1	limb and CNS expressed 1 like [Source:HGNC Symbol;Acc:HGNC:28715]	protein_coding	128077	266.207	0.130751	0.14296	0.914597	0.360403	0.794035	Calu3	IFNA	Calu3	Mock
ENSG00000271601	LIX1L	1	limb and CNS expressed 1 like [Source:HGNC Symbol;Acc:HGNC:28715]	protein_coding	128077	266.207	-0.523497	0.123048	-4.2544	2.09609e-05	0.000555186	Huh75	IFNA	Huh75	Mock
ENSG00000272031	ANKRD34A	1	ankyrin repeat domain 34A [Source:HGNC Symbol;Acc:HGNC:27639]	protein_coding	284615	2.57837	0.707895	1.21026	0.58491	0.558608	NA	Calu3	IFNA	Calu3	Mock
ENSG00000272031	ANKRD34A	1	ankyrin repeat domain 34A [Source:HGNC Symbol;Acc:HGNC:27639]	protein_coding	284615	2.57837	1.72555	1.8797	0.917994	0.358622	NA	Huh75	IFNA	Huh75	Mock
ENSG00000278431	AC243547.2	1	novel transcript, antisense to ANKRD34A	lncRNA	NA	0	NA	NA	NA	NA	NA	Calu3	IFNA	Calu3	Mock
ENSG00000278431	AC243547.2	1	novel transcript, antisense to ANKRD34A	lncRNA	NA	0	NA	NA	NA	NA	NA	Huh75	IFNA	Huh75	Mock
ENSG00000121851	POLR3GL	1	RNA polymerase III subunit G like [Source:HGNC Symbol;Acc:HGNC:28466]	protein_coding	84265	132.042	0.221192	0.218592	1.01189	0.311589	0.759061	Calu3	IFNA	Calu3	Mock
ENSG00000121851	POLR3GL	1	RNA polymerase III subunit G like [Source:HGNC Symbol;Acc:HGNC:28466]	protein_coding	84265	132.042	-0.286144	0.233856	-1.22359	0.221106	0.49705	Huh75	IFNA	Huh75	Mock
ENSG00000265972	TXNIP	1	thioredoxin interacting protein [Source:HGNC Symbol;Acc:HGNC:16952]	protein_coding	10628	1315.83	1.43254	0.0896268	15.9834	1.66773e-57	3.82951e-55	Calu3	IFNA	Calu3	Mock
ENSG00000265972	TXNIP	1	thioredoxin interacting protein [Source:HGNC Symbol;Acc:HGNC:16952]	protein_coding	10628	1315.83	0.868043	0.186035	4.66601	3.07101e-06	0.000103365	Huh75	IFNA	Huh75	Mock
ENSG00000168509	HJV	1	hemojuvelin BMP co-receptor [Source:HGNC Symbol;Acc:HGNC:4887]	protein_coding	148738	30.7616	0	1.68506	0	1	1	Calu3	IFNA	Calu3	Mock
ENSG00000168509	HJV	1	hemojuvelin BMP co-receptor [Source:HGNC Symbol;Acc:HGNC:4887]	protein_coding	148738	30.7616	-0.0126783	0.296818	-0.0427141	0.965929	1	Huh75	IFNA	Huh75	Mock
ENSG00000201558	RNVU1-6	1	RNA, variant U1 small nuclear 6 [Source:HGNC Symbol;Acc:HGNC:48314]	snRNA	101954276	0.414783	0	6.17231	0	1	NA	Calu3	IFNA	Calu3	Mock
ENSG00000201558	RNVU1-6	1	RNA, variant U1 small nuclear 6 [Source:HGNC Symbol;Acc:HGNC:48314]	snRNA	101954276	0.414783	-0.492476	6.03944	-0.0815434	0.93501	NA	Huh75	IFNA	Huh75	Mock
ENSG00000233396	LINC01719	1	long intergenic non-protein coding RNA 1719 [Source:HGNC Symbol;Acc:HGNC:52506]	lncRNA	NA	46.4959	-0.0741285	0.264087	-0.280697	0.778943	0.964824	Calu3	IFNA	Calu3	Mock
ENSG00000233396	LINC01719	1	long intergenic non-protein coding RNA 1719 [Source:HGNC Symbol;Acc:HGNC:52506]	lncRNA	NA	46.4959	0.147158	0.265514	0.554238	0.579416	0.807003	Huh75	IFNA	Huh75	Mock
ENSG00000271425	NBPF10	1	NBPF member 10 [Source:HGNC Symbol;Acc:HGNC:31992]	protein_coding	100132406	77.7077	-0.311397	0.246549	-1.26302	0.206582	0.655087	Calu3	IFNA	Calu3	Mock
ENSG00000271425	NBPF10	1	NBPF member 10 [Source:HGNC Symbol;Acc:HGNC:31992]	protein_coding	100132406	77.7077	-0.253835	0.236354	-1.07396	0.28284	0.569323	Huh75	IFNA	Huh75	Mock
ENSG00000264343	NOTCH2NLA	1	notch 2 N-terminal like A [Source:HGNC Symbol;Acc:HGNC:31862]	protein_coding	388677	29.9757	-0.479561	0.429391	-1.11684	0.264063	0.714685	Calu3	IFNA	Calu3	Mock
ENSG00000264343	NOTCH2NLA	1	notch 2 N-terminal like A [Source:HGNC Symbol;Acc:HGNC:31862]	protein_coding	388677	29.9757	-0.825569	0.466066	-1.77136	0.0765011	0.273273	Huh75	IFNA	Huh75	Mock
ENSG00000276509	AC239799.1	1	novel transcript	lncRNA	NA	1.04309	-0.925518	1.59433	-0.580506	0.561573	NA	Calu3	IFNA	Calu3	Mock
ENSG00000276509	AC239799.1	1	novel transcript	lncRNA	NA	1.04309	-1.95734	2.05362	-0.953119	0.34053	NA	Huh75	IFNA	Huh75	Mock
ENSG00000201789	RNU6-1071P	1	RNA, U6 small nuclear 1071, pseudogene [Source:HGNC Symbol;Acc:HGNC:48034]	snRNA	NA	0	NA	NA	NA	NA	NA	Calu3	IFNA	Calu3	Mock
ENSG00000201789	RNU6-1071P	1	RNA, U6 small nuclear 1071, pseudogene [Source:HGNC Symbol;Acc:HGNC:48034]	snRNA	NA	0	NA	NA	NA	NA	NA	Huh75	IFNA	Huh75	Mock
ENSG00000271121	NUDT4P2	1	nudix hydrolase 4 pseudogene 2 [Source:HGNC Symbol;Acc:HGNC:18013]	processed_pseudogene	NA	0	NA	NA	NA	NA	NA	Calu3	IFNA	Calu3	Mock
ENSG00000271121	NUDT4P2	1	nudix hydrolase 4 pseudogene 2 [Source:HGNC Symbol;Acc:HGNC:18013]	processed_pseudogene	NA	0	NA	NA	NA	NA	NA	Huh75	IFNA	Huh75	Mock
ENSG00000277406	SEC22B4P	1	SEC22 homolog B4, pseudogene [Source:HGNC Symbol;Acc:HGNC:53892]	transcribed_unprocessed_pseudogene	NA	9.4972	0.555872	0.554452	1.00256	0.316073	0.761121	Calu3	IFNA	Calu3	Mock
ENSG00000277406	SEC22B4P	1	SEC22 homolog B4, pseudogene [Source:HGNC Symbol;Acc:HGNC:53892]	transcribed_unprocessed_pseudogene	NA	9.4972	0.309304	0.48782	0.634054	0.526046	NA	Huh75	IFNA	Huh75	Mock
ENSG00000270339	PPIAL4H	1	peptidylprolyl isomerase A like 4H [Source:HGNC Symbol;Acc:HGNC:53889]	protein_coding	105371242	0	NA	NA	NA	NA	NA	Calu3	IFNA	Calu3	Mock
ENSG00000270339	PPIAL4H	1	peptidylprolyl isomerase A like 4H [Source:HGNC Symbol;Acc:HGNC:53889]	protein_coding	105371242	0	NA	NA	NA	NA	NA	Huh75	IFNA	Huh75	Mock
ENSG00000273768	RNVU1-29	1	RNA, variant U1 small nuclear 29 [Source:HGNC Symbol;Acc:HGNC:54433]	snRNA	NA	0.470287	2.01604	5.33961	0.377563	0.705756	NA	Calu3	IFNA	Calu3	Mock
ENSG00000273768	RNVU1-29	1	RNA, variant U1 small nuclear 29 [Source:HGNC Symbol;Acc:HGNC:54433]	snRNA	NA	0.470287	-2.58495	5.31508	-0.486344	0.626723	NA	Huh75	IFNA	Huh75	Mock
ENSG00000274428	RNVU1-25	1	RNA, variant U1 small nuclear 25 [Source:HGNC Symbol;Acc:HGNC:54428]	snRNA	NA	0.68692	0.694211	4.25153	0.163285	0.870294	NA	Calu3	IFNA	Calu3	Mock
ENSG00000274428	RNVU1-25	1	RNA, variant U1 small nuclear 25 [Source:HGNC Symbol;Acc:HGNC:54428]	snRNA	NA	0.68692	1.19305	4.31439	0.276527	0.782143	NA	Huh75	IFNA	Huh75	Mock
ENSG00000277655	AC245407.1	1	neuroblastoma breakpoint family, member 6 (NBPF6) pseudogene	unprocessed_pseudogene	NA	0.136063	2.32387	8.20733	0.283146	0.777065	NA	Calu3	IFNA	Calu3	Mock
ENSG00000277655	AC245407.1	1	neuroblastoma breakpoint family, member 6 (NBPF6) pseudogene	unprocessed_pseudogene	NA	0.136063	1.56024	8.23325	0.189505	0.849697	NA	Huh75	IFNA	Huh75	Mock
ENSG00000276975	HYDIN2	1	HYDIN axonemal central pair apparatus protein 2 (pseudogene) [Source:HGNC Symbol;Acc:HGNC:33129]	transcribed_unprocessed_pseudogene	NA	147.576	0.219349	0.864894	0.253614	0.799794	0.971413	Calu3	IFNA	Calu3	Mock
ENSG00000276975	HYDIN2	1	HYDIN axonemal central pair apparatus protein 2 (pseudogene) [Source:HGNC Symbol;Acc:HGNC:33129]	transcribed_unprocessed_pseudogene	NA	147.576	0.392879	0.33198	1.18344	0.236634	0.515888	Huh75	IFNA	Huh75	Mock
ENSG00000274408	RNA5SP536	1	RNA, 5S ribosomal pseudogene 536 [Source:HGNC Symbol;Acc:HGNC:53805]	rRNA	NA	0.141272	0	8.24541	0	1	NA	Calu3	IFNA	Calu3	Mock
ENSG00000274408	RNA5SP536	1	RNA, 5S ribosomal pseudogene 536 [Source:HGNC Symbol;Acc:HGNC:53805]	rRNA	NA	0.141272	1.83466	8.22075	0.223174	0.8234	NA	Huh75	IFNA	Huh75	Mock
ENSG00000274450	AC241929.1	1		snRNA	NA	0	NA	NA	NA	NA	NA	Calu3	IFNA	Calu3	Mock
ENSG00000274450	AC241929.1	1		snRNA	NA	0	NA	NA	NA	NA	NA	Huh75	IFNA	Huh75	Mock
ENSG00000268043	NBPF12	1	NBPF member 12 [Source:HGNC Symbol;Acc:HGNC:24297]	protein_coding	149013	374.09	0.272307	0.175029	1.55578	0.11976	0.515431	Calu3	IFNA	Calu3	Mock
ENSG00000268043	NBPF12	1	NBPF member 12 [Source:HGNC Symbol;Acc:HGNC:24297]	protein_coding	149013	374.09	0.266582	0.16225	1.64303	0.100376	0.321456	Huh75	IFNA	Huh75	Mock
ENSG00000244371	PFN1P8	1	profilin 1 pseudogene 8 [Source:HGNC Symbol;Acc:HGNC:42986]	processed_pseudogene	NA	6.39731	0.46177	0.700762	0.658953	0.509926	0.872434	Calu3	IFNA	Calu3	Mock
ENSG00000244371	PFN1P8	1	profilin 1 pseudogene 8 [Source:HGNC Symbol;Acc:HGNC:42986]	processed_pseudogene	NA	6.39731	0.680284	0.666681	1.0204	0.307537	NA	Huh75	IFNA	Huh75	Mock
ENSG00000234225	AC244394.2	1	novel transcript	lncRNA	NA	0.199499	0.971498	8.24541	0.117823	0.906208	NA	Calu3	IFNA	Calu3	Mock
ENSG00000234225	AC244394.2	1	novel transcript	lncRNA	NA	0.199499	-1.26743	8.1811	-0.154921	0.876883	NA	Huh75	IFNA	Huh75	Mock
ENSG00000227242	NBPF13P	1	NBPF member 13, pseudogene [Source:HGNC Symbol;Acc:HGNC:31995]	unprocessed_pseudogene	NA	0.301344	0	7.36909	0	1	NA	Calu3	IFNA	Calu3	Mock
ENSG00000227242	NBPF13P	1	NBPF member 13, pseudogene [Source:HGNC Symbol;Acc:HGNC:31995]	unprocessed_pseudogene	NA	0.301344	-1.07508	7.36909	-0.14589	0.884008	NA	Huh75	IFNA	Huh75	Mock
ENSG00000225603	AC244394.1	1	insulin-like growth factor 2 mRNA binding protein 2 (IGF2BP2) pseudogene	processed_pseudogene	NA	0.435948	2.01838	6.01028	0.335822	0.737005	NA	Calu3	IFNA	Calu3	Mock
ENSG00000225603	AC244394.1	1	insulin-like growth factor 2 mRNA binding protein 2 (IGF2BP2) pseudogene	processed_pseudogene	NA	0.435948	0.00555831	5.98657	0.000928463	0.999259	NA	Huh75	IFNA	Huh75	Mock
ENSG00000201142	RNU1-151P	1	RNA, U1 small nuclear 151, pseudogene [Source:HGNC Symbol;Acc:HGNC:53616]	snRNA	NA	0.106222	0	8.24541	0	1	NA	Calu3	IFNA	Calu3	Mock
ENSG00000201142	RNU1-151P	1	RNA, U1 small nuclear 151, pseudogene [Source:HGNC Symbol;Acc:HGNC:53616]	snRNA	NA	0.106222	-1.07507	8.24541	-0.130384	0.896263	NA	Huh75	IFNA	Huh75	Mock
ENSG00000230832	AC241584.1	1	Sjogren syndrome antigen B (autoantigen La) (SSB) pseudogene	processed_pseudogene	NA	2.20734	0	1.88525	0	1	NA	Calu3	IFNA	Calu3	Mock
ENSG00000230832	AC241584.1	1	Sjogren syndrome antigen B (autoantigen La) (SSB) pseudogene	processed_pseudogene	NA	2.20734	0.449064	1.10134	0.407743	0.683462	NA	Huh75	IFNA	Huh75	Mock
ENSG00000283342	AC241584.2	1	neuroblastoma breakpoint family, member 13, pseudogene	unprocessed_pseudogene	NA	3.44329	0	1.85793	0	1	NA	Calu3	IFNA	Calu3	Mock
ENSG00000283342	AC241584.2	1	neuroblastoma breakpoint family, member 13, pseudogene	unprocessed_pseudogene	NA	3.44329	-1.28417	0.943444	-1.36115	0.173465	NA	Huh75	IFNA	Huh75	Mock
ENSG00000131791	PRKAB2	1	protein kinase AMP-activated non-catalytic subunit beta 2 [Source:HGNC Symbol;Acc:HGNC:9379]	protein_coding	5565	1305.32	-0.0523115	0.102431	-0.5107	0.609561	0.908808	Calu3	IFNA	Calu3	Mock
ENSG00000131791	PRKAB2	1	protein kinase AMP-activated non-catalytic subunit beta 2 [Source:HGNC Symbol;Acc:HGNC:9379]	protein_coding	5565	1305.32	-0.169551	0.0901311	-1.88116	0.0599508	0.236951	Huh75	IFNA	Huh75	Mock
ENSG00000180867	PDIA3P1	1	protein disulfide isomerase family A member 3 pseudogene 1 [Source:HGNC Symbol;Acc:HGNC:4607]	transcribed_processed_pseudogene	NA	117.664	0.0468374	0.180467	0.259535	0.795223	0.970297	Calu3	IFNA	Calu3	Mock
ENSG00000180867	PDIA3P1	1	protein disulfide isomerase family A member 3 pseudogene 1 [Source:HGNC Symbol;Acc:HGNC:4607]	transcribed_processed_pseudogene	NA	117.664	-0.0542479	0.197903	-0.274113	0.783997	0.923639	Huh75	IFNA	Huh75	Mock
ENSG00000237188	AC242426.2	1	novel transcript, antisense to FMO5	lncRNA	NA	2.23602	3.16873	2.10214	1.50738	0.131713	NA	Calu3	IFNA	Calu3	Mock
ENSG00000237188	AC242426.2	1	novel transcript, antisense to FMO5	lncRNA	NA	2.23602	1.71972	1.77065	0.971233	0.331432	NA	Huh75	IFNA	Huh75	Mock
ENSG00000131781	FMO5	1	flavin containing dimethylaniline monoxygenase 5 [Source:HGNC Symbol;Acc:HGNC:3773]	protein_coding	2330	185.33	0.237814	0.219146	1.08519	0.277839	0.728581	Calu3	IFNA	Calu3	Mock
ENSG00000131781	FMO5	1	flavin containing dimethylaniline monoxygenase 5 [Source:HGNC Symbol;Acc:HGNC:3773]	protein_coding	2330	185.33	-0.369803	0.157408	-2.34933	0.0188073	0.111996	Huh75	IFNA	Huh75	Mock
ENSG00000226015	CCT8P1	1	chaperonin containing TCP1 subunit 8 pseudogene 1 [Source:HGNC Symbol;Acc:HGNC:35144]	processed_pseudogene	NA	27.0348	0.535936	0.563821	0.950543	0.341837	0.77852	Calu3	IFNA	Calu3	Mock
ENSG00000226015	CCT8P1	1	chaperonin containing TCP1 subunit 8 pseudogene 1 [Source:HGNC Symbol;Acc:HGNC:35144]	processed_pseudogene	NA	27.0348	-0.074969	0.47346	-0.158343	0.874187	0.966162	Huh75	IFNA	Huh75	Mock
ENSG00000236806	RPL7AP15	1	ribosomal protein L7a pseudogene 15 [Source:HGNC Symbol;Acc:HGNC:36873]	processed_pseudogene	NA	0.876584	1.96425	2.34465	0.837758	0.402166	NA	Calu3	IFNA	Calu3	Mock
ENSG00000236806	RPL7AP15	1	ribosomal protein L7a pseudogene 15 [Source:HGNC Symbol;Acc:HGNC:36873]	processed_pseudogene	NA	0.876584	-0.903748	2.06901	-0.436802	0.662255	NA	Huh75	IFNA	Huh75	Mock
ENSG00000131778	CHD1L	1	chromodomain helicase DNA binding protein 1 like [Source:HGNC Symbol;Acc:HGNC:1916]	protein_coding	9557	1357.11	-0.0569396	0.0812753	-0.700577	0.483567	0.861236	Calu3	IFNA	Calu3	Mock
ENSG00000131778	CHD1L	1	chromodomain helicase DNA binding protein 1 like [Source:HGNC Symbol;Acc:HGNC:1916]	protein_coding	9557	1357.11	-0.177652	0.0765611	-2.32039	0.0203198	0.118273	Huh75	IFNA	Huh75	Mock
ENSG00000278811	LINC00624	1	long intergenic non-protein coding RNA 624 [Source:HGNC Symbol;Acc:HGNC:44254]	lncRNA	100289211	31.7433	0.64719	0.402344	1.60855	0.107715	0.493517	Calu3	IFNA	Calu3	Mock
ENSG00000278811	LINC00624	1	long intergenic non-protein coding RNA 624 [Source:HGNC Symbol;Acc:HGNC:44254]	lncRNA	100289211	31.7433	0.488948	0.35499	1.37736	0.168402	0.428453	Huh75	IFNA	Huh75	Mock
ENSG00000213226	AC242426.1	1	prostaglandin reductase 1 (PTGR1) pseudogene	processed_pseudogene	NA	0.588491	0	4.07677	0	1	NA	Calu3	IFNA	Calu3	Mock
ENSG00000213226	AC242426.1	1	prostaglandin reductase 1 (PTGR1) pseudogene	processed_pseudogene	NA	0.588491	1.37114	3.99087	0.343568	0.731171	NA	Huh75	IFNA	Huh75	Mock
ENSG00000226653	OR13Z1P	1	olfactory receptor family 13 subfamily Z member 1 pseudogene [Source:HGNC Symbol;Acc:HGNC:31240]	unitary_pseudogene	NA	0.018804	0	8.24541	0	1	NA	Calu3	IFNA	Calu3	Mock
ENSG00000226653	OR13Z1P	1	olfactory receptor family 13 subfamily Z member 1 pseudogene [Source:HGNC Symbol;Acc:HGNC:31240]	unitary_pseudogene	NA	0.018804	0.848458	8.24541	0.102901	0.918042	NA	Huh75	IFNA	Huh75	Mock
ENSG00000207209	AC242425.1	1		misc_RNA	NA	0	NA	NA	NA	NA	NA	Calu3	IFNA	Calu3	Mock
ENSG00000207209	AC242425.1	1		misc_RNA	NA	0	NA	NA	NA	NA	NA	Huh75	IFNA	Huh75	Mock
ENSG00000272443	OR13Z2P	1	olfactory receptor family 13 subfamily Z member 2 pseudogene [Source:HGNC Symbol;Acc:HGNC:31241]	unprocessed_pseudogene	NA	0.95157	0	2.62312	0	1	NA	Calu3	IFNA	Calu3	Mock
ENSG00000272443	OR13Z2P	1	olfactory receptor family 13 subfamily Z member 2 pseudogene [Source:HGNC Symbol;Acc:HGNC:31241]	unprocessed_pseudogene	NA	0.95157	-0.00758889	2.18264	-0.00347693	0.997226	NA	Huh75	IFNA	Huh75	Mock
ENSG00000272480	OR13Z3P	1	olfactory receptor family 13 subfamily Z member 3 pseudogene [Source:HGNC Symbol;Acc:HGNC:31242]	unprocessed_pseudogene	NA	0.170386	0	8.24541	0	1	NA	Calu3	IFNA	Calu3	Mock
ENSG00000272480	OR13Z3P	1	olfactory receptor family 13 subfamily Z member 3 pseudogene [Source:HGNC Symbol;Acc:HGNC:31242]	unprocessed_pseudogene	NA	0.170386	0	8.24541	0	1	NA	Huh75	IFNA	Huh75	Mock
ENSG00000116128	BCL9	1	BCL9 transcription coactivator [Source:HGNC Symbol;Acc:HGNC:1008]	protein_coding	607	635.871	-0.0932633	0.11677	-0.798689	0.424471	0.830653	Calu3	IFNA	Calu3	Mock
ENSG00000116128	BCL9	1	BCL9 transcription coactivator [Source:HGNC Symbol;Acc:HGNC:1008]	protein_coding	607	635.871	-0.0767857	0.115008	-0.667654	0.504355	0.758804	Huh75	IFNA	Huh75	Mock
ENSG00000162836	ACP6	1	acid phosphatase 6, lysophosphatidic [Source:HGNC Symbol;Acc:HGNC:29609]	protein_coding	51205	1111.84	-0.258986	0.0743561	-3.48305	0.000495743	0.0132942	Calu3	IFNA	Calu3	Mock
ENSG00000162836	ACP6	1	acid phosphatase 6, lysophosphatidic [Source:HGNC Symbol;Acc:HGNC:29609]	protein_coding	51205	1111.84	-0.259253	0.114351	-2.26717	0.02338	0.129029	Huh75	IFNA	Huh75	Mock
ENSG00000277762	RN7SL261P	1	RNA, 7SL, cytoplasmic 261, pseudogene [Source:HGNC Symbol;Acc:HGNC:46277]	misc_RNA	NA	0	NA	NA	NA	NA	NA	Calu3	IFNA	Calu3	Mock
ENSG00000277762	RN7SL261P	1	RNA, 7SL, cytoplasmic 261, pseudogene [Source:HGNC Symbol;Acc:HGNC:46277]	misc_RNA	NA	0	NA	NA	NA	NA	NA	Huh75	IFNA	Huh75	Mock
ENSG00000227139	AC241644.1	1	novel transcript	lncRNA	NA	0.039617	0	8.24541	0	1	NA	Calu3	IFNA	Calu3	Mock
ENSG00000227139	AC241644.1	1	novel transcript	lncRNA	NA	0.039617	0	8.24541	0	1	NA	Huh75	IFNA	Huh75	Mock
ENSG00000265107	GJA5	1	gap junction protein alpha 5 [Source:HGNC Symbol;Acc:HGNC:4279]	protein_coding	2702	0.260767	1.84033	8.22576	0.223727	0.822969	NA	Calu3	IFNA	Calu3	Mock
ENSG00000265107	GJA5	1	gap junction protein alpha 5 [Source:HGNC Symbol;Acc:HGNC:4279]	protein_coding	2702	0.260767	0	8.24541	0	1	NA	Huh75	IFNA	Huh75	Mock
ENSG00000274415	AC241644.3	1	novel transcript, antisense to GJA5	lncRNA	NA	0	NA	NA	NA	NA	NA	Calu3	IFNA	Calu3	Mock
ENSG00000274415	AC241644.3	1	novel transcript, antisense to GJA5	lncRNA	NA	0	NA	NA	NA	NA	NA	Huh75	IFNA	Huh75	Mock
ENSG00000234190	AC241644.2	1	novel transcript	lncRNA	NA	0.0242006	0	8.24541	0	1	NA	Calu3	IFNA	Calu3	Mock
ENSG00000234190	AC241644.2	1	novel transcript	lncRNA	NA	0.0242006	-1.07507	8.24541	-0.130384	0.896263	NA	Huh75	IFNA	Huh75	Mock
ENSG00000223728	AC239801.1	1	PRAME family member 17 (PRAMEF17) pseudogene	processed_pseudogene	NA	0	NA	NA	NA	NA	NA	Calu3	IFNA	Calu3	Mock
ENSG00000223728	AC239801.1	1	PRAME family member 17 (PRAMEF17) pseudogene	processed_pseudogene	NA	0	NA	NA	NA	NA	NA	Huh75	IFNA	Huh75	Mock
ENSG00000121634	GJA8	1	gap junction protein alpha 8 [Source:HGNC Symbol;Acc:HGNC:4281]	protein_coding	2703	0.0418692	0	8.24541	0	1	NA	Calu3	IFNA	Calu3	Mock
ENSG00000121634	GJA8	1	gap junction protein alpha 8 [Source:HGNC Symbol;Acc:HGNC:4281]	protein_coding	2703	0.0418692	-1.07507	8.24541	-0.130384	0.896263	NA	Huh75	IFNA	Huh75	Mock
ENSG00000188092	GPR89B	1	G protein-coupled receptor 89B [Source:HGNC Symbol;Acc:HGNC:13840]	protein_coding	51463	139.133	0.186528	0.189499	0.984323	0.324957	0.766569	Calu3	IFNA	Calu3	Mock
ENSG00000188092	GPR89B	1	G protein-coupled receptor 89B [Source:HGNC Symbol;Acc:HGNC:13840]	protein_coding	51463	139.133	0.285868	0.17728	1.61253	0.106847	0.332187	Huh75	IFNA	Huh75	Mock
ENSG00000215859	PDZK1P1	1	PDZ domain containing 1 pseudogene 1 [Source:HGNC Symbol;Acc:HGNC:31974]	transcribed_unprocessed_pseudogene	NA	35.2227	0.489495	0.414813	1.18004	0.237986	0.688636	Calu3	IFNA	Calu3	Mock
ENSG00000215859	PDZK1P1	1	PDZ domain containing 1 pseudogene 1 [Source:HGNC Symbol;Acc:HGNC:31974]	transcribed_unprocessed_pseudogene	NA	35.2227	0.497981	0.36912	1.34911	0.177303	0.440825	Huh75	IFNA	Huh75	Mock
ENSG00000273059	AC239803.1	1	novel transcript	lncRNA	NA	0.363933	0	6.19846	0	1	NA	Calu3	IFNA	Calu3	Mock
ENSG00000273059	AC239803.1	1	novel transcript	lncRNA	NA	0.363933	-1.28573	6.11159	-0.210376	0.833374	NA	Huh75	IFNA	Huh75	Mock
ENSG00000274372	LINC02804	1	long intergenic non-protein coding RNA 2804 [Source:HGNC Symbol;Acc:HGNC:54338]	lncRNA	NA	11.5263	1.00631	1.10525	0.910489	0.362565	0.795206	Calu3	IFNA	Calu3	Mock
ENSG00000274372	LINC02804	1	long intergenic non-protein coding RNA 2804 [Source:HGNC Symbol;Acc:HGNC:54338]	lncRNA	NA	11.5263	0.3254	0.515451	0.631292	0.52785	0.771856	Huh75	IFNA	Huh75	Mock
ENSG00000206791	RNU1-129P	1	RNA, U1 small nuclear 129, pseudogene [Source:HGNC Symbol;Acc:HGNC:48471]	snRNA	NA	1.00195	3.22734	2.13235	1.51352	0.130148	NA	Calu3	IFNA	Calu3	Mock
ENSG00000206791	RNU1-129P	1	RNA, U1 small nuclear 129, pseudogene [Source:HGNC Symbol;Acc:HGNC:48471]	snRNA	NA	1.00195	1.80204	2.15757	0.835218	0.403595	NA	Huh75	IFNA	Huh75	Mock
ENSG00000206585	RNVU1-7	1	RNA, variant U1 small nuclear 7 [Source:HGNC Symbol;Acc:HGNC:37500]	snRNA	26864	0.223687	2.60883	8.19902	0.318188	0.750342	NA	Calu3	IFNA	Calu3	Mock
ENSG00000206585	RNVU1-7	1	RNA, variant U1 small nuclear 7 [Source:HGNC Symbol;Acc:HGNC:37500]	snRNA	26864	0.223687	-2.02927	8.22187	-0.246813	0.805053	NA	Huh75	IFNA	Huh75	Mock
ENSG00000229828	PDE4DIPP1	1	phosphodiesterase 4D interacting protein pseudogene 1 [Source:HGNC Symbol;Acc:HGNC:50867]	unprocessed_pseudogene	NA	1.25576	-2.89506	2.89661	-0.999465	0.317569	NA	Calu3	IFNA	Calu3	Mock
ENSG00000229828	PDE4DIPP1	1	phosphodiesterase 4D interacting protein pseudogene 1 [Source:HGNC Symbol;Acc:HGNC:50867]	unprocessed_pseudogene	NA	1.25576	-1.6745	2.72513	-0.614466	0.538908	NA	Huh75	IFNA	Huh75	Mock
ENSG00000263956	NBPF11	1	NBPF member 11 [Source:HGNC Symbol;Acc:HGNC:31993]	protein_coding	200030	310.714	0.0416476	0.133164	0.312755	0.754467	0.955787	Calu3	IFNA	Calu3	Mock
ENSG00000263956	NBPF11	1	NBPF member 11 [Source:HGNC Symbol;Acc:HGNC:31993]	protein_coding	200030	310.714	-0.0101358	0.123994	-0.0817438	0.93485	0.99298	Huh75	IFNA	Huh75	Mock
ENSG00000225080	PFN1P4	1	profilin 1 pseudogene 4 [Source:HGNC Symbol;Acc:HGNC:42992]	processed_pseudogene	NA	8.2677	-0.102682	0.717783	-0.143054	0.886248	0.996255	Calu3	IFNA	Calu3	Mock
ENSG00000225080	PFN1P4	1	profilin 1 pseudogene 4 [Source:HGNC Symbol;Acc:HGNC:42992]	processed_pseudogene	NA	8.2677	-0.0735531	0.644852	-0.114062	0.909189	NA	Huh75	IFNA	Huh75	Mock
ENSG00000198658	ABHD17AP1	1	ABHD17A pseudogene 1 [Source:HGNC Symbol;Acc:HGNC:28394]	unprocessed_pseudogene	NA	7.47853	-2.18275	1.10185	-1.98099	0.0475919	0.3327	Calu3	IFNA	Calu3	Mock
ENSG00000198658	ABHD17AP1	1	ABHD17A pseudogene 1 [Source:HGNC Symbol;Acc:HGNC:28394]	unprocessed_pseudogene	NA	7.47853	1.72265	1.13946	1.51181	0.130582	NA	Huh75	IFNA	Huh75	Mock
ENSG00000232265	LINC02805	1	long intergenic non-protein coding RNA 2805 [Source:HGNC Symbol;Acc:HGNC:54339]	lncRNA	NA	5.14307	0	1.76582	0	1	NA	Calu3	IFNA	Calu3	Mock
ENSG00000232265	LINC02805	1	long intergenic non-protein coding RNA 2805 [Source:HGNC Symbol;Acc:HGNC:54339]	lncRNA	NA	5.14307	0.0622895	0.703692	0.0885182	0.929465	NA	Huh75	IFNA	Huh75	Mock
ENSG00000227733	AC239809.3	1	novel transcript	lncRNA	NA	56.8732	-1.84725	1.56602	-1.17958	0.238166	0.688636	Calu3	IFNA	Calu3	Mock
ENSG00000227733	AC239809.3	1	novel transcript	lncRNA	NA	56.8732	0.487744	0.196012	2.48833	0.0128343	0.0870844	Huh75	IFNA	Huh75	Mock
ENSG00000238765	RNA5SP57	1	RNA, 5S ribosomal pseudogene 57 [Source:HGNC Symbol;Acc:HGNC:42834]	rRNA_pseudogene	NA	0.524576	0	5.30232	0	1	NA	Calu3	IFNA	Calu3	Mock
ENSG00000238765	RNA5SP57	1	RNA, 5S ribosomal pseudogene 57 [Source:HGNC Symbol;Acc:HGNC:42834]	rRNA_pseudogene	NA	0.524576	-0.322047	5.17771	-0.0621987	0.950405	NA	Huh75	IFNA	Huh75	Mock
ENSG00000224335	AC239809.1	1	neuroblastoma breakpoint family, member 4 (NBPF4) pseudogene	unprocessed_pseudogene	NA	1.11309	0	3.00584	0	1	NA	Calu3	IFNA	Calu3	Mock
ENSG00000224335	AC239809.1	1	neuroblastoma breakpoint family, member 4 (NBPF4) pseudogene	unprocessed_pseudogene	NA	1.11309	0.581848	2.66799	0.218084	0.827363	NA	Huh75	IFNA	Huh75	Mock
ENSG00000227700	AC239809.2	1	novel pseudogene	processed_pseudogene	NA	1.61103	0	2.21217	0	1	NA	Calu3	IFNA	Calu3	Mock
ENSG00000227700	AC239809.2	1	novel pseudogene	processed_pseudogene	NA	1.61103	0.103357	1.66427	0.0621038	0.95048	NA	Huh75	IFNA	Huh75	Mock
ENSG00000199879	RNVU1-22	1	RNA, variant U1 small nuclear 22 [Source:HGNC Symbol;Acc:HGNC:48462]	snRNA	NA	0.434341	0.97152	4.76236	0.204	0.838354	NA	Calu3	IFNA	Calu3	Mock
ENSG00000199879	RNVU1-22	1	RNA, variant U1 small nuclear 22 [Source:HGNC Symbol;Acc:HGNC:48462]	snRNA	NA	0.434341	-0.113308	4.76236	-0.0237925	0.981018	NA	Huh75	IFNA	Huh75	Mock
ENSG00000234283	LINC01731	1	long intergenic non-protein coding RNA 1731 [Source:HGNC Symbol;Acc:HGNC:52519]	lncRNA	NA	0.704805	0	2.78254	0	1	NA	Calu3	IFNA	Calu3	Mock
ENSG00000234283	LINC01731	1	long intergenic non-protein coding RNA 1731 [Source:HGNC Symbol;Acc:HGNC:52519]	lncRNA	NA	0.704805	-0.400492	2.42892	-0.164885	0.869034	NA	Huh75	IFNA	Huh75	Mock
ENSG00000228626	AC245100.3	1	novel pseudogene	unprocessed_pseudogene	NA	3.54807	-0.952061	2.03016	-0.468958	0.6391	NA	Calu3	IFNA	Calu3	Mock
ENSG00000228626	AC245100.3	1	novel pseudogene	unprocessed_pseudogene	NA	3.54807	2.52306	1.35226	1.86581	0.0620673	NA	Huh75	IFNA	Huh75	Mock
ENSG00000274020	LINC01138	1	long intergenic non-protein coding RNA 1138 [Source:HGNC Symbol;Acc:HGNC:49454]	lncRNA	NA	84.3545	0.523377	0.264617	1.97787	0.0479439	0.333839	Calu3	IFNA	Calu3	Mock
ENSG00000274020	LINC01138	1	long intergenic non-protein coding RNA 1138 [Source:HGNC Symbol;Acc:HGNC:49454]	lncRNA	NA	84.3545	0.386165	0.214351	1.80155	0.0716155	0.262919	Huh75	IFNA	Huh75	Mock
ENSG00000238107	LINC02806	1	long intergenic non-protein coding RNA 2806 [Source:HGNC Symbol;Acc:HGNC:27628]	lncRNA	NA	1.13754	0	2.79061	0	1	NA	Calu3	IFNA	Calu3	Mock
ENSG00000238107	LINC02806	1	long intergenic non-protein coding RNA 2806 [Source:HGNC Symbol;Acc:HGNC:27628]	lncRNA	NA	1.13754	1.73529	2.35431	0.737068	0.461081	NA	Huh75	IFNA	Huh75	Mock
ENSG00000224481	AC245100.1	1	novel transcript	lncRNA	NA	1.02137	-2.15243	2.18884	-0.983369	0.325426	NA	Calu3	IFNA	Calu3	Mock
ENSG00000224481	AC245100.1	1	novel transcript	lncRNA	NA	1.02137	-2.00372	2.20922	-0.906981	0.364417	NA	Huh75	IFNA	Huh75	Mock
ENSG00000235988	AC245100.5	1	novel pseudogene	processed_pseudogene	NA	0.136828	1.74036	8.2304	0.211455	0.832532	NA	Calu3	IFNA	Calu3	Mock
ENSG00000235988	AC245100.5	1	novel pseudogene	processed_pseudogene	NA	0.136828	-1.07507	8.24541	-0.130384	0.896263	NA	Huh75	IFNA	Huh75	Mock
ENSG00000283676	MIR5087	1	microRNA 5087 [Source:HGNC Symbol;Acc:HGNC:43480]	miRNA	100847044	0.277001	1.84033	8.22576	0.223727	0.822969	NA	Calu3	IFNA	Calu3	Mock
ENSG00000283676	MIR5087	1	microRNA 5087 [Source:HGNC Symbol;Acc:HGNC:43480]	miRNA	100847044	0.277001	0.848458	8.24541	0.102901	0.918042	NA	Huh75	IFNA	Huh75	Mock
ENSG00000202408	RNVU1-21	1	RNA, variant U1 small nuclear 21 [Source:HGNC Symbol;Acc:HGNC:48464]	snRNA	NA	0.196785	0	8.24541	0	1	NA	Calu3	IFNA	Calu3	Mock
ENSG00000202408	RNVU1-21	1	RNA, variant U1 small nuclear 21 [Source:HGNC Symbol;Acc:HGNC:48464]	snRNA	NA	0.196785	-0.113306	8.24541	-0.0137417	0.989036	NA	Huh75	IFNA	Huh75	Mock
ENSG00000272824	AC245100.6	1	novel transcript	lncRNA	NA	0.801398	0	2.69337	0	1	NA	Calu3	IFNA	Calu3	Mock
ENSG00000272824	AC245100.6	1	novel transcript	lncRNA	NA	0.801398	2.37286	2.49267	0.951936	0.341129	NA	Huh75	IFNA	Huh75	Mock
ENSG00000207340	RNVU1-1	1	RNA, variant U1 small nuclear 1 [Source:HGNC Symbol;Acc:HGNC:10133]	snRNA	101954273	0.538358	-0.901925	4.74575	-0.190049	0.849271	NA	Calu3	IFNA	Calu3	Mock
ENSG00000207340	RNVU1-1	1	RNA, variant U1 small nuclear 1 [Source:HGNC Symbol;Acc:HGNC:10133]	snRNA	101954273	0.538358	-0.000911919	4.70642	-0.000193761	0.999845	NA	Huh75	IFNA	Huh75	Mock
ENSG00000252135	RNU1-155P	1	RNA, U1 small nuclear 155 pseudogene [Source:HGNC Symbol;Acc:HGNC:54437]	snRNA	NA	0.0293301	0	8.24541	0	1	NA	Calu3	IFNA	Calu3	Mock
ENSG00000252135	RNU1-155P	1	RNA, U1 small nuclear 155 pseudogene [Source:HGNC Symbol;Acc:HGNC:54437]	snRNA	NA	0.0293301	0	8.24541	0	1	NA	Huh75	IFNA	Huh75	Mock
ENSG00000278596	MIR6077	1	microRNA 6077 [Source:HGNC Symbol;Acc:HGNC:50025]	miRNA	102466225	0.031647	0	8.24541	0	1	NA	Calu3	IFNA	Calu3	Mock
ENSG00000278596	MIR6077	1	microRNA 6077 [Source:HGNC Symbol;Acc:HGNC:50025]	miRNA	102466225	0.031647	0	8.24541	0	1	NA	Huh75	IFNA	Huh75	Mock
ENSG00000238825	RNVU1-2	1	RNA, variant U1 small nuclear 2 [Source:HGNC Symbol;Acc:HGNC:48308]	snRNA	NA	0.0444093	0	8.24541	0	1	NA	Calu3	IFNA	Calu3	Mock
ENSG00000238825	RNVU1-2	1	RNA, variant U1 small nuclear 2 [Source:HGNC Symbol;Acc:HGNC:48308]	snRNA	NA	0.0444093	0	8.24541	0	1	NA	Huh75	IFNA	Huh75	Mock
ENSG00000231551	AC245100.4	1	phosphodiesterase 4D interacting protein (PDE4DIP) pseudogene	transcribed_unprocessed_pseudogene	NA	125.661	0.421374	0.340802	1.23642	0.216304	0.66822	Calu3	IFNA	Calu3	Mock
ENSG00000231551	AC245100.4	1	phosphodiesterase 4D interacting protein (PDE4DIP) pseudogene	transcribed_unprocessed_pseudogene	NA	125.661	0.705492	0.285025	2.47519	0.0133166	0.0892189	Huh75	IFNA	Huh75	Mock
ENSG00000201183	RNVU1-3	1	RNA, variant U1 small nuclear 3 [Source:HGNC Symbol;Acc:HGNC:48311]	snRNA	101954272	1.27491	2.58386	2.17079	1.19028	0.233935	NA	Calu3	IFNA	Calu3	Mock
ENSG00000201183	RNVU1-3	1	RNA, variant U1 small nuclear 3 [Source:HGNC Symbol;Acc:HGNC:48311]	snRNA	101954272	1.27491	-0.501443	1.98473	-0.25265	0.800539	NA	Huh75	IFNA	Huh75	Mock
ENSG00000225871	AC245100.2	1	family with sequence similarity 91, member A1 (FAM91A1) pseudogene	processed_pseudogene	NA	12.948	0.127253	0.602485	0.211214	0.83272	0.981638	Calu3	IFNA	Calu3	Mock
ENSG00000225871	AC245100.2	1	family with sequence similarity 91, member A1 (FAM91A1) pseudogene	processed_pseudogene	NA	12.948	0.356832	0.598555	0.596156	0.551071	0.787621	Huh75	IFNA	Huh75	Mock
ENSG00000285062	AC245100.8	1	poly(ADP-ribose) polymerase family member 8 (PARP8) pseudogene	transcribed_unprocessed_pseudogene	NA	0	NA	NA	NA	NA	NA	Calu3	IFNA	Calu3	Mock
ENSG00000285062	AC245100.8	1	poly(ADP-ribose) polymerase family member 8 (PARP8) pseudogene	transcribed_unprocessed_pseudogene	NA	0	NA	NA	NA	NA	NA	Huh75	IFNA	Huh75	Mock
ENSG00000280649	AC245100.7	1	TEC	TEC	NA	29.0895	0.877357	0.40682	2.15662	0.0310352	0.262922	Calu3	IFNA	Calu3	Mock
ENSG00000280649	AC245100.7	1	TEC	TEC	NA	29.0895	-0.161276	0.417682	-0.386122	0.699406	0.876819	Huh75	IFNA	Huh75	Mock
ENSG00000236334	PPIAL4G	1	peptidylprolyl isomerase A like 4G [Source:HGNC Symbol;Acc:HGNC:33996]	protein_coding	644591	0.129252	2.02239	8.21809	0.24609	0.805613	NA	Calu3	IFNA	Calu3	Mock
ENSG00000236334	PPIAL4G	1	peptidylprolyl isomerase A like 4G [Source:HGNC Symbol;Acc:HGNC:33996]	protein_coding	644591	0.129252	0	8.24541	0	1	NA	Huh75	IFNA	Huh75	Mock
ENSG00000274210	RNVU1-27	1	RNA, variant U1 small nuclear 27 [Source:HGNC Symbol;Acc:HGNC:54431]	snRNA	NA	0.620955	1.01755	2.73168	0.372498	0.709522	NA	Calu3	IFNA	Calu3	Mock
ENSG00000274210	RNVU1-27	1	RNA, variant U1 small nuclear 27 [Source:HGNC Symbol;Acc:HGNC:54431]	snRNA	NA	0.620955	0.751746	2.88052	0.260976	0.794111	NA	Huh75	IFNA	Huh75	Mock
ENSG00000270629	NBPF14	1	NBPF member 14 [Source:HGNC Symbol;Acc:HGNC:25232]	protein_coding	25832	234.884	-0.312247	0.152735	-2.04437	0.040917	0.305049	Calu3	IFNA	Calu3	Mock
ENSG00000270629	NBPF14	1	NBPF member 14 [Source:HGNC Symbol;Acc:HGNC:25232]	protein_coding	25832	234.884	-0.195991	0.148575	-1.31914	0.187123	0.454286	Huh75	IFNA	Huh75	Mock
ENSG00000252515	RNU6-1171P	1	RNA, U6 small nuclear 1171, pseudogene [Source:HGNC Symbol;Acc:HGNC:48134]	snRNA	NA	0	NA	NA	NA	NA	NA	Calu3	IFNA	Calu3	Mock
ENSG00000252515	RNU6-1171P	1	RNA, U6 small nuclear 1171, pseudogene [Source:HGNC Symbol;Acc:HGNC:48134]	snRNA	NA	0	NA	NA	NA	NA	NA	Huh75	IFNA	Huh75	Mock
ENSG00000177144	NUDT4B	1	nudix hydrolase 4B [Source:HGNC Symbol;Acc:HGNC:18012]	protein_coding	440672	0	NA	NA	NA	NA	NA	Calu3	IFNA	Calu3	Mock
ENSG00000177144	NUDT4B	1	nudix hydrolase 4B [Source:HGNC Symbol;Acc:HGNC:18012]	protein_coding	440672	0	NA	NA	NA	NA	NA	Huh75	IFNA	Huh75	Mock
ENSG00000275140	SEC22B3P	1	SEC22 homolog B3, pseudogene [Source:HGNC Symbol;Acc:HGNC:53891]	unprocessed_pseudogene	NA	0.30095	1.74036	8.2304	0.211455	0.832532	NA	Calu3	IFNA	Calu3	Mock
ENSG00000275140	SEC22B3P	1	SEC22 homolog B3, pseudogene [Source:HGNC Symbol;Acc:HGNC:53891]	unprocessed_pseudogene	NA	0.30095	3.15811	8.18484	0.385849	0.699609	NA	Huh75	IFNA	Huh75	Mock
ENSG00000271546	AC245389.1	1	CKLF-like MARVEL transmembrane domain containing 6 (CMTM6) pseudogene	processed_pseudogene	NA	0	NA	NA	NA	NA	NA	Calu3	IFNA	Calu3	Mock
ENSG00000271546	AC245389.1	1	CKLF-like MARVEL transmembrane domain containing 6 (CMTM6) pseudogene	processed_pseudogene	NA	0	NA	NA	NA	NA	NA	Huh75	IFNA	Huh75	Mock
ENSG00000178104	PDE4DIP	1	phosphodiesterase 4D interacting protein [Source:HGNC Symbol;Acc:HGNC:15580]	protein_coding	9659	1049.56	-0.149918	0.104419	-1.43574	0.151076	0.569603	Calu3	IFNA	Calu3	Mock
ENSG00000178104	PDE4DIP	1	phosphodiesterase 4D interacting protein [Source:HGNC Symbol;Acc:HGNC:15580]	protein_coding	9659	1049.56	-0.0412168	0.0939883	-0.438531	0.661001	0.854719	Huh75	IFNA	Huh75	Mock
ENSG00000252656	RN7SKP88	1	RN7SK pseudogene 88 [Source:HGNC Symbol;Acc:HGNC:45812]	misc_RNA	NA	0	NA	NA	NA	NA	NA	Calu3	IFNA	Calu3	Mock
ENSG00000252656	RN7SKP88	1	RN7SK pseudogene 88 [Source:HGNC Symbol;Acc:HGNC:45812]	misc_RNA	NA	0	NA	NA	NA	NA	NA	Huh75	IFNA	Huh75	Mock
ENSG00000222788	RNU2-38P	1	RNA, U2 small nuclear 38, pseudogene [Source:HGNC Symbol;Acc:HGNC:48531]	snRNA	NA	3.513	0	1.93873	0	1	NA	Calu3	IFNA	Calu3	Mock
ENSG00000222788	RNU2-38P	1	RNA, U2 small nuclear 38, pseudogene [Source:HGNC Symbol;Acc:HGNC:48531]	snRNA	NA	3.513	-0.762835	1.19699	-0.637292	0.523935	NA	Huh75	IFNA	Huh75	Mock
ENSG00000254913	AC239802.1	1	novel transcript	lncRNA	NA	0	NA	NA	NA	NA	NA	Calu3	IFNA	Calu3	Mock
ENSG00000254913	AC239802.1	1	novel transcript	lncRNA	NA	0	NA	NA	NA	NA	NA	Huh75	IFNA	Huh75	Mock
ENSG00000255148	AC239802.2	1	novel transcript	lncRNA	NA	0.124956	0	8.24541	0	1	NA	Calu3	IFNA	Calu3	Mock
ENSG00000255148	AC239802.2	1	novel transcript	lncRNA	NA	0.124956	0	8.24541	0	1	NA	Huh75	IFNA	Huh75	Mock
ENSG00000254539	AC239804.1	1	novel transcript	lncRNA	NA	0.107742	0	8.24541	0	1	NA	Calu3	IFNA	Calu3	Mock
ENSG00000254539	AC239804.1	1	novel transcript	lncRNA	NA	0.107742	-0.35572	8.20967	-0.0433294	0.965439	NA	Huh75	IFNA	Huh75	Mock
ENSG00000269713	NBPF9	1	NBPF member 9 [Source:HGNC Symbol;Acc:HGNC:31991]	protein_coding	400818	540.138	-0.0473902	0.115686	-0.409646	0.682066	0.935226	Calu3	IFNA	Calu3	Mock
ENSG00000269713	NBPF9	1	NBPF member 9 [Source:HGNC Symbol;Acc:HGNC:31991]	protein_coding	400818	540.138	0.135048	0.107855	1.25212	0.210526	0.484785	Huh75	IFNA	Huh75	Mock
ENSG00000274019	AC239804.2	1	Neuroblastoma breakpoint family (NBPF) pseudogene	unprocessed_pseudogene	NA	2.11312	-0.58297	1.50165	-0.38822	0.697853	NA	Calu3	IFNA	Calu3	Mock
ENSG00000274019	AC239804.2	1	Neuroblastoma breakpoint family (NBPF) pseudogene	unprocessed_pseudogene	NA	2.11312	0.880375	1.35092	0.651686	0.514604	NA	Huh75	IFNA	Huh75	Mock
ENSG00000201699	RNVU1-24	1	RNA, variant U1 small nuclear 24 [Source:HGNC Symbol;Acc:HGNC:48401]	snRNA	NA	0.523897	-0.935489	4.67962	-0.199907	0.841553	NA	Calu3	IFNA	Calu3	Mock
ENSG00000201699	RNVU1-24	1	RNA, variant U1 small nuclear 24 [Source:HGNC Symbol;Acc:HGNC:48401]	snRNA	NA	0.523897	0	4.72019	0	1	NA	Huh75	IFNA	Huh75	Mock
ENSG00000274265	AC245297.3	1	novel transcript	lncRNA	NA	125.227	0.901658	0.258875	3.48298	0.000495858	0.0132942	Calu3	IFNA	Calu3	Mock
ENSG00000274265	AC245297.3	1	novel transcript	lncRNA	NA	125.227	0.0254548	0.16736	0.152096	0.879112	0.96819	Huh75	IFNA	Huh75	Mock
ENSG00000215861	AC245297.1	1	phosphodiesterase 4D interacting protein (myomegalin) (PDE4DIP) pseudogene	transcribed_unprocessed_pseudogene	NA	41.3137	0.465412	0.362397	1.28426	0.199052	0.645579	Calu3	IFNA	Calu3	Mock
ENSG00000215861	AC245297.1	1	phosphodiesterase 4D interacting protein (myomegalin) (PDE4DIP) pseudogene	transcribed_unprocessed_pseudogene	NA	41.3137	-0.230421	0.320918	-0.718007	0.472753	0.73489	Huh75	IFNA	Huh75	Mock
ENSG00000272755	AC245297.2	1	novel transcript	lncRNA	NA	1.4224	-0.402508	1.85136	-0.217412	0.827887	NA	Calu3	IFNA	Calu3	Mock
ENSG00000272755	AC245297.2	1	novel transcript	lncRNA	NA	1.4224	1.28518	1.79304	0.716759	0.473523	NA	Huh75	IFNA	Huh75	Mock
ENSG00000274423	SEC22B2P	1	SEC22 homolog B2, pseudogene [Source:HGNC Symbol;Acc:HGNC:53890]	unprocessed_pseudogene	NA	1.26911	0.00973409	2.09161	0.00465387	0.996287	NA	Calu3	IFNA	Calu3	Mock
ENSG00000274423	SEC22B2P	1	SEC22 homolog B2, pseudogene [Source:HGNC Symbol;Acc:HGNC:53890]	unprocessed_pseudogene	NA	1.26911	0.85857	1.5454	0.555563	0.578509	NA	Huh75	IFNA	Huh75	Mock
ENSG00000271383	NBPF19	1	NBPF member 19 [Source:HGNC Symbol;Acc:HGNC:31999]	protein_coding	101060226	198.422	-0.179177	0.152457	-1.17527	0.239887	0.690175	Calu3	IFNA	Calu3	Mock
ENSG00000271383	NBPF19	1	NBPF member 19 [Source:HGNC Symbol;Acc:HGNC:31999]	protein_coding	101060226	198.422	0.0643767	0.168381	0.382327	0.702219	0.878148	Huh75	IFNA	Huh75	Mock
ENSG00000263464	PPIAL4C	1	peptidylprolyl isomerase A like 4C [Source:HGNC Symbol;Acc:HGNC:33995]	protein_coding	653598	0.180851	0	8.24541	0	1	NA	Calu3	IFNA	Calu3	Mock
ENSG00000263464	PPIAL4C	1	peptidylprolyl isomerase A like 4C [Source:HGNC Symbol;Acc:HGNC:33995]	protein_coding	653598	0.180851	2.14309	8.20926	0.261058	0.794048	NA	Huh75	IFNA	Huh75	Mock
ENSG00000277147	LINC00869	1	long intergenic non-protein coding RNA 869 [Source:HGNC Symbol;Acc:HGNC:29050]	transcribed_unprocessed_pseudogene	57234	71.3318	0.119239	0.304017	0.392213	0.6949	0.938053	Calu3	IFNA	Calu3	Mock
ENSG00000277147	LINC00869	1	long intergenic non-protein coding RNA 869 [Source:HGNC Symbol;Acc:HGNC:29050]	transcribed_unprocessed_pseudogene	57234	71.3318	0.0915589	0.251655	0.363827	0.715987	0.886126	Huh75	IFNA	Huh75	Mock
ENSG00000284964	AC242842.2	1	poly(ADP-ribose) polymerase family member 8 (PARP8) pseudogene	transcribed_unprocessed_pseudogene	NA	0	NA	NA	NA	NA	NA	Calu3	IFNA	Calu3	Mock
ENSG00000284964	AC242842.2	1	poly(ADP-ribose) polymerase family member 8 (PARP8) pseudogene	transcribed_unprocessed_pseudogene	NA	0	NA	NA	NA	NA	NA	Huh75	IFNA	Huh75	Mock
ENSG00000275557	AC242842.1	1	novel transcript	lncRNA	NA	41.2141	0.138592	0.314362	0.440867	0.65931	0.928271	Calu3	IFNA	Calu3	Mock
ENSG00000275557	AC242842.1	1	novel transcript	lncRNA	NA	41.2141	-0.742059	0.321067	-2.31123	0.02082	0.120076	Huh75	IFNA	Huh75	Mock
ENSG00000206828	RNVU1-30	1	RNA, variant U1 small nuclear 30 [Source:HGNC Symbol;Acc:HGNC:54434]	snRNA	NA	1.35713	0.533591	1.8965	0.281356	0.778437	NA	Calu3	IFNA	Calu3	Mock
ENSG00000206828	RNVU1-30	1	RNA, variant U1 small nuclear 30 [Source:HGNC Symbol;Acc:HGNC:54434]	snRNA	NA	1.35713	-0.617351	1.77168	-0.348455	0.727499	NA	Huh75	IFNA	Huh75	Mock
ENSG00000284842	FAM91A2P	1	family with sequence similarity 91 member A2, pseudogene [Source:HGNC Symbol;Acc:HGNC:51523]	transcribed_processed_pseudogene	NA	0.533107	1.84332	4.14555	0.44465	0.656572	NA	Calu3	IFNA	Calu3	Mock
ENSG00000284842	FAM91A2P	1	family with sequence similarity 91 member A2, pseudogene [Source:HGNC Symbol;Acc:HGNC:51523]	transcribed_processed_pseudogene	NA	0.533107	0.84848	4.18475	0.202755	0.839326	NA	Huh75	IFNA	Huh75	Mock
ENSG00000234232	AC243772.3	1	phosphodiesterase 4D interacting protein (PDE4DIP) pseudogene	transcribed_unprocessed_pseudogene	NA	0.687408	0	3.5337	0	1	NA	Calu3	IFNA	Calu3	Mock
ENSG00000234232	AC243772.3	1	phosphodiesterase 4D interacting protein (PDE4DIP) pseudogene	transcribed_unprocessed_pseudogene	NA	0.687408	0.959343	3.27957	0.292521	0.769888	NA	Huh75	IFNA	Huh75	Mock
ENSG00000275229	RNU1-68P	1	RNA, U1 small nuclear 68, pseudogene [Source:HGNC Symbol;Acc:HGNC:48410]	snRNA	NA	0.414552	2.02239	8.21809	0.24609	0.805613	NA	Calu3	IFNA	Calu3	Mock
ENSG00000275229	RNU1-68P	1	RNA, U1 small nuclear 68, pseudogene [Source:HGNC Symbol;Acc:HGNC:48410]	snRNA	NA	0.414552	0	8.24541	0	1	NA	Huh75	IFNA	Huh75	Mock
ENSG00000226500	AC243772.1	1	ubiquitin-conjugating enzyme E2D 1 (UBC4/5 homolog, yeast) (UBE2D1) pseudogene	processed_pseudogene	NA	0	NA	NA	NA	NA	NA	Calu3	IFNA	Calu3	Mock
ENSG00000226500	AC243772.1	1	ubiquitin-conjugating enzyme E2D 1 (UBC4/5 homolog, yeast) (UBE2D1) pseudogene	processed_pseudogene	NA	0	NA	NA	NA	NA	NA	Huh75	IFNA	Huh75	Mock
ENSG00000150337	FCGR1A	1	Fc fragment of IgG receptor Ia [Source:HGNC Symbol;Acc:HGNC:3613]	protein_coding	2209	5.15373	0.601756	0.765381	0.786218	0.43174	NA	Calu3	IFNA	Calu3	Mock
ENSG00000150337	FCGR1A	1	Fc fragment of IgG receptor Ia [Source:HGNC Symbol;Acc:HGNC:3613]	protein_coding	2209	5.15373	2.75011	1.54072	1.78495	0.074269	NA	Huh75	IFNA	Huh75	Mock
ENSG00000203814	H2BC18	1	H2B clustered histone 18 [Source:HGNC Symbol;Acc:HGNC:24700]	protein_coding	440689	33.0797	0.563139	0.429639	1.31073	0.18995	0.631644	Calu3	IFNA	Calu3	Mock
ENSG00000203814	H2BC18	1	H2B clustered histone 18 [Source:HGNC Symbol;Acc:HGNC:24700]	protein_coding	440689	33.0797	0.702293	0.443503	1.58351	0.113305	0.343667	Huh75	IFNA	Huh75	Mock
ENSG00000233030	AC243772.2	1	novel transcript, antisense to FCGR1A	lncRNA	NA	13.6108	-0.141118	0.545028	-0.258919	0.795698	0.970409	Calu3	IFNA	Calu3	Mock
ENSG00000233030	AC243772.2	1	novel transcript, antisense to FCGR1A	lncRNA	NA	13.6108	0.491558	1.05509	0.465892	0.641293	0.843074	Huh75	IFNA	Huh75	Mock
ENSG00000183598	H3C13	1	H3 clustered histone 13 [Source:HGNC Symbol;Acc:HGNC:25311]	protein_coding	653604	7.66629	-1.69091	0.792091	-2.13474	0.032782	0.272504	Calu3	IFNA	Calu3	Mock
ENSG00000183598	H3C13	1	H3 clustered histone 13 [Source:HGNC Symbol;Acc:HGNC:25311]	protein_coding	653604	7.66629	0.453516	0.706179	0.642211	0.520736	NA	Huh75	IFNA	Huh75	Mock
ENSG00000270882	H4C14	1	H4 clustered histone 14 [Source:HGNC Symbol;Acc:HGNC:4794]	protein_coding	8370	25.4522	-0.0257758	0.627432	-0.0410814	0.967231	1	Calu3	IFNA	Calu3	Mock
ENSG00000270882	H4C14	1	H4 clustered histone 14 [Source:HGNC Symbol;Acc:HGNC:4794]	protein_coding	8370	25.4522	0.82978	0.59442	1.39595	0.16273	0.420939	Huh75	IFNA	Huh75	Mock
ENSG00000203811	H3C14	1	H3 clustered histone 14 [Source:HGNC Symbol;Acc:HGNC:20503]	protein_coding	126961	0.396813	-0.995945	3.19581	-0.311641	0.755314	NA	Calu3	IFNA	Calu3	Mock
ENSG00000203811	H3C14	1	H3 clustered histone 14 [Source:HGNC Symbol;Acc:HGNC:20503]	protein_coding	126961	0.396813	-1.0751	3.38284	-0.31781	0.750629	NA	Huh75	IFNA	Huh75	Mock
ENSG00000203812	H2AC18	1	H2A clustered histone 18 [Source:HGNC Symbol;Acc:HGNC:4736]	protein_coding	8337	4.30525	-1.68119	1.00108	-1.67938	0.0930781	NA	Calu3	IFNA	Calu3	Mock
ENSG00000203812	H2AC18	1	H2A clustered histone 18 [Source:HGNC Symbol;Acc:HGNC:4736]	protein_coding	8337	4.30525	0.897362	0.740415	1.21197	0.225524	NA	Huh75	IFNA	Huh75	Mock
ENSG00000220323	H2BC19P	1	H2B clustered histone 19, pseudogene [Source:HGNC Symbol;Acc:HGNC:20517]	transcribed_unprocessed_pseudogene	NA	53.8516	0.161582	0.232675	0.694453	0.487398	0.862887	Calu3	IFNA	Calu3	Mock
ENSG00000220323	H2BC19P	1	H2B clustered histone 19, pseudogene [Source:HGNC Symbol;Acc:HGNC:20517]	transcribed_unprocessed_pseudogene	NA	53.8516	-0.303329	0.267446	-1.13417	0.256723	0.540435	Huh75	IFNA	Huh75	Mock
ENSG00000261716	H2BC20P	1	H2B clustered histone 20, pseudogene [Source:HGNC Symbol;Acc:HGNC:20516]	transcribed_unprocessed_pseudogene	NA	129.886	-0.154297	0.159646	-0.966496	0.333796	0.772682	Calu3	IFNA	Calu3	Mock
ENSG00000261716	H2BC20P	1	H2B clustered histone 20, pseudogene [Source:HGNC Symbol;Acc:HGNC:20516]	transcribed_unprocessed_pseudogene	NA	129.886	-0.0658793	0.189255	-0.348099	0.727766	0.892981	Huh75	IFNA	Huh75	Mock
ENSG00000272196	H2AC19	1	H2A clustered histone 19 [Source:HGNC Symbol;Acc:HGNC:29668]	protein_coding	723790	3.28104	2.44064	1.26977	1.92212	0.0545911	NA	Calu3	IFNA	Calu3	Mock
ENSG00000272196	H2AC19	1	H2A clustered histone 19 [Source:HGNC Symbol;Acc:HGNC:29668]	protein_coding	723790	3.28104	0.653082	0.799412	0.816953	0.413955	NA	Huh75	IFNA	Huh75	Mock
ENSG00000203852	H3C15	1	H3 clustered histone 15 [Source:HGNC Symbol;Acc:HGNC:20505]	protein_coding	333932	0.6541	-0.0441339	2.18422	-0.0202057	0.983879	NA	Calu3	IFNA	Calu3	Mock
ENSG00000203852	H3C15	1	H3 clustered histone 15 [Source:HGNC Symbol;Acc:HGNC:20505]	protein_coding	333932	0.6541	-3.26831	2.35126	-1.39002	0.164521	NA	Huh75	IFNA	Huh75	Mock
ENSG00000270276	H4C15	1	H4 clustered histone 15 [Source:HGNC Symbol;Acc:HGNC:29607]	protein_coding	554313	2.37283	-0.234228	1.30613	-0.17933	0.857678	NA	Calu3	IFNA	Calu3	Mock
ENSG00000270276	H4C15	1	H4 clustered histone 15 [Source:HGNC Symbol;Acc:HGNC:29607]	protein_coding	554313	2.37283	-0.0597525	1.13424	-0.0526804	0.957987	NA	Huh75	IFNA	Huh75	Mock
ENSG00000264207	AC239868.1	1	novel transcript, antisense HIST2H4A	lncRNA	NA	0.36176	-0.020338	4.00034	-0.00508405	0.995944	NA	Calu3	IFNA	Calu3	Mock
ENSG00000264207	AC239868.1	1	novel transcript, antisense HIST2H4A	lncRNA	NA	0.36176	0.84848	4.0914	0.207381	0.835712	NA	Huh75	IFNA	Huh75	Mock
ENSG00000184678	H2BC21	1	H2B clustered histone 21 [Source:HGNC Symbol;Acc:HGNC:4760]	protein_coding	8349	204.911	0.24634	0.176261	1.39759	0.162237	0.589168	Calu3	IFNA	Calu3	Mock
ENSG00000184678	H2BC21	1	H2B clustered histone 21 [Source:HGNC Symbol;Acc:HGNC:4760]	protein_coding	8349	204.911	0.0246304	0.165908	0.148458	0.881981	0.969569	Huh75	IFNA	Huh75	Mock
ENSG00000184260	H2AC20	1	H2A clustered histone 20 [Source:HGNC Symbol;Acc:HGNC:4738]	protein_coding	8338	34.3508	1.38264	0.508324	2.72	0.0065282	0.0948772	Calu3	IFNA	Calu3	Mock
ENSG00000184260	H2AC20	1	H2A clustered histone 20 [Source:HGNC Symbol;Acc:HGNC:4738]	protein_coding	8338	34.3508	0.538552	0.410221	1.31283	0.189239	0.457023	Huh75	IFNA	Huh75	Mock
ENSG00000184270	H2AC21	1	H2A clustered histone 21 [Source:HGNC Symbol;Acc:HGNC:20508]	protein_coding	317772	1.44167	0.818171	1.64428	0.497587	0.618775	NA	Calu3	IFNA	Calu3	Mock
ENSG00000184270	H2AC21	1	H2A clustered histone 21 [Source:HGNC Symbol;Acc:HGNC:20508]	protein_coding	317772	1.44167	0.743663	1.8139	0.409979	0.681821	NA	Huh75	IFNA	Huh75	Mock
ENSG00000178096	BOLA1	1	bolA family member 1 [Source:HGNC Symbol;Acc:HGNC:24263]	protein_coding	51027	100.528	-0.162991	0.312003	-0.522404	0.601389	0.903745	Calu3	IFNA	Calu3	Mock
ENSG00000178096	BOLA1	1	bolA family member 1 [Source:HGNC Symbol;Acc:HGNC:24263]	protein_coding	51027	100.528	-0.236259	0.316668	-0.746079	0.45562	0.723174	Huh75	IFNA	Huh75	Mock
ENSG00000159164	SV2A	1	synaptic vesicle glycoprotein 2A [Source:HGNC Symbol;Acc:HGNC:20566]	protein_coding	9900	55.0741	0.443709	0.459237	0.966187	0.33395	0.772682	Calu3	IFNA	Calu3	Mock
ENSG00000159164	SV2A	1	synaptic vesicle glycoprotein 2A [Source:HGNC Symbol;Acc:HGNC:20566]	protein_coding	9900	55.0741	0.0315411	0.248381	0.126986	0.898951	0.976717	Huh75	IFNA	Huh75	Mock
ENSG00000143368	SF3B4	1	splicing factor 3b subunit 4 [Source:HGNC Symbol;Acc:HGNC:10771]	protein_coding	10262	2470.59	-0.168839	0.0974339	-1.73285	0.083122	0.440631	Calu3	IFNA	Calu3	Mock
ENSG00000143368	SF3B4	1	splicing factor 3b subunit 4 [Source:HGNC Symbol;Acc:HGNC:10771]	protein_coding	10262	2470.59	-0.0346007	0.0989079	-0.349828	0.726468	0.891653	Huh75	IFNA	Huh75	Mock
ENSG00000014914	MTMR11	1	myotubularin related protein 11 [Source:HGNC Symbol;Acc:HGNC:24307]	protein_coding	10903	87.3441	0.262854	0.203407	1.29226	0.196268	0.640916	Calu3	IFNA	Calu3	Mock
ENSG00000014914	MTMR11	1	myotubularin related protein 11 [Source:HGNC Symbol;Acc:HGNC:24307]	protein_coding	10903	87.3441	0.719825	0.298016	2.4154	0.0157182	0.0995152	Huh75	IFNA	Huh75	Mock
ENSG00000264522	OTUD7B	1	OTU deubiquitinase 7B [Source:HGNC Symbol;Acc:HGNC:16683]	protein_coding	56957	1075.66	-0.00878987	0.114291	-0.076908	0.938697	1	Calu3	IFNA	Calu3	Mock
ENSG00000264522	OTUD7B	1	OTU deubiquitinase 7B [Source:HGNC Symbol;Acc:HGNC:16683]	protein_coding	56957	1075.66	0.0536369	0.1096	0.48939	0.624565	0.832966	Huh75	IFNA	Huh75	Mock
ENSG00000285184	AC244033.2	1	novel transcript	lncRNA	NA	67.1437	0.128202	0.22772	0.562982	0.573447	0.893513	Calu3	IFNA	Calu3	Mock
ENSG00000285184	AC244033.2	1	novel transcript	lncRNA	NA	67.1437	-0.480076	0.208516	-2.30234	0.0213158	0.121537	Huh75	IFNA	Huh75	Mock
ENSG00000223945	AC244033.1	1	ribosomal protein L6 (RPL6) pseudogene	processed_pseudogene	NA	5.13868	0.343106	0.961437	0.356867	0.721191	NA	Calu3	IFNA	Calu3	Mock
ENSG00000223945	AC244033.1	1	ribosomal protein L6 (RPL6) pseudogene	processed_pseudogene	NA	5.13868	0.934563	0.921511	1.01416	0.310505	NA	Huh75	IFNA	Huh75	Mock
ENSG00000136631	VPS45	1	vacuolar protein sorting 45 homolog [Source:HGNC Symbol;Acc:HGNC:14579]	protein_coding	11311	541.724	-0.0641572	0.100409	-0.638956	0.522852	0.878628	Calu3	IFNA	Calu3	Mock
ENSG00000136631	VPS45	1	vacuolar protein sorting 45 homolog [Source:HGNC Symbol;Acc:HGNC:14579]	protein_coding	11311	541.724	0.0442449	0.0992857	0.445631	0.655863	0.852012	Huh75	IFNA	Huh75	Mock
ENSG00000023902	PLEKHO1	1	pleckstrin homology domain containing O1 [Source:HGNC Symbol;Acc:HGNC:24310]	protein_coding	51177	285.001	0.223885	0.308619	0.725443	0.46818	0.855087	Calu3	IFNA	Calu3	Mock
ENSG00000023902	PLEKHO1	1	pleckstrin homology domain containing O1 [Source:HGNC Symbol;Acc:HGNC:24310]	protein_coding	51177	285.001	-0.104811	0.157783	-0.664273	0.506516	0.760231	Huh75	IFNA	Huh75	Mock
ENSG00000285554	AC242988.2	1	Novel transcript	lncRNA	NA	9.81066	-3.40611	1.46623	-2.32305	0.0201767	0.204046	Calu3	IFNA	Calu3	Mock
ENSG00000285554	AC242988.2	1	Novel transcript	lncRNA	NA	9.81066	0.204971	0.697888	0.293702	0.768985	NA	Huh75	IFNA	Huh75	Mock
ENSG00000266187	RN7SL480P	1	RNA, 7SL, cytoplasmic 480, pseudogene [Source:HGNC Symbol;Acc:HGNC:46496]	misc_RNA	NA	0.148856	-1.90071	8.22212	-0.23117	0.817183	NA	Calu3	IFNA	Calu3	Mock
ENSG00000266187	RN7SL480P	1	RNA, 7SL, cytoplasmic 480, pseudogene [Source:HGNC Symbol;Acc:HGNC:46496]	misc_RNA	NA	0.148856	1.83466	8.22075	0.223174	0.8234	NA	Huh75	IFNA	Huh75	Mock
ENSG00000143401	ANP32E	1	acidic nuclear phosphoprotein 32 family member E [Source:HGNC Symbol;Acc:HGNC:16673]	protein_coding	81611	4245.32	-0.0414158	0.0727892	-0.568982	0.569368	0.893513	Calu3	IFNA	Calu3	Mock
ENSG00000143401	ANP32E	1	acidic nuclear phosphoprotein 32 family member E [Source:HGNC Symbol;Acc:HGNC:16673]	protein_coding	81611	4245.32	0.127651	0.072397	1.76321	0.0778651	0.275988	Huh75	IFNA	Huh75	Mock
ENSG00000222222	RNU2-17P	1	RNA, U2 small nuclear 17, pseudogene [Source:HGNC Symbol;Acc:HGNC:48510]	snRNA	NA	0.384091	0.00973392	6.25935	0.0015551	0.998759	NA	Calu3	IFNA	Calu3	Mock
ENSG00000222222	RNU2-17P	1	RNA, U2 small nuclear 17, pseudogene [Source:HGNC Symbol;Acc:HGNC:48510]	snRNA	NA	0.384091	0	6.25935	0	1	NA	Huh75	IFNA	Huh75	Mock
ENSG00000276110	AC242988.1	1	novel transcript, antisense to CA14	lncRNA	NA	0.50199	-2.88217	4.64842	-0.620032	0.535237	NA	Calu3	IFNA	Calu3	Mock
ENSG00000276110	AC242988.1	1	novel transcript, antisense to CA14	lncRNA	NA	0.50199	2.83304	4.64657	0.609707	0.542056	NA	Huh75	IFNA	Huh75	Mock
ENSG00000118298	CA14	1	carbonic anhydrase 14 [Source:HGNC Symbol;Acc:HGNC:1372]	protein_coding	23632	26.5441	0.341146	0.414312	0.823403	0.410279	0.822327	Calu3	IFNA	Calu3	Mock
ENSG00000118298	CA14	1	carbonic anhydrase 14 [Source:HGNC Symbol;Acc:HGNC:1372]	protein_coding	23632	26.5441	-0.111248	0.432444	-0.257254	0.796983	0.930323	Huh75	IFNA	Huh75	Mock
ENSG00000117362	APH1A	1	aph-1 homolog A, gamma-secretase subunit [Source:HGNC Symbol;Acc:HGNC:29509]	protein_coding	51107	2568.79	0.0872673	0.120753	0.722695	0.469867	0.85525	Calu3	IFNA	Calu3	Mock
ENSG00000117362	APH1A	1	aph-1 homolog A, gamma-secretase subunit [Source:HGNC Symbol;Acc:HGNC:29509]	protein_coding	51107	2568.79	-0.237669	0.12196	-1.94874	0.0513259	0.214458	Huh75	IFNA	Huh75	Mock
ENSG00000118292	C1orf54	1	chromosome 1 open reading frame 54 [Source:HGNC Symbol;Acc:HGNC:26258]	protein_coding	79630	4.59109	-0.690214	1.07276	-0.643401	0.519964	NA	Calu3	IFNA	Calu3	Mock
ENSG00000118292	C1orf54	1	chromosome 1 open reading frame 54 [Source:HGNC Symbol;Acc:HGNC:26258]	protein_coding	79630	4.59109	0.442068	0.855832	0.516535	0.605481	NA	Huh75	IFNA	Huh75	Mock
ENSG00000159208	CIART	1	circadian associated repressor of transcription [Source:HGNC Symbol;Acc:HGNC:25200]	protein_coding	148523	5.2571	1.05525	0.752564	1.4022	0.160854	0.586801	Calu3	IFNA	Calu3	Mock
ENSG00000159208	CIART	1	circadian associated repressor of transcription [Source:HGNC Symbol;Acc:HGNC:25200]	protein_coding	148523	5.2571	-1.91811	1.3071	-1.46746	0.142252	NA	Huh75	IFNA	Huh75	Mock
ENSG00000266472	MRPS21	1	mitochondrial ribosomal protein S21 [Source:HGNC Symbol;Acc:HGNC:14046]	protein_coding	54460	668.064	-0.178507	0.196529	-0.908299	0.36372	0.795899	Calu3	IFNA	Calu3	Mock
ENSG00000266472	MRPS21	1	mitochondrial ribosomal protein S21 [Source:HGNC Symbol;Acc:HGNC:14046]	protein_coding	54460	668.064	-0.33564	0.194429	-1.72629	0.0842959	0.289386	Huh75	IFNA	Huh75	Mock
ENSG00000117360	PRPF3	1	pre-mRNA processing factor 3 [Source:HGNC Symbol;Acc:HGNC:17348]	protein_coding	9129	1168.85	0.0190848	0.0643245	0.296695	0.766699	0.960182	Calu3	IFNA	Calu3	Mock
ENSG00000117360	PRPF3	1	pre-mRNA processing factor 3 [Source:HGNC Symbol;Acc:HGNC:17348]	protein_coding	9129	1168.85	0.18128	0.0627583	2.88855	0.00387022	0.0374084	Huh75	IFNA	Huh75	Mock
ENSG00000163125	RPRD2	1	regulation of nuclear pre-mRNA domain containing 2 [Source:HGNC Symbol;Acc:HGNC:29039]	protein_coding	23248	1121.72	-0.0577052	0.13362	-0.431862	0.665842	0.929266	Calu3	IFNA	Calu3	Mock
ENSG00000163125	RPRD2	1	regulation of nuclear pre-mRNA domain containing 2 [Source:HGNC Symbol;Acc:HGNC:29039]	protein_coding	23248	1121.72	0.195736	0.132145	1.48122	0.138548	0.387787	Huh75	IFNA	Huh75	Mock
ENSG00000143374	TARS2	1	threonyl-tRNA synthetase 2, mitochondrial [Source:HGNC Symbol;Acc:HGNC:30740]	protein_coding	80222	602.258	0.163309	0.118141	1.38232	0.166873	0.597432	Calu3	IFNA	Calu3	Mock
ENSG00000143374	TARS2	1	threonyl-tRNA synthetase 2, mitochondrial [Source:HGNC Symbol;Acc:HGNC:30740]	protein_coding	80222	602.258	0.0284915	0.119286	0.238851	0.811221	0.93788	Huh75	IFNA	Huh75	Mock
ENSG00000283933	MIR6878	1	microRNA 6878 [Source:HGNC Symbol;Acc:HGNC:50269]	miRNA	102465529	0	NA	NA	NA	NA	NA	Calu3	IFNA	Calu3	Mock
ENSG00000283933	MIR6878	1	microRNA 6878 [Source:HGNC Symbol;Acc:HGNC:50269]	miRNA	102465529	0	NA	NA	NA	NA	NA	Huh75	IFNA	Huh75	Mock
ENSG00000143369	ECM1	1	extracellular matrix protein 1 [Source:HGNC Symbol;Acc:HGNC:3153]	protein_coding	1893	15.896	0.292127	0.506524	0.576729	0.564123	0.893513	Calu3	IFNA	Calu3	Mock
ENSG00000143369	ECM1	1	extracellular matrix protein 1 [Source:HGNC Symbol;Acc:HGNC:3153]	protein_coding	1893	15.896	0.486331	0.512316	0.949278	0.342479	0.628734	Huh75	IFNA	Huh75	Mock
ENSG00000228126	FALEC	1	focally amplified long non-coding RNA in epithelial cancer [Source:HGNC Symbol;Acc:HGNC:43713]	lncRNA	100874054	7.85405	-0.168474	0.710053	-0.237269	0.812448	0.974713	Calu3	IFNA	Calu3	Mock
ENSG00000228126	FALEC	1	focally amplified long non-coding RNA in epithelial cancer [Source:HGNC Symbol;Acc:HGNC:43713]	lncRNA	100874054	7.85405	0.306919	0.700135	0.438371	0.661117	NA	Huh75	IFNA	Huh75	Mock
ENSG00000237781	ADAMTSL4-AS2	1	ADAMTSL4 antisense RNA 2 [Source:HGNC Symbol;Acc:HGNC:40895]	lncRNA	NA	8.99873	0.337373	0.681895	0.494758	0.620771	0.913477	Calu3	IFNA	Calu3	Mock
ENSG00000237781	ADAMTSL4-AS2	1	ADAMTSL4 antisense RNA 2 [Source:HGNC Symbol;Acc:HGNC:40895]	lncRNA	NA	8.99873	-0.0209276	0.667648	-0.0313453	0.974994	NA	Huh75	IFNA	Huh75	Mock
ENSG00000143382	ADAMTSL4	1	ADAMTS like 4 [Source:HGNC Symbol;Acc:HGNC:19706]	protein_coding	54507	401.678	0.284248	0.242456	1.17237	0.241049	0.691374	Calu3	IFNA	Calu3	Mock
ENSG00000143382	ADAMTSL4	1	ADAMTS like 4 [Source:HGNC Symbol;Acc:HGNC:19706]	protein_coding	54507	401.678	-0.403166	0.213777	-1.88591	0.0593065	0.235412	Huh75	IFNA	Huh75	Mock
ENSG00000264553	MIR4257	1	microRNA 4257 [Source:HGNC Symbol;Acc:HGNC:38312]	miRNA	100422997	0.515211	0.787429	4.74562	0.165927	0.868214	NA	Calu3	IFNA	Calu3	Mock
ENSG00000264553	MIR4257	1	microRNA 4257 [Source:HGNC Symbol;Acc:HGNC:38312]	miRNA	100422997	0.515211	0	4.7724	0	1	NA	Huh75	IFNA	Huh75	Mock
ENSG00000203804	ADAMTSL4-AS1	1	ADAMTSL4 antisense RNA 1 [Source:HGNC Symbol;Acc:HGNC:32041]	lncRNA	574406	26.8265	0.545255	0.428423	1.2727	0.203124	0.652055	Calu3	IFNA	Calu3	Mock
ENSG00000203804	ADAMTSL4-AS1	1	ADAMTSL4 antisense RNA 1 [Source:HGNC Symbol;Acc:HGNC:32041]	lncRNA	574406	26.8265	0.838213	0.515791	1.6251	0.104141	0.327968	Huh75	IFNA	Huh75	Mock
ENSG00000277452	RN7SL473P	1	RNA, 7SL, cytoplasmic 473, pseudogene [Source:HGNC Symbol;Acc:HGNC:46489]	misc_RNA	NA	5.45398	-1.06928	0.757867	-1.41091	0.15827	0.582557	Calu3	IFNA	Calu3	Mock
ENSG00000277452	RN7SL473P	1	RNA, 7SL, cytoplasmic 473, pseudogene [Source:HGNC Symbol;Acc:HGNC:46489]	misc_RNA	NA	5.45398	1.18883	1.06581	1.11542	0.264672	NA	Huh75	IFNA	Huh75	Mock
ENSG00000274963	RN7SL600P	1	RNA, 7SL, cytoplasmic 600, pseudogene [Source:HGNC Symbol;Acc:HGNC:46616]	misc_RNA	NA	4.96449	-0.16392	0.767647	-0.213535	0.830909	NA	Calu3	IFNA	Calu3	Mock
ENSG00000274963	RN7SL600P	1	RNA, 7SL, cytoplasmic 600, pseudogene [Source:HGNC Symbol;Acc:HGNC:46616]	misc_RNA	NA	4.96449	0.220677	0.921073	0.239587	0.81065	NA	Huh75	IFNA	Huh75	Mock
ENSG00000143384	MCL1	1	MCL1 apoptosis regulator, BCL2 family member [Source:HGNC Symbol;Acc:HGNC:6943]	protein_coding	4170	6605.27	0.238004	0.0501239	4.74831	2.05122e-06	0.000106196	Calu3	IFNA	Calu3	Mock
ENSG00000143384	MCL1	1	MCL1 apoptosis regulator, BCL2 family member [Source:HGNC Symbol;Acc:HGNC:6943]	protein_coding	4170	6605.27	0.363528	0.0498697	7.28957	3.10949e-13	2.64789e-11	Huh75	IFNA	Huh75	Mock
ENSG00000253047	AL356356.1	1		snoRNA	NA	4.91642	-0.257282	0.851779	-0.302053	0.762612	NA	Calu3	IFNA	Calu3	Mock
ENSG00000253047	AL356356.1	1		snoRNA	NA	4.91642	0.969605	0.866709	1.11872	0.26326	NA	Huh75	IFNA	Huh75	Mock
ENSG00000143420	ENSA	1	endosulfine alpha [Source:HGNC Symbol;Acc:HGNC:3360]	protein_coding	2029	3166.46	-0.0370391	0.0872889	-0.424327	0.671327	0.932098	Calu3	IFNA	Calu3	Mock
ENSG00000143420	ENSA	1	endosulfine alpha [Source:HGNC Symbol;Acc:HGNC:3360]	protein_coding	2029	3166.46	-0.214301	0.0888289	-2.41252	0.0158428	0.100155	Huh75	IFNA	Huh75	Mock
ENSG00000276103	U4	1	U4 spliceosomal RNA [Source:RFAM;Acc:RF00015]	snRNA	NA	4.46238	-0.209597	1.00513	-0.208527	0.834818	NA	Calu3	IFNA	Calu3	Mock
ENSG00000276103	U4	1	U4 spliceosomal RNA [Source:RFAM;Acc:RF00015]	snRNA	NA	4.46238	-1.23774	1.1104	-1.11467	0.26499	NA	Huh75	IFNA	Huh75	Mock
ENSG00000143457	GOLPH3L	1	golgi phosphoprotein 3 like [Source:HGNC Symbol;Acc:HGNC:24882]	protein_coding	55204	660.931	0.10225	0.0977789	1.04572	0.295688	0.744773	Calu3	IFNA	Calu3	Mock
ENSG00000143457	GOLPH3L	1	golgi phosphoprotein 3 like [Source:HGNC Symbol;Acc:HGNC:24882]	protein_coding	55204	660.931	0.302753	0.106673	2.83815	0.0045376	0.0420914	Huh75	IFNA	Huh75	Mock
ENSG00000143452	HORMAD1	1	HORMA domain containing 1 [Source:HGNC Symbol;Acc:HGNC:25245]	protein_coding	84072	1.70918	2.55448	2.10385	1.21419	0.224674	NA	Calu3	IFNA	Calu3	Mock
ENSG00000143452	HORMAD1	1	HORMA domain containing 1 [Source:HGNC Symbol;Acc:HGNC:25245]	protein_coding	84072	1.70918	1.28477	1.83354	0.700705	0.483487	NA	Huh75	IFNA	Huh75	Mock
ENSG00000206931	RNU6-1042P	1	RNA, U6 small nuclear 1042, pseudogene [Source:HGNC Symbol;Acc:HGNC:48005]	snRNA	NA	0.016982	0	8.24541	0	1	NA	Calu3	IFNA	Calu3	Mock
ENSG00000206931	RNU6-1042P	1	RNA, U6 small nuclear 1042, pseudogene [Source:HGNC Symbol;Acc:HGNC:48005]	snRNA	NA	0.016982	0	8.24541	0	1	NA	Huh75	IFNA	Huh75	Mock
ENSG00000163131	CTSS	1	cathepsin S [Source:HGNC Symbol;Acc:HGNC:2545]	protein_coding	1520	1003.97	1.01623	0.110902	9.16334	5.0315e-20	6.33579e-18	Calu3	IFNA	Calu3	Mock
ENSG00000163131	CTSS	1	cathepsin S [Source:HGNC Symbol;Acc:HGNC:2545]	protein_coding	1520	1003.97	1.48967	0.142472	10.4558	1.37758e-25	2.11366e-23	Huh75	IFNA	Huh75	Mock
ENSG00000236713	AL356292.1	1	pseudogene similar to part of short coiled-coil protein (SCOC)	processed_pseudogene	NA	1.10938	0.817329	2.629	0.31089	0.755884	NA	Calu3	IFNA	Calu3	Mock
ENSG00000236713	AL356292.1	1	pseudogene similar to part of short coiled-coil protein (SCOC)	processed_pseudogene	NA	1.10938	-1.64013	2.54483	-0.644495	0.519255	NA	Huh75	IFNA	Huh75	Mock
ENSG00000143387	CTSK	1	cathepsin K [Source:HGNC Symbol;Acc:HGNC:2536]	protein_coding	1513	90.9044	-0.397395	0.233073	-1.70502	0.0881903	0.453833	Calu3	IFNA	Calu3	Mock
ENSG00000143387	CTSK	1	cathepsin K [Source:HGNC Symbol;Acc:HGNC:2536]	protein_coding	1513	90.9044	-0.344816	0.215035	-1.60353	0.108818	0.335671	Huh75	IFNA	Huh75	Mock
ENSG00000224690	UBE2D3P3	1	ubiquitin conjugating enzyme E2 D3 pseudogene 3 [Source:HGNC Symbol;Acc:HGNC:39011]	processed_pseudogene	NA	1.63151	-1.49038	2.13964	-0.696556	0.48608	NA	Calu3	IFNA	Calu3	Mock
ENSG00000224690	UBE2D3P3	1	ubiquitin conjugating enzyme E2 D3 pseudogene 3 [Source:HGNC Symbol;Acc:HGNC:39011]	processed_pseudogene	NA	1.63151	1.12835	1.75978	0.641189	0.5214	NA	Huh75	IFNA	Huh75	Mock
ENSG00000143437	ARNT	1	aryl hydrocarbon receptor nuclear translocator [Source:HGNC Symbol;Acc:HGNC:700]	protein_coding	405	845.628	-0.159402	0.105801	-1.50663	0.131906	0.537483	Calu3	IFNA	Calu3	Mock
ENSG00000143437	ARNT	1	aryl hydrocarbon receptor nuclear translocator [Source:HGNC Symbol;Acc:HGNC:700]	protein_coding	405	845.628	-0.337126	0.103822	-3.24717	0.00116559	0.0152467	Huh75	IFNA	Huh75	Mock
ENSG00000200175	RNU6-1309P	1	RNA, U6 small nuclear 1309, pseudogene [Source:HGNC Symbol;Acc:HGNC:48272]	snRNA	NA	0.454241	2.32787	5.39807	0.431241	0.666293	NA	Calu3	IFNA	Calu3	Mock
ENSG00000200175	RNU6-1309P	1	RNA, U6 small nuclear 1309, pseudogene [Source:HGNC Symbol;Acc:HGNC:48272]	snRNA	NA	0.454241	-2.52756	5.39336	-0.468642	0.639325	NA	Huh75	IFNA	Huh75	Mock
ENSG00000224800	RPS27AP6	1	ribosomal protein S27a pseudogene 6 [Source:HGNC Symbol;Acc:HGNC:36236]	processed_pseudogene	NA	0.296825	-0.95203	8.24541	-0.115462	0.908079	NA	Calu3	IFNA	Calu3	Mock
ENSG00000224800	RPS27AP6	1	ribosomal protein S27a pseudogene 6 [Source:HGNC Symbol;Acc:HGNC:36236]	processed_pseudogene	NA	0.296825	-2.6148	8.20156	-0.318818	0.749865	NA	Huh75	IFNA	Huh75	Mock
ENSG00000283324	CTXND2	1	cortexin domain containing 2 [Source:HGNC Symbol;Acc:HGNC:53440]	protein_coding	NA	0.300724	0	8.24541	0	1	NA	Calu3	IFNA	Calu3	Mock
ENSG00000283324	CTXND2	1	cortexin domain containing 2 [Source:HGNC Symbol;Acc:HGNC:53440]	protein_coding	NA	0.300724	-1.02424	8.22372	-0.124547	0.900882	NA	Huh75	IFNA	Huh75	Mock
ENSG00000229357	CYCSP51	1	CYCS pseudogene 51 [Source:HGNC Symbol;Acc:HGNC:24383]	processed_pseudogene	NA	0.0616334	0	8.24541	0	1	NA	Calu3	IFNA	Calu3	Mock
ENSG00000229357	CYCSP51	1	CYCS pseudogene 51 [Source:HGNC Symbol;Acc:HGNC:24383]	processed_pseudogene	NA	0.0616334	0	8.24541	0	1	NA	Huh75	IFNA	Huh75	Mock
ENSG00000143379	SETDB1	1	SET domain bifurcated histone lysine methyltransferase 1 [Source:HGNC Symbol;Acc:HGNC:10761]	protein_coding	9869	744.52	-0.0354901	0.0855493	-0.414849	0.678252	0.933578	Calu3	IFNA	Calu3	Mock
ENSG00000143379	SETDB1	1	SET domain bifurcated histone lysine methyltransferase 1 [Source:HGNC Symbol;Acc:HGNC:10761]	protein_coding	9869	744.52	0.0582091	0.0846506	0.68764	0.49168	0.748998	Huh75	IFNA	Huh75	Mock
ENSG00000143418	CERS2	1	ceramide synthase 2 [Source:HGNC Symbol;Acc:HGNC:14076]	protein_coding	29956	2640.79	-0.0118171	0.0676252	-0.174744	0.861281	0.990054	Calu3	IFNA	Calu3	Mock
ENSG00000143418	CERS2	1	ceramide synthase 2 [Source:HGNC Symbol;Acc:HGNC:14076]	protein_coding	29956	2640.79	-0.15003	0.0654137	-2.29356	0.0218159	0.12339	Huh75	IFNA	Huh75	Mock
ENSG00000259357	AL590133.2	1	novel transcript, antisense to CERS2	lncRNA	NA	0	NA	NA	NA	NA	NA	Calu3	IFNA	Calu3	Mock
ENSG00000259357	AL590133.2	1	novel transcript, antisense to CERS2	lncRNA	NA	0	NA	NA	NA	NA	NA	Huh75	IFNA	Huh75	Mock
ENSG00000231073	AL590133.1	1	novel transcript, antisense to CERS2	lncRNA	NA	11.1745	-0.39688	0.790768	-0.501893	0.615743	0.911433	Calu3	IFNA	Calu3	Mock
ENSG00000231073	AL590133.1	1	novel transcript, antisense to CERS2	lncRNA	NA	11.1745	-0.567728	0.574979	-0.987389	0.323452	0.610181	Huh75	IFNA	Huh75	Mock
ENSG00000143412	ANXA9	1	annexin A9 [Source:HGNC Symbol;Acc:HGNC:547]	protein_coding	8416	318.187	-0.0134407	0.115528	-0.116342	0.907382	1	Calu3	IFNA	Calu3	Mock
ENSG00000143412	ANXA9	1	annexin A9 [Source:HGNC Symbol;Acc:HGNC:547]	protein_coding	8416	318.187	-0.812947	0.124496	-6.52992	6.5807e-11	4.63123e-09	Huh75	IFNA	Huh75	Mock
ENSG00000143409	MINDY1	1	MINDY lysine 48 deubiquitinase 1 [Source:HGNC Symbol;Acc:HGNC:25648]	protein_coding	55793	283.146	0.199656	0.11196	1.78328	0.0745403	0.418832	Calu3	IFNA	Calu3	Mock
ENSG00000143409	MINDY1	1	MINDY lysine 48 deubiquitinase 1 [Source:HGNC Symbol;Acc:HGNC:25648]	protein_coding	55793	283.146	-0.416464	0.122338	-3.40421	0.000663566	0.00974241	Huh75	IFNA	Huh75	Mock
ENSG00000143363	PRUNE1	1	prune exopolyphosphatase 1 [Source:HGNC Symbol;Acc:HGNC:13420]	protein_coding	58497	312.382	-0.0994454	0.131823	-0.754386	0.450617	0.844145	Calu3	IFNA	Calu3	Mock
ENSG00000143363	PRUNE1	1	prune exopolyphosphatase 1 [Source:HGNC Symbol;Acc:HGNC:13420]	protein_coding	58497	312.382	-0.321099	0.134294	-2.39102	0.0168018	0.104207	Huh75	IFNA	Huh75	Mock
ENSG00000200759	RNU6-884P	1	RNA, U6 small nuclear 884, pseudogene [Source:HGNC Symbol;Acc:HGNC:47847]	snRNA	NA	0.32931	2.42546	6.30426	0.384733	0.700435	NA	Calu3	IFNA	Calu3	Mock
ENSG00000200759	RNU6-884P	1	RNA, U6 small nuclear 884, pseudogene [Source:HGNC Symbol;Acc:HGNC:47847]	snRNA	NA	0.32931	1.46053	6.29981	0.231837	0.816665	NA	Huh75	IFNA	Huh75	Mock
ENSG00000163141	BNIPL	1	BCL2 interacting protein like [Source:HGNC Symbol;Acc:HGNC:16976]	protein_coding	149428	13.3467	-0.652382	0.441341	-1.47818	0.139359	0.549482	Calu3	IFNA	Calu3	Mock
ENSG00000163141	BNIPL	1	BCL2 interacting protein like [Source:HGNC Symbol;Acc:HGNC:16976]	protein_coding	149428	13.3467	-0.157454	0.44485	-0.353948	0.723378	0.891199	Huh75	IFNA	Huh75	Mock
ENSG00000143443	C1orf56	1	chromosome 1 open reading frame 56 [Source:HGNC Symbol;Acc:HGNC:26045]	protein_coding	54964	64.6112	-0.0348207	0.281856	-0.123541	0.901679	1	Calu3	IFNA	Calu3	Mock
ENSG00000143443	C1orf56	1	chromosome 1 open reading frame 56 [Source:HGNC Symbol;Acc:HGNC:26045]	protein_coding	54964	64.6112	0.142403	0.307961	0.462406	0.64379	0.84487	Huh75	IFNA	Huh75	Mock
ENSG00000197622	CDC42SE1	1	CDC42 small effector 1 [Source:HGNC Symbol;Acc:HGNC:17719]	protein_coding	56882	1226.3	0.0837018	0.0888046	0.942539	0.345917	0.780871	Calu3	IFNA	Calu3	Mock
ENSG00000197622	CDC42SE1	1	CDC42 small effector 1 [Source:HGNC Symbol;Acc:HGNC:17719]	protein_coding	56882	1226.3	0.125378	0.0905173	1.38513	0.166012	0.425613	Huh75	IFNA	Huh75	Mock
ENSG00000213190	MLLT11	1	MLLT11 transcription factor 7 cofactor [Source:HGNC Symbol;Acc:HGNC:16997]	protein_coding	10962	483.038	-0.0359184	0.197132	-0.182205	0.855422	0.98858	Calu3	IFNA	Calu3	Mock
ENSG00000213190	MLLT11	1	MLLT11 transcription factor 7 cofactor [Source:HGNC Symbol;Acc:HGNC:16997]	protein_coding	10962	483.038	0.343331	0.163216	2.10353	0.0354192	0.168536	Huh75	IFNA	Huh75	Mock
ENSG00000143458	GABPB2	1	GA binding protein transcription factor subunit beta 2 [Source:HGNC Symbol;Acc:HGNC:28441]	protein_coding	126626	153.65	-0.161066	0.16376	-0.983553	0.325335	0.766569	Calu3	IFNA	Calu3	Mock
ENSG00000143458	GABPB2	1	GA binding protein transcription factor subunit beta 2 [Source:HGNC Symbol;Acc:HGNC:28441]	protein_coding	126626	153.65	-0.158552	0.242292	-0.654384	0.512864	0.765118	Huh75	IFNA	Huh75	Mock
ENSG00000233717	RPS29P29	1	ribosomal protein S29 pseudogene 29 [Source:HGNC Symbol;Acc:HGNC:52362]	processed_pseudogene	NA	0.10568	1.79115	8.228	0.21769	0.827671	NA	Calu3	IFNA	Calu3	Mock
ENSG00000233717	RPS29P29	1	ribosomal protein S29 pseudogene 29 [Source:HGNC Symbol;Acc:HGNC:52362]	processed_pseudogene	NA	0.10568	0	8.24541	0	1	NA	Huh75	IFNA	Huh75	Mock
ENSG00000261168	AL592424.1	1	novel transcript, sense overlapping SEMA6C	lncRNA	NA	1.44277	-2.80469	1.8784	-1.49312	0.135405	NA	Calu3	IFNA	Calu3	Mock
ENSG00000261168	AL592424.1	1	novel transcript, sense overlapping SEMA6C	lncRNA	NA	1.44277	-4.31246	1.78816	-2.41167	0.0158795	NA	Huh75	IFNA	Huh75	Mock
ENSG00000143434	SEMA6C	1	semaphorin 6C [Source:HGNC Symbol;Acc:HGNC:10740]	protein_coding	10500	52.2538	0.530696	0.345667	1.53528	0.124715	0.524547	Calu3	IFNA	Calu3	Mock
ENSG00000143434	SEMA6C	1	semaphorin 6C [Source:HGNC Symbol;Acc:HGNC:10740]	protein_coding	10500	52.2538	-0.635737	0.289295	-2.19754	0.0279819	0.14507	Huh75	IFNA	Huh75	Mock
ENSG00000163154	TNFAIP8L2	1	TNF alpha induced protein 8 like 2 [Source:HGNC Symbol;Acc:HGNC:26277]	protein_coding	79626	2.92138	1.4736	0.96055	1.53412	0.124999	NA	Calu3	IFNA	Calu3	Mock
ENSG00000163154	TNFAIP8L2	1	TNF alpha induced protein 8 like 2 [Source:HGNC Symbol;Acc:HGNC:26277]	protein_coding	79626	2.92138	0.644942	0.933737	0.690711	0.489747	NA	Huh75	IFNA	Huh75	Mock
ENSG00000163156	SCNM1	1	sodium channel modifier 1 [Source:HGNC Symbol;Acc:HGNC:23136]	protein_coding	79005	471.092	0.0888216	0.145231	0.611587	0.540811	0.886723	Calu3	IFNA	Calu3	Mock
ENSG00000163156	SCNM1	1	sodium channel modifier 1 [Source:HGNC Symbol;Acc:HGNC:23136]	protein_coding	79005	471.092	0.0082543	0.141437	0.0583604	0.953462	0.999594	Huh75	IFNA	Huh75	Mock
ENSG00000163155	LYSMD1	1	LysM domain containing 1 [Source:HGNC Symbol;Acc:HGNC:32070]	protein_coding	388695	108.772	0.272063	0.186509	1.45871	0.144644	0.559254	Calu3	IFNA	Calu3	Mock
ENSG00000163155	LYSMD1	1	LysM domain containing 1 [Source:HGNC Symbol;Acc:HGNC:32070]	protein_coding	388695	108.772	0.0537903	0.168239	0.319726	0.749176	0.903962	Huh75	IFNA	Huh75	Mock
ENSG00000163157	TMOD4	1	tropomodulin 4 [Source:HGNC Symbol;Acc:HGNC:11874]	protein_coding	29765	0	NA	NA	NA	NA	NA	Calu3	IFNA	Calu3	Mock
ENSG00000163157	TMOD4	1	tropomodulin 4 [Source:HGNC Symbol;Acc:HGNC:11874]	protein_coding	29765	0	NA	NA	NA	NA	NA	Huh75	IFNA	Huh75	Mock
ENSG00000163159	VPS72	1	vacuolar protein sorting 72 homolog [Source:HGNC Symbol;Acc:HGNC:11644]	protein_coding	6944	943.589	0.00122681	0.127989	0.00958526	0.992352	1	Calu3	IFNA	Calu3	Mock
ENSG00000163159	VPS72	1	vacuolar protein sorting 72 homolog [Source:HGNC Symbol;Acc:HGNC:11644]	protein_coding	6944	943.589	-0.145147	0.128159	-1.13255	0.257404	0.541257	Huh75	IFNA	Huh75	Mock
ENSG00000143398	PIP5K1A	1	phosphatidylinositol-4-phosphate 5-kinase type 1 alpha [Source:HGNC Symbol;Acc:HGNC:8994]	protein_coding	8394	1845.44	0.0829938	0.052752	1.57328	0.115653	0.507384	Calu3	IFNA	Calu3	Mock
ENSG00000143398	PIP5K1A	1	phosphatidylinositol-4-phosphate 5-kinase type 1 alpha [Source:HGNC Symbol;Acc:HGNC:8994]	protein_coding	8394	1845.44	-0.109206	0.0514926	-2.12081	0.0339379	0.163785	Huh75	IFNA	Huh75	Mock
ENSG00000159352	PSMD4	1	proteasome 26S subunit, non-ATPase 4 [Source:HGNC Symbol;Acc:HGNC:9561]	protein_coding	5710	4170.25	0.0768355	0.088331	0.869859	0.384377	0.807042	Calu3	IFNA	Calu3	Mock
ENSG00000159352	PSMD4	1	proteasome 26S subunit, non-ATPase 4 [Source:HGNC Symbol;Acc:HGNC:9561]	protein_coding	5710	4170.25	-0.0620159	0.0877363	-0.706844	0.479663	0.740026	Huh75	IFNA	Huh75	Mock
ENSG00000232671	ZNF687-AS1	1	ZNF687 antisense RNA 1 [Source:HGNC Symbol;Acc:HGNC:54048]	lncRNA	NA	8.59962	0.369334	0.705857	0.523242	0.600806	0.90345	Calu3	IFNA	Calu3	Mock
ENSG00000232671	ZNF687-AS1	1	ZNF687 antisense RNA 1 [Source:HGNC Symbol;Acc:HGNC:54048]	lncRNA	NA	8.59962	-0.953534	0.750856	-1.26993	0.20411	NA	Huh75	IFNA	Huh75	Mock
ENSG00000143373	ZNF687	1	zinc finger protein 687 [Source:HGNC Symbol;Acc:HGNC:29277]	protein_coding	57592	866.455	0.101592	0.112989	0.899126	0.368585	0.798848	Calu3	IFNA	Calu3	Mock
ENSG00000143373	ZNF687	1	zinc finger protein 687 [Source:HGNC Symbol;Acc:HGNC:29277]	protein_coding	57592	866.455	0.292747	0.112584	2.60026	0.00931535	0.069859	Huh75	IFNA	Huh75	Mock
ENSG00000143393	PI4KB	1	phosphatidylinositol 4-kinase beta [Source:HGNC Symbol;Acc:HGNC:8984]	protein_coding	5298	1011.27	0.0388592	0.0719264	0.540264	0.589015	0.897334	Calu3	IFNA	Calu3	Mock
ENSG00000143393	PI4KB	1	phosphatidylinositol 4-kinase beta [Source:HGNC Symbol;Acc:HGNC:8984]	protein_coding	5298	1011.27	0.112077	0.069519	1.61218	0.106924	0.332241	Huh75	IFNA	Huh75	Mock
ENSG00000265753	RN7SL444P	1	RNA, 7SL, cytoplasmic 444, pseudogene [Source:HGNC Symbol;Acc:HGNC:46460]	misc_RNA	NA	1.57013	3.46384	1.75788	1.97047	0.0487847	NA	Calu3	IFNA	Calu3	Mock
ENSG00000265753	RN7SL444P	1	RNA, 7SL, cytoplasmic 444, pseudogene [Source:HGNC Symbol;Acc:HGNC:46460]	misc_RNA	NA	1.57013	2.39539	1.60529	1.49218	0.135651	NA	Huh75	IFNA	Huh75	Mock
ENSG00000273481	AL391069.2	1	novel transcript	lncRNA	NA	0.632154	-1.02837	2.95302	-0.348244	0.727657	NA	Calu3	IFNA	Calu3	Mock
ENSG00000273481	AL391069.2	1	novel transcript	lncRNA	NA	0.632154	1.29176	3.02985	0.426344	0.669857	NA	Huh75	IFNA	Huh75	Mock
ENSG00000143390	RFX5	1	regulatory factor X5 [Source:HGNC Symbol;Acc:HGNC:9986]	protein_coding	5993	900.285	0.308996	0.0852505	3.62456	0.000289452	0.00873188	Calu3	IFNA	Calu3	Mock
ENSG00000143390	RFX5	1	regulatory factor X5 [Source:HGNC Symbol;Acc:HGNC:9986]	protein_coding	5993	900.285	0.211764	0.0892472	2.37279	0.0176545	0.108117	Huh75	IFNA	Huh75	Mock
ENSG00000224645	AL391069.1	1	novel transcript	lncRNA	NA	0	NA	NA	NA	NA	NA	Calu3	IFNA	Calu3	Mock
ENSG00000224645	AL391069.1	1	novel transcript	lncRNA	NA	0	NA	NA	NA	NA	NA	Huh75	IFNA	Huh75	Mock
ENSG00000237976	RFX5-AS1	1	RFX5 antisense RNA 1 [Source:HGNC Symbol;Acc:HGNC:40503]	lncRNA	NA	3.16499	-0.285879	1.2225	-0.233848	0.815103	NA	Calu3	IFNA	Calu3	Mock
ENSG00000237976	RFX5-AS1	1	RFX5 antisense RNA 1 [Source:HGNC Symbol;Acc:HGNC:40503]	lncRNA	NA	3.16499	1.21842	1.13381	1.07462	0.282544	NA	Huh75	IFNA	Huh75	Mock
ENSG00000143416	SELENBP1	1	selenium binding protein 1 [Source:HGNC Symbol;Acc:HGNC:10719]	protein_coding	8991	199.336	0.46841	0.276572	1.69363	0.0903357	0.45892	Calu3	IFNA	Calu3	Mock
ENSG00000143416	SELENBP1	1	selenium binding protein 1 [Source:HGNC Symbol;Acc:HGNC:10719]	protein_coding	8991	199.336	-0.189109	0.197701	-0.956545	0.338797	0.625243	Huh75	IFNA	Huh75	Mock
ENSG00000159377	PSMB4	1	proteasome 20S subunit beta 4 [Source:HGNC Symbol;Acc:HGNC:9541]	protein_coding	5692	5253.61	-0.0270167	0.149181	-0.181101	0.856288	0.988645	Calu3	IFNA	Calu3	Mock
ENSG00000159377	PSMB4	1	proteasome 20S subunit beta 4 [Source:HGNC Symbol;Acc:HGNC:9541]	protein_coding	5692	5253.61	-0.248008	0.14868	-1.66806	0.0953032	0.311777	Huh75	IFNA	Huh75	Mock
ENSG00000143442	POGZ	1	pogo transposable element derived with ZNF domain [Source:HGNC Symbol;Acc:HGNC:18801]	protein_coding	23126	1635.09	-0.0372535	0.0891839	-0.417715	0.676155	0.933159	Calu3	IFNA	Calu3	Mock
ENSG00000143442	POGZ	1	pogo transposable element derived with ZNF domain [Source:HGNC Symbol;Acc:HGNC:18801]	protein_coding	23126	1635.09	0.00413819	0.0898395	0.0460621	0.963261	1	Huh75	IFNA	Huh75	Mock
ENSG00000238711	RNY4P25	1	RNY4 pseudogene 25 [Source:HGNC Symbol;Acc:HGNC:42475]	misc_RNA	NA	3.54215	1.88126	1.26688	1.48495	0.137556	NA	Calu3	IFNA	Calu3	Mock
ENSG00000238711	RNY4P25	1	RNY4 pseudogene 25 [Source:HGNC Symbol;Acc:HGNC:42475]	misc_RNA	NA	3.54215	1.48389	1.18651	1.25064	0.211067	NA	Huh75	IFNA	Huh75	Mock
ENSG00000143375	CGN	1	cingulin [Source:HGNC Symbol;Acc:HGNC:17429]	protein_coding	57530	1739.91	0.142469	0.0956061	1.49016	0.136181	0.545712	Calu3	IFNA	Calu3	Mock
ENSG00000143375	CGN	1	cingulin [Source:HGNC Symbol;Acc:HGNC:17429]	protein_coding	57530	1739.91	0.0589209	0.097396	0.604962	0.545204	0.78314	Huh75	IFNA	Huh75	Mock
ENSG00000252840	AL365436.3	1		snoRNA	NA	1.33437	1.03434	1.59329	0.649189	0.516216	NA	Calu3	IFNA	Calu3	Mock
ENSG00000252840	AL365436.3	1		snoRNA	NA	1.33437	-2.00483	1.85162	-1.08274	0.278922	NA	Huh75	IFNA	Huh75	Mock
ENSG00000143367	TUFT1	1	tuftelin 1 [Source:HGNC Symbol;Acc:HGNC:12422]	protein_coding	7286	833.668	0.128545	0.0716231	1.79474	0.0726948	0.41354	Calu3	IFNA	Calu3	Mock
ENSG00000143367	TUFT1	1	tuftelin 1 [Source:HGNC Symbol;Acc:HGNC:12422]	protein_coding	7286	833.668	0.148033	0.0684503	2.16263	0.0305698	0.152948	Huh75	IFNA	Huh75	Mock
ENSG00000232536	AL365436.2	1	novel transcript	lncRNA	NA	5.95486	0.086534	0.830528	0.104192	0.917017	1	Calu3	IFNA	Calu3	Mock
ENSG00000232536	AL365436.2	1	novel transcript	lncRNA	NA	5.95486	0.352266	0.797833	0.441528	0.658831	NA	Huh75	IFNA	Huh75	Mock
ENSG00000207606	MIR554	1	microRNA 554 [Source:HGNC Symbol;Acc:HGNC:32810]	miRNA	693139	2.29981	1.31866	1.3765	0.957982	0.338072	NA	Calu3	IFNA	Calu3	Mock
ENSG00000207606	MIR554	1	microRNA 554 [Source:HGNC Symbol;Acc:HGNC:32810]	miRNA	693139	2.29981	0.729251	1.35777	0.537096	0.591202	NA	Huh75	IFNA	Huh75	Mock
ENSG00000223861	AL365436.1	1	ribosomal protein S10 (RPS10) pseudogene	processed_pseudogene	NA	5.28674	-0.820106	0.866579	-0.946371	0.343959	0.780434	Calu3	IFNA	Calu3	Mock
ENSG00000223861	AL365436.1	1	ribosomal protein S10 (RPS10) pseudogene	processed_pseudogene	NA	5.28674	-0.0859837	1.01349	-0.0848394	0.932389	NA	Huh75	IFNA	Huh75	Mock
ENSG00000143376	SNX27	1	sorting nexin 27 [Source:HGNC Symbol;Acc:HGNC:20073]	protein_coding	81609	1156.45	-0.139843	0.150159	-0.931296	0.3517	0.78577	Calu3	IFNA	Calu3	Mock
ENSG00000143376	SNX27	1	sorting nexin 27 [Source:HGNC Symbol;Acc:HGNC:20073]	protein_coding	81609	1156.45	0.0792367	0.148775	0.532594	0.594315	0.816075	Huh75	IFNA	Huh75	Mock
ENSG00000250734	AL391335.1	1	novel transcript, antisense to SNX27	lncRNA	NA	2.43154	-1.05943	1.4665	-0.722421	0.470036	NA	Calu3	IFNA	Calu3	Mock
ENSG00000250734	AL391335.1	1	novel transcript, antisense to SNX27	lncRNA	NA	2.43154	0.819896	1.3164	0.622834	0.533394	NA	Huh75	IFNA	Huh75	Mock
ENSG00000206635	RNU6-1062P	1	RNA, U6 small nuclear 1062, pseudogene [Source:HGNC Symbol;Acc:HGNC:48025]	snRNA	NA	1.27549	-0.507542	1.9806	-0.256256	0.797753	NA	Calu3	IFNA	Calu3	Mock
ENSG00000206635	RNU6-1062P	1	RNA, U6 small nuclear 1062, pseudogene [Source:HGNC Symbol;Acc:HGNC:48025]	snRNA	NA	1.27549	-0.113309	2.457	-0.0461169	0.963217	NA	Huh75	IFNA	Huh75	Mock
ENSG00000159409	CELF3	1	CUGBP Elav-like family member 3 [Source:HGNC Symbol;Acc:HGNC:11967]	protein_coding	11189	1.51892	-1.41052	1.80959	-0.779473	0.435701	NA	Calu3	IFNA	Calu3	Mock
ENSG00000159409	CELF3	1	CUGBP Elav-like family member 3 [Source:HGNC Symbol;Acc:HGNC:11967]	protein_coding	11189	1.51892	-1.39676	1.79132	-0.779734	0.435547	NA	Huh75	IFNA	Huh75	Mock
ENSG00000227045	AL589765.1	1	novel transcript	lncRNA	NA	1.05897	-0.937709	1.94129	-0.483033	0.629072	NA	Calu3	IFNA	Calu3	Mock
ENSG00000227045	AL589765.1	1	novel transcript	lncRNA	NA	1.05897	-0.0282907	2.09328	-0.013515	0.989217	NA	Huh75	IFNA	Huh75	Mock
ENSG00000178796	RIIAD1	1	regulatory subunit of type II PKA R-subunit domain containing 1 [Source:HGNC Symbol;Acc:HGNC:26686]	protein_coding	284485	1.05364	-1.27144	2.27798	-0.558144	0.576746	NA	Calu3	IFNA	Calu3	Mock
ENSG00000178796	RIIAD1	1	regulatory subunit of type II PKA R-subunit domain containing 1 [Source:HGNC Symbol;Acc:HGNC:26686]	protein_coding	284485	1.05364	1.19207	2.10194	0.567128	0.570627	NA	Huh75	IFNA	Huh75	Mock
ENSG00000206980	RNU6-662P	1	RNA, U6 small nuclear 662, pseudogene [Source:HGNC Symbol;Acc:HGNC:47625]	snRNA	NA	0.0768179	0	8.24541	0	1	NA	Calu3	IFNA	Calu3	Mock
ENSG00000206980	RNU6-662P	1	RNA, U6 small nuclear 662, pseudogene [Source:HGNC Symbol;Acc:HGNC:47625]	snRNA	NA	0.0768179	0	8.24541	0	1	NA	Huh75	IFNA	Huh75	Mock
ENSG00000269621	AL589765.7	1	novel transcript, antisense to MRPL9	lncRNA	NA	0.315742	0.971511	6.45191	0.150577	0.880309	NA	Calu3	IFNA	Calu3	Mock
ENSG00000269621	AL589765.7	1	novel transcript, antisense to MRPL9	lncRNA	NA	0.315742	2.42393	6.39469	0.379053	0.704648	NA	Huh75	IFNA	Huh75	Mock
ENSG00000236940	AL589765.3	1	ribosomal protein S11 (RPS11) pseudogene	processed_pseudogene	NA	0.491074	0	5.92098	0	1	NA	Calu3	IFNA	Calu3	Mock
ENSG00000236940	AL589765.3	1	ribosomal protein S11 (RPS11) pseudogene	processed_pseudogene	NA	0.491074	-1.07509	5.92098	-0.181573	0.855918	NA	Huh75	IFNA	Huh75	Mock
ENSG00000143436	MRPL9	1	mitochondrial ribosomal protein L9 [Source:HGNC Symbol;Acc:HGNC:14277]	protein_coding	65005	757.851	-0.0190919	0.108694	-0.175648	0.860571	0.989835	Calu3	IFNA	Calu3	Mock
ENSG00000143436	MRPL9	1	mitochondrial ribosomal protein L9 [Source:HGNC Symbol;Acc:HGNC:14277]	protein_coding	65005	757.851	0.0102716	0.108497	0.094672	0.924575	0.987802	Huh75	IFNA	Huh75	Mock
ENSG00000143450	OAZ3	1	ornithine decarboxylase antizyme 3 [Source:HGNC Symbol;Acc:HGNC:8097]	protein_coding	51686	20.433	0.383557	0.389068	0.985836	0.324214	0.766287	Calu3	IFNA	Calu3	Mock
ENSG00000143450	OAZ3	1	ornithine decarboxylase antizyme 3 [Source:HGNC Symbol;Acc:HGNC:8097]	protein_coding	51686	20.433	0.918361	0.378856	2.42404	0.015349	0.0977959	Huh75	IFNA	Huh75	Mock
ENSG00000249602	AL589765.4	1	novel transcript	lncRNA	NA	12.0044	0.542094	0.550308	0.985075	0.324587	0.766569	Calu3	IFNA	Calu3	Mock
ENSG00000249602	AL589765.4	1	novel transcript	lncRNA	NA	12.0044	0.401858	0.531224	0.756476	0.449364	0.717457	Huh75	IFNA	Huh75	Mock
ENSG00000232937	AL589765.2	1	novel transcript	lncRNA	NA	0	NA	NA	NA	NA	NA	Calu3	IFNA	Calu3	Mock
ENSG00000232937	AL589765.2	1	novel transcript	lncRNA	NA	0	NA	NA	NA	NA	NA	Huh75	IFNA	Huh75	Mock
ENSG00000268288	AL589765.5	1	novel transcript, antisense to OAZ3	lncRNA	NA	0.949081	-1.75986	2.13889	-0.822791	0.410627	NA	Calu3	IFNA	Calu3	Mock
ENSG00000268288	AL589765.5	1	novel transcript, antisense to OAZ3	lncRNA	NA	0.949081	0.66773	2.39848	0.278397	0.780707	NA	Huh75	IFNA	Huh75	Mock
ENSG00000182134	TDRKH	1	tudor and KH domain containing [Source:HGNC Symbol;Acc:HGNC:11713]	protein_coding	11022	459.184	-0.305506	0.0986509	-3.09684	0.00195598	0.038911	Calu3	IFNA	Calu3	Mock
ENSG00000182134	TDRKH	1	tudor and KH domain containing [Source:HGNC Symbol;Acc:HGNC:11713]	protein_coding	11022	459.184	-0.0791312	0.0987491	-0.801336	0.422937	0.696062	Huh75	IFNA	Huh75	Mock
ENSG00000203288	TDRKH-AS1	1	TDRKH antisense RNA 1 [Source:HGNC Symbol;Acc:HGNC:40578]	lncRNA	109729141	10.9984	-0.207712	0.626786	-0.331392	0.740348	0.951229	Calu3	IFNA	Calu3	Mock
ENSG00000203288	TDRKH-AS1	1	TDRKH antisense RNA 1 [Source:HGNC Symbol;Acc:HGNC:40578]	lncRNA	109729141	10.9984	-0.637441	0.58035	-1.09837	0.272042	0.557807	Huh75	IFNA	Huh75	Mock
ENSG00000269489	AL589765.6	1	novel transcript	lncRNA	NA	1.44063	-0.908325	1.96341	-0.462626	0.643632	NA	Calu3	IFNA	Calu3	Mock
ENSG00000269489	AL589765.6	1	novel transcript	lncRNA	NA	1.44063	-1.55533	1.54639	-1.00578	0.31452	NA	Huh75	IFNA	Huh75	Mock
ENSG00000213171	LINGO4	1	leucine rich repeat and Ig domain containing 4 [Source:HGNC Symbol;Acc:HGNC:31814]	protein_coding	339398	0.450756	-1.52289	5.3165	-0.286446	0.774537	NA	Calu3	IFNA	Calu3	Mock
ENSG00000213171	LINGO4	1	leucine rich repeat and Ig domain containing 4 [Source:HGNC Symbol;Acc:HGNC:31814]	protein_coding	339398	0.450756	-0.113308	5.38359	-0.0210469	0.983208	NA	Huh75	IFNA	Huh75	Mock
ENSG00000143365	RORC	1	RAR related orphan receptor C [Source:HGNC Symbol;Acc:HGNC:10260]	protein_coding	6097	2.17184	-1.30745	1.36372	-0.958737	0.337691	NA	Calu3	IFNA	Calu3	Mock
ENSG00000143365	RORC	1	RAR related orphan receptor C [Source:HGNC Symbol;Acc:HGNC:10260]	protein_coding	6097	2.17184	-0.0632038	1.87519	-0.0337053	0.973112	NA	Huh75	IFNA	Huh75	Mock
ENSG00000225556	C2CD4D	1	C2 calcium dependent domain containing 4D [Source:HGNC Symbol;Acc:HGNC:37210]	protein_coding	100191040	11.1495	0.236964	0.469977	0.504203	0.614119	0.911053	Calu3	IFNA	Calu3	Mock
ENSG00000225556	C2CD4D	1	C2 calcium dependent domain containing 4D [Source:HGNC Symbol;Acc:HGNC:37210]	protein_coding	100191040	11.1495	-3.00981	1.34198	-2.24281	0.0249093	0.134463	Huh75	IFNA	Huh75	Mock
ENSG00000234614	C2CD4D-AS1	1	C2CD4D and THEM5 antisense RNA 1 [Source:HGNC Symbol;Acc:HGNC:54045]	lncRNA	NA	13.0582	-0.376106	0.487021	-0.772257	0.439962	0.83791	Calu3	IFNA	Calu3	Mock
ENSG00000234614	C2CD4D-AS1	1	C2CD4D and THEM5 antisense RNA 1 [Source:HGNC Symbol;Acc:HGNC:54045]	lncRNA	NA	13.0582	-0.584697	0.788581	-0.741455	0.458418	0.72498	Huh75	IFNA	Huh75	Mock
ENSG00000196407	THEM5	1	thioesterase superfamily member 5 [Source:HGNC Symbol;Acc:HGNC:26755]	protein_coding	284486	12.2783	0.309044	0.430298	0.718211	0.472628	0.857023	Calu3	IFNA	Calu3	Mock
ENSG00000196407	THEM5	1	thioesterase superfamily member 5 [Source:HGNC Symbol;Acc:HGNC:26755]	protein_coding	284486	12.2783	2.05485	1.17725	1.74547	0.0809033	0.282291	Huh75	IFNA	Huh75	Mock
ENSG00000159445	THEM4	1	thioesterase superfamily member 4 [Source:HGNC Symbol;Acc:HGNC:17947]	protein_coding	117145	423.669	-0.171472	0.10942	-1.5671	0.117091	0.51005	Calu3	IFNA	Calu3	Mock
ENSG00000159445	THEM4	1	thioesterase superfamily member 4 [Source:HGNC Symbol;Acc:HGNC:17947]	protein_coding	117145	423.669	-0.162824	0.0894411	-1.82046	0.0686883	0.256767	Huh75	IFNA	Huh75	Mock
ENSG00000285651	AL450992.2	1	novel transcript, antisense to THEM4	lncRNA	NA	6.57918	-2.46235	0.976889	-2.5206	0.0117155	0.14279	Calu3	IFNA	Calu3	Mock
ENSG00000285651	AL450992.2	1	novel transcript, antisense to THEM4	lncRNA	NA	6.57918	0.352951	0.716887	0.492338	0.62248	NA	Huh75	IFNA	Huh75	Mock
ENSG00000223810	KRT8P28	1	keratin 8 pseudogene 28 [Source:HGNC Symbol;Acc:HGNC:33380]	processed_pseudogene	NA	1.56713	-0.95206	2.12959	-0.447062	0.65483	NA	Calu3	IFNA	Calu3	Mock
ENSG00000223810	KRT8P28	1	keratin 8 pseudogene 28 [Source:HGNC Symbol;Acc:HGNC:33380]	processed_pseudogene	NA	1.56713	1.21151	1.4756	0.821028	0.411631	NA	Huh75	IFNA	Huh75	Mock
ENSG00000197747	S100A10	1	S100 calcium binding protein A10 [Source:HGNC Symbol;Acc:HGNC:10487]	protein_coding	6281	4874.85	-0.0373918	0.209137	-0.178791	0.858102	0.989158	Calu3	IFNA	Calu3	Mock
ENSG00000197747	S100A10	1	S100 calcium binding protein A10 [Source:HGNC Symbol;Acc:HGNC:10487]	protein_coding	6281	4874.85	-0.544282	0.208834	-2.60629	0.00915279	0.0690674	Huh75	IFNA	Huh75	Mock
ENSG00000229021	AL450992.1	1	novel transcript	lncRNA	NA	5.21793	-0.0676183	0.862675	-0.0783822	0.937524	1	Calu3	IFNA	Calu3	Mock
ENSG00000229021	AL450992.1	1	novel transcript	lncRNA	NA	5.21793	0.430687	0.943408	0.456523	0.648014	NA	Huh75	IFNA	Huh75	Mock
ENSG00000240667	NBPF18P	1	NBPF member 18, pseudogene [Source:HGNC Symbol;Acc:HGNC:31998]	unprocessed_pseudogene	NA	0	NA	NA	NA	NA	NA	Calu3	IFNA	Calu3	Mock
ENSG00000240667	NBPF18P	1	NBPF member 18, pseudogene [Source:HGNC Symbol;Acc:HGNC:31998]	unprocessed_pseudogene	NA	0	NA	NA	NA	NA	NA	Huh75	IFNA	Huh75	Mock
ENSG00000163191	S100A11	1	S100 calcium binding protein A11 [Source:HGNC Symbol;Acc:HGNC:10488]	protein_coding	6282	4232.56	0.0176117	0.166165	0.105989	0.915591	1	Calu3	IFNA	Calu3	Mock
ENSG00000163191	S100A11	1	S100 calcium binding protein A11 [Source:HGNC Symbol;Acc:HGNC:10488]	protein_coding	6282	4232.56	0.120245	0.168109	0.715277	0.474438	0.735835	Huh75	IFNA	Huh75	Mock
ENSG00000232678	SPTLC1P4	1	serine palmitoyltransferase long chain base subunit 1 pseudogene 4 [Source:HGNC Symbol;Acc:HGNC:39671]	processed_pseudogene	NA	0.164195	0.971498	8.24541	0.117823	0.906208	NA	Calu3	IFNA	Calu3	Mock
ENSG00000232678	SPTLC1P4	1	serine palmitoyltransferase long chain base subunit 1 pseudogene 4 [Source:HGNC Symbol;Acc:HGNC:39671]	processed_pseudogene	NA	0.164195	1.83697	8.22065	0.223457	0.82318	NA	Huh75	IFNA	Huh75	Mock
ENSG00000285818	AL591893.1	1	putative UPF0607 protein ENSP00000383783 [Source:NCBI gene (formerly Entrezgene);Acc:100131107]	unprocessed_pseudogene	100131107	0.0501553	0	8.24541	0	1	NA	Calu3	IFNA	Calu3	Mock
ENSG00000285818	AL591893.1	1	putative UPF0607 protein ENSP00000383783 [Source:NCBI gene (formerly Entrezgene);Acc:100131107]	unprocessed_pseudogene	100131107	0.0501553	-1.07507	8.24541	-0.130384	0.896263	NA	Huh75	IFNA	Huh75	Mock
ENSG00000182898	TCHHL1	1	trichohyalin like 1 [Source:HGNC Symbol;Acc:HGNC:31796]	protein_coding	126637	0.216286	-1.90071	8.22212	-0.23117	0.817183	NA	Calu3	IFNA	Calu3	Mock
ENSG00000182898	TCHHL1	1	trichohyalin like 1 [Source:HGNC Symbol;Acc:HGNC:31796]	protein_coding	126637	0.216286	-1.56515	8.20411	-0.190777	0.8487	NA	Huh75	IFNA	Huh75	Mock
ENSG00000159450	TCHH	1	trichohyalin [Source:HGNC Symbol;Acc:HGNC:11791]	protein_coding	7062	1.93671	-0.990598	1.53375	-0.645865	0.518366	NA	Calu3	IFNA	Calu3	Mock
ENSG00000159450	TCHH	1	trichohyalin [Source:HGNC Symbol;Acc:HGNC:11791]	protein_coding	7062	1.93671	-3.53426	1.90204	-1.85814	0.0631492	NA	Huh75	IFNA	Huh75	Mock
ENSG00000226716	AL589986.1	1	novel transcript	lncRNA	NA	0	NA	NA	NA	NA	NA	Calu3	IFNA	Calu3	Mock
ENSG00000226716	AL589986.1	1	novel transcript	lncRNA	NA	0	NA	NA	NA	NA	NA	Huh75	IFNA	Huh75	Mock
ENSG00000233792	PUDPP2	1	pseudouridine 5'-phosphatase pseudogene 2 [Source:HGNC Symbol;Acc:HGNC:20195]	transcribed_processed_pseudogene	NA	0	NA	NA	NA	NA	NA	Calu3	IFNA	Calu3	Mock
ENSG00000233792	PUDPP2	1	pseudouridine 5'-phosphatase pseudogene 2 [Source:HGNC Symbol;Acc:HGNC:20195]	transcribed_processed_pseudogene	NA	0	NA	NA	NA	NA	NA	Huh75	IFNA	Huh75	Mock
ENSG00000215853	RPTN	1	repetin [Source:HGNC Symbol;Acc:HGNC:26809]	protein_coding	126638	0.0609826	0	8.24541	0	1	NA	Calu3	IFNA	Calu3	Mock
ENSG00000215853	RPTN	1	repetin [Source:HGNC Symbol;Acc:HGNC:26809]	protein_coding	126638	0.0609826	0	8.24541	0	1	NA	Huh75	IFNA	Huh75	Mock
ENSG00000237975	FLG-AS1	1	FLG antisense RNA 1 [Source:HGNC Symbol;Acc:HGNC:27913]	lncRNA	339400	1.34911	1.47153	2.16269	0.68042	0.496239	NA	Calu3	IFNA	Calu3	Mock
ENSG00000237975	FLG-AS1	1	FLG antisense RNA 1 [Source:HGNC Symbol;Acc:HGNC:27913]	lncRNA	339400	1.34911	-1.0751	2.64432	-0.406571	0.684323	NA	Huh75	IFNA	Huh75	Mock
ENSG00000236427	AL589986.2	1	novel transcript	lncRNA	NA	0.302127	1.01375	8.17042	0.124076	0.901255	NA	Calu3	IFNA	Calu3	Mock
ENSG00000236427	AL589986.2	1	novel transcript	lncRNA	NA	0.302127	0	8.24541	0	1	NA	Huh75	IFNA	Huh75	Mock
ENSG00000197915	HRNR	1	hornerin [Source:HGNC Symbol;Acc:HGNC:20846]	protein_coding	388697	6.57772	0.375098	0.674712	0.555938	0.578253	0.893614	Calu3	IFNA	Calu3	Mock
ENSG00000197915	HRNR	1	hornerin [Source:HGNC Symbol;Acc:HGNC:20846]	protein_coding	388697	6.57772	0	1.765	0	1	NA	Huh75	IFNA	Huh75	Mock
ENSG00000143631	FLG	1	filaggrin [Source:HGNC Symbol;Acc:HGNC:3748]	protein_coding	2312	5.31651	0.209353	0.721187	0.290289	0.771595	0.961992	Calu3	IFNA	Calu3	Mock
ENSG00000143631	FLG	1	filaggrin [Source:HGNC Symbol;Acc:HGNC:3748]	protein_coding	2312	5.31651	2.30278	1.59072	1.44763	0.14772	NA	Huh75	IFNA	Huh75	Mock
ENSG00000143520	FLG2	1	filaggrin family member 2 [Source:HGNC Symbol;Acc:HGNC:33276]	protein_coding	388698	0.209496	2.83979	8.19338	0.346596	0.728895	NA	Calu3	IFNA	Calu3	Mock
ENSG00000143520	FLG2	1	filaggrin family member 2 [Source:HGNC Symbol;Acc:HGNC:33276]	protein_coding	388698	0.209496	0	8.24541	0	1	NA	Huh75	IFNA	Huh75	Mock
ENSG00000183586	HMGN3P1	1	high mobility group nucleosomal binding domain 3 pseudogene 1 [Source:HGNC Symbol;Acc:HGNC:39206]	processed_pseudogene	NA	0	NA	NA	NA	NA	NA	Calu3	IFNA	Calu3	Mock
ENSG00000183586	HMGN3P1	1	high mobility group nucleosomal binding domain 3 pseudogene 1 [Source:HGNC Symbol;Acc:HGNC:39206]	processed_pseudogene	NA	0	NA	NA	NA	NA	NA	Huh75	IFNA	Huh75	Mock
ENSG00000143536	CRNN	1	cornulin [Source:HGNC Symbol;Acc:HGNC:1230]	protein_coding	49860	0	NA	NA	NA	NA	NA	Calu3	IFNA	Calu3	Mock
ENSG00000143536	CRNN	1	cornulin [Source:HGNC Symbol;Acc:HGNC:1230]	protein_coding	49860	0	NA	NA	NA	NA	NA	Huh75	IFNA	Huh75	Mock
ENSG00000186207	LCE5A	1	late cornified envelope 5A [Source:HGNC Symbol;Acc:HGNC:16614]	protein_coding	254910	0.0216301	0	8.24541	0	1	NA	Calu3	IFNA	Calu3	Mock
ENSG00000186207	LCE5A	1	late cornified envelope 5A [Source:HGNC Symbol;Acc:HGNC:16614]	protein_coding	254910	0.0216301	0	8.24541	0	1	NA	Huh75	IFNA	Huh75	Mock
ENSG00000169509	CRCT1	1	cysteine rich C-terminal 1 [Source:HGNC Symbol;Acc:HGNC:29875]	protein_coding	54544	0.0377986	0	8.24541	0	1	NA	Calu3	IFNA	Calu3	Mock
ENSG00000169509	CRCT1	1	cysteine rich C-terminal 1 [Source:HGNC Symbol;Acc:HGNC:29875]	protein_coding	54544	0.0377986	0	8.24541	0	1	NA	Huh75	IFNA	Huh75	Mock
ENSG00000185966	LCE3E	1	late cornified envelope 3E [Source:HGNC Symbol;Acc:HGNC:29463]	protein_coding	353145	0	NA	NA	NA	NA	NA	Calu3	IFNA	Calu3	Mock
ENSG00000185966	LCE3E	1	late cornified envelope 3E [Source:HGNC Symbol;Acc:HGNC:29463]	protein_coding	353145	0	NA	NA	NA	NA	NA	Huh75	IFNA	Huh75	Mock
ENSG00000163202	LCE3D	1	late cornified envelope 3D [Source:HGNC Symbol;Acc:HGNC:16615]	protein_coding	84648	0	NA	NA	NA	NA	NA	Calu3	IFNA	Calu3	Mock
ENSG00000163202	LCE3D	1	late cornified envelope 3D [Source:HGNC Symbol;Acc:HGNC:16615]	protein_coding	84648	0	NA	NA	NA	NA	NA	Huh75	IFNA	Huh75	Mock
ENSG00000244057	LCE3C	1	late cornified envelope 3C [Source:HGNC Symbol;Acc:HGNC:16612]	protein_coding	353144	0	NA	NA	NA	NA	NA	Calu3	IFNA	Calu3	Mock
ENSG00000244057	LCE3C	1	late cornified envelope 3C [Source:HGNC Symbol;Acc:HGNC:16612]	protein_coding	353144	0	NA	NA	NA	NA	NA	Huh75	IFNA	Huh75	Mock
ENSG00000187238	LCE3B	1	late cornified envelope 3B [Source:HGNC Symbol;Acc:HGNC:29462]	protein_coding	353143	0	NA	NA	NA	NA	NA	Calu3	IFNA	Calu3	Mock
ENSG00000187238	LCE3B	1	late cornified envelope 3B [Source:HGNC Symbol;Acc:HGNC:29462]	protein_coding	353143	0	NA	NA	NA	NA	NA	Huh75	IFNA	Huh75	Mock
ENSG00000185962	LCE3A	1	late cornified envelope 3A [Source:HGNC Symbol;Acc:HGNC:29461]	protein_coding	353142	0	NA	NA	NA	NA	NA	Calu3	IFNA	Calu3	Mock
ENSG00000185962	LCE3A	1	late cornified envelope 3A [Source:HGNC Symbol;Acc:HGNC:29461]	protein_coding	353142	0	NA	NA	NA	NA	NA	Huh75	IFNA	Huh75	Mock
ENSG00000226947	LCEP4	1	late cornified envelope pseudogene 4 [Source:HGNC Symbol;Acc:HGNC:31808]	unprocessed_pseudogene	NA	0.0584393	0	8.24541	0	1	NA	Calu3	IFNA	Calu3	Mock
ENSG00000226947	LCEP4	1	late cornified envelope pseudogene 4 [Source:HGNC Symbol;Acc:HGNC:31808]	unprocessed_pseudogene	NA	0.0584393	0	8.24541	0	1	NA	Huh75	IFNA	Huh75	Mock
ENSG00000285753	LCEP3	1	late cornified envelope pseudogene 3 [Source:HGNC Symbol;Acc:HGNC:31809]	unprocessed_pseudogene	NA	0	NA	NA	NA	NA	NA	Calu3	IFNA	Calu3	Mock
ENSG00000285753	LCEP3	1	late cornified envelope pseudogene 3 [Source:HGNC Symbol;Acc:HGNC:31809]	unprocessed_pseudogene	NA	0	NA	NA	NA	NA	NA	Huh75	IFNA	Huh75	Mock
ENSG00000187223	LCE2D	1	late cornified envelope 2D [Source:HGNC Symbol;Acc:HGNC:16518]	protein_coding	353141	0	NA	NA	NA	NA	NA	Calu3	IFNA	Calu3	Mock
ENSG00000187223	LCE2D	1	late cornified envelope 2D [Source:HGNC Symbol;Acc:HGNC:16518]	protein_coding	353141	0	NA	NA	NA	NA	NA	Huh75	IFNA	Huh75	Mock
ENSG00000187180	LCE2C	1	late cornified envelope 2C [Source:HGNC Symbol;Acc:HGNC:29460]	protein_coding	353140	0	NA	NA	NA	NA	NA	Calu3	IFNA	Calu3	Mock
ENSG00000187180	LCE2C	1	late cornified envelope 2C [Source:HGNC Symbol;Acc:HGNC:29460]	protein_coding	353140	0	NA	NA	NA	NA	NA	Huh75	IFNA	Huh75	Mock
ENSG00000159455	LCE2B	1	late cornified envelope 2B [Source:HGNC Symbol;Acc:HGNC:16610]	protein_coding	26239	0	NA	NA	NA	NA	NA	Calu3	IFNA	Calu3	Mock
ENSG00000159455	LCE2B	1	late cornified envelope 2B [Source:HGNC Symbol;Acc:HGNC:16610]	protein_coding	26239	0	NA	NA	NA	NA	NA	Huh75	IFNA	Huh75	Mock
ENSG00000187173	LCE2A	1	late cornified envelope 2A [Source:HGNC Symbol;Acc:HGNC:29469]	protein_coding	353139	0	NA	NA	NA	NA	NA	Calu3	IFNA	Calu3	Mock
ENSG00000187173	LCE2A	1	late cornified envelope 2A [Source:HGNC Symbol;Acc:HGNC:29469]	protein_coding	353139	0	NA	NA	NA	NA	NA	Huh75	IFNA	Huh75	Mock
ENSG00000187170	LCE4A	1	late cornified envelope 4A [Source:HGNC Symbol;Acc:HGNC:16613]	protein_coding	199834	0	NA	NA	NA	NA	NA	Calu3	IFNA	Calu3	Mock
ENSG00000187170	LCE4A	1	late cornified envelope 4A [Source:HGNC Symbol;Acc:HGNC:16613]	protein_coding	199834	0	NA	NA	NA	NA	NA	Huh75	IFNA	Huh75	Mock
ENSG00000198854	C1orf68	1	chromosome 1 open reading frame 68 [Source:HGNC Symbol;Acc:HGNC:29468]	protein_coding	100129271	0	NA	NA	NA	NA	NA	Calu3	IFNA	Calu3	Mock
ENSG00000198854	C1orf68	1	chromosome 1 open reading frame 68 [Source:HGNC Symbol;Acc:HGNC:29468]	protein_coding	100129271	0	NA	NA	NA	NA	NA	Huh75	IFNA	Huh75	Mock
ENSG00000229713	LCEP2	1	late cornified envelope pseudogene 2 [Source:HGNC Symbol;Acc:HGNC:31807]	unprocessed_pseudogene	NA	0	NA	NA	NA	NA	NA	Calu3	IFNA	Calu3	Mock
ENSG00000229713	LCEP2	1	late cornified envelope pseudogene 2 [Source:HGNC Symbol;Acc:HGNC:31807]	unprocessed_pseudogene	NA	0	NA	NA	NA	NA	NA	Huh75	IFNA	Huh75	Mock
ENSG00000233819	LCEP1	1	late cornified envelope pseudogene 1 [Source:HGNC Symbol;Acc:HGNC:31806]	unprocessed_pseudogene	NA	0	NA	NA	NA	NA	NA	Calu3	IFNA	Calu3	Mock
ENSG00000233819	LCEP1	1	late cornified envelope pseudogene 1 [Source:HGNC Symbol;Acc:HGNC:31806]	unprocessed_pseudogene	NA	0	NA	NA	NA	NA	NA	Huh75	IFNA	Huh75	Mock
ENSG00000203786	KPRP	1	keratinocyte proline rich protein [Source:HGNC Symbol;Acc:HGNC:31823]	protein_coding	448834	0.0696567	0	8.24541	0	1	NA	Calu3	IFNA	Calu3	Mock
ENSG00000203786	KPRP	1	keratinocyte proline rich protein [Source:HGNC Symbol;Acc:HGNC:31823]	protein_coding	448834	0.0696567	-2.55626	8.20325	-0.311616	0.755333	NA	Huh75	IFNA	Huh75	Mock
ENSG00000240386	LCE1F	1	late cornified envelope 1F [Source:HGNC Symbol;Acc:HGNC:29467]	protein_coding	353137	0.0216301	0	8.24541	0	1	NA	Calu3	IFNA	Calu3	Mock
ENSG00000240386	LCE1F	1	late cornified envelope 1F [Source:HGNC Symbol;Acc:HGNC:29467]	protein_coding	353137	0.0216301	0	8.24541	0	1	NA	Huh75	IFNA	Huh75	Mock
ENSG00000186226	LCE1E	1	late cornified envelope 1E [Source:HGNC Symbol;Acc:HGNC:29466]	protein_coding	353135	0.0188283	0	8.24541	0	1	NA	Calu3	IFNA	Calu3	Mock
ENSG00000186226	LCE1E	1	late cornified envelope 1E [Source:HGNC Symbol;Acc:HGNC:29466]	protein_coding	353135	0.0188283	0	8.24541	0	1	NA	Huh75	IFNA	Huh75	Mock
ENSG00000172155	LCE1D	1	late cornified envelope 1D [Source:HGNC Symbol;Acc:HGNC:29465]	protein_coding	353134	0	NA	NA	NA	NA	NA	Calu3	IFNA	Calu3	Mock
ENSG00000172155	LCE1D	1	late cornified envelope 1D [Source:HGNC Symbol;Acc:HGNC:29465]	protein_coding	353134	0	NA	NA	NA	NA	NA	Huh75	IFNA	Huh75	Mock
ENSG00000197084	LCE1C	1	late cornified envelope 1C [Source:HGNC Symbol;Acc:HGNC:29464]	protein_coding	353133	0	NA	NA	NA	NA	NA	Calu3	IFNA	Calu3	Mock
ENSG00000197084	LCE1C	1	late cornified envelope 1C [Source:HGNC Symbol;Acc:HGNC:29464]	protein_coding	353133	0	NA	NA	NA	NA	NA	Huh75	IFNA	Huh75	Mock
ENSG00000196734	LCE1B	1	late cornified envelope 1B [Source:HGNC Symbol;Acc:HGNC:16611]	protein_coding	353132	0	NA	NA	NA	NA	NA	Calu3	IFNA	Calu3	Mock
ENSG00000196734	LCE1B	1	late cornified envelope 1B [Source:HGNC Symbol;Acc:HGNC:16611]	protein_coding	353132	0	NA	NA	NA	NA	NA	Huh75	IFNA	Huh75	Mock
ENSG00000186844	LCE1A	1	late cornified envelope 1A [Source:HGNC Symbol;Acc:HGNC:29459]	protein_coding	353131	0	NA	NA	NA	NA	NA	Calu3	IFNA	Calu3	Mock
ENSG00000186844	LCE1A	1	late cornified envelope 1A [Source:HGNC Symbol;Acc:HGNC:29459]	protein_coding	353131	0	NA	NA	NA	NA	NA	Huh75	IFNA	Huh75	Mock
ENSG00000235942	LCE6A	1	late cornified envelope 6A [Source:HGNC Symbol;Acc:HGNC:31824]	protein_coding	448835	0	NA	NA	NA	NA	NA	Calu3	IFNA	Calu3	Mock
ENSG00000235942	LCE6A	1	late cornified envelope 6A [Source:HGNC Symbol;Acc:HGNC:31824]	protein_coding	448835	0	NA	NA	NA	NA	NA	Huh75	IFNA	Huh75	Mock
ENSG00000285946	AL162596.1	1	novel late cornified envelope family protein	protein_coding	NA	0	NA	NA	NA	NA	NA	Calu3	IFNA	Calu3	Mock
ENSG00000285946	AL162596.1	1	novel late cornified envelope family protein	protein_coding	NA	0	NA	NA	NA	NA	NA	Huh75	IFNA	Huh75	Mock
ENSG00000163206	SMCP	1	sperm mitochondria associated cysteine rich protein [Source:HGNC Symbol;Acc:HGNC:6962]	protein_coding	4184	0	NA	NA	NA	NA	NA	Calu3	IFNA	Calu3	Mock
ENSG00000163206	SMCP	1	sperm mitochondria associated cysteine rich protein [Source:HGNC Symbol;Acc:HGNC:6962]	protein_coding	4184	0	NA	NA	NA	NA	NA	Huh75	IFNA	Huh75	Mock
ENSG00000163207	IVL	1	involucrin [Source:HGNC Symbol;Acc:HGNC:6187]	protein_coding	3713	9.3045	0.418931	0.627576	0.667538	0.504428	0.870969	Calu3	IFNA	Calu3	Mock
ENSG00000163207	IVL	1	involucrin [Source:HGNC Symbol;Acc:HGNC:6187]	protein_coding	3713	9.3045	0	1.75828	0	1	NA	Huh75	IFNA	Huh75	Mock
ENSG00000224308	LINC01527	1	long intergenic non-protein coding RNA 1527 [Source:HGNC Symbol;Acc:HGNC:51266]	lncRNA	101927988	0	NA	NA	NA	NA	NA	Calu3	IFNA	Calu3	Mock
ENSG00000224308	LINC01527	1	long intergenic non-protein coding RNA 1527 [Source:HGNC Symbol;Acc:HGNC:51266]	lncRNA	101927988	0	NA	NA	NA	NA	NA	Huh75	IFNA	Huh75	Mock
ENSG00000283227	SPRR5	1	small proline rich protein 5 [Source:HGNC Symbol;Acc:HGNC:53428]	protein_coding	NA	0	NA	NA	NA	NA	NA	Calu3	IFNA	Calu3	Mock
ENSG00000283227	SPRR5	1	small proline rich protein 5 [Source:HGNC Symbol;Acc:HGNC:53428]	protein_coding	NA	0	NA	NA	NA	NA	NA	Huh75	IFNA	Huh75	Mock
ENSG00000184148	SPRR4	1	small proline rich protein 4 [Source:HGNC Symbol;Acc:HGNC:23173]	protein_coding	163778	0	NA	NA	NA	NA	NA	Calu3	IFNA	Calu3	Mock
ENSG00000184148	SPRR4	1	small proline rich protein 4 [Source:HGNC Symbol;Acc:HGNC:23173]	protein_coding	163778	0	NA	NA	NA	NA	NA	Huh75	IFNA	Huh75	Mock
ENSG00000169474	SPRR1A	1	small proline rich protein 1A [Source:HGNC Symbol;Acc:HGNC:11259]	protein_coding	6698	0.043837	0	8.24541	0	1	NA	Calu3	IFNA	Calu3	Mock
ENSG00000169474	SPRR1A	1	small proline rich protein 1A [Source:HGNC Symbol;Acc:HGNC:11259]	protein_coding	6698	0.043837	0	8.24541	0	1	NA	Huh75	IFNA	Huh75	Mock
ENSG00000163209	SPRR3	1	small proline rich protein 3 [Source:HGNC Symbol;Acc:HGNC:11268]	protein_coding	6707	1.42067	0.102236	2.47695	0.0412749	0.967077	NA	Calu3	IFNA	Calu3	Mock
ENSG00000163209	SPRR3	1	small proline rich protein 3 [Source:HGNC Symbol;Acc:HGNC:11268]	protein_coding	6707	1.42067	0	2.75584	0	1	NA	Huh75	IFNA	Huh75	Mock
ENSG00000234262	AL356867.1	1	small proline-rich protein 3 (SPRR3) pseudogene	unprocessed_pseudogene	NA	0	NA	NA	NA	NA	NA	Calu3	IFNA	Calu3	Mock
ENSG00000234262	AL356867.1	1	small proline-rich protein 3 (SPRR3) pseudogene	unprocessed_pseudogene	NA	0	NA	NA	NA	NA	NA	Huh75	IFNA	Huh75	Mock
ENSG00000252920	AL356867.2	1		snoRNA	NA	0	NA	NA	NA	NA	NA	Calu3	IFNA	Calu3	Mock
ENSG00000252920	AL356867.2	1		snoRNA	NA	0	NA	NA	NA	NA	NA	Huh75	IFNA	Huh75	Mock
ENSG00000169469	SPRR1B	1	small proline rich protein 1B [Source:HGNC Symbol;Acc:HGNC:11260]	protein_coding	6699	0.0568486	0.971498	8.24541	0.117823	0.906208	NA	Calu3	IFNA	Calu3	Mock
ENSG00000169469	SPRR1B	1	small proline rich protein 1B [Source:HGNC Symbol;Acc:HGNC:11260]	protein_coding	6699	0.0568486	0	8.24541	0	1	NA	Huh75	IFNA	Huh75	Mock
ENSG00000163216	SPRR2D	1	small proline rich protein 2D [Source:HGNC Symbol;Acc:HGNC:11264]	protein_coding	6703	0	NA	NA	NA	NA	NA	Calu3	IFNA	Calu3	Mock
ENSG00000163216	SPRR2D	1	small proline rich protein 2D [Source:HGNC Symbol;Acc:HGNC:11264]	protein_coding	6703	0	NA	NA	NA	NA	NA	Huh75	IFNA	Huh75	Mock
ENSG00000241794	SPRR2A	1	small proline rich protein 2A [Source:HGNC Symbol;Acc:HGNC:11261]	protein_coding	6700	0.183076	-0.95203	8.24541	-0.115462	0.908079	NA	Calu3	IFNA	Calu3	Mock
ENSG00000241794	SPRR2A	1	small proline rich protein 2A [Source:HGNC Symbol;Acc:HGNC:11261]	protein_coding	6700	0.183076	0	8.24541	0	1	NA	Huh75	IFNA	Huh75	Mock
ENSG00000196805	SPRR2B	1	small proline rich protein 2B [Source:HGNC Symbol;Acc:HGNC:11262]	protein_coding	6701	0	NA	NA	NA	NA	NA	Calu3	IFNA	Calu3	Mock
ENSG00000196805	SPRR2B	1	small proline rich protein 2B [Source:HGNC Symbol;Acc:HGNC:11262]	protein_coding	6701	0	NA	NA	NA	NA	NA	Huh75	IFNA	Huh75	Mock
ENSG00000203785	SPRR2E	1	small proline rich protein 2E [Source:HGNC Symbol;Acc:HGNC:11265]	protein_coding	6704	0.0208586	0	8.24541	0	1	NA	Calu3	IFNA	Calu3	Mock
ENSG00000203785	SPRR2E	1	small proline rich protein 2E [Source:HGNC Symbol;Acc:HGNC:11265]	protein_coding	6704	0.0208586	0	8.24541	0	1	NA	Huh75	IFNA	Huh75	Mock
ENSG00000244094	SPRR2F	1	small proline rich protein 2F [Source:HGNC Symbol;Acc:HGNC:11266]	protein_coding	6705	0.0194798	0	8.24541	0	1	NA	Calu3	IFNA	Calu3	Mock
ENSG00000244094	SPRR2F	1	small proline rich protein 2F [Source:HGNC Symbol;Acc:HGNC:11266]	protein_coding	6705	0.0194798	0	8.24541	0	1	NA	Huh75	IFNA	Huh75	Mock
ENSG00000229035	SPRR2C	1	small proline rich protein 2C (pseudogene) [Source:HGNC Symbol;Acc:HGNC:11263]	unprocessed_pseudogene	NA	0	NA	NA	NA	NA	NA	Calu3	IFNA	Calu3	Mock
ENSG00000229035	SPRR2C	1	small proline rich protein 2C (pseudogene) [Source:HGNC Symbol;Acc:HGNC:11263]	unprocessed_pseudogene	NA	0	NA	NA	NA	NA	NA	Huh75	IFNA	Huh75	Mock
ENSG00000159516	SPRR2G	1	small proline rich protein 2G [Source:HGNC Symbol;Acc:HGNC:11267]	protein_coding	6706	0	NA	NA	NA	NA	NA	Calu3	IFNA	Calu3	Mock
ENSG00000159516	SPRR2G	1	small proline rich protein 2G [Source:HGNC Symbol;Acc:HGNC:11267]	protein_coding	6706	0	NA	NA	NA	NA	NA	Huh75	IFNA	Huh75	Mock
ENSG00000229699	AL161636.1	1	novel transcript	lncRNA	101928009	0	NA	NA	NA	NA	NA	Calu3	IFNA	Calu3	Mock
ENSG00000229699	AL161636.1	1	novel transcript	lncRNA	101928009	0	NA	NA	NA	NA	NA	Huh75	IFNA	Huh75	Mock
ENSG00000203784	LELP1	1	late cornified envelope like proline rich 1 [Source:HGNC Symbol;Acc:HGNC:32046]	protein_coding	149018	0	NA	NA	NA	NA	NA	Calu3	IFNA	Calu3	Mock
ENSG00000203784	LELP1	1	late cornified envelope like proline rich 1 [Source:HGNC Symbol;Acc:HGNC:32046]	protein_coding	149018	0	NA	NA	NA	NA	NA	Huh75	IFNA	Huh75	Mock
ENSG00000203783	PRR9	1	proline rich 9 [Source:HGNC Symbol;Acc:HGNC:32057]	protein_coding	574414	0	NA	NA	NA	NA	NA	Calu3	IFNA	Calu3	Mock
ENSG00000203783	PRR9	1	proline rich 9 [Source:HGNC Symbol;Acc:HGNC:32057]	protein_coding	574414	0	NA	NA	NA	NA	NA	Huh75	IFNA	Huh75	Mock
ENSG00000230779	AL161636.2	1	ribosomal protein, large, P0 (RPLP0) pseudogene	processed_pseudogene	NA	0	NA	NA	NA	NA	NA	Calu3	IFNA	Calu3	Mock
ENSG00000230779	AL161636.2	1	ribosomal protein, large, P0 (RPLP0) pseudogene	processed_pseudogene	NA	0	NA	NA	NA	NA	NA	Huh75	IFNA	Huh75	Mock
ENSG00000203782	LORICRIN	1	loricrin cornified envelope precursor protein [Source:HGNC Symbol;Acc:HGNC:6663]	protein_coding	4014	0.0198219	0	8.24541	0	1	NA	Calu3	IFNA	Calu3	Mock
ENSG00000203782	LORICRIN	1	loricrin cornified envelope precursor protein [Source:HGNC Symbol;Acc:HGNC:6663]	protein_coding	4014	0.0198219	0	8.24541	0	1	NA	Huh75	IFNA	Huh75	Mock
ENSG00000159527	PGLYRP3	1	peptidoglycan recognition protein 3 [Source:HGNC Symbol;Acc:HGNC:30014]	protein_coding	114771	0.155246	0	8.24541	0	1	NA	Calu3	IFNA	Calu3	Mock
ENSG00000159527	PGLYRP3	1	peptidoglycan recognition protein 3 [Source:HGNC Symbol;Acc:HGNC:30014]	protein_coding	114771	0.155246	0	8.24541	0	1	NA	Huh75	IFNA	Huh75	Mock
ENSG00000163218	PGLYRP4	1	peptidoglycan recognition protein 4 [Source:HGNC Symbol;Acc:HGNC:30015]	protein_coding	57115	1.63073	0	3.80898	0	1	NA	Calu3	IFNA	Calu3	Mock
ENSG00000163218	PGLYRP4	1	peptidoglycan recognition protein 4 [Source:HGNC Symbol;Acc:HGNC:30015]	protein_coding	57115	1.63073	-1.0751	3.80898	-0.282254	0.777749	NA	Huh75	IFNA	Huh75	Mock
ENSG00000207321	RNU6-160P	1	RNA, U6 small nuclear 160, pseudogene [Source:HGNC Symbol;Acc:HGNC:47123]	snRNA	NA	0.0258677	0	8.24541	0	1	NA	Calu3	IFNA	Calu3	Mock
ENSG00000207321	RNU6-160P	1	RNA, U6 small nuclear 160, pseudogene [Source:HGNC Symbol;Acc:HGNC:47123]	snRNA	NA	0.0258677	0	8.24541	0	1	NA	Huh75	IFNA	Huh75	Mock
ENSG00000163220	S100A9	1	S100 calcium binding protein A9 [Source:HGNC Symbol;Acc:HGNC:10499]	protein_coding	6280	1.45785	0.644531	1.66391	0.387359	0.698491	NA	Calu3	IFNA	Calu3	Mock
ENSG00000163220	S100A9	1	S100 calcium binding protein A9 [Source:HGNC Symbol;Acc:HGNC:10499]	protein_coding	6280	1.45785	3.02495	1.6869	1.7932	0.0729411	NA	Huh75	IFNA	Huh75	Mock
ENSG00000163221	S100A12	1	S100 calcium binding protein A12 [Source:HGNC Symbol;Acc:HGNC:10489]	protein_coding	6283	0	NA	NA	NA	NA	NA	Calu3	IFNA	Calu3	Mock
ENSG00000163221	S100A12	1	S100 calcium binding protein A12 [Source:HGNC Symbol;Acc:HGNC:10489]	protein_coding	6283	0	NA	NA	NA	NA	NA	Huh75	IFNA	Huh75	Mock
ENSG00000237008	LAPTM4BP1	1	lysosomal protein transmembrane 4 beta pseudogene 1 [Source:HGNC Symbol;Acc:HGNC:51934]	processed_pseudogene	NA	0	NA	NA	NA	NA	NA	Calu3	IFNA	Calu3	Mock
ENSG00000237008	LAPTM4BP1	1	lysosomal protein transmembrane 4 beta pseudogene 1 [Source:HGNC Symbol;Acc:HGNC:51934]	processed_pseudogene	NA	0	NA	NA	NA	NA	NA	Huh75	IFNA	Huh75	Mock
ENSG00000143546	S100A8	1	S100 calcium binding protein A8 [Source:HGNC Symbol;Acc:HGNC:10498]	protein_coding	6279	0	NA	NA	NA	NA	NA	Calu3	IFNA	Calu3	Mock
ENSG00000143546	S100A8	1	S100 calcium binding protein A8 [Source:HGNC Symbol;Acc:HGNC:10498]	protein_coding	6279	0	NA	NA	NA	NA	NA	Huh75	IFNA	Huh75	Mock
ENSG00000224784	S100A15A	1	S100 calcium binding protein A15A (pseudogene) [Source:HGNC Symbol;Acc:HGNC:53871]	processed_pseudogene	NA	0	NA	NA	NA	NA	NA	Calu3	IFNA	Calu3	Mock
ENSG00000224784	S100A15A	1	S100 calcium binding protein A15A (pseudogene) [Source:HGNC Symbol;Acc:HGNC:53871]	processed_pseudogene	NA	0	NA	NA	NA	NA	NA	Huh75	IFNA	Huh75	Mock
ENSG00000184330	S100A7A	1	S100 calcium binding protein A7A [Source:HGNC Symbol;Acc:HGNC:21657]	protein_coding	338324	0	NA	NA	NA	NA	NA	Calu3	IFNA	Calu3	Mock
ENSG00000184330	S100A7A	1	S100 calcium binding protein A7A [Source:HGNC Symbol;Acc:HGNC:21657]	protein_coding	338324	0	NA	NA	NA	NA	NA	Huh75	IFNA	Huh75	Mock
ENSG00000203781	S100A7P1	1	S100 calcium binding protein A7 pseudogene 1 [Source:HGNC Symbol;Acc:HGNC:21654]	unprocessed_pseudogene	NA	0	NA	NA	NA	NA	NA	Calu3	IFNA	Calu3	Mock
ENSG00000203781	S100A7P1	1	S100 calcium binding protein A7 pseudogene 1 [Source:HGNC Symbol;Acc:HGNC:21654]	unprocessed_pseudogene	NA	0	NA	NA	NA	NA	NA	Huh75	IFNA	Huh75	Mock
ENSG00000197364	S100A7L2	1	S100 calcium binding protein A7 like 2 [Source:HGNC Symbol;Acc:HGNC:21655]	protein_coding	NA	0	NA	NA	NA	NA	NA	Calu3	IFNA	Calu3	Mock
ENSG00000197364	S100A7L2	1	S100 calcium binding protein A7 like 2 [Source:HGNC Symbol;Acc:HGNC:21655]	protein_coding	NA	0	NA	NA	NA	NA	NA	Huh75	IFNA	Huh75	Mock
ENSG00000143556	S100A7	1	S100 calcium binding protein A7 [Source:HGNC Symbol;Acc:HGNC:10497]	protein_coding	6278	0.0804624	0	8.24541	0	1	NA	Calu3	IFNA	Calu3	Mock
ENSG00000143556	S100A7	1	S100 calcium binding protein A7 [Source:HGNC Symbol;Acc:HGNC:10497]	protein_coding	6278	0.0804624	0	8.24541	0	1	NA	Huh75	IFNA	Huh75	Mock
ENSG00000263841	RN7SL44P	1	RNA, 7SL, cytoplasmic 44, pseudogene [Source:HGNC Symbol;Acc:HGNC:46060]	misc_RNA	NA	0.0645291	0	8.24541	0	1	NA	Calu3	IFNA	Calu3	Mock
ENSG00000263841	RN7SL44P	1	RNA, 7SL, cytoplasmic 44, pseudogene [Source:HGNC Symbol;Acc:HGNC:46060]	misc_RNA	NA	0.0645291	0	8.24541	0	1	NA	Huh75	IFNA	Huh75	Mock
ENSG00000238279	BX470102.1	1	novel transcript	lncRNA	NA	10.8579	0.656125	0.463735	1.41487	0.157107	0.580429	Calu3	IFNA	Calu3	Mock
ENSG00000238279	BX470102.1	1	novel transcript	lncRNA	NA	10.8579	0	1.71318	0	1	1	Huh75	IFNA	Huh75	Mock
ENSG00000197956	S100A6	1	S100 calcium binding protein A6 [Source:HGNC Symbol;Acc:HGNC:10496]	protein_coding	6277	2890.68	0.119907	0.279965	0.428291	0.668439	0.93069	Calu3	IFNA	Calu3	Mock
ENSG00000197956	S100A6	1	S100 calcium binding protein A6 [Source:HGNC Symbol;Acc:HGNC:10496]	protein_coding	6277	2890.68	-0.197061	0.29764	-0.662078	0.507921	0.761411	Huh75	IFNA	Huh75	Mock
ENSG00000196420	S100A5	1	S100 calcium binding protein A5 [Source:HGNC Symbol;Acc:HGNC:10495]	protein_coding	6276	1.26989	1.21093	1.83662	0.659327	0.509686	NA	Calu3	IFNA	Calu3	Mock
ENSG00000196420	S100A5	1	S100 calcium binding protein A5 [Source:HGNC Symbol;Acc:HGNC:10495]	protein_coding	6276	1.26989	0	2.32082	0	1	NA	Huh75	IFNA	Huh75	Mock
ENSG00000196154	S100A4	1	S100 calcium binding protein A4 [Source:HGNC Symbol;Acc:HGNC:10494]	protein_coding	6275	40.7756	0.245137	0.286802	0.854726	0.392703	0.812636	Calu3	IFNA	Calu3	Mock
ENSG00000196154	S100A4	1	S100 calcium binding protein A4 [Source:HGNC Symbol;Acc:HGNC:10494]	protein_coding	6275	40.7756	-1.3613	0.444464	-3.06279	0.00219281	0.0243771	Huh75	IFNA	Huh75	Mock
ENSG00000188015	S100A3	1	S100 calcium binding protein A3 [Source:HGNC Symbol;Acc:HGNC:10493]	protein_coding	6274	5.75405	-1.25861	0.893886	-1.40802	0.159125	0.583517	Calu3	IFNA	Calu3	Mock
ENSG00000188015	S100A3	1	S100 calcium binding protein A3 [Source:HGNC Symbol;Acc:HGNC:10493]	protein_coding	6274	5.75405	-1.99977	1.19289	-1.67641	0.0936588	NA	Huh75	IFNA	Huh75	Mock
ENSG00000196754	S100A2	1	S100 calcium binding protein A2 [Source:HGNC Symbol;Acc:HGNC:10492]	protein_coding	6273	19.5437	0.603186	0.428457	1.40781	0.159187	0.583517	Calu3	IFNA	Calu3	Mock
ENSG00000196754	S100A2	1	S100 calcium binding protein A2 [Source:HGNC Symbol;Acc:HGNC:10492]	protein_coding	6273	19.5437	1.37845	0.789442	1.74611	0.0807922	0.282019	Huh75	IFNA	Huh75	Mock
ENSG00000285867	BX470102.2	1	Novel transcript	lncRNA	NA	18.3837	-0.157671	0.414566	-0.380327	0.703703	0.940057	Calu3	IFNA	Calu3	Mock
ENSG00000285867	BX470102.2	1	Novel transcript	lncRNA	NA	18.3837	-0.113309	1.70573	-0.0664288	0.947036	0.997245	Huh75	IFNA	Huh75	Mock
ENSG00000188643	S100A16	1	S100 calcium binding protein A16 [Source:HGNC Symbol;Acc:HGNC:20441]	protein_coding	140576	1866.55	-0.231662	0.0859416	-2.69558	0.00702672	0.100035	Calu3	IFNA	Calu3	Mock
ENSG00000188643	S100A16	1	S100 calcium binding protein A16 [Source:HGNC Symbol;Acc:HGNC:20441]	protein_coding	140576	1866.55	0.0585651	0.15056	0.388982	0.69729	0.875574	Huh75	IFNA	Huh75	Mock
ENSG00000189334	S100A14	1	S100 calcium binding protein A14 [Source:HGNC Symbol;Acc:HGNC:18901]	protein_coding	57402	381.109	-0.0375029	0.157377	-0.2383	0.811649	0.974671	Calu3	IFNA	Calu3	Mock
ENSG00000189334	S100A14	1	S100 calcium binding protein A14 [Source:HGNC Symbol;Acc:HGNC:18901]	protein_coding	57402	381.109	-0.313833	0.366382	-0.856575	0.39168	0.669867	Huh75	IFNA	Huh75	Mock
ENSG00000189171	S100A13	1	S100 calcium binding protein A13 [Source:HGNC Symbol;Acc:HGNC:10490]	protein_coding	6284	199.363	-0.0556883	0.24014	-0.231899	0.816616	0.976518	Calu3	IFNA	Calu3	Mock
ENSG00000189171	S100A13	1	S100 calcium binding protein A13 [Source:HGNC Symbol;Acc:HGNC:10490]	protein_coding	6284	199.363	-0.327987	0.246363	-1.33132	0.183085	0.449119	Huh75	IFNA	Huh75	Mock
ENSG00000271853	AL162258.1	1	novel transcript	lncRNA	NA	1.43479	0.349652	1.72589	0.202592	0.839454	NA	Calu3	IFNA	Calu3	Mock
ENSG00000271853	AL162258.1	1	novel transcript	lncRNA	NA	1.43479	-0.113309	2.26938	-0.0499295	0.960179	NA	Huh75	IFNA	Huh75	Mock
ENSG00000160678	S100A1	1	S100 calcium binding protein A1 [Source:HGNC Symbol;Acc:HGNC:10486]	protein_coding	6271	13.9487	0.60918	0.437817	1.3914	0.164103	0.591904	Calu3	IFNA	Calu3	Mock
ENSG00000160678	S100A1	1	S100 calcium binding protein A1 [Source:HGNC Symbol;Acc:HGNC:10486]	protein_coding	6271	13.9487	-0.168565	0.536715	-0.314069	0.753469	0.90643	Huh75	IFNA	Huh75	Mock
ENSG00000272030	AL162258.2	1	novel transcript, antisense to S100A1 and CHTOP	lncRNA	NA	2.54579	1.49093	1.23832	1.204	0.228591	NA	Calu3	IFNA	Calu3	Mock
ENSG00000272030	AL162258.2	1	novel transcript, antisense to S100A1 and CHTOP	lncRNA	NA	2.54579	0.215435	1.48161	0.145406	0.88439	NA	Huh75	IFNA	Huh75	Mock
ENSG00000160679	CHTOP	1	chromatin target of PRMT1 [Source:HGNC Symbol;Acc:HGNC:24511]	protein_coding	26097	1661.84	0.0244295	0.112132	0.217864	0.827535	0.980027	Calu3	IFNA	Calu3	Mock
ENSG00000160679	CHTOP	1	chromatin target of PRMT1 [Source:HGNC Symbol;Acc:HGNC:24511]	protein_coding	26097	1661.84	-0.227147	0.110202	-2.06118	0.0392857	0.179666	Huh75	IFNA	Huh75	Mock
ENSG00000143553	SNAPIN	1	SNAP associated protein [Source:HGNC Symbol;Acc:HGNC:17145]	protein_coding	23557	443.281	-0.0862412	0.206329	-0.41798	0.675962	0.933159	Calu3	IFNA	Calu3	Mock
ENSG00000143553	SNAPIN	1	SNAP associated protein [Source:HGNC Symbol;Acc:HGNC:17145]	protein_coding	23557	443.281	-0.414689	0.206864	-2.00464	0.0450016	0.196418	Huh75	IFNA	Huh75	Mock
ENSG00000143621	ILF2	1	interleukin enhancer binding factor 2 [Source:HGNC Symbol;Acc:HGNC:6037]	protein_coding	3608	6524.52	-0.0147043	0.101602	-0.144725	0.884928	0.996252	Calu3	IFNA	Calu3	Mock
ENSG00000143621	ILF2	1	interleukin enhancer binding factor 2 [Source:HGNC Symbol;Acc:HGNC:6037]	protein_coding	3608	6524.52	-0.192277	0.100846	-1.90664	0.0565678	0.228381	Huh75	IFNA	Huh75	Mock
ENSG00000169418	NPR1	1	natriuretic peptide receptor 1 [Source:HGNC Symbol;Acc:HGNC:7943]	protein_coding	4881	1.39755	2.78748	1.89531	1.47073	0.141364	NA	Calu3	IFNA	Calu3	Mock
ENSG00000169418	NPR1	1	natriuretic peptide receptor 1 [Source:HGNC Symbol;Acc:HGNC:7943]	protein_coding	4881	1.39755	0.301027	1.68983	0.178141	0.858612	NA	Huh75	IFNA	Huh75	Mock
ENSG00000274940	MIR8083	1	microRNA 8083 [Source:HGNC Symbol;Acc:HGNC:50211]	miRNA	102466879	0	NA	NA	NA	NA	NA	Calu3	IFNA	Calu3	Mock
ENSG00000274940	MIR8083	1	microRNA 8083 [Source:HGNC Symbol;Acc:HGNC:50211]	miRNA	102466879	0	NA	NA	NA	NA	NA	Huh75	IFNA	Huh75	Mock
ENSG00000242565	RN7SL372P	1	RNA, 7SL, cytoplasmic 372, pseudogene [Source:HGNC Symbol;Acc:HGNC:46388]	misc_RNA	NA	0	NA	NA	NA	NA	NA	Calu3	IFNA	Calu3	Mock
ENSG00000242565	RN7SL372P	1	RNA, 7SL, cytoplasmic 372, pseudogene [Source:HGNC Symbol;Acc:HGNC:46388]	misc_RNA	NA	0	NA	NA	NA	NA	NA	Huh75	IFNA	Huh75	Mock
ENSG00000235015	GEMIN2P1	1	gem nuclear organelle associated protein 2 pseudogene 1 [Source:HGNC Symbol;Acc:HGNC:49561]	processed_pseudogene	NA	0.0594255	0	8.24541	0	1	NA	Calu3	IFNA	Calu3	Mock
ENSG00000235015	GEMIN2P1	1	gem nuclear organelle associated protein 2 pseudogene 1 [Source:HGNC Symbol;Acc:HGNC:49561]	processed_pseudogene	NA	0.0594255	0	8.24541	0	1	NA	Huh75	IFNA	Huh75	Mock
ENSG00000143624	INTS3	1	integrator complex subunit 3 [Source:HGNC Symbol;Acc:HGNC:26153]	protein_coding	65123	1380.52	-0.0807194	0.0975792	-0.82722	0.408113	0.820344	Calu3	IFNA	Calu3	Mock
ENSG00000143624	INTS3	1	integrator complex subunit 3 [Source:HGNC Symbol;Acc:HGNC:26153]	protein_coding	65123	1380.52	-0.0635954	0.0949029	-0.670111	0.502787	0.75745	Huh75	IFNA	Huh75	Mock
ENSG00000243613	AL513523.4	1	novel transcript	lncRNA	NA	0.108316	-1.77856	8.22751	-0.216173	0.828853	NA	Calu3	IFNA	Calu3	Mock
ENSG00000243613	AL513523.4	1	novel transcript	lncRNA	NA	0.108316	0.848458	8.24541	0.102901	0.918042	NA	Huh75	IFNA	Huh75	Mock
ENSG00000233222	AL513523.3	1	novel transcript	lncRNA	NA	0	NA	NA	NA	NA	NA	Calu3	IFNA	Calu3	Mock
ENSG00000233222	AL513523.3	1	novel transcript	lncRNA	NA	0	NA	NA	NA	NA	NA	Huh75	IFNA	Huh75	Mock
ENSG00000143554	SLC27A3	1	solute carrier family 27 member 3 [Source:HGNC Symbol;Acc:HGNC:10997]	protein_coding	11000	119.32	0.0686119	0.204088	0.336188	0.736729	0.949949	Calu3	IFNA	Calu3	Mock
ENSG00000143554	SLC27A3	1	solute carrier family 27 member 3 [Source:HGNC Symbol;Acc:HGNC:10997]	protein_coding	11000	119.32	0.109565	0.198048	0.553224	0.58011	0.807442	Huh75	IFNA	Huh75	Mock
ENSG00000143614	GATAD2B	1	GATA zinc finger domain containing 2B [Source:HGNC Symbol;Acc:HGNC:30778]	protein_coding	57459	872.785	0.140589	0.158908	0.884724	0.376306	0.80332	Calu3	IFNA	Calu3	Mock
ENSG00000143614	GATAD2B	1	GATA zinc finger domain containing 2B [Source:HGNC Symbol;Acc:HGNC:30778]	protein_coding	57459	872.785	0.198396	0.158587	1.25102	0.210927	0.485332	Huh75	IFNA	Huh75	Mock
ENSG00000231827	AL513523.2	1	immunoglobulin superfamily, DCC subclass, member 3 (IGDCC3) pseudogene	transcribed_unprocessed_pseudogene	343052	3.48824	1.04462	1.13859	0.917471	0.358896	NA	Calu3	IFNA	Calu3	Mock
ENSG00000231827	AL513523.2	1	immunoglobulin superfamily, DCC subclass, member 3 (IGDCC3) pseudogene	transcribed_unprocessed_pseudogene	343052	3.48824	1.15655	1.07027	1.08062	0.279867	NA	Huh75	IFNA	Huh75	Mock
ENSG00000223599	AL513523.1	1	adipose differentiation-related protein (ADFP) pseudogene	processed_pseudogene	NA	7.57805	0.775279	0.542886	1.42807	0.153272	0.573331	Calu3	IFNA	Calu3	Mock
ENSG00000223599	AL513523.1	1	adipose differentiation-related protein (ADFP) pseudogene	processed_pseudogene	NA	7.57805	-0.556039	0.716147	-0.776431	0.437494	NA	Huh75	IFNA	Huh75	Mock
ENSG00000236327	AL831737.1	1	ribosomal protein L30 (RPL30) pseudogene	processed_pseudogene	NA	1.40622	3.97795	1.85945	2.13932	0.0324099	NA	Calu3	IFNA	Calu3	Mock
ENSG00000236327	AL831737.1	1	ribosomal protein L30 (RPL30) pseudogene	processed_pseudogene	NA	1.40622	0.431461	1.92833	0.223748	0.822953	NA	Huh75	IFNA	Huh75	Mock
ENSG00000284738	AL358472.5	1	novel transcript, antisense to DENND4B	lncRNA	101928059	15.6859	0.206511	0.625938	0.329922	0.741459	0.951528	Calu3	IFNA	Calu3	Mock
ENSG00000284738	AL358472.5	1	novel transcript, antisense to DENND4B	lncRNA	101928059	15.6859	0.0786274	0.562045	0.139895	0.888743	0.972137	Huh75	IFNA	Huh75	Mock
ENSG00000198837	DENND4B	1	DENN domain containing 4B [Source:HGNC Symbol;Acc:HGNC:29044]	protein_coding	9909	1128.93	0.189973	0.102835	1.84735	0.0646966	0.390823	Calu3	IFNA	Calu3	Mock
ENSG00000198837	DENND4B	1	DENN domain containing 4B [Source:HGNC Symbol;Acc:HGNC:29044]	protein_coding	9909	1128.93	0.00999871	0.101683	0.0983321	0.921669	0.98667	Huh75	IFNA	Huh75	Mock
ENSG00000160741	CRTC2	1	CREB regulated transcription coactivator 2 [Source:HGNC Symbol;Acc:HGNC:27301]	protein_coding	200186	625.199	0.138175	0.104471	1.32261	0.185966	0.624806	Calu3	IFNA	Calu3	Mock
ENSG00000160741	CRTC2	1	CREB regulated transcription coactivator 2 [Source:HGNC Symbol;Acc:HGNC:27301]	protein_coding	200186	625.199	-0.0325134	0.099831	-0.325684	0.744663	0.901548	Huh75	IFNA	Huh75	Mock
ENSG00000143570	SLC39A1	1	solute carrier family 39 member 1 [Source:HGNC Symbol;Acc:HGNC:12876]	protein_coding	27173	31.4034	0.485038	0.459371	1.05587	0.291025	0.740361	Calu3	IFNA	Calu3	Mock
ENSG00000143570	SLC39A1	1	solute carrier family 39 member 1 [Source:HGNC Symbol;Acc:HGNC:12876]	protein_coding	27173	31.4034	-0.38265	0.398518	-0.960182	0.336964	0.622973	Huh75	IFNA	Huh75	Mock
ENSG00000285779	AL358472.7	1	novel protein	protein_coding	NA	0	NA	NA	NA	NA	NA	Calu3	IFNA	Calu3	Mock
ENSG00000285779	AL358472.7	1	novel protein	protein_coding	NA	0	NA	NA	NA	NA	NA	Huh75	IFNA	Huh75	Mock
ENSG00000276584	MIR6737	1	microRNA 6737 [Source:HGNC Symbol;Acc:HGNC:50273]	miRNA	102465441	0.0204228	0	8.24541	0	1	NA	Calu3	IFNA	Calu3	Mock
ENSG00000276584	MIR6737	1	microRNA 6737 [Source:HGNC Symbol;Acc:HGNC:50273]	miRNA	102465441	0.0204228	0	8.24541	0	1	NA	Huh75	IFNA	Huh75	Mock
ENSG00000282386	AL358472.4	1	novel transcript, antisense to SLC39A1	lncRNA	NA	19.0483	-0.105837	0.513464	-0.206123	0.836695	0.982642	Calu3	IFNA	Calu3	Mock
ENSG00000282386	AL358472.4	1	novel transcript, antisense to SLC39A1	lncRNA	NA	19.0483	-0.267082	0.472124	-0.565704	0.571595	0.801155	Huh75	IFNA	Huh75	Mock
ENSG00000273026	AL358472.3	1	novel transcript, antisense to SLC39A1	lncRNA	NA	9.54792	-0.370269	0.717614	-0.515973	0.605874	0.906233	Calu3	IFNA	Calu3	Mock
ENSG00000273026	AL358472.3	1	novel transcript, antisense to SLC39A1	lncRNA	NA	9.54792	-0.503599	0.729557	-0.69028	0.490018	NA	Huh75	IFNA	Huh75	Mock
ENSG00000143578	CREB3L4	1	cAMP responsive element binding protein 3 like 4 [Source:HGNC Symbol;Acc:HGNC:18854]	protein_coding	148327	155.632	0.298569	0.165722	1.80162	0.0716046	0.410676	Calu3	IFNA	Calu3	Mock
ENSG00000143578	CREB3L4	1	cAMP responsive element binding protein 3 like 4 [Source:HGNC Symbol;Acc:HGNC:18854]	protein_coding	148327	155.632	0.00292159	0.186981	0.0156251	0.987533	1	Huh75	IFNA	Huh75	Mock
ENSG00000143543	JTB	1	jumping translocation breakpoint [Source:HGNC Symbol;Acc:HGNC:6201]	protein_coding	10899	134.884	-0.250599	0.262037	-0.956349	0.338896	0.776449	Calu3	IFNA	Calu3	Mock
ENSG00000143543	JTB	1	jumping translocation breakpoint [Source:HGNC Symbol;Acc:HGNC:6201]	protein_coding	10899	134.884	0.338416	0.257422	1.31464	0.188632	0.456331	Huh75	IFNA	Huh75	Mock
ENSG00000285641	AL358472.6	1	novel protein	protein_coding	NA	0.535333	-2.42208	4.26938	-0.567314	0.570501	NA	Calu3	IFNA	Calu3	Mock
ENSG00000285641	AL358472.6	1	novel protein	protein_coding	NA	0.535333	3.10476	4.23499	0.733121	0.463484	NA	Huh75	IFNA	Huh75	Mock
ENSG00000272654	AL358472.2	1	novel transcript	lncRNA	NA	13.7707	-0.429545	0.634299	-0.677196	0.498282	0.868024	Calu3	IFNA	Calu3	Mock
ENSG00000272654	AL358472.2	1	novel transcript	lncRNA	NA	13.7707	0.000713966	0.610497	0.00116948	0.999067	1	Huh75	IFNA	Huh75	Mock
ENSG00000143545	RAB13	1	RAB13, member RAS oncogene family [Source:HGNC Symbol;Acc:HGNC:9762]	protein_coding	5872	137.484	-0.274016	0.193952	-1.41281	0.157713	0.581937	Calu3	IFNA	Calu3	Mock
ENSG00000143545	RAB13	1	RAB13, member RAS oncogene family [Source:HGNC Symbol;Acc:HGNC:9762]	protein_coding	5872	137.484	-0.400852	0.216184	-1.85421	0.0637087	0.245925	Huh75	IFNA	Huh75	Mock
ENSG00000177954	RPS27	1	ribosomal protein S27 [Source:HGNC Symbol;Acc:HGNC:10416]	protein_coding	6232	3676.76	-0.0771378	0.238619	-0.323267	0.746493	0.953167	Calu3	IFNA	Calu3	Mock
ENSG00000177954	RPS27	1	ribosomal protein S27 [Source:HGNC Symbol;Acc:HGNC:10416]	protein_coding	6232	3676.76	-0.446824	0.238315	-1.87493	0.0608028	0.239041	Huh75	IFNA	Huh75	Mock
ENSG00000143552	NUP210L	1	nucleoporin 210 like [Source:HGNC Symbol;Acc:HGNC:29915]	protein_coding	91181	10.7934	0.616523	0.617708	0.998083	0.318239	0.762619	Calu3	IFNA	Calu3	Mock
ENSG00000143552	NUP210L	1	nucleoporin 210 like [Source:HGNC Symbol;Acc:HGNC:29915]	protein_coding	91181	10.7934	1.53224	0.626032	2.44753	0.0143837	0.093822	Huh75	IFNA	Huh75	Mock
ENSG00000231416	AL358472.1	1	ribosomal protein L34 (RPL34) pseudogene	processed_pseudogene	NA	0.297844	2.4254	6.4458	0.376276	0.706712	NA	Calu3	IFNA	Calu3	Mock
ENSG00000231416	AL358472.1	1	ribosomal protein L34 (RPL34) pseudogene	processed_pseudogene	NA	0.297844	-1.02394	6.47068	-0.158243	0.874265	NA	Huh75	IFNA	Huh75	Mock
ENSG00000200220	RNU6-179P	1	RNA, U6 small nuclear 179, pseudogene [Source:HGNC Symbol;Acc:HGNC:47142]	snRNA	NA	0.0482942	0	8.24541	0	1	NA	Calu3	IFNA	Calu3	Mock
ENSG00000200220	RNU6-179P	1	RNA, U6 small nuclear 179, pseudogene [Source:HGNC Symbol;Acc:HGNC:47142]	snRNA	NA	0.0482942	0	8.24541	0	1	NA	Huh75	IFNA	Huh75	Mock
ENSG00000231837	RPS7P2	1	ribosomal protein S7 pseudogene 2 [Source:HGNC Symbol;Acc:HGNC:36079]	processed_pseudogene	NA	0.0189158	0	8.24541	0	1	NA	Calu3	IFNA	Calu3	Mock
ENSG00000231837	RPS7P2	1	ribosomal protein S7 pseudogene 2 [Source:HGNC Symbol;Acc:HGNC:36079]	processed_pseudogene	NA	0.0189158	0	8.24541	0	1	NA	Huh75	IFNA	Huh75	Mock
ENSG00000263987	MIR5698	1	microRNA 5698 [Source:HGNC Symbol;Acc:HGNC:43487]	miRNA	100847024	0.0696542	0	8.24541	0	1	NA	Calu3	IFNA	Calu3	Mock
ENSG00000263987	MIR5698	1	microRNA 5698 [Source:HGNC Symbol;Acc:HGNC:43487]	miRNA	100847024	0.0696542	0.848458	8.24541	0.102901	0.918042	NA	Huh75	IFNA	Huh75	Mock
ENSG00000143549	TPM3	1	tropomyosin 3 [Source:HGNC Symbol;Acc:HGNC:12012]	protein_coding	7170	12224.1	-0.0497649	0.058426	-0.85176	0.394348	0.813278	Calu3	IFNA	Calu3	Mock
ENSG00000143549	TPM3	1	tropomyosin 3 [Source:HGNC Symbol;Acc:HGNC:12012]	protein_coding	7170	12224.1	0.1636	0.0584456	2.79918	0.0051232	0.0458592	Huh75	IFNA	Huh75	Mock
ENSG00000264384	RN7SL431P	1	RNA, 7SL, cytoplasmic 431, pseudogene [Source:HGNC Symbol;Acc:HGNC:46447]	misc_RNA	NA	8.83443	-0.0704277	0.824572	-0.0854112	0.931934	1	Calu3	IFNA	Calu3	Mock
ENSG00000264384	RN7SL431P	1	RNA, 7SL, cytoplasmic 431, pseudogene [Source:HGNC Symbol;Acc:HGNC:46447]	misc_RNA	NA	8.83443	0.833784	0.833423	1.00043	0.317101	NA	Huh75	IFNA	Huh75	Mock
ENSG00000215938	MIR190B	1	microRNA 190b [Source:HGNC Symbol;Acc:HGNC:33656]	miRNA	100126346	0	NA	NA	NA	NA	NA	Calu3	IFNA	Calu3	Mock
ENSG00000215938	MIR190B	1	microRNA 190b [Source:HGNC Symbol;Acc:HGNC:33656]	miRNA	100126346	0	NA	NA	NA	NA	NA	Huh75	IFNA	Huh75	Mock
ENSG00000163263	C1orf189	1	chromosome 1 open reading frame 189 [Source:HGNC Symbol;Acc:HGNC:32305]	protein_coding	388701	2.31332	0.848806	1.22918	0.690549	0.489849	NA	Calu3	IFNA	Calu3	Mock
ENSG00000163263	C1orf189	1	chromosome 1 open reading frame 189 [Source:HGNC Symbol;Acc:HGNC:32305]	protein_coding	388701	2.31332	-1.39941	1.5506	-0.90249	0.366797	NA	Huh75	IFNA	Huh75	Mock
ENSG00000143612	C1orf43	1	chromosome 1 open reading frame 43 [Source:HGNC Symbol;Acc:HGNC:29876]	protein_coding	25912	2929.49	-0.0625056	0.079707	-0.784192	0.432928	0.83343	Calu3	IFNA	Calu3	Mock
ENSG00000143612	C1orf43	1	chromosome 1 open reading frame 43 [Source:HGNC Symbol;Acc:HGNC:29876]	protein_coding	25912	2929.49	-0.0671179	0.0795214	-0.844023	0.398657	0.675104	Huh75	IFNA	Huh75	Mock
ENSG00000143569	UBAP2L	1	ubiquitin associated protein 2 like [Source:HGNC Symbol;Acc:HGNC:29877]	protein_coding	9898	4653.06	-0.0776827	0.0599482	-1.29583	0.195034	0.639619	Calu3	IFNA	Calu3	Mock
ENSG00000143569	UBAP2L	1	ubiquitin associated protein 2 like [Source:HGNC Symbol;Acc:HGNC:29877]	protein_coding	9898	4653.06	-0.05079	0.0588535	-0.86299	0.388143	0.667599	Huh75	IFNA	Huh75	Mock
ENSG00000201129	SNORA58B	1	small nucleolar RNA, H/ACA box 58B [Source:HGNC Symbol;Acc:HGNC:52208]	snoRNA	109617023	0.245583	-0.95203	8.24541	-0.115462	0.908079	NA	Calu3	IFNA	Calu3	Mock
ENSG00000201129	SNORA58B	1	small nucleolar RNA, H/ACA box 58B [Source:HGNC Symbol;Acc:HGNC:52208]	snoRNA	109617023	0.245583	0	8.24541	0	1	NA	Huh75	IFNA	Huh75	Mock
ENSG00000143575	HAX1	1	HCLS1 associated protein X-1 [Source:HGNC Symbol;Acc:HGNC:16915]	protein_coding	10456	1332.71	0.00734491	0.115512	0.0635858	0.9493	1	Calu3	IFNA	Calu3	Mock
ENSG00000143575	HAX1	1	HCLS1 associated protein X-1 [Source:HGNC Symbol;Acc:HGNC:16915]	protein_coding	10456	1332.71	-0.198746	0.115732	-1.71729	0.0859258	0.293032	Huh75	IFNA	Huh75	Mock
ENSG00000252682	AL354980.1	1		snoRNA	NA	0	NA	NA	NA	NA	NA	Calu3	IFNA	Calu3	Mock
ENSG00000252682	AL354980.1	1		snoRNA	NA	0	NA	NA	NA	NA	NA	Huh75	IFNA	Huh75	Mock
ENSG00000212292	RNU6-239P	1	RNA, U6 small nuclear 239, pseudogene [Source:HGNC Symbol;Acc:HGNC:47202]	snRNA	NA	0	NA	NA	NA	NA	NA	Calu3	IFNA	Calu3	Mock
ENSG00000212292	RNU6-239P	1	RNA, U6 small nuclear 239, pseudogene [Source:HGNC Symbol;Acc:HGNC:47202]	snRNA	NA	0	NA	NA	NA	NA	NA	Huh75	IFNA	Huh75	Mock
ENSG00000222457	RNU6-121P	1	RNA, U6 small nuclear 121, pseudogene [Source:HGNC Symbol;Acc:HGNC:47084]	snRNA	NA	0	NA	NA	NA	NA	NA	Calu3	IFNA	Calu3	Mock
ENSG00000222457	RNU6-121P	1	RNA, U6 small nuclear 121, pseudogene [Source:HGNC Symbol;Acc:HGNC:47084]	snRNA	NA	0	NA	NA	NA	NA	NA	Huh75	IFNA	Huh75	Mock
ENSG00000278694	AL354980.2	1	aquaporin 10 (AQP10) pseudogene	unprocessed_pseudogene	NA	0	NA	NA	NA	NA	NA	Calu3	IFNA	Calu3	Mock
ENSG00000278694	AL354980.2	1	aquaporin 10 (AQP10) pseudogene	unprocessed_pseudogene	NA	0	NA	NA	NA	NA	NA	Huh75	IFNA	Huh75	Mock
ENSG00000143595	AQP10	1	aquaporin 10 [Source:HGNC Symbol;Acc:HGNC:16029]	protein_coding	89872	19.5985	0	1.70469	0	1	1	Calu3	IFNA	Calu3	Mock
ENSG00000143595	AQP10	1	aquaporin 10 [Source:HGNC Symbol;Acc:HGNC:16029]	protein_coding	89872	19.5985	-0.579145	0.413427	-1.40084	0.161261	0.418474	Huh75	IFNA	Huh75	Mock
ENSG00000143515	ATP8B2	1	ATPase phospholipid transporting 8B2 [Source:HGNC Symbol;Acc:HGNC:13534]	protein_coding	57198	1173.58	0.0855853	0.107596	0.795434	0.426361	0.83193	Calu3	IFNA	Calu3	Mock
ENSG00000143515	ATP8B2	1	ATPase phospholipid transporting 8B2 [Source:HGNC Symbol;Acc:HGNC:13534]	protein_coding	57198	1173.58	0.178464	0.0831427	2.14648	0.0318348	0.157081	Huh75	IFNA	Huh75	Mock
ENSG00000238365	RNU7-57P	1	RNA, U7 small nuclear 57 pseudogene [Source:HGNC Symbol;Acc:HGNC:34153]	snRNA	NA	3.33823	-0.346721	1.36453	-0.254094	0.799423	NA	Calu3	IFNA	Calu3	Mock
ENSG00000238365	RNU7-57P	1	RNA, U7 small nuclear 57 pseudogene [Source:HGNC Symbol;Acc:HGNC:34153]	snRNA	NA	3.33823	0.61154	1.06148	0.576122	0.564533	NA	Huh75	IFNA	Huh75	Mock
ENSG00000237920	AL162591.1	1	mitochondrial ribosomal protein S33 (MRPS33) pseudogene	unprocessed_pseudogene	NA	0.0231451	0	8.24541	0	1	NA	Calu3	IFNA	Calu3	Mock
ENSG00000237920	AL162591.1	1	mitochondrial ribosomal protein S33 (MRPS33) pseudogene	unprocessed_pseudogene	NA	0.0231451	0	8.24541	0	1	NA	Huh75	IFNA	Huh75	Mock
ENSG00000226855	RPSAP17	1	ribosomal protein SA pseudogene 17 [Source:HGNC Symbol;Acc:HGNC:35707]	processed_pseudogene	NA	0.209519	-0.95203	8.24541	-0.115462	0.908079	NA	Calu3	IFNA	Calu3	Mock
ENSG00000226855	RPSAP17	1	ribosomal protein SA pseudogene 17 [Source:HGNC Symbol;Acc:HGNC:35707]	processed_pseudogene	NA	0.209519	-1.94188	8.22567	-0.236076	0.813374	NA	Huh75	IFNA	Huh75	Mock
ENSG00000228013	IL6R-AS1	1	IL6R antisense RNA 1 [Source:HGNC Symbol;Acc:HGNC:53716]	lncRNA	101928101	1.07789	0.388556	2.47934	0.156718	0.875467	NA	Calu3	IFNA	Calu3	Mock
ENSG00000228013	IL6R-AS1	1	IL6R antisense RNA 1 [Source:HGNC Symbol;Acc:HGNC:53716]	lncRNA	101928101	1.07789	0.707779	2.45305	0.28853	0.772941	NA	Huh75	IFNA	Huh75	Mock
ENSG00000160712	IL6R	1	interleukin 6 receptor [Source:HGNC Symbol;Acc:HGNC:6019]	protein_coding	3570	220.507	0.024329	0.167498	0.145249	0.884514	0.996246	Calu3	IFNA	Calu3	Mock
ENSG00000160712	IL6R	1	interleukin 6 receptor [Source:HGNC Symbol;Acc:HGNC:6019]	protein_coding	3570	220.507	-0.259509	0.123744	-2.09715	0.03598	0.170227	Huh75	IFNA	Huh75	Mock
ENSG00000228264	PSMD8P1	1	proteasome 26S subunit, non-ATPase, 8 pseudogene 1 [Source:HGNC Symbol;Acc:HGNC:34013]	processed_pseudogene	NA	0.636155	-1.9016	3.16648	-0.600539	0.548147	NA	Calu3	IFNA	Calu3	Mock
ENSG00000228264	PSMD8P1	1	proteasome 26S subunit, non-ATPase, 8 pseudogene 1 [Source:HGNC Symbol;Acc:HGNC:34013]	processed_pseudogene	NA	0.636155	-1.0751	3.30137	-0.325652	0.744687	NA	Huh75	IFNA	Huh75	Mock
ENSG00000169291	SHE	1	Src homology 2 domain containing E [Source:HGNC Symbol;Acc:HGNC:27004]	protein_coding	126669	1.47848	0.971527	2.66063	0.365149	0.715	NA	Calu3	IFNA	Calu3	Mock
ENSG00000169291	SHE	1	Src homology 2 domain containing E [Source:HGNC Symbol;Acc:HGNC:27004]	protein_coding	126669	1.47848	1.1254	2.20836	0.509607	0.610327	NA	Huh75	IFNA	Huh75	Mock
ENSG00000273110	AL162591.2	1	novel transcript, antisense to SHE	lncRNA	NA	0	NA	NA	NA	NA	NA	Calu3	IFNA	Calu3	Mock
ENSG00000273110	AL162591.2	1	novel transcript, antisense to SHE	lncRNA	NA	0	NA	NA	NA	NA	NA	Huh75	IFNA	Huh75	Mock
ENSG00000163239	TDRD10	1	tudor domain containing 10 [Source:HGNC Symbol;Acc:HGNC:25316]	protein_coding	126668	0.344382	-1.77928	7.20908	-0.24681	0.805055	NA	Calu3	IFNA	Calu3	Mock
ENSG00000163239	TDRD10	1	tudor domain containing 10 [Source:HGNC Symbol;Acc:HGNC:25316]	protein_coding	126668	0.344382	2.42148	7.1786	0.337319	0.735877	NA	Huh75	IFNA	Huh75	Mock
ENSG00000160714	UBE2Q1	1	ubiquitin conjugating enzyme E2 Q1 [Source:HGNC Symbol;Acc:HGNC:15698]	protein_coding	55585	1414.9	-0.0667226	0.0901198	-0.740377	0.459071	0.850172	Calu3	IFNA	Calu3	Mock
ENSG00000160714	UBE2Q1	1	ubiquitin conjugating enzyme E2 Q1 [Source:HGNC Symbol;Acc:HGNC:15698]	protein_coding	55585	1414.9	0.0485246	0.0880914	0.550843	0.581741	0.808441	Huh75	IFNA	Huh75	Mock
ENSG00000229780	UBE2Q1-AS1	1	UBE2Q1 antisense RNA 1 [Source:HGNC Symbol;Acc:HGNC:40722]	lncRNA	100874097	6.1945	-1.07136	0.960126	-1.11586	0.264484	0.715184	Calu3	IFNA	Calu3	Mock
ENSG00000229780	UBE2Q1-AS1	1	UBE2Q1 antisense RNA 1 [Source:HGNC Symbol;Acc:HGNC:40722]	lncRNA	100874097	6.1945	0.23686	0.858102	0.276028	0.782526	NA	Huh75	IFNA	Huh75	Mock
ENSG00000160716	CHRNB2	1	cholinergic receptor nicotinic beta 2 subunit [Source:HGNC Symbol;Acc:HGNC:1962]	protein_coding	1141	29.6042	1.73266	0.473671	3.65793	0.000254259	0.0078647	Calu3	IFNA	Calu3	Mock
ENSG00000160716	CHRNB2	1	cholinergic receptor nicotinic beta 2 subunit [Source:HGNC Symbol;Acc:HGNC:1962]	protein_coding	1141	29.6042	1.43146	0.468645	3.05447	0.00225455	0.0249495	Huh75	IFNA	Huh75	Mock
ENSG00000233875	AL592078.1	1	novel transcript	lncRNA	NA	0	NA	NA	NA	NA	NA	Calu3	IFNA	Calu3	Mock
ENSG00000233875	AL592078.1	1	novel transcript	lncRNA	NA	0	NA	NA	NA	NA	NA	Huh75	IFNA	Huh75	Mock
ENSG00000160710	ADAR	1	adenosine deaminase RNA specific [Source:HGNC Symbol;Acc:HGNC:225]	protein_coding	103	14321.4	1.34452	0.0819174	16.4132	1.53971e-60	3.66489e-58	Calu3	IFNA	Calu3	Mock
ENSG00000160710	ADAR	1	adenosine deaminase RNA specific [Source:HGNC Symbol;Acc:HGNC:225]	protein_coding	103	14321.4	1.34267	0.0817268	16.4287	1.19123e-60	3.32587e-58	Huh75	IFNA	Huh75	Mock
ENSG00000143603	KCNN3	1	potassium calcium-activated channel subfamily N member 3 [Source:HGNC Symbol;Acc:HGNC:6292]	protein_coding	3782	0.869621	3.18649	2.66197	1.19704	0.23129	NA	Calu3	IFNA	Calu3	Mock
ENSG00000143603	KCNN3	1	potassium calcium-activated channel subfamily N member 3 [Source:HGNC Symbol;Acc:HGNC:6292]	protein_coding	3782	0.869621	-1.98209	2.81145	-0.705008	0.480806	NA	Huh75	IFNA	Huh75	Mock
ENSG00000163344	PMVK	1	phosphomevalonate kinase [Source:HGNC Symbol;Acc:HGNC:9141]	protein_coding	10654	530.951	-0.163075	0.21649	-0.753269	0.451289	0.844615	Calu3	IFNA	Calu3	Mock
ENSG00000163344	PMVK	1	phosphomevalonate kinase [Source:HGNC Symbol;Acc:HGNC:9141]	protein_coding	10654	530.951	-0.619396	0.215597	-2.87293	0.00406685	0.0389118	Huh75	IFNA	Huh75	Mock
ENSG00000270361	AL451085.1	1	novel transcript	lncRNA	NA	0.890883	-2.47194	2.34697	-1.05325	0.292227	NA	Calu3	IFNA	Calu3	Mock
ENSG00000270361	AL451085.1	1	novel transcript	lncRNA	NA	0.890883	-0.0326691	2.34479	-0.0139327	0.988884	NA	Huh75	IFNA	Huh75	Mock
ENSG00000163346	PBXIP1	1	PBX homeobox interacting protein 1 [Source:HGNC Symbol;Acc:HGNC:21199]	protein_coding	57326	1081.88	0.206128	0.144108	1.43037	0.15261	0.571735	Calu3	IFNA	Calu3	Mock
ENSG00000163346	PBXIP1	1	PBX homeobox interacting protein 1 [Source:HGNC Symbol;Acc:HGNC:21199]	protein_coding	57326	1081.88	-0.0241547	0.141898	-0.170226	0.864833	0.962237	Huh75	IFNA	Huh75	Mock
ENSG00000163348	PYGO2	1	pygopus family PHD finger 2 [Source:HGNC Symbol;Acc:HGNC:30257]	protein_coding	90780	1253.66	-1.14802e-05	0.109696	-0.000104655	0.999916	1	Calu3	IFNA	Calu3	Mock
ENSG00000163348	PYGO2	1	pygopus family PHD finger 2 [Source:HGNC Symbol;Acc:HGNC:30257]	protein_coding	90780	1253.66	0.0123688	0.106608	0.116021	0.907636	0.980827	Huh75	IFNA	Huh75	Mock
ENSG00000271380	AL451085.2	1	uncharacterized LOC101928120 [Source:NCBI gene (formerly Entrezgene);Acc:101928120]	lncRNA	101928120	9.78099	0.281386	0.732941	0.383914	0.701042	0.940057	Calu3	IFNA	Calu3	Mock
ENSG00000271380	AL451085.2	1	uncharacterized LOC101928120 [Source:NCBI gene (formerly Entrezgene);Acc:101928120]	lncRNA	101928120	9.78099	-0.404893	0.782917	-0.51716	0.605044	NA	Huh75	IFNA	Huh75	Mock
ENSG00000160691	SHC1	1	SHC adaptor protein 1 [Source:HGNC Symbol;Acc:HGNC:10840]	protein_coding	6464	1169.28	0.0264494	0.151024	0.175134	0.860975	0.989968	Calu3	IFNA	Calu3	Mock
ENSG00000160691	SHC1	1	SHC adaptor protein 1 [Source:HGNC Symbol;Acc:HGNC:10840]	protein_coding	6464	1169.28	0.214532	0.14861	1.44359	0.148855	0.402423	Huh75	IFNA	Huh75	Mock
ENSG00000173207	CKS1B	1	CDC28 protein kinase regulatory subunit 1B [Source:HGNC Symbol;Acc:HGNC:19083]	protein_coding	1163	2532.36	0.01113	0.148682	0.0748579	0.940328	1	Calu3	IFNA	Calu3	Mock
ENSG00000173207	CKS1B	1	CDC28 protein kinase regulatory subunit 1B [Source:HGNC Symbol;Acc:HGNC:19083]	protein_coding	1163	2532.36	-0.159151	0.147563	-1.07853	0.280798	0.567157	Huh75	IFNA	Huh75	Mock
ENSG00000264349	MIR4258	1	microRNA 4258 [Source:HGNC Symbol;Acc:HGNC:38281]	miRNA	100423020	10.9231	-1.1284	0.673951	-1.6743	0.0940711	0.466309	Calu3	IFNA	Calu3	Mock
ENSG00000264349	MIR4258	1	microRNA 4258 [Source:HGNC Symbol;Acc:HGNC:38281]	miRNA	100423020	10.9231	0.11607	0.621283	0.186823	0.851799	0.958278	Huh75	IFNA	Huh75	Mock
ENSG00000160688	FLAD1	1	flavin adenine dinucleotide synthetase 1 [Source:HGNC Symbol;Acc:HGNC:24671]	protein_coding	80308	991.649	0.182911	0.123538	1.4806	0.138713	0.548388	Calu3	IFNA	Calu3	Mock
ENSG00000160688	FLAD1	1	flavin adenine dinucleotide synthetase 1 [Source:HGNC Symbol;Acc:HGNC:24671]	protein_coding	80308	991.649	0.00354424	0.120004	0.0295345	0.976438	1	Huh75	IFNA	Huh75	Mock
ENSG00000163352	LENEP	1	lens epithelial protein [Source:HGNC Symbol;Acc:HGNC:14429]	protein_coding	55891	2.08852	0.00376034	1.50777	0.00249398	0.99801	NA	Calu3	IFNA	Calu3	Mock
ENSG00000163352	LENEP	1	lens epithelial protein [Source:HGNC Symbol;Acc:HGNC:14429]	protein_coding	55891	2.08852	0.850683	1.33706	0.636234	0.524624	NA	Huh75	IFNA	Huh75	Mock
ENSG00000160685	ZBTB7B	1	zinc finger and BTB domain containing 7B [Source:HGNC Symbol;Acc:HGNC:18668]	protein_coding	51043	879.894	0.0921174	0.135469	0.679987	0.496513	0.867657	Calu3	IFNA	Calu3	Mock
ENSG00000160685	ZBTB7B	1	zinc finger and BTB domain containing 7B [Source:HGNC Symbol;Acc:HGNC:18668]	protein_coding	51043	879.894	0.151942	0.134678	1.12819	0.25924	0.543801	Huh75	IFNA	Huh75	Mock
ENSG00000163354	DCST2	1	DC-STAMP domain containing 2 [Source:HGNC Symbol;Acc:HGNC:26562]	protein_coding	127579	10.0908	0.0710495	0.579306	0.122646	0.902387	1	Calu3	IFNA	Calu3	Mock
ENSG00000163354	DCST2	1	DC-STAMP domain containing 2 [Source:HGNC Symbol;Acc:HGNC:26562]	protein_coding	127579	10.0908	1.10901	0.775464	1.43012	0.152682	0.406138	Huh75	IFNA	Huh75	Mock
ENSG00000163357	DCST1	1	DC-STAMP domain containing 1 [Source:HGNC Symbol;Acc:HGNC:26539]	protein_coding	149095	13.4534	-0.732524	0.515187	-1.42186	0.155067	0.576563	Calu3	IFNA	Calu3	Mock
ENSG00000163357	DCST1	1	DC-STAMP domain containing 1 [Source:HGNC Symbol;Acc:HGNC:26539]	protein_coding	149095	13.4534	-0.335925	0.548499	-0.612444	0.540244	0.780068	Huh75	IFNA	Huh75	Mock
ENSG00000232093	DCST1-AS1	1	DCST1 antisense RNA 1 [Source:HGNC Symbol;Acc:HGNC:41147]	lncRNA	NA	9.05694	0.377511	0.738255	0.511355	0.609102	0.908487	Calu3	IFNA	Calu3	Mock
ENSG00000232093	DCST1-AS1	1	DCST1 antisense RNA 1 [Source:HGNC Symbol;Acc:HGNC:41147]	lncRNA	NA	9.05694	0.0555544	0.711199	0.0781137	0.937738	NA	Huh75	IFNA	Huh75	Mock
ENSG00000143537	ADAM15	1	ADAM metallopeptidase domain 15 [Source:HGNC Symbol;Acc:HGNC:193]	protein_coding	8751	1293.87	0.0193443	0.0874686	0.221157	0.82497	0.979139	Calu3	IFNA	Calu3	Mock
ENSG00000143537	ADAM15	1	ADAM metallopeptidase domain 15 [Source:HGNC Symbol;Acc:HGNC:193]	protein_coding	8751	1293.87	0.447652	0.0947149	4.72631	2.28636e-06	7.93055e-05	Huh75	IFNA	Huh75	Mock
ENSG00000243364	EFNA4	1	ephrin A4 [Source:HGNC Symbol;Acc:HGNC:3224]	protein_coding	1945	173.877	0.174095	0.223428	0.779199	0.435862	0.835674	Calu3	IFNA	Calu3	Mock
ENSG00000243364	EFNA4	1	ephrin A4 [Source:HGNC Symbol;Acc:HGNC:3224]	protein_coding	1945	173.877	0.00199	0.195739	0.0101666	0.991888	1	Huh75	IFNA	Huh75	Mock
ENSG00000251246	AL691442.2	1	novel ephrin-A4 (EFNA4) and ephrin-A3 (EFNA3) protein	protein_coding	NA	0.0597698	0	8.24541	0	1	NA	Calu3	IFNA	Calu3	Mock
ENSG00000251246	AL691442.2	1	novel ephrin-A4 (EFNA4) and ephrin-A3 (EFNA3) protein	protein_coding	NA	0.0597698	0	8.24541	0	1	NA	Huh75	IFNA	Huh75	Mock
ENSG00000143590	EFNA3	1	ephrin A3 [Source:HGNC Symbol;Acc:HGNC:3223]	protein_coding	1944	9.60793	-1.14488	0.626204	-1.82828	0.0675079	0.398072	Calu3	IFNA	Calu3	Mock
ENSG00000143590	EFNA3	1	ephrin A3 [Source:HGNC Symbol;Acc:HGNC:3223]	protein_coding	1944	9.60793	-0.478279	0.640553	-0.746666	0.455265	NA	Huh75	IFNA	Huh75	Mock
ENSG00000202027	AL691442.1	1		misc_RNA	NA	0	NA	NA	NA	NA	NA	Calu3	IFNA	Calu3	Mock
ENSG00000202027	AL691442.1	1		misc_RNA	NA	0	NA	NA	NA	NA	NA	Huh75	IFNA	Huh75	Mock
ENSG00000169242	EFNA1	1	ephrin A1 [Source:HGNC Symbol;Acc:HGNC:3221]	protein_coding	1942	236.565	0.0779724	0.155219	0.502338	0.61543	0.911378	Calu3	IFNA	Calu3	Mock
ENSG00000169242	EFNA1	1	ephrin A1 [Source:HGNC Symbol;Acc:HGNC:3221]	protein_coding	1942	236.565	-0.455722	0.146026	-3.12084	0.00180338	0.021167	Huh75	IFNA	Huh75	Mock
ENSG00000169241	SLC50A1	1	solute carrier family 50 member 1 [Source:HGNC Symbol;Acc:HGNC:30657]	protein_coding	55974	633.315	-0.0183778	0.125849	-0.14603	0.883898	0.996174	Calu3	IFNA	Calu3	Mock
ENSG00000169241	SLC50A1	1	solute carrier family 50 member 1 [Source:HGNC Symbol;Acc:HGNC:30657]	protein_coding	55974	633.315	-0.0683522	0.124639	-0.548402	0.583416	0.809402	Huh75	IFNA	Huh75	Mock
ENSG00000179085	DPM3	1	dolichyl-phosphate mannosyltransferase subunit 3, regulatory [Source:HGNC Symbol;Acc:HGNC:3007]	protein_coding	54344	158.753	-0.126209	0.298361	-0.423008	0.672289	0.932493	Calu3	IFNA	Calu3	Mock
ENSG00000179085	DPM3	1	dolichyl-phosphate mannosyltransferase subunit 3, regulatory [Source:HGNC Symbol;Acc:HGNC:3007]	protein_coding	54344	158.753	-0.604534	0.285534	-2.11721	0.0342423	0.164927	Huh75	IFNA	Huh75	Mock
ENSG00000223452	HMGN2P18	1	high mobility group nucleosomal binding domain 2 pseudogene 18 [Source:HGNC Symbol;Acc:HGNC:39382]	processed_pseudogene	NA	0	NA	NA	NA	NA	NA	Calu3	IFNA	Calu3	Mock
ENSG00000223452	HMGN2P18	1	high mobility group nucleosomal binding domain 2 pseudogene 18 [Source:HGNC Symbol;Acc:HGNC:39382]	processed_pseudogene	NA	0	NA	NA	NA	NA	NA	Huh75	IFNA	Huh75	Mock
ENSG00000163463	KRTCAP2	1	keratinocyte associated protein 2 [Source:HGNC Symbol;Acc:HGNC:28942]	protein_coding	200185	105.663	-0.0293767	0.219834	-0.133631	0.893694	0.999115	Calu3	IFNA	Calu3	Mock
ENSG00000163463	KRTCAP2	1	keratinocyte associated protein 2 [Source:HGNC Symbol;Acc:HGNC:28942]	protein_coding	200185	105.663	-0.149547	0.204046	-0.732906	0.463616	0.728639	Huh75	IFNA	Huh75	Mock
ENSG00000273088	AL713999.1	1	novel protein	protein_coding	NA	0	NA	NA	NA	NA	NA	Calu3	IFNA	Calu3	Mock
ENSG00000273088	AL713999.1	1	novel protein	protein_coding	NA	0	NA	NA	NA	NA	NA	Huh75	IFNA	Huh75	Mock
ENSG00000163462	TRIM46	1	tripartite motif containing 46 [Source:HGNC Symbol;Acc:HGNC:19019]	protein_coding	80128	4.63379	0.460724	1.18547	0.388641	0.697542	NA	Calu3	IFNA	Calu3	Mock
ENSG00000163462	TRIM46	1	tripartite motif containing 46 [Source:HGNC Symbol;Acc:HGNC:19019]	protein_coding	80128	4.63379	2.62577	1.5541	1.68957	0.0911094	NA	Huh75	IFNA	Huh75	Mock
ENSG00000185499	MUC1	1	mucin 1, cell surface associated [Source:HGNC Symbol;Acc:HGNC:7508]	protein_coding	4582	18.7209	0.600353	0.415123	1.4462	0.14812	0.564869	Calu3	IFNA	Calu3	Mock
ENSG00000185499	MUC1	1	mucin 1, cell surface associated [Source:HGNC Symbol;Acc:HGNC:7508]	protein_coding	4582	18.7209	0.319233	0.675222	0.472782	0.636369	0.840488	Huh75	IFNA	Huh75	Mock
ENSG00000231064	AC234582.1	1	novel transcript, antisense to THBS3	lncRNA	NA	5.09222	0.159266	0.667665	0.238542	0.811461	NA	Calu3	IFNA	Calu3	Mock
ENSG00000231064	AC234582.1	1	novel transcript, antisense to THBS3	lncRNA	NA	5.09222	-0.924428	1.06734	-0.866107	0.386431	NA	Huh75	IFNA	Huh75	Mock
ENSG00000284586	MIR92B	1	microRNA 92b [Source:HGNC Symbol;Acc:HGNC:32920]	miRNA	693235	0	NA	NA	NA	NA	NA	Calu3	IFNA	Calu3	Mock
ENSG00000284586	MIR92B	1	microRNA 92b [Source:HGNC Symbol;Acc:HGNC:32920]	miRNA	693235	0	NA	NA	NA	NA	NA	Huh75	IFNA	Huh75	Mock
ENSG00000169231	THBS3	1	thrombospondin 3 [Source:HGNC Symbol;Acc:HGNC:11787]	protein_coding	7059	78.6439	-0.0115874	0.203082	-0.0570577	0.954499	1	Calu3	IFNA	Calu3	Mock
ENSG00000169231	THBS3	1	thrombospondin 3 [Source:HGNC Symbol;Acc:HGNC:11787]	protein_coding	7059	78.6439	-0.397448	0.250722	-1.58522	0.112917	0.342841	Huh75	IFNA	Huh75	Mock
ENSG00000173171	MTX1	1	metaxin 1 [Source:HGNC Symbol;Acc:HGNC:7504]	protein_coding	4580	405.23	-0.00124687	0.219203	-0.00568821	0.995461	1	Calu3	IFNA	Calu3	Mock
ENSG00000173171	MTX1	1	metaxin 1 [Source:HGNC Symbol;Acc:HGNC:7504]	protein_coding	4580	405.23	-0.291492	0.214917	-1.3563	0.175003	0.437469	Huh75	IFNA	Huh75	Mock
ENSG00000236263	AC234582.2	1	novel transcript	lncRNA	NA	0	NA	NA	NA	NA	NA	Calu3	IFNA	Calu3	Mock
ENSG00000236263	AC234582.2	1	novel transcript	lncRNA	NA	0	NA	NA	NA	NA	NA	Huh75	IFNA	Huh75	Mock
ENSG00000160766	GBAP1	1	glucosylceramidase beta pseudogene 1 [Source:HGNC Symbol;Acc:HGNC:4178]	transcribed_unprocessed_pseudogene	2630	106.587	-0.170431	0.247673	-0.68813	0.491371	0.864688	Calu3	IFNA	Calu3	Mock
ENSG00000160766	GBAP1	1	glucosylceramidase beta pseudogene 1 [Source:HGNC Symbol;Acc:HGNC:4178]	transcribed_unprocessed_pseudogene	2630	106.587	-0.146661	0.19667	-0.745722	0.455835	0.72327	Huh75	IFNA	Huh75	Mock
ENSG00000236675	MTX1P1	1	metaxin 1 pseudogene 1 [Source:HGNC Symbol;Acc:HGNC:7505]	unprocessed_pseudogene	NA	54.9627	-0.487858	0.273773	-1.78198	0.0747521	0.419494	Calu3	IFNA	Calu3	Mock
ENSG00000236675	MTX1P1	1	metaxin 1 pseudogene 1 [Source:HGNC Symbol;Acc:HGNC:7505]	unprocessed_pseudogene	NA	54.9627	-0.366892	0.237921	-1.54208	0.123055	0.361764	Huh75	IFNA	Huh75	Mock
ENSG00000177628	GBA	1	glucosylceramidase beta [Source:HGNC Symbol;Acc:HGNC:4177]	protein_coding	2629	1228.59	0.246726	0.094851	2.6012	0.00928995	0.122432	Calu3	IFNA	Calu3	Mock
ENSG00000177628	GBA	1	glucosylceramidase beta [Source:HGNC Symbol;Acc:HGNC:4177]	protein_coding	2629	1228.59	0.414829	0.0877559	4.72707	2.2778e-06	7.91697e-05	Huh75	IFNA	Huh75	Mock
ENSG00000160767	FAM189B	1	family with sequence similarity 189 member B [Source:HGNC Symbol;Acc:HGNC:1233]	protein_coding	10712	487.083	-0.266026	0.112938	-2.35549	0.0184981	0.193383	Calu3	IFNA	Calu3	Mock
ENSG00000160767	FAM189B	1	family with sequence similarity 189 member B [Source:HGNC Symbol;Acc:HGNC:1233]	protein_coding	10712	487.083	0.060854	0.104997	0.579576	0.5622	0.794988	Huh75	IFNA	Huh75	Mock
ENSG00000116521	SCAMP3	1	secretory carrier membrane protein 3 [Source:HGNC Symbol;Acc:HGNC:10565]	protein_coding	10067	1628.1	-0.0840483	0.10307	-0.815448	0.414816	0.824105	Calu3	IFNA	Calu3	Mock
ENSG00000116521	SCAMP3	1	secretory carrier membrane protein 3 [Source:HGNC Symbol;Acc:HGNC:10565]	protein_coding	10067	1628.1	-0.0382019	0.100471	-0.380229	0.703775	0.878739	Huh75	IFNA	Huh75	Mock
ENSG00000176444	CLK2	1	CDC like kinase 2 [Source:HGNC Symbol;Acc:HGNC:2069]	protein_coding	1196	752.047	0.154319	0.113252	1.36262	0.173002	0.606406	Calu3	IFNA	Calu3	Mock
ENSG00000176444	CLK2	1	CDC like kinase 2 [Source:HGNC Symbol;Acc:HGNC:2069]	protein_coding	1196	752.047	-0.214928	0.113505	-1.89355	0.0582846	0.232742	Huh75	IFNA	Huh75	Mock
ENSG00000143630	HCN3	1	hyperpolarization activated cyclic nucleotide gated potassium channel 3 [Source:HGNC Symbol;Acc:HGNC:19183]	protein_coding	57657	156.512	-0.119617	0.175251	-0.682546	0.494894	0.866593	Calu3	IFNA	Calu3	Mock
ENSG00000143630	HCN3	1	hyperpolarization activated cyclic nucleotide gated potassium channel 3 [Source:HGNC Symbol;Acc:HGNC:19183]	protein_coding	57657	156.512	-0.284909	0.181954	-1.56583	0.117388	0.351668	Huh75	IFNA	Huh75	Mock
ENSG00000143627	PKLR	1	pyruvate kinase L/R [Source:HGNC Symbol;Acc:HGNC:9020]	protein_coding	5313	8.34248	3.34089	1.3764	2.42727	0.015213	0.170567	Calu3	IFNA	Calu3	Mock
ENSG00000143627	PKLR	1	pyruvate kinase L/R [Source:HGNC Symbol;Acc:HGNC:9020]	protein_coding	5313	8.34248	-1.40182	0.65604	-2.13679	0.0326148	NA	Huh75	IFNA	Huh75	Mock
ENSG00000160752	FDPS	1	farnesyl diphosphate synthase [Source:HGNC Symbol;Acc:HGNC:3631]	protein_coding	2224	3626.05	-0.18433	0.128811	-1.43101	0.152427	0.571735	Calu3	IFNA	Calu3	Mock
ENSG00000160752	FDPS	1	farnesyl diphosphate synthase [Source:HGNC Symbol;Acc:HGNC:3631]	protein_coding	2224	3626.05	-0.280077	0.12712	-2.20326	0.0275767	0.143773	Huh75	IFNA	Huh75	Mock
ENSG00000225855	RUSC1-AS1	1	RUSC1 antisense RNA 1 [Source:HGNC Symbol;Acc:HGNC:26680]	lncRNA	284618	341.46	0.0987703	0.180397	0.547518	0.584023	0.896052	Calu3	IFNA	Calu3	Mock
ENSG00000225855	RUSC1-AS1	1	RUSC1 antisense RNA 1 [Source:HGNC Symbol;Acc:HGNC:26680]	lncRNA	284618	341.46	-0.228731	0.161351	-1.4176	0.156307	0.411378	Huh75	IFNA	Huh75	Mock
ENSG00000160753	RUSC1	1	RUN and SH3 domain containing 1 [Source:HGNC Symbol;Acc:HGNC:17153]	protein_coding	23623	699.704	0.0935457	0.141438	0.661391	0.508361	0.872434	Calu3	IFNA	Calu3	Mock
ENSG00000160753	RUSC1	1	RUN and SH3 domain containing 1 [Source:HGNC Symbol;Acc:HGNC:17153]	protein_coding	23623	699.704	0.108568	0.138737	0.782545	0.433894	0.705658	Huh75	IFNA	Huh75	Mock
ENSG00000116539	ASH1L	1	ASH1 like histone lysine methyltransferase [Source:HGNC Symbol;Acc:HGNC:19088]	protein_coding	55870	1999.94	-0.0129539	0.155021	-0.0835621	0.933405	1	Calu3	IFNA	Calu3	Mock
ENSG00000116539	ASH1L	1	ASH1 like histone lysine methyltransferase [Source:HGNC Symbol;Acc:HGNC:19088]	protein_coding	55870	1999.94	0.162544	0.155671	1.04415	0.296414	0.583201	Huh75	IFNA	Huh75	Mock
ENSG00000283701	MIR555	1	microRNA 555 [Source:HGNC Symbol;Acc:HGNC:32811]	miRNA	693140	0.014665	0	8.24541	0	1	NA	Calu3	IFNA	Calu3	Mock
ENSG00000283701	MIR555	1	microRNA 555 [Source:HGNC Symbol;Acc:HGNC:32811]	miRNA	693140	0.014665	0	8.24541	0	1	NA	Huh75	IFNA	Huh75	Mock
ENSG00000207134	RNU6-106P	1	RNA, U6 small nuclear 106, pseudogene [Source:HGNC Symbol;Acc:HGNC:47069]	snRNA	NA	0.739488	0.797398	3.58284	0.22256	0.823878	NA	Calu3	IFNA	Calu3	Mock
ENSG00000207134	RNU6-106P	1	RNA, U6 small nuclear 106, pseudogene [Source:HGNC Symbol;Acc:HGNC:47069]	snRNA	NA	0.739488	0.864898	3.56348	0.242712	0.808229	NA	Huh75	IFNA	Huh75	Mock
ENSG00000227773	ASH1L-IT1	1	ASH1L intronic transcript 1 [Source:HGNC Symbol;Acc:HGNC:41449]	lncRNA	NA	2.54839	-2.24982	1.26562	-1.77764	0.0754626	NA	Calu3	IFNA	Calu3	Mock
ENSG00000227773	ASH1L-IT1	1	ASH1L intronic transcript 1 [Source:HGNC Symbol;Acc:HGNC:41449]	lncRNA	NA	2.54839	1.21072	1.63245	0.741659	0.458294	NA	Huh75	IFNA	Huh75	Mock
ENSG00000207144	RNU6-1297P	1	RNA, U6 small nuclear 1297, pseudogene [Source:HGNC Symbol;Acc:HGNC:48260]	snRNA	NA	0.823846	-0.920039	2.3892	-0.385082	0.700177	NA	Calu3	IFNA	Calu3	Mock
ENSG00000207144	RNU6-1297P	1	RNA, U6 small nuclear 1297, pseudogene [Source:HGNC Symbol;Acc:HGNC:48260]	snRNA	NA	0.823846	3.33336	2.60082	1.28166	0.199963	NA	Huh75	IFNA	Huh75	Mock
ENSG00000237872	POU5F1P4	1	POU class 5 homeobox 1 pseudogene 4 [Source:HGNC Symbol;Acc:HGNC:33310]	processed_pseudogene	645682	4.59633	-0.204344	0.831948	-0.245621	0.805976	NA	Calu3	IFNA	Calu3	Mock
ENSG00000237872	POU5F1P4	1	POU class 5 homeobox 1 pseudogene 4 [Source:HGNC Symbol;Acc:HGNC:33310]	processed_pseudogene	645682	4.59633	0.320341	0.910196	0.351948	0.724878	NA	Huh75	IFNA	Huh75	Mock
ENSG00000235919	ASH1L-AS1	1	ASH1L antisense RNA 1 [Source:HGNC Symbol;Acc:HGNC:44146]	lncRNA	645676	52.7401	0.20627	0.299774	0.688086	0.491399	0.864688	Calu3	IFNA	Calu3	Mock
ENSG00000235919	ASH1L-AS1	1	ASH1L antisense RNA 1 [Source:HGNC Symbol;Acc:HGNC:44146]	lncRNA	645676	52.7401	-0.617378	0.307208	-2.00964	0.0444691	0.195295	Huh75	IFNA	Huh75	Mock
ENSG00000271267	AL353807.4	1	ATP synthase, H+ transporting, mitochondrial Fo complex, subunit F2 (ATP5J2) pseudogene	processed_pseudogene	NA	14.262	0.779055	0.541418	1.43892	0.150174	0.567933	Calu3	IFNA	Calu3	Mock
ENSG00000271267	AL353807.4	1	ATP synthase, H+ transporting, mitochondrial Fo complex, subunit F2 (ATP5J2) pseudogene	processed_pseudogene	NA	14.262	0.841438	0.556172	1.51291	0.130302	0.37428	Huh75	IFNA	Huh75	Mock
ENSG00000225082	DAP3P1	1	death associated protein 3 pseudogene 1 [Source:HGNC Symbol;Acc:HGNC:17624]	unprocessed_pseudogene	NA	1.76718	-0.795537	1.55379	-0.511998	0.608653	NA	Calu3	IFNA	Calu3	Mock
ENSG00000225082	DAP3P1	1	death associated protein 3 pseudogene 1 [Source:HGNC Symbol;Acc:HGNC:17624]	unprocessed_pseudogene	NA	1.76718	0.697971	1.47977	0.471676	0.637158	NA	Huh75	IFNA	Huh75	Mock
ENSG00000223503	AL353807.1	1	claudin 6 (CLDN6) pseudogene	processed_pseudogene	NA	1.54143	2.20013	1.75706	1.25217	0.210507	NA	Calu3	IFNA	Calu3	Mock
ENSG00000223503	AL353807.1	1	claudin 6 (CLDN6) pseudogene	processed_pseudogene	NA	1.54143	1.84839	1.65017	1.12012	0.262661	NA	Huh75	IFNA	Huh75	Mock
ENSG00000232519	AL353807.2	1	novel transcript, antisense to MSTO1	lncRNA	NA	1.41874	0.913318	1.80831	0.505068	0.613511	NA	Calu3	IFNA	Calu3	Mock
ENSG00000232519	AL353807.2	1	novel transcript, antisense to MSTO1	lncRNA	NA	1.41874	-0.0820778	1.61969	-0.050675	0.959584	NA	Huh75	IFNA	Huh75	Mock
ENSG00000125459	MSTO1	1	misato mitochondrial distribution and morphology regulator 1 [Source:HGNC Symbol;Acc:HGNC:29678]	protein_coding	55154	468.588	0.0283575	0.15761	0.179922	0.857214	0.988952	Calu3	IFNA	Calu3	Mock
ENSG00000125459	MSTO1	1	misato mitochondrial distribution and morphology regulator 1 [Source:HGNC Symbol;Acc:HGNC:29678]	protein_coding	55154	468.588	-0.0222105	0.150887	-0.147199	0.882975	0.969813	Huh75	IFNA	Huh75	Mock
ENSG00000246203	AL353807.3	1	novel pseudogene	unprocessed_pseudogene	NA	24.4103	-0.0188458	0.370632	-0.0508479	0.959447	1	Calu3	IFNA	Calu3	Mock
ENSG00000246203	AL353807.3	1	novel pseudogene	unprocessed_pseudogene	NA	24.4103	0.526386	0.473589	1.11148	0.266361	0.551537	Huh75	IFNA	Huh75	Mock
ENSG00000163374	YY1AP1	1	YY1 associated protein 1 [Source:HGNC Symbol;Acc:HGNC:30935]	protein_coding	55249	1036.42	0.077415	0.0988783	0.782932	0.433667	0.833923	Calu3	IFNA	Calu3	Mock
ENSG00000163374	YY1AP1	1	YY1 associated protein 1 [Source:HGNC Symbol;Acc:HGNC:30935]	protein_coding	55249	1036.42	0.240709	0.0974181	2.47088	0.0134779	0.0900168	Huh75	IFNA	Huh75	Mock
ENSG00000132676	DAP3	1	death associated protein 3 [Source:HGNC Symbol;Acc:HGNC:2673]	protein_coding	7818	3498.6	0.0162305	0.0738062	0.219907	0.825944	0.979139	Calu3	IFNA	Calu3	Mock
ENSG00000132676	DAP3	1	death associated protein 3 [Source:HGNC Symbol;Acc:HGNC:2673]	protein_coding	7818	3498.6	-0.0668678	0.0723525	-0.924195	0.355385	0.638927	Huh75	IFNA	Huh75	Mock
ENSG00000227673	AL162734.1	1	novel transcript, antisense to DAP3	lncRNA	NA	3.29406	-1.7379	1.30815	-1.32852	0.184007	NA	Calu3	IFNA	Calu3	Mock
ENSG00000227673	AL162734.1	1	novel transcript, antisense to DAP3	lncRNA	NA	3.29406	1.55251	1.16301	1.33491	0.181907	NA	Huh75	IFNA	Huh75	Mock
ENSG00000203761	MSTO2P	1	misato family member 2, pseudogene [Source:HGNC Symbol;Acc:HGNC:26329]	unprocessed_pseudogene	NA	129.45	0.460549	0.218292	2.10978	0.0348772	0.281462	Calu3	IFNA	Calu3	Mock
ENSG00000203761	MSTO2P	1	misato family member 2, pseudogene [Source:HGNC Symbol;Acc:HGNC:26329]	unprocessed_pseudogene	NA	129.45	0.0891685	0.213482	0.417687	0.676176	0.863389	Huh75	IFNA	Huh75	Mock
ENSG00000116580	GON4L	1	gon-4 like [Source:HGNC Symbol;Acc:HGNC:25973]	protein_coding	54856	1503.88	-0.16621	0.105025	-1.58257	0.11352	0.505337	Calu3	IFNA	Calu3	Mock
ENSG00000116580	GON4L	1	gon-4 like [Source:HGNC Symbol;Acc:HGNC:25973]	protein_coding	54856	1503.88	0.144108	0.1028	1.40183	0.160966	0.4181	Huh75	IFNA	Huh75	Mock
ENSG00000234937	AL139128.1	1	proteasome (prosome, macropain) 26S subunit, non-ATPase, 7 (Mov34 homolog) (PSMD7) pseudogene	processed_pseudogene	NA	5.81098	1.09948	0.902951	1.21765	0.223356	0.675959	Calu3	IFNA	Calu3	Mock
ENSG00000234937	AL139128.1	1	proteasome (prosome, macropain) 26S subunit, non-ATPase, 7 (Mov34 homolog) (PSMD7) pseudogene	processed_pseudogene	NA	5.81098	-0.518243	0.971542	-0.533423	0.593741	NA	Huh75	IFNA	Huh75	Mock
ENSG00000132718	SYT11	1	synaptotagmin 11 [Source:HGNC Symbol;Acc:HGNC:19239]	protein_coding	23208	87.0989	0.424266	0.286362	1.48157	0.138455	0.548128	Calu3	IFNA	Calu3	Mock
ENSG00000132718	SYT11	1	synaptotagmin 11 [Source:HGNC Symbol;Acc:HGNC:19239]	protein_coding	23208	87.0989	0.729157	0.210696	3.4607	0.000538769	0.00823667	Huh75	IFNA	Huh75	Mock
ENSG00000283442	AL139128.2	1		snRNA	NA	0.276679	-1.77856	8.22751	-0.216173	0.828853	NA	Calu3	IFNA	Calu3	Mock
ENSG00000283442	AL139128.2	1		snRNA	NA	0.276679	0.848458	8.24541	0.102901	0.918042	NA	Huh75	IFNA	Huh75	Mock
ENSG00000143622	RIT1	1	Ras like without CAAX 1 [Source:HGNC Symbol;Acc:HGNC:10023]	protein_coding	6016	430.424	0.142092	0.111318	1.27646	0.201794	0.64983	Calu3	IFNA	Calu3	Mock
ENSG00000143622	RIT1	1	Ras like without CAAX 1 [Source:HGNC Symbol;Acc:HGNC:10023]	protein_coding	6016	430.424	0.08651	0.115984	0.745876	0.455742	0.72327	Huh75	IFNA	Huh75	Mock
ENSG00000132680	KHDC4	1	KH domain containing 4, pre-mRNA splicing factor [Source:HGNC Symbol;Acc:HGNC:29145]	protein_coding	22889	1501.59	0.0433768	0.0899164	0.482413	0.629513	0.917448	Calu3	IFNA	Calu3	Mock
ENSG00000132680	KHDC4	1	KH domain containing 4, pre-mRNA splicing factor [Source:HGNC Symbol;Acc:HGNC:29145]	protein_coding	22889	1501.59	-0.250924	0.087766	-2.85901	0.00424966	0.040031	Huh75	IFNA	Huh75	Mock
ENSG00000207475	SNORA80E	1	small nucleolar RNA, H/ACA box 80E [Source:HGNC Symbol;Acc:HGNC:32635]	snoRNA	677823	7.82901	0.343285	0.938538	0.365765	0.71454	0.941977	Calu3	IFNA	Calu3	Mock
ENSG00000207475	SNORA80E	1	small nucleolar RNA, H/ACA box 80E [Source:HGNC Symbol;Acc:HGNC:32635]	snoRNA	677823	7.82901	1.77358	0.837041	2.11887	0.0341016	NA	Huh75	IFNA	Huh75	Mock
ENSG00000280466	SCARNA4	1	small Cajal body-specific RNA 4 [Source:HGNC Symbol;Acc:HGNC:32560]	scaRNA	NA	0	NA	NA	NA	NA	NA	Calu3	IFNA	Calu3	Mock
ENSG00000280466	SCARNA4	1	small Cajal body-specific RNA 4 [Source:HGNC Symbol;Acc:HGNC:32560]	scaRNA	NA	0	NA	NA	NA	NA	NA	Huh75	IFNA	Huh75	Mock
ENSG00000173080	RXFP4	1	relaxin family peptide/INSL5 receptor 4 [Source:HGNC Symbol;Acc:HGNC:14666]	protein_coding	339403	4.13679	1.45601	1.05779	1.37646	0.168678	NA	Calu3	IFNA	Calu3	Mock
ENSG00000173080	RXFP4	1	relaxin family peptide/INSL5 receptor 4 [Source:HGNC Symbol;Acc:HGNC:14666]	protein_coding	339403	4.13679	0.597764	1.12063	0.533417	0.593745	NA	Huh75	IFNA	Huh75	Mock
ENSG00000116584	ARHGEF2	1	Rho/Rac guanine nucleotide exchange factor 2 [Source:HGNC Symbol;Acc:HGNC:682]	protein_coding	9181	1043.28	0.248172	0.103381	2.40056	0.0163701	0.178998	Calu3	IFNA	Calu3	Mock
ENSG00000116584	ARHGEF2	1	Rho/Rac guanine nucleotide exchange factor 2 [Source:HGNC Symbol;Acc:HGNC:682]	protein_coding	9181	1043.28	0.23037	0.100931	2.28245	0.0224625	0.125718	Huh75	IFNA	Huh75	Mock
ENSG00000277817	MIR6738	1	microRNA 6738 [Source:HGNC Symbol;Acc:HGNC:49939]	miRNA	102465442	0.204767	0	8.24541	0	1	NA	Calu3	IFNA	Calu3	Mock
ENSG00000277817	MIR6738	1	microRNA 6738 [Source:HGNC Symbol;Acc:HGNC:49939]	miRNA	102465442	0.204767	-1.94148	8.22568	-0.236027	0.813412	NA	Huh75	IFNA	Huh75	Mock
ENSG00000273002	AL355388.1	1	uncharacterized LOC107985209 [Source:NCBI gene (formerly Entrezgene);Acc:107985209]	lncRNA	107985209	16.09	1.37403	0.490674	2.80029	0.00510561	0.0796574	Calu3	IFNA	Calu3	Mock
ENSG00000273002	AL355388.1	1	uncharacterized LOC107985209 [Source:NCBI gene (formerly Entrezgene);Acc:107985209]	lncRNA	107985209	16.09	-0.266627	0.49401	-0.53972	0.58939	0.813444	Huh75	IFNA	Huh75	Mock
ENSG00000224276	ARHGEF2-AS1	1	ARHGEF2 antisense RNA 1 [Source:HGNC Symbol;Acc:HGNC:40082]	lncRNA	107985210	1.13196	-3.39606	2.49626	-1.36046	0.173684	NA	Calu3	IFNA	Calu3	Mock
ENSG00000224276	ARHGEF2-AS1	1	ARHGEF2 antisense RNA 1 [Source:HGNC Symbol;Acc:HGNC:40082]	lncRNA	107985210	1.13196	0.564717	2.52545	0.223611	0.82306	NA	Huh75	IFNA	Huh75	Mock
ENSG00000285677	AL355388.2	1	Novel transcript, antisense to SSR2	lncRNA	NA	4.45338	-1.17986	1.09504	-1.07745	0.281278	NA	Calu3	IFNA	Calu3	Mock
ENSG00000285677	AL355388.2	1	Novel transcript, antisense to SSR2	lncRNA	NA	4.45338	0.318344	0.818352	0.389006	0.697272	NA	Huh75	IFNA	Huh75	Mock
ENSG00000163479	SSR2	1	signal sequence receptor subunit 2 [Source:HGNC Symbol;Acc:HGNC:11324]	protein_coding	6746	3063.86	-0.0111366	0.100043	-0.111319	0.911364	1	Calu3	IFNA	Calu3	Mock
ENSG00000163479	SSR2	1	signal sequence receptor subunit 2 [Source:HGNC Symbol;Acc:HGNC:11324]	protein_coding	6746	3063.86	0.118178	0.0981322	1.20428	0.228483	0.506415	Huh75	IFNA	Huh75	Mock
ENSG00000160803	UBQLN4	1	ubiquilin 4 [Source:HGNC Symbol;Acc:HGNC:1237]	protein_coding	56893	2133.58	-0.144817	0.0823257	-1.75907	0.0785658	0.429461	Calu3	IFNA	Calu3	Mock
ENSG00000160803	UBQLN4	1	ubiquilin 4 [Source:HGNC Symbol;Acc:HGNC:1237]	protein_coding	56893	2133.58	-0.00374932	0.0785436	-0.0477355	0.961927	1	Huh75	IFNA	Huh75	Mock
ENSG00000116586	LAMTOR2	1	late endosomal/lysosomal adaptor, MAPK and MTOR activator 2 [Source:HGNC Symbol;Acc:HGNC:29796]	protein_coding	28956	531.19	-0.182734	0.257785	-0.708863	0.47841	0.85942	Calu3	IFNA	Calu3	Mock
ENSG00000116586	LAMTOR2	1	late endosomal/lysosomal adaptor, MAPK and MTOR activator 2 [Source:HGNC Symbol;Acc:HGNC:29796]	protein_coding	28956	531.19	-0.465181	0.256659	-1.81245	0.0699168	0.259593	Huh75	IFNA	Huh75	Mock
ENSG00000132698	RAB25	1	RAB25, member RAS oncogene family [Source:HGNC Symbol;Acc:HGNC:18238]	protein_coding	57111	821.706	-0.0355896	0.0986279	-0.360847	0.718214	0.9429	Calu3	IFNA	Calu3	Mock
ENSG00000132698	RAB25	1	RAB25, member RAS oncogene family [Source:HGNC Symbol;Acc:HGNC:18238]	protein_coding	57111	821.706	0.049759	0.707446	0.0703361	0.943926	0.996993	Huh75	IFNA	Huh75	Mock
ENSG00000254726	MEX3A	1	mex-3 RNA binding family member A [Source:HGNC Symbol;Acc:HGNC:33482]	protein_coding	92312	1056.22	0.389022	0.17655	2.20347	0.0275614	0.246132	Calu3	IFNA	Calu3	Mock
ENSG00000254726	MEX3A	1	mex-3 RNA binding family member A [Source:HGNC Symbol;Acc:HGNC:33482]	protein_coding	92312	1056.22	-0.0346992	0.145204	-0.238968	0.81113	0.937839	Huh75	IFNA	Huh75	Mock
ENSG00000160789	LMNA	1	lamin A/C [Source:HGNC Symbol;Acc:HGNC:6636]	protein_coding	4000	7987.61	0.0270662	0.0974195	0.277832	0.781142	0.96508	Calu3	IFNA	Calu3	Mock
ENSG00000160789	LMNA	1	lamin A/C [Source:HGNC Symbol;Acc:HGNC:6636]	protein_coding	4000	7987.61	0.146533	0.0982168	1.49194	0.135715	0.383311	Huh75	IFNA	Huh75	Mock
ENSG00000196189	SEMA4A	1	semaphorin 4A [Source:HGNC Symbol;Acc:HGNC:10729]	protein_coding	64218	13.0928	-0.249412	0.589218	-0.423292	0.672082	0.932484	Calu3	IFNA	Calu3	Mock
ENSG00000196189	SEMA4A	1	semaphorin 4A [Source:HGNC Symbol;Acc:HGNC:10729]	protein_coding	64218	13.0928	-0.929265	1.05655	-0.879528	0.379115	0.658176	Huh75	IFNA	Huh75	Mock
ENSG00000252236	AL135927.1	1		snoRNA	NA	0.440524	0	6.95209	0	1	NA	Calu3	IFNA	Calu3	Mock
ENSG00000252236	AL135927.1	1		snoRNA	NA	0.440524	-1.07508	6.95209	-0.154641	0.877104	NA	Huh75	IFNA	Huh75	Mock
ENSG00000160785	SLC25A44	1	solute carrier family 25 member 44 [Source:HGNC Symbol;Acc:HGNC:29036]	protein_coding	9673	959.887	-0.11578	0.0831483	-1.39246	0.163784	0.591751	Calu3	IFNA	Calu3	Mock
ENSG00000160785	SLC25A44	1	solute carrier family 25 member 44 [Source:HGNC Symbol;Acc:HGNC:29036]	protein_coding	9673	959.887	0.0959027	0.0766037	1.25193	0.210595	0.484812	Huh75	IFNA	Huh75	Mock
ENSG00000260238	PMF1-BGLAP	1	PMF1-BGLAP readthrough [Source:HGNC Symbol;Acc:HGNC:42953]	protein_coding	100527963	1.75363	-1.87867	1.4726	-1.27575	0.202043	NA	Calu3	IFNA	Calu3	Mock
ENSG00000260238	PMF1-BGLAP	1	PMF1-BGLAP readthrough [Source:HGNC Symbol;Acc:HGNC:42953]	protein_coding	100527963	1.75363	0.340148	1.50431	0.226116	0.821111	NA	Huh75	IFNA	Huh75	Mock
ENSG00000160783	PMF1	1	polyamine modulated factor 1 [Source:HGNC Symbol;Acc:HGNC:9112]	protein_coding	11243	387.91	-0.423341	0.172707	-2.45121	0.0142378	0.162796	Calu3	IFNA	Calu3	Mock
ENSG00000160783	PMF1	1	polyamine modulated factor 1 [Source:HGNC Symbol;Acc:HGNC:9112]	protein_coding	11243	387.91	-0.36165	0.164493	-2.19857	0.0279086	0.14478	Huh75	IFNA	Huh75	Mock
ENSG00000242252	BGLAP	1	bone gamma-carboxyglutamate protein [Source:HGNC Symbol;Acc:HGNC:1043]	protein_coding	632	2.79097	2.99421	1.5754	1.9006	0.0573544	NA	Calu3	IFNA	Calu3	Mock
ENSG00000242252	BGLAP	1	bone gamma-carboxyglutamate protein [Source:HGNC Symbol;Acc:HGNC:1043]	protein_coding	632	2.79097	0.198756	1.36014	0.146129	0.88382	NA	Huh75	IFNA	Huh75	Mock
ENSG00000160781	PAQR6	1	progestin and adipoQ receptor family member 6 [Source:HGNC Symbol;Acc:HGNC:30132]	protein_coding	79957	28.9542	0.0848065	0.409221	0.207239	0.835823	0.982642	Calu3	IFNA	Calu3	Mock
ENSG00000160781	PAQR6	1	progestin and adipoQ receptor family member 6 [Source:HGNC Symbol;Acc:HGNC:30132]	protein_coding	79957	28.9542	-0.314089	0.511296	-0.614299	0.539018	0.779222	Huh75	IFNA	Huh75	Mock
ENSG00000198952	SMG5	1	SMG5 nonsense mediated mRNA decay factor [Source:HGNC Symbol;Acc:HGNC:24644]	protein_coding	23381	4821.84	0.0401432	0.0639528	0.627701	0.5302	0.881244	Calu3	IFNA	Calu3	Mock
ENSG00000198952	SMG5	1	SMG5 nonsense mediated mRNA decay factor [Source:HGNC Symbol;Acc:HGNC:24644]	protein_coding	23381	4821.84	0.159228	0.0616045	2.58468	0.009747	0.0719825	Huh75	IFNA	Huh75	Mock
ENSG00000163472	TMEM79	1	transmembrane protein 79 [Source:HGNC Symbol;Acc:HGNC:28196]	protein_coding	84283	116.449	0.315662	0.200175	1.57693	0.114812	0.505874	Calu3	IFNA	Calu3	Mock
ENSG00000163472	TMEM79	1	transmembrane protein 79 [Source:HGNC Symbol;Acc:HGNC:28196]	protein_coding	84283	116.449	0.146017	0.199635	0.731421	0.464522	0.729217	Huh75	IFNA	Huh75	Mock
ENSG00000198715	GLMP	1	glycosylated lysosomal membrane protein [Source:HGNC Symbol;Acc:HGNC:29436]	protein_coding	112770	777.563	0.0445246	0.131571	0.338408	0.735056	0.949117	Calu3	IFNA	Calu3	Mock
ENSG00000198715	GLMP	1	glycosylated lysosomal membrane protein [Source:HGNC Symbol;Acc:HGNC:29436]	protein_coding	112770	777.563	-0.166398	0.119411	-1.39348	0.163474	0.42203	Huh75	IFNA	Huh75	Mock
ENSG00000189030	VHLL	1	VHL like [Source:HGNC Symbol;Acc:HGNC:30666]	protein_coding	391104	0.703278	1.55624	2.85956	0.544225	0.586286	NA	Calu3	IFNA	Calu3	Mock
ENSG00000189030	VHLL	1	VHL like [Source:HGNC Symbol;Acc:HGNC:30666]	protein_coding	391104	0.703278	1.69663	2.85519	0.594225	0.552362	NA	Huh75	IFNA	Huh75	Mock
ENSG00000163468	CCT3	1	chaperonin containing TCP1 subunit 3 [Source:HGNC Symbol;Acc:HGNC:1616]	protein_coding	7203	12403	-0.0702986	0.0574984	-1.22262	0.221474	0.673654	Calu3	IFNA	Calu3	Mock
ENSG00000163468	CCT3	1	chaperonin containing TCP1 subunit 3 [Source:HGNC Symbol;Acc:HGNC:1616]	protein_coding	7203	12403	0.179822	0.0574782	3.12853	0.00175686	0.0207894	Huh75	IFNA	Huh75	Mock
ENSG00000163467	TSACC	1	TSSK6 activating cochaperone [Source:HGNC Symbol;Acc:HGNC:30636]	protein_coding	128229	30.4914	0.478189	0.377651	1.26622	0.205434	0.654056	Calu3	IFNA	Calu3	Mock
ENSG00000163467	TSACC	1	TSSK6 activating cochaperone [Source:HGNC Symbol;Acc:HGNC:30636]	protein_coding	128229	30.4914	-0.127149	0.303699	-0.418668	0.675459	0.863185	Huh75	IFNA	Huh75	Mock
ENSG00000132677	RHBG	1	Rh family B glycoprotein (gene/pseudogene) [Source:HGNC Symbol;Acc:HGNC:14572]	protein_coding	57127	80.8479	-2.88714	1.30053	-2.21997	0.026421	0.240413	Calu3	IFNA	Calu3	Mock
ENSG00000132677	RHBG	1	Rh family B glycoprotein (gene/pseudogene) [Source:HGNC Symbol;Acc:HGNC:14572]	protein_coding	57127	80.8479	-0.245849	0.227457	-1.08086	0.279758	0.566218	Huh75	IFNA	Huh75	Mock
ENSG00000237390	AL139130.1	1	novel transcript	lncRNA	NA	0.123552	0	8.24541	0	1	NA	Calu3	IFNA	Calu3	Mock
ENSG00000237390	AL139130.1	1	novel transcript	lncRNA	NA	0.123552	-1.07507	8.24541	-0.130384	0.896263	NA	Huh75	IFNA	Huh75	Mock
ENSG00000125462	C1orf61	1	chromosome 1 open reading frame 61 [Source:HGNC Symbol;Acc:HGNC:30780]	protein_coding	10485	4.20135	-1.16976	1.22088	-0.958125	0.338	NA	Calu3	IFNA	Calu3	Mock
ENSG00000125462	C1orf61	1	chromosome 1 open reading frame 61 [Source:HGNC Symbol;Acc:HGNC:30780]	protein_coding	10485	4.20135	0.203364	1.06223	0.19145	0.848173	NA	Huh75	IFNA	Huh75	Mock
ENSG00000207933	MIR9-1	1	microRNA 9-1 [Source:HGNC Symbol;Acc:HGNC:31641]	miRNA	407046	0	NA	NA	NA	NA	NA	Calu3	IFNA	Calu3	Mock
ENSG00000207933	MIR9-1	1	microRNA 9-1 [Source:HGNC Symbol;Acc:HGNC:31641]	miRNA	407046	0	NA	NA	NA	NA	NA	Huh75	IFNA	Huh75	Mock
ENSG00000116604	MEF2D	1	myocyte enhancer factor 2D [Source:HGNC Symbol;Acc:HGNC:6997]	protein_coding	4209	774.109	-0.0534063	0.0844935	-0.632075	0.527338	0.88047	Calu3	IFNA	Calu3	Mock
ENSG00000116604	MEF2D	1	myocyte enhancer factor 2D [Source:HGNC Symbol;Acc:HGNC:6997]	protein_coding	4209	774.109	0.0469241	0.0846395	0.5544	0.579305	0.807003	Huh75	IFNA	Huh75	Mock
ENSG00000260460	AL365181.1	1	novel transcript	lncRNA	NA	0.081034	0	8.24541	0	1	NA	Calu3	IFNA	Calu3	Mock
ENSG00000260460	AL365181.1	1	novel transcript	lncRNA	NA	0.081034	0	8.24541	0	1	NA	Huh75	IFNA	Huh75	Mock
ENSG00000183856	IQGAP3	1	IQ motif containing GTPase activating protein 3 [Source:HGNC Symbol;Acc:HGNC:20669]	protein_coding	128239	2053.28	-0.0955421	0.121293	-0.787697	0.430874	0.832988	Calu3	IFNA	Calu3	Mock
ENSG00000183856	IQGAP3	1	IQ motif containing GTPase activating protein 3 [Source:HGNC Symbol;Acc:HGNC:20669]	protein_coding	128239	2053.28	-0.162279	0.120909	-1.34215	0.179546	0.444395	Huh75	IFNA	Huh75	Mock
ENSG00000187862	TTC24	1	tetratricopeptide repeat domain 24 [Source:HGNC Symbol;Acc:HGNC:32348]	protein_coding	164118	0.170412	-0.0701106	8.20241	-0.00854756	0.99318	NA	Calu3	IFNA	Calu3	Mock
ENSG00000187862	TTC24	1	tetratricopeptide repeat domain 24 [Source:HGNC Symbol;Acc:HGNC:32348]	protein_coding	164118	0.170412	-0.113306	8.24541	-0.0137417	0.989036	NA	Huh75	IFNA	Huh75	Mock
ENSG00000163382	NAXE	1	NAD(P)HX epimerase [Source:HGNC Symbol;Acc:HGNC:18453]	protein_coding	128240	1302.84	-0.22796	0.12699	-1.79509	0.0726388	0.413342	Calu3	IFNA	Calu3	Mock
ENSG00000163382	NAXE	1	NAD(P)HX epimerase [Source:HGNC Symbol;Acc:HGNC:18453]	protein_coding	128240	1302.84	-0.526315	0.128158	-4.10676	4.01244e-05	0.000966561	Huh75	IFNA	Huh75	Mock
ENSG00000160818	GPATCH4	1	G-patch domain containing 4 [Source:HGNC Symbol;Acc:HGNC:25982]	protein_coding	54865	1559.33	-0.0554574	0.129259	-0.429042	0.667893	0.930407	Calu3	IFNA	Calu3	Mock
ENSG00000160818	GPATCH4	1	G-patch domain containing 4 [Source:HGNC Symbol;Acc:HGNC:25982]	protein_coding	54865	1559.33	0.142565	0.127046	1.12216	0.261795	0.546669	Huh75	IFNA	Huh75	Mock
ENSG00000272971	AL365181.4	1	novel transcript	lncRNA	NA	0.849307	1.8465	3.06122	0.603189	0.546383	NA	Calu3	IFNA	Calu3	Mock
ENSG00000272971	AL365181.4	1	novel transcript	lncRNA	NA	0.849307	0	3.11461	0	1	NA	Huh75	IFNA	Huh75	Mock
ENSG00000132702	HAPLN2	1	hyaluronan and proteoglycan link protein 2 [Source:HGNC Symbol;Acc:HGNC:17410]	protein_coding	60484	2.20792	-0.0359854	1.34826	-0.0266903	0.978707	NA	Calu3	IFNA	Calu3	Mock
ENSG00000132702	HAPLN2	1	hyaluronan and proteoglycan link protein 2 [Source:HGNC Symbol;Acc:HGNC:17410]	protein_coding	60484	2.20792	1.78004	1.93628	0.919306	0.357935	NA	Huh75	IFNA	Huh75	Mock
ENSG00000272068	AL365181.2	1	novel transcript	lncRNA	NA	281.183	0.326343	0.132466	2.4636	0.0137551	0.159013	Calu3	IFNA	Calu3	Mock
ENSG00000272068	AL365181.2	1	novel transcript	lncRNA	NA	281.183	0.454887	0.21193	2.1464	0.0318411	0.157081	Huh75	IFNA	Huh75	Mock
ENSG00000132692	BCAN	1	brevican [Source:HGNC Symbol;Acc:HGNC:23059]	protein_coding	63827	114.287	0.221891	0.243894	0.909786	0.362935	0.795393	Calu3	IFNA	Calu3	Mock
ENSG00000132692	BCAN	1	brevican [Source:HGNC Symbol;Acc:HGNC:23059]	protein_coding	63827	114.287	0.171905	0.265787	0.646778	0.517776	0.768303	Huh75	IFNA	Huh75	Mock
ENSG00000272405	AL365181.3	1	novel transcript, antisense to BCAN	lncRNA	NA	729.611	0.0722478	0.106217	0.680192	0.496383	0.867646	Calu3	IFNA	Calu3	Mock
ENSG00000272405	AL365181.3	1	novel transcript, antisense to BCAN	lncRNA	NA	729.611	0.546006	0.116444	4.689	2.74547e-06	9.29584e-05	Huh75	IFNA	Huh75	Mock
ENSG00000229953	AL590666.2	1	novel transcript	lncRNA	NA	99.5538	0.243096	0.219922	1.10538	0.268997	0.718758	Calu3	IFNA	Calu3	Mock
ENSG00000229953	AL590666.2	1	novel transcript	lncRNA	NA	99.5538	0.461817	0.255157	1.80994	0.0703057	0.260469	Huh75	IFNA	Huh75	Mock
ENSG00000132688	NES	1	nestin [Source:HGNC Symbol;Acc:HGNC:7756]	protein_coding	10763	5601.85	-0.126935	0.156704	-0.810027	0.417925	0.826277	Calu3	IFNA	Calu3	Mock
ENSG00000132688	NES	1	nestin [Source:HGNC Symbol;Acc:HGNC:7756]	protein_coding	10763	5601.85	0.276194	0.138058	2.00056	0.0454395	0.197772	Huh75	IFNA	Huh75	Mock
ENSG00000237588	AL590666.3	1	novel transcript	lncRNA	NA	0.372081	-0.879224	6.23175	-0.141088	0.887801	NA	Calu3	IFNA	Calu3	Mock
ENSG00000237588	AL590666.3	1	novel transcript	lncRNA	NA	0.372081	0	6.25907	0	1	NA	Huh75	IFNA	Huh75	Mock
ENSG00000285570	AL590666.4	1	Novel transcript, antisense to CRABP2	lncRNA	NA	0.532479	-2.48618	8.20173	-0.303129	0.761792	NA	Calu3	IFNA	Calu3	Mock
ENSG00000285570	AL590666.4	1	Novel transcript, antisense to CRABP2	lncRNA	NA	0.532479	2.83592	8.19083	0.346231	0.729169	NA	Huh75	IFNA	Huh75	Mock
ENSG00000143320	CRABP2	1	cellular retinoic acid binding protein 2 [Source:HGNC Symbol;Acc:HGNC:2339]	protein_coding	1382	100.053	-0.0963129	0.159488	-0.603886	0.545919	0.889123	Calu3	IFNA	Calu3	Mock
ENSG00000143320	CRABP2	1	cellular retinoic acid binding protein 2 [Source:HGNC Symbol;Acc:HGNC:2339]	protein_coding	1382	100.053	0.914445	0.427193	2.14059	0.0323072	0.158315	Huh75	IFNA	Huh75	Mock
ENSG00000223356	AL590666.1	1	novel transcript	lncRNA	NA	5.12996	-1.45904	1.15238	-1.2661	0.205476	NA	Calu3	IFNA	Calu3	Mock
ENSG00000223356	AL590666.1	1	novel transcript	lncRNA	NA	5.12996	-0.639548	1.14177	-0.560139	0.575385	NA	Huh75	IFNA	Huh75	Mock
ENSG00000143319	ISG20L2	1	interferon stimulated exonuclease gene 20 like 2 [Source:HGNC Symbol;Acc:HGNC:25745]	protein_coding	81875	1331.64	-0.175874	0.0646915	-2.71866	0.00655473	0.0949904	Calu3	IFNA	Calu3	Mock
ENSG00000143319	ISG20L2	1	interferon stimulated exonuclease gene 20 like 2 [Source:HGNC Symbol;Acc:HGNC:25745]	protein_coding	81875	1331.64	0.195413	0.0625284	3.12519	0.00177692	0.0209431	Huh75	IFNA	Huh75	Mock
ENSG00000143303	RRNAD1	1	ribosomal RNA adenine dimethylase domain containing 1 [Source:HGNC Symbol;Acc:HGNC:24273]	protein_coding	51093	307.606	0.163879	0.145292	1.12793	0.259349	0.710201	Calu3	IFNA	Calu3	Mock
ENSG00000143303	RRNAD1	1	ribosomal RNA adenine dimethylase domain containing 1 [Source:HGNC Symbol;Acc:HGNC:24273]	protein_coding	51093	307.606	-0.172794	0.15076	-1.14616	0.251731	0.535432	Huh75	IFNA	Huh75	Mock
ENSG00000143314	MRPL24	1	mitochondrial ribosomal protein L24 [Source:HGNC Symbol;Acc:HGNC:14037]	protein_coding	79590	817.235	-0.0710302	0.28016	-0.253535	0.799855	0.971413	Calu3	IFNA	Calu3	Mock
ENSG00000143314	MRPL24	1	mitochondrial ribosomal protein L24 [Source:HGNC Symbol;Acc:HGNC:14037]	protein_coding	79590	817.235	-0.348811	0.279874	-1.24631	0.21265	0.486976	Huh75	IFNA	Huh75	Mock
ENSG00000143321	HDGF	1	heparin binding growth factor [Source:HGNC Symbol;Acc:HGNC:4856]	protein_coding	3068	12464.4	-0.0765974	0.1159	-0.660894	0.50868	0.872434	Calu3	IFNA	Calu3	Mock
ENSG00000143321	HDGF	1	heparin binding growth factor [Source:HGNC Symbol;Acc:HGNC:4856]	protein_coding	3068	12464.4	-0.187667	0.115318	-1.62739	0.103655	0.327348	Huh75	IFNA	Huh75	Mock
ENSG00000143294	PRCC	1	proline rich mitotic checkpoint control factor [Source:HGNC Symbol;Acc:HGNC:9343]	protein_coding	5546	1466.95	-0.164189	0.0847119	-1.9382	0.0525987	0.34931	Calu3	IFNA	Calu3	Mock
ENSG00000143294	PRCC	1	proline rich mitotic checkpoint control factor [Source:HGNC Symbol;Acc:HGNC:9343]	protein_coding	5546	1466.95	0.119577	0.0804168	1.48696	0.137025	0.385385	Huh75	IFNA	Huh75	Mock
ENSG00000027869	SH2D2A	1	SH2 domain containing 2A [Source:HGNC Symbol;Acc:HGNC:10821]	protein_coding	9047	26.7123	-0.71528	0.378423	-1.89016	0.0587368	0.370292	Calu3	IFNA	Calu3	Mock
ENSG00000027869	SH2D2A	1	SH2 domain containing 2A [Source:HGNC Symbol;Acc:HGNC:10821]	protein_coding	9047	26.7123	0.890366	0.413966	2.15082	0.0314905	0.156297	Huh75	IFNA	Huh75	Mock
ENSG00000198400	NTRK1	1	neurotrophic receptor tyrosine kinase 1 [Source:HGNC Symbol;Acc:HGNC:8031]	protein_coding	4914	0.89235	0.809765	2.8941	0.279799	0.779632	NA	Calu3	IFNA	Calu3	Mock
ENSG00000198400	NTRK1	1	neurotrophic receptor tyrosine kinase 1 [Source:HGNC Symbol;Acc:HGNC:8031]	protein_coding	4914	0.89235	-0.986856	2.88427	-0.34215	0.732238	NA	Huh75	IFNA	Huh75	Mock
ENSG00000027644	INSRR	1	insulin receptor related receptor [Source:HGNC Symbol;Acc:HGNC:6093]	protein_coding	3645	1.81344	1.8749	2.15503	0.870014	0.384293	NA	Calu3	IFNA	Calu3	Mock
ENSG00000027644	INSRR	1	insulin receptor related receptor [Source:HGNC Symbol;Acc:HGNC:6093]	protein_coding	3645	1.81344	0.757672	2.16049	0.350695	0.725817	NA	Huh75	IFNA	Huh75	Mock
ENSG00000187800	PEAR1	1	platelet endothelial aggregation receptor 1 [Source:HGNC Symbol;Acc:HGNC:33631]	protein_coding	375033	18.27	0.260203	0.439725	0.591742	0.554024	0.892245	Calu3	IFNA	Calu3	Mock
ENSG00000187800	PEAR1	1	platelet endothelial aggregation receptor 1 [Source:HGNC Symbol;Acc:HGNC:33631]	protein_coding	375033	18.27	2.31486	1.49499	1.54841	0.121524	0.358908	Huh75	IFNA	Huh75	Mock
ENSG00000160838	LRRC71	1	leucine rich repeat containing 71 [Source:HGNC Symbol;Acc:HGNC:26556]	protein_coding	149499	2.20619	0.803674	1.32309	0.607424	0.54357	NA	Calu3	IFNA	Calu3	Mock
ENSG00000160838	LRRC71	1	leucine rich repeat containing 71 [Source:HGNC Symbol;Acc:HGNC:26556]	protein_coding	149499	2.20619	-0.122645	1.47018	-0.0834222	0.933516	NA	Huh75	IFNA	Huh75	Mock
ENSG00000132694	ARHGEF11	1	Rho guanine nucleotide exchange factor 11 [Source:HGNC Symbol;Acc:HGNC:14580]	protein_coding	9826	1367.51	0.1079	0.0742591	1.45302	0.146218	0.562121	Calu3	IFNA	Calu3	Mock
ENSG00000132694	ARHGEF11	1	Rho guanine nucleotide exchange factor 11 [Source:HGNC Symbol;Acc:HGNC:14580]	protein_coding	9826	1367.51	-0.0589069	0.0714339	-0.824635	0.409579	0.684827	Huh75	IFNA	Huh75	Mock
ENSG00000211581	MIR765	1	microRNA 765 [Source:HGNC Symbol;Acc:HGNC:33141]	miRNA	768220	0.391958	-1.82568	3.65	-0.500185	0.616945	NA	Calu3	IFNA	Calu3	Mock
ENSG00000211581	MIR765	1	microRNA 765 [Source:HGNC Symbol;Acc:HGNC:33141]	miRNA	768220	0.391958	-0.113309	3.69496	-0.0306658	0.975536	NA	Huh75	IFNA	Huh75	Mock
ENSG00000266160	RN7SL612P	1	RNA, 7SL, cytoplasmic 612, pseudogene [Source:HGNC Symbol;Acc:HGNC:46628]	misc_RNA	NA	0.287452	-0.952047	5.7374	-0.165937	0.868207	NA	Calu3	IFNA	Calu3	Mock
ENSG00000266160	RN7SL612P	1	RNA, 7SL, cytoplasmic 612, pseudogene [Source:HGNC Symbol;Acc:HGNC:46628]	misc_RNA	NA	0.287452	0	5.7374	0	1	NA	Huh75	IFNA	Huh75	Mock
ENSG00000237842	SMU1P1	1	SMU1 pseudogene 1 [Source:HGNC Symbol;Acc:HGNC:54527]	processed_pseudogene	NA	0.245278	0.971498	8.24541	0.117823	0.906208	NA	Calu3	IFNA	Calu3	Mock
ENSG00000237842	SMU1P1	1	SMU1 pseudogene 1 [Source:HGNC Symbol;Acc:HGNC:54527]	processed_pseudogene	NA	0.245278	-0.113306	8.24541	-0.0137417	0.989036	NA	Huh75	IFNA	Huh75	Mock
ENSG00000224520	KRT8P45	1	keratin 8 pseudogene 45 [Source:HGNC Symbol;Acc:HGNC:39879]	processed_pseudogene	NA	3.55988	0.584307	0.762978	0.765825	0.44378	NA	Calu3	IFNA	Calu3	Mock
ENSG00000224520	KRT8P45	1	keratin 8 pseudogene 45 [Source:HGNC Symbol;Acc:HGNC:39879]	processed_pseudogene	NA	3.55988	0.882931	1.03653	0.851818	0.394315	NA	Huh75	IFNA	Huh75	Mock
ENSG00000253831	ETV3L	1	ETS variant transcription factor 3 like [Source:HGNC Symbol;Acc:HGNC:33834]	protein_coding	440695	0.0443711	0	8.24541	0	1	NA	Calu3	IFNA	Calu3	Mock
ENSG00000253831	ETV3L	1	ETS variant transcription factor 3 like [Source:HGNC Symbol;Acc:HGNC:33834]	protein_coding	440695	0.0443711	-1.07507	8.24541	-0.130384	0.896263	NA	Huh75	IFNA	Huh75	Mock
ENSG00000117036	ETV3	1	ETS variant transcription factor 3 [Source:HGNC Symbol;Acc:HGNC:3492]	protein_coding	2117	745.418	0.073334	0.0914789	0.801649	0.422756	0.829782	Calu3	IFNA	Calu3	Mock
ENSG00000117036	ETV3	1	ETS variant transcription factor 3 [Source:HGNC Symbol;Acc:HGNC:3492]	protein_coding	2117	745.418	-0.0516547	0.0886208	-0.582873	0.559979	0.793584	Huh75	IFNA	Huh75	Mock
ENSG00000235700	CYCSP52	1	CYCS pseudogene 52 [Source:HGNC Symbol;Acc:HGNC:24393]	processed_pseudogene	360155	2.94267	-0.985612	1.5307	-0.643897	0.519642	NA	Calu3	IFNA	Calu3	Mock
ENSG00000235700	CYCSP52	1	CYCS pseudogene 52 [Source:HGNC Symbol;Acc:HGNC:24393]	processed_pseudogene	360155	2.94267	-0.827988	1.13617	-0.728753	0.466153	NA	Huh75	IFNA	Huh75	Mock
ENSG00000229961	AL357143.1	1	novel SLAM family member pseudogene	transcribed_unprocessed_pseudogene	NA	0	NA	NA	NA	NA	NA	Calu3	IFNA	Calu3	Mock
ENSG00000229961	AL357143.1	1	novel SLAM family member pseudogene	transcribed_unprocessed_pseudogene	NA	0	NA	NA	NA	NA	NA	Huh75	IFNA	Huh75	Mock
ENSG00000284592	AL357143.2	1	novel SLAM family member pseudogene	unprocessed_pseudogene	NA	0.0189158	0	8.24541	0	1	NA	Calu3	IFNA	Calu3	Mock
ENSG00000284592	AL357143.2	1	novel SLAM family member pseudogene	unprocessed_pseudogene	NA	0.0189158	0	8.24541	0	1	NA	Huh75	IFNA	Huh75	Mock
ENSG00000228239	AL138900.1	1	novel transcript	lncRNA	NA	0	NA	NA	NA	NA	NA	Calu3	IFNA	Calu3	Mock
ENSG00000228239	AL138900.1	1	novel transcript	lncRNA	NA	0	NA	NA	NA	NA	NA	Huh75	IFNA	Huh75	Mock
ENSG00000271736	LINC02772	1	long intergenic non-protein coding RNA 2772 [Source:HGNC Symbol;Acc:HGNC:54292]	lncRNA	NA	0.0459256	0	8.24541	0	1	NA	Calu3	IFNA	Calu3	Mock
ENSG00000271736	LINC02772	1	long intergenic non-protein coding RNA 2772 [Source:HGNC Symbol;Acc:HGNC:54292]	lncRNA	NA	0.0459256	1.83927	8.22056	0.22374	0.822959	NA	Huh75	IFNA	Huh75	Mock
ENSG00000143297	FCRL5	1	Fc receptor like 5 [Source:HGNC Symbol;Acc:HGNC:18508]	protein_coding	83416	0.0243573	0	8.24541	0	1	NA	Calu3	IFNA	Calu3	Mock
ENSG00000143297	FCRL5	1	Fc receptor like 5 [Source:HGNC Symbol;Acc:HGNC:18508]	protein_coding	83416	0.0243573	0	8.24541	0	1	NA	Huh75	IFNA	Huh75	Mock
ENSG00000163518	FCRL4	1	Fc receptor like 4 [Source:HGNC Symbol;Acc:HGNC:18507]	protein_coding	83417	0.0657543	-0.95203	8.24541	-0.115462	0.908079	NA	Calu3	IFNA	Calu3	Mock
ENSG00000163518	FCRL4	1	Fc receptor like 4 [Source:HGNC Symbol;Acc:HGNC:18507]	protein_coding	83417	0.0657543	0	8.24541	0	1	NA	Huh75	IFNA	Huh75	Mock
ENSG00000236731	AL135929.2	1	pseudogene similar to part of Fc receptor-like protein	unprocessed_pseudogene	NA	0	NA	NA	NA	NA	NA	Calu3	IFNA	Calu3	Mock
ENSG00000236731	AL135929.2	1	pseudogene similar to part of Fc receptor-like protein	unprocessed_pseudogene	NA	0	NA	NA	NA	NA	NA	Huh75	IFNA	Huh75	Mock
ENSG00000233712	AL135929.1	1	pseudogene similar to part of Fc receptor-like protein	unprocessed_pseudogene	NA	0	NA	NA	NA	NA	NA	Calu3	IFNA	Calu3	Mock
ENSG00000233712	AL135929.1	1	pseudogene similar to part of Fc receptor-like protein	unprocessed_pseudogene	NA	0	NA	NA	NA	NA	NA	Huh75	IFNA	Huh75	Mock
ENSG00000160856	FCRL3	1	Fc receptor like 3 [Source:HGNC Symbol;Acc:HGNC:18506]	protein_coding	115352	8.39199	-0.184633	0.646979	-0.285377	0.775355	0.963848	Calu3	IFNA	Calu3	Mock
ENSG00000160856	FCRL3	1	Fc receptor like 3 [Source:HGNC Symbol;Acc:HGNC:18506]	protein_coding	115352	8.39199	0	1.7673	0	1	NA	Huh75	IFNA	Huh75	Mock
ENSG00000227217	AL356276.1	1	novel transcript	lncRNA	NA	0.7661	0.416048	2.7626	0.1506	0.880291	NA	Calu3	IFNA	Calu3	Mock
ENSG00000227217	AL356276.1	1	novel transcript	lncRNA	NA	0.7661	0	3.02287	0	1	NA	Huh75	IFNA	Huh75	Mock
ENSG00000231700	AL356276.2	1	pseudogene similar to part of SON DNA binding protein (SON)	processed_pseudogene	NA	0.282869	-3.15014	8.18667	-0.384788	0.700394	NA	Calu3	IFNA	Calu3	Mock
ENSG00000231700	AL356276.2	1	pseudogene similar to part of SON DNA binding protein (SON)	processed_pseudogene	NA	0.282869	0	8.24541	0	1	NA	Huh75	IFNA	Huh75	Mock
ENSG00000232366	VDAC1P9	1	voltage dependent anion channel 1 pseudogene 9 [Source:HGNC Symbol;Acc:HGNC:37484]	processed_pseudogene	NA	0	NA	NA	NA	NA	NA	Calu3	IFNA	Calu3	Mock
ENSG00000232366	VDAC1P9	1	voltage dependent anion channel 1 pseudogene 9 [Source:HGNC Symbol;Acc:HGNC:37484]	processed_pseudogene	NA	0	NA	NA	NA	NA	NA	Huh75	IFNA	Huh75	Mock
ENSG00000132704	FCRL2	1	Fc receptor like 2 [Source:HGNC Symbol;Acc:HGNC:14875]	protein_coding	79368	0.154138	0	8.24541	0	1	NA	Calu3	IFNA	Calu3	Mock
ENSG00000132704	FCRL2	1	Fc receptor like 2 [Source:HGNC Symbol;Acc:HGNC:14875]	protein_coding	79368	0.154138	0	8.24541	0	1	NA	Huh75	IFNA	Huh75	Mock
ENSG00000163534	FCRL1	1	Fc receptor like 1 [Source:HGNC Symbol;Acc:HGNC:18509]	protein_coding	115350	0.0188283	0	8.24541	0	1	NA	Calu3	IFNA	Calu3	Mock
ENSG00000163534	FCRL1	1	Fc receptor like 1 [Source:HGNC Symbol;Acc:HGNC:18509]	protein_coding	115350	0.0188283	0	8.24541	0	1	NA	Huh75	IFNA	Huh75	Mock
ENSG00000073754	CD5L	1	CD5 molecule like [Source:HGNC Symbol;Acc:HGNC:1690]	protein_coding	922	0.0458171	0	8.24541	0	1	NA	Calu3	IFNA	Calu3	Mock
ENSG00000073754	CD5L	1	CD5 molecule like [Source:HGNC Symbol;Acc:HGNC:1690]	protein_coding	922	0.0458171	0	8.24541	0	1	NA	Huh75	IFNA	Huh75	Mock
ENSG00000227425	MRPS21P2	1	mitochondrial ribosomal protein S21 pseudogene 2 [Source:HGNC Symbol;Acc:HGNC:29749]	processed_pseudogene	NA	0	NA	NA	NA	NA	NA	Calu3	IFNA	Calu3	Mock
ENSG00000227425	MRPS21P2	1	mitochondrial ribosomal protein S21 pseudogene 2 [Source:HGNC Symbol;Acc:HGNC:29749]	processed_pseudogene	NA	0	NA	NA	NA	NA	NA	Huh75	IFNA	Huh75	Mock
ENSG00000236957	AL139010.1	1	pseudogene similar to part of a immunoglobulin receptor-like protein	transcribed_unprocessed_pseudogene	105371458	0.0427311	0	8.24541	0	1	NA	Calu3	IFNA	Calu3	Mock
ENSG00000236957	AL139010.1	1	pseudogene similar to part of a immunoglobulin receptor-like protein	transcribed_unprocessed_pseudogene	105371458	0.0427311	0	8.24541	0	1	NA	Huh75	IFNA	Huh75	Mock
ENSG00000183853	KIRREL1	1	kirre like nephrin family adhesion molecule 1 [Source:HGNC Symbol;Acc:HGNC:15734]	protein_coding	55243	646.498	-0.153075	0.0791807	-1.93324	0.0532064	0.351433	Calu3	IFNA	Calu3	Mock
ENSG00000183853	KIRREL1	1	kirre like nephrin family adhesion molecule 1 [Source:HGNC Symbol;Acc:HGNC:15734]	protein_coding	55243	646.498	2.73744	1.38325	1.97899	0.0478168	0.204513	Huh75	IFNA	Huh75	Mock
ENSG00000226520	KIRREL1-IT1	1	KIRREL1 intronic transcript 1 [Source:HGNC Symbol;Acc:HGNC:41412]	lncRNA	NA	3.62186	0.490736	0.902206	0.543929	0.58649	NA	Calu3	IFNA	Calu3	Mock
ENSG00000226520	KIRREL1-IT1	1	KIRREL1 intronic transcript 1 [Source:HGNC Symbol;Acc:HGNC:41412]	lncRNA	NA	3.62186	0	1.83049	0	1	NA	Huh75	IFNA	Huh75	Mock
ENSG00000231666	LINC01704	1	long intergenic non-protein coding RNA 1704 [Source:HGNC Symbol;Acc:HGNC:52492]	lncRNA	646268	0	NA	NA	NA	NA	NA	Calu3	IFNA	Calu3	Mock
ENSG00000231666	LINC01704	1	long intergenic non-protein coding RNA 1704 [Source:HGNC Symbol;Acc:HGNC:52492]	lncRNA	646268	0	NA	NA	NA	NA	NA	Huh75	IFNA	Huh75	Mock
ENSG00000227295	ELL2P1	1	elongation factor for RNA polymerase II 2 pseudogene 1 [Source:HGNC Symbol;Acc:HGNC:39343]	processed_pseudogene	NA	0.208262	-0.952032	8.04951	-0.118272	0.905852	NA	Calu3	IFNA	Calu3	Mock
ENSG00000227295	ELL2P1	1	elongation factor for RNA polymerase II 2 pseudogene 1 [Source:HGNC Symbol;Acc:HGNC:39343]	processed_pseudogene	NA	0.208262	-1.98637	8.02728	-0.247452	0.804558	NA	Huh75	IFNA	Huh75	Mock
ENSG00000158473	CD1D	1	CD1d molecule [Source:HGNC Symbol;Acc:HGNC:1637]	protein_coding	912	3.76728	-1.41567	0.951971	-1.48709	0.136991	NA	Calu3	IFNA	Calu3	Mock
ENSG00000158473	CD1D	1	CD1d molecule [Source:HGNC Symbol;Acc:HGNC:1637]	protein_coding	912	3.76728	0	1.85496	0	1	NA	Huh75	IFNA	Huh75	Mock
ENSG00000229914	AL138899.2	1	ribosomal protein S10 (RPS10) pseudogene	processed_pseudogene	NA	0	NA	NA	NA	NA	NA	Calu3	IFNA	Calu3	Mock
ENSG00000229914	AL138899.2	1	ribosomal protein S10 (RPS10) pseudogene	processed_pseudogene	NA	0	NA	NA	NA	NA	NA	Huh75	IFNA	Huh75	Mock
ENSG00000176320	AL138899.1	1	novel transcript	lncRNA	NA	0	NA	NA	NA	NA	NA	Calu3	IFNA	Calu3	Mock
ENSG00000176320	AL138899.1	1	novel transcript	lncRNA	NA	0	NA	NA	NA	NA	NA	Huh75	IFNA	Huh75	Mock
ENSG00000158477	CD1A	1	CD1a molecule [Source:HGNC Symbol;Acc:HGNC:1634]	protein_coding	909	0	NA	NA	NA	NA	NA	Calu3	IFNA	Calu3	Mock
ENSG00000158477	CD1A	1	CD1a molecule [Source:HGNC Symbol;Acc:HGNC:1634]	protein_coding	909	0	NA	NA	NA	NA	NA	Huh75	IFNA	Huh75	Mock
ENSG00000230942	HMGN1P5	1	high mobility group nucleosome binding domain 1 pseudogene 5 [Source:HGNC Symbol;Acc:HGNC:39348]	processed_pseudogene	NA	0	NA	NA	NA	NA	NA	Calu3	IFNA	Calu3	Mock
ENSG00000230942	HMGN1P5	1	high mobility group nucleosome binding domain 1 pseudogene 5 [Source:HGNC Symbol;Acc:HGNC:39348]	processed_pseudogene	NA	0	NA	NA	NA	NA	NA	Huh75	IFNA	Huh75	Mock
ENSG00000158481	CD1C	1	CD1c molecule [Source:HGNC Symbol;Acc:HGNC:1636]	protein_coding	911	0	NA	NA	NA	NA	NA	Calu3	IFNA	Calu3	Mock
ENSG00000158481	CD1C	1	CD1c molecule [Source:HGNC Symbol;Acc:HGNC:1636]	protein_coding	911	0	NA	NA	NA	NA	NA	Huh75	IFNA	Huh75	Mock
ENSG00000158485	CD1B	1	CD1b molecule [Source:HGNC Symbol;Acc:HGNC:1635]	protein_coding	910	0	NA	NA	NA	NA	NA	Calu3	IFNA	Calu3	Mock
ENSG00000158485	CD1B	1	CD1b molecule [Source:HGNC Symbol;Acc:HGNC:1635]	protein_coding	910	0	NA	NA	NA	NA	NA	Huh75	IFNA	Huh75	Mock
ENSG00000158488	CD1E	1	CD1e molecule [Source:HGNC Symbol;Acc:HGNC:1638]	protein_coding	913	0.0191921	0.971498	8.24541	0.117823	0.906208	NA	Calu3	IFNA	Calu3	Mock
ENSG00000158488	CD1E	1	CD1e molecule [Source:HGNC Symbol;Acc:HGNC:1638]	protein_coding	913	0.0191921	0	8.24541	0	1	NA	Huh75	IFNA	Huh75	Mock
ENSG00000186306	OR10T2	1	olfactory receptor family 10 subfamily T member 2 [Source:HGNC Symbol;Acc:HGNC:14816]	protein_coding	128360	0	NA	NA	NA	NA	NA	Calu3	IFNA	Calu3	Mock
ENSG00000186306	OR10T2	1	olfactory receptor family 10 subfamily T member 2 [Source:HGNC Symbol;Acc:HGNC:14816]	protein_coding	128360	0	NA	NA	NA	NA	NA	Huh75	IFNA	Huh75	Mock
ENSG00000180708	OR10K2	1	olfactory receptor family 10 subfamily K member 2 [Source:HGNC Symbol;Acc:HGNC:14826]	protein_coding	391107	0	NA	NA	NA	NA	NA	Calu3	IFNA	Calu3	Mock
ENSG00000180708	OR10K2	1	olfactory receptor family 10 subfamily K member 2 [Source:HGNC Symbol;Acc:HGNC:14826]	protein_coding	391107	0	NA	NA	NA	NA	NA	Huh75	IFNA	Huh75	Mock
ENSG00000203758	OR10T1P	1	olfactory receptor family 10 subfamily T member 1 pseudogene [Source:HGNC Symbol;Acc:HGNC:14812]	unprocessed_pseudogene	NA	0.0293301	0	8.24541	0	1	NA	Calu3	IFNA	Calu3	Mock
ENSG00000203758	OR10T1P	1	olfactory receptor family 10 subfamily T member 1 pseudogene [Source:HGNC Symbol;Acc:HGNC:14812]	unprocessed_pseudogene	NA	0.0293301	0	8.24541	0	1	NA	Huh75	IFNA	Huh75	Mock
ENSG00000236257	EI24P2	1	EI24 pseudogene 2 [Source:HGNC Symbol;Acc:HGNC:44587]	processed_pseudogene	NA	0	NA	NA	NA	NA	NA	Calu3	IFNA	Calu3	Mock
ENSG00000236257	EI24P2	1	EI24 pseudogene 2 [Source:HGNC Symbol;Acc:HGNC:44587]	processed_pseudogene	NA	0	NA	NA	NA	NA	NA	Huh75	IFNA	Huh75	Mock
ENSG00000173285	OR10K1	1	olfactory receptor family 10 subfamily K member 1 [Source:HGNC Symbol;Acc:HGNC:14693]	protein_coding	391109	0	NA	NA	NA	NA	NA	Calu3	IFNA	Calu3	Mock
ENSG00000173285	OR10K1	1	olfactory receptor family 10 subfamily K member 1 [Source:HGNC Symbol;Acc:HGNC:14693]	protein_coding	391109	0	NA	NA	NA	NA	NA	Huh75	IFNA	Huh75	Mock
ENSG00000198965	OR10R2	1	olfactory receptor family 10 subfamily R member 2 [Source:HGNC Symbol;Acc:HGNC:14820]	protein_coding	343406	0	NA	NA	NA	NA	NA	Calu3	IFNA	Calu3	Mock
ENSG00000198965	OR10R2	1	olfactory receptor family 10 subfamily R member 2 [Source:HGNC Symbol;Acc:HGNC:14820]	protein_coding	343406	0	NA	NA	NA	NA	NA	Huh75	IFNA	Huh75	Mock
ENSG00000236656	AL365440.2	1	novel transcript	lncRNA	NA	0	NA	NA	NA	NA	NA	Calu3	IFNA	Calu3	Mock
ENSG00000236656	AL365440.2	1	novel transcript	lncRNA	NA	0	NA	NA	NA	NA	NA	Huh75	IFNA	Huh75	Mock
ENSG00000198703	OR10R3P	1	olfactory receptor family 10 subfamily R member 3 pseudogene [Source:HGNC Symbol;Acc:HGNC:14829]	unprocessed_pseudogene	NA	0	NA	NA	NA	NA	NA	Calu3	IFNA	Calu3	Mock
ENSG00000198703	OR10R3P	1	olfactory receptor family 10 subfamily R member 3 pseudogene [Source:HGNC Symbol;Acc:HGNC:14829]	unprocessed_pseudogene	NA	0	NA	NA	NA	NA	NA	Huh75	IFNA	Huh75	Mock
ENSG00000227445	OR10R1P	1	olfactory receptor family 10 subfamily R member 1 pseudogene [Source:HGNC Symbol;Acc:HGNC:14813]	unprocessed_pseudogene	NA	0	NA	NA	NA	NA	NA	Calu3	IFNA	Calu3	Mock
ENSG00000227445	OR10R1P	1	olfactory receptor family 10 subfamily R member 1 pseudogene [Source:HGNC Symbol;Acc:HGNC:14813]	unprocessed_pseudogene	NA	0	NA	NA	NA	NA	NA	Huh75	IFNA	Huh75	Mock
ENSG00000231434	AL365440.1	1	heat shock 90kDa protein 1, alpha (HSPCA) pseudogene	processed_pseudogene	NA	0.289111	-1.77856	8.22751	-0.216173	0.828853	NA	Calu3	IFNA	Calu3	Mock
ENSG00000231434	AL365440.1	1	heat shock 90kDa protein 1, alpha (HSPCA) pseudogene	processed_pseudogene	NA	0.289111	0.848458	8.24541	0.102901	0.918042	NA	Huh75	IFNA	Huh75	Mock
ENSG00000197532	OR6Y1	1	olfactory receptor family 6 subfamily Y member 1 [Source:HGNC Symbol;Acc:HGNC:14823]	protein_coding	391112	0	NA	NA	NA	NA	NA	Calu3	IFNA	Calu3	Mock
ENSG00000197532	OR6Y1	1	olfactory receptor family 6 subfamily Y member 1 [Source:HGNC Symbol;Acc:HGNC:14823]	protein_coding	391112	0	NA	NA	NA	NA	NA	Huh75	IFNA	Huh75	Mock
ENSG00000186440	OR6P1	1	olfactory receptor family 6 subfamily P member 1 [Source:HGNC Symbol;Acc:HGNC:15036]	protein_coding	128366	0	NA	NA	NA	NA	NA	Calu3	IFNA	Calu3	Mock
ENSG00000186440	OR6P1	1	olfactory receptor family 6 subfamily P member 1 [Source:HGNC Symbol;Acc:HGNC:15036]	protein_coding	128366	0	NA	NA	NA	NA	NA	Huh75	IFNA	Huh75	Mock
ENSG00000279111	OR10X1	1	olfactory receptor family 10 subfamily X member 1 (gene/pseudogene) [Source:HGNC Symbol;Acc:HGNC:14995]	protein_coding	128367	0	NA	NA	NA	NA	NA	Calu3	IFNA	Calu3	Mock
ENSG00000279111	OR10X1	1	olfactory receptor family 10 subfamily X member 1 (gene/pseudogene) [Source:HGNC Symbol;Acc:HGNC:14995]	protein_coding	128367	0	NA	NA	NA	NA	NA	Huh75	IFNA	Huh75	Mock
ENSG00000198967	OR10Z1	1	olfactory receptor family 10 subfamily Z member 1 [Source:HGNC Symbol;Acc:HGNC:14996]	protein_coding	128368	0.276183	0	8.24541	0	1	NA	Calu3	IFNA	Calu3	Mock
ENSG00000198967	OR10Z1	1	olfactory receptor family 10 subfamily Z member 1 [Source:HGNC Symbol;Acc:HGNC:14996]	protein_coding	128368	0.276183	0	8.24541	0	1	NA	Huh75	IFNA	Huh75	Mock
ENSG00000163554	SPTA1	1	spectrin alpha, erythrocytic 1 [Source:HGNC Symbol;Acc:HGNC:11272]	protein_coding	6708	7.86349	0.91092	0.904178	1.00746	0.313715	0.760706	Calu3	IFNA	Calu3	Mock
ENSG00000163554	SPTA1	1	spectrin alpha, erythrocytic 1 [Source:HGNC Symbol;Acc:HGNC:11272]	protein_coding	6708	7.86349	0	1.74931	0	1	NA	Huh75	IFNA	Huh75	Mock
ENSG00000231237	OR6K1P	1	olfactory receptor family 6 subfamily K member 1 pseudogene [Source:HGNC Symbol;Acc:HGNC:15028]	unprocessed_pseudogene	NA	0	NA	NA	NA	NA	NA	Calu3	IFNA	Calu3	Mock
ENSG00000231237	OR6K1P	1	olfactory receptor family 6 subfamily K member 1 pseudogene [Source:HGNC Symbol;Acc:HGNC:15028]	unprocessed_pseudogene	NA	0	NA	NA	NA	NA	NA	Huh75	IFNA	Huh75	Mock
ENSG00000196171	OR6K2	1	olfactory receptor family 6 subfamily K member 2 [Source:HGNC Symbol;Acc:HGNC:15029]	protein_coding	81448	0.061447	0	8.24541	0	1	NA	Calu3	IFNA	Calu3	Mock
ENSG00000196171	OR6K2	1	olfactory receptor family 6 subfamily K member 2 [Source:HGNC Symbol;Acc:HGNC:15029]	protein_coding	81448	0.061447	0	8.24541	0	1	NA	Huh75	IFNA	Huh75	Mock
ENSG00000203757	OR6K3	1	olfactory receptor family 6 subfamily K member 3 [Source:HGNC Symbol;Acc:HGNC:15030]	protein_coding	391114	0	NA	NA	NA	NA	NA	Calu3	IFNA	Calu3	Mock
ENSG00000203757	OR6K3	1	olfactory receptor family 6 subfamily K member 3 [Source:HGNC Symbol;Acc:HGNC:15030]	protein_coding	391114	0	NA	NA	NA	NA	NA	Huh75	IFNA	Huh75	Mock
ENSG00000180437	OR6K4P	1	olfactory receptor family 6 subfamily K member 4 pseudogene [Source:HGNC Symbol;Acc:HGNC:15031]	unprocessed_pseudogene	NA	0	NA	NA	NA	NA	NA	Calu3	IFNA	Calu3	Mock
ENSG00000180437	OR6K4P	1	olfactory receptor family 6 subfamily K member 4 pseudogene [Source:HGNC Symbol;Acc:HGNC:15031]	unprocessed_pseudogene	NA	0	NA	NA	NA	NA	NA	Huh75	IFNA	Huh75	Mock
ENSG00000226949	OR6K5P	1	olfactory receptor family 6 subfamily K member 5 pseudogene [Source:HGNC Symbol;Acc:HGNC:15032]	unprocessed_pseudogene	NA	0	NA	NA	NA	NA	NA	Calu3	IFNA	Calu3	Mock
ENSG00000226949	OR6K5P	1	olfactory receptor family 6 subfamily K member 5 pseudogene [Source:HGNC Symbol;Acc:HGNC:15032]	unprocessed_pseudogene	NA	0	NA	NA	NA	NA	NA	Huh75	IFNA	Huh75	Mock
ENSG00000197403	OR6N1	1	olfactory receptor family 6 subfamily N member 1 [Source:HGNC Symbol;Acc:HGNC:15034]	protein_coding	128372	0	NA	NA	NA	NA	NA	Calu3	IFNA	Calu3	Mock
ENSG00000197403	OR6N1	1	olfactory receptor family 6 subfamily N member 1 [Source:HGNC Symbol;Acc:HGNC:15034]	protein_coding	128372	0	NA	NA	NA	NA	NA	Huh75	IFNA	Huh75	Mock
ENSG00000180433	OR6K6	1	olfactory receptor family 6 subfamily K member 6 [Source:HGNC Symbol;Acc:HGNC:15033]	protein_coding	128371	0	NA	NA	NA	NA	NA	Calu3	IFNA	Calu3	Mock
ENSG00000180433	OR6K6	1	olfactory receptor family 6 subfamily K member 6 [Source:HGNC Symbol;Acc:HGNC:15033]	protein_coding	128371	0	NA	NA	NA	NA	NA	Huh75	IFNA	Huh75	Mock
ENSG00000188340	OR6N2	1	olfactory receptor family 6 subfamily N member 2 [Source:HGNC Symbol;Acc:HGNC:15035]	protein_coding	81442	0.021733	0	8.24541	0	1	NA	Calu3	IFNA	Calu3	Mock
ENSG00000188340	OR6N2	1	olfactory receptor family 6 subfamily N member 2 [Source:HGNC Symbol;Acc:HGNC:15035]	protein_coding	81442	0.021733	0	8.24541	0	1	NA	Huh75	IFNA	Huh75	Mock
ENSG00000229724	OR2AQ1P	1	olfactory receptor family 2 subfamily AQ member 1 pseudogene [Source:HGNC Symbol;Acc:HGNC:15003]	unprocessed_pseudogene	NA	0	NA	NA	NA	NA	NA	Calu3	IFNA	Calu3	Mock
ENSG00000229724	OR2AQ1P	1	olfactory receptor family 2 subfamily AQ member 1 pseudogene [Source:HGNC Symbol;Acc:HGNC:15003]	unprocessed_pseudogene	NA	0	NA	NA	NA	NA	NA	Huh75	IFNA	Huh75	Mock
ENSG00000180409	OR10AA1P	1	olfactory receptor family 10 subfamily AA member 1 pseudogene [Source:HGNC Symbol;Acc:HGNC:14989]	unprocessed_pseudogene	NA	0	NA	NA	NA	NA	NA	Calu3	IFNA	Calu3	Mock
ENSG00000180409	OR10AA1P	1	olfactory receptor family 10 subfamily AA member 1 pseudogene [Source:HGNC Symbol;Acc:HGNC:14989]	unprocessed_pseudogene	NA	0	NA	NA	NA	NA	NA	Huh75	IFNA	Huh75	Mock
ENSG00000163563	MNDA	1	myeloid cell nuclear differentiation antigen [Source:HGNC Symbol;Acc:HGNC:7183]	protein_coding	4332	0	NA	NA	NA	NA	NA	Calu3	IFNA	Calu3	Mock
ENSG00000163563	MNDA	1	myeloid cell nuclear differentiation antigen [Source:HGNC Symbol;Acc:HGNC:7183]	protein_coding	4332	0	NA	NA	NA	NA	NA	Huh75	IFNA	Huh75	Mock
ENSG00000229849	PYHIN5P	1	pyrin and HIN domain family member 5, pseudogene [Source:HGNC Symbol;Acc:HGNC:51820]	unprocessed_pseudogene	NA	0	NA	NA	NA	NA	NA	Calu3	IFNA	Calu3	Mock
ENSG00000229849	PYHIN5P	1	pyrin and HIN domain family member 5, pseudogene [Source:HGNC Symbol;Acc:HGNC:51820]	unprocessed_pseudogene	NA	0	NA	NA	NA	NA	NA	Huh75	IFNA	Huh75	Mock
ENSG00000163564	PYHIN1	1	pyrin and HIN domain family member 1 [Source:HGNC Symbol;Acc:HGNC:28894]	protein_coding	149628	0	NA	NA	NA	NA	NA	Calu3	IFNA	Calu3	Mock
ENSG00000163564	PYHIN1	1	pyrin and HIN domain family member 1 [Source:HGNC Symbol;Acc:HGNC:28894]	protein_coding	149628	0	NA	NA	NA	NA	NA	Huh75	IFNA	Huh75	Mock
ENSG00000163565	IFI16	1	interferon gamma inducible protein 16 [Source:HGNC Symbol;Acc:HGNC:5395]	protein_coding	3428	455.953	4.00582	0.145013	27.6238	5.75729e-168	3.62486e-165	Calu3	IFNA	Calu3	Mock
ENSG00000163565	IFI16	1	interferon gamma inducible protein 16 [Source:HGNC Symbol;Acc:HGNC:5395]	protein_coding	3428	455.953	5.82726	1.21029	4.81478	1.47365e-06	5.32861e-05	Huh75	IFNA	Huh75	Mock
ENSG00000163568	AIM2	1	absent in melanoma 2 [Source:HGNC Symbol;Acc:HGNC:357]	protein_coding	9447	2.14609	0	8.24541	0	1	NA	Calu3	IFNA	Calu3	Mock
ENSG00000163568	AIM2	1	absent in melanoma 2 [Source:HGNC Symbol;Acc:HGNC:357]	protein_coding	9447	2.14609	0	8.24541	0	1	NA	Huh75	IFNA	Huh75	Mock
ENSG00000233473	RAD1P2	1	RAD1 pseudogene 2 [Source:HGNC Symbol;Acc:HGNC:49480]	processed_pseudogene	NA	0	NA	NA	NA	NA	NA	Calu3	IFNA	Calu3	Mock
ENSG00000233473	RAD1P2	1	RAD1 pseudogene 2 [Source:HGNC Symbol;Acc:HGNC:49480]	processed_pseudogene	NA	0	NA	NA	NA	NA	NA	Huh75	IFNA	Huh75	Mock
ENSG00000162706	CADM3	1	cell adhesion molecule 3 [Source:HGNC Symbol;Acc:HGNC:17601]	protein_coding	57863	0	NA	NA	NA	NA	NA	Calu3	IFNA	Calu3	Mock
ENSG00000162706	CADM3	1	cell adhesion molecule 3 [Source:HGNC Symbol;Acc:HGNC:17601]	protein_coding	57863	0	NA	NA	NA	NA	NA	Huh75	IFNA	Huh75	Mock
ENSG00000222552	RNA5SP60	1	RNA, 5S ribosomal pseudogene 60 [Source:HGNC Symbol;Acc:HGNC:42837]	rRNA_pseudogene	NA	0	NA	NA	NA	NA	NA	Calu3	IFNA	Calu3	Mock
ENSG00000222552	RNA5SP60	1	RNA, 5S ribosomal pseudogene 60 [Source:HGNC Symbol;Acc:HGNC:42837]	rRNA_pseudogene	NA	0	NA	NA	NA	NA	NA	Huh75	IFNA	Huh75	Mock
ENSG00000225670	CADM3-AS1	1	CADM3 antisense RNA 1 [Source:HGNC Symbol;Acc:HGNC:40812]	lncRNA	NA	0.0847781	0	8.24541	0	1	NA	Calu3	IFNA	Calu3	Mock
ENSG00000225670	CADM3-AS1	1	CADM3 antisense RNA 1 [Source:HGNC Symbol;Acc:HGNC:40812]	lncRNA	NA	0.0847781	0	8.24541	0	1	NA	Huh75	IFNA	Huh75	Mock
ENSG00000213088	ACKR1	1	atypical chemokine receptor 1 (Duffy blood group) [Source:HGNC Symbol;Acc:HGNC:4035]	protein_coding	2532	0	NA	NA	NA	NA	NA	Calu3	IFNA	Calu3	Mock
ENSG00000213088	ACKR1	1	atypical chemokine receptor 1 (Duffy blood group) [Source:HGNC Symbol;Acc:HGNC:4035]	protein_coding	2532	0	NA	NA	NA	NA	NA	Huh75	IFNA	Huh75	Mock
ENSG00000215846	MPTX1	1	mucosal pentraxin 1 (pseudogene) [Source:HGNC Symbol;Acc:HGNC:48364]	processed_pseudogene	NA	0	NA	NA	NA	NA	NA	Calu3	IFNA	Calu3	Mock
ENSG00000215846	MPTX1	1	mucosal pentraxin 1 (pseudogene) [Source:HGNC Symbol;Acc:HGNC:48364]	processed_pseudogene	NA	0	NA	NA	NA	NA	NA	Huh75	IFNA	Huh75	Mock
ENSG00000248642	OR10J2P	1	olfactory receptor family 10 subfamily J member 2 pseudogene [Source:HGNC Symbol;Acc:HGNC:14991]	unprocessed_pseudogene	NA	0	NA	NA	NA	NA	NA	Calu3	IFNA	Calu3	Mock
ENSG00000248642	OR10J2P	1	olfactory receptor family 10 subfamily J member 2 pseudogene [Source:HGNC Symbol;Acc:HGNC:14991]	unprocessed_pseudogene	NA	0	NA	NA	NA	NA	NA	Huh75	IFNA	Huh75	Mock
ENSG00000179639	FCER1A	1	Fc fragment of IgE receptor Ia [Source:HGNC Symbol;Acc:HGNC:3609]	protein_coding	2205	0.0642163	0	8.24541	0	1	NA	Calu3	IFNA	Calu3	Mock
ENSG00000179639	FCER1A	1	Fc fragment of IgE receptor Ia [Source:HGNC Symbol;Acc:HGNC:3609]	protein_coding	2205	0.0642163	-1.94148	8.22568	-0.236027	0.813412	NA	Huh75	IFNA	Huh75	Mock
ENSG00000196266	OR10J3	1	olfactory receptor family 10 subfamily J member 3 [Source:HGNC Symbol;Acc:HGNC:14992]	polymorphic_pseudogene	441911	0	NA	NA	NA	NA	NA	Calu3	IFNA	Calu3	Mock
ENSG00000196266	OR10J3	1	olfactory receptor family 10 subfamily J member 3 [Source:HGNC Symbol;Acc:HGNC:14992]	polymorphic_pseudogene	441911	0	NA	NA	NA	NA	NA	Huh75	IFNA	Huh75	Mock
ENSG00000228560	AL513323.1	1	novel transcript	lncRNA	NA	0	NA	NA	NA	NA	NA	Calu3	IFNA	Calu3	Mock
ENSG00000228560	AL513323.1	1	novel transcript	lncRNA	NA	0	NA	NA	NA	NA	NA	Huh75	IFNA	Huh75	Mock
ENSG00000248442	OR10J7P	1	olfactory receptor family 10 subfamily J member 7 pseudogene [Source:HGNC Symbol;Acc:HGNC:19637]	unitary_pseudogene	NA	0	NA	NA	NA	NA	NA	Calu3	IFNA	Calu3	Mock
ENSG00000248442	OR10J7P	1	olfactory receptor family 10 subfamily J member 7 pseudogene [Source:HGNC Symbol;Acc:HGNC:19637]	unitary_pseudogene	NA	0	NA	NA	NA	NA	NA	Huh75	IFNA	Huh75	Mock
ENSG00000251686	OR10J8P	1	olfactory receptor family 10 subfamily J member 8 pseudogene [Source:HGNC Symbol;Acc:HGNC:19638]	unprocessed_pseudogene	NA	0	NA	NA	NA	NA	NA	Calu3	IFNA	Calu3	Mock
ENSG00000251686	OR10J8P	1	olfactory receptor family 10 subfamily J member 8 pseudogene [Source:HGNC Symbol;Acc:HGNC:19638]	unprocessed_pseudogene	NA	0	NA	NA	NA	NA	NA	Huh75	IFNA	Huh75	Mock
ENSG00000249197	OR10J9P	1	olfactory receptor family 10 subfamily J member 9 pseudogene [Source:HGNC Symbol;Acc:HGNC:19639]	unprocessed_pseudogene	NA	0	NA	NA	NA	NA	NA	Calu3	IFNA	Calu3	Mock
ENSG00000249197	OR10J9P	1	olfactory receptor family 10 subfamily J member 9 pseudogene [Source:HGNC Symbol;Acc:HGNC:19639]	unprocessed_pseudogene	NA	0	NA	NA	NA	NA	NA	Huh75	IFNA	Huh75	Mock
ENSG00000249730	OR10J4	1	olfactory receptor family 10 subfamily J member 4 (gene/pseudogene) [Source:HGNC Symbol;Acc:HGNC:15408]	polymorphic_pseudogene	391121	0	NA	NA	NA	NA	NA	Calu3	IFNA	Calu3	Mock
ENSG00000249730	OR10J4	1	olfactory receptor family 10 subfamily J member 4 (gene/pseudogene) [Source:HGNC Symbol;Acc:HGNC:15408]	polymorphic_pseudogene	391121	0	NA	NA	NA	NA	NA	Huh75	IFNA	Huh75	Mock
ENSG00000196184	OR10J1	1	olfactory receptor family 10 subfamily J member 1 [Source:HGNC Symbol;Acc:HGNC:8175]	protein_coding	26476	0.0204228	0	8.24541	0	1	NA	Calu3	IFNA	Calu3	Mock
ENSG00000196184	OR10J1	1	olfactory receptor family 10 subfamily J member 1 [Source:HGNC Symbol;Acc:HGNC:8175]	protein_coding	26476	0.0204228	0	8.24541	0	1	NA	Huh75	IFNA	Huh75	Mock
ENSG00000224943	LINC02819	1	long intergenic non-protein coding RNA 2819 [Source:HGNC Symbol;Acc:HGNC:54350]	lncRNA	NA	0	NA	NA	NA	NA	NA	Calu3	IFNA	Calu3	Mock
ENSG00000224943	LINC02819	1	long intergenic non-protein coding RNA 2819 [Source:HGNC Symbol;Acc:HGNC:54350]	lncRNA	NA	0	NA	NA	NA	NA	NA	Huh75	IFNA	Huh75	Mock
ENSG00000184155	OR10J5	1	olfactory receptor family 10 subfamily J member 5 [Source:HGNC Symbol;Acc:HGNC:14993]	protein_coding	127385	0	NA	NA	NA	NA	NA	Calu3	IFNA	Calu3	Mock
ENSG00000184155	OR10J5	1	olfactory receptor family 10 subfamily J member 5 [Source:HGNC Symbol;Acc:HGNC:14993]	protein_coding	127385	0	NA	NA	NA	NA	NA	Huh75	IFNA	Huh75	Mock
ENSG00000231100	AL606752.1	1	amyloid P component, serum (APCS) pseudogene	unprocessed_pseudogene	NA	0.317501	0	7.31681	0	1	NA	Calu3	IFNA	Calu3	Mock
ENSG00000231100	AL606752.1	1	amyloid P component, serum (APCS) pseudogene	unprocessed_pseudogene	NA	0.317501	-0.113307	7.31681	-0.0154858	0.987645	NA	Huh75	IFNA	Huh75	Mock
ENSG00000271890	OR10AE1P	1	olfactory receptor family 10 subfamily AE member 1 pseudogene [Source:HGNC Symbol;Acc:HGNC:14990]	unprocessed_pseudogene	NA	0	NA	NA	NA	NA	NA	Calu3	IFNA	Calu3	Mock
ENSG00000271890	OR10AE1P	1	olfactory receptor family 10 subfamily AE member 1 pseudogene [Source:HGNC Symbol;Acc:HGNC:14990]	unprocessed_pseudogene	NA	0	NA	NA	NA	NA	NA	Huh75	IFNA	Huh75	Mock
ENSG00000132703	APCS	1	amyloid P component, serum [Source:HGNC Symbol;Acc:HGNC:584]	protein_coding	325	34.0743	0.00123554	1.20872	0.00102219	0.999184	1	Calu3	IFNA	Calu3	Mock
ENSG00000132703	APCS	1	amyloid P component, serum [Source:HGNC Symbol;Acc:HGNC:584]	protein_coding	325	34.0743	-1.39516	0.321752	-4.33613	1.45013e-05	0.000402889	Huh75	IFNA	Huh75	Mock
ENSG00000158731	OR10J6P	1	olfactory receptor family 10 subfamily J member 6 pseudogene [Source:HGNC Symbol;Acc:HGNC:14994]	unprocessed_pseudogene	NA	0.0894928	0	8.24541	0	1	NA	Calu3	IFNA	Calu3	Mock
ENSG00000158731	OR10J6P	1	olfactory receptor family 10 subfamily J member 6 pseudogene [Source:HGNC Symbol;Acc:HGNC:14994]	unprocessed_pseudogene	NA	0.0894928	-1.07507	8.24541	-0.130384	0.896263	NA	Huh75	IFNA	Huh75	Mock
ENSG00000276632	AL445528.2	1	elastin microfibril interfacer 2 (EMILIN2) pseudogene	processed_pseudogene	NA	0	NA	NA	NA	NA	NA	Calu3	IFNA	Calu3	Mock
ENSG00000276632	AL445528.2	1	elastin microfibril interfacer 2 (EMILIN2) pseudogene	processed_pseudogene	NA	0	NA	NA	NA	NA	NA	Huh75	IFNA	Huh75	Mock
ENSG00000223603	CRPP1	1	C-reactive protein pseudogene 1 [Source:HGNC Symbol;Acc:HGNC:2368]	unprocessed_pseudogene	NA	0	NA	NA	NA	NA	NA	Calu3	IFNA	Calu3	Mock
ENSG00000223603	CRPP1	1	C-reactive protein pseudogene 1 [Source:HGNC Symbol;Acc:HGNC:2368]	unprocessed_pseudogene	NA	0	NA	NA	NA	NA	NA	Huh75	IFNA	Huh75	Mock
ENSG00000132693	CRP	1	C-reactive protein [Source:HGNC Symbol;Acc:HGNC:2367]	protein_coding	1401	1.4902	-2.50423	1.79283	-1.3968	0.162473	NA	Calu3	IFNA	Calu3	Mock
ENSG00000132693	CRP	1	C-reactive protein [Source:HGNC Symbol;Acc:HGNC:2367]	protein_coding	1401	1.4902	0.250841	1.41685	0.177041	0.859476	NA	Huh75	IFNA	Huh75	Mock
ENSG00000235226	AL445528.1	1	ribosomal protein L27 (RPL27) pseudogene	processed_pseudogene	NA	0	NA	NA	NA	NA	NA	Calu3	IFNA	Calu3	Mock
ENSG00000235226	AL445528.1	1	ribosomal protein L27 (RPL27) pseudogene	processed_pseudogene	NA	0	NA	NA	NA	NA	NA	Huh75	IFNA	Huh75	Mock
ENSG00000158716	DUSP23	1	dual specificity phosphatase 23 [Source:HGNC Symbol;Acc:HGNC:21480]	protein_coding	54935	31.6361	-0.216567	0.29871	-0.725005	0.468449	0.855087	Calu3	IFNA	Calu3	Mock
ENSG00000158716	DUSP23	1	dual specificity phosphatase 23 [Source:HGNC Symbol;Acc:HGNC:21480]	protein_coding	54935	31.6361	3.33284	1.3411	2.48516	0.0129495	0.0875517	Huh75	IFNA	Huh75	Mock
ENSG00000181036	FCRL6	1	Fc receptor like 6 [Source:HGNC Symbol;Acc:HGNC:31910]	protein_coding	343413	0.143376	0	8.24541	0	1	NA	Calu3	IFNA	Calu3	Mock
ENSG00000181036	FCRL6	1	Fc receptor like 6 [Source:HGNC Symbol;Acc:HGNC:31910]	protein_coding	343413	0.143376	0	8.24541	0	1	NA	Huh75	IFNA	Huh75	Mock
ENSG00000158714	SLAMF8	1	SLAM family member 8 [Source:HGNC Symbol;Acc:HGNC:21391]	protein_coding	56833	0.0191281	0	8.24541	0	1	NA	Calu3	IFNA	Calu3	Mock
ENSG00000158714	SLAMF8	1	SLAM family member 8 [Source:HGNC Symbol;Acc:HGNC:21391]	protein_coding	56833	0.0191281	0	8.24541	0	1	NA	Huh75	IFNA	Huh75	Mock
ENSG00000256029	AL590560.2	1	novel protein	protein_coding	NA	1.02819	0.0258422	2.12447	0.0121641	0.990295	NA	Calu3	IFNA	Calu3	Mock
ENSG00000256029	AL590560.2	1	novel protein	protein_coding	NA	1.02819	-0.113309	2.60063	-0.0435699	0.965247	NA	Huh75	IFNA	Huh75	Mock
ENSG00000188004	SNHG28	1	small nucleolar RNA host gene 28 [Source:HGNC Symbol;Acc:HGNC:27647]	lncRNA	284677	0	NA	NA	NA	NA	NA	Calu3	IFNA	Calu3	Mock
ENSG00000188004	SNHG28	1	small nucleolar RNA host gene 28 [Source:HGNC Symbol;Acc:HGNC:27647]	lncRNA	284677	0	NA	NA	NA	NA	NA	Huh75	IFNA	Huh75	Mock
ENSG00000212161	AL590560.1	1		snoRNA	NA	0	NA	NA	NA	NA	NA	Calu3	IFNA	Calu3	Mock
ENSG00000212161	AL590560.1	1		snoRNA	NA	0	NA	NA	NA	NA	NA	Huh75	IFNA	Huh75	Mock
ENSG00000243284	VSIG8	1	V-set and immunoglobulin domain containing 8 [Source:HGNC Symbol;Acc:HGNC:32063]	protein_coding	391123	0.155057	0	8.24541	0	1	NA	Calu3	IFNA	Calu3	Mock
ENSG00000243284	VSIG8	1	V-set and immunoglobulin domain containing 8 [Source:HGNC Symbol;Acc:HGNC:32063]	protein_coding	391123	0.155057	0	8.24541	0	1	NA	Huh75	IFNA	Huh75	Mock
ENSG00000272668	AL590560.3	1	uncharacterized LOC107985216 [Source:NCBI gene (formerly Entrezgene);Acc:107985216]	lncRNA	107985216	4.27557	0.511366	1.08676	0.470543	0.637967	NA	Calu3	IFNA	Calu3	Mock
ENSG00000272668	AL590560.3	1	uncharacterized LOC107985216 [Source:NCBI gene (formerly Entrezgene);Acc:107985216]	lncRNA	107985216	4.27557	0.811187	1.84649	0.439313	0.660435	NA	Huh75	IFNA	Huh75	Mock
ENSG00000213085	CFAP45	1	cilia and flagella associated protein 45 [Source:HGNC Symbol;Acc:HGNC:17229]	protein_coding	25790	26.1506	-0.144472	0.32757	-0.441041	0.659183	0.928271	Calu3	IFNA	Calu3	Mock
ENSG00000213085	CFAP45	1	cilia and flagella associated protein 45 [Source:HGNC Symbol;Acc:HGNC:17229]	protein_coding	25790	26.1506	-0.413893	0.419533	-0.986557	0.32386	0.610613	Huh75	IFNA	Huh75	Mock
ENSG00000266458	MIR4259	1	microRNA 4259 [Source:HGNC Symbol;Acc:HGNC:38309]	miRNA	100422852	0.0841754	0	8.24541	0	1	NA	Calu3	IFNA	Calu3	Mock
ENSG00000266458	MIR4259	1	microRNA 4259 [Source:HGNC Symbol;Acc:HGNC:38309]	miRNA	100422852	0.0841754	0	8.24541	0	1	NA	Huh75	IFNA	Huh75	Mock
ENSG00000279430	AL590560.4	1	novel transcript	TEC	NA	1.05053	0.30615	2.38542	0.128342	0.897878	NA	Calu3	IFNA	Calu3	Mock
ENSG00000279430	AL590560.4	1	novel transcript	TEC	NA	1.05053	0	2.68641	0	1	NA	Huh75	IFNA	Huh75	Mock
ENSG00000158710	TAGLN2	1	transgelin 2 [Source:HGNC Symbol;Acc:HGNC:11554]	protein_coding	8407	9864.59	-0.345488	0.109085	-3.16715	0.0015394	0.0325451	Calu3	IFNA	Calu3	Mock
ENSG00000158710	TAGLN2	1	transgelin 2 [Source:HGNC Symbol;Acc:HGNC:11554]	protein_coding	8407	9864.59	-0.321206	0.109291	-2.93901	0.00329261	0.0334385	Huh75	IFNA	Huh75	Mock
ENSG00000085552	IGSF9	1	immunoglobulin superfamily member 9 [Source:HGNC Symbol;Acc:HGNC:18132]	protein_coding	57549	58.4013	-0.78451	0.253139	-3.09913	0.00194091	0.0386559	Calu3	IFNA	Calu3	Mock
ENSG00000085552	IGSF9	1	immunoglobulin superfamily member 9 [Source:HGNC Symbol;Acc:HGNC:18132]	protein_coding	57549	58.4013	-0.214195	0.314706	-0.68062	0.496112	0.751916	Huh75	IFNA	Huh75	Mock
ENSG00000162723	SLAMF9	1	SLAM family member 9 [Source:HGNC Symbol;Acc:HGNC:18430]	protein_coding	89886	0.491998	0.97152	4.65379	0.208759	0.834636	NA	Calu3	IFNA	Calu3	Mock
ENSG00000162723	SLAMF9	1	SLAM family member 9 [Source:HGNC Symbol;Acc:HGNC:18430]	protein_coding	89886	0.491998	2.42088	4.57425	0.52924	0.596639	NA	Huh75	IFNA	Huh75	Mock
ENSG00000224259	LINC01133	1	long intergenic non-protein coding RNA 1133 [Source:HGNC Symbol;Acc:HGNC:49447]	lncRNA	NA	0.974021	-0.346927	2.08558	-0.166345	0.867885	NA	Calu3	IFNA	Calu3	Mock
ENSG00000224259	LINC01133	1	long intergenic non-protein coding RNA 1133 [Source:HGNC Symbol;Acc:HGNC:49447]	lncRNA	NA	0.974021	2.19855	2.30632	0.953271	0.340453	NA	Huh75	IFNA	Huh75	Mock
ENSG00000273933	AL513485.1	1	Fc receptor-like 6 (FCRL6) pseudogene	unprocessed_pseudogene	NA	0.133441	0	8.24541	0	1	NA	Calu3	IFNA	Calu3	Mock
ENSG00000273933	AL513485.1	1	Fc receptor-like 6 (FCRL6) pseudogene	unprocessed_pseudogene	NA	0.133441	0	8.24541	0	1	NA	Huh75	IFNA	Huh75	Mock
ENSG00000177807	KCNJ10	1	potassium inwardly rectifying channel subfamily J member 10 [Source:HGNC Symbol;Acc:HGNC:6256]	protein_coding	3766	4.3298	0.733156	1.01475	0.7225	0.469987	NA	Calu3	IFNA	Calu3	Mock
ENSG00000177807	KCNJ10	1	potassium inwardly rectifying channel subfamily J member 10 [Source:HGNC Symbol;Acc:HGNC:6256]	protein_coding	3766	4.3298	1.27144	1.11458	1.14074	0.25398	NA	Huh75	IFNA	Huh75	Mock
ENSG00000237409	AL513302.1	1	ribosomal protein L27a (RPL27A) pseudogene	processed_pseudogene	NA	0.35629	0	8.24021	0	1	NA	Calu3	IFNA	Calu3	Mock
ENSG00000237409	AL513302.1	1	ribosomal protein L27a (RPL27A) pseudogene	processed_pseudogene	NA	0.35629	0	8.24021	0	1	NA	Huh75	IFNA	Huh75	Mock
ENSG00000143315	PIGM	1	phosphatidylinositol glycan anchor biosynthesis class M [Source:HGNC Symbol;Acc:HGNC:18858]	protein_coding	93183	474.73	-0.126685	0.10532	-1.20286	0.229031	0.683104	Calu3	IFNA	Calu3	Mock
ENSG00000143315	PIGM	1	phosphatidylinositol glycan anchor biosynthesis class M [Source:HGNC Symbol;Acc:HGNC:18858]	protein_coding	93183	474.73	-0.0301613	0.113579	-0.265554	0.790583	0.927424	Huh75	IFNA	Huh75	Mock
ENSG00000225279	AL121987.1	1	novel transcript	lncRNA	NA	0.401996	3.54455	8.18082	0.433275	0.664815	NA	Calu3	IFNA	Calu3	Mock
ENSG00000225279	AL121987.1	1	novel transcript	lncRNA	NA	0.401996	0	8.24541	0	1	NA	Huh75	IFNA	Huh75	Mock
ENSG00000162728	KCNJ9	1	potassium inwardly rectifying channel subfamily J member 9 [Source:HGNC Symbol;Acc:HGNC:6270]	protein_coding	3765	1.49967	-0.781581	1.99419	-0.391929	0.695111	NA	Calu3	IFNA	Calu3	Mock
ENSG00000162728	KCNJ9	1	potassium inwardly rectifying channel subfamily J member 9 [Source:HGNC Symbol;Acc:HGNC:6270]	protein_coding	3765	1.49967	2.39566	2.30684	1.0385	0.299038	NA	Huh75	IFNA	Huh75	Mock
ENSG00000162729	IGSF8	1	immunoglobulin superfamily member 8 [Source:HGNC Symbol;Acc:HGNC:17813]	protein_coding	93185	688.124	0.330699	0.154499	2.14047	0.0323171	0.269788	Calu3	IFNA	Calu3	Mock
ENSG00000162729	IGSF8	1	immunoglobulin superfamily member 8 [Source:HGNC Symbol;Acc:HGNC:17813]	protein_coding	93185	688.124	0.0187914	0.153832	0.122156	0.902776	0.978811	Huh75	IFNA	Huh75	Mock
ENSG00000018625	ATP1A2	1	ATPase Na+/K+ transporting subunit alpha 2 [Source:HGNC Symbol;Acc:HGNC:800]	protein_coding	477	11.4241	-0.952061	1.71331	-0.555687	0.578425	0.893646	Calu3	IFNA	Calu3	Mock
ENSG00000018625	ATP1A2	1	ATPase Na+/K+ transporting subunit alpha 2 [Source:HGNC Symbol;Acc:HGNC:800]	protein_coding	477	11.4241	-0.0593147	0.470671	-0.126022	0.899715	0.976861	Huh75	IFNA	Huh75	Mock
ENSG00000132681	ATP1A4	1	ATPase Na+/K+ transporting subunit alpha 4 [Source:HGNC Symbol;Acc:HGNC:14073]	protein_coding	480	1.27503	-1.17114	2.12602	-0.550861	0.581729	NA	Calu3	IFNA	Calu3	Mock
ENSG00000132681	ATP1A4	1	ATPase Na+/K+ transporting subunit alpha 4 [Source:HGNC Symbol;Acc:HGNC:14073]	protein_coding	480	1.27503	-0.231583	2.02826	-0.114178	0.909097	NA	Huh75	IFNA	Huh75	Mock
ENSG00000143318	CASQ1	1	calsequestrin 1 [Source:HGNC Symbol;Acc:HGNC:1512]	protein_coding	844	3.09437	0	1.92476	0	1	NA	Calu3	IFNA	Calu3	Mock
ENSG00000143318	CASQ1	1	calsequestrin 1 [Source:HGNC Symbol;Acc:HGNC:1512]	protein_coding	844	3.09437	0.203419	1.14193	0.178135	0.858617	NA	Huh75	IFNA	Huh75	Mock
ENSG00000227741	AL121987.2	1	novel transcript	lncRNA	729867	13.6906	-0.34578	0.552749	-0.625564	0.531601	0.88207	Calu3	IFNA	Calu3	Mock
ENSG00000227741	AL121987.2	1	novel transcript	lncRNA	729867	13.6906	-0.144357	0.49304	-0.29279	0.769683	0.916127	Huh75	IFNA	Huh75	Mock
ENSG00000162734	PEA15	1	proliferation and apoptosis adaptor protein 15 [Source:HGNC Symbol;Acc:HGNC:8822]	protein_coding	8682	1691.98	-0.205686	0.136286	-1.50923	0.131241	0.536229	Calu3	IFNA	Calu3	Mock
ENSG00000162734	PEA15	1	proliferation and apoptosis adaptor protein 15 [Source:HGNC Symbol;Acc:HGNC:8822]	protein_coding	8682	1691.98	-0.362671	0.135075	-2.68495	0.00725403	0.0583853	Huh75	IFNA	Huh75	Mock
ENSG00000132716	DCAF8	1	DDB1 and CUL4 associated factor 8 [Source:HGNC Symbol;Acc:HGNC:24891]	protein_coding	50717	846.472	0.0809979	0.081624	0.992329	0.321037	0.764614	Calu3	IFNA	Calu3	Mock
ENSG00000132716	DCAF8	1	DDB1 and CUL4 associated factor 8 [Source:HGNC Symbol;Acc:HGNC:24891]	protein_coding	50717	846.472	-0.121816	0.0772682	-1.57653	0.114903	0.346417	Huh75	IFNA	Huh75	Mock
ENSG00000258465	AL139011.2	1	novel protein	protein_coding	NA	0.683135	-0.952058	3.15648	-0.30162	0.762941	NA	Calu3	IFNA	Calu3	Mock
ENSG00000258465	AL139011.2	1	novel protein	protein_coding	NA	0.683135	-0.157603	3.04746	-0.0517163	0.958755	NA	Huh75	IFNA	Huh75	Mock
ENSG00000228606	AL139011.1	1	novel transcript	lncRNA	100287049	16.3372	0.219677	0.521153	0.421521	0.673375	0.93273	Calu3	IFNA	Calu3	Mock
ENSG00000228606	AL139011.1	1	novel transcript	lncRNA	100287049	16.3372	-0.531762	0.501797	-1.05972	0.289274	0.574498	Huh75	IFNA	Huh75	Mock
ENSG00000224261	RPSAP18	1	ribosomal protein SA pseudogene 18 [Source:HGNC Symbol;Acc:HGNC:36106]	processed_pseudogene	NA	2.04561	1.39775	1.34862	1.03643	0.300002	NA	Calu3	IFNA	Calu3	Mock
ENSG00000224261	RPSAP18	1	ribosomal protein SA pseudogene 18 [Source:HGNC Symbol;Acc:HGNC:36106]	processed_pseudogene	NA	2.04561	-0.0482356	1.29715	-0.037186	0.970337	NA	Huh75	IFNA	Huh75	Mock
ENSG00000162735	PEX19	1	peroxisomal biogenesis factor 19 [Source:HGNC Symbol;Acc:HGNC:9713]	protein_coding	5824	753.863	0.0605185	0.111592	0.542321	0.587597	0.89732	Calu3	IFNA	Calu3	Mock
ENSG00000162735	PEX19	1	peroxisomal biogenesis factor 19 [Source:HGNC Symbol;Acc:HGNC:9713]	protein_coding	5824	753.863	0.181443	0.111272	1.63062	0.102971	0.326329	Huh75	IFNA	Huh75	Mock
ENSG00000122218	COPA	1	COPI coat complex subunit alpha [Source:HGNC Symbol;Acc:HGNC:2230]	protein_coding	1314	6321.05	-0.035388	0.0754749	-0.468872	0.639161	0.920821	Calu3	IFNA	Calu3	Mock
ENSG00000122218	COPA	1	COPI coat complex subunit alpha [Source:HGNC Symbol;Acc:HGNC:2230]	protein_coding	1314	6321.05	0.109907	0.0748816	1.46775	0.142173	0.392503	Huh75	IFNA	Huh75	Mock
ENSG00000235082	SUMO1P3	1	SUMO1 pseudogene 3 [Source:HGNC Symbol;Acc:HGNC:33150]	processed_pseudogene	NA	4.4796	0.464054	0.983589	0.471797	0.637072	NA	Calu3	IFNA	Calu3	Mock
ENSG00000235082	SUMO1P3	1	SUMO1 pseudogene 3 [Source:HGNC Symbol;Acc:HGNC:33150]	processed_pseudogene	NA	4.4796	0.274482	0.895398	0.306548	0.759188	NA	Huh75	IFNA	Huh75	Mock
ENSG00000162736	NCSTN	1	nicastrin [Source:HGNC Symbol;Acc:HGNC:17091]	protein_coding	23385	2084.96	0.167121	0.0862163	1.93839	0.0525759	0.34931	Calu3	IFNA	Calu3	Mock
ENSG00000162736	NCSTN	1	nicastrin [Source:HGNC Symbol;Acc:HGNC:17091]	protein_coding	23385	2084.96	0.0481185	0.0863555	0.557215	0.577381	0.806144	Huh75	IFNA	Huh75	Mock
ENSG00000171786	NHLH1	1	nescient helix-loop-helix 1 [Source:HGNC Symbol;Acc:HGNC:7817]	protein_coding	4807	11.6612	0.819333	0.59458	1.378	0.168202	0.599355	Calu3	IFNA	Calu3	Mock
ENSG00000171786	NHLH1	1	nescient helix-loop-helix 1 [Source:HGNC Symbol;Acc:HGNC:7817]	protein_coding	4807	11.6612	-0.260372	0.553528	-0.470386	0.638079	0.841111	Huh75	IFNA	Huh75	Mock
ENSG00000201608	RNU4-42P	1	RNA, U4 small nuclear 42, pseudogene [Source:HGNC Symbol;Acc:HGNC:46978]	snRNA	NA	0	NA	NA	NA	NA	NA	Calu3	IFNA	Calu3	Mock
ENSG00000201608	RNU4-42P	1	RNA, U4 small nuclear 42, pseudogene [Source:HGNC Symbol;Acc:HGNC:46978]	snRNA	NA	0	NA	NA	NA	NA	NA	Huh75	IFNA	Huh75	Mock
ENSG00000162738	VANGL2	1	VANGL planar cell polarity protein 2 [Source:HGNC Symbol;Acc:HGNC:15511]	protein_coding	57216	207.963	0.400652	0.257391	1.55659	0.119568	0.515171	Calu3	IFNA	Calu3	Mock
ENSG00000162738	VANGL2	1	VANGL planar cell polarity protein 2 [Source:HGNC Symbol;Acc:HGNC:15511]	protein_coding	57216	207.963	-0.288861	0.12825	-2.25233	0.0243013	0.132271	Huh75	IFNA	Huh75	Mock
ENSG00000162739	SLAMF6	1	SLAM family member 6 [Source:HGNC Symbol;Acc:HGNC:21392]	protein_coding	114836	1.19039	2.79305	2.19985	1.26966	0.204207	NA	Calu3	IFNA	Calu3	Mock
ENSG00000162739	SLAMF6	1	SLAM family member 6 [Source:HGNC Symbol;Acc:HGNC:21392]	protein_coding	114836	1.19039	3.9185	2.18831	1.79065	0.0733494	NA	Huh75	IFNA	Huh75	Mock
ENSG00000234425	AL138930.1	1	novel transcript	lncRNA	NA	0	NA	NA	NA	NA	NA	Calu3	IFNA	Calu3	Mock
ENSG00000234425	AL138930.1	1	novel transcript	lncRNA	NA	0	NA	NA	NA	NA	NA	Huh75	IFNA	Huh75	Mock
ENSG00000066294	CD84	1	CD84 molecule [Source:HGNC Symbol;Acc:HGNC:1704]	protein_coding	8832	0.0612186	0	8.24541	0	1	NA	Calu3	IFNA	Calu3	Mock
ENSG00000066294	CD84	1	CD84 molecule [Source:HGNC Symbol;Acc:HGNC:1704]	protein_coding	8832	0.0612186	-1.94228	8.22565	-0.236125	0.813336	NA	Huh75	IFNA	Huh75	Mock
ENSG00000117090	SLAMF1	1	signaling lymphocytic activation molecule family member 1 [Source:HGNC Symbol;Acc:HGNC:10903]	protein_coding	6504	1.40642	0	2.44494	0	1	NA	Calu3	IFNA	Calu3	Mock
ENSG00000117090	SLAMF1	1	signaling lymphocytic activation molecule family member 1 [Source:HGNC Symbol;Acc:HGNC:10903]	protein_coding	6504	1.40642	1.7857	1.96812	0.90731	0.364243	NA	Huh75	IFNA	Huh75	Mock
ENSG00000235101	SETP9	1	SET pseudogene 9 [Source:HGNC Symbol;Acc:HGNC:42928]	transcribed_processed_pseudogene	NA	0	NA	NA	NA	NA	NA	Calu3	IFNA	Calu3	Mock
ENSG00000235101	SETP9	1	SET pseudogene 9 [Source:HGNC Symbol;Acc:HGNC:42928]	transcribed_processed_pseudogene	NA	0	NA	NA	NA	NA	NA	Huh75	IFNA	Huh75	Mock
ENSG00000228863	AL121985.1	1	novel transcript, antisense to CD48	lncRNA	NA	0	NA	NA	NA	NA	NA	Calu3	IFNA	Calu3	Mock
ENSG00000228863	AL121985.1	1	novel transcript, antisense to CD48	lncRNA	NA	0	NA	NA	NA	NA	NA	Huh75	IFNA	Huh75	Mock
ENSG00000117091	CD48	1	CD48 molecule [Source:HGNC Symbol;Acc:HGNC:1683]	protein_coding	962	0	NA	NA	NA	NA	NA	Calu3	IFNA	Calu3	Mock
ENSG00000117091	CD48	1	CD48 molecule [Source:HGNC Symbol;Acc:HGNC:1683]	protein_coding	962	0	NA	NA	NA	NA	NA	Huh75	IFNA	Huh75	Mock
ENSG00000026751	SLAMF7	1	SLAM family member 7 [Source:HGNC Symbol;Acc:HGNC:21394]	protein_coding	57823	7.46856	-0.280567	0.61543	-0.455888	0.648471	0.92433	Calu3	IFNA	Calu3	Mock
ENSG00000026751	SLAMF7	1	SLAM family member 7 [Source:HGNC Symbol;Acc:HGNC:21394]	protein_coding	57823	7.46856	2.76317	1.48839	1.85649	0.0633841	NA	Huh75	IFNA	Huh75	Mock
ENSG00000275801	AL121985.3	1	SLAM family member 9 (SLAMF9) pseudogene	unprocessed_pseudogene	NA	0	NA	NA	NA	NA	NA	Calu3	IFNA	Calu3	Mock
ENSG00000275801	AL121985.3	1	SLAM family member 9 (SLAMF9) pseudogene	unprocessed_pseudogene	NA	0	NA	NA	NA	NA	NA	Huh75	IFNA	Huh75	Mock
ENSG00000274562	AL121985.2	1	SLAM family member 9 (SLAMF9) pseudogene	unprocessed_pseudogene	NA	0	NA	NA	NA	NA	NA	Calu3	IFNA	Calu3	Mock
ENSG00000274562	AL121985.2	1	SLAM family member 9 (SLAMF9) pseudogene	unprocessed_pseudogene	NA	0	NA	NA	NA	NA	NA	Huh75	IFNA	Huh75	Mock
ENSG00000122224	LY9	1	lymphocyte antigen 9 [Source:HGNC Symbol;Acc:HGNC:6730]	protein_coding	4063	0.0619912	-0.95203	8.24541	-0.115462	0.908079	NA	Calu3	IFNA	Calu3	Mock
ENSG00000122224	LY9	1	lymphocyte antigen 9 [Source:HGNC Symbol;Acc:HGNC:6730]	protein_coding	4063	0.0619912	0	8.24541	0	1	NA	Huh75	IFNA	Huh75	Mock
ENSG00000122223	CD244	1	CD244 molecule [Source:HGNC Symbol;Acc:HGNC:18171]	protein_coding	51744	2.82251	0	1.84613	0	1	NA	Calu3	IFNA	Calu3	Mock
ENSG00000122223	CD244	1	CD244 molecule [Source:HGNC Symbol;Acc:HGNC:18171]	protein_coding	51744	2.82251	0.0217476	0.917723	0.0236973	0.981094	NA	Huh75	IFNA	Huh75	Mock
ENSG00000226003	PPIAP37	1	peptidylprolyl isomerase A pseudogene 37 [Source:HGNC Symbol;Acc:HGNC:53661]	processed_pseudogene	NA	0	NA	NA	NA	NA	NA	Calu3	IFNA	Calu3	Mock
ENSG00000226003	PPIAP37	1	peptidylprolyl isomerase A pseudogene 37 [Source:HGNC Symbol;Acc:HGNC:53661]	processed_pseudogene	NA	0	NA	NA	NA	NA	NA	Huh75	IFNA	Huh75	Mock
ENSG00000179914	ITLN1	1	intelectin 1 [Source:HGNC Symbol;Acc:HGNC:18259]	protein_coding	55600	1.39247	3.15823	2.19484	1.43893	0.150169	NA	Calu3	IFNA	Calu3	Mock
ENSG00000179914	ITLN1	1	intelectin 1 [Source:HGNC Symbol;Acc:HGNC:18259]	protein_coding	55600	1.39247	1.34454	2.03244	0.66154	0.508266	NA	Huh75	IFNA	Huh75	Mock
ENSG00000213080	AL354714.2	1	spermine synthase (SMS) pseudogene	processed_pseudogene	NA	4.59631	1.19437	0.837167	1.42668	0.153673	NA	Calu3	IFNA	Calu3	Mock
ENSG00000213080	AL354714.2	1	spermine synthase (SMS) pseudogene	processed_pseudogene	NA	4.59631	-0.842907	1.23995	-0.679791	0.496637	NA	Huh75	IFNA	Huh75	Mock
ENSG00000232188	AL354714.3	1	novel transcript	lncRNA	NA	0.111243	0	8.24541	0	1	NA	Calu3	IFNA	Calu3	Mock
ENSG00000232188	AL354714.3	1	novel transcript	lncRNA	NA	0.111243	-0.113306	8.24541	-0.0137417	0.989036	NA	Huh75	IFNA	Huh75	Mock
ENSG00000198358	AL354714.1	1	antisense to ITLN2	lncRNA	101928372	0.161422	0	8.24541	0	1	NA	Calu3	IFNA	Calu3	Mock
ENSG00000198358	AL354714.1	1	antisense to ITLN2	lncRNA	101928372	0.161422	0	8.24541	0	1	NA	Huh75	IFNA	Huh75	Mock
ENSG00000233691	AL354714.4	1	pseudogene similar to part of DEAD (Asp-Glu-Ala-Asp) box polypeptide 56 (DDX56)	processed_pseudogene	NA	0	NA	NA	NA	NA	NA	Calu3	IFNA	Calu3	Mock
ENSG00000233691	AL354714.4	1	pseudogene similar to part of DEAD (Asp-Glu-Ala-Asp) box polypeptide 56 (DDX56)	processed_pseudogene	NA	0	NA	NA	NA	NA	NA	Huh75	IFNA	Huh75	Mock
ENSG00000158764	ITLN2	1	intelectin 2 [Source:HGNC Symbol;Acc:HGNC:20599]	protein_coding	142683	0.728591	-1.88646	2.70824	-0.69656	0.486078	NA	Calu3	IFNA	Calu3	Mock
ENSG00000158764	ITLN2	1	intelectin 2 [Source:HGNC Symbol;Acc:HGNC:20599]	protein_coding	142683	0.728591	-0.221192	2.45081	-0.0902524	0.928087	NA	Huh75	IFNA	Huh75	Mock
ENSG00000158769	F11R	1	F11 receptor [Source:HGNC Symbol;Acc:HGNC:14685]	protein_coding	50848	1466.52	-0.261941	0.0732124	-3.57782	0.000346472	0.0101595	Calu3	IFNA	Calu3	Mock
ENSG00000158769	F11R	1	F11 receptor [Source:HGNC Symbol;Acc:HGNC:14685]	protein_coding	50848	1466.52	0.0787223	0.0781753	1.007	0.313936	0.601356	Huh75	IFNA	Huh75	Mock
ENSG00000270149	AL591806.3	1	novel transcript, TSTD1 - F11R readthrough	protein_coding	NA	6.71045	0.0272726	0.845458	0.0322578	0.974266	1	Calu3	IFNA	Calu3	Mock
ENSG00000270149	AL591806.3	1	novel transcript, TSTD1 - F11R readthrough	protein_coding	NA	6.71045	0.820166	1.49274	0.549436	0.582706	NA	Huh75	IFNA	Huh75	Mock
ENSG00000232879	AL591806.1	1	glutaredoxin 5 (GLRX5) pseudogene	processed_pseudogene	NA	2.83609	0.130215	1.12979	0.115256	0.908242	NA	Calu3	IFNA	Calu3	Mock
ENSG00000232879	AL591806.1	1	glutaredoxin 5 (GLRX5) pseudogene	processed_pseudogene	NA	2.83609	0	1.95856	0	1	NA	Huh75	IFNA	Huh75	Mock
ENSG00000215845	TSTD1	1	thiosulfate sulfurtransferase like domain containing 1 [Source:HGNC Symbol;Acc:HGNC:35410]	protein_coding	100131187	201.384	-0.217149	0.179991	-1.20645	0.227645	0.681478	Calu3	IFNA	Calu3	Mock
ENSG00000215845	TSTD1	1	thiosulfate sulfurtransferase like domain containing 1 [Source:HGNC Symbol;Acc:HGNC:35410]	protein_coding	100131187	201.384	0.28616	0.659739	0.433748	0.664472	0.85684	Huh75	IFNA	Huh75	Mock
ENSG00000158773	USF1	1	upstream transcription factor 1 [Source:HGNC Symbol;Acc:HGNC:12593]	protein_coding	7391	997.284	0.371321	0.139604	2.65981	0.00781843	0.10773	Calu3	IFNA	Calu3	Mock
ENSG00000158773	USF1	1	upstream transcription factor 1 [Source:HGNC Symbol;Acc:HGNC:12593]	protein_coding	7391	997.284	0.0388431	0.13444	0.288925	0.772639	0.91784	Huh75	IFNA	Huh75	Mock
ENSG00000186517	ARHGAP30	1	Rho GTPase activating protein 30 [Source:HGNC Symbol;Acc:HGNC:27414]	protein_coding	257106	53.6014	0.25962	0.226943	1.14399	0.25263	0.703856	Calu3	IFNA	Calu3	Mock
ENSG00000186517	ARHGAP30	1	Rho GTPase activating protein 30 [Source:HGNC Symbol;Acc:HGNC:27414]	protein_coding	257106	53.6014	-0.278953	0.324731	-0.859027	0.390326	0.668777	Huh75	IFNA	Huh75	Mock
ENSG00000143217	NECTIN4	1	nectin cell adhesion molecule 4 [Source:HGNC Symbol;Acc:HGNC:19688]	protein_coding	81607	122.782	0.148516	0.155014	0.958078	0.338023	0.775725	Calu3	IFNA	Calu3	Mock
ENSG00000143217	NECTIN4	1	nectin cell adhesion molecule 4 [Source:HGNC Symbol;Acc:HGNC:19688]	protein_coding	81607	122.782	-1.44073	1.21503	-1.18575	0.23572	0.514819	Huh75	IFNA	Huh75	Mock
ENSG00000228917	NECTIN4-AS1	1	NECTIN4 antisense RNA 1 [Source:HGNC Symbol;Acc:HGNC:40893]	lncRNA	NA	1.35383	0.0425887	1.73495	0.0245475	0.980416	NA	Calu3	IFNA	Calu3	Mock
ENSG00000228917	NECTIN4-AS1	1	NECTIN4 antisense RNA 1 [Source:HGNC Symbol;Acc:HGNC:40893]	lncRNA	NA	1.35383	-2.00485	2.25118	-0.890578	0.373156	NA	Huh75	IFNA	Huh75	Mock
ENSG00000162755	KLHDC9	1	kelch domain containing 9 [Source:HGNC Symbol;Acc:HGNC:28489]	protein_coding	126823	25.8411	0.293397	0.415024	0.706939	0.479605	0.86006	Calu3	IFNA	Calu3	Mock
ENSG00000162755	KLHDC9	1	kelch domain containing 9 [Source:HGNC Symbol;Acc:HGNC:28489]	protein_coding	126823	25.8411	-0.175899	0.552599	-0.318311	0.750249	0.904563	Huh75	IFNA	Huh75	Mock
ENSG00000143256	PFDN2	1	prefoldin subunit 2 [Source:HGNC Symbol;Acc:HGNC:8867]	protein_coding	5202	928.328	0.249548	0.217528	1.1472	0.251298	0.702699	Calu3	IFNA	Calu3	Mock
ENSG00000143256	PFDN2	1	prefoldin subunit 2 [Source:HGNC Symbol;Acc:HGNC:8867]	protein_coding	5202	928.328	-0.187747	0.217743	-0.86224	0.388556	0.667599	Huh75	IFNA	Huh75	Mock
ENSG00000158793	NIT1	1	nitrilase 1 [Source:HGNC Symbol;Acc:HGNC:7828]	protein_coding	4817	394.925	0.194654	0.156098	1.247	0.212399	0.664189	Calu3	IFNA	Calu3	Mock
ENSG00000158793	NIT1	1	nitrilase 1 [Source:HGNC Symbol;Acc:HGNC:7828]	protein_coding	4817	394.925	-0.334136	0.156099	-2.14053	0.0323118	0.158315	Huh75	IFNA	Huh75	Mock
ENSG00000158796	DEDD	1	death effector domain containing [Source:HGNC Symbol;Acc:HGNC:2755]	protein_coding	9191	396.969	0.00947486	0.133151	0.0711587	0.943271	1	Calu3	IFNA	Calu3	Mock
ENSG00000158796	DEDD	1	death effector domain containing [Source:HGNC Symbol;Acc:HGNC:2755]	protein_coding	9191	396.969	0.0274752	0.135479	0.2028	0.839291	0.95255	Huh75	IFNA	Huh75	Mock
ENSG00000238934	AL591806.2	1		snoRNA	NA	1.78784	-1.85253	1.79891	-1.02981	0.303101	NA	Calu3	IFNA	Calu3	Mock
ENSG00000238934	AL591806.2	1		snoRNA	NA	1.78784	0.00651143	1.08311	0.00601178	0.995203	NA	Huh75	IFNA	Huh75	Mock
ENSG00000143222	UFC1	1	ubiquitin-fold modifier conjugating enzyme 1 [Source:HGNC Symbol;Acc:HGNC:26941]	protein_coding	51506	812.323	-0.284505	0.0924284	-3.07811	0.00208319	0.0405126	Calu3	IFNA	Calu3	Mock
ENSG00000143222	UFC1	1	ubiquitin-fold modifier conjugating enzyme 1 [Source:HGNC Symbol;Acc:HGNC:26941]	protein_coding	51506	812.323	-0.0865939	0.094855	-0.912908	0.361291	0.643971	Huh75	IFNA	Huh75	Mock
ENSG00000224985	AL590714.1	1	novel transcript	lncRNA	NA	0.429537	-1.78182	5.32031	-0.334909	0.737694	NA	Calu3	IFNA	Calu3	Mock
ENSG00000224985	AL590714.1	1	novel transcript	lncRNA	NA	0.429537	-1.07509	5.34818	-0.20102	0.840683	NA	Huh75	IFNA	Huh75	Mock
ENSG00000143258	USP21	1	ubiquitin specific peptidase 21 [Source:HGNC Symbol;Acc:HGNC:12620]	protein_coding	27005	337.905	0.103314	0.122696	0.84203	0.399771	0.815969	Calu3	IFNA	Calu3	Mock
ENSG00000143258	USP21	1	ubiquitin specific peptidase 21 [Source:HGNC Symbol;Acc:HGNC:12620]	protein_coding	27005	337.905	-0.497363	0.123737	-4.01952	5.83162e-05	0.00131812	Huh75	IFNA	Huh75	Mock
ENSG00000143224	PPOX	1	protoporphyrinogen oxidase [Source:HGNC Symbol;Acc:HGNC:9280]	protein_coding	5498	187.682	-0.0462166	0.243618	-0.189709	0.849537	0.98724	Calu3	IFNA	Calu3	Mock
ENSG00000143224	PPOX	1	protoporphyrinogen oxidase [Source:HGNC Symbol;Acc:HGNC:9280]	protein_coding	5498	187.682	-0.570354	0.234595	-2.43123	0.0150476	0.0964894	Huh75	IFNA	Huh75	Mock
ENSG00000158850	B4GALT3	1	beta-1,4-galactosyltransferase 3 [Source:HGNC Symbol;Acc:HGNC:926]	protein_coding	8703	748.885	-0.0541053	0.136833	-0.395412	0.692539	0.937832	Calu3	IFNA	Calu3	Mock
ENSG00000158850	B4GALT3	1	beta-1,4-galactosyltransferase 3 [Source:HGNC Symbol;Acc:HGNC:926]	protein_coding	8703	748.885	-0.129416	0.135728	-0.953492	0.340341	0.626767	Huh75	IFNA	Huh75	Mock
ENSG00000158859	ADAMTS4	1	ADAM metallopeptidase with thrombospondin type 1 motif 4 [Source:HGNC Symbol;Acc:HGNC:220]	protein_coding	9507	0.907556	-0.615317	1.97582	-0.311424	0.755478	NA	Calu3	IFNA	Calu3	Mock
ENSG00000158859	ADAMTS4	1	ADAM metallopeptidase with thrombospondin type 1 motif 4 [Source:HGNC Symbol;Acc:HGNC:220]	protein_coding	9507	0.907556	-1.07354	1.9218	-0.55861	0.576428	NA	Huh75	IFNA	Huh75	Mock
ENSG00000158864	NDUFS2	1	NADH:ubiquinone oxidoreductase core subunit S2 [Source:HGNC Symbol;Acc:HGNC:7708]	protein_coding	4720	1870.31	-0.0295006	0.125218	-0.235593	0.813749	0.974993	Calu3	IFNA	Calu3	Mock
ENSG00000158864	NDUFS2	1	NADH:ubiquinone oxidoreductase core subunit S2 [Source:HGNC Symbol;Acc:HGNC:7708]	protein_coding	4720	1870.31	-0.373141	0.123962	-3.01011	0.00261151	0.0280531	Huh75	IFNA	Huh75	Mock
ENSG00000158869	FCER1G	1	Fc fragment of IgE receptor Ig [Source:HGNC Symbol;Acc:HGNC:3611]	protein_coding	2207	6.45095	1.77656	1.30008	1.3665	0.171782	0.60503	Calu3	IFNA	Calu3	Mock
ENSG00000158869	FCER1G	1	Fc fragment of IgE receptor Ig [Source:HGNC Symbol;Acc:HGNC:3611]	protein_coding	2207	6.45095	1.64688	0.717076	2.29667	0.0216378	NA	Huh75	IFNA	Huh75	Mock
ENSG00000158874	APOA2	1	apolipoprotein A2 [Source:HGNC Symbol;Acc:HGNC:601]	protein_coding	336	6579.12	-0.13601	0.720652	-0.188732	0.850303	0.987539	Calu3	IFNA	Calu3	Mock
ENSG00000158874	APOA2	1	apolipoprotein A2 [Source:HGNC Symbol;Acc:HGNC:601]	protein_coding	336	6579.12	0.0656235	0.351675	0.186603	0.851972	0.958278	Huh75	IFNA	Huh75	Mock
ENSG00000158882	TOMM40L	1	translocase of outer mitochondrial membrane 40 like [Source:HGNC Symbol;Acc:HGNC:25756]	protein_coding	84134	504.573	-0.0980033	0.127687	-0.767526	0.442769	0.839786	Calu3	IFNA	Calu3	Mock
ENSG00000158882	TOMM40L	1	translocase of outer mitochondrial membrane 40 like [Source:HGNC Symbol;Acc:HGNC:25756]	protein_coding	84134	504.573	0.118275	0.10861	1.08899	0.276158	0.562119	Huh75	IFNA	Huh75	Mock
ENSG00000284035	MIR5187	1	microRNA 5187 [Source:HGNC Symbol;Acc:HGNC:43523]	miRNA	100847090	0.392959	0	7.05836	0	1	NA	Calu3	IFNA	Calu3	Mock
ENSG00000284035	MIR5187	1	microRNA 5187 [Source:HGNC Symbol;Acc:HGNC:43523]	miRNA	100847090	0.392959	1.87367	6.99453	0.267876	0.788794	NA	Huh75	IFNA	Huh75	Mock
ENSG00000143257	NR1I3	1	nuclear receptor subfamily 1 group I member 3 [Source:HGNC Symbol;Acc:HGNC:7969]	protein_coding	9970	52.232	0.0950088	0.417602	0.22751	0.820027	0.977363	Calu3	IFNA	Calu3	Mock
ENSG00000143257	NR1I3	1	nuclear receptor subfamily 1 group I member 3 [Source:HGNC Symbol;Acc:HGNC:7969]	protein_coding	9970	52.232	0.025716	0.294907	0.0872003	0.930512	0.990906	Huh75	IFNA	Huh75	Mock
ENSG00000248485	PCP4L1	1	Purkinje cell protein 4 like 1 [Source:HGNC Symbol;Acc:HGNC:20448]	protein_coding	654790	1.0045	0.836442	2.19217	0.381559	0.702788	NA	Calu3	IFNA	Calu3	Mock
ENSG00000248485	PCP4L1	1	Purkinje cell protein 4 like 1 [Source:HGNC Symbol;Acc:HGNC:20448]	protein_coding	654790	1.0045	-0.113309	2.25859	-0.0501682	0.959988	NA	Huh75	IFNA	Huh75	Mock
ENSG00000158887	MPZ	1	myelin protein zero [Source:HGNC Symbol;Acc:HGNC:7225]	protein_coding	4359	4.21323	5.87285	1.34784	4.35723	1.31719e-05	NA	Calu3	IFNA	Calu3	Mock
ENSG00000158887	MPZ	1	myelin protein zero [Source:HGNC Symbol;Acc:HGNC:7225]	protein_coding	4359	4.21323	2.45795	1.25624	1.95659	0.0503962	NA	Huh75	IFNA	Huh75	Mock
ENSG00000143252	SDHC	1	succinate dehydrogenase complex subunit C [Source:HGNC Symbol;Acc:HGNC:10682]	protein_coding	6391	2150.15	-0.214975	0.0692079	-3.10623	0.00189492	0.0379887	Calu3	IFNA	Calu3	Mock
ENSG00000143252	SDHC	1	succinate dehydrogenase complex subunit C [Source:HGNC Symbol;Acc:HGNC:10682]	protein_coding	6391	2150.15	-0.379912	0.0687373	-5.52702	3.25722e-08	1.58496e-06	Huh75	IFNA	Huh75	Mock
ENSG00000188931	CFAP126	1	cilia and flagella associated protein 126 [Source:HGNC Symbol;Acc:HGNC:32325]	protein_coding	257177	0	NA	NA	NA	NA	NA	Calu3	IFNA	Calu3	Mock
ENSG00000188931	CFAP126	1	cilia and flagella associated protein 126 [Source:HGNC Symbol;Acc:HGNC:32325]	protein_coding	257177	0	NA	NA	NA	NA	NA	Huh75	IFNA	Huh75	Mock
ENSG00000236484	RRM2P2	1	ribonucleotide reductase M2 polypeptide pseudogene 2 [Source:HGNC Symbol;Acc:HGNC:10454]	processed_pseudogene	NA	0.60942	-0.363185	3.05948	-0.118708	0.905506	NA	Calu3	IFNA	Calu3	Mock
ENSG00000236484	RRM2P2	1	ribonucleotide reductase M2 polypeptide pseudogene 2 [Source:HGNC Symbol;Acc:HGNC:10454]	processed_pseudogene	NA	0.60942	-0.113309	3.33683	-0.0339571	0.972911	NA	Huh75	IFNA	Huh75	Mock
ENSG00000283696	AL592295.4	1	novel transcript	lncRNA	NA	11.3503	0.209074	0.660589	0.316496	0.751626	0.95528	Calu3	IFNA	Calu3	Mock
ENSG00000283696	AL592295.4	1	novel transcript	lncRNA	NA	11.3503	-0.793997	0.651429	-1.21886	0.222899	0.49943	Huh75	IFNA	Huh75	Mock
ENSG00000206921	RNU6-481P	1	RNA, U6 small nuclear 481, pseudogene [Source:HGNC Symbol;Acc:HGNC:47444]	snRNA	NA	2.72049	-0.0526466	1.18621	-0.0443822	0.9646	NA	Calu3	IFNA	Calu3	Mock
ENSG00000206921	RNU6-481P	1	RNA, U6 small nuclear 481, pseudogene [Source:HGNC Symbol;Acc:HGNC:47444]	snRNA	NA	2.72049	-1.87736	1.39303	-1.34768	0.177762	NA	Huh75	IFNA	Huh75	Mock
ENSG00000283360	AL592295.3	1	novel transcript	lncRNA	NA	4.18029	1.63385	1.01827	1.60453	0.108596	NA	Calu3	IFNA	Calu3	Mock
ENSG00000283360	AL592295.3	1	novel transcript	lncRNA	NA	4.18029	-0.613825	1.03929	-0.590616	0.554777	NA	Huh75	IFNA	Huh75	Mock
ENSG00000215840	AL592295.1	1	ribosomal protein S2 (RPS2) pseudogene	processed_pseudogene	NA	5.6827	0.59856	0.951921	0.628791	0.529486	0.881244	Calu3	IFNA	Calu3	Mock
ENSG00000215840	AL592295.1	1	ribosomal protein S2 (RPS2) pseudogene	processed_pseudogene	NA	5.6827	-0.66057	1.18827	-0.555908	0.578274	NA	Huh75	IFNA	Huh75	Mock
ENSG00000277882	AL592295.2	1	COMM domain containing 6 (COMMD6) pseudogene	processed_pseudogene	NA	1.07554	0.830314	2.30721	0.359879	0.718938	NA	Calu3	IFNA	Calu3	Mock
ENSG00000277882	AL592295.2	1	COMM domain containing 6 (COMMD6) pseudogene	processed_pseudogene	NA	1.07554	-0.175162	2.21715	-0.079003	0.93703	NA	Huh75	IFNA	Huh75	Mock
ENSG00000283317	AL831711.1	1	novel transcript	lncRNA	NA	3.85945	3.91407	1.66711	2.34781	0.018884	NA	Calu3	IFNA	Calu3	Mock
ENSG00000283317	AL831711.1	1	novel transcript	lncRNA	NA	3.85945	0.48131	1.69766	0.283514	0.776783	NA	Huh75	IFNA	Huh75	Mock
ENSG00000143226	FCGR2A	1	Fc fragment of IgG receptor IIa [Source:HGNC Symbol;Acc:HGNC:3616]	protein_coding	2212	9.54141	0.577581	1.12655	0.512697	0.608164	0.907689	Calu3	IFNA	Calu3	Mock
ENSG00000143226	FCGR2A	1	Fc fragment of IgG receptor IIa [Source:HGNC Symbol;Acc:HGNC:3616]	protein_coding	2212	9.54141	-0.830229	0.909086	-0.913256	0.361108	NA	Huh75	IFNA	Huh75	Mock
ENSG00000273112	AL590385.2	1	novel transcript, readthrough between FCGR2A and FCGR2C polymormphic pseudogene	lncRNA	NA	0	NA	NA	NA	NA	NA	Calu3	IFNA	Calu3	Mock
ENSG00000273112	AL590385.2	1	novel transcript, readthrough between FCGR2A and FCGR2C polymormphic pseudogene	lncRNA	NA	0	NA	NA	NA	NA	NA	Huh75	IFNA	Huh75	Mock
ENSG00000173110	HSPA6	1	heat shock protein family A (Hsp70) member 6 [Source:HGNC Symbol;Acc:HGNC:5239]	protein_coding	3310	10.8803	0.965418	0.660839	1.4609	0.144044	0.558159	Calu3	IFNA	Calu3	Mock
ENSG00000173110	HSPA6	1	heat shock protein family A (Hsp70) member 6 [Source:HGNC Symbol;Acc:HGNC:5239]	protein_coding	3310	10.8803	1.45147	1.09988	1.31966	0.186949	0.454143	Huh75	IFNA	Huh75	Mock
ENSG00000224203	RPS23P10	1	ribosomal protein S23 pseudogene 10 [Source:HGNC Symbol;Acc:HGNC:48342]	unprocessed_pseudogene	NA	0	NA	NA	NA	NA	NA	Calu3	IFNA	Calu3	Mock
ENSG00000224203	RPS23P10	1	ribosomal protein S23 pseudogene 10 [Source:HGNC Symbol;Acc:HGNC:48342]	unprocessed_pseudogene	NA	0	NA	NA	NA	NA	NA	Huh75	IFNA	Huh75	Mock
ENSG00000203747	FCGR3A	1	Fc fragment of IgG receptor IIIa [Source:HGNC Symbol;Acc:HGNC:3619]	protein_coding	2214	0.0813994	0	8.24541	0	1	NA	Calu3	IFNA	Calu3	Mock
ENSG00000203747	FCGR3A	1	Fc fragment of IgG receptor IIIa [Source:HGNC Symbol;Acc:HGNC:3619]	protein_coding	2214	0.0813994	0	8.24541	0	1	NA	Huh75	IFNA	Huh75	Mock
ENSG00000224515	AL590385.1	1	novel transcript	lncRNA	NA	0	NA	NA	NA	NA	NA	Calu3	IFNA	Calu3	Mock
ENSG00000224515	AL590385.1	1	novel transcript	lncRNA	NA	0	NA	NA	NA	NA	NA	Huh75	IFNA	Huh75	Mock
ENSG00000244682	FCGR2C	1	Fc fragment of IgG receptor IIc (gene/pseudogene) [Source:HGNC Symbol;Acc:HGNC:15626]	polymorphic_pseudogene	NA	1.40583	0	3.06522	0	1	NA	Calu3	IFNA	Calu3	Mock
ENSG00000244682	FCGR2C	1	Fc fragment of IgG receptor IIc (gene/pseudogene) [Source:HGNC Symbol;Acc:HGNC:15626]	polymorphic_pseudogene	NA	1.40583	-0.601643	2.88427	-0.208595	0.834765	NA	Huh75	IFNA	Huh75	Mock
ENSG00000225217	HSPA7	1	heat shock protein family A (Hsp70) member 7 (pseudogene) [Source:HGNC Symbol;Acc:HGNC:5240]	unprocessed_pseudogene	NA	1.24731	0	7.10466	0	1	NA	Calu3	IFNA	Calu3	Mock
ENSG00000225217	HSPA7	1	heat shock protein family A (Hsp70) member 7 (pseudogene) [Source:HGNC Symbol;Acc:HGNC:5240]	unprocessed_pseudogene	NA	1.24731	0	7.10466	0	1	NA	Huh75	IFNA	Huh75	Mock
ENSG00000231586	RPS23P9	1	ribosomal protein S23 pseudogene 9 [Source:HGNC Symbol;Acc:HGNC:48341]	unprocessed_pseudogene	NA	0	NA	NA	NA	NA	NA	Calu3	IFNA	Calu3	Mock
ENSG00000231586	RPS23P9	1	ribosomal protein S23 pseudogene 9 [Source:HGNC Symbol;Acc:HGNC:48341]	unprocessed_pseudogene	NA	0	NA	NA	NA	NA	NA	Huh75	IFNA	Huh75	Mock
ENSG00000162747	FCGR3B	1	Fc fragment of IgG receptor IIIb [Source:HGNC Symbol;Acc:HGNC:3620]	protein_coding	2215	0.0228873	0	8.24541	0	1	NA	Calu3	IFNA	Calu3	Mock
ENSG00000162747	FCGR3B	1	Fc fragment of IgG receptor IIIb [Source:HGNC Symbol;Acc:HGNC:3620]	protein_coding	2215	0.0228873	0.848458	8.24541	0.102901	0.918042	NA	Huh75	IFNA	Huh75	Mock
ENSG00000072694	FCGR2B	1	Fc fragment of IgG receptor IIb [Source:HGNC Symbol;Acc:HGNC:3618]	protein_coding	2213	9.67931	0.971529	1.72641	0.562745	0.573609	0.893513	Calu3	IFNA	Calu3	Mock
ENSG00000072694	FCGR2B	1	Fc fragment of IgG receptor IIb [Source:HGNC Symbol;Acc:HGNC:3618]	protein_coding	2213	9.67931	-0.797096	0.700258	-1.13829	0.254999	NA	Huh75	IFNA	Huh75	Mock
ENSG00000234211	AL451067.1	1	novel transcript, antisense to FCGR2B	lncRNA	NA	0.20253	0	8.24541	0	1	NA	Calu3	IFNA	Calu3	Mock
ENSG00000234211	AL451067.1	1	novel transcript, antisense to FCGR2B	lncRNA	NA	0.20253	-2.94179	8.19332	-0.359047	0.71956	NA	Huh75	IFNA	Huh75	Mock
ENSG00000213075	RPL31P11	1	ribosomal protein L31 pseudogene 11 [Source:HGNC Symbol;Acc:HGNC:35849]	transcribed_processed_pseudogene	641311	1.24272	0	3.02426	0	1	NA	Calu3	IFNA	Calu3	Mock
ENSG00000213075	RPL31P11	1	ribosomal protein L31 pseudogene 11 [Source:HGNC Symbol;Acc:HGNC:35849]	transcribed_processed_pseudogene	641311	1.24272	-0.986388	2.96919	-0.332207	0.739733	NA	Huh75	IFNA	Huh75	Mock
ENSG00000132185	FCRLA	1	Fc receptor like A [Source:HGNC Symbol;Acc:HGNC:18504]	protein_coding	84824	5.36717	0	1.83067	0	1	1	Calu3	IFNA	Calu3	Mock
ENSG00000132185	FCRLA	1	Fc receptor like A [Source:HGNC Symbol;Acc:HGNC:18504]	protein_coding	84824	5.36717	-0.250533	0.881189	-0.284313	0.776171	NA	Huh75	IFNA	Huh75	Mock
ENSG00000162746	FCRLB	1	Fc receptor like B [Source:HGNC Symbol;Acc:HGNC:26431]	protein_coding	127943	26.2122	-0.161286	0.470402	-0.342869	0.731697	0.948116	Calu3	IFNA	Calu3	Mock
ENSG00000162746	FCRLB	1	Fc receptor like B [Source:HGNC Symbol;Acc:HGNC:26431]	protein_coding	127943	26.2122	-0.0665393	0.514827	-0.129246	0.897163	0.975775	Huh75	IFNA	Huh75	Mock
ENSG00000241347	RN7SL466P	1	RNA, 7SL, cytoplasmic 466, pseudogene [Source:HGNC Symbol;Acc:HGNC:46482]	misc_RNA	NA	0.0433678	-1.90071	8.22212	-0.23117	0.817183	NA	Calu3	IFNA	Calu3	Mock
ENSG00000241347	RN7SL466P	1	RNA, 7SL, cytoplasmic 466, pseudogene [Source:HGNC Symbol;Acc:HGNC:46482]	misc_RNA	NA	0.0433678	0	8.24541	0	1	NA	Huh75	IFNA	Huh75	Mock
ENSG00000081721	DUSP12	1	dual specificity phosphatase 12 [Source:HGNC Symbol;Acc:HGNC:3067]	protein_coding	11266	517.05	-0.0801415	0.138551	-0.578428	0.562975	0.893513	Calu3	IFNA	Calu3	Mock
ENSG00000081721	DUSP12	1	dual specificity phosphatase 12 [Source:HGNC Symbol;Acc:HGNC:3067]	protein_coding	11266	517.05	-0.207378	0.138116	-1.50148	0.133231	0.379504	Huh75	IFNA	Huh75	Mock
ENSG00000226889	AL359541.1	1	novel transcript	lncRNA	NA	1.02745	1.68043	2.08335	0.806604	0.419895	NA	Calu3	IFNA	Calu3	Mock
ENSG00000226889	AL359541.1	1	novel transcript	lncRNA	NA	1.02745	-2.00646	2.31741	-0.86582	0.386589	NA	Huh75	IFNA	Huh75	Mock
ENSG00000118217	ATF6	1	activating transcription factor 6 [Source:HGNC Symbol;Acc:HGNC:791]	protein_coding	22926	1371.95	0.127319	0.102974	1.23642	0.216302	0.66822	Calu3	IFNA	Calu3	Mock
ENSG00000118217	ATF6	1	activating transcription factor 6 [Source:HGNC Symbol;Acc:HGNC:791]	protein_coding	22926	1371.95	0.232945	0.106581	2.18562	0.0288431	0.14812	Huh75	IFNA	Huh75	Mock
ENSG00000229808	AL391825.1	1	proteasome (prosome, macropain) activator subunit 3 (PA28 gamma; Ki) pseudogene	transcribed_processed_pseudogene	NA	7.19218	0.485123	0.648945	0.747556	0.454728	0.846887	Calu3	IFNA	Calu3	Mock
ENSG00000229808	AL391825.1	1	proteasome (prosome, macropain) activator subunit 3 (PA28 gamma; Ki) pseudogene	transcribed_processed_pseudogene	NA	7.19218	0.976909	0.679967	1.4367	0.150803	NA	Huh75	IFNA	Huh75	Mock
ENSG00000162745	OLFML2B	1	olfactomedin like 2B [Source:HGNC Symbol;Acc:HGNC:24558]	protein_coding	25903	1.43344	-1.89605	1.80705	-1.04925	0.294062	NA	Calu3	IFNA	Calu3	Mock
ENSG00000162745	OLFML2B	1	olfactomedin like 2B [Source:HGNC Symbol;Acc:HGNC:24558]	protein_coding	25903	1.43344	1.8492	1.63216	1.13298	0.257224	NA	Huh75	IFNA	Huh75	Mock
ENSG00000227818	AL590408.1	1	novel transcript	lncRNA	NA	0.0467452	-0.95203	8.24541	-0.115462	0.908079	NA	Calu3	IFNA	Calu3	Mock
ENSG00000227818	AL590408.1	1	novel transcript	lncRNA	NA	0.0467452	0	8.24541	0	1	NA	Huh75	IFNA	Huh75	Mock
ENSG00000198929	NOS1AP	1	nitric oxide synthase 1 adaptor protein [Source:HGNC Symbol;Acc:HGNC:16859]	protein_coding	9722	82.8086	-0.116114	0.284688	-0.407862	0.683375	0.935403	Calu3	IFNA	Calu3	Mock
ENSG00000198929	NOS1AP	1	nitric oxide synthase 1 adaptor protein [Source:HGNC Symbol;Acc:HGNC:16859]	protein_coding	9722	82.8086	0.33805	0.281096	1.20261	0.229126	0.507166	Huh75	IFNA	Huh75	Mock
ENSG00000285636	AL450163.1	1	Novel transcript, antisense to NOS1AP	lncRNA	NA	1.94238	1.39595	1.33059	1.04912	0.294123	NA	Calu3	IFNA	Calu3	Mock
ENSG00000285636	AL450163.1	1	Novel transcript, antisense to NOS1AP	lncRNA	NA	1.94238	2.52801	1.58174	1.59825	0.109988	NA	Huh75	IFNA	Huh75	Mock
ENSG00000266144	MIR4654	1	microRNA 4654 [Source:HGNC Symbol;Acc:HGNC:41643]	miRNA	100616386	0.374496	1.74039	8.20006	0.212241	0.831919	NA	Calu3	IFNA	Calu3	Mock
ENSG00000266144	MIR4654	1	microRNA 4654 [Source:HGNC Symbol;Acc:HGNC:41643]	miRNA	100616386	0.374496	1.83464	8.19038	0.223999	0.822758	NA	Huh75	IFNA	Huh75	Mock
ENSG00000227094	AL512785.1	1	novel transcript	lncRNA	NA	0.58092	2.84137	4.20839	0.675167	0.49957	NA	Calu3	IFNA	Calu3	Mock
ENSG00000227094	AL512785.1	1	novel transcript	lncRNA	NA	0.58092	2.41683	4.22309	0.57229	0.567126	NA	Huh75	IFNA	Huh75	Mock
ENSG00000252262	RNA5SP61	1	RNA, 5S ribosomal pseudogene 61 [Source:HGNC Symbol;Acc:HGNC:42838]	rRNA_pseudogene	NA	0.220091	-1.86471	8.22366	-0.226749	0.820619	NA	Calu3	IFNA	Calu3	Mock
ENSG00000252262	RNA5SP61	1	RNA, 5S ribosomal pseudogene 61 [Source:HGNC Symbol;Acc:HGNC:42838]	rRNA_pseudogene	NA	0.220091	0	8.24541	0	1	NA	Huh75	IFNA	Huh75	Mock
ENSG00000207729	MIR556	1	microRNA 556 [Source:HGNC Symbol;Acc:HGNC:32812]	miRNA	693141	0.146181	0	8.24541	0	1	NA	Calu3	IFNA	Calu3	Mock
ENSG00000207729	MIR556	1	microRNA 556 [Source:HGNC Symbol;Acc:HGNC:32812]	miRNA	693141	0.146181	-1.07507	8.24541	-0.130384	0.896263	NA	Huh75	IFNA	Huh75	Mock
ENSG00000254706	AL512785.2	1	novel protein	protein_coding	NA	0.0376278	0	8.24541	0	1	NA	Calu3	IFNA	Calu3	Mock
ENSG00000254706	AL512785.2	1	novel protein	protein_coding	NA	0.0376278	0.848458	8.24541	0.102901	0.918042	NA	Huh75	IFNA	Huh75	Mock
ENSG00000171722	SPATA46	1	spermatogenesis associated 46 [Source:HGNC Symbol;Acc:HGNC:27648]	protein_coding	284680	7.57588	0.526753	0.841529	0.625948	0.531349	0.881826	Calu3	IFNA	Calu3	Mock
ENSG00000171722	SPATA46	1	spermatogenesis associated 46 [Source:HGNC Symbol;Acc:HGNC:27648]	protein_coding	284680	7.57588	-0.560697	0.852084	-0.65803	0.510519	NA	Huh75	IFNA	Huh75	Mock
ENSG00000239887	C1orf226	1	chromosome 1 open reading frame 226 [Source:HGNC Symbol;Acc:HGNC:34351]	protein_coding	400793	191.371	-0.0770066	0.142891	-0.538918	0.589944	0.897717	Calu3	IFNA	Calu3	Mock
ENSG00000239887	C1orf226	1	chromosome 1 open reading frame 226 [Source:HGNC Symbol;Acc:HGNC:34351]	protein_coding	400793	191.371	0.0268872	0.13694	0.196343	0.844342	0.954393	Huh75	IFNA	Huh75	Mock
ENSG00000198574	SH2D1B	1	SH2 domain containing 1B [Source:HGNC Symbol;Acc:HGNC:30416]	protein_coding	117157	2.26852	0.629066	1.64504	0.382403	0.702163	NA	Calu3	IFNA	Calu3	Mock
ENSG00000198574	SH2D1B	1	SH2 domain containing 1B [Source:HGNC Symbol;Acc:HGNC:30416]	protein_coding	117157	2.26852	-0.114293	1.54353	-0.0740466	0.940973	NA	Huh75	IFNA	Huh75	Mock
ENSG00000227243	SLAMF6P1	1	SLAM family member 6 pseudogene 1 [Source:HGNC Symbol;Acc:HGNC:32012]	unprocessed_pseudogene	NA	1.74945	1.26079	1.858	0.678575	0.497407	NA	Calu3	IFNA	Calu3	Mock
ENSG00000227243	SLAMF6P1	1	SLAM family member 6 pseudogene 1 [Source:HGNC Symbol;Acc:HGNC:32012]	unprocessed_pseudogene	NA	1.74945	0	2.37255	0	1	NA	Huh75	IFNA	Huh75	Mock
ENSG00000152332	UHMK1	1	U2AF homology motif kinase 1 [Source:HGNC Symbol;Acc:HGNC:19683]	protein_coding	127933	4767.02	-0.172171	0.102917	-1.6729	0.0943461	0.46678	Calu3	IFNA	Calu3	Mock
ENSG00000152332	UHMK1	1	U2AF homology motif kinase 1 [Source:HGNC Symbol;Acc:HGNC:19683]	protein_coding	127933	4767.02	0.2729	0.104313	2.61616	0.00889238	0.0677309	Huh75	IFNA	Huh75	Mock
ENSG00000227941	UQCRBP2	1	ubiquinol-cytochrome c reductase binding protein pseudogene 2 [Source:HGNC Symbol;Acc:HGNC:12584]	processed_pseudogene	NA	0.409556	1.74593	5.47447	0.318922	0.749786	NA	Calu3	IFNA	Calu3	Mock
ENSG00000227941	UQCRBP2	1	ubiquinol-cytochrome c reductase binding protein pseudogene 2 [Source:HGNC Symbol;Acc:HGNC:12584]	processed_pseudogene	NA	0.409556	0.848474	5.49744	0.15434	0.877342	NA	Huh75	IFNA	Huh75	Mock
ENSG00000259788	AL596325.1	1	novel transcript, antisense to UAP1	lncRNA	NA	0.355626	2.32757	5.51095	0.422354	0.672767	NA	Calu3	IFNA	Calu3	Mock
ENSG00000259788	AL596325.1	1	novel transcript, antisense to UAP1	lncRNA	NA	0.355626	-1.07509	5.5677	-0.193094	0.846885	NA	Huh75	IFNA	Huh75	Mock
ENSG00000117143	UAP1	1	UDP-N-acetylglucosamine pyrophosphorylase 1 [Source:HGNC Symbol;Acc:HGNC:12457]	protein_coding	6675	1112.39	0.0177189	0.0899477	0.196991	0.843834	0.985183	Calu3	IFNA	Calu3	Mock
ENSG00000117143	UAP1	1	UDP-N-acetylglucosamine pyrophosphorylase 1 [Source:HGNC Symbol;Acc:HGNC:12457]	protein_coding	6675	1112.39	0.0438081	0.0876521	0.499796	0.617219	0.829898	Huh75	IFNA	Huh75	Mock
ENSG00000272574	AL596325.2	1	novel transcript, sense intronic to UAP1	lncRNA	NA	10.8549	0.253128	0.640479	0.395217	0.692683	0.937886	Calu3	IFNA	Calu3	Mock
ENSG00000272574	AL596325.2	1	novel transcript, sense intronic to UAP1	lncRNA	NA	10.8549	-0.0272882	0.623565	-0.0437616	0.965094	1	Huh75	IFNA	Huh75	Mock
ENSG00000162733	DDR2	1	discoidin domain receptor tyrosine kinase 2 [Source:HGNC Symbol;Acc:HGNC:2731]	protein_coding	4921	63.3319	0.930183	0.433452	2.14599	0.0318738	0.26746	Calu3	IFNA	Calu3	Mock
ENSG00000162733	DDR2	1	discoidin domain receptor tyrosine kinase 2 [Source:HGNC Symbol;Acc:HGNC:2731]	protein_coding	4921	63.3319	0.331893	0.208769	1.58976	0.111888	0.341126	Huh75	IFNA	Huh75	Mock
ENSG00000243173	RN7SL861P	1	RNA, 7SL, cytoplasmic 861, pseudogene [Source:HGNC Symbol;Acc:HGNC:46877]	misc_RNA	NA	0.110031	0	8.24541	0	1	NA	Calu3	IFNA	Calu3	Mock
ENSG00000243173	RN7SL861P	1	RNA, 7SL, cytoplasmic 861, pseudogene [Source:HGNC Symbol;Acc:HGNC:46877]	misc_RNA	NA	0.110031	0.872895	8.22075	0.106182	0.915438	NA	Huh75	IFNA	Huh75	Mock
ENSG00000132196	HSD17B7	1	hydroxysteroid 17-beta dehydrogenase 7 [Source:HGNC Symbol;Acc:HGNC:5215]	protein_coding	51478	519.892	-0.125704	0.10172	-1.23579	0.216536	0.668531	Calu3	IFNA	Calu3	Mock
ENSG00000132196	HSD17B7	1	hydroxysteroid 17-beta dehydrogenase 7 [Source:HGNC Symbol;Acc:HGNC:5215]	protein_coding	51478	519.892	-0.0961537	0.10265	-0.936713	0.348906	0.633522	Huh75	IFNA	Huh75	Mock
ENSG00000185860	CCDC190	1	coiled-coil domain containing 190 [Source:HGNC Symbol;Acc:HGNC:28736]	protein_coding	339512	0.271099	-0.952035	7.60129	-0.125246	0.900328	NA	Calu3	IFNA	Calu3	Mock
ENSG00000185860	CCDC190	1	coiled-coil domain containing 190 [Source:HGNC Symbol;Acc:HGNC:28736]	protein_coding	339512	0.271099	0	7.60129	0	1	NA	Huh75	IFNA	Huh75	Mock
ENSG00000230739	AL392003.2	1	hydroxysteroid (17-beta) dehydrogenase 7 (HSD17B7) pseudogene	unprocessed_pseudogene	NA	0.220466	0.971498	8.24541	0.117823	0.906208	NA	Calu3	IFNA	Calu3	Mock
ENSG00000230739	AL392003.2	1	hydroxysteroid (17-beta) dehydrogenase 7 (HSD17B7) pseudogene	unprocessed_pseudogene	NA	0.220466	-1.07507	8.24541	-0.130384	0.896263	NA	Huh75	IFNA	Huh75	Mock
ENSG00000227667	AL392003.1	1	cytochrome c oxidase subunit VIIb (COX7B) pseudogene	processed_pseudogene	NA	0	NA	NA	NA	NA	NA	Calu3	IFNA	Calu3	Mock
ENSG00000227667	AL392003.1	1	cytochrome c oxidase subunit VIIb (COX7B) pseudogene	processed_pseudogene	NA	0	NA	NA	NA	NA	NA	Huh75	IFNA	Huh75	Mock
ENSG00000117152	RGS4	1	regulator of G protein signaling 4 [Source:HGNC Symbol;Acc:HGNC:10000]	protein_coding	5999	2.63832	1.83973	1.4221	1.29367	0.195779	NA	Calu3	IFNA	Calu3	Mock
ENSG00000117152	RGS4	1	regulator of G protein signaling 4 [Source:HGNC Symbol;Acc:HGNC:10000]	protein_coding	5999	2.63832	1.2532	1.07663	1.16401	0.24442	NA	Huh75	IFNA	Huh75	Mock
ENSG00000143248	RGS5	1	regulator of G protein signaling 5 [Source:HGNC Symbol;Acc:HGNC:10001]	protein_coding	8490	90.0069	-0.0550175	0.323669	-0.169981	0.865025	0.990699	Calu3	IFNA	Calu3	Mock
ENSG00000143248	RGS5	1	regulator of G protein signaling 5 [Source:HGNC Symbol;Acc:HGNC:10001]	protein_coding	8490	90.0069	-0.0664479	0.278	-0.239021	0.811089	0.937839	Huh75	IFNA	Huh75	Mock
ENSG00000232892	RGS5-AS1	1	RGS5 antisense RNA 1 [Source:HGNC Symbol;Acc:HGNC:40504]	lncRNA	101928404	0.577999	-0.952058	3.11375	-0.305759	0.759788	NA	Calu3	IFNA	Calu3	Mock
ENSG00000232892	RGS5-AS1	1	RGS5 antisense RNA 1 [Source:HGNC Symbol;Acc:HGNC:40504]	lncRNA	101928404	0.577999	-0.434299	2.80073	-0.155066	0.876769	NA	Huh75	IFNA	Huh75	Mock
ENSG00000225755	AL451063.1	1	tRNA nucleotidyl transferase, CCA-adding, 1 (TRNT1) pseudogene	processed_pseudogene	NA	1.33634	0.67503	1.92511	0.350645	0.725854	NA	Calu3	IFNA	Calu3	Mock
ENSG00000225755	AL451063.1	1	tRNA nucleotidyl transferase, CCA-adding, 1 (TRNT1) pseudogene	processed_pseudogene	NA	1.33634	-3.04095	2.06001	-1.47618	0.139896	NA	Huh75	IFNA	Huh75	Mock
ENSG00000237756	AL592435.1	1	novel transcript	lncRNA	NA	2.50361	-0.258806	1.35779	-0.190609	0.848832	NA	Calu3	IFNA	Calu3	Mock
ENSG00000237756	AL592435.1	1	novel transcript	lncRNA	NA	2.50361	-0.0613156	1.25531	-0.048845	0.961043	NA	Huh75	IFNA	Huh75	Mock
ENSG00000143228	NUF2	1	NUF2 component of NDC80 kinetochore complex [Source:HGNC Symbol;Acc:HGNC:14621]	protein_coding	83540	728.485	-0.199441	0.0988303	-2.01801	0.04359	0.315926	Calu3	IFNA	Calu3	Mock
ENSG00000143228	NUF2	1	NUF2 component of NDC80 kinetochore complex [Source:HGNC Symbol;Acc:HGNC:14621]	protein_coding	83540	728.485	-0.192035	0.0980951	-1.95764	0.0502726	0.211406	Huh75	IFNA	Huh75	Mock
ENSG00000225122	AL603841.1	1	eukaryotic translation initiation factor 3, subunit 1 alpha, 35 kDa (EIF3S1) pseudogene	unprocessed_pseudogene	NA	0	NA	NA	NA	NA	NA	Calu3	IFNA	Calu3	Mock
ENSG00000225122	AL603841.1	1	eukaryotic translation initiation factor 3, subunit 1 alpha, 35 kDa (EIF3S1) pseudogene	unprocessed_pseudogene	NA	0	NA	NA	NA	NA	NA	Huh75	IFNA	Huh75	Mock
ENSG00000200327	RNA5SP62	1	RNA, 5S ribosomal pseudogene 62 [Source:HGNC Symbol;Acc:HGNC:42839]	rRNA_pseudogene	NA	0	NA	NA	NA	NA	NA	Calu3	IFNA	Calu3	Mock
ENSG00000200327	RNA5SP62	1	RNA, 5S ribosomal pseudogene 62 [Source:HGNC Symbol;Acc:HGNC:42839]	rRNA_pseudogene	NA	0	NA	NA	NA	NA	NA	Huh75	IFNA	Huh75	Mock
ENSG00000212527	RNA5SP63	1	RNA, 5S ribosomal pseudogene 63 [Source:HGNC Symbol;Acc:HGNC:42840]	rRNA_pseudogene	NA	0	NA	NA	NA	NA	NA	Calu3	IFNA	Calu3	Mock
ENSG00000212527	RNA5SP63	1	RNA, 5S ribosomal pseudogene 63 [Source:HGNC Symbol;Acc:HGNC:42840]	rRNA_pseudogene	NA	0	NA	NA	NA	NA	NA	Huh75	IFNA	Huh75	Mock
ENSG00000228289	AL355862.1	1	pseudogene similar to the likely ortholog of mouse gene rich cluster, C10 (GRCC10)	processed_pseudogene	NA	0.0461639	0	8.24541	0	1	NA	Calu3	IFNA	Calu3	Mock
ENSG00000228289	AL355862.1	1	pseudogene similar to the likely ortholog of mouse gene rich cluster, C10 (GRCC10)	processed_pseudogene	NA	0.0461639	-1.07507	8.24541	-0.130384	0.896263	NA	Huh75	IFNA	Huh75	Mock
ENSG00000225719	NMNAT1P2	1	NMNAT1 pseudogene 2 [Source:HGNC Symbol;Acc:HGNC:49164]	processed_pseudogene	NA	0.0548545	0	8.24541	0	1	NA	Calu3	IFNA	Calu3	Mock
ENSG00000225719	NMNAT1P2	1	NMNAT1 pseudogene 2 [Source:HGNC Symbol;Acc:HGNC:49164]	processed_pseudogene	NA	0.0548545	0	8.24541	0	1	NA	Huh75	IFNA	Huh75	Mock
ENSG00000199849	RNU5F-6P	1	RNA, U5F small nuclear 6, pseudogene [Source:HGNC Symbol;Acc:HGNC:42523]	snRNA	NA	0	NA	NA	NA	NA	NA	Calu3	IFNA	Calu3	Mock
ENSG00000199849	RNU5F-6P	1	RNA, U5F small nuclear 6, pseudogene [Source:HGNC Symbol;Acc:HGNC:42523]	snRNA	NA	0	NA	NA	NA	NA	NA	Huh75	IFNA	Huh75	Mock
ENSG00000213070	HMGB3P6	1	high mobility group box 3 pseudogene 6 [Source:HGNC Symbol;Acc:HGNC:39283]	processed_pseudogene	NA	0.392335	-1.52301	5.43505	-0.28022	0.779309	NA	Calu3	IFNA	Calu3	Mock
ENSG00000213070	HMGB3P6	1	high mobility group box 3 pseudogene 6 [Source:HGNC Symbol;Acc:HGNC:39283]	processed_pseudogene	NA	0.392335	-2.52753	5.43856	-0.464743	0.642115	NA	Huh75	IFNA	Huh75	Mock
ENSG00000185630	PBX1	1	PBX homeobox 1 [Source:HGNC Symbol;Acc:HGNC:8632]	protein_coding	5087	415.707	-0.0713129	0.188217	-0.378887	0.704771	0.940416	Calu3	IFNA	Calu3	Mock
ENSG00000185630	PBX1	1	PBX homeobox 1 [Source:HGNC Symbol;Acc:HGNC:8632]	protein_coding	5087	415.707	0.163672	0.173644	0.942574	0.345899	0.631743	Huh75	IFNA	Huh75	Mock
ENSG00000207082	RNU6-171P	1	RNA, U6 small nuclear 171, pseudogene [Source:HGNC Symbol;Acc:HGNC:47134]	snRNA	NA	0.559182	-0.43678	8.12424	-0.0537625	0.957124	NA	Calu3	IFNA	Calu3	Mock
ENSG00000207082	RNU6-171P	1	RNA, U6 small nuclear 171, pseudogene [Source:HGNC Symbol;Acc:HGNC:47134]	snRNA	NA	0.559182	-2.55626	8.20324	-0.311616	0.755333	NA	Huh75	IFNA	Huh75	Mock
ENSG00000269887	AL391001.1	1	novel transcript, sense intronic to PBX1	lncRNA	NA	5.15394	2.34222	1.03797	2.25654	0.0240366	NA	Calu3	IFNA	Calu3	Mock
ENSG00000269887	AL391001.1	1	novel transcript, sense intronic to PBX1	lncRNA	NA	5.15394	-0.0377474	0.797654	-0.047323	0.962256	NA	Huh75	IFNA	Huh75	Mock
ENSG00000233693	PBX1-AS1	1	PBX1 antisense RNA 1 [Source:HGNC Symbol;Acc:HGNC:40425]	lncRNA	100505795	0.361485	-1.89948	6.19296	-0.306716	0.75906	NA	Calu3	IFNA	Calu3	Mock
ENSG00000233693	PBX1-AS1	1	PBX1 antisense RNA 1 [Source:HGNC Symbol;Acc:HGNC:40425]	lncRNA	100505795	0.361485	1.45916	6.11399	0.238659	0.81137	NA	Huh75	IFNA	Huh75	Mock
ENSG00000271917	AL357568.1	1	novel transcript	lncRNA	NA	0.382718	-1.89655	4.3853	-0.43248	0.665393	NA	Calu3	IFNA	Calu3	Mock
ENSG00000271917	AL357568.1	1	novel transcript	lncRNA	NA	0.382718	-1.02298	4.38808	-0.233126	0.815663	NA	Huh75	IFNA	Huh75	Mock
ENSG00000225487	AL390119.1	1	ribosomal protein L35a (RPL35A) pseudogene	processed_pseudogene	NA	0	NA	NA	NA	NA	NA	Calu3	IFNA	Calu3	Mock
ENSG00000225487	AL390119.1	1	ribosomal protein L35a (RPL35A) pseudogene	processed_pseudogene	NA	0	NA	NA	NA	NA	NA	Huh75	IFNA	Huh75	Mock
ENSG00000201270	RNU6-755P	1	RNA, U6 small nuclear 755, pseudogene [Source:HGNC Symbol;Acc:HGNC:47718]	snRNA	NA	0	NA	NA	NA	NA	NA	Calu3	IFNA	Calu3	Mock
ENSG00000201270	RNU6-755P	1	RNA, U6 small nuclear 755, pseudogene [Source:HGNC Symbol;Acc:HGNC:47718]	snRNA	NA	0	NA	NA	NA	NA	NA	Huh75	IFNA	Huh75	Mock
ENSG00000162761	LMX1A	1	LIM homeobox transcription factor 1 alpha [Source:HGNC Symbol;Acc:HGNC:6653]	protein_coding	4009	0.0459677	0	8.24541	0	1	NA	Calu3	IFNA	Calu3	Mock
ENSG00000162761	LMX1A	1	LIM homeobox transcription factor 1 alpha [Source:HGNC Symbol;Acc:HGNC:6653]	protein_coding	4009	0.0459677	0	8.24541	0	1	NA	Huh75	IFNA	Huh75	Mock
ENSG00000224702	LMX1A-AS2	1	LMX1A antisense RNA 2 [Source:HGNC Symbol;Acc:HGNC:40343]	lncRNA	NA	0	NA	NA	NA	NA	NA	Calu3	IFNA	Calu3	Mock
ENSG00000224702	LMX1A-AS2	1	LMX1A antisense RNA 2 [Source:HGNC Symbol;Acc:HGNC:40343]	lncRNA	NA	0	NA	NA	NA	NA	NA	Huh75	IFNA	Huh75	Mock
ENSG00000238022	LMX1A-AS1	1	LMX1A antisense RNA 1 [Source:HGNC Symbol;Acc:HGNC:40344]	lncRNA	NA	0	NA	NA	NA	NA	NA	Calu3	IFNA	Calu3	Mock
ENSG00000238022	LMX1A-AS1	1	LMX1A antisense RNA 1 [Source:HGNC Symbol;Acc:HGNC:40344]	lncRNA	NA	0	NA	NA	NA	NA	NA	Huh75	IFNA	Huh75	Mock
ENSG00000143171	RXRG	1	retinoid X receptor gamma [Source:HGNC Symbol;Acc:HGNC:10479]	protein_coding	6258	0.0189158	0	8.24541	0	1	NA	Calu3	IFNA	Calu3	Mock
ENSG00000143171	RXRG	1	retinoid X receptor gamma [Source:HGNC Symbol;Acc:HGNC:10479]	protein_coding	6258	0.0189158	0	8.24541	0	1	NA	Huh75	IFNA	Huh75	Mock
ENSG00000237463	LRRC52-AS1	1	LRRC52 antisense RNA 1 [Source:HGNC Symbol;Acc:HGNC:54044]	lncRNA	400794	0	NA	NA	NA	NA	NA	Calu3	IFNA	Calu3	Mock
ENSG00000237463	LRRC52-AS1	1	LRRC52 antisense RNA 1 [Source:HGNC Symbol;Acc:HGNC:54044]	lncRNA	400794	0	NA	NA	NA	NA	NA	Huh75	IFNA	Huh75	Mock
ENSG00000230748	PRELID1P7	1	PRELID1 pseudogene 7 [Source:HGNC Symbol;Acc:HGNC:54772]	processed_pseudogene	NA	0.0194798	0	8.24541	0	1	NA	Calu3	IFNA	Calu3	Mock
ENSG00000230748	PRELID1P7	1	PRELID1 pseudogene 7 [Source:HGNC Symbol;Acc:HGNC:54772]	processed_pseudogene	NA	0.0194798	0	8.24541	0	1	NA	Huh75	IFNA	Huh75	Mock
ENSG00000162763	LRRC52	1	leucine rich repeat containing 52 [Source:HGNC Symbol;Acc:HGNC:32156]	protein_coding	440699	0	NA	NA	NA	NA	NA	Calu3	IFNA	Calu3	Mock
ENSG00000162763	LRRC52	1	leucine rich repeat containing 52 [Source:HGNC Symbol;Acc:HGNC:32156]	protein_coding	440699	0	NA	NA	NA	NA	NA	Huh75	IFNA	Huh75	Mock
ENSG00000237783	AL356441.2	1	ribosomal protein S2 (RPS2) pseudogene	processed_pseudogene	NA	0	NA	NA	NA	NA	NA	Calu3	IFNA	Calu3	Mock
ENSG00000237783	AL356441.2	1	ribosomal protein S2 (RPS2) pseudogene	processed_pseudogene	NA	0	NA	NA	NA	NA	NA	Huh75	IFNA	Huh75	Mock
ENSG00000236206	AL356441.1	1	novel transcript	lncRNA	NA	0.69638	-1.85576	2.62288	-0.707527	0.479239	NA	Calu3	IFNA	Calu3	Mock
ENSG00000236206	AL356441.1	1	novel transcript	lncRNA	NA	0.69638	-1.0751	2.87634	-0.373774	0.708573	NA	Huh75	IFNA	Huh75	Mock
ENSG00000143198	MGST3	1	microsomal glutathione S-transferase 3 [Source:HGNC Symbol;Acc:HGNC:7064]	protein_coding	4259	1131.3	-0.242637	0.168848	-1.43702	0.150714	0.569091	Calu3	IFNA	Calu3	Mock
ENSG00000143198	MGST3	1	microsomal glutathione S-transferase 3 [Source:HGNC Symbol;Acc:HGNC:7064]	protein_coding	4259	1131.3	-0.507025	0.167022	-3.03568	0.00239993	0.026285	Huh75	IFNA	Huh75	Mock
ENSG00000143149	ALDH9A1	1	aldehyde dehydrogenase 9 family member A1 [Source:HGNC Symbol;Acc:HGNC:412]	protein_coding	223	1119.07	-0.091889	0.10777	-0.852637	0.393861	0.813278	Calu3	IFNA	Calu3	Mock
ENSG00000143149	ALDH9A1	1	aldehyde dehydrogenase 9 family member A1 [Source:HGNC Symbol;Acc:HGNC:412]	protein_coding	223	1119.07	-0.125582	0.109739	-1.14436	0.252473	0.536143	Huh75	IFNA	Huh75	Mock
ENSG00000206990	AL451074.1	1		misc_RNA	NA	0	NA	NA	NA	NA	NA	Calu3	IFNA	Calu3	Mock
ENSG00000206990	AL451074.1	1		misc_RNA	NA	0	NA	NA	NA	NA	NA	Huh75	IFNA	Huh75	Mock
ENSG00000230175	AL451074.4	1	ribosomal protein S13 (RPS13) pseudogene	processed_pseudogene	NA	1.21299	2.27842	2.16751	1.05117	0.293181	NA	Calu3	IFNA	Calu3	Mock
ENSG00000230175	AL451074.4	1	ribosomal protein S13 (RPS13) pseudogene	processed_pseudogene	NA	1.21299	1.80244	2.30295	0.782665	0.433824	NA	Huh75	IFNA	Huh75	Mock
ENSG00000225272	AL451074.3	1	ribosomal protein L21 (RPL21) pseudogene	processed_pseudogene	NA	0.640382	-1.4859	3.1262	-0.475306	0.634569	NA	Calu3	IFNA	Calu3	Mock
ENSG00000225272	AL451074.3	1	ribosomal protein L21 (RPL21) pseudogene	processed_pseudogene	NA	0.640382	2.83021	3.09484	0.914493	0.360458	NA	Huh75	IFNA	Huh75	Mock
ENSG00000215838	AL451074.2	1	carbonic anhydrase XIV (CA14) pseudogene	transcribed_processed_pseudogene	440700	1.6783	-0.905798	1.28746	-0.703556	0.481709	NA	Calu3	IFNA	Calu3	Mock
ENSG00000215838	AL451074.2	1	carbonic anhydrase XIV (CA14) pseudogene	transcribed_processed_pseudogene	440700	1.6783	1.36767	1.78793	0.764946	0.444304	NA	Huh75	IFNA	Huh75	Mock
ENSG00000273365	AL451074.6	1	novel transcript	lncRNA	NA	0.920255	0.987539	1.98775	0.496812	0.619322	NA	Calu3	IFNA	Calu3	Mock
ENSG00000273365	AL451074.6	1	novel transcript	lncRNA	NA	0.920255	2.13449	2.04004	1.0463	0.295423	NA	Huh75	IFNA	Huh75	Mock
ENSG00000143183	TMCO1	1	transmembrane and coiled-coil domains 1 [Source:HGNC Symbol;Acc:HGNC:18188]	protein_coding	54499	2216.15	0.0584822	0.0890991	0.656372	0.511585	0.873018	Calu3	IFNA	Calu3	Mock
ENSG00000143183	TMCO1	1	transmembrane and coiled-coil domains 1 [Source:HGNC Symbol;Acc:HGNC:18188]	protein_coding	54499	2216.15	0.0998207	0.0891703	1.11944	0.262953	0.547586	Huh75	IFNA	Huh75	Mock
ENSG00000224358	TMCO1-AS1	1	TMCO1 antisense RNA 1 [Source:HGNC Symbol;Acc:HGNC:54046]	lncRNA	NA	22.1665	-0.264961	0.40683	-0.651281	0.514865	0.874294	Calu3	IFNA	Calu3	Mock
ENSG00000224358	TMCO1-AS1	1	TMCO1 antisense RNA 1 [Source:HGNC Symbol;Acc:HGNC:54046]	lncRNA	NA	22.1665	0.232305	0.442331	0.525184	0.599456	0.819829	Huh75	IFNA	Huh75	Mock
ENSG00000230659	AL451074.5	1	ribosomal protein L26 (RPL26) pseudogene	processed_pseudogene	NA	0.119517	1.74036	8.2304	0.211455	0.832532	NA	Calu3	IFNA	Calu3	Mock
ENSG00000230659	AL451074.5	1	ribosomal protein L26 (RPL26) pseudogene	processed_pseudogene	NA	0.119517	0.848458	8.24541	0.102901	0.918042	NA	Huh75	IFNA	Huh75	Mock
ENSG00000143179	UCK2	1	uridine-cytidine kinase 2 [Source:HGNC Symbol;Acc:HGNC:12562]	protein_coding	7371	1598.86	-0.0903267	0.0983725	-0.918211	0.358508	0.792131	Calu3	IFNA	Calu3	Mock
ENSG00000143179	UCK2	1	uridine-cytidine kinase 2 [Source:HGNC Symbol;Acc:HGNC:12562]	protein_coding	7371	1598.86	-0.00979528	0.0998679	-0.0980824	0.921867	0.986706	Huh75	IFNA	Huh75	Mock
ENSG00000236364	AL358115.1	1	novel transcript, antisense to UCK2	lncRNA	NA	19.7283	-0.19067	0.438273	-0.435048	0.663528	0.929266	Calu3	IFNA	Calu3	Mock
ENSG00000236364	AL358115.1	1	novel transcript, antisense to UCK2	lncRNA	NA	19.7283	0.478967	0.49828	0.96124	0.336431	0.622202	Huh75	IFNA	Huh75	Mock
ENSG00000283936	MIR3658	1	microRNA 3658 [Source:HGNC Symbol;Acc:HGNC:38963]	miRNA	100500832	0	NA	NA	NA	NA	NA	Calu3	IFNA	Calu3	Mock
ENSG00000283936	MIR3658	1	microRNA 3658 [Source:HGNC Symbol;Acc:HGNC:38963]	miRNA	100500832	0	NA	NA	NA	NA	NA	Huh75	IFNA	Huh75	Mock
ENSG00000271527	AL606495.1	1	post-GPI attachment to proteins 2 (PGAP2) pseudogene	processed_pseudogene	NA	0.0433678	-1.90071	8.22212	-0.23117	0.817183	NA	Calu3	IFNA	Calu3	Mock
ENSG00000271527	AL606495.1	1	post-GPI attachment to proteins 2 (PGAP2) pseudogene	processed_pseudogene	NA	0.0433678	0	8.24541	0	1	NA	Huh75	IFNA	Huh75	Mock
ENSG00000226292	RPS3AP10	1	RPS3A pseudogene 10 [Source:HGNC Symbol;Acc:HGNC:36036]	processed_pseudogene	NA	0.0423891	0	8.24541	0	1	NA	Calu3	IFNA	Calu3	Mock
ENSG00000226292	RPS3AP10	1	RPS3A pseudogene 10 [Source:HGNC Symbol;Acc:HGNC:36036]	processed_pseudogene	NA	0.0423891	0	8.24541	0	1	NA	Huh75	IFNA	Huh75	Mock
ENSG00000207341	RNA5SP64	1	RNA, 5S ribosomal pseudogene 64 [Source:HGNC Symbol;Acc:HGNC:42841]	rRNA_pseudogene	NA	0	NA	NA	NA	NA	NA	Calu3	IFNA	Calu3	Mock
ENSG00000207341	RNA5SP64	1	RNA, 5S ribosomal pseudogene 64 [Source:HGNC Symbol;Acc:HGNC:42841]	rRNA_pseudogene	NA	0	NA	NA	NA	NA	NA	Huh75	IFNA	Huh75	Mock
ENSG00000188859	FAM78B	1	family with sequence similarity 78 member B [Source:HGNC Symbol;Acc:HGNC:13495]	protein_coding	149297	12.6295	-0.494118	0.573919	-0.860955	0.389263	0.809636	Calu3	IFNA	Calu3	Mock
ENSG00000188859	FAM78B	1	family with sequence similarity 78 member B [Source:HGNC Symbol;Acc:HGNC:13495]	protein_coding	149297	12.6295	1.50691	0.983314	1.53248	0.125405	0.365338	Huh75	IFNA	Huh75	Mock
ENSG00000203307	FAM78B-AS1	1	FAM78B antisense RNA 1 [Source:HGNC Symbol;Acc:HGNC:40639]	lncRNA	NA	0.634752	-3.42183	3.64374	-0.939096	0.347682	NA	Calu3	IFNA	Calu3	Mock
ENSG00000203307	FAM78B-AS1	1	FAM78B antisense RNA 1 [Source:HGNC Symbol;Acc:HGNC:40639]	lncRNA	NA	0.634752	0.848481	3.78347	0.22426	0.822555	NA	Huh75	IFNA	Huh75	Mock
ENSG00000230898	AL596087.3	1	novel transcript	lncRNA	NA	0.501713	2.72658	4.0924	0.666254	0.505249	NA	Calu3	IFNA	Calu3	Mock
ENSG00000230898	AL596087.3	1	novel transcript	lncRNA	NA	0.501713	0	4.22371	0	1	NA	Huh75	IFNA	Huh75	Mock
ENSG00000215952	MIR921	1	microRNA 921 [Source:HGNC Symbol;Acc:HGNC:33671]	miRNA	100126349	0.148638	2.93507	8.19131	0.358315	0.720108	NA	Calu3	IFNA	Calu3	Mock
ENSG00000215952	MIR921	1	microRNA 921 [Source:HGNC Symbol;Acc:HGNC:33671]	miRNA	100126349	0.148638	0	8.24541	0	1	NA	Huh75	IFNA	Huh75	Mock
ENSG00000229588	AL596087.2	1	novel transcript	lncRNA	NA	0	NA	NA	NA	NA	NA	Calu3	IFNA	Calu3	Mock
ENSG00000229588	AL596087.2	1	novel transcript	lncRNA	NA	0	NA	NA	NA	NA	NA	Huh75	IFNA	Huh75	Mock
ENSG00000215835	AL596087.1	1	Ewing sarcoma breakpoint region 1 (EWSR1) pseudogene	processed_pseudogene	NA	2.38169	2.24103	1.63126	1.3738	0.169504	NA	Calu3	IFNA	Calu3	Mock
ENSG00000215835	AL596087.1	1	Ewing sarcoma breakpoint region 1 (EWSR1) pseudogene	processed_pseudogene	NA	2.38169	-0.300613	1.07571	-0.279457	0.779894	NA	Huh75	IFNA	Huh75	Mock
ENSG00000225325	AL583804.1	1	novel transcript	lncRNA	NA	0	NA	NA	NA	NA	NA	Calu3	IFNA	Calu3	Mock
ENSG00000225325	AL583804.1	1	novel transcript	lncRNA	NA	0	NA	NA	NA	NA	NA	Huh75	IFNA	Huh75	Mock
ENSG00000230231	FMO7P	1	flavin containing dimethylaniline monoxygenase 7, pseudogene [Source:HGNC Symbol;Acc:HGNC:32208]	unprocessed_pseudogene	NA	0.178501	2.60883	8.19902	0.318188	0.750342	NA	Calu3	IFNA	Calu3	Mock
ENSG00000230231	FMO7P	1	flavin containing dimethylaniline monoxygenase 7, pseudogene [Source:HGNC Symbol;Acc:HGNC:32208]	unprocessed_pseudogene	NA	0.178501	0	8.24541	0	1	NA	Huh75	IFNA	Huh75	Mock
ENSG00000234142	LINC01675	1	long intergenic non-protein coding RNA 1675 [Source:HGNC Symbol;Acc:HGNC:52463]	lncRNA	NA	0.088527	0	8.24541	0	1	NA	Calu3	IFNA	Calu3	Mock
ENSG00000234142	LINC01675	1	long intergenic non-protein coding RNA 1675 [Source:HGNC Symbol;Acc:HGNC:52463]	lncRNA	NA	0.088527	0	8.24541	0	1	NA	Huh75	IFNA	Huh75	Mock
ENSG00000238087	FMO8P	1	flavin containing dimethylaniline monoxygenase 8, pseudogene [Source:HGNC Symbol;Acc:HGNC:32209]	unprocessed_pseudogene	NA	0.0792877	0	8.24541	0	1	NA	Calu3	IFNA	Calu3	Mock
ENSG00000238087	FMO8P	1	flavin containing dimethylaniline monoxygenase 8, pseudogene [Source:HGNC Symbol;Acc:HGNC:32209]	unprocessed_pseudogene	NA	0.0792877	0	8.24541	0	1	NA	Huh75	IFNA	Huh75	Mock
ENSG00000215834	FMO9P	1	flavin containing dimethylaniline monoxygenase 9, pseudogene [Source:HGNC Symbol;Acc:HGNC:32210]	transcribed_unprocessed_pseudogene	116123	0.296006	0	7.45119	0	1	NA	Calu3	IFNA	Calu3	Mock
ENSG00000215834	FMO9P	1	flavin containing dimethylaniline monoxygenase 9, pseudogene [Source:HGNC Symbol;Acc:HGNC:32210]	transcribed_unprocessed_pseudogene	116123	0.296006	0.415086	7.38559	0.0562022	0.955181	NA	Huh75	IFNA	Huh75	Mock
ENSG00000234984	FMO10P	1	flavin containing dimethylaniline monoxygenase 10, pseudogene [Source:HGNC Symbol;Acc:HGNC:32211]	unprocessed_pseudogene	NA	0	NA	NA	NA	NA	NA	Calu3	IFNA	Calu3	Mock
ENSG00000234984	FMO10P	1	flavin containing dimethylaniline monoxygenase 10, pseudogene [Source:HGNC Symbol;Acc:HGNC:32211]	unprocessed_pseudogene	NA	0	NA	NA	NA	NA	NA	Huh75	IFNA	Huh75	Mock
ENSG00000232341	RPL4P2	1	ribosomal protein L4 pseudogene 2 [Source:HGNC Symbol;Acc:HGNC:36836]	processed_pseudogene	NA	0	NA	NA	NA	NA	NA	Calu3	IFNA	Calu3	Mock
ENSG00000232341	RPL4P2	1	ribosomal protein L4 pseudogene 2 [Source:HGNC Symbol;Acc:HGNC:36836]	processed_pseudogene	NA	0	NA	NA	NA	NA	NA	Huh75	IFNA	Huh75	Mock
ENSG00000232148	FMO11P	1	flavin containing dimethylaniline monoxygenase 11, pseudogene [Source:HGNC Symbol;Acc:HGNC:32212]	unprocessed_pseudogene	NA	0	NA	NA	NA	NA	NA	Calu3	IFNA	Calu3	Mock
ENSG00000232148	FMO11P	1	flavin containing dimethylaniline monoxygenase 11, pseudogene [Source:HGNC Symbol;Acc:HGNC:32212]	unprocessed_pseudogene	NA	0	NA	NA	NA	NA	NA	Huh75	IFNA	Huh75	Mock
ENSG00000232223	CNN2P10	1	calponin 2 pseudogene 10 [Source:HGNC Symbol;Acc:HGNC:39535]	processed_pseudogene	NA	0	NA	NA	NA	NA	NA	Calu3	IFNA	Calu3	Mock
ENSG00000232223	CNN2P10	1	calponin 2 pseudogene 10 [Source:HGNC Symbol;Acc:HGNC:39535]	processed_pseudogene	NA	0	NA	NA	NA	NA	NA	Huh75	IFNA	Huh75	Mock
ENSG00000143157	POGK	1	pogo transposable element derived with KRAB domain [Source:HGNC Symbol;Acc:HGNC:18800]	protein_coding	57645	1670.13	-0.00499604	0.0785539	-0.0636002	0.949289	1	Calu3	IFNA	Calu3	Mock
ENSG00000143157	POGK	1	pogo transposable element derived with KRAB domain [Source:HGNC Symbol;Acc:HGNC:18800]	protein_coding	57645	1670.13	0.057416	0.0790662	0.726176	0.467731	0.731641	Huh75	IFNA	Huh75	Mock
ENSG00000152382	TADA1	1	transcriptional adaptor 1 [Source:HGNC Symbol;Acc:HGNC:30631]	protein_coding	117143	310.924	-0.182656	0.131309	-1.39104	0.164213	0.591904	Calu3	IFNA	Calu3	Mock
ENSG00000152382	TADA1	1	transcriptional adaptor 1 [Source:HGNC Symbol;Acc:HGNC:30631]	protein_coding	117143	310.924	-0.201433	0.129354	-1.55723	0.119417	0.355494	Huh75	IFNA	Huh75	Mock
ENSG00000225171	DUTP6	1	deoxyuridine triphosphatase pseudogene 6 [Source:HGNC Symbol;Acc:HGNC:39519]	processed_pseudogene	NA	5.79974	-0.359067	0.737981	-0.486553	0.626575	0.916549	Calu3	IFNA	Calu3	Mock
ENSG00000225171	DUTP6	1	deoxyuridine triphosphatase pseudogene 6 [Source:HGNC Symbol;Acc:HGNC:39519]	processed_pseudogene	NA	5.79974	-0.377171	0.739382	-0.510117	0.60997	NA	Huh75	IFNA	Huh75	Mock
ENSG00000143195	ILDR2	1	immunoglobulin like domain containing receptor 2 [Source:HGNC Symbol;Acc:HGNC:18131]	protein_coding	387597	6.03854	-1.02897	1.07685	-0.955534	0.339308	0.776495	Calu3	IFNA	Calu3	Mock
ENSG00000143195	ILDR2	1	immunoglobulin like domain containing receptor 2 [Source:HGNC Symbol;Acc:HGNC:18131]	protein_coding	387597	6.03854	1.77482	1.85871	0.954863	0.339647	NA	Huh75	IFNA	Huh75	Mock
ENSG00000143194	MAEL	1	maelstrom spermatogenic transposon silencer [Source:HGNC Symbol;Acc:HGNC:25929]	protein_coding	84944	0.342627	3.67512	8.1791	0.449331	0.653193	NA	Calu3	IFNA	Calu3	Mock
ENSG00000143194	MAEL	1	maelstrom spermatogenic transposon silencer [Source:HGNC Symbol;Acc:HGNC:25929]	protein_coding	84944	0.342627	0	8.24541	0	1	NA	Huh75	IFNA	Huh75	Mock
ENSG00000200036	RNA5SP65	1	RNA, 5S ribosomal pseudogene 65 [Source:HGNC Symbol;Acc:HGNC:42842]	rRNA_pseudogene	NA	0	NA	NA	NA	NA	NA	Calu3	IFNA	Calu3	Mock
ENSG00000200036	RNA5SP65	1	RNA, 5S ribosomal pseudogene 65 [Source:HGNC Symbol;Acc:HGNC:42842]	rRNA_pseudogene	NA	0	NA	NA	NA	NA	NA	Huh75	IFNA	Huh75	Mock
ENSG00000227907	AL158837.1	1	novel transcript	lncRNA	NA	0.0216839	-0.95203	8.24541	-0.115462	0.908079	NA	Calu3	IFNA	Calu3	Mock
ENSG00000227907	AL158837.1	1	novel transcript	lncRNA	NA	0.0216839	0	8.24541	0	1	NA	Huh75	IFNA	Huh75	Mock
ENSG00000143167	GPA33	1	glycoprotein A33 [Source:HGNC Symbol;Acc:HGNC:4445]	protein_coding	10223	0.129821	0.971498	8.24541	0.117823	0.906208	NA	Calu3	IFNA	Calu3	Mock
ENSG00000143167	GPA33	1	glycoprotein A33 [Source:HGNC Symbol;Acc:HGNC:4445]	protein_coding	10223	0.129821	0	8.24541	0	1	NA	Huh75	IFNA	Huh75	Mock
ENSG00000198842	DUSP27	1	dual specificity phosphatase 27, atypical [Source:HGNC Symbol;Acc:HGNC:25034]	protein_coding	92235	0.204285	-0.95203	8.24541	-0.115462	0.908079	NA	Calu3	IFNA	Calu3	Mock
ENSG00000198842	DUSP27	1	dual specificity phosphatase 27, atypical [Source:HGNC Symbol;Acc:HGNC:25034]	protein_coding	92235	0.204285	0	8.24541	0	1	NA	Huh75	IFNA	Huh75	Mock
ENSG00000213068	AL451050.1	1	ribosomal protein S17 (RPS17) pseudogene	processed_pseudogene	NA	0.037608	0	8.24541	0	1	NA	Calu3	IFNA	Calu3	Mock
ENSG00000213068	AL451050.1	1	ribosomal protein S17 (RPS17) pseudogene	processed_pseudogene	NA	0.037608	1.56024	8.23325	0.189505	0.849697	NA	Huh75	IFNA	Huh75	Mock
ENSG00000231605	LINC01363	1	long intergenic non-protein coding RNA 1363 [Source:HGNC Symbol;Acc:HGNC:50598]	lncRNA	101928484	0	NA	NA	NA	NA	NA	Calu3	IFNA	Calu3	Mock
ENSG00000231605	LINC01363	1	long intergenic non-protein coding RNA 1363 [Source:HGNC Symbol;Acc:HGNC:50598]	lncRNA	101928484	0	NA	NA	NA	NA	NA	Huh75	IFNA	Huh75	Mock
ENSG00000272205	AL451050.2	1	novel transcript	lncRNA	NA	4.45632	0.25462	0.863553	0.294852	0.768107	NA	Calu3	IFNA	Calu3	Mock
ENSG00000272205	AL451050.2	1	novel transcript	lncRNA	NA	4.45632	-1.2377	0.895007	-1.3829	0.166697	NA	Huh75	IFNA	Huh75	Mock
ENSG00000143190	POU2F1	1	POU class 2 homeobox 1 [Source:HGNC Symbol;Acc:HGNC:9212]	protein_coding	5451	1260.43	0.115727	0.140039	0.826392	0.408582	0.820695	Calu3	IFNA	Calu3	Mock
ENSG00000143190	POU2F1	1	POU class 2 homeobox 1 [Source:HGNC Symbol;Acc:HGNC:9212]	protein_coding	5451	1260.43	0.303015	0.1395	2.17214	0.0298449	0.150709	Huh75	IFNA	Huh75	Mock
ENSG00000272033	AL136984.1	1	novel transcript, sense intronic to POU2F1	lncRNA	NA	8.04249	0.362458	0.64366	0.563121	0.573353	0.893513	Calu3	IFNA	Calu3	Mock
ENSG00000272033	AL136984.1	1	novel transcript, sense intronic to POU2F1	lncRNA	NA	8.04249	0.0462007	0.731497	0.0631591	0.94964	NA	Huh75	IFNA	Huh75	Mock
ENSG00000198821	CD247	1	CD247 molecule [Source:HGNC Symbol;Acc:HGNC:1677]	protein_coding	919	6.36065	0.560045	0.758734	0.738131	0.460435	0.851359	Calu3	IFNA	Calu3	Mock
ENSG00000198821	CD247	1	CD247 molecule [Source:HGNC Symbol;Acc:HGNC:1677]	protein_coding	919	6.36065	0.336286	1.28525	0.26165	0.793591	NA	Huh75	IFNA	Huh75	Mock
ENSG00000233411	AL359962.1	1	novel transcript	lncRNA	NA	0.487207	-0.879497	4.5742	-0.192273	0.847528	NA	Calu3	IFNA	Calu3	Mock
ENSG00000233411	AL359962.1	1	novel transcript	lncRNA	NA	0.487207	0	4.61138	0	1	NA	Huh75	IFNA	Huh75	Mock
ENSG00000273160	AL359962.2	1	novel transcript	lncRNA	NA	0.266429	-0.816799	8.2275	-0.0992766	0.920919	NA	Calu3	IFNA	Calu3	Mock
ENSG00000273160	AL359962.2	1	novel transcript	lncRNA	NA	0.266429	0	8.24541	0	1	NA	Huh75	IFNA	Huh75	Mock
ENSG00000227776	AKR1D1P1	1	aldo-keto reductase family 1 member D1 pseudogene 1 [Source:HGNC Symbol;Acc:HGNC:11288]	processed_pseudogene	NA	0	NA	NA	NA	NA	NA	Calu3	IFNA	Calu3	Mock
ENSG00000227776	AKR1D1P1	1	aldo-keto reductase family 1 member D1 pseudogene 1 [Source:HGNC Symbol;Acc:HGNC:11288]	processed_pseudogene	NA	0	NA	NA	NA	NA	NA	Huh75	IFNA	Huh75	Mock
ENSG00000143162	CREG1	1	cellular repressor of E1A stimulated genes 1 [Source:HGNC Symbol;Acc:HGNC:2351]	protein_coding	8804	714.712	0.00780744	0.0950842	0.0821109	0.934559	1	Calu3	IFNA	Calu3	Mock
ENSG00000143162	CREG1	1	cellular repressor of E1A stimulated genes 1 [Source:HGNC Symbol;Acc:HGNC:2351]	protein_coding	8804	714.712	0.342156	0.115707	2.95709	0.00310557	0.0320163	Huh75	IFNA	Huh75	Mock
ENSG00000231029	AL031733.1	1	ribosomal protein S18 (RPS18) pseudogene	processed_pseudogene	NA	0	NA	NA	NA	NA	NA	Calu3	IFNA	Calu3	Mock
ENSG00000231029	AL031733.1	1	ribosomal protein S18 (RPS18) pseudogene	processed_pseudogene	NA	0	NA	NA	NA	NA	NA	Huh75	IFNA	Huh75	Mock
ENSG00000241666	AL031733.2	1	novel transcript	lncRNA	NA	0.0250614	0	8.24541	0	1	NA	Calu3	IFNA	Calu3	Mock
ENSG00000241666	AL031733.2	1	novel transcript	lncRNA	NA	0.0250614	0	8.24541	0	1	NA	Huh75	IFNA	Huh75	Mock
ENSG00000198771	RCSD1	1	RCSD domain containing 1 [Source:HGNC Symbol;Acc:HGNC:28310]	protein_coding	92241	0.455064	0	5.97975	0	1	NA	Calu3	IFNA	Calu3	Mock
ENSG00000198771	RCSD1	1	RCSD domain containing 1 [Source:HGNC Symbol;Acc:HGNC:28310]	protein_coding	92241	0.455064	-3.81251	5.88731	-0.647582	0.517256	NA	Huh75	IFNA	Huh75	Mock
ENSG00000197965	MPZL1	1	myelin protein zero like 1 [Source:HGNC Symbol;Acc:HGNC:7226]	protein_coding	9019	2350.6	0.032985	0.0614338	0.53692	0.591323	0.898243	Calu3	IFNA	Calu3	Mock
ENSG00000197965	MPZL1	1	myelin protein zero like 1 [Source:HGNC Symbol;Acc:HGNC:7226]	protein_coding	9019	2350.6	0.127297	0.0610844	2.08394	0.0371653	0.173224	Huh75	IFNA	Huh75	Mock
ENSG00000143199	ADCY10	1	adenylate cyclase 10 [Source:HGNC Symbol;Acc:HGNC:21285]	protein_coding	55811	85.3349	-0.561724	0.431711	-1.30116	0.193204	0.636987	Calu3	IFNA	Calu3	Mock
ENSG00000143199	ADCY10	1	adenylate cyclase 10 [Source:HGNC Symbol;Acc:HGNC:21285]	protein_coding	55811	85.3349	-0.285018	0.248265	-1.14804	0.250953	0.534315	Huh75	IFNA	Huh75	Mock
ENSG00000250762	Z99943.2	1	chromosome 14 open reading frame 24 (C14orf24) pseudogene	unprocessed_pseudogene	NA	2.01911	-0.972096	1.47525	-0.658937	0.509936	NA	Calu3	IFNA	Calu3	Mock
ENSG00000250762	Z99943.2	1	chromosome 14 open reading frame 24 (C14orf24) pseudogene	unprocessed_pseudogene	NA	2.01911	-1.20013	1.33512	-0.898894	0.368709	NA	Huh75	IFNA	Huh75	Mock
ENSG00000232194	Z99943.1	1	novel transcript	lncRNA	NA	2.6055	-1.25882	1.1941	-1.05419	0.291794	NA	Calu3	IFNA	Calu3	Mock
ENSG00000232194	Z99943.1	1	novel transcript	lncRNA	NA	2.6055	-2.08718	1.20853	-1.72703	0.0841615	NA	Huh75	IFNA	Huh75	Mock
ENSG00000143158	MPC2	1	mitochondrial pyruvate carrier 2 [Source:HGNC Symbol;Acc:HGNC:24515]	protein_coding	25874	1652.58	-0.303958	0.150508	-2.01955	0.0434301	0.315621	Calu3	IFNA	Calu3	Mock
ENSG00000143158	MPC2	1	mitochondrial pyruvate carrier 2 [Source:HGNC Symbol;Acc:HGNC:24515]	protein_coding	25874	1652.58	-0.423873	0.145986	-2.90351	0.00369002	0.0363055	Huh75	IFNA	Huh75	Mock
ENSG00000143164	DCAF6	1	DDB1 and CUL4 associated factor 6 [Source:HGNC Symbol;Acc:HGNC:30002]	protein_coding	55827	1865.88	-0.11701	0.116298	-1.00611	0.314361	0.761121	Calu3	IFNA	Calu3	Mock
ENSG00000143164	DCAF6	1	DDB1 and CUL4 associated factor 6 [Source:HGNC Symbol;Acc:HGNC:30002]	protein_coding	55827	1865.88	-0.084611	0.1154	-0.7332	0.463436	0.728576	Huh75	IFNA	Huh75	Mock
ENSG00000221545	MIR1255B2	1	microRNA 1255b-2 [Source:HGNC Symbol;Acc:HGNC:35367]	miRNA	100313835	0.123946	0	8.24541	0	1	NA	Calu3	IFNA	Calu3	Mock
ENSG00000221545	MIR1255B2	1	microRNA 1255b-2 [Source:HGNC Symbol;Acc:HGNC:35367]	miRNA	100313835	0.123946	0.848458	8.24541	0.102901	0.918042	NA	Huh75	IFNA	Huh75	Mock
ENSG00000224837	GCSHP5	1	glycine cleavage system protein H pseudogene 5 [Source:HGNC Symbol;Acc:HGNC:44195]	processed_pseudogene	NA	13.7693	0.41289	0.461387	0.894888	0.370847	0.801661	Calu3	IFNA	Calu3	Mock
ENSG00000224837	GCSHP5	1	glycine cleavage system protein H pseudogene 5 [Source:HGNC Symbol;Acc:HGNC:44195]	processed_pseudogene	NA	13.7693	0.0512389	0.50061	0.102353	0.918477	0.985235	Huh75	IFNA	Huh75	Mock
ENSG00000143147	GPR161	1	G protein-coupled receptor 161 [Source:HGNC Symbol;Acc:HGNC:23694]	protein_coding	23432	171.283	-0.19464	0.196423	-0.99092	0.321725	0.765147	Calu3	IFNA	Calu3	Mock
ENSG00000143147	GPR161	1	G protein-coupled receptor 161 [Source:HGNC Symbol;Acc:HGNC:23694]	protein_coding	23432	171.283	0.0936361	0.156405	0.598677	0.549388	0.786185	Huh75	IFNA	Huh75	Mock
ENSG00000143155	TIPRL	1	TOR signaling pathway regulator [Source:HGNC Symbol;Acc:HGNC:30231]	protein_coding	261726	1028.62	-0.121396	0.0950377	-1.27734	0.201481	0.6497	Calu3	IFNA	Calu3	Mock
ENSG00000143155	TIPRL	1	TOR signaling pathway regulator [Source:HGNC Symbol;Acc:HGNC:30231]	protein_coding	261726	1028.62	0.0858655	0.0935286	0.918067	0.358584	0.642262	Huh75	IFNA	Huh75	Mock
ENSG00000237049	RPL34P1	1	ribosomal protein L34 pseudogene 1 [Source:HGNC Symbol;Acc:HGNC:10341]	processed_pseudogene	NA	0.0984069	0	8.24541	0	1	NA	Calu3	IFNA	Calu3	Mock
ENSG00000237049	RPL34P1	1	ribosomal protein L34 pseudogene 1 [Source:HGNC Symbol;Acc:HGNC:10341]	processed_pseudogene	NA	0.0984069	0	8.24541	0	1	NA	Huh75	IFNA	Huh75	Mock
ENSG00000237131	AL021397.1	1	NADH dehydrogenase (ubiquinone) 1 alpha subcomplex, 4, 9kDa (NDUFA4) pseudogene	processed_pseudogene	NA	0.0443711	0	8.24541	0	1	NA	Calu3	IFNA	Calu3	Mock
ENSG00000237131	AL021397.1	1	NADH dehydrogenase (ubiquinone) 1 alpha subcomplex, 4, 9kDa (NDUFA4) pseudogene	processed_pseudogene	NA	0.0443711	-1.07507	8.24541	-0.130384	0.896263	NA	Huh75	IFNA	Huh75	Mock
ENSG00000213064	SFT2D2	1	SFT2 domain containing 2 [Source:HGNC Symbol;Acc:HGNC:25140]	protein_coding	375035	2578.54	-0.275909	0.110929	-2.48727	0.0128729	0.151175	Calu3	IFNA	Calu3	Mock
ENSG00000213064	SFT2D2	1	SFT2 domain containing 2 [Source:HGNC Symbol;Acc:HGNC:25140]	protein_coding	375035	2578.54	0.333004	0.111537	2.9856	0.00283025	0.0298649	Huh75	IFNA	Huh75	Mock
ENSG00000214262	ANKRD36BP1	1	ankyrin repeat domain 36B pseudogene 1 [Source:HGNC Symbol;Acc:HGNC:28169]	transcribed_processed_pseudogene	84832	0	NA	NA	NA	NA	NA	Calu3	IFNA	Calu3	Mock
ENSG00000214262	ANKRD36BP1	1	ankyrin repeat domain 36B pseudogene 1 [Source:HGNC Symbol;Acc:HGNC:28169]	transcribed_processed_pseudogene	84832	0	NA	NA	NA	NA	NA	Huh75	IFNA	Huh75	Mock
ENSG00000206880	RNU6-1310P	1	RNA, U6 small nuclear 1310, pseudogene [Source:HGNC Symbol;Acc:HGNC:48273]	snRNA	NA	1.20679	0.562399	2.014	0.279245	0.780057	NA	Calu3	IFNA	Calu3	Mock
ENSG00000206880	RNU6-1310P	1	RNA, U6 small nuclear 1310, pseudogene [Source:HGNC Symbol;Acc:HGNC:48273]	snRNA	NA	1.20679	-1.44446	2.13088	-0.677867	0.497856	NA	Huh75	IFNA	Huh75	Mock
ENSG00000143178	TBX19	1	T-box transcription factor 19 [Source:HGNC Symbol;Acc:HGNC:11596]	protein_coding	9095	61.165	0.627478	0.305058	2.05691	0.0396944	0.300759	Calu3	IFNA	Calu3	Mock
ENSG00000143178	TBX19	1	T-box transcription factor 19 [Source:HGNC Symbol;Acc:HGNC:11596]	protein_coding	9095	61.165	-0.0444085	0.282916	-0.156967	0.875271	0.966276	Huh75	IFNA	Huh75	Mock
ENSG00000227722	AL022100.1	1	dynactin 4 pseudogene	transcribed_processed_pseudogene	NA	7.03057	0.00973409	1.84941	0.00526336	0.9958	1	Calu3	IFNA	Calu3	Mock
ENSG00000227722	AL022100.1	1	dynactin 4 pseudogene	transcribed_processed_pseudogene	NA	7.03057	0.0447271	0.864252	0.0517524	0.958726	NA	Huh75	IFNA	Huh75	Mock
ENSG00000207974	MIR557	1	microRNA 557 [Source:HGNC Symbol;Acc:HGNC:32813]	miRNA	693142	0.677198	0	3.39482	0	1	NA	Calu3	IFNA	Calu3	Mock
ENSG00000207974	MIR557	1	microRNA 557 [Source:HGNC Symbol;Acc:HGNC:32813]	miRNA	693142	0.677198	-0.526851	3.11925	-0.168903	0.865873	NA	Huh75	IFNA	Huh75	Mock
ENSG00000228697	AL023755.1	1	novel transcript	lncRNA	101928565	19.7523	0.676622	0.656914	1.03	0.30301	0.752053	Calu3	IFNA	Calu3	Mock
ENSG00000228697	AL023755.1	1	novel transcript	lncRNA	101928565	19.7523	0.198899	0.495417	0.401477	0.688069	0.870512	Huh75	IFNA	Huh75	Mock
ENSG00000283255	AL022100.2	1	novel transcript	lncRNA	NA	0	NA	NA	NA	NA	NA	Calu3	IFNA	Calu3	Mock
ENSG00000283255	AL022100.2	1	novel transcript	lncRNA	NA	0	NA	NA	NA	NA	NA	Huh75	IFNA	Huh75	Mock
ENSG00000215833	QRSL1P1	1	QRSL1 pseudogene 1 [Source:HGNC Symbol;Acc:HGNC:43667]	processed_pseudogene	NA	5.94675	1.04273	1.14248	0.912696	0.361403	0.7948	Calu3	IFNA	Calu3	Mock
ENSG00000215833	QRSL1P1	1	QRSL1 pseudogene 1 [Source:HGNC Symbol;Acc:HGNC:43667]	processed_pseudogene	NA	5.94675	1.11342	0.937663	1.18744	0.235053	NA	Huh75	IFNA	Huh75	Mock
ENSG00000143185	XCL2	1	X-C motif chemokine ligand 2 [Source:HGNC Symbol;Acc:HGNC:10646]	protein_coding	6846	3.62017	0	1.78654	0	1	NA	Calu3	IFNA	Calu3	Mock
ENSG00000143185	XCL2	1	X-C motif chemokine ligand 2 [Source:HGNC Symbol;Acc:HGNC:10646]	protein_coding	6846	3.62017	1.00297	0.820418	1.22251	0.221514	NA	Huh75	IFNA	Huh75	Mock
ENSG00000227777	AL031736.1	1	ribosomal protein L7a (RPL7A) pseudogene	processed_pseudogene	NA	7.53244	0.971529	1.75302	0.554205	0.579439	0.893889	Calu3	IFNA	Calu3	Mock
ENSG00000227777	AL031736.1	1	ribosomal protein L7a (RPL7A) pseudogene	processed_pseudogene	NA	7.53244	0.403851	0.621715	0.649575	0.515967	NA	Huh75	IFNA	Huh75	Mock
ENSG00000143184	XCL1	1	X-C motif chemokine ligand 1 [Source:HGNC Symbol;Acc:HGNC:10645]	protein_coding	6375	28.8813	0	1.70801	0	1	1	Calu3	IFNA	Calu3	Mock
ENSG00000143184	XCL1	1	X-C motif chemokine ligand 1 [Source:HGNC Symbol;Acc:HGNC:10645]	protein_coding	6375	28.8813	-0.291524	0.405795	-0.718402	0.472509	0.734645	Huh75	IFNA	Huh75	Mock
ENSG00000229757	AL031736.2	1	ribosomal protein L7a (RPL7A) pseudogene	processed_pseudogene	NA	3.81847	0	1.78706	0	1	NA	Calu3	IFNA	Calu3	Mock
ENSG00000229757	AL031736.2	1	ribosomal protein L7a (RPL7A) pseudogene	processed_pseudogene	NA	3.81847	-0.445267	0.783864	-0.568041	0.570007	NA	Huh75	IFNA	Huh75	Mock
ENSG00000143196	DPT	1	dermatopontin [Source:HGNC Symbol;Acc:HGNC:3011]	protein_coding	1805	0.156972	0	8.24541	0	1	NA	Calu3	IFNA	Calu3	Mock
ENSG00000143196	DPT	1	dermatopontin [Source:HGNC Symbol;Acc:HGNC:3011]	protein_coding	1805	0.156972	-2.02485	8.19233	-0.247164	0.804781	NA	Huh75	IFNA	Huh75	Mock
ENSG00000285622	AL135926.1	1	novel transcript	lncRNA	NA	0.735441	-1.08624	2.9258	-0.371263	0.710442	NA	Calu3	IFNA	Calu3	Mock
ENSG00000285622	AL135926.1	1	novel transcript	lncRNA	NA	0.735441	2.49421	2.93726	0.849164	0.39579	NA	Huh75	IFNA	Huh75	Mock
ENSG00000235736	AL031275.1	1	novel transcript	lncRNA	NA	0.105986	0	8.24541	0	1	NA	Calu3	IFNA	Calu3	Mock
ENSG00000235736	AL031275.1	1	novel transcript	lncRNA	NA	0.105986	0.848458	8.24541	0.102901	0.918042	NA	Huh75	IFNA	Huh75	Mock
ENSG00000225826	LINC00626	1	long intergenic non-protein coding RNA 626 [Source:HGNC Symbol;Acc:HGNC:44257]	lncRNA	79100	0.481826	0.00724592	4.13345	0.00175299	0.998601	NA	Calu3	IFNA	Calu3	Mock
ENSG00000225826	LINC00626	1	long intergenic non-protein coding RNA 626 [Source:HGNC Symbol;Acc:HGNC:44257]	lncRNA	79100	0.481826	0.848479	4.35892	0.194653	0.845664	NA	Huh75	IFNA	Huh75	Mock
ENSG00000229612	SUMO1P2	1	SUMO1 pseudogene 2 [Source:HGNC Symbol;Acc:HGNC:33149]	processed_pseudogene	NA	0.0811175	0	8.24541	0	1	NA	Calu3	IFNA	Calu3	Mock
ENSG00000229612	SUMO1P2	1	SUMO1 pseudogene 2 [Source:HGNC Symbol;Acc:HGNC:33149]	processed_pseudogene	NA	0.0811175	0	8.24541	0	1	NA	Huh75	IFNA	Huh75	Mock
ENSG00000203601	LINC00970	1	long intergenic non-protein coding RNA 970 [Source:HGNC Symbol;Acc:HGNC:48730]	lncRNA	101978719	0.0809172	0	8.24541	0	1	NA	Calu3	IFNA	Calu3	Mock
ENSG00000203601	LINC00970	1	long intergenic non-protein coding RNA 970 [Source:HGNC Symbol;Acc:HGNC:48730]	lncRNA	101978719	0.0809172	0	8.24541	0	1	NA	Huh75	IFNA	Huh75	Mock
ENSG00000213063	RPL29P7	1	ribosomal protein L29 pseudogene 7 [Source:HGNC Symbol;Acc:HGNC:36859]	processed_pseudogene	NA	0.540905	0	3.79021	0	1	NA	Calu3	IFNA	Calu3	Mock
ENSG00000213063	RPL29P7	1	ribosomal protein L29 pseudogene 7 [Source:HGNC Symbol;Acc:HGNC:36859]	processed_pseudogene	NA	0.540905	2.41735	3.69231	0.654698	0.512662	NA	Huh75	IFNA	Huh75	Mock
ENSG00000252987	RNA5SP66	1	RNA, 5S ribosomal pseudogene 66 [Source:HGNC Symbol;Acc:HGNC:42843]	rRNA_pseudogene	NA	0.040444	-0.95203	8.24541	-0.115462	0.908079	NA	Calu3	IFNA	Calu3	Mock
ENSG00000252987	RNA5SP66	1	RNA, 5S ribosomal pseudogene 66 [Source:HGNC Symbol;Acc:HGNC:42843]	rRNA_pseudogene	NA	0.040444	0	8.24541	0	1	NA	Huh75	IFNA	Huh75	Mock
ENSG00000237707	AL031726.1	1	novel transcript	lncRNA	101928596	0.365265	0	8.24541	0	1	NA	Calu3	IFNA	Calu3	Mock
ENSG00000237707	AL031726.1	1	novel transcript	lncRNA	101928596	0.365265	0	8.24541	0	1	NA	Huh75	IFNA	Huh75	Mock
ENSG00000143153	ATP1B1	1	ATPase Na+/K+ transporting subunit beta 1 [Source:HGNC Symbol;Acc:HGNC:804]	protein_coding	481	8775.83	-0.063849	0.0893736	-0.714405	0.474976	0.857709	Calu3	IFNA	Calu3	Mock
ENSG00000143153	ATP1B1	1	ATPase Na+/K+ transporting subunit beta 1 [Source:HGNC Symbol;Acc:HGNC:804]	protein_coding	481	8775.83	0.587792	0.0900317	6.52872	6.6333e-11	4.64905e-09	Huh75	IFNA	Huh75	Mock
ENSG00000143156	NME7	1	NME/NM23 family member 7 [Source:HGNC Symbol;Acc:HGNC:20461]	protein_coding	29922	259.783	-0.0197816	0.10771	-0.183657	0.854282	0.98841	Calu3	IFNA	Calu3	Mock
[truncated: 112,793 more rows]
