# Supplementary material for: A genome-wide arrayed CRISPR screen identifies PLSCR1 as an intrinsic barrier to SARS-CoV-2 entry that recent virus variants have evolved to resist
Source: PLoS Biol. 2024 Sep 24;22(9):e3002767. doi: 10.1371/journal.pbio.3002767 (PMC11486371; doi:10.1371/journal.pbio.3002767)
Supplement: S6 Table — (XLSX) [file pbio.3002767.s020.xlsx]

## Sheet: Supp Table 06 Genes expressed i
Category	PMID	Journal	Year	First_author	Gene	Cell_or_tissues
mRNA expressed in cell lines and lung tissue	22460905; 25485619; 25954001	Nature; Nature Biotechnology; Science	2012; 2014; 2015	Barretina; Klijn; The Gtex Consortium	A2ML1	A549; Calu-3; Huh-7; Lung tissue
mRNA expressed in cell lines and lung tissue	22460905; 25485619; 25954001	Nature; Nature Biotechnology; Science	2012; 2014; 2015	Barretina; Klijn; The Gtex Consortium	A4GALT	A549; Calu-3; Huh-7; Lung tissue
mRNA expressed in cell lines and lung tissue	22460905; 25485619; 25954001	Nature; Nature Biotechnology; Science	2012; 2014; 2015	Barretina; Klijn; The Gtex Consortium	AAAS	A549; Calu-3; Huh-7; Lung tissue
mRNA expressed in cell lines and lung tissue	22460905; 25485619; 25954001	Nature; Nature Biotechnology; Science	2012; 2014; 2015	Barretina; Klijn; The Gtex Consortium	AACS	A549; Calu-3; Huh-7; Lung tissue
mRNA expressed in cell lines and lung tissue	22460905; 25485619; 25954001	Nature; Nature Biotechnology; Science	2012; 2014; 2015	Barretina; Klijn; The Gtex Consortium	AADAC	A549; Calu-3; Huh-7; Lung tissue
mRNA expressed in cell lines and lung tissue	22460905; 25485619; 25954001	Nature; Nature Biotechnology; Science	2012; 2014; 2015	Barretina; Klijn; The Gtex Consortium	AADAT	A549; Calu-3; Huh-7; Lung tissue
mRNA expressed in cell lines and lung tissue	22460905; 25485619; 25954001	Nature; Nature Biotechnology; Science	2012; 2014; 2015	Barretina; Klijn; The Gtex Consortium	AAGAB	A549; Calu-3; Huh-7; Lung tissue
mRNA expressed in cell lines and lung tissue	22460905; 25485619; 25954001	Nature; Nature Biotechnology; Science	2012; 2014; 2015	Barretina; Klijn; The Gtex Consortium	AAK1	A549; Calu-3; Huh-7; Lung tissue
mRNA expressed in cell lines and lung tissue	22460905; 25485619; 25954001	Nature; Nature Biotechnology; Science	2012; 2014; 2015	Barretina; Klijn; The Gtex Consortium	AAMDC	A549; Calu-3; Huh-7; Lung tissue
mRNA expressed in cell lines and lung tissue	22460905; 25485619; 25954001	Nature; Nature Biotechnology; Science	2012; 2014; 2015	Barretina; Klijn; The Gtex Consortium	AAMP	A549; Calu-3; Huh-7; Lung tissue
mRNA expressed in cell lines and lung tissue	22460905; 25485619; 25954001	Nature; Nature Biotechnology; Science	2012; 2014; 2015	Barretina; Klijn; The Gtex Consortium	AANAT	A549; Calu-3; Huh-7; Lung tissue
mRNA expressed in cell lines and lung tissue	22460905; 25485619; 25954001	Nature; Nature Biotechnology; Science	2012; 2014; 2015	Barretina; Klijn; The Gtex Consortium	AAR2	A549; Calu-3; Huh-7; Lung tissue
mRNA expressed in cell lines and lung tissue	22460905; 25485619; 25954001	Nature; Nature Biotechnology; Science	2012; 2014; 2015	Barretina; Klijn; The Gtex Consortium	AARD	A549; Calu-3; Huh-7; Lung tissue
mRNA expressed in cell lines and lung tissue	22460905; 25485619; 25954001	Nature; Nature Biotechnology; Science	2012; 2014; 2015	Barretina; Klijn; The Gtex Consortium	AARS1	A549; Calu-3; Huh-7; Lung tissue
mRNA expressed in cell lines and lung tissue	22460905; 25485619; 25954001	Nature; Nature Biotechnology; Science	2012; 2014; 2015	Barretina; Klijn; The Gtex Consortium	AARS2	A549; Calu-3; Huh-7; Lung tissue
mRNA expressed in cell lines and lung tissue	22460905; 25485619; 25954001	Nature; Nature Biotechnology; Science	2012; 2014; 2015	Barretina; Klijn; The Gtex Consortium	AARSD1	A549; Calu-3; Huh-7; Lung tissue
mRNA expressed in cell lines and lung tissue	22460905; 25485619; 25954001	Nature; Nature Biotechnology; Science	2012; 2014; 2015	Barretina; Klijn; The Gtex Consortium	AASDH	A549; Calu-3; Huh-7; Lung tissue
mRNA expressed in cell lines and lung tissue	22460905; 25485619; 25954001	Nature; Nature Biotechnology; Science	2012; 2014; 2015	Barretina; Klijn; The Gtex Consortium	AASDHPPT	A549; Calu-3; Huh-7; Lung tissue
mRNA expressed in cell lines and lung tissue	22460905; 25485619; 25954001	Nature; Nature Biotechnology; Science	2012; 2014; 2015	Barretina; Klijn; The Gtex Consortium	AASS	A549; Calu-3; Huh-7; Lung tissue
mRNA expressed in cell lines and lung tissue	22460905; 25485619; 25954001	Nature; Nature Biotechnology; Science	2012; 2014; 2015	Barretina; Klijn; The Gtex Consortium	AATF	A549; Calu-3; Huh-7; Lung tissue
mRNA expressed in cell lines and lung tissue	22460905; 25485619; 25954001	Nature; Nature Biotechnology; Science	2012; 2014; 2015	Barretina; Klijn; The Gtex Consortium	AATK	A549; Calu-3; Huh-7; Lung tissue
mRNA expressed in cell lines and lung tissue	22460905; 25485619; 25954001	Nature; Nature Biotechnology; Science	2012; 2014; 2015	Barretina; Klijn; The Gtex Consortium	ABAT	A549; Calu-3; Huh-7; Lung tissue
mRNA expressed in cell lines and lung tissue	22460905; 25485619; 25954001	Nature; Nature Biotechnology; Science	2012; 2014; 2015	Barretina; Klijn; The Gtex Consortium	ABCA1	A549; Calu-3; Huh-7; Lung tissue
mRNA expressed in cell lines and lung tissue	22460905; 25485619; 25954001	Nature; Nature Biotechnology; Science	2012; 2014; 2015	Barretina; Klijn; The Gtex Consortium	ABCA10	A549; Calu-3; Huh-7; Lung tissue
mRNA expressed in cell lines and lung tissue	22460905; 25485619; 25954001	Nature; Nature Biotechnology; Science	2012; 2014; 2015	Barretina; Klijn; The Gtex Consortium	ABCA13	A549; Calu-3; Huh-7; Lung tissue
mRNA expressed in cell lines and lung tissue	22460905; 25485619; 25954001	Nature; Nature Biotechnology; Science	2012; 2014; 2015	Barretina; Klijn; The Gtex Consortium	ABCA2	A549; Calu-3; Huh-7; Lung tissue
mRNA expressed in cell lines and lung tissue	22460905; 25485619; 25954001	Nature; Nature Biotechnology; Science	2012; 2014; 2015	Barretina; Klijn; The Gtex Consortium	ABCA3	A549; Calu-3; Huh-7; Lung tissue
mRNA expressed in cell lines and lung tissue	22460905; 25485619; 25954001	Nature; Nature Biotechnology; Science	2012; 2014; 2015	Barretina; Klijn; The Gtex Consortium	ABCA4	A549; Calu-3; Huh-7; Lung tissue
mRNA expressed in cell lines and lung tissue	22460905; 25485619; 25954001	Nature; Nature Biotechnology; Science	2012; 2014; 2015	Barretina; Klijn; The Gtex Consortium	ABCA5	A549; Calu-3; Huh-7; Lung tissue
mRNA expressed in cell lines and lung tissue	22460905; 25485619; 25954001	Nature; Nature Biotechnology; Science	2012; 2014; 2015	Barretina; Klijn; The Gtex Consortium	ABCA7	A549; Calu-3; Huh-7; Lung tissue
mRNA expressed in cell lines and lung tissue	22460905; 25485619; 25954001	Nature; Nature Biotechnology; Science	2012; 2014; 2015	Barretina; Klijn; The Gtex Consortium	ABCB10	A549; Calu-3; Huh-7; Lung tissue
mRNA expressed in cell lines and lung tissue	22460905; 25485619; 25954001	Nature; Nature Biotechnology; Science	2012; 2014; 2015	Barretina; Klijn; The Gtex Consortium	ABCB6	A549; Calu-3; Huh-7; Lung tissue
mRNA expressed in cell lines and lung tissue	22460905; 25485619; 25954001	Nature; Nature Biotechnology; Science	2012; 2014; 2015	Barretina; Klijn; The Gtex Consortium	ABCB7	A549; Calu-3; Huh-7; Lung tissue
mRNA expressed in cell lines and lung tissue	22460905; 25485619; 25954001	Nature; Nature Biotechnology; Science	2012; 2014; 2015	Barretina; Klijn; The Gtex Consortium	ABCB8	A549; Calu-3; Huh-7; Lung tissue
mRNA expressed in cell lines and lung tissue	22460905; 25485619; 25954001	Nature; Nature Biotechnology; Science	2012; 2014; 2015	Barretina; Klijn; The Gtex Consortium	ABCB9	A549; Calu-3; Huh-7; Lung tissue
mRNA expressed in cell lines and lung tissue	22460905; 25485619; 25954001	Nature; Nature Biotechnology; Science	2012; 2014; 2015	Barretina; Klijn; The Gtex Consortium	ABCC1	A549; Calu-3; Huh-7; Lung tissue
mRNA expressed in cell lines and lung tissue	22460905; 25485619; 25954001	Nature; Nature Biotechnology; Science	2012; 2014; 2015	Barretina; Klijn; The Gtex Consortium	ABCC10	A549; Calu-3; Huh-7; Lung tissue
mRNA expressed in cell lines and lung tissue	22460905; 25485619; 25954001	Nature; Nature Biotechnology; Science	2012; 2014; 2015	Barretina; Klijn; The Gtex Consortium	ABCC11	A549; Calu-3; Huh-7; Lung tissue
mRNA expressed in cell lines and lung tissue	22460905; 25485619; 25954001	Nature; Nature Biotechnology; Science	2012; 2014; 2015	Barretina; Klijn; The Gtex Consortium	ABCC2	A549; Calu-3; Huh-7; Lung tissue
mRNA expressed in cell lines and lung tissue	22460905; 25485619; 25954001	Nature; Nature Biotechnology; Science	2012; 2014; 2015	Barretina; Klijn; The Gtex Consortium	ABCC3	A549; Calu-3; Huh-7; Lung tissue
mRNA expressed in cell lines and lung tissue	22460905; 25485619; 25954001	Nature; Nature Biotechnology; Science	2012; 2014; 2015	Barretina; Klijn; The Gtex Consortium	ABCC4	A549; Calu-3; Huh-7; Lung tissue
mRNA expressed in cell lines and lung tissue	22460905; 25485619; 25954001	Nature; Nature Biotechnology; Science	2012; 2014; 2015	Barretina; Klijn; The Gtex Consortium	ABCC5	A549; Calu-3; Huh-7; Lung tissue
mRNA expressed in cell lines and lung tissue	22460905; 25485619; 25954001	Nature; Nature Biotechnology; Science	2012; 2014; 2015	Barretina; Klijn; The Gtex Consortium	ABCC6	A549; Calu-3; Huh-7; Lung tissue
mRNA expressed in cell lines and lung tissue	22460905; 25485619; 25954001	Nature; Nature Biotechnology; Science	2012; 2014; 2015	Barretina; Klijn; The Gtex Consortium	ABCC9	A549; Calu-3; Huh-7; Lung tissue
mRNA expressed in cell lines and lung tissue	22460905; 25485619; 25954001	Nature; Nature Biotechnology; Science	2012; 2014; 2015	Barretina; Klijn; The Gtex Consortium	ABCD1	A549; Calu-3; Huh-7; Lung tissue
mRNA expressed in cell lines and lung tissue	22460905; 25485619; 25954001	Nature; Nature Biotechnology; Science	2012; 2014; 2015	Barretina; Klijn; The Gtex Consortium	ABCD3	A549; Calu-3; Huh-7; Lung tissue
mRNA expressed in cell lines and lung tissue	22460905; 25485619; 25954001	Nature; Nature Biotechnology; Science	2012; 2014; 2015	Barretina; Klijn; The Gtex Consortium	ABCD4	A549; Calu-3; Huh-7; Lung tissue
mRNA expressed in cell lines and lung tissue	22460905; 25485619; 25954001	Nature; Nature Biotechnology; Science	2012; 2014; 2015	Barretina; Klijn; The Gtex Consortium	ABCE1	A549; Calu-3; Huh-7; Lung tissue
mRNA expressed in cell lines and lung tissue	22460905; 25485619; 25954001	Nature; Nature Biotechnology; Science	2012; 2014; 2015	Barretina; Klijn; The Gtex Consortium	ABCF1	A549; Calu-3; Huh-7; Lung tissue
mRNA expressed in cell lines and lung tissue	22460905; 25485619; 25954001	Nature; Nature Biotechnology; Science	2012; 2014; 2015	Barretina; Klijn; The Gtex Consortium	ABCF2	A549; Calu-3; Huh-7; Lung tissue
mRNA expressed in cell lines and lung tissue	22460905; 25485619; 25954001	Nature; Nature Biotechnology; Science	2012; 2014; 2015	Barretina; Klijn; The Gtex Consortium	ABCF3	A549; Calu-3; Huh-7; Lung tissue
mRNA expressed in cell lines and lung tissue	22460905; 25485619; 25954001	Nature; Nature Biotechnology; Science	2012; 2014; 2015	Barretina; Klijn; The Gtex Consortium	ABCG1	A549; Calu-3; Huh-7; Lung tissue
mRNA expressed in cell lines and lung tissue	22460905; 25485619; 25954001	Nature; Nature Biotechnology; Science	2012; 2014; 2015	Barretina; Klijn; The Gtex Consortium	ABCG2	A549; Calu-3; Huh-7; Lung tissue
mRNA expressed in cell lines and lung tissue	22460905; 25485619; 25954001	Nature; Nature Biotechnology; Science	2012; 2014; 2015	Barretina; Klijn; The Gtex Consortium	ABCG5	A549; Calu-3; Huh-7; Lung tissue
mRNA expressed in cell lines and lung tissue	22460905; 25485619; 25954001	Nature; Nature Biotechnology; Science	2012; 2014; 2015	Barretina; Klijn; The Gtex Consortium	ABHD1	A549; Calu-3; Huh-7; Lung tissue
mRNA expressed in cell lines and lung tissue	22460905; 25485619; 25954001	Nature; Nature Biotechnology; Science	2012; 2014; 2015	Barretina; Klijn; The Gtex Consortium	ABHD10	A549; Calu-3; Huh-7; Lung tissue
mRNA expressed in cell lines and lung tissue	22460905; 25485619; 25954001	Nature; Nature Biotechnology; Science	2012; 2014; 2015	Barretina; Klijn; The Gtex Consortium	ABHD11	A549; Calu-3; Huh-7; Lung tissue
mRNA expressed in cell lines and lung tissue	22460905; 25485619; 25954001	Nature; Nature Biotechnology; Science	2012; 2014; 2015	Barretina; Klijn; The Gtex Consortium	ABHD12	A549; Calu-3; Huh-7; Lung tissue
mRNA expressed in cell lines and lung tissue	22460905; 25485619; 25954001	Nature; Nature Biotechnology; Science	2012; 2014; 2015	Barretina; Klijn; The Gtex Consortium	ABHD12B	A549; Calu-3; Huh-7; Lung tissue
mRNA expressed in cell lines and lung tissue	22460905; 25485619; 25954001	Nature; Nature Biotechnology; Science	2012; 2014; 2015	Barretina; Klijn; The Gtex Consortium	ABHD13	A549; Calu-3; Huh-7; Lung tissue
mRNA expressed in cell lines and lung tissue	22460905; 25485619; 25954001	Nature; Nature Biotechnology; Science	2012; 2014; 2015	Barretina; Klijn; The Gtex Consortium	ABHD14A	A549; Calu-3; Huh-7; Lung tissue
mRNA expressed in cell lines and lung tissue	22460905; 25485619; 25954001	Nature; Nature Biotechnology; Science	2012; 2014; 2015	Barretina; Klijn; The Gtex Consortium	ABHD14A-ACY1	A549; Calu-3; Huh-7; Lung tissue
mRNA expressed in cell lines and lung tissue	22460905; 25485619; 25954001	Nature; Nature Biotechnology; Science	2012; 2014; 2015	Barretina; Klijn; The Gtex Consortium	ABHD14B	A549; Calu-3; Huh-7; Lung tissue
mRNA expressed in cell lines and lung tissue	22460905; 25485619; 25954001	Nature; Nature Biotechnology; Science	2012; 2014; 2015	Barretina; Klijn; The Gtex Consortium	ABHD15	A549; Calu-3; Huh-7; Lung tissue
mRNA expressed in cell lines and lung tissue	22460905; 25485619; 25954001	Nature; Nature Biotechnology; Science	2012; 2014; 2015	Barretina; Klijn; The Gtex Consortium	ABHD16A	A549; Calu-3; Huh-7; Lung tissue
mRNA expressed in cell lines and lung tissue	22460905; 25485619; 25954001	Nature; Nature Biotechnology; Science	2012; 2014; 2015	Barretina; Klijn; The Gtex Consortium	ABHD17A	A549; Calu-3; Huh-7; Lung tissue
mRNA expressed in cell lines and lung tissue	22460905; 25485619; 25954001	Nature; Nature Biotechnology; Science	2012; 2014; 2015	Barretina; Klijn; The Gtex Consortium	ABHD17B	A549; Calu-3; Huh-7; Lung tissue
mRNA expressed in cell lines and lung tissue	22460905; 25485619; 25954001	Nature; Nature Biotechnology; Science	2012; 2014; 2015	Barretina; Klijn; The Gtex Consortium	ABHD17C	A549; Calu-3; Huh-7; Lung tissue
mRNA expressed in cell lines and lung tissue	22460905; 25485619; 25954001	Nature; Nature Biotechnology; Science	2012; 2014; 2015	Barretina; Klijn; The Gtex Consortium	ABHD18	A549; Calu-3; Huh-7; Lung tissue
mRNA expressed in cell lines and lung tissue	22460905; 25485619; 25954001	Nature; Nature Biotechnology; Science	2012; 2014; 2015	Barretina; Klijn; The Gtex Consortium	ABHD2	A549; Calu-3; Huh-7; Lung tissue
mRNA expressed in cell lines and lung tissue	22460905; 25485619; 25954001	Nature; Nature Biotechnology; Science	2012; 2014; 2015	Barretina; Klijn; The Gtex Consortium	ABHD3	A549; Calu-3; Huh-7; Lung tissue
mRNA expressed in cell lines and lung tissue	22460905; 25485619; 25954001	Nature; Nature Biotechnology; Science	2012; 2014; 2015	Barretina; Klijn; The Gtex Consortium	ABHD4	A549; Calu-3; Huh-7; Lung tissue
mRNA expressed in cell lines and lung tissue	22460905; 25485619; 25954001	Nature; Nature Biotechnology; Science	2012; 2014; 2015	Barretina; Klijn; The Gtex Consortium	ABHD5	A549; Calu-3; Huh-7; Lung tissue
mRNA expressed in cell lines and lung tissue	22460905; 25485619; 25954001	Nature; Nature Biotechnology; Science	2012; 2014; 2015	Barretina; Klijn; The Gtex Consortium	ABHD6	A549; Calu-3; Huh-7; Lung tissue
mRNA expressed in cell lines and lung tissue	22460905; 25485619; 25954001	Nature; Nature Biotechnology; Science	2012; 2014; 2015	Barretina; Klijn; The Gtex Consortium	ABHD8	A549; Calu-3; Huh-7; Lung tissue
mRNA expressed in cell lines and lung tissue	22460905; 25485619; 25954001	Nature; Nature Biotechnology; Science	2012; 2014; 2015	Barretina; Klijn; The Gtex Consortium	ABI1	A549; Calu-3; Huh-7; Lung tissue
mRNA expressed in cell lines and lung tissue	22460905; 25485619; 25954001	Nature; Nature Biotechnology; Science	2012; 2014; 2015	Barretina; Klijn; The Gtex Consortium	ABI2	A549; Calu-3; Huh-7; Lung tissue
mRNA expressed in cell lines and lung tissue	22460905; 25485619; 25954001	Nature; Nature Biotechnology; Science	2012; 2014; 2015	Barretina; Klijn; The Gtex Consortium	ABI3BP	A549; Calu-3; Huh-7; Lung tissue
mRNA expressed in cell lines and lung tissue	22460905; 25485619; 25954001	Nature; Nature Biotechnology; Science	2012; 2014; 2015	Barretina; Klijn; The Gtex Consortium	ABITRAM	A549; Calu-3; Huh-7; Lung tissue
mRNA expressed in cell lines and lung tissue	22460905; 25485619; 25954001	Nature; Nature Biotechnology; Science	2012; 2014; 2015	Barretina; Klijn; The Gtex Consortium	ABL1	A549; Calu-3; Huh-7; Lung tissue
mRNA expressed in cell lines and lung tissue	22460905; 25485619; 25954001	Nature; Nature Biotechnology; Science	2012; 2014; 2015	Barretina; Klijn; The Gtex Consortium	ABL2	A549; Calu-3; Huh-7; Lung tissue
mRNA expressed in cell lines and lung tissue	22460905; 25485619; 25954001	Nature; Nature Biotechnology; Science	2012; 2014; 2015	Barretina; Klijn; The Gtex Consortium	ABLIM1	A549; Calu-3; Huh-7; Lung tissue
mRNA expressed in cell lines and lung tissue	22460905; 25485619; 25954001	Nature; Nature Biotechnology; Science	2012; 2014; 2015	Barretina; Klijn; The Gtex Consortium	ABLIM2	A549; Calu-3; Huh-7; Lung tissue
mRNA expressed in cell lines and lung tissue	22460905; 25485619; 25954001	Nature; Nature Biotechnology; Science	2012; 2014; 2015	Barretina; Klijn; The Gtex Consortium	ABLIM3	A549; Calu-3; Huh-7; Lung tissue
mRNA expressed in cell lines and lung tissue	22460905; 25485619; 25954001	Nature; Nature Biotechnology; Science	2012; 2014; 2015	Barretina; Klijn; The Gtex Consortium	ABR	A549; Calu-3; Huh-7; Lung tissue
mRNA expressed in cell lines and lung tissue	22460905; 25485619; 25954001	Nature; Nature Biotechnology; Science	2012; 2014; 2015	Barretina; Klijn; The Gtex Consortium	ABRACL	A549; Calu-3; Huh-7; Lung tissue
mRNA expressed in cell lines and lung tissue	22460905; 25485619; 25954001	Nature; Nature Biotechnology; Science	2012; 2014; 2015	Barretina; Klijn; The Gtex Consortium	ABRAXAS1	A549; Calu-3; Huh-7; Lung tissue
mRNA expressed in cell lines and lung tissue	22460905; 25485619; 25954001	Nature; Nature Biotechnology; Science	2012; 2014; 2015	Barretina; Klijn; The Gtex Consortium	ABRAXAS2	A549; Calu-3; Huh-7; Lung tissue
mRNA expressed in cell lines and lung tissue	22460905; 25485619; 25954001	Nature; Nature Biotechnology; Science	2012; 2014; 2015	Barretina; Klijn; The Gtex Consortium	ABT1	A549; Calu-3; Huh-7; Lung tissue
mRNA expressed in cell lines and lung tissue	22460905; 25485619; 25954001	Nature; Nature Biotechnology; Science	2012; 2014; 2015	Barretina; Klijn; The Gtex Consortium	ABTB1	A549; Calu-3; Huh-7; Lung tissue
mRNA expressed in cell lines and lung tissue	22460905; 25485619; 25954001	Nature; Nature Biotechnology; Science	2012; 2014; 2015	Barretina; Klijn; The Gtex Consortium	ABTB2	A549; Calu-3; Huh-7; Lung tissue
mRNA expressed in cell lines and lung tissue	22460905; 25485619; 25954001	Nature; Nature Biotechnology; Science	2012; 2014; 2015	Barretina; Klijn; The Gtex Consortium	AC004076.1	A549; Calu-3; Huh-7; Lung tissue
mRNA expressed in cell lines and lung tissue	22460905; 25485619; 25954001	Nature; Nature Biotechnology; Science	2012; 2014; 2015	Barretina; Klijn; The Gtex Consortium	AC005041.1	A549; Calu-3; Huh-7; Lung tissue
mRNA expressed in cell lines and lung tissue	22460905; 25485619; 25954001	Nature; Nature Biotechnology; Science	2012; 2014; 2015	Barretina; Klijn; The Gtex Consortium	AC005726.1	A549; Calu-3; Huh-7; Lung tissue
mRNA expressed in cell lines and lung tissue	22460905; 25485619; 25954001	Nature; Nature Biotechnology; Science	2012; 2014; 2015	Barretina; Klijn; The Gtex Consortium	AC006254.1	A549; Calu-3; Huh-7; Lung tissue
mRNA expressed in cell lines and lung tissue	22460905; 25485619; 25954001	Nature; Nature Biotechnology; Science	2012; 2014; 2015	Barretina; Klijn; The Gtex Consortium	AC006978.2	A549; Calu-3; Huh-7; Lung tissue
mRNA expressed in cell lines and lung tissue	22460905; 25485619; 25954001	Nature; Nature Biotechnology; Science	2012; 2014; 2015	Barretina; Klijn; The Gtex Consortium	AC008687.4	A549; Calu-3; Huh-7; Lung tissue
mRNA expressed in cell lines and lung tissue	22460905; 25485619; 25954001	Nature; Nature Biotechnology; Science	2012; 2014; 2015	Barretina; Klijn; The Gtex Consortium	AC010132.3	A549; Calu-3; Huh-7; Lung tissue
mRNA expressed in cell lines and lung tissue	22460905; 25485619; 25954001	Nature; Nature Biotechnology; Science	2012; 2014; 2015	Barretina; Klijn; The Gtex Consortium	AC010325.1	A549; Calu-3; Huh-7; Lung tissue
mRNA expressed in cell lines and lung tissue	22460905; 25485619; 25954001	Nature; Nature Biotechnology; Science	2012; 2014; 2015	Barretina; Klijn; The Gtex Consortium	AC010422.3	A549; Calu-3; Huh-7; Lung tissue
mRNA expressed in cell lines and lung tissue	22460905; 25485619; 25954001	Nature; Nature Biotechnology; Science	2012; 2014; 2015	Barretina; Klijn; The Gtex Consortium	AC010422.6	A549; Calu-3; Huh-7; Lung tissue
mRNA expressed in cell lines and lung tissue	22460905; 25485619; 25954001	Nature; Nature Biotechnology; Science	2012; 2014; 2015	Barretina; Klijn; The Gtex Consortium	AC010522.1	A549; Calu-3; Huh-7; Lung tissue
mRNA expressed in cell lines and lung tissue	22460905; 25485619; 25954001	Nature; Nature Biotechnology; Science	2012; 2014; 2015	Barretina; Klijn; The Gtex Consortium	AC011005.1	A549; Calu-3; Huh-7; Lung tissue
mRNA expressed in cell lines and lung tissue	22460905; 25485619; 25954001	Nature; Nature Biotechnology; Science	2012; 2014; 2015	Barretina; Klijn; The Gtex Consortium	AC011448.1	A549; Calu-3; Huh-7; Lung tissue
mRNA expressed in cell lines and lung tissue	22460905; 25485619; 25954001	Nature; Nature Biotechnology; Science	2012; 2014; 2015	Barretina; Klijn; The Gtex Consortium	AC011511.1	A549; Calu-3; Huh-7; Lung tissue
mRNA expressed in cell lines and lung tissue	22460905; 25485619; 25954001	Nature; Nature Biotechnology; Science	2012; 2014; 2015	Barretina; Klijn; The Gtex Consortium	AC013394.1	A549; Calu-3; Huh-7; Lung tissue
mRNA expressed in cell lines and lung tissue	22460905; 25485619; 25954001	Nature; Nature Biotechnology; Science	2012; 2014; 2015	Barretina; Klijn; The Gtex Consortium	AC013489.1	A549; Calu-3; Huh-7; Lung tissue
mRNA expressed in cell lines and lung tissue	22460905; 25485619; 25954001	Nature; Nature Biotechnology; Science	2012; 2014; 2015	Barretina; Klijn; The Gtex Consortium	AC018630.2	A549; Calu-3; Huh-7; Lung tissue
mRNA expressed in cell lines and lung tissue	22460905; 25485619; 25954001	Nature; Nature Biotechnology; Science	2012; 2014; 2015	Barretina; Klijn; The Gtex Consortium	AC023055.1	A549; Calu-3; Huh-7; Lung tissue
mRNA expressed in cell lines and lung tissue	22460905; 25485619; 25954001	Nature; Nature Biotechnology; Science	2012; 2014; 2015	Barretina; Klijn; The Gtex Consortium	AC027796.3	A549; Calu-3; Huh-7; Lung tissue
mRNA expressed in cell lines and lung tissue	22460905; 25485619; 25954001	Nature; Nature Biotechnology; Science	2012; 2014; 2015	Barretina; Klijn; The Gtex Consortium	AC036214.3	A549; Calu-3; Huh-7; Lung tissue
mRNA expressed in cell lines and lung tissue	22460905; 25485619; 25954001	Nature; Nature Biotechnology; Science	2012; 2014; 2015	Barretina; Klijn; The Gtex Consortium	AC040162.1	A549; Calu-3; Huh-7; Lung tissue
mRNA expressed in cell lines and lung tissue	22460905; 25485619; 25954001	Nature; Nature Biotechnology; Science	2012; 2014; 2015	Barretina; Klijn; The Gtex Consortium	AC055811.2	A549; Calu-3; Huh-7; Lung tissue
mRNA expressed in cell lines and lung tissue	22460905; 25485619; 25954001	Nature; Nature Biotechnology; Science	2012; 2014; 2015	Barretina; Klijn; The Gtex Consortium	AC068580.4	A549; Calu-3; Huh-7; Lung tissue
mRNA expressed in cell lines and lung tissue	22460905; 25485619; 25954001	Nature; Nature Biotechnology; Science	2012; 2014; 2015	Barretina; Klijn; The Gtex Consortium	AC068946.1	A549; Calu-3; Huh-7; Lung tissue
mRNA expressed in cell lines and lung tissue	22460905; 25485619; 25954001	Nature; Nature Biotechnology; Science	2012; 2014; 2015	Barretina; Klijn; The Gtex Consortium	AC069503.2	A549; Calu-3; Huh-7; Lung tissue
mRNA expressed in cell lines and lung tissue	22460905; 25485619; 25954001	Nature; Nature Biotechnology; Science	2012; 2014; 2015	Barretina; Klijn; The Gtex Consortium	AC073508.2	A549; Calu-3; Huh-7; Lung tissue
mRNA expressed in cell lines and lung tissue	22460905; 25485619; 25954001	Nature; Nature Biotechnology; Science	2012; 2014; 2015	Barretina; Klijn; The Gtex Consortium	AC073610.2	A549; Calu-3; Huh-7; Lung tissue
mRNA expressed in cell lines and lung tissue	22460905; 25485619; 25954001	Nature; Nature Biotechnology; Science	2012; 2014; 2015	Barretina; Klijn; The Gtex Consortium	AC073896.1	A549; Calu-3; Huh-7; Lung tissue
mRNA expressed in cell lines and lung tissue	22460905; 25485619; 25954001	Nature; Nature Biotechnology; Science	2012; 2014; 2015	Barretina; Klijn; The Gtex Consortium	AC078927.1	A549; Calu-3; Huh-7; Lung tissue
mRNA expressed in cell lines and lung tissue	22460905; 25485619; 25954001	Nature; Nature Biotechnology; Science	2012; 2014; 2015	Barretina; Klijn; The Gtex Consortium	AC079447.1	A549; Calu-3; Huh-7; Lung tissue
mRNA expressed in cell lines and lung tissue	22460905; 25485619; 25954001	Nature; Nature Biotechnology; Science	2012; 2014; 2015	Barretina; Klijn; The Gtex Consortium	AC087632.2	A549; Calu-3; Huh-7; Lung tissue
mRNA expressed in cell lines and lung tissue	22460905; 25485619; 25954001	Nature; Nature Biotechnology; Science	2012; 2014; 2015	Barretina; Klijn; The Gtex Consortium	AC090004.1	A549; Calu-3; Huh-7; Lung tissue
mRNA expressed in cell lines and lung tissue	22460905; 25485619; 25954001	Nature; Nature Biotechnology; Science	2012; 2014; 2015	Barretina; Klijn; The Gtex Consortium	AC091167.2	A549; Calu-3; Huh-7; Lung tissue
mRNA expressed in cell lines and lung tissue	22460905; 25485619; 25954001	Nature; Nature Biotechnology; Science	2012; 2014; 2015	Barretina; Klijn; The Gtex Consortium	AC091167.6	A549; Calu-3; Huh-7; Lung tissue
mRNA expressed in cell lines and lung tissue	22460905; 25485619; 25954001	Nature; Nature Biotechnology; Science	2012; 2014; 2015	Barretina; Klijn; The Gtex Consortium	AC091959.3	A549; Calu-3; Huh-7; Lung tissue
mRNA expressed in cell lines and lung tissue	22460905; 25485619; 25954001	Nature; Nature Biotechnology; Science	2012; 2014; 2015	Barretina; Klijn; The Gtex Consortium	AC092587.1	A549; Calu-3; Huh-7; Lung tissue
mRNA expressed in cell lines and lung tissue	22460905; 25485619; 25954001	Nature; Nature Biotechnology; Science	2012; 2014; 2015	Barretina; Klijn; The Gtex Consortium	AC092718.3	A549; Calu-3; Huh-7; Lung tissue
mRNA expressed in cell lines and lung tissue	22460905; 25485619; 25954001	Nature; Nature Biotechnology; Science	2012; 2014; 2015	Barretina; Klijn; The Gtex Consortium	AC092835.1	A549; Calu-3; Huh-7; Lung tissue
mRNA expressed in cell lines and lung tissue	22460905; 25485619; 25954001	Nature; Nature Biotechnology; Science	2012; 2014; 2015	Barretina; Klijn; The Gtex Consortium	AC093323.1	A549; Calu-3; Huh-7; Lung tissue
mRNA expressed in cell lines and lung tissue	22460905; 25485619; 25954001	Nature; Nature Biotechnology; Science	2012; 2014; 2015	Barretina; Klijn; The Gtex Consortium	AC096887.1	A549; Calu-3; Huh-7; Lung tissue
mRNA expressed in cell lines and lung tissue	22460905; 25485619; 25954001	Nature; Nature Biotechnology; Science	2012; 2014; 2015	Barretina; Klijn; The Gtex Consortium	AC099489.1	A549; Calu-3; Huh-7; Lung tissue
mRNA expressed in cell lines and lung tissue	22460905; 25485619; 25954001	Nature; Nature Biotechnology; Science	2012; 2014; 2015	Barretina; Klijn; The Gtex Consortium	AC099811.2	A549; Calu-3; Huh-7; Lung tissue
mRNA expressed in cell lines and lung tissue	22460905; 25485619; 25954001	Nature; Nature Biotechnology; Science	2012; 2014; 2015	Barretina; Klijn; The Gtex Consortium	AC104389.5	A549; Calu-3; Huh-7; Lung tissue
mRNA expressed in cell lines and lung tissue	22460905; 25485619; 25954001	Nature; Nature Biotechnology; Science	2012; 2014; 2015	Barretina; Klijn; The Gtex Consortium	AC112229.3	A549; Calu-3; Huh-7; Lung tissue
mRNA expressed in cell lines and lung tissue	22460905; 25485619; 25954001	Nature; Nature Biotechnology; Science	2012; 2014; 2015	Barretina; Klijn; The Gtex Consortium	AC114490.2	A549; Calu-3; Huh-7; Lung tissue
mRNA expressed in cell lines and lung tissue	22460905; 25485619; 25954001	Nature; Nature Biotechnology; Science	2012; 2014; 2015	Barretina; Klijn; The Gtex Consortium	AC120114.4	A549; Calu-3; Huh-7; Lung tissue
mRNA expressed in cell lines and lung tissue	22460905; 25485619; 25954001	Nature; Nature Biotechnology; Science	2012; 2014; 2015	Barretina; Klijn; The Gtex Consortium	AC135050.2	A549; Calu-3; Huh-7; Lung tissue
mRNA expressed in cell lines and lung tissue	22460905; 25485619; 25954001	Nature; Nature Biotechnology; Science	2012; 2014; 2015	Barretina; Klijn; The Gtex Consortium	AC135178.3	A549; Calu-3; Huh-7; Lung tissue
mRNA expressed in cell lines and lung tissue	22460905; 25485619; 25954001	Nature; Nature Biotechnology; Science	2012; 2014; 2015	Barretina; Klijn; The Gtex Consortium	AC138811.2	A549; Calu-3; Huh-7; Lung tissue
mRNA expressed in cell lines and lung tissue	22460905; 25485619; 25954001	Nature; Nature Biotechnology; Science	2012; 2014; 2015	Barretina; Klijn; The Gtex Consortium	AC138969.1	A549; Calu-3; Huh-7; Lung tissue
mRNA expressed in cell lines and lung tissue	22460905; 25485619; 25954001	Nature; Nature Biotechnology; Science	2012; 2014; 2015	Barretina; Klijn; The Gtex Consortium	AC233723.1	A549; Calu-3; Huh-7; Lung tissue
mRNA expressed in cell lines and lung tissue	22460905; 25485619; 25954001	Nature; Nature Biotechnology; Science	2012; 2014; 2015	Barretina; Klijn; The Gtex Consortium	AC233992.2	A549; Calu-3; Huh-7; Lung tissue
mRNA expressed in cell lines and lung tissue	22460905; 25485619; 25954001	Nature; Nature Biotechnology; Science	2012; 2014; 2015	Barretina; Klijn; The Gtex Consortium	AC244197.3	A549; Calu-3; Huh-7; Lung tissue
mRNA expressed in cell lines and lung tissue	22460905; 25485619; 25954001	Nature; Nature Biotechnology; Science	2012; 2014; 2015	Barretina; Klijn; The Gtex Consortium	ACAA1	A549; Calu-3; Huh-7; Lung tissue
mRNA expressed in cell lines and lung tissue	22460905; 25485619; 25954001	Nature; Nature Biotechnology; Science	2012; 2014; 2015	Barretina; Klijn; The Gtex Consortium	ACAA2	A549; Calu-3; Huh-7; Lung tissue
mRNA expressed in cell lines and lung tissue	22460905; 25485619; 25954001	Nature; Nature Biotechnology; Science	2012; 2014; 2015	Barretina; Klijn; The Gtex Consortium	ACACA	A549; Calu-3; Huh-7; Lung tissue
mRNA expressed in cell lines and lung tissue	22460905; 25485619; 25954001	Nature; Nature Biotechnology; Science	2012; 2014; 2015	Barretina; Klijn; The Gtex Consortium	ACACB	A549; Calu-3; Huh-7; Lung tissue
mRNA expressed in cell lines and lung tissue	22460905; 25485619; 25954001	Nature; Nature Biotechnology; Science	2012; 2014; 2015	Barretina; Klijn; The Gtex Consortium	ACAD10	A549; Calu-3; Huh-7; Lung tissue
mRNA expressed in cell lines and lung tissue	22460905; 25485619; 25954001	Nature; Nature Biotechnology; Science	2012; 2014; 2015	Barretina; Klijn; The Gtex Consortium	ACAD11	A549; Calu-3; Huh-7; Lung tissue
mRNA expressed in cell lines and lung tissue	22460905; 25485619; 25954001	Nature; Nature Biotechnology; Science	2012; 2014; 2015	Barretina; Klijn; The Gtex Consortium	ACAD8	A549; Calu-3; Huh-7; Lung tissue
mRNA expressed in cell lines and lung tissue	22460905; 25485619; 25954001	Nature; Nature Biotechnology; Science	2012; 2014; 2015	Barretina; Klijn; The Gtex Consortium	ACAD9	A549; Calu-3; Huh-7; Lung tissue
mRNA expressed in cell lines and lung tissue	22460905; 25485619; 25954001	Nature; Nature Biotechnology; Science	2012; 2014; 2015	Barretina; Klijn; The Gtex Consortium	ACADM	A549; Calu-3; Huh-7; Lung tissue
mRNA expressed in cell lines and lung tissue	22460905; 25485619; 25954001	Nature; Nature Biotechnology; Science	2012; 2014; 2015	Barretina; Klijn; The Gtex Consortium	ACADS	A549; Calu-3; Huh-7; Lung tissue
mRNA expressed in cell lines and lung tissue	22460905; 25485619; 25954001	Nature; Nature Biotechnology; Science	2012; 2014; 2015	Barretina; Klijn; The Gtex Consortium	ACADSB	A549; Calu-3; Huh-7; Lung tissue
mRNA expressed in cell lines and lung tissue	22460905; 25485619; 25954001	Nature; Nature Biotechnology; Science	2012; 2014; 2015	Barretina; Klijn; The Gtex Consortium	ACADVL	A549; Calu-3; Huh-7; Lung tissue
mRNA expressed in cell lines and lung tissue	22460905; 25485619; 25954001	Nature; Nature Biotechnology; Science	2012; 2014; 2015	Barretina; Klijn; The Gtex Consortium	ACAP1	A549; Calu-3; Huh-7; Lung tissue
mRNA expressed in cell lines and lung tissue	22460905; 25485619; 25954001	Nature; Nature Biotechnology; Science	2012; 2014; 2015	Barretina; Klijn; The Gtex Consortium	ACAP2	A549; Calu-3; Huh-7; Lung tissue
mRNA expressed in cell lines and lung tissue	22460905; 25485619; 25954001	Nature; Nature Biotechnology; Science	2012; 2014; 2015	Barretina; Klijn; The Gtex Consortium	ACAP3	A549; Calu-3; Huh-7; Lung tissue
mRNA expressed in cell lines and lung tissue	22460905; 25485619; 25954001	Nature; Nature Biotechnology; Science	2012; 2014; 2015	Barretina; Klijn; The Gtex Consortium	ACAT1	A549; Calu-3; Huh-7; Lung tissue
mRNA expressed in cell lines and lung tissue	22460905; 25485619; 25954001	Nature; Nature Biotechnology; Science	2012; 2014; 2015	Barretina; Klijn; The Gtex Consortium	ACAT2	A549; Calu-3; Huh-7; Lung tissue
mRNA expressed in cell lines and lung tissue	22460905; 25485619; 25954001	Nature; Nature Biotechnology; Science	2012; 2014; 2015	Barretina; Klijn; The Gtex Consortium	ACBD3	A549; Calu-3; Huh-7; Lung tissue
mRNA expressed in cell lines and lung tissue	22460905; 25485619; 25954001	Nature; Nature Biotechnology; Science	2012; 2014; 2015	Barretina; Klijn; The Gtex Consortium	ACBD4	A549; Calu-3; Huh-7; Lung tissue
mRNA expressed in cell lines and lung tissue	22460905; 25485619; 25954001	Nature; Nature Biotechnology; Science	2012; 2014; 2015	Barretina; Klijn; The Gtex Consortium	ACBD5	A549; Calu-3; Huh-7; Lung tissue
mRNA expressed in cell lines and lung tissue	22460905; 25485619; 25954001	Nature; Nature Biotechnology; Science	2012; 2014; 2015	Barretina; Klijn; The Gtex Consortium	ACBD6	A549; Calu-3; Huh-7; Lung tissue
mRNA expressed in cell lines and lung tissue	22460905; 25485619; 25954001	Nature; Nature Biotechnology; Science	2012; 2014; 2015	Barretina; Klijn; The Gtex Consortium	ACBD7	A549; Calu-3; Huh-7; Lung tissue
mRNA expressed in cell lines and lung tissue	22460905; 25485619; 25954001	Nature; Nature Biotechnology; Science	2012; 2014; 2015	Barretina; Klijn; The Gtex Consortium	ACCS	A549; Calu-3; Huh-7; Lung tissue
mRNA expressed in cell lines and lung tissue	22460905; 25485619; 25954001	Nature; Nature Biotechnology; Science	2012; 2014; 2015	Barretina; Klijn; The Gtex Consortium	ACD	A549; Calu-3; Huh-7; Lung tissue
mRNA expressed in cell lines and lung tissue	22460905; 25485619; 25954001	Nature; Nature Biotechnology; Science	2012; 2014; 2015	Barretina; Klijn; The Gtex Consortium	ACE	A549; Calu-3; Huh-7; Lung tissue
mRNA expressed in cell lines and lung tissue	22460905; 25485619; 25954001	Nature; Nature Biotechnology; Science	2012; 2014; 2015	Barretina; Klijn; The Gtex Consortium	ACE2	A549; Calu-3; Huh-7; Lung tissue
mRNA expressed in cell lines and lung tissue	22460905; 25485619; 25954001	Nature; Nature Biotechnology; Science	2012; 2014; 2015	Barretina; Klijn; The Gtex Consortium	ACER1	A549; Calu-3; Huh-7; Lung tissue
mRNA expressed in cell lines and lung tissue	22460905; 25485619; 25954001	Nature; Nature Biotechnology; Science	2012; 2014; 2015	Barretina; Klijn; The Gtex Consortium	ACER2	A549; Calu-3; Huh-7; Lung tissue
mRNA expressed in cell lines and lung tissue	22460905; 25485619; 25954001	Nature; Nature Biotechnology; Science	2012; 2014; 2015	Barretina; Klijn; The Gtex Consortium	ACER3	A549; Calu-3; Huh-7; Lung tissue
mRNA expressed in cell lines and lung tissue	22460905; 25485619; 25954001	Nature; Nature Biotechnology; Science	2012; 2014; 2015	Barretina; Klijn; The Gtex Consortium	ACHE	A549; Calu-3; Huh-7; Lung tissue
mRNA expressed in cell lines and lung tissue	22460905; 25485619; 25954001	Nature; Nature Biotechnology; Science	2012; 2014; 2015	Barretina; Klijn; The Gtex Consortium	ACIN1	A549; Calu-3; Huh-7; Lung tissue
mRNA expressed in cell lines and lung tissue	22460905; 25485619; 25954001	Nature; Nature Biotechnology; Science	2012; 2014; 2015	Barretina; Klijn; The Gtex Consortium	ACKR2	A549; Calu-3; Huh-7; Lung tissue
mRNA expressed in cell lines and lung tissue	22460905; 25485619; 25954001	Nature; Nature Biotechnology; Science	2012; 2014; 2015	Barretina; Klijn; The Gtex Consortium	ACKR3	A549; Calu-3; Huh-7; Lung tissue
mRNA expressed in cell lines and lung tissue	22460905; 25485619; 25954001	Nature; Nature Biotechnology; Science	2012; 2014; 2015	Barretina; Klijn; The Gtex Consortium	ACKR4	A549; Calu-3; Huh-7; Lung tissue
mRNA expressed in cell lines and lung tissue	22460905; 25485619; 25954001	Nature; Nature Biotechnology; Science	2012; 2014; 2015	Barretina; Klijn; The Gtex Consortium	ACLY	A549; Calu-3; Huh-7; Lung tissue
mRNA expressed in cell lines and lung tissue	22460905; 25485619; 25954001	Nature; Nature Biotechnology; Science	2012; 2014; 2015	Barretina; Klijn; The Gtex Consortium	ACMSD	A549; Calu-3; Huh-7; Lung tissue
mRNA expressed in cell lines and lung tissue	22460905; 25485619; 25954001	Nature; Nature Biotechnology; Science	2012; 2014; 2015	Barretina; Klijn; The Gtex Consortium	ACO1	A549; Calu-3; Huh-7; Lung tissue
mRNA expressed in cell lines and lung tissue	22460905; 25485619; 25954001	Nature; Nature Biotechnology; Science	2012; 2014; 2015	Barretina; Klijn; The Gtex Consortium	ACO2	A549; Calu-3; Huh-7; Lung tissue
mRNA expressed in cell lines and lung tissue	22460905; 25485619; 25954001	Nature; Nature Biotechnology; Science	2012; 2014; 2015	Barretina; Klijn; The Gtex Consortium	ACOT1	A549; Calu-3; Huh-7; Lung tissue
mRNA expressed in cell lines and lung tissue	22460905; 25485619; 25954001	Nature; Nature Biotechnology; Science	2012; 2014; 2015	Barretina; Klijn; The Gtex Consortium	ACOT11	A549; Calu-3; Huh-7; Lung tissue
mRNA expressed in cell lines and lung tissue	22460905; 25485619; 25954001	Nature; Nature Biotechnology; Science	2012; 2014; 2015	Barretina; Klijn; The Gtex Consortium	ACOT13	A549; Calu-3; Huh-7; Lung tissue
mRNA expressed in cell lines and lung tissue	22460905; 25485619; 25954001	Nature; Nature Biotechnology; Science	2012; 2014; 2015	Barretina; Klijn; The Gtex Consortium	ACOT2	A549; Calu-3; Huh-7; Lung tissue
mRNA expressed in cell lines and lung tissue	22460905; 25485619; 25954001	Nature; Nature Biotechnology; Science	2012; 2014; 2015	Barretina; Klijn; The Gtex Consortium	ACOT4	A549; Calu-3; Huh-7; Lung tissue
mRNA expressed in cell lines and lung tissue	22460905; 25485619; 25954001	Nature; Nature Biotechnology; Science	2012; 2014; 2015	Barretina; Klijn; The Gtex Consortium	ACOT7	A549; Calu-3; Huh-7; Lung tissue
mRNA expressed in cell lines and lung tissue	22460905; 25485619; 25954001	Nature; Nature Biotechnology; Science	2012; 2014; 2015	Barretina; Klijn; The Gtex Consortium	ACOT8	A549; Calu-3; Huh-7; Lung tissue
mRNA expressed in cell lines and lung tissue	22460905; 25485619; 25954001	Nature; Nature Biotechnology; Science	2012; 2014; 2015	Barretina; Klijn; The Gtex Consortium	ACOT9	A549; Calu-3; Huh-7; Lung tissue
mRNA expressed in cell lines and lung tissue	22460905; 25485619; 25954001	Nature; Nature Biotechnology; Science	2012; 2014; 2015	Barretina; Klijn; The Gtex Consortium	ACOX1	A549; Calu-3; Huh-7; Lung tissue
mRNA expressed in cell lines and lung tissue	22460905; 25485619; 25954001	Nature; Nature Biotechnology; Science	2012; 2014; 2015	Barretina; Klijn; The Gtex Consortium	ACOX2	A549; Calu-3; Huh-7; Lung tissue
mRNA expressed in cell lines and lung tissue	22460905; 25485619; 25954001	Nature; Nature Biotechnology; Science	2012; 2014; 2015	Barretina; Klijn; The Gtex Consortium	ACOX3	A549; Calu-3; Huh-7; Lung tissue
mRNA expressed in cell lines and lung tissue	22460905; 25485619; 25954001	Nature; Nature Biotechnology; Science	2012; 2014; 2015	Barretina; Klijn; The Gtex Consortium	ACP1	A549; Calu-3; Huh-7; Lung tissue
mRNA expressed in cell lines and lung tissue	22460905; 25485619; 25954001	Nature; Nature Biotechnology; Science	2012; 2014; 2015	Barretina; Klijn; The Gtex Consortium	ACP2	A549; Calu-3; Huh-7; Lung tissue
mRNA expressed in cell lines and lung tissue	22460905; 25485619; 25954001	Nature; Nature Biotechnology; Science	2012; 2014; 2015	Barretina; Klijn; The Gtex Consortium	ACP4	A549; Calu-3; Huh-7; Lung tissue
mRNA expressed in cell lines and lung tissue	22460905; 25485619; 25954001	Nature; Nature Biotechnology; Science	2012; 2014; 2015	Barretina; Klijn; The Gtex Consortium	ACP5	A549; Calu-3; Huh-7; Lung tissue
mRNA expressed in cell lines and lung tissue	22460905; 25485619; 25954001	Nature; Nature Biotechnology; Science	2012; 2014; 2015	Barretina; Klijn; The Gtex Consortium	ACP6	A549; Calu-3; Huh-7; Lung tissue
mRNA expressed in cell lines and lung tissue	22460905; 25485619; 25954001	Nature; Nature Biotechnology; Science	2012; 2014; 2015	Barretina; Klijn; The Gtex Consortium	ACP7	A549; Calu-3; Huh-7; Lung tissue
mRNA expressed in cell lines and lung tissue	22460905; 25485619; 25954001	Nature; Nature Biotechnology; Science	2012; 2014; 2015	Barretina; Klijn; The Gtex Consortium	ACRBP	A549; Calu-3; Huh-7; Lung tissue
mRNA expressed in cell lines and lung tissue	22460905; 25485619; 25954001	Nature; Nature Biotechnology; Science	2012; 2014; 2015	Barretina; Klijn; The Gtex Consortium	ACRV1	A549; Calu-3; Huh-7; Lung tissue
mRNA expressed in cell lines and lung tissue	22460905; 25485619; 25954001	Nature; Nature Biotechnology; Science	2012; 2014; 2015	Barretina; Klijn; The Gtex Consortium	ACSBG1	A549; Calu-3; Huh-7; Lung tissue
mRNA expressed in cell lines and lung tissue	22460905; 25485619; 25954001	Nature; Nature Biotechnology; Science	2012; 2014; 2015	Barretina; Klijn; The Gtex Consortium	ACSF2	A549; Calu-3; Huh-7; Lung tissue
mRNA expressed in cell lines and lung tissue	22460905; 25485619; 25954001	Nature; Nature Biotechnology; Science	2012; 2014; 2015	Barretina; Klijn; The Gtex Consortium	ACSF3	A549; Calu-3; Huh-7; Lung tissue
mRNA expressed in cell lines and lung tissue	22460905; 25485619; 25954001	Nature; Nature Biotechnology; Science	2012; 2014; 2015	Barretina; Klijn; The Gtex Consortium	ACSL1	A549; Calu-3; Huh-7; Lung tissue
mRNA expressed in cell lines and lung tissue	22460905; 25485619; 25954001	Nature; Nature Biotechnology; Science	2012; 2014; 2015	Barretina; Klijn; The Gtex Consortium	ACSL3	A549; Calu-3; Huh-7; Lung tissue
mRNA expressed in cell lines and lung tissue	22460905; 25485619; 25954001	Nature; Nature Biotechnology; Science	2012; 2014; 2015	Barretina; Klijn; The Gtex Consortium	ACSL4	A549; Calu-3; Huh-7; Lung tissue
mRNA expressed in cell lines and lung tissue	22460905; 25485619; 25954001	Nature; Nature Biotechnology; Science	2012; 2014; 2015	Barretina; Klijn; The Gtex Consortium	ACSL5	A549; Calu-3; Huh-7; Lung tissue
mRNA expressed in cell lines and lung tissue	22460905; 25485619; 25954001	Nature; Nature Biotechnology; Science	2012; 2014; 2015	Barretina; Klijn; The Gtex Consortium	ACSM3	A549; Calu-3; Huh-7; Lung tissue
mRNA expressed in cell lines and lung tissue	22460905; 25485619; 25954001	Nature; Nature Biotechnology; Science	2012; 2014; 2015	Barretina; Klijn; The Gtex Consortium	ACSS1	A549; Calu-3; Huh-7; Lung tissue
mRNA expressed in cell lines and lung tissue	22460905; 25485619; 25954001	Nature; Nature Biotechnology; Science	2012; 2014; 2015	Barretina; Klijn; The Gtex Consortium	ACSS2	A549; Calu-3; Huh-7; Lung tissue
mRNA expressed in cell lines and lung tissue	22460905; 25485619; 25954001	Nature; Nature Biotechnology; Science	2012; 2014; 2015	Barretina; Klijn; The Gtex Consortium	ACTA1	A549; Calu-3; Huh-7; Lung tissue
mRNA expressed in cell lines and lung tissue	22460905; 25485619; 25954001	Nature; Nature Biotechnology; Science	2012; 2014; 2015	Barretina; Klijn; The Gtex Consortium	ACTA2	A549; Calu-3; Huh-7; Lung tissue
mRNA expressed in cell lines and lung tissue	22460905; 25485619; 25954001	Nature; Nature Biotechnology; Science	2012; 2014; 2015	Barretina; Klijn; The Gtex Consortium	ACTB	A549; Calu-3; Huh-7; Lung tissue
mRNA expressed in cell lines and lung tissue	22460905; 25485619; 25954001	Nature; Nature Biotechnology; Science	2012; 2014; 2015	Barretina; Klijn; The Gtex Consortium	ACTG1	A549; Calu-3; Huh-7; Lung tissue
mRNA expressed in cell lines and lung tissue	22460905; 25485619; 25954001	Nature; Nature Biotechnology; Science	2012; 2014; 2015	Barretina; Klijn; The Gtex Consortium	ACTL6A	A549; Calu-3; Huh-7; Lung tissue
mRNA expressed in cell lines and lung tissue	22460905; 25485619; 25954001	Nature; Nature Biotechnology; Science	2012; 2014; 2015	Barretina; Klijn; The Gtex Consortium	ACTN1	A549; Calu-3; Huh-7; Lung tissue
mRNA expressed in cell lines and lung tissue	22460905; 25485619; 25954001	Nature; Nature Biotechnology; Science	2012; 2014; 2015	Barretina; Klijn; The Gtex Consortium	ACTN4	A549; Calu-3; Huh-7; Lung tissue
mRNA expressed in cell lines and lung tissue	22460905; 25485619; 25954001	Nature; Nature Biotechnology; Science	2012; 2014; 2015	Barretina; Klijn; The Gtex Consortium	ACTR10	A549; Calu-3; Huh-7; Lung tissue
mRNA expressed in cell lines and lung tissue	22460905; 25485619; 25954001	Nature; Nature Biotechnology; Science	2012; 2014; 2015	Barretina; Klijn; The Gtex Consortium	ACTR1A	A549; Calu-3; Huh-7; Lung tissue
mRNA expressed in cell lines and lung tissue	22460905; 25485619; 25954001	Nature; Nature Biotechnology; Science	2012; 2014; 2015	Barretina; Klijn; The Gtex Consortium	ACTR1B	A549; Calu-3; Huh-7; Lung tissue
mRNA expressed in cell lines and lung tissue	22460905; 25485619; 25954001	Nature; Nature Biotechnology; Science	2012; 2014; 2015	Barretina; Klijn; The Gtex Consortium	ACTR2	A549; Calu-3; Huh-7; Lung tissue
mRNA expressed in cell lines and lung tissue	22460905; 25485619; 25954001	Nature; Nature Biotechnology; Science	2012; 2014; 2015	Barretina; Klijn; The Gtex Consortium	ACTR3	A549; Calu-3; Huh-7; Lung tissue
mRNA expressed in cell lines and lung tissue	22460905; 25485619; 25954001	Nature; Nature Biotechnology; Science	2012; 2014; 2015	Barretina; Klijn; The Gtex Consortium	ACTR3B	A549; Calu-3; Huh-7; Lung tissue
mRNA expressed in cell lines and lung tissue	22460905; 25485619; 25954001	Nature; Nature Biotechnology; Science	2012; 2014; 2015	Barretina; Klijn; The Gtex Consortium	ACTR3C	A549; Calu-3; Huh-7; Lung tissue
mRNA expressed in cell lines and lung tissue	22460905; 25485619; 25954001	Nature; Nature Biotechnology; Science	2012; 2014; 2015	Barretina; Klijn; The Gtex Consortium	ACTR5	A549; Calu-3; Huh-7; Lung tissue
mRNA expressed in cell lines and lung tissue	22460905; 25485619; 25954001	Nature; Nature Biotechnology; Science	2012; 2014; 2015	Barretina; Klijn; The Gtex Consortium	ACTR6	A549; Calu-3; Huh-7; Lung tissue
mRNA expressed in cell lines and lung tissue	22460905; 25485619; 25954001	Nature; Nature Biotechnology; Science	2012; 2014; 2015	Barretina; Klijn; The Gtex Consortium	ACTR8	A549; Calu-3; Huh-7; Lung tissue
mRNA expressed in cell lines and lung tissue	22460905; 25485619; 25954001	Nature; Nature Biotechnology; Science	2012; 2014; 2015	Barretina; Klijn; The Gtex Consortium	ACTRT3	A549; Calu-3; Huh-7; Lung tissue
mRNA expressed in cell lines and lung tissue	22460905; 25485619; 25954001	Nature; Nature Biotechnology; Science	2012; 2014; 2015	Barretina; Klijn; The Gtex Consortium	ACVR1	A549; Calu-3; Huh-7; Lung tissue
mRNA expressed in cell lines and lung tissue	22460905; 25485619; 25954001	Nature; Nature Biotechnology; Science	2012; 2014; 2015	Barretina; Klijn; The Gtex Consortium	ACVR1B	A549; Calu-3; Huh-7; Lung tissue
mRNA expressed in cell lines and lung tissue	22460905; 25485619; 25954001	Nature; Nature Biotechnology; Science	2012; 2014; 2015	Barretina; Klijn; The Gtex Consortium	ACVR1C	A549; Calu-3; Huh-7; Lung tissue
mRNA expressed in cell lines and lung tissue	22460905; 25485619; 25954001	Nature; Nature Biotechnology; Science	2012; 2014; 2015	Barretina; Klijn; The Gtex Consortium	ACVR2A	A549; Calu-3; Huh-7; Lung tissue
mRNA expressed in cell lines and lung tissue	22460905; 25485619; 25954001	Nature; Nature Biotechnology; Science	2012; 2014; 2015	Barretina; Klijn; The Gtex Consortium	ACVR2B	A549; Calu-3; Huh-7; Lung tissue
mRNA expressed in cell lines and lung tissue	22460905; 25485619; 25954001	Nature; Nature Biotechnology; Science	2012; 2014; 2015	Barretina; Klijn; The Gtex Consortium	ACY1	A549; Calu-3; Huh-7; Lung tissue
mRNA expressed in cell lines and lung tissue	22460905; 25485619; 25954001	Nature; Nature Biotechnology; Science	2012; 2014; 2015	Barretina; Klijn; The Gtex Consortium	ACY3	A549; Calu-3; Huh-7; Lung tissue
mRNA expressed in cell lines and lung tissue	22460905; 25485619; 25954001	Nature; Nature Biotechnology; Science	2012; 2014; 2015	Barretina; Klijn; The Gtex Consortium	ACYP1	A549; Calu-3; Huh-7; Lung tissue
mRNA expressed in cell lines and lung tissue	22460905; 25485619; 25954001	Nature; Nature Biotechnology; Science	2012; 2014; 2015	Barretina; Klijn; The Gtex Consortium	ACYP2	A549; Calu-3; Huh-7; Lung tissue
mRNA expressed in cell lines and lung tissue	22460905; 25485619; 25954001	Nature; Nature Biotechnology; Science	2012; 2014; 2015	Barretina; Klijn; The Gtex Consortium	ADA	A549; Calu-3; Huh-7; Lung tissue
mRNA expressed in cell lines and lung tissue	22460905; 25485619; 25954001	Nature; Nature Biotechnology; Science	2012; 2014; 2015	Barretina; Klijn; The Gtex Consortium	ADA2	A549; Calu-3; Huh-7; Lung tissue
mRNA expressed in cell lines and lung tissue	22460905; 25485619; 25954001	Nature; Nature Biotechnology; Science	2012; 2014; 2015	Barretina; Klijn; The Gtex Consortium	ADAL	A549; Calu-3; Huh-7; Lung tissue
mRNA expressed in cell lines and lung tissue	22460905; 25485619; 25954001	Nature; Nature Biotechnology; Science	2012; 2014; 2015	Barretina; Klijn; The Gtex Consortium	ADAM10	A549; Calu-3; Huh-7; Lung tissue
mRNA expressed in cell lines and lung tissue	22460905; 25485619; 25954001	Nature; Nature Biotechnology; Science	2012; 2014; 2015	Barretina; Klijn; The Gtex Consortium	ADAM11	A549; Calu-3; Huh-7; Lung tissue
mRNA expressed in cell lines and lung tissue	22460905; 25485619; 25954001	Nature; Nature Biotechnology; Science	2012; 2014; 2015	Barretina; Klijn; The Gtex Consortium	ADAM15	A549; Calu-3; Huh-7; Lung tissue
mRNA expressed in cell lines and lung tissue	22460905; 25485619; 25954001	Nature; Nature Biotechnology; Science	2012; 2014; 2015	Barretina; Klijn; The Gtex Consortium	ADAM17	A549; Calu-3; Huh-7; Lung tissue
mRNA expressed in cell lines and lung tissue	22460905; 25485619; 25954001	Nature; Nature Biotechnology; Science	2012; 2014; 2015	Barretina; Klijn; The Gtex Consortium	ADAM19	A549; Calu-3; Huh-7; Lung tissue
mRNA expressed in cell lines and lung tissue	22460905; 25485619; 25954001	Nature; Nature Biotechnology; Science	2012; 2014; 2015	Barretina; Klijn; The Gtex Consortium	ADAM21	A549; Calu-3; Huh-7; Lung tissue
mRNA expressed in cell lines and lung tissue	22460905; 25485619; 25954001	Nature; Nature Biotechnology; Science	2012; 2014; 2015	Barretina; Klijn; The Gtex Consortium	ADAM22	A549; Calu-3; Huh-7; Lung tissue
mRNA expressed in cell lines and lung tissue	22460905; 25485619; 25954001	Nature; Nature Biotechnology; Science	2012; 2014; 2015	Barretina; Klijn; The Gtex Consortium	ADAM23	A549; Calu-3; Huh-7; Lung tissue
mRNA expressed in cell lines and lung tissue	22460905; 25485619; 25954001	Nature; Nature Biotechnology; Science	2012; 2014; 2015	Barretina; Klijn; The Gtex Consortium	ADAM28	A549; Calu-3; Huh-7; Lung tissue
mRNA expressed in cell lines and lung tissue	22460905; 25485619; 25954001	Nature; Nature Biotechnology; Science	2012; 2014; 2015	Barretina; Klijn; The Gtex Consortium	ADAM32	A549; Calu-3; Huh-7; Lung tissue
mRNA expressed in cell lines and lung tissue	22460905; 25485619; 25954001	Nature; Nature Biotechnology; Science	2012; 2014; 2015	Barretina; Klijn; The Gtex Consortium	ADAM8	A549; Calu-3; Huh-7; Lung tissue
mRNA expressed in cell lines and lung tissue	22460905; 25485619; 25954001	Nature; Nature Biotechnology; Science	2012; 2014; 2015	Barretina; Klijn; The Gtex Consortium	ADAM9	A549; Calu-3; Huh-7; Lung tissue
mRNA expressed in cell lines and lung tissue	22460905; 25485619; 25954001	Nature; Nature Biotechnology; Science	2012; 2014; 2015	Barretina; Klijn; The Gtex Consortium	ADAMTS1	A549; Calu-3; Huh-7; Lung tissue
mRNA expressed in cell lines and lung tissue	22460905; 25485619; 25954001	Nature; Nature Biotechnology; Science	2012; 2014; 2015	Barretina; Klijn; The Gtex Consortium	ADAMTS10	A549; Calu-3; Huh-7; Lung tissue
mRNA expressed in cell lines and lung tissue	22460905; 25485619; 25954001	Nature; Nature Biotechnology; Science	2012; 2014; 2015	Barretina; Klijn; The Gtex Consortium	ADAMTS12	A549; Calu-3; Huh-7; Lung tissue
mRNA expressed in cell lines and lung tissue	22460905; 25485619; 25954001	Nature; Nature Biotechnology; Science	2012; 2014; 2015	Barretina; Klijn; The Gtex Consortium	ADAMTS13	A549; Calu-3; Huh-7; Lung tissue
mRNA expressed in cell lines and lung tissue	22460905; 25485619; 25954001	Nature; Nature Biotechnology; Science	2012; 2014; 2015	Barretina; Klijn; The Gtex Consortium	ADAMTS15	A549; Calu-3; Huh-7; Lung tissue
mRNA expressed in cell lines and lung tissue	22460905; 25485619; 25954001	Nature; Nature Biotechnology; Science	2012; 2014; 2015	Barretina; Klijn; The Gtex Consortium	ADAMTS17	A549; Calu-3; Huh-7; Lung tissue
mRNA expressed in cell lines and lung tissue	22460905; 25485619; 25954001	Nature; Nature Biotechnology; Science	2012; 2014; 2015	Barretina; Klijn; The Gtex Consortium	ADAMTS4	A549; Calu-3; Huh-7; Lung tissue
mRNA expressed in cell lines and lung tissue	22460905; 25485619; 25954001	Nature; Nature Biotechnology; Science	2012; 2014; 2015	Barretina; Klijn; The Gtex Consortium	ADAMTS6	A549; Calu-3; Huh-7; Lung tissue
mRNA expressed in cell lines and lung tissue	22460905; 25485619; 25954001	Nature; Nature Biotechnology; Science	2012; 2014; 2015	Barretina; Klijn; The Gtex Consortium	ADAMTS7	A549; Calu-3; Huh-7; Lung tissue
mRNA expressed in cell lines and lung tissue	22460905; 25485619; 25954001	Nature; Nature Biotechnology; Science	2012; 2014; 2015	Barretina; Klijn; The Gtex Consortium	ADAMTS9	A549; Calu-3; Huh-7; Lung tissue
mRNA expressed in cell lines and lung tissue	22460905; 25485619; 25954001	Nature; Nature Biotechnology; Science	2012; 2014; 2015	Barretina; Klijn; The Gtex Consortium	ADAMTSL2	A549; Calu-3; Huh-7; Lung tissue
mRNA expressed in cell lines and lung tissue	22460905; 25485619; 25954001	Nature; Nature Biotechnology; Science	2012; 2014; 2015	Barretina; Klijn; The Gtex Consortium	ADAMTSL3	A549; Calu-3; Huh-7; Lung tissue
mRNA expressed in cell lines and lung tissue	22460905; 25485619; 25954001	Nature; Nature Biotechnology; Science	2012; 2014; 2015	Barretina; Klijn; The Gtex Consortium	ADAMTSL4	A549; Calu-3; Huh-7; Lung tissue
mRNA expressed in cell lines and lung tissue	22460905; 25485619; 25954001	Nature; Nature Biotechnology; Science	2012; 2014; 2015	Barretina; Klijn; The Gtex Consortium	ADAMTSL5	A549; Calu-3; Huh-7; Lung tissue
mRNA expressed in cell lines and lung tissue	22460905; 25485619; 25954001	Nature; Nature Biotechnology; Science	2012; 2014; 2015	Barretina; Klijn; The Gtex Consortium	ADAP1	A549; Calu-3; Huh-7; Lung tissue
mRNA expressed in cell lines and lung tissue	22460905; 25485619; 25954001	Nature; Nature Biotechnology; Science	2012; 2014; 2015	Barretina; Klijn; The Gtex Consortium	ADAP2	A549; Calu-3; Huh-7; Lung tissue
mRNA expressed in cell lines and lung tissue	22460905; 25485619; 25954001	Nature; Nature Biotechnology; Science	2012; 2014; 2015	Barretina; Klijn; The Gtex Consortium	ADAR	A549; Calu-3; Huh-7; Lung tissue
mRNA expressed in cell lines and lung tissue	22460905; 25485619; 25954001	Nature; Nature Biotechnology; Science	2012; 2014; 2015	Barretina; Klijn; The Gtex Consortium	ADARB1	A549; Calu-3; Huh-7; Lung tissue
mRNA expressed in cell lines and lung tissue	22460905; 25485619; 25954001	Nature; Nature Biotechnology; Science	2012; 2014; 2015	Barretina; Klijn; The Gtex Consortium	ADAT1	A549; Calu-3; Huh-7; Lung tissue
mRNA expressed in cell lines and lung tissue	22460905; 25485619; 25954001	Nature; Nature Biotechnology; Science	2012; 2014; 2015	Barretina; Klijn; The Gtex Consortium	ADAT2	A549; Calu-3; Huh-7; Lung tissue
mRNA expressed in cell lines and lung tissue	22460905; 25485619; 25954001	Nature; Nature Biotechnology; Science	2012; 2014; 2015	Barretina; Klijn; The Gtex Consortium	ADAT3	A549; Calu-3; Huh-7; Lung tissue
mRNA expressed in cell lines and lung tissue	22460905; 25485619; 25954001	Nature; Nature Biotechnology; Science	2012; 2014; 2015	Barretina; Klijn; The Gtex Consortium	ADCK1	A549; Calu-3; Huh-7; Lung tissue
mRNA expressed in cell lines and lung tissue	22460905; 25485619; 25954001	Nature; Nature Biotechnology; Science	2012; 2014; 2015	Barretina; Klijn; The Gtex Consortium	ADCK2	A549; Calu-3; Huh-7; Lung tissue
mRNA expressed in cell lines and lung tissue	22460905; 25485619; 25954001	Nature; Nature Biotechnology; Science	2012; 2014; 2015	Barretina; Klijn; The Gtex Consortium	ADCK5	A549; Calu-3; Huh-7; Lung tissue
mRNA expressed in cell lines and lung tissue	22460905; 25485619; 25954001	Nature; Nature Biotechnology; Science	2012; 2014; 2015	Barretina; Klijn; The Gtex Consortium	ADCY1	A549; Calu-3; Huh-7; Lung tissue
mRNA expressed in cell lines and lung tissue	22460905; 25485619; 25954001	Nature; Nature Biotechnology; Science	2012; 2014; 2015	Barretina; Klijn; The Gtex Consortium	ADCY10	A549; Calu-3; Huh-7; Lung tissue
mRNA expressed in cell lines and lung tissue	22460905; 25485619; 25954001	Nature; Nature Biotechnology; Science	2012; 2014; 2015	Barretina; Klijn; The Gtex Consortium	ADCY3	A549; Calu-3; Huh-7; Lung tissue
mRNA expressed in cell lines and lung tissue	22460905; 25485619; 25954001	Nature; Nature Biotechnology; Science	2012; 2014; 2015	Barretina; Klijn; The Gtex Consortium	ADCY4	A549; Calu-3; Huh-7; Lung tissue
mRNA expressed in cell lines and lung tissue	22460905; 25485619; 25954001	Nature; Nature Biotechnology; Science	2012; 2014; 2015	Barretina; Klijn; The Gtex Consortium	ADCY5	A549; Calu-3; Huh-7; Lung tissue
mRNA expressed in cell lines and lung tissue	22460905; 25485619; 25954001	Nature; Nature Biotechnology; Science	2012; 2014; 2015	Barretina; Klijn; The Gtex Consortium	ADCY6	A549; Calu-3; Huh-7; Lung tissue
mRNA expressed in cell lines and lung tissue	22460905; 25485619; 25954001	Nature; Nature Biotechnology; Science	2012; 2014; 2015	Barretina; Klijn; The Gtex Consortium	ADCY7	A549; Calu-3; Huh-7; Lung tissue
mRNA expressed in cell lines and lung tissue	22460905; 25485619; 25954001	Nature; Nature Biotechnology; Science	2012; 2014; 2015	Barretina; Klijn; The Gtex Consortium	ADCY9	A549; Calu-3; Huh-7; Lung tissue
mRNA expressed in cell lines and lung tissue	22460905; 25485619; 25954001	Nature; Nature Biotechnology; Science	2012; 2014; 2015	Barretina; Klijn; The Gtex Consortium	ADD1	A549; Calu-3; Huh-7; Lung tissue
mRNA expressed in cell lines and lung tissue	22460905; 25485619; 25954001	Nature; Nature Biotechnology; Science	2012; 2014; 2015	Barretina; Klijn; The Gtex Consortium	ADD2	A549; Calu-3; Huh-7; Lung tissue
mRNA expressed in cell lines and lung tissue	22460905; 25485619; 25954001	Nature; Nature Biotechnology; Science	2012; 2014; 2015	Barretina; Klijn; The Gtex Consortium	ADD3	A549; Calu-3; Huh-7; Lung tissue
mRNA expressed in cell lines and lung tissue	22460905; 25485619; 25954001	Nature; Nature Biotechnology; Science	2012; 2014; 2015	Barretina; Klijn; The Gtex Consortium	ADGRA2	A549; Calu-3; Huh-7; Lung tissue
mRNA expressed in cell lines and lung tissue	22460905; 25485619; 25954001	Nature; Nature Biotechnology; Science	2012; 2014; 2015	Barretina; Klijn; The Gtex Consortium	ADGRA3	A549; Calu-3; Huh-7; Lung tissue
mRNA expressed in cell lines and lung tissue	22460905; 25485619; 25954001	Nature; Nature Biotechnology; Science	2012; 2014; 2015	Barretina; Klijn; The Gtex Consortium	ADGRB2	A549; Calu-3; Huh-7; Lung tissue
mRNA expressed in cell lines and lung tissue	22460905; 25485619; 25954001	Nature; Nature Biotechnology; Science	2012; 2014; 2015	Barretina; Klijn; The Gtex Consortium	ADGRD2	A549; Calu-3; Huh-7; Lung tissue
mRNA expressed in cell lines and lung tissue	22460905; 25485619; 25954001	Nature; Nature Biotechnology; Science	2012; 2014; 2015	Barretina; Klijn; The Gtex Consortium	ADGRE5	A549; Calu-3; Huh-7; Lung tissue
mRNA expressed in cell lines and lung tissue	22460905; 25485619; 25954001	Nature; Nature Biotechnology; Science	2012; 2014; 2015	Barretina; Klijn; The Gtex Consortium	ADGRF1	A549; Calu-3; Huh-7; Lung tissue
mRNA expressed in cell lines and lung tissue	22460905; 25485619; 25954001	Nature; Nature Biotechnology; Science	2012; 2014; 2015	Barretina; Klijn; The Gtex Consortium	ADGRF2	A549; Calu-3; Huh-7; Lung tissue
mRNA expressed in cell lines and lung tissue	22460905; 25485619; 25954001	Nature; Nature Biotechnology; Science	2012; 2014; 2015	Barretina; Klijn; The Gtex Consortium	ADGRF3	A549; Calu-3; Huh-7; Lung tissue
mRNA expressed in cell lines and lung tissue	22460905; 25485619; 25954001	Nature; Nature Biotechnology; Science	2012; 2014; 2015	Barretina; Klijn; The Gtex Consortium	ADGRF4	A549; Calu-3; Huh-7; Lung tissue
mRNA expressed in cell lines and lung tissue	22460905; 25485619; 25954001	Nature; Nature Biotechnology; Science	2012; 2014; 2015	Barretina; Klijn; The Gtex Consortium	ADGRG1	A549; Calu-3; Huh-7; Lung tissue
mRNA expressed in cell lines and lung tissue	22460905; 25485619; 25954001	Nature; Nature Biotechnology; Science	2012; 2014; 2015	Barretina; Klijn; The Gtex Consortium	ADGRG2	A549; Calu-3; Huh-7; Lung tissue
mRNA expressed in cell lines and lung tissue	22460905; 25485619; 25954001	Nature; Nature Biotechnology; Science	2012; 2014; 2015	Barretina; Klijn; The Gtex Consortium	ADGRG3	A549; Calu-3; Huh-7; Lung tissue
mRNA expressed in cell lines and lung tissue	22460905; 25485619; 25954001	Nature; Nature Biotechnology; Science	2012; 2014; 2015	Barretina; Klijn; The Gtex Consortium	ADGRG5	A549; Calu-3; Huh-7; Lung tissue
mRNA expressed in cell lines and lung tissue	22460905; 25485619; 25954001	Nature; Nature Biotechnology; Science	2012; 2014; 2015	Barretina; Klijn; The Gtex Consortium	ADGRG6	A549; Calu-3; Huh-7; Lung tissue
mRNA expressed in cell lines and lung tissue	22460905; 25485619; 25954001	Nature; Nature Biotechnology; Science	2012; 2014; 2015	Barretina; Klijn; The Gtex Consortium	ADGRL1	A549; Calu-3; Huh-7; Lung tissue
mRNA expressed in cell lines and lung tissue	22460905; 25485619; 25954001	Nature; Nature Biotechnology; Science	2012; 2014; 2015	Barretina; Klijn; The Gtex Consortium	ADGRL2	A549; Calu-3; Huh-7; Lung tissue
mRNA expressed in cell lines and lung tissue	22460905; 25485619; 25954001	Nature; Nature Biotechnology; Science	2012; 2014; 2015	Barretina; Klijn; The Gtex Consortium	ADGRV1	A549; Calu-3; Huh-7; Lung tissue
mRNA expressed in cell lines and lung tissue	22460905; 25485619; 25954001	Nature; Nature Biotechnology; Science	2012; 2014; 2015	Barretina; Klijn; The Gtex Consortium	ADH5	A549; Calu-3; Huh-7; Lung tissue
mRNA expressed in cell lines and lung tissue	22460905; 25485619; 25954001	Nature; Nature Biotechnology; Science	2012; 2014; 2015	Barretina; Klijn; The Gtex Consortium	ADH6	A549; Calu-3; Huh-7; Lung tissue
mRNA expressed in cell lines and lung tissue	22460905; 25485619; 25954001	Nature; Nature Biotechnology; Science	2012; 2014; 2015	Barretina; Klijn; The Gtex Consortium	ADHFE1	A549; Calu-3; Huh-7; Lung tissue
mRNA expressed in cell lines and lung tissue	22460905; 25485619; 25954001	Nature; Nature Biotechnology; Science	2012; 2014; 2015	Barretina; Klijn; The Gtex Consortium	ADI1	A549; Calu-3; Huh-7; Lung tissue
mRNA expressed in cell lines and lung tissue	22460905; 25485619; 25954001	Nature; Nature Biotechnology; Science	2012; 2014; 2015	Barretina; Klijn; The Gtex Consortium	ADIPOR1	A549; Calu-3; Huh-7; Lung tissue
mRNA expressed in cell lines and lung tissue	22460905; 25485619; 25954001	Nature; Nature Biotechnology; Science	2012; 2014; 2015	Barretina; Klijn; The Gtex Consortium	ADIPOR2	A549; Calu-3; Huh-7; Lung tissue
mRNA expressed in cell lines and lung tissue	22460905; 25485619; 25954001	Nature; Nature Biotechnology; Science	2012; 2014; 2015	Barretina; Klijn; The Gtex Consortium	ADK	A549; Calu-3; Huh-7; Lung tissue
mRNA expressed in cell lines and lung tissue	22460905; 25485619; 25954001	Nature; Nature Biotechnology; Science	2012; 2014; 2015	Barretina; Klijn; The Gtex Consortium	ADM	A549; Calu-3; Huh-7; Lung tissue
mRNA expressed in cell lines and lung tissue	22460905; 25485619; 25954001	Nature; Nature Biotechnology; Science	2012; 2014; 2015	Barretina; Klijn; The Gtex Consortium	ADM2	A549; Calu-3; Huh-7; Lung tissue
mRNA expressed in cell lines and lung tissue	22460905; 25485619; 25954001	Nature; Nature Biotechnology; Science	2012; 2014; 2015	Barretina; Klijn; The Gtex Consortium	ADM5	A549; Calu-3; Huh-7; Lung tissue
mRNA expressed in cell lines and lung tissue	22460905; 25485619; 25954001	Nature; Nature Biotechnology; Science	2012; 2014; 2015	Barretina; Klijn; The Gtex Consortium	ADNP	A549; Calu-3; Huh-7; Lung tissue
mRNA expressed in cell lines and lung tissue	22460905; 25485619; 25954001	Nature; Nature Biotechnology; Science	2012; 2014; 2015	Barretina; Klijn; The Gtex Consortium	ADNP2	A549; Calu-3; Huh-7; Lung tissue
mRNA expressed in cell lines and lung tissue	22460905; 25485619; 25954001	Nature; Nature Biotechnology; Science	2012; 2014; 2015	Barretina; Klijn; The Gtex Consortium	ADO	A549; Calu-3; Huh-7; Lung tissue
mRNA expressed in cell lines and lung tissue	22460905; 25485619; 25954001	Nature; Nature Biotechnology; Science	2012; 2014; 2015	Barretina; Klijn; The Gtex Consortium	ADORA1	A549; Calu-3; Huh-7; Lung tissue
mRNA expressed in cell lines and lung tissue	22460905; 25485619; 25954001	Nature; Nature Biotechnology; Science	2012; 2014; 2015	Barretina; Klijn; The Gtex Consortium	ADORA2A	A549; Calu-3; Huh-7; Lung tissue
mRNA expressed in cell lines and lung tissue	22460905; 25485619; 25954001	Nature; Nature Biotechnology; Science	2012; 2014; 2015	Barretina; Klijn; The Gtex Consortium	ADORA2B	A549; Calu-3; Huh-7; Lung tissue
mRNA expressed in cell lines and lung tissue	22460905; 25485619; 25954001	Nature; Nature Biotechnology; Science	2012; 2014; 2015	Barretina; Klijn; The Gtex Consortium	ADPGK	A549; Calu-3; Huh-7; Lung tissue
mRNA expressed in cell lines and lung tissue	22460905; 25485619; 25954001	Nature; Nature Biotechnology; Science	2012; 2014; 2015	Barretina; Klijn; The Gtex Consortium	ADPRH	A549; Calu-3; Huh-7; Lung tissue
mRNA expressed in cell lines and lung tissue	22460905; 25485619; 25954001	Nature; Nature Biotechnology; Science	2012; 2014; 2015	Barretina; Klijn; The Gtex Consortium	ADPRHL1	A549; Calu-3; Huh-7; Lung tissue
mRNA expressed in cell lines and lung tissue	22460905; 25485619; 25954001	Nature; Nature Biotechnology; Science	2012; 2014; 2015	Barretina; Klijn; The Gtex Consortium	ADPRM	A549; Calu-3; Huh-7; Lung tissue
mRNA expressed in cell lines and lung tissue	22460905; 25485619; 25954001	Nature; Nature Biotechnology; Science	2012; 2014; 2015	Barretina; Klijn; The Gtex Consortium	ADPRS	A549; Calu-3; Huh-7; Lung tissue
mRNA expressed in cell lines and lung tissue	22460905; 25485619; 25954001	Nature; Nature Biotechnology; Science	2012; 2014; 2015	Barretina; Klijn; The Gtex Consortium	ADRA1D	A549; Calu-3; Huh-7; Lung tissue
mRNA expressed in cell lines and lung tissue	22460905; 25485619; 25954001	Nature; Nature Biotechnology; Science	2012; 2014; 2015	Barretina; Klijn; The Gtex Consortium	ADRA2A	A549; Calu-3; Huh-7; Lung tissue
mRNA expressed in cell lines and lung tissue	22460905; 25485619; 25954001	Nature; Nature Biotechnology; Science	2012; 2014; 2015	Barretina; Klijn; The Gtex Consortium	ADRA2C	A549; Calu-3; Huh-7; Lung tissue
mRNA expressed in cell lines and lung tissue	22460905; 25485619; 25954001	Nature; Nature Biotechnology; Science	2012; 2014; 2015	Barretina; Klijn; The Gtex Consortium	ADRB1	A549; Calu-3; Huh-7; Lung tissue
mRNA expressed in cell lines and lung tissue	22460905; 25485619; 25954001	Nature; Nature Biotechnology; Science	2012; 2014; 2015	Barretina; Klijn; The Gtex Consortium	ADRB2	A549; Calu-3; Huh-7; Lung tissue
mRNA expressed in cell lines and lung tissue	22460905; 25485619; 25954001	Nature; Nature Biotechnology; Science	2012; 2014; 2015	Barretina; Klijn; The Gtex Consortium	ADRM1	A549; Calu-3; Huh-7; Lung tissue
mRNA expressed in cell lines and lung tissue	22460905; 25485619; 25954001	Nature; Nature Biotechnology; Science	2012; 2014; 2015	Barretina; Klijn; The Gtex Consortium	ADSL	A549; Calu-3; Huh-7; Lung tissue
mRNA expressed in cell lines and lung tissue	22460905; 25485619; 25954001	Nature; Nature Biotechnology; Science	2012; 2014; 2015	Barretina; Klijn; The Gtex Consortium	ADSS1	A549; Calu-3; Huh-7; Lung tissue
mRNA expressed in cell lines and lung tissue	22460905; 25485619; 25954001	Nature; Nature Biotechnology; Science	2012; 2014; 2015	Barretina; Klijn; The Gtex Consortium	ADSS2	A549; Calu-3; Huh-7; Lung tissue
mRNA expressed in cell lines and lung tissue	22460905; 25485619; 25954001	Nature; Nature Biotechnology; Science	2012; 2014; 2015	Barretina; Klijn; The Gtex Consortium	ADTRP	A549; Calu-3; Huh-7; Lung tissue
mRNA expressed in cell lines and lung tissue	22460905; 25485619; 25954001	Nature; Nature Biotechnology; Science	2012; 2014; 2015	Barretina; Klijn; The Gtex Consortium	AEBP2	A549; Calu-3; Huh-7; Lung tissue
mRNA expressed in cell lines and lung tissue	22460905; 25485619; 25954001	Nature; Nature Biotechnology; Science	2012; 2014; 2015	Barretina; Klijn; The Gtex Consortium	AEN	A549; Calu-3; Huh-7; Lung tissue
mRNA expressed in cell lines and lung tissue	22460905; 25485619; 25954001	Nature; Nature Biotechnology; Science	2012; 2014; 2015	Barretina; Klijn; The Gtex Consortium	AFAP1	A549; Calu-3; Huh-7; Lung tissue
mRNA expressed in cell lines and lung tissue	22460905; 25485619; 25954001	Nature; Nature Biotechnology; Science	2012; 2014; 2015	Barretina; Klijn; The Gtex Consortium	AFAP1L1	A549; Calu-3; Huh-7; Lung tissue
mRNA expressed in cell lines and lung tissue	22460905; 25485619; 25954001	Nature; Nature Biotechnology; Science	2012; 2014; 2015	Barretina; Klijn; The Gtex Consortium	AFAP1L2	A549; Calu-3; Huh-7; Lung tissue
mRNA expressed in cell lines and lung tissue	22460905; 25485619; 25954001	Nature; Nature Biotechnology; Science	2012; 2014; 2015	Barretina; Klijn; The Gtex Consortium	AFDN	A549; Calu-3; Huh-7; Lung tissue
mRNA expressed in cell lines and lung tissue	22460905; 25485619; 25954001	Nature; Nature Biotechnology; Science	2012; 2014; 2015	Barretina; Klijn; The Gtex Consortium	AFF1	A549; Calu-3; Huh-7; Lung tissue
mRNA expressed in cell lines and lung tissue	22460905; 25485619; 25954001	Nature; Nature Biotechnology; Science	2012; 2014; 2015	Barretina; Klijn; The Gtex Consortium	AFF3	A549; Calu-3; Huh-7; Lung tissue
mRNA expressed in cell lines and lung tissue	22460905; 25485619; 25954001	Nature; Nature Biotechnology; Science	2012; 2014; 2015	Barretina; Klijn; The Gtex Consortium	AFF4	A549; Calu-3; Huh-7; Lung tissue
mRNA expressed in cell lines and lung tissue	22460905; 25485619; 25954001	Nature; Nature Biotechnology; Science	2012; 2014; 2015	Barretina; Klijn; The Gtex Consortium	AFG1L	A549; Calu-3; Huh-7; Lung tissue
mRNA expressed in cell lines and lung tissue	22460905; 25485619; 25954001	Nature; Nature Biotechnology; Science	2012; 2014; 2015	Barretina; Klijn; The Gtex Consortium	AFG3L2	A549; Calu-3; Huh-7; Lung tissue
mRNA expressed in cell lines and lung tissue	22460905; 25485619; 25954001	Nature; Nature Biotechnology; Science	2012; 2014; 2015	Barretina; Klijn; The Gtex Consortium	AFMID	A549; Calu-3; Huh-7; Lung tissue
mRNA expressed in cell lines and lung tissue	22460905; 25485619; 25954001	Nature; Nature Biotechnology; Science	2012; 2014; 2015	Barretina; Klijn; The Gtex Consortium	AFTPH	A549; Calu-3; Huh-7; Lung tissue
mRNA expressed in cell lines and lung tissue	22460905; 25485619; 25954001	Nature; Nature Biotechnology; Science	2012; 2014; 2015	Barretina; Klijn; The Gtex Consortium	AGA	A549; Calu-3; Huh-7; Lung tissue
mRNA expressed in cell lines and lung tissue	22460905; 25485619; 25954001	Nature; Nature Biotechnology; Science	2012; 2014; 2015	Barretina; Klijn; The Gtex Consortium	AGAP1	A549; Calu-3; Huh-7; Lung tissue
mRNA expressed in cell lines and lung tissue	22460905; 25485619; 25954001	Nature; Nature Biotechnology; Science	2012; 2014; 2015	Barretina; Klijn; The Gtex Consortium	AGAP2	A549; Calu-3; Huh-7; Lung tissue
mRNA expressed in cell lines and lung tissue	22460905; 25485619; 25954001	Nature; Nature Biotechnology; Science	2012; 2014; 2015	Barretina; Klijn; The Gtex Consortium	AGAP3	A549; Calu-3; Huh-7; Lung tissue
mRNA expressed in cell lines and lung tissue	22460905; 25485619; 25954001	Nature; Nature Biotechnology; Science	2012; 2014; 2015	Barretina; Klijn; The Gtex Consortium	AGAP4	A549; Calu-3; Huh-7; Lung tissue
mRNA expressed in cell lines and lung tissue	22460905; 25485619; 25954001	Nature; Nature Biotechnology; Science	2012; 2014; 2015	Barretina; Klijn; The Gtex Consortium	AGAP5	A549; Calu-3; Huh-7; Lung tissue
mRNA expressed in cell lines and lung tissue	22460905; 25485619; 25954001	Nature; Nature Biotechnology; Science	2012; 2014; 2015	Barretina; Klijn; The Gtex Consortium	AGAP6	A549; Calu-3; Huh-7; Lung tissue
mRNA expressed in cell lines and lung tissue	22460905; 25485619; 25954001	Nature; Nature Biotechnology; Science	2012; 2014; 2015	Barretina; Klijn; The Gtex Consortium	AGAP9	A549; Calu-3; Huh-7; Lung tissue
mRNA expressed in cell lines and lung tissue	22460905; 25485619; 25954001	Nature; Nature Biotechnology; Science	2012; 2014; 2015	Barretina; Klijn; The Gtex Consortium	AGBL2	A549; Calu-3; Huh-7; Lung tissue
mRNA expressed in cell lines and lung tissue	22460905; 25485619; 25954001	Nature; Nature Biotechnology; Science	2012; 2014; 2015	Barretina; Klijn; The Gtex Consortium	AGBL3	A549; Calu-3; Huh-7; Lung tissue
mRNA expressed in cell lines and lung tissue	22460905; 25485619; 25954001	Nature; Nature Biotechnology; Science	2012; 2014; 2015	Barretina; Klijn; The Gtex Consortium	AGBL5	A549; Calu-3; Huh-7; Lung tissue
mRNA expressed in cell lines and lung tissue	22460905; 25485619; 25954001	Nature; Nature Biotechnology; Science	2012; 2014; 2015	Barretina; Klijn; The Gtex Consortium	AGER	A549; Calu-3; Huh-7; Lung tissue
mRNA expressed in cell lines and lung tissue	22460905; 25485619; 25954001	Nature; Nature Biotechnology; Science	2012; 2014; 2015	Barretina; Klijn; The Gtex Consortium	AGFG1	A549; Calu-3; Huh-7; Lung tissue
mRNA expressed in cell lines and lung tissue	22460905; 25485619; 25954001	Nature; Nature Biotechnology; Science	2012; 2014; 2015	Barretina; Klijn; The Gtex Consortium	AGFG2	A549; Calu-3; Huh-7; Lung tissue
mRNA expressed in cell lines and lung tissue	22460905; 25485619; 25954001	Nature; Nature Biotechnology; Science	2012; 2014; 2015	Barretina; Klijn; The Gtex Consortium	AGGF1	A549; Calu-3; Huh-7; Lung tissue
mRNA expressed in cell lines and lung tissue	22460905; 25485619; 25954001	Nature; Nature Biotechnology; Science	2012; 2014; 2015	Barretina; Klijn; The Gtex Consortium	AGK	A549; Calu-3; Huh-7; Lung tissue
mRNA expressed in cell lines and lung tissue	22460905; 25485619; 25954001	Nature; Nature Biotechnology; Science	2012; 2014; 2015	Barretina; Klijn; The Gtex Consortium	AGL	A549; Calu-3; Huh-7; Lung tissue
mRNA expressed in cell lines and lung tissue	22460905; 25485619; 25954001	Nature; Nature Biotechnology; Science	2012; 2014; 2015	Barretina; Klijn; The Gtex Consortium	AGMAT	A549; Calu-3; Huh-7; Lung tissue
mRNA expressed in cell lines and lung tissue	22460905; 25485619; 25954001	Nature; Nature Biotechnology; Science	2012; 2014; 2015	Barretina; Klijn; The Gtex Consortium	AGMO	A549; Calu-3; Huh-7; Lung tissue
mRNA expressed in cell lines and lung tissue	22460905; 25485619; 25954001	Nature; Nature Biotechnology; Science	2012; 2014; 2015	Barretina; Klijn; The Gtex Consortium	AGO1	A549; Calu-3; Huh-7; Lung tissue
mRNA expressed in cell lines and lung tissue	22460905; 25485619; 25954001	Nature; Nature Biotechnology; Science	2012; 2014; 2015	Barretina; Klijn; The Gtex Consortium	AGO2	A549; Calu-3; Huh-7; Lung tissue
mRNA expressed in cell lines and lung tissue	22460905; 25485619; 25954001	Nature; Nature Biotechnology; Science	2012; 2014; 2015	Barretina; Klijn; The Gtex Consortium	AGO3	A549; Calu-3; Huh-7; Lung tissue
mRNA expressed in cell lines and lung tissue	22460905; 25485619; 25954001	Nature; Nature Biotechnology; Science	2012; 2014; 2015	Barretina; Klijn; The Gtex Consortium	AGO4	A549; Calu-3; Huh-7; Lung tissue
mRNA expressed in cell lines and lung tissue	22460905; 25485619; 25954001	Nature; Nature Biotechnology; Science	2012; 2014; 2015	Barretina; Klijn; The Gtex Consortium	AGPAT1	A549; Calu-3; Huh-7; Lung tissue
mRNA expressed in cell lines and lung tissue	22460905; 25485619; 25954001	Nature; Nature Biotechnology; Science	2012; 2014; 2015	Barretina; Klijn; The Gtex Consortium	AGPAT2	A549; Calu-3; Huh-7; Lung tissue
mRNA expressed in cell lines and lung tissue	22460905; 25485619; 25954001	Nature; Nature Biotechnology; Science	2012; 2014; 2015	Barretina; Klijn; The Gtex Consortium	AGPAT3	A549; Calu-3; Huh-7; Lung tissue
mRNA expressed in cell lines and lung tissue	22460905; 25485619; 25954001	Nature; Nature Biotechnology; Science	2012; 2014; 2015	Barretina; Klijn; The Gtex Consortium	AGPAT4	A549; Calu-3; Huh-7; Lung tissue
mRNA expressed in cell lines and lung tissue	22460905; 25485619; 25954001	Nature; Nature Biotechnology; Science	2012; 2014; 2015	Barretina; Klijn; The Gtex Consortium	AGPAT5	A549; Calu-3; Huh-7; Lung tissue
mRNA expressed in cell lines and lung tissue	22460905; 25485619; 25954001	Nature; Nature Biotechnology; Science	2012; 2014; 2015	Barretina; Klijn; The Gtex Consortium	AGPS	A549; Calu-3; Huh-7; Lung tissue
mRNA expressed in cell lines and lung tissue	22460905; 25485619; 25954001	Nature; Nature Biotechnology; Science	2012; 2014; 2015	Barretina; Klijn; The Gtex Consortium	AGR2	A549; Calu-3; Huh-7; Lung tissue
mRNA expressed in cell lines and lung tissue	22460905; 25485619; 25954001	Nature; Nature Biotechnology; Science	2012; 2014; 2015	Barretina; Klijn; The Gtex Consortium	AGRN	A549; Calu-3; Huh-7; Lung tissue
mRNA expressed in cell lines and lung tissue	22460905; 25485619; 25954001	Nature; Nature Biotechnology; Science	2012; 2014; 2015	Barretina; Klijn; The Gtex Consortium	AGT	A549; Calu-3; Huh-7; Lung tissue
mRNA expressed in cell lines and lung tissue	22460905; 25485619; 25954001	Nature; Nature Biotechnology; Science	2012; 2014; 2015	Barretina; Klijn; The Gtex Consortium	AGTPBP1	A549; Calu-3; Huh-7; Lung tissue
mRNA expressed in cell lines and lung tissue	22460905; 25485619; 25954001	Nature; Nature Biotechnology; Science	2012; 2014; 2015	Barretina; Klijn; The Gtex Consortium	AGTR1	A549; Calu-3; Huh-7; Lung tissue
mRNA expressed in cell lines and lung tissue	22460905; 25485619; 25954001	Nature; Nature Biotechnology; Science	2012; 2014; 2015	Barretina; Klijn; The Gtex Consortium	AGTRAP	A549; Calu-3; Huh-7; Lung tissue
mRNA expressed in cell lines and lung tissue	22460905; 25485619; 25954001	Nature; Nature Biotechnology; Science	2012; 2014; 2015	Barretina; Klijn; The Gtex Consortium	AGXT	A549; Calu-3; Huh-7; Lung tissue
mRNA expressed in cell lines and lung tissue	22460905; 25485619; 25954001	Nature; Nature Biotechnology; Science	2012; 2014; 2015	Barretina; Klijn; The Gtex Consortium	AHCTF1	A549; Calu-3; Huh-7; Lung tissue
mRNA expressed in cell lines and lung tissue	22460905; 25485619; 25954001	Nature; Nature Biotechnology; Science	2012; 2014; 2015	Barretina; Klijn; The Gtex Consortium	AHCY	A549; Calu-3; Huh-7; Lung tissue
mRNA expressed in cell lines and lung tissue	22460905; 25485619; 25954001	Nature; Nature Biotechnology; Science	2012; 2014; 2015	Barretina; Klijn; The Gtex Consortium	AHCYL1	A549; Calu-3; Huh-7; Lung tissue
mRNA expressed in cell lines and lung tissue	22460905; 25485619; 25954001	Nature; Nature Biotechnology; Science	2012; 2014; 2015	Barretina; Klijn; The Gtex Consortium	AHCYL2	A549; Calu-3; Huh-7; Lung tissue
mRNA expressed in cell lines and lung tissue	22460905; 25485619; 25954001	Nature; Nature Biotechnology; Science	2012; 2014; 2015	Barretina; Klijn; The Gtex Consortium	AHDC1	A549; Calu-3; Huh-7; Lung tissue
mRNA expressed in cell lines and lung tissue	22460905; 25485619; 25954001	Nature; Nature Biotechnology; Science	2012; 2014; 2015	Barretina; Klijn; The Gtex Consortium	AHI1	A549; Calu-3; Huh-7; Lung tissue
mRNA expressed in cell lines and lung tissue	22460905; 25485619; 25954001	Nature; Nature Biotechnology; Science	2012; 2014; 2015	Barretina; Klijn; The Gtex Consortium	AHNAK	A549; Calu-3; Huh-7; Lung tissue
mRNA expressed in cell lines and lung tissue	22460905; 25485619; 25954001	Nature; Nature Biotechnology; Science	2012; 2014; 2015	Barretina; Klijn; The Gtex Consortium	AHNAK2	A549; Calu-3; Huh-7; Lung tissue
mRNA expressed in cell lines and lung tissue	22460905; 25485619; 25954001	Nature; Nature Biotechnology; Science	2012; 2014; 2015	Barretina; Klijn; The Gtex Consortium	AHR	A549; Calu-3; Huh-7; Lung tissue
mRNA expressed in cell lines and lung tissue	22460905; 25485619; 25954001	Nature; Nature Biotechnology; Science	2012; 2014; 2015	Barretina; Klijn; The Gtex Consortium	AHRR	A549; Calu-3; Huh-7; Lung tissue
mRNA expressed in cell lines and lung tissue	22460905; 25485619; 25954001	Nature; Nature Biotechnology; Science	2012; 2014; 2015	Barretina; Klijn; The Gtex Consortium	AHSA1	A549; Calu-3; Huh-7; Lung tissue
mRNA expressed in cell lines and lung tissue	22460905; 25485619; 25954001	Nature; Nature Biotechnology; Science	2012; 2014; 2015	Barretina; Klijn; The Gtex Consortium	AICDA	A549; Calu-3; Huh-7; Lung tissue
mRNA expressed in cell lines and lung tissue	22460905; 25485619; 25954001	Nature; Nature Biotechnology; Science	2012; 2014; 2015	Barretina; Klijn; The Gtex Consortium	AIDA	A549; Calu-3; Huh-7; Lung tissue
mRNA expressed in cell lines and lung tissue	22460905; 25485619; 25954001	Nature; Nature Biotechnology; Science	2012; 2014; 2015	Barretina; Klijn; The Gtex Consortium	AIF1L	A549; Calu-3; Huh-7; Lung tissue
mRNA expressed in cell lines and lung tissue	22460905; 25485619; 25954001	Nature; Nature Biotechnology; Science	2012; 2014; 2015	Barretina; Klijn; The Gtex Consortium	AIFM1	A549; Calu-3; Huh-7; Lung tissue
mRNA expressed in cell lines and lung tissue	22460905; 25485619; 25954001	Nature; Nature Biotechnology; Science	2012; 2014; 2015	Barretina; Klijn; The Gtex Consortium	AIFM2	A549; Calu-3; Huh-7; Lung tissue
mRNA expressed in cell lines and lung tissue	22460905; 25485619; 25954001	Nature; Nature Biotechnology; Science	2012; 2014; 2015	Barretina; Klijn; The Gtex Consortium	AIFM3	A549; Calu-3; Huh-7; Lung tissue
mRNA expressed in cell lines and lung tissue	22460905; 25485619; 25954001	Nature; Nature Biotechnology; Science	2012; 2014; 2015	Barretina; Klijn; The Gtex Consortium	AIG1	A549; Calu-3; Huh-7; Lung tissue
mRNA expressed in cell lines and lung tissue	22460905; 25485619; 25954001	Nature; Nature Biotechnology; Science	2012; 2014; 2015	Barretina; Klijn; The Gtex Consortium	AIMP1	A549; Calu-3; Huh-7; Lung tissue
mRNA expressed in cell lines and lung tissue	22460905; 25485619; 25954001	Nature; Nature Biotechnology; Science	2012; 2014; 2015	Barretina; Klijn; The Gtex Consortium	AIMP2	A549; Calu-3; Huh-7; Lung tissue
mRNA expressed in cell lines and lung tissue	22460905; 25485619; 25954001	Nature; Nature Biotechnology; Science	2012; 2014; 2015	Barretina; Klijn; The Gtex Consortium	AIP	A549; Calu-3; Huh-7; Lung tissue
mRNA expressed in cell lines and lung tissue	22460905; 25485619; 25954001	Nature; Nature Biotechnology; Science	2012; 2014; 2015	Barretina; Klijn; The Gtex Consortium	AIPL1	A549; Calu-3; Huh-7; Lung tissue
mRNA expressed in cell lines and lung tissue	22460905; 25485619; 25954001	Nature; Nature Biotechnology; Science	2012; 2014; 2015	Barretina; Klijn; The Gtex Consortium	AJM1	A549; Calu-3; Huh-7; Lung tissue
mRNA expressed in cell lines and lung tissue	22460905; 25485619; 25954001	Nature; Nature Biotechnology; Science	2012; 2014; 2015	Barretina; Klijn; The Gtex Consortium	AJUBA	A549; Calu-3; Huh-7; Lung tissue
mRNA expressed in cell lines and lung tissue	22460905; 25485619; 25954001	Nature; Nature Biotechnology; Science	2012; 2014; 2015	Barretina; Klijn; The Gtex Consortium	AK1	A549; Calu-3; Huh-7; Lung tissue
mRNA expressed in cell lines and lung tissue	22460905; 25485619; 25954001	Nature; Nature Biotechnology; Science	2012; 2014; 2015	Barretina; Klijn; The Gtex Consortium	AK2	A549; Calu-3; Huh-7; Lung tissue
mRNA expressed in cell lines and lung tissue	22460905; 25485619; 25954001	Nature; Nature Biotechnology; Science	2012; 2014; 2015	Barretina; Klijn; The Gtex Consortium	AK3	A549; Calu-3; Huh-7; Lung tissue
mRNA expressed in cell lines and lung tissue	22460905; 25485619; 25954001	Nature; Nature Biotechnology; Science	2012; 2014; 2015	Barretina; Klijn; The Gtex Consortium	AK4	A549; Calu-3; Huh-7; Lung tissue
mRNA expressed in cell lines and lung tissue	22460905; 25485619; 25954001	Nature; Nature Biotechnology; Science	2012; 2014; 2015	Barretina; Klijn; The Gtex Consortium	AK5	A549; Calu-3; Huh-7; Lung tissue
mRNA expressed in cell lines and lung tissue	22460905; 25485619; 25954001	Nature; Nature Biotechnology; Science	2012; 2014; 2015	Barretina; Klijn; The Gtex Consortium	AK6	A549; Calu-3; Huh-7; Lung tissue
mRNA expressed in cell lines and lung tissue	22460905; 25485619; 25954001	Nature; Nature Biotechnology; Science	2012; 2014; 2015	Barretina; Klijn; The Gtex Consortium	AK7	A549; Calu-3; Huh-7; Lung tissue
mRNA expressed in cell lines and lung tissue	22460905; 25485619; 25954001	Nature; Nature Biotechnology; Science	2012; 2014; 2015	Barretina; Klijn; The Gtex Consortium	AK8	A549; Calu-3; Huh-7; Lung tissue
mRNA expressed in cell lines and lung tissue	22460905; 25485619; 25954001	Nature; Nature Biotechnology; Science	2012; 2014; 2015	Barretina; Klijn; The Gtex Consortium	AK9	A549; Calu-3; Huh-7; Lung tissue
mRNA expressed in cell lines and lung tissue	22460905; 25485619; 25954001	Nature; Nature Biotechnology; Science	2012; 2014; 2015	Barretina; Klijn; The Gtex Consortium	AKAP1	A549; Calu-3; Huh-7; Lung tissue
mRNA expressed in cell lines and lung tissue	22460905; 25485619; 25954001	Nature; Nature Biotechnology; Science	2012; 2014; 2015	Barretina; Klijn; The Gtex Consortium	AKAP10	A549; Calu-3; Huh-7; Lung tissue
mRNA expressed in cell lines and lung tissue	22460905; 25485619; 25954001	Nature; Nature Biotechnology; Science	2012; 2014; 2015	Barretina; Klijn; The Gtex Consortium	AKAP11	A549; Calu-3; Huh-7; Lung tissue
mRNA expressed in cell lines and lung tissue	22460905; 25485619; 25954001	Nature; Nature Biotechnology; Science	2012; 2014; 2015	Barretina; Klijn; The Gtex Consortium	AKAP12	A549; Calu-3; Huh-7; Lung tissue
mRNA expressed in cell lines and lung tissue	22460905; 25485619; 25954001	Nature; Nature Biotechnology; Science	2012; 2014; 2015	Barretina; Klijn; The Gtex Consortium	AKAP13	A549; Calu-3; Huh-7; Lung tissue
mRNA expressed in cell lines and lung tissue	22460905; 25485619; 25954001	Nature; Nature Biotechnology; Science	2012; 2014; 2015	Barretina; Klijn; The Gtex Consortium	AKAP17A	A549; Calu-3; Huh-7; Lung tissue
mRNA expressed in cell lines and lung tissue	22460905; 25485619; 25954001	Nature; Nature Biotechnology; Science	2012; 2014; 2015	Barretina; Klijn; The Gtex Consortium	AKAP3	A549; Calu-3; Huh-7; Lung tissue
mRNA expressed in cell lines and lung tissue	22460905; 25485619; 25954001	Nature; Nature Biotechnology; Science	2012; 2014; 2015	Barretina; Klijn; The Gtex Consortium	AKAP5	A549; Calu-3; Huh-7; Lung tissue
mRNA expressed in cell lines and lung tissue	22460905; 25485619; 25954001	Nature; Nature Biotechnology; Science	2012; 2014; 2015	Barretina; Klijn; The Gtex Consortium	AKAP6	A549; Calu-3; Huh-7; Lung tissue
mRNA expressed in cell lines and lung tissue	22460905; 25485619; 25954001	Nature; Nature Biotechnology; Science	2012; 2014; 2015	Barretina; Klijn; The Gtex Consortium	AKAP7	A549; Calu-3; Huh-7; Lung tissue
mRNA expressed in cell lines and lung tissue	22460905; 25485619; 25954001	Nature; Nature Biotechnology; Science	2012; 2014; 2015	Barretina; Klijn; The Gtex Consortium	AKAP8	A549; Calu-3; Huh-7; Lung tissue
mRNA expressed in cell lines and lung tissue	22460905; 25485619; 25954001	Nature; Nature Biotechnology; Science	2012; 2014; 2015	Barretina; Klijn; The Gtex Consortium	AKAP8L	A549; Calu-3; Huh-7; Lung tissue
mRNA expressed in cell lines and lung tissue	22460905; 25485619; 25954001	Nature; Nature Biotechnology; Science	2012; 2014; 2015	Barretina; Klijn; The Gtex Consortium	AKAP9	A549; Calu-3; Huh-7; Lung tissue
mRNA expressed in cell lines and lung tissue	22460905; 25485619; 25954001	Nature; Nature Biotechnology; Science	2012; 2014; 2015	Barretina; Klijn; The Gtex Consortium	AKIP1	A549; Calu-3; Huh-7; Lung tissue
mRNA expressed in cell lines and lung tissue	22460905; 25485619; 25954001	Nature; Nature Biotechnology; Science	2012; 2014; 2015	Barretina; Klijn; The Gtex Consortium	AKIRIN1	A549; Calu-3; Huh-7; Lung tissue
mRNA expressed in cell lines and lung tissue	22460905; 25485619; 25954001	Nature; Nature Biotechnology; Science	2012; 2014; 2015	Barretina; Klijn; The Gtex Consortium	AKIRIN2	A549; Calu-3; Huh-7; Lung tissue
mRNA expressed in cell lines and lung tissue	22460905; 25485619; 25954001	Nature; Nature Biotechnology; Science	2012; 2014; 2015	Barretina; Klijn; The Gtex Consortium	AKNA	A549; Calu-3; Huh-7; Lung tissue
mRNA expressed in cell lines and lung tissue	22460905; 25485619; 25954001	Nature; Nature Biotechnology; Science	2012; 2014; 2015	Barretina; Klijn; The Gtex Consortium	AKNAD1	A549; Calu-3; Huh-7; Lung tissue
mRNA expressed in cell lines and lung tissue	22460905; 25485619; 25954001	Nature; Nature Biotechnology; Science	2012; 2014; 2015	Barretina; Klijn; The Gtex Consortium	AKR1A1	A549; Calu-3; Huh-7; Lung tissue
mRNA expressed in cell lines and lung tissue	22460905; 25485619; 25954001	Nature; Nature Biotechnology; Science	2012; 2014; 2015	Barretina; Klijn; The Gtex Consortium	AKR1B1	A549; Calu-3; Huh-7; Lung tissue
mRNA expressed in cell lines and lung tissue	22460905; 25485619; 25954001	Nature; Nature Biotechnology; Science	2012; 2014; 2015	Barretina; Klijn; The Gtex Consortium	AKR1B10	A549; Calu-3; Huh-7; Lung tissue
mRNA expressed in cell lines and lung tissue	22460905; 25485619; 25954001	Nature; Nature Biotechnology; Science	2012; 2014; 2015	Barretina; Klijn; The Gtex Consortium	AKR1B15	A549; Calu-3; Huh-7; Lung tissue
mRNA expressed in cell lines and lung tissue	22460905; 25485619; 25954001	Nature; Nature Biotechnology; Science	2012; 2014; 2015	Barretina; Klijn; The Gtex Consortium	AKR1C1	A549; Calu-3; Huh-7; Lung tissue
mRNA expressed in cell lines and lung tissue	22460905; 25485619; 25954001	Nature; Nature Biotechnology; Science	2012; 2014; 2015	Barretina; Klijn; The Gtex Consortium	AKR1C2	A549; Calu-3; Huh-7; Lung tissue
mRNA expressed in cell lines and lung tissue	22460905; 25485619; 25954001	Nature; Nature Biotechnology; Science	2012; 2014; 2015	Barretina; Klijn; The Gtex Consortium	AKR1C3	A549; Calu-3; Huh-7; Lung tissue
mRNA expressed in cell lines and lung tissue	22460905; 25485619; 25954001	Nature; Nature Biotechnology; Science	2012; 2014; 2015	Barretina; Klijn; The Gtex Consortium	AKR1C4	A549; Calu-3; Huh-7; Lung tissue
mRNA expressed in cell lines and lung tissue	22460905; 25485619; 25954001	Nature; Nature Biotechnology; Science	2012; 2014; 2015	Barretina; Klijn; The Gtex Consortium	AKR1D1	A549; Calu-3; Huh-7; Lung tissue
mRNA expressed in cell lines and lung tissue	22460905; 25485619; 25954001	Nature; Nature Biotechnology; Science	2012; 2014; 2015	Barretina; Klijn; The Gtex Consortium	AKR7A2	A549; Calu-3; Huh-7; Lung tissue
mRNA expressed in cell lines and lung tissue	22460905; 25485619; 25954001	Nature; Nature Biotechnology; Science	2012; 2014; 2015	Barretina; Klijn; The Gtex Consortium	AKR7A3	A549; Calu-3; Huh-7; Lung tissue
mRNA expressed in cell lines and lung tissue	22460905; 25485619; 25954001	Nature; Nature Biotechnology; Science	2012; 2014; 2015	Barretina; Klijn; The Gtex Consortium	AKT1	A549; Calu-3; Huh-7; Lung tissue
mRNA expressed in cell lines and lung tissue	22460905; 25485619; 25954001	Nature; Nature Biotechnology; Science	2012; 2014; 2015	Barretina; Klijn; The Gtex Consortium	AKT1S1	A549; Calu-3; Huh-7; Lung tissue
mRNA expressed in cell lines and lung tissue	22460905; 25485619; 25954001	Nature; Nature Biotechnology; Science	2012; 2014; 2015	Barretina; Klijn; The Gtex Consortium	AKT2	A549; Calu-3; Huh-7; Lung tissue
mRNA expressed in cell lines and lung tissue	22460905; 25485619; 25954001	Nature; Nature Biotechnology; Science	2012; 2014; 2015	Barretina; Klijn; The Gtex Consortium	AKT3	A549; Calu-3; Huh-7; Lung tissue
mRNA expressed in cell lines and lung tissue	22460905; 25485619; 25954001	Nature; Nature Biotechnology; Science	2012; 2014; 2015	Barretina; Klijn; The Gtex Consortium	AKTIP	A549; Calu-3; Huh-7; Lung tissue
mRNA expressed in cell lines and lung tissue	22460905; 25485619; 25954001	Nature; Nature Biotechnology; Science	2012; 2014; 2015	Barretina; Klijn; The Gtex Consortium	AL031708.1	A549; Calu-3; Huh-7; Lung tissue
mRNA expressed in cell lines and lung tissue	22460905; 25485619; 25954001	Nature; Nature Biotechnology; Science	2012; 2014; 2015	Barretina; Klijn; The Gtex Consortium	AL049697.1	A549; Calu-3; Huh-7; Lung tissue
mRNA expressed in cell lines and lung tissue	22460905; 25485619; 25954001	Nature; Nature Biotechnology; Science	2012; 2014; 2015	Barretina; Klijn; The Gtex Consortium	AL049779.1	A549; Calu-3; Huh-7; Lung tissue
mRNA expressed in cell lines and lung tissue	22460905; 25485619; 25954001	Nature; Nature Biotechnology; Science	2012; 2014; 2015	Barretina; Klijn; The Gtex Consortium	AL049839.2	A549; Calu-3; Huh-7; Lung tissue
mRNA expressed in cell lines and lung tissue	22460905; 25485619; 25954001	Nature; Nature Biotechnology; Science	2012; 2014; 2015	Barretina; Klijn; The Gtex Consortium	AL110118.2	A549; Calu-3; Huh-7; Lung tissue
mRNA expressed in cell lines and lung tissue	22460905; 25485619; 25954001	Nature; Nature Biotechnology; Science	2012; 2014; 2015	Barretina; Klijn; The Gtex Consortium	AL121594.1	A549; Calu-3; Huh-7; Lung tissue
mRNA expressed in cell lines and lung tissue	22460905; 25485619; 25954001	Nature; Nature Biotechnology; Science	2012; 2014; 2015	Barretina; Klijn; The Gtex Consortium	AL121753.1	A549; Calu-3; Huh-7; Lung tissue
mRNA expressed in cell lines and lung tissue	22460905; 25485619; 25954001	Nature; Nature Biotechnology; Science	2012; 2014; 2015	Barretina; Klijn; The Gtex Consortium	AL121845.3	A549; Calu-3; Huh-7; Lung tissue
mRNA expressed in cell lines and lung tissue	22460905; 25485619; 25954001	Nature; Nature Biotechnology; Science	2012; 2014; 2015	Barretina; Klijn; The Gtex Consortium	AL133352.1	A549; Calu-3; Huh-7; Lung tissue
mRNA expressed in cell lines and lung tissue	22460905; 25485619; 25954001	Nature; Nature Biotechnology; Science	2012; 2014; 2015	Barretina; Klijn; The Gtex Consortium	AL136295.5	A549; Calu-3; Huh-7; Lung tissue
mRNA expressed in cell lines and lung tissue	22460905; 25485619; 25954001	Nature; Nature Biotechnology; Science	2012; 2014; 2015	Barretina; Klijn; The Gtex Consortium	AL136531.2	A549; Calu-3; Huh-7; Lung tissue
mRNA expressed in cell lines and lung tissue	22460905; 25485619; 25954001	Nature; Nature Biotechnology; Science	2012; 2014; 2015	Barretina; Klijn; The Gtex Consortium	AL138752.2	A549; Calu-3; Huh-7; Lung tissue
mRNA expressed in cell lines and lung tissue	22460905; 25485619; 25954001	Nature; Nature Biotechnology; Science	2012; 2014; 2015	Barretina; Klijn; The Gtex Consortium	AL139260.3	A549; Calu-3; Huh-7; Lung tissue
mRNA expressed in cell lines and lung tissue	22460905; 25485619; 25954001	Nature; Nature Biotechnology; Science	2012; 2014; 2015	Barretina; Klijn; The Gtex Consortium	AL139353.1	A549; Calu-3; Huh-7; Lung tissue
mRNA expressed in cell lines and lung tissue	22460905; 25485619; 25954001	Nature; Nature Biotechnology; Science	2012; 2014; 2015	Barretina; Klijn; The Gtex Consortium	AL159163.1	A549; Calu-3; Huh-7; Lung tissue
mRNA expressed in cell lines and lung tissue	22460905; 25485619; 25954001	Nature; Nature Biotechnology; Science	2012; 2014; 2015	Barretina; Klijn; The Gtex Consortium	AL162231.1	A549; Calu-3; Huh-7; Lung tissue
mRNA expressed in cell lines and lung tissue	22460905; 25485619; 25954001	Nature; Nature Biotechnology; Science	2012; 2014; 2015	Barretina; Klijn; The Gtex Consortium	AL353588.1	A549; Calu-3; Huh-7; Lung tissue
mRNA expressed in cell lines and lung tissue	22460905; 25485619; 25954001	Nature; Nature Biotechnology; Science	2012; 2014; 2015	Barretina; Klijn; The Gtex Consortium	AL365205.1	A549; Calu-3; Huh-7; Lung tissue
mRNA expressed in cell lines and lung tissue	22460905; 25485619; 25954001	Nature; Nature Biotechnology; Science	2012; 2014; 2015	Barretina; Klijn; The Gtex Consortium	AL391650.1	A549; Calu-3; Huh-7; Lung tissue
mRNA expressed in cell lines and lung tissue	22460905; 25485619; 25954001	Nature; Nature Biotechnology; Science	2012; 2014; 2015	Barretina; Klijn; The Gtex Consortium	AL513165.2	A549; Calu-3; Huh-7; Lung tissue
mRNA expressed in cell lines and lung tissue	22460905; 25485619; 25954001	Nature; Nature Biotechnology; Science	2012; 2014; 2015	Barretina; Klijn; The Gtex Consortium	AL589666.1	A549; Calu-3; Huh-7; Lung tissue
mRNA expressed in cell lines and lung tissue	22460905; 25485619; 25954001	Nature; Nature Biotechnology; Science	2012; 2014; 2015	Barretina; Klijn; The Gtex Consortium	AL603832.3	A549; Calu-3; Huh-7; Lung tissue
mRNA expressed in cell lines and lung tissue	22460905; 25485619; 25954001	Nature; Nature Biotechnology; Science	2012; 2014; 2015	Barretina; Klijn; The Gtex Consortium	AL669918.1	A549; Calu-3; Huh-7; Lung tissue
mRNA expressed in cell lines and lung tissue	22460905; 25485619; 25954001	Nature; Nature Biotechnology; Science	2012; 2014; 2015	Barretina; Klijn; The Gtex Consortium	ALAD	A549; Calu-3; Huh-7; Lung tissue
mRNA expressed in cell lines and lung tissue	22460905; 25485619; 25954001	Nature; Nature Biotechnology; Science	2012; 2014; 2015	Barretina; Klijn; The Gtex Consortium	ALAS1	A549; Calu-3; Huh-7; Lung tissue
mRNA expressed in cell lines and lung tissue	22460905; 25485619; 25954001	Nature; Nature Biotechnology; Science	2012; 2014; 2015	Barretina; Klijn; The Gtex Consortium	ALB	A549; Calu-3; Huh-7; Lung tissue
mRNA expressed in cell lines and lung tissue	22460905; 25485619; 25954001	Nature; Nature Biotechnology; Science	2012; 2014; 2015	Barretina; Klijn; The Gtex Consortium	ALCAM	A549; Calu-3; Huh-7; Lung tissue
mRNA expressed in cell lines and lung tissue	22460905; 25485619; 25954001	Nature; Nature Biotechnology; Science	2012; 2014; 2015	Barretina; Klijn; The Gtex Consortium	ALDH16A1	A549; Calu-3; Huh-7; Lung tissue
mRNA expressed in cell lines and lung tissue	22460905; 25485619; 25954001	Nature; Nature Biotechnology; Science	2012; 2014; 2015	Barretina; Klijn; The Gtex Consortium	ALDH18A1	A549; Calu-3; Huh-7; Lung tissue
mRNA expressed in cell lines and lung tissue	22460905; 25485619; 25954001	Nature; Nature Biotechnology; Science	2012; 2014; 2015	Barretina; Klijn; The Gtex Consortium	ALDH1A1	A549; Calu-3; Huh-7; Lung tissue
mRNA expressed in cell lines and lung tissue	22460905; 25485619; 25954001	Nature; Nature Biotechnology; Science	2012; 2014; 2015	Barretina; Klijn; The Gtex Consortium	ALDH1A2	A549; Calu-3; Huh-7; Lung tissue
mRNA expressed in cell lines and lung tissue	22460905; 25485619; 25954001	Nature; Nature Biotechnology; Science	2012; 2014; 2015	Barretina; Klijn; The Gtex Consortium	ALDH1A3	A549; Calu-3; Huh-7; Lung tissue
mRNA expressed in cell lines and lung tissue	22460905; 25485619; 25954001	Nature; Nature Biotechnology; Science	2012; 2014; 2015	Barretina; Klijn; The Gtex Consortium	ALDH1B1	A549; Calu-3; Huh-7; Lung tissue
mRNA expressed in cell lines and lung tissue	22460905; 25485619; 25954001	Nature; Nature Biotechnology; Science	2012; 2014; 2015	Barretina; Klijn; The Gtex Consortium	ALDH1L1	A549; Calu-3; Huh-7; Lung tissue
mRNA expressed in cell lines and lung tissue	22460905; 25485619; 25954001	Nature; Nature Biotechnology; Science	2012; 2014; 2015	Barretina; Klijn; The Gtex Consortium	ALDH1L2	A549; Calu-3; Huh-7; Lung tissue
mRNA expressed in cell lines and lung tissue	22460905; 25485619; 25954001	Nature; Nature Biotechnology; Science	2012; 2014; 2015	Barretina; Klijn; The Gtex Consortium	ALDH2	A549; Calu-3; Huh-7; Lung tissue
mRNA expressed in cell lines and lung tissue	22460905; 25485619; 25954001	Nature; Nature Biotechnology; Science	2012; 2014; 2015	Barretina; Klijn; The Gtex Consortium	ALDH3A1	A549; Calu-3; Huh-7; Lung tissue
mRNA expressed in cell lines and lung tissue	22460905; 25485619; 25954001	Nature; Nature Biotechnology; Science	2012; 2014; 2015	Barretina; Klijn; The Gtex Consortium	ALDH3A2	A549; Calu-3; Huh-7; Lung tissue
mRNA expressed in cell lines and lung tissue	22460905; 25485619; 25954001	Nature; Nature Biotechnology; Science	2012; 2014; 2015	Barretina; Klijn; The Gtex Consortium	ALDH3B1	A549; Calu-3; Huh-7; Lung tissue
mRNA expressed in cell lines and lung tissue	22460905; 25485619; 25954001	Nature; Nature Biotechnology; Science	2012; 2014; 2015	Barretina; Klijn; The Gtex Consortium	ALDH4A1	A549; Calu-3; Huh-7; Lung tissue
mRNA expressed in cell lines and lung tissue	22460905; 25485619; 25954001	Nature; Nature Biotechnology; Science	2012; 2014; 2015	Barretina; Klijn; The Gtex Consortium	ALDH5A1	A549; Calu-3; Huh-7; Lung tissue
mRNA expressed in cell lines and lung tissue	22460905; 25485619; 25954001	Nature; Nature Biotechnology; Science	2012; 2014; 2015	Barretina; Klijn; The Gtex Consortium	ALDH6A1	A549; Calu-3; Huh-7; Lung tissue
mRNA expressed in cell lines and lung tissue	22460905; 25485619; 25954001	Nature; Nature Biotechnology; Science	2012; 2014; 2015	Barretina; Klijn; The Gtex Consortium	ALDH7A1	A549; Calu-3; Huh-7; Lung tissue
mRNA expressed in cell lines and lung tissue	22460905; 25485619; 25954001	Nature; Nature Biotechnology; Science	2012; 2014; 2015	Barretina; Klijn; The Gtex Consortium	ALDH8A1	A549; Calu-3; Huh-7; Lung tissue
mRNA expressed in cell lines and lung tissue	22460905; 25485619; 25954001	Nature; Nature Biotechnology; Science	2012; 2014; 2015	Barretina; Klijn; The Gtex Consortium	ALDH9A1	A549; Calu-3; Huh-7; Lung tissue
mRNA expressed in cell lines and lung tissue	22460905; 25485619; 25954001	Nature; Nature Biotechnology; Science	2012; 2014; 2015	Barretina; Klijn; The Gtex Consortium	ALDOA	A549; Calu-3; Huh-7; Lung tissue
mRNA expressed in cell lines and lung tissue	22460905; 25485619; 25954001	Nature; Nature Biotechnology; Science	2012; 2014; 2015	Barretina; Klijn; The Gtex Consortium	ALDOB	A549; Calu-3; Huh-7; Lung tissue
mRNA expressed in cell lines and lung tissue	22460905; 25485619; 25954001	Nature; Nature Biotechnology; Science	2012; 2014; 2015	Barretina; Klijn; The Gtex Consortium	ALDOC	A549; Calu-3; Huh-7; Lung tissue
mRNA expressed in cell lines and lung tissue	22460905; 25485619; 25954001	Nature; Nature Biotechnology; Science	2012; 2014; 2015	Barretina; Klijn; The Gtex Consortium	ALG1	A549; Calu-3; Huh-7; Lung tissue
mRNA expressed in cell lines and lung tissue	22460905; 25485619; 25954001	Nature; Nature Biotechnology; Science	2012; 2014; 2015	Barretina; Klijn; The Gtex Consortium	ALG10	A549; Calu-3; Huh-7; Lung tissue
mRNA expressed in cell lines and lung tissue	22460905; 25485619; 25954001	Nature; Nature Biotechnology; Science	2012; 2014; 2015	Barretina; Klijn; The Gtex Consortium	ALG10B	A549; Calu-3; Huh-7; Lung tissue
mRNA expressed in cell lines and lung tissue	22460905; 25485619; 25954001	Nature; Nature Biotechnology; Science	2012; 2014; 2015	Barretina; Klijn; The Gtex Consortium	ALG11	A549; Calu-3; Huh-7; Lung tissue
mRNA expressed in cell lines and lung tissue	22460905; 25485619; 25954001	Nature; Nature Biotechnology; Science	2012; 2014; 2015	Barretina; Klijn; The Gtex Consortium	ALG12	A549; Calu-3; Huh-7; Lung tissue
mRNA expressed in cell lines and lung tissue	22460905; 25485619; 25954001	Nature; Nature Biotechnology; Science	2012; 2014; 2015	Barretina; Klijn; The Gtex Consortium	ALG13	A549; Calu-3; Huh-7; Lung tissue
mRNA expressed in cell lines and lung tissue	22460905; 25485619; 25954001	Nature; Nature Biotechnology; Science	2012; 2014; 2015	Barretina; Klijn; The Gtex Consortium	ALG14	A549; Calu-3; Huh-7; Lung tissue
mRNA expressed in cell lines and lung tissue	22460905; 25485619; 25954001	Nature; Nature Biotechnology; Science	2012; 2014; 2015	Barretina; Klijn; The Gtex Consortium	ALG1L	A549; Calu-3; Huh-7; Lung tissue
mRNA expressed in cell lines and lung tissue	22460905; 25485619; 25954001	Nature; Nature Biotechnology; Science	2012; 2014; 2015	Barretina; Klijn; The Gtex Consortium	ALG1L2	A549; Calu-3; Huh-7; Lung tissue
mRNA expressed in cell lines and lung tissue	22460905; 25485619; 25954001	Nature; Nature Biotechnology; Science	2012; 2014; 2015	Barretina; Klijn; The Gtex Consortium	ALG2	A549; Calu-3; Huh-7; Lung tissue
mRNA expressed in cell lines and lung tissue	22460905; 25485619; 25954001	Nature; Nature Biotechnology; Science	2012; 2014; 2015	Barretina; Klijn; The Gtex Consortium	ALG3	A549; Calu-3; Huh-7; Lung tissue
mRNA expressed in cell lines and lung tissue	22460905; 25485619; 25954001	Nature; Nature Biotechnology; Science	2012; 2014; 2015	Barretina; Klijn; The Gtex Consortium	ALG5	A549; Calu-3; Huh-7; Lung tissue
mRNA expressed in cell lines and lung tissue	22460905; 25485619; 25954001	Nature; Nature Biotechnology; Science	2012; 2014; 2015	Barretina; Klijn; The Gtex Consortium	ALG6	A549; Calu-3; Huh-7; Lung tissue
mRNA expressed in cell lines and lung tissue	22460905; 25485619; 25954001	Nature; Nature Biotechnology; Science	2012; 2014; 2015	Barretina; Klijn; The Gtex Consortium	ALG8	A549; Calu-3; Huh-7; Lung tissue
mRNA expressed in cell lines and lung tissue	22460905; 25485619; 25954001	Nature; Nature Biotechnology; Science	2012; 2014; 2015	Barretina; Klijn; The Gtex Consortium	ALG9	A549; Calu-3; Huh-7; Lung tissue
mRNA expressed in cell lines and lung tissue	22460905; 25485619; 25954001	Nature; Nature Biotechnology; Science	2012; 2014; 2015	Barretina; Klijn; The Gtex Consortium	ALKAL1	A549; Calu-3; Huh-7; Lung tissue
mRNA expressed in cell lines and lung tissue	22460905; 25485619; 25954001	Nature; Nature Biotechnology; Science	2012; 2014; 2015	Barretina; Klijn; The Gtex Consortium	ALKAL2	A549; Calu-3; Huh-7; Lung tissue
mRNA expressed in cell lines and lung tissue	22460905; 25485619; 25954001	Nature; Nature Biotechnology; Science	2012; 2014; 2015	Barretina; Klijn; The Gtex Consortium	ALKBH1	A549; Calu-3; Huh-7; Lung tissue
mRNA expressed in cell lines and lung tissue	22460905; 25485619; 25954001	Nature; Nature Biotechnology; Science	2012; 2014; 2015	Barretina; Klijn; The Gtex Consortium	ALKBH2	A549; Calu-3; Huh-7; Lung tissue
mRNA expressed in cell lines and lung tissue	22460905; 25485619; 25954001	Nature; Nature Biotechnology; Science	2012; 2014; 2015	Barretina; Klijn; The Gtex Consortium	ALKBH3	A549; Calu-3; Huh-7; Lung tissue
mRNA expressed in cell lines and lung tissue	22460905; 25485619; 25954001	Nature; Nature Biotechnology; Science	2012; 2014; 2015	Barretina; Klijn; The Gtex Consortium	ALKBH4	A549; Calu-3; Huh-7; Lung tissue
mRNA expressed in cell lines and lung tissue	22460905; 25485619; 25954001	Nature; Nature Biotechnology; Science	2012; 2014; 2015	Barretina; Klijn; The Gtex Consortium	ALKBH5	A549; Calu-3; Huh-7; Lung tissue
mRNA expressed in cell lines and lung tissue	22460905; 25485619; 25954001	Nature; Nature Biotechnology; Science	2012; 2014; 2015	Barretina; Klijn; The Gtex Consortium	ALKBH6	A549; Calu-3; Huh-7; Lung tissue
mRNA expressed in cell lines and lung tissue	22460905; 25485619; 25954001	Nature; Nature Biotechnology; Science	2012; 2014; 2015	Barretina; Klijn; The Gtex Consortium	ALKBH7	A549; Calu-3; Huh-7; Lung tissue
mRNA expressed in cell lines and lung tissue	22460905; 25485619; 25954001	Nature; Nature Biotechnology; Science	2012; 2014; 2015	Barretina; Klijn; The Gtex Consortium	ALKBH8	A549; Calu-3; Huh-7; Lung tissue
mRNA expressed in cell lines and lung tissue	22460905; 25485619; 25954001	Nature; Nature Biotechnology; Science	2012; 2014; 2015	Barretina; Klijn; The Gtex Consortium	ALMS1	A549; Calu-3; Huh-7; Lung tissue
mRNA expressed in cell lines and lung tissue	22460905; 25485619; 25954001	Nature; Nature Biotechnology; Science	2012; 2014; 2015	Barretina; Klijn; The Gtex Consortium	ALOX12	A549; Calu-3; Huh-7; Lung tissue
mRNA expressed in cell lines and lung tissue	22460905; 25485619; 25954001	Nature; Nature Biotechnology; Science	2012; 2014; 2015	Barretina; Klijn; The Gtex Consortium	ALOX15	A549; Calu-3; Huh-7; Lung tissue
mRNA expressed in cell lines and lung tissue	22460905; 25485619; 25954001	Nature; Nature Biotechnology; Science	2012; 2014; 2015	Barretina; Klijn; The Gtex Consortium	ALOX5	A549; Calu-3; Huh-7; Lung tissue
mRNA expressed in cell lines and lung tissue	22460905; 25485619; 25954001	Nature; Nature Biotechnology; Science	2012; 2014; 2015	Barretina; Klijn; The Gtex Consortium	ALOX5AP	A549; Calu-3; Huh-7; Lung tissue
mRNA expressed in cell lines and lung tissue	22460905; 25485619; 25954001	Nature; Nature Biotechnology; Science	2012; 2014; 2015	Barretina; Klijn; The Gtex Consortium	ALPG	A549; Calu-3; Huh-7; Lung tissue
mRNA expressed in cell lines and lung tissue	22460905; 25485619; 25954001	Nature; Nature Biotechnology; Science	2012; 2014; 2015	Barretina; Klijn; The Gtex Consortium	ALPK1	A549; Calu-3; Huh-7; Lung tissue
mRNA expressed in cell lines and lung tissue	22460905; 25485619; 25954001	Nature; Nature Biotechnology; Science	2012; 2014; 2015	Barretina; Klijn; The Gtex Consortium	ALPK3	A549; Calu-3; Huh-7; Lung tissue
mRNA expressed in cell lines and lung tissue	22460905; 25485619; 25954001	Nature; Nature Biotechnology; Science	2012; 2014; 2015	Barretina; Klijn; The Gtex Consortium	ALPL	A549; Calu-3; Huh-7; Lung tissue
mRNA expressed in cell lines and lung tissue	22460905; 25485619; 25954001	Nature; Nature Biotechnology; Science	2012; 2014; 2015	Barretina; Klijn; The Gtex Consortium	ALPP	A549; Calu-3; Huh-7; Lung tissue
mRNA expressed in cell lines and lung tissue	22460905; 25485619; 25954001	Nature; Nature Biotechnology; Science	2012; 2014; 2015	Barretina; Klijn; The Gtex Consortium	ALS2	A549; Calu-3; Huh-7; Lung tissue
mRNA expressed in cell lines and lung tissue	22460905; 25485619; 25954001	Nature; Nature Biotechnology; Science	2012; 2014; 2015	Barretina; Klijn; The Gtex Consortium	ALS2CL	A549; Calu-3; Huh-7; Lung tissue
mRNA expressed in cell lines and lung tissue	22460905; 25485619; 25954001	Nature; Nature Biotechnology; Science	2012; 2014; 2015	Barretina; Klijn; The Gtex Consortium	ALYREF	A549; Calu-3; Huh-7; Lung tissue
mRNA expressed in cell lines and lung tissue	22460905; 25485619; 25954001	Nature; Nature Biotechnology; Science	2012; 2014; 2015	Barretina; Klijn; The Gtex Consortium	AMACR	A549; Calu-3; Huh-7; Lung tissue
mRNA expressed in cell lines and lung tissue	22460905; 25485619; 25954001	Nature; Nature Biotechnology; Science	2012; 2014; 2015	Barretina; Klijn; The Gtex Consortium	AMBP	A549; Calu-3; Huh-7; Lung tissue
mRNA expressed in cell lines and lung tissue	22460905; 25485619; 25954001	Nature; Nature Biotechnology; Science	2012; 2014; 2015	Barretina; Klijn; The Gtex Consortium	AMBRA1	A549; Calu-3; Huh-7; Lung tissue
mRNA expressed in cell lines and lung tissue	22460905; 25485619; 25954001	Nature; Nature Biotechnology; Science	2012; 2014; 2015	Barretina; Klijn; The Gtex Consortium	AMD1	A549; Calu-3; Huh-7; Lung tissue
mRNA expressed in cell lines and lung tissue	22460905; 25485619; 25954001	Nature; Nature Biotechnology; Science	2012; 2014; 2015	Barretina; Klijn; The Gtex Consortium	AMDHD1	A549; Calu-3; Huh-7; Lung tissue
mRNA expressed in cell lines and lung tissue	22460905; 25485619; 25954001	Nature; Nature Biotechnology; Science	2012; 2014; 2015	Barretina; Klijn; The Gtex Consortium	AMDHD2	A549; Calu-3; Huh-7; Lung tissue
mRNA expressed in cell lines and lung tissue	22460905; 25485619; 25954001	Nature; Nature Biotechnology; Science	2012; 2014; 2015	Barretina; Klijn; The Gtex Consortium	AMFR	A549; Calu-3; Huh-7; Lung tissue
mRNA expressed in cell lines and lung tissue	22460905; 25485619; 25954001	Nature; Nature Biotechnology; Science	2012; 2014; 2015	Barretina; Klijn; The Gtex Consortium	AMH	A549; Calu-3; Huh-7; Lung tissue
mRNA expressed in cell lines and lung tissue	22460905; 25485619; 25954001	Nature; Nature Biotechnology; Science	2012; 2014; 2015	Barretina; Klijn; The Gtex Consortium	AMIGO1	A549; Calu-3; Huh-7; Lung tissue
mRNA expressed in cell lines and lung tissue	22460905; 25485619; 25954001	Nature; Nature Biotechnology; Science	2012; 2014; 2015	Barretina; Klijn; The Gtex Consortium	AMIGO2	A549; Calu-3; Huh-7; Lung tissue
mRNA expressed in cell lines and lung tissue	22460905; 25485619; 25954001	Nature; Nature Biotechnology; Science	2012; 2014; 2015	Barretina; Klijn; The Gtex Consortium	AMMECR1	A549; Calu-3; Huh-7; Lung tissue
mRNA expressed in cell lines and lung tissue	22460905; 25485619; 25954001	Nature; Nature Biotechnology; Science	2012; 2014; 2015	Barretina; Klijn; The Gtex Consortium	AMMECR1L	A549; Calu-3; Huh-7; Lung tissue
mRNA expressed in cell lines and lung tissue	22460905; 25485619; 25954001	Nature; Nature Biotechnology; Science	2012; 2014; 2015	Barretina; Klijn; The Gtex Consortium	AMN	A549; Calu-3; Huh-7; Lung tissue
mRNA expressed in cell lines and lung tissue	22460905; 25485619; 25954001	Nature; Nature Biotechnology; Science	2012; 2014; 2015	Barretina; Klijn; The Gtex Consortium	AMN1	A549; Calu-3; Huh-7; Lung tissue
mRNA expressed in cell lines and lung tissue	22460905; 25485619; 25954001	Nature; Nature Biotechnology; Science	2012; 2014; 2015	Barretina; Klijn; The Gtex Consortium	AMOT	A549; Calu-3; Huh-7; Lung tissue
mRNA expressed in cell lines and lung tissue	22460905; 25485619; 25954001	Nature; Nature Biotechnology; Science	2012; 2014; 2015	Barretina; Klijn; The Gtex Consortium	AMOTL1	A549; Calu-3; Huh-7; Lung tissue
mRNA expressed in cell lines and lung tissue	22460905; 25485619; 25954001	Nature; Nature Biotechnology; Science	2012; 2014; 2015	Barretina; Klijn; The Gtex Consortium	AMOTL2	A549; Calu-3; Huh-7; Lung tissue
mRNA expressed in cell lines and lung tissue	22460905; 25485619; 25954001	Nature; Nature Biotechnology; Science	2012; 2014; 2015	Barretina; Klijn; The Gtex Consortium	AMPD2	A549; Calu-3; Huh-7; Lung tissue
mRNA expressed in cell lines and lung tissue	22460905; 25485619; 25954001	Nature; Nature Biotechnology; Science	2012; 2014; 2015	Barretina; Klijn; The Gtex Consortium	AMPD3	A549; Calu-3; Huh-7; Lung tissue
mRNA expressed in cell lines and lung tissue	22460905; 25485619; 25954001	Nature; Nature Biotechnology; Science	2012; 2014; 2015	Barretina; Klijn; The Gtex Consortium	AMT	A549; Calu-3; Huh-7; Lung tissue
mRNA expressed in cell lines and lung tissue	22460905; 25485619; 25954001	Nature; Nature Biotechnology; Science	2012; 2014; 2015	Barretina; Klijn; The Gtex Consortium	AMY2B	A549; Calu-3; Huh-7; Lung tissue
mRNA expressed in cell lines and lung tissue	22460905; 25485619; 25954001	Nature; Nature Biotechnology; Science	2012; 2014; 2015	Barretina; Klijn; The Gtex Consortium	AMZ1	A549; Calu-3; Huh-7; Lung tissue
mRNA expressed in cell lines and lung tissue	22460905; 25485619; 25954001	Nature; Nature Biotechnology; Science	2012; 2014; 2015	Barretina; Klijn; The Gtex Consortium	AMZ2	A549; Calu-3; Huh-7; Lung tissue
mRNA expressed in cell lines and lung tissue	22460905; 25485619; 25954001	Nature; Nature Biotechnology; Science	2012; 2014; 2015	Barretina; Klijn; The Gtex Consortium	ANAPC1	A549; Calu-3; Huh-7; Lung tissue
mRNA expressed in cell lines and lung tissue	22460905; 25485619; 25954001	Nature; Nature Biotechnology; Science	2012; 2014; 2015	Barretina; Klijn; The Gtex Consortium	ANAPC10	A549; Calu-3; Huh-7; Lung tissue
mRNA expressed in cell lines and lung tissue	22460905; 25485619; 25954001	Nature; Nature Biotechnology; Science	2012; 2014; 2015	Barretina; Klijn; The Gtex Consortium	ANAPC11	A549; Calu-3; Huh-7; Lung tissue
mRNA expressed in cell lines and lung tissue	22460905; 25485619; 25954001	Nature; Nature Biotechnology; Science	2012; 2014; 2015	Barretina; Klijn; The Gtex Consortium	ANAPC13	A549; Calu-3; Huh-7; Lung tissue
mRNA expressed in cell lines and lung tissue	22460905; 25485619; 25954001	Nature; Nature Biotechnology; Science	2012; 2014; 2015	Barretina; Klijn; The Gtex Consortium	ANAPC15	A549; Calu-3; Huh-7; Lung tissue
mRNA expressed in cell lines and lung tissue	22460905; 25485619; 25954001	Nature; Nature Biotechnology; Science	2012; 2014; 2015	Barretina; Klijn; The Gtex Consortium	ANAPC16	A549; Calu-3; Huh-7; Lung tissue
mRNA expressed in cell lines and lung tissue	22460905; 25485619; 25954001	Nature; Nature Biotechnology; Science	2012; 2014; 2015	Barretina; Klijn; The Gtex Consortium	ANAPC2	A549; Calu-3; Huh-7; Lung tissue
mRNA expressed in cell lines and lung tissue	22460905; 25485619; 25954001	Nature; Nature Biotechnology; Science	2012; 2014; 2015	Barretina; Klijn; The Gtex Consortium	ANAPC4	A549; Calu-3; Huh-7; Lung tissue
mRNA expressed in cell lines and lung tissue	22460905; 25485619; 25954001	Nature; Nature Biotechnology; Science	2012; 2014; 2015	Barretina; Klijn; The Gtex Consortium	ANAPC5	A549; Calu-3; Huh-7; Lung tissue
mRNA expressed in cell lines and lung tissue	22460905; 25485619; 25954001	Nature; Nature Biotechnology; Science	2012; 2014; 2015	Barretina; Klijn; The Gtex Consortium	ANAPC7	A549; Calu-3; Huh-7; Lung tissue
mRNA expressed in cell lines and lung tissue	22460905; 25485619; 25954001	Nature; Nature Biotechnology; Science	2012; 2014; 2015	Barretina; Klijn; The Gtex Consortium	ANG	A549; Calu-3; Huh-7; Lung tissue
mRNA expressed in cell lines and lung tissue	22460905; 25485619; 25954001	Nature; Nature Biotechnology; Science	2012; 2014; 2015	Barretina; Klijn; The Gtex Consortium	ANGEL1	A549; Calu-3; Huh-7; Lung tissue
mRNA expressed in cell lines and lung tissue	22460905; 25485619; 25954001	Nature; Nature Biotechnology; Science	2012; 2014; 2015	Barretina; Klijn; The Gtex Consortium	ANGEL2	A549; Calu-3; Huh-7; Lung tissue
mRNA expressed in cell lines and lung tissue	22460905; 25485619; 25954001	Nature; Nature Biotechnology; Science	2012; 2014; 2015	Barretina; Klijn; The Gtex Consortium	ANGPT2	A549; Calu-3; Huh-7; Lung tissue
mRNA expressed in cell lines and lung tissue	22460905; 25485619; 25954001	Nature; Nature Biotechnology; Science	2012; 2014; 2015	Barretina; Klijn; The Gtex Consortium	ANGPTL1	A549; Calu-3; Huh-7; Lung tissue
mRNA expressed in cell lines and lung tissue	22460905; 25485619; 25954001	Nature; Nature Biotechnology; Science	2012; 2014; 2015	Barretina; Klijn; The Gtex Consortium	ANGPTL4	A549; Calu-3; Huh-7; Lung tissue
mRNA expressed in cell lines and lung tissue	22460905; 25485619; 25954001	Nature; Nature Biotechnology; Science	2012; 2014; 2015	Barretina; Klijn; The Gtex Consortium	ANGPTL6	A549; Calu-3; Huh-7; Lung tissue
mRNA expressed in cell lines and lung tissue	22460905; 25485619; 25954001	Nature; Nature Biotechnology; Science	2012; 2014; 2015	Barretina; Klijn; The Gtex Consortium	ANK2	A549; Calu-3; Huh-7; Lung tissue
mRNA expressed in cell lines and lung tissue	22460905; 25485619; 25954001	Nature; Nature Biotechnology; Science	2012; 2014; 2015	Barretina; Klijn; The Gtex Consortium	ANK3	A549; Calu-3; Huh-7; Lung tissue
mRNA expressed in cell lines and lung tissue	22460905; 25485619; 25954001	Nature; Nature Biotechnology; Science	2012; 2014; 2015	Barretina; Klijn; The Gtex Consortium	ANKAR	A549; Calu-3; Huh-7; Lung tissue
mRNA expressed in cell lines and lung tissue	22460905; 25485619; 25954001	Nature; Nature Biotechnology; Science	2012; 2014; 2015	Barretina; Klijn; The Gtex Consortium	ANKDD1A	A549; Calu-3; Huh-7; Lung tissue
mRNA expressed in cell lines and lung tissue	22460905; 25485619; 25954001	Nature; Nature Biotechnology; Science	2012; 2014; 2015	Barretina; Klijn; The Gtex Consortium	ANKDD1B	A549; Calu-3; Huh-7; Lung tissue
mRNA expressed in cell lines and lung tissue	22460905; 25485619; 25954001	Nature; Nature Biotechnology; Science	2012; 2014; 2015	Barretina; Klijn; The Gtex Consortium	ANKEF1	A549; Calu-3; Huh-7; Lung tissue
mRNA expressed in cell lines and lung tissue	22460905; 25485619; 25954001	Nature; Nature Biotechnology; Science	2012; 2014; 2015	Barretina; Klijn; The Gtex Consortium	ANKFY1	A549; Calu-3; Huh-7; Lung tissue
mRNA expressed in cell lines and lung tissue	22460905; 25485619; 25954001	Nature; Nature Biotechnology; Science	2012; 2014; 2015	Barretina; Klijn; The Gtex Consortium	ANKH	A549; Calu-3; Huh-7; Lung tissue
mRNA expressed in cell lines and lung tissue	22460905; 25485619; 25954001	Nature; Nature Biotechnology; Science	2012; 2014; 2015	Barretina; Klijn; The Gtex Consortium	ANKHD1	A549; Calu-3; Huh-7; Lung tissue
mRNA expressed in cell lines and lung tissue	22460905; 25485619; 25954001	Nature; Nature Biotechnology; Science	2012; 2014; 2015	Barretina; Klijn; The Gtex Consortium	ANKHD1-EIF4EBP3	A549; Calu-3; Huh-7; Lung tissue
mRNA expressed in cell lines and lung tissue	22460905; 25485619; 25954001	Nature; Nature Biotechnology; Science	2012; 2014; 2015	Barretina; Klijn; The Gtex Consortium	ANKIB1	A549; Calu-3; Huh-7; Lung tissue
mRNA expressed in cell lines and lung tissue	22460905; 25485619; 25954001	Nature; Nature Biotechnology; Science	2012; 2014; 2015	Barretina; Klijn; The Gtex Consortium	ANKLE1	A549; Calu-3; Huh-7; Lung tissue
mRNA expressed in cell lines and lung tissue	22460905; 25485619; 25954001	Nature; Nature Biotechnology; Science	2012; 2014; 2015	Barretina; Klijn; The Gtex Consortium	ANKLE2	A549; Calu-3; Huh-7; Lung tissue
mRNA expressed in cell lines and lung tissue	22460905; 25485619; 25954001	Nature; Nature Biotechnology; Science	2012; 2014; 2015	Barretina; Klijn; The Gtex Consortium	ANKMY1	A549; Calu-3; Huh-7; Lung tissue
mRNA expressed in cell lines and lung tissue	22460905; 25485619; 25954001	Nature; Nature Biotechnology; Science	2012; 2014; 2015	Barretina; Klijn; The Gtex Consortium	ANKMY2	A549; Calu-3; Huh-7; Lung tissue
mRNA expressed in cell lines and lung tissue	22460905; 25485619; 25954001	Nature; Nature Biotechnology; Science	2012; 2014; 2015	Barretina; Klijn; The Gtex Consortium	ANKRA2	A549; Calu-3; Huh-7; Lung tissue
mRNA expressed in cell lines and lung tissue	22460905; 25485619; 25954001	Nature; Nature Biotechnology; Science	2012; 2014; 2015	Barretina; Klijn; The Gtex Consortium	ANKRD1	A549; Calu-3; Huh-7; Lung tissue
mRNA expressed in cell lines and lung tissue	22460905; 25485619; 25954001	Nature; Nature Biotechnology; Science	2012; 2014; 2015	Barretina; Klijn; The Gtex Consortium	ANKRD10	A549; Calu-3; Huh-7; Lung tissue
mRNA expressed in cell lines and lung tissue	22460905; 25485619; 25954001	Nature; Nature Biotechnology; Science	2012; 2014; 2015	Barretina; Klijn; The Gtex Consortium	ANKRD11	A549; Calu-3; Huh-7; Lung tissue
mRNA expressed in cell lines and lung tissue	22460905; 25485619; 25954001	Nature; Nature Biotechnology; Science	2012; 2014; 2015	Barretina; Klijn; The Gtex Consortium	ANKRD12	A549; Calu-3; Huh-7; Lung tissue
mRNA expressed in cell lines and lung tissue	22460905; 25485619; 25954001	Nature; Nature Biotechnology; Science	2012; 2014; 2015	Barretina; Klijn; The Gtex Consortium	ANKRD13A	A549; Calu-3; Huh-7; Lung tissue
mRNA expressed in cell lines and lung tissue	22460905; 25485619; 25954001	Nature; Nature Biotechnology; Science	2012; 2014; 2015	Barretina; Klijn; The Gtex Consortium	ANKRD13B	A549; Calu-3; Huh-7; Lung tissue
mRNA expressed in cell lines and lung tissue	22460905; 25485619; 25954001	Nature; Nature Biotechnology; Science	2012; 2014; 2015	Barretina; Klijn; The Gtex Consortium	ANKRD13C	A549; Calu-3; Huh-7; Lung tissue
mRNA expressed in cell lines and lung tissue	22460905; 25485619; 25954001	Nature; Nature Biotechnology; Science	2012; 2014; 2015	Barretina; Klijn; The Gtex Consortium	ANKRD13D	A549; Calu-3; Huh-7; Lung tissue
mRNA expressed in cell lines and lung tissue	22460905; 25485619; 25954001	Nature; Nature Biotechnology; Science	2012; 2014; 2015	Barretina; Klijn; The Gtex Consortium	ANKRD16	A549; Calu-3; Huh-7; Lung tissue
mRNA expressed in cell lines and lung tissue	22460905; 25485619; 25954001	Nature; Nature Biotechnology; Science	2012; 2014; 2015	Barretina; Klijn; The Gtex Consortium	ANKRD17	A549; Calu-3; Huh-7; Lung tissue
mRNA expressed in cell lines and lung tissue	22460905; 25485619; 25954001	Nature; Nature Biotechnology; Science	2012; 2014; 2015	Barretina; Klijn; The Gtex Consortium	ANKRD18B	A549; Calu-3; Huh-7; Lung tissue
mRNA expressed in cell lines and lung tissue	22460905; 25485619; 25954001	Nature; Nature Biotechnology; Science	2012; 2014; 2015	Barretina; Klijn; The Gtex Consortium	ANKRD2	A549; Calu-3; Huh-7; Lung tissue
mRNA expressed in cell lines and lung tissue	22460905; 25485619; 25954001	Nature; Nature Biotechnology; Science	2012; 2014; 2015	Barretina; Klijn; The Gtex Consortium	ANKRD23	A549; Calu-3; Huh-7; Lung tissue
mRNA expressed in cell lines and lung tissue	22460905; 25485619; 25954001	Nature; Nature Biotechnology; Science	2012; 2014; 2015	Barretina; Klijn; The Gtex Consortium	ANKRD24	A549; Calu-3; Huh-7; Lung tissue
mRNA expressed in cell lines and lung tissue	22460905; 25485619; 25954001	Nature; Nature Biotechnology; Science	2012; 2014; 2015	Barretina; Klijn; The Gtex Consortium	ANKRD26	A549; Calu-3; Huh-7; Lung tissue
mRNA expressed in cell lines and lung tissue	22460905; 25485619; 25954001	Nature; Nature Biotechnology; Science	2012; 2014; 2015	Barretina; Klijn; The Gtex Consortium	ANKRD27	A549; Calu-3; Huh-7; Lung tissue
mRNA expressed in cell lines and lung tissue	22460905; 25485619; 25954001	Nature; Nature Biotechnology; Science	2012; 2014; 2015	Barretina; Klijn; The Gtex Consortium	ANKRD28	A549; Calu-3; Huh-7; Lung tissue
mRNA expressed in cell lines and lung tissue	22460905; 25485619; 25954001	Nature; Nature Biotechnology; Science	2012; 2014; 2015	Barretina; Klijn; The Gtex Consortium	ANKRD29	A549; Calu-3; Huh-7; Lung tissue
mRNA expressed in cell lines and lung tissue	22460905; 25485619; 25954001	Nature; Nature Biotechnology; Science	2012; 2014; 2015	Barretina; Klijn; The Gtex Consortium	ANKRD31	A549; Calu-3; Huh-7; Lung tissue
mRNA expressed in cell lines and lung tissue	22460905; 25485619; 25954001	Nature; Nature Biotechnology; Science	2012; 2014; 2015	Barretina; Klijn; The Gtex Consortium	ANKRD33B	A549; Calu-3; Huh-7; Lung tissue
mRNA expressed in cell lines and lung tissue	22460905; 25485619; 25954001	Nature; Nature Biotechnology; Science	2012; 2014; 2015	Barretina; Klijn; The Gtex Consortium	ANKRD34A	A549; Calu-3; Huh-7; Lung tissue
mRNA expressed in cell lines and lung tissue	22460905; 25485619; 25954001	Nature; Nature Biotechnology; Science	2012; 2014; 2015	Barretina; Klijn; The Gtex Consortium	ANKRD34B	A549; Calu-3; Huh-7; Lung tissue
mRNA expressed in cell lines and lung tissue	22460905; 25485619; 25954001	Nature; Nature Biotechnology; Science	2012; 2014; 2015	Barretina; Klijn; The Gtex Consortium	ANKRD36	A549; Calu-3; Huh-7; Lung tissue
mRNA expressed in cell lines and lung tissue	22460905; 25485619; 25954001	Nature; Nature Biotechnology; Science	2012; 2014; 2015	Barretina; Klijn; The Gtex Consortium	ANKRD36B	A549; Calu-3; Huh-7; Lung tissue
mRNA expressed in cell lines and lung tissue	22460905; 25485619; 25954001	Nature; Nature Biotechnology; Science	2012; 2014; 2015	Barretina; Klijn; The Gtex Consortium	ANKRD36C	A549; Calu-3; Huh-7; Lung tissue
mRNA expressed in cell lines and lung tissue	22460905; 25485619; 25954001	Nature; Nature Biotechnology; Science	2012; 2014; 2015	Barretina; Klijn; The Gtex Consortium	ANKRD37	A549; Calu-3; Huh-7; Lung tissue
mRNA expressed in cell lines and lung tissue	22460905; 25485619; 25954001	Nature; Nature Biotechnology; Science	2012; 2014; 2015	Barretina; Klijn; The Gtex Consortium	ANKRD39	A549; Calu-3; Huh-7; Lung tissue
mRNA expressed in cell lines and lung tissue	22460905; 25485619; 25954001	Nature; Nature Biotechnology; Science	2012; 2014; 2015	Barretina; Klijn; The Gtex Consortium	ANKRD40	A549; Calu-3; Huh-7; Lung tissue
mRNA expressed in cell lines and lung tissue	22460905; 25485619; 25954001	Nature; Nature Biotechnology; Science	2012; 2014; 2015	Barretina; Klijn; The Gtex Consortium	ANKRD40CL	A549; Calu-3; Huh-7; Lung tissue
mRNA expressed in cell lines and lung tissue	22460905; 25485619; 25954001	Nature; Nature Biotechnology; Science	2012; 2014; 2015	Barretina; Klijn; The Gtex Consortium	ANKRD42	A549; Calu-3; Huh-7; Lung tissue
mRNA expressed in cell lines and lung tissue	22460905; 25485619; 25954001	Nature; Nature Biotechnology; Science	2012; 2014; 2015	Barretina; Klijn; The Gtex Consortium	ANKRD44	A549; Calu-3; Huh-7; Lung tissue
mRNA expressed in cell lines and lung tissue	22460905; 25485619; 25954001	Nature; Nature Biotechnology; Science	2012; 2014; 2015	Barretina; Klijn; The Gtex Consortium	ANKRD45	A549; Calu-3; Huh-7; Lung tissue
mRNA expressed in cell lines and lung tissue	22460905; 25485619; 25954001	Nature; Nature Biotechnology; Science	2012; 2014; 2015	Barretina; Klijn; The Gtex Consortium	ANKRD46	A549; Calu-3; Huh-7; Lung tissue
mRNA expressed in cell lines and lung tissue	22460905; 25485619; 25954001	Nature; Nature Biotechnology; Science	2012; 2014; 2015	Barretina; Klijn; The Gtex Consortium	ANKRD49	A549; Calu-3; Huh-7; Lung tissue
mRNA expressed in cell lines and lung tissue	22460905; 25485619; 25954001	Nature; Nature Biotechnology; Science	2012; 2014; 2015	Barretina; Klijn; The Gtex Consortium	ANKRD50	A549; Calu-3; Huh-7; Lung tissue
mRNA expressed in cell lines and lung tissue	22460905; 25485619; 25954001	Nature; Nature Biotechnology; Science	2012; 2014; 2015	Barretina; Klijn; The Gtex Consortium	ANKRD52	A549; Calu-3; Huh-7; Lung tissue
mRNA expressed in cell lines and lung tissue	22460905; 25485619; 25954001	Nature; Nature Biotechnology; Science	2012; 2014; 2015	Barretina; Klijn; The Gtex Consortium	ANKRD53	A549; Calu-3; Huh-7; Lung tissue
mRNA expressed in cell lines and lung tissue	22460905; 25485619; 25954001	Nature; Nature Biotechnology; Science	2012; 2014; 2015	Barretina; Klijn; The Gtex Consortium	ANKRD54	A549; Calu-3; Huh-7; Lung tissue
mRNA expressed in cell lines and lung tissue	22460905; 25485619; 25954001	Nature; Nature Biotechnology; Science	2012; 2014; 2015	Barretina; Klijn; The Gtex Consortium	ANKRD6	A549; Calu-3; Huh-7; Lung tissue
mRNA expressed in cell lines and lung tissue	22460905; 25485619; 25954001	Nature; Nature Biotechnology; Science	2012; 2014; 2015	Barretina; Klijn; The Gtex Consortium	ANKRD61	A549; Calu-3; Huh-7; Lung tissue
mRNA expressed in cell lines and lung tissue	22460905; 25485619; 25954001	Nature; Nature Biotechnology; Science	2012; 2014; 2015	Barretina; Klijn; The Gtex Consortium	ANKRD65	A549; Calu-3; Huh-7; Lung tissue
mRNA expressed in cell lines and lung tissue	22460905; 25485619; 25954001	Nature; Nature Biotechnology; Science	2012; 2014; 2015	Barretina; Klijn; The Gtex Consortium	ANKRD7	A549; Calu-3; Huh-7; Lung tissue
mRNA expressed in cell lines and lung tissue	22460905; 25485619; 25954001	Nature; Nature Biotechnology; Science	2012; 2014; 2015	Barretina; Klijn; The Gtex Consortium	ANKRD9	A549; Calu-3; Huh-7; Lung tissue
mRNA expressed in cell lines and lung tissue	22460905; 25485619; 25954001	Nature; Nature Biotechnology; Science	2012; 2014; 2015	Barretina; Klijn; The Gtex Consortium	ANKS1A	A549; Calu-3; Huh-7; Lung tissue
mRNA expressed in cell lines and lung tissue	22460905; 25485619; 25954001	Nature; Nature Biotechnology; Science	2012; 2014; 2015	Barretina; Klijn; The Gtex Consortium	ANKS1B	A549; Calu-3; Huh-7; Lung tissue
mRNA expressed in cell lines and lung tissue	22460905; 25485619; 25954001	Nature; Nature Biotechnology; Science	2012; 2014; 2015	Barretina; Klijn; The Gtex Consortium	ANKS3	A549; Calu-3; Huh-7; Lung tissue
mRNA expressed in cell lines and lung tissue	22460905; 25485619; 25954001	Nature; Nature Biotechnology; Science	2012; 2014; 2015	Barretina; Klijn; The Gtex Consortium	ANKS4B	A549; Calu-3; Huh-7; Lung tissue
mRNA expressed in cell lines and lung tissue	22460905; 25485619; 25954001	Nature; Nature Biotechnology; Science	2012; 2014; 2015	Barretina; Klijn; The Gtex Consortium	ANKS6	A549; Calu-3; Huh-7; Lung tissue
mRNA expressed in cell lines and lung tissue	22460905; 25485619; 25954001	Nature; Nature Biotechnology; Science	2012; 2014; 2015	Barretina; Klijn; The Gtex Consortium	ANKZF1	A549; Calu-3; Huh-7; Lung tissue
mRNA expressed in cell lines and lung tissue	22460905; 25485619; 25954001	Nature; Nature Biotechnology; Science	2012; 2014; 2015	Barretina; Klijn; The Gtex Consortium	ANLN	A549; Calu-3; Huh-7; Lung tissue
mRNA expressed in cell lines and lung tissue	22460905; 25485619; 25954001	Nature; Nature Biotechnology; Science	2012; 2014; 2015	Barretina; Klijn; The Gtex Consortium	ANO10	A549; Calu-3; Huh-7; Lung tissue
mRNA expressed in cell lines and lung tissue	22460905; 25485619; 25954001	Nature; Nature Biotechnology; Science	2012; 2014; 2015	Barretina; Klijn; The Gtex Consortium	ANO4	A549; Calu-3; Huh-7; Lung tissue
mRNA expressed in cell lines and lung tissue	22460905; 25485619; 25954001	Nature; Nature Biotechnology; Science	2012; 2014; 2015	Barretina; Klijn; The Gtex Consortium	ANO5	A549; Calu-3; Huh-7; Lung tissue
mRNA expressed in cell lines and lung tissue	22460905; 25485619; 25954001	Nature; Nature Biotechnology; Science	2012; 2014; 2015	Barretina; Klijn; The Gtex Consortium	ANO6	A549; Calu-3; Huh-7; Lung tissue
mRNA expressed in cell lines and lung tissue	22460905; 25485619; 25954001	Nature; Nature Biotechnology; Science	2012; 2014; 2015	Barretina; Klijn; The Gtex Consortium	ANO7	A549; Calu-3; Huh-7; Lung tissue
mRNA expressed in cell lines and lung tissue	22460905; 25485619; 25954001	Nature; Nature Biotechnology; Science	2012; 2014; 2015	Barretina; Klijn; The Gtex Consortium	ANO8	A549; Calu-3; Huh-7; Lung tissue
mRNA expressed in cell lines and lung tissue	22460905; 25485619; 25954001	Nature; Nature Biotechnology; Science	2012; 2014; 2015	Barretina; Klijn; The Gtex Consortium	ANO9	A549; Calu-3; Huh-7; Lung tissue
mRNA expressed in cell lines and lung tissue	22460905; 25485619; 25954001	Nature; Nature Biotechnology; Science	2012; 2014; 2015	Barretina; Klijn; The Gtex Consortium	ANOS1	A549; Calu-3; Huh-7; Lung tissue
mRNA expressed in cell lines and lung tissue	22460905; 25485619; 25954001	Nature; Nature Biotechnology; Science	2012; 2014; 2015	Barretina; Klijn; The Gtex Consortium	ANP32A	A549; Calu-3; Huh-7; Lung tissue
mRNA expressed in cell lines and lung tissue	22460905; 25485619; 25954001	Nature; Nature Biotechnology; Science	2012; 2014; 2015	Barretina; Klijn; The Gtex Consortium	ANP32B	A549; Calu-3; Huh-7; Lung tissue
mRNA expressed in cell lines and lung tissue	22460905; 25485619; 25954001	Nature; Nature Biotechnology; Science	2012; 2014; 2015	Barretina; Klijn; The Gtex Consortium	ANP32E	A549; Calu-3; Huh-7; Lung tissue
mRNA expressed in cell lines and lung tissue	22460905; 25485619; 25954001	Nature; Nature Biotechnology; Science	2012; 2014; 2015	Barretina; Klijn; The Gtex Consortium	ANPEP	A549; Calu-3; Huh-7; Lung tissue
mRNA expressed in cell lines and lung tissue	22460905; 25485619; 25954001	Nature; Nature Biotechnology; Science	2012; 2014; 2015	Barretina; Klijn; The Gtex Consortium	ANTKMT	A549; Calu-3; Huh-7; Lung tissue
mRNA expressed in cell lines and lung tissue	22460905; 25485619; 25954001	Nature; Nature Biotechnology; Science	2012; 2014; 2015	Barretina; Klijn; The Gtex Consortium	ANTXR1	A549; Calu-3; Huh-7; Lung tissue
mRNA expressed in cell lines and lung tissue	22460905; 25485619; 25954001	Nature; Nature Biotechnology; Science	2012; 2014; 2015	Barretina; Klijn; The Gtex Consortium	ANTXR2	A549; Calu-3; Huh-7; Lung tissue
mRNA expressed in cell lines and lung tissue	22460905; 25485619; 25954001	Nature; Nature Biotechnology; Science	2012; 2014; 2015	Barretina; Klijn; The Gtex Consortium	ANXA1	A549; Calu-3; Huh-7; Lung tissue
mRNA expressed in cell lines and lung tissue	22460905; 25485619; 25954001	Nature; Nature Biotechnology; Science	2012; 2014; 2015	Barretina; Klijn; The Gtex Consortium	ANXA10	A549; Calu-3; Huh-7; Lung tissue
mRNA expressed in cell lines and lung tissue	22460905; 25485619; 25954001	Nature; Nature Biotechnology; Science	2012; 2014; 2015	Barretina; Klijn; The Gtex Consortium	ANXA11	A549; Calu-3; Huh-7; Lung tissue
mRNA expressed in cell lines and lung tissue	22460905; 25485619; 25954001	Nature; Nature Biotechnology; Science	2012; 2014; 2015	Barretina; Klijn; The Gtex Consortium	ANXA13	A549; Calu-3; Huh-7; Lung tissue
mRNA expressed in cell lines and lung tissue	22460905; 25485619; 25954001	Nature; Nature Biotechnology; Science	2012; 2014; 2015	Barretina; Klijn; The Gtex Consortium	ANXA2	A549; Calu-3; Huh-7; Lung tissue
mRNA expressed in cell lines and lung tissue	22460905; 25485619; 25954001	Nature; Nature Biotechnology; Science	2012; 2014; 2015	Barretina; Klijn; The Gtex Consortium	ANXA2R	A549; Calu-3; Huh-7; Lung tissue
mRNA expressed in cell lines and lung tissue	22460905; 25485619; 25954001	Nature; Nature Biotechnology; Science	2012; 2014; 2015	Barretina; Klijn; The Gtex Consortium	ANXA3	A549; Calu-3; Huh-7; Lung tissue
mRNA expressed in cell lines and lung tissue	22460905; 25485619; 25954001	Nature; Nature Biotechnology; Science	2012; 2014; 2015	Barretina; Klijn; The Gtex Consortium	ANXA4	A549; Calu-3; Huh-7; Lung tissue
mRNA expressed in cell lines and lung tissue	22460905; 25485619; 25954001	Nature; Nature Biotechnology; Science	2012; 2014; 2015	Barretina; Klijn; The Gtex Consortium	ANXA5	A549; Calu-3; Huh-7; Lung tissue
mRNA expressed in cell lines and lung tissue	22460905; 25485619; 25954001	Nature; Nature Biotechnology; Science	2012; 2014; 2015	Barretina; Klijn; The Gtex Consortium	ANXA6	A549; Calu-3; Huh-7; Lung tissue
mRNA expressed in cell lines and lung tissue	22460905; 25485619; 25954001	Nature; Nature Biotechnology; Science	2012; 2014; 2015	Barretina; Klijn; The Gtex Consortium	ANXA7	A549; Calu-3; Huh-7; Lung tissue
mRNA expressed in cell lines and lung tissue	22460905; 25485619; 25954001	Nature; Nature Biotechnology; Science	2012; 2014; 2015	Barretina; Klijn; The Gtex Consortium	ANXA8	A549; Calu-3; Huh-7; Lung tissue
mRNA expressed in cell lines and lung tissue	22460905; 25485619; 25954001	Nature; Nature Biotechnology; Science	2012; 2014; 2015	Barretina; Klijn; The Gtex Consortium	ANXA8L1	A549; Calu-3; Huh-7; Lung tissue
mRNA expressed in cell lines and lung tissue	22460905; 25485619; 25954001	Nature; Nature Biotechnology; Science	2012; 2014; 2015	Barretina; Klijn; The Gtex Consortium	ANXA9	A549; Calu-3; Huh-7; Lung tissue
mRNA expressed in cell lines and lung tissue	22460905; 25485619; 25954001	Nature; Nature Biotechnology; Science	2012; 2014; 2015	Barretina; Klijn; The Gtex Consortium	AOC2	A549; Calu-3; Huh-7; Lung tissue
mRNA expressed in cell lines and lung tissue	22460905; 25485619; 25954001	Nature; Nature Biotechnology; Science	2012; 2014; 2015	Barretina; Klijn; The Gtex Consortium	AOC3	A549; Calu-3; Huh-7; Lung tissue
mRNA expressed in cell lines and lung tissue	22460905; 25485619; 25954001	Nature; Nature Biotechnology; Science	2012; 2014; 2015	Barretina; Klijn; The Gtex Consortium	AOPEP	A549; Calu-3; Huh-7; Lung tissue
mRNA expressed in cell lines and lung tissue	22460905; 25485619; 25954001	Nature; Nature Biotechnology; Science	2012; 2014; 2015	Barretina; Klijn; The Gtex Consortium	AOX1	A549; Calu-3; Huh-7; Lung tissue
mRNA expressed in cell lines and lung tissue	22460905; 25485619; 25954001	Nature; Nature Biotechnology; Science	2012; 2014; 2015	Barretina; Klijn; The Gtex Consortium	AP001931.1	A549; Calu-3; Huh-7; Lung tissue
mRNA expressed in cell lines and lung tissue	22460905; 25485619; 25954001	Nature; Nature Biotechnology; Science	2012; 2014; 2015	Barretina; Klijn; The Gtex Consortium	AP002495.1	A549; Calu-3; Huh-7; Lung tissue
mRNA expressed in cell lines and lung tissue	22460905; 25485619; 25954001	Nature; Nature Biotechnology; Science	2012; 2014; 2015	Barretina; Klijn; The Gtex Consortium	AP002990.1	A549; Calu-3; Huh-7; Lung tissue
mRNA expressed in cell lines and lung tissue	22460905; 25485619; 25954001	Nature; Nature Biotechnology; Science	2012; 2014; 2015	Barretina; Klijn; The Gtex Consortium	AP003108.2	A549; Calu-3; Huh-7; Lung tissue
mRNA expressed in cell lines and lung tissue	22460905; 25485619; 25954001	Nature; Nature Biotechnology; Science	2012; 2014; 2015	Barretina; Klijn; The Gtex Consortium	AP1AR	A549; Calu-3; Huh-7; Lung tissue
mRNA expressed in cell lines and lung tissue	22460905; 25485619; 25954001	Nature; Nature Biotechnology; Science	2012; 2014; 2015	Barretina; Klijn; The Gtex Consortium	AP1B1	A549; Calu-3; Huh-7; Lung tissue
mRNA expressed in cell lines and lung tissue	22460905; 25485619; 25954001	Nature; Nature Biotechnology; Science	2012; 2014; 2015	Barretina; Klijn; The Gtex Consortium	AP1G1	A549; Calu-3; Huh-7; Lung tissue
mRNA expressed in cell lines and lung tissue	22460905; 25485619; 25954001	Nature; Nature Biotechnology; Science	2012; 2014; 2015	Barretina; Klijn; The Gtex Consortium	AP1G2	A549; Calu-3; Huh-7; Lung tissue
mRNA expressed in cell lines and lung tissue	22460905; 25485619; 25954001	Nature; Nature Biotechnology; Science	2012; 2014; 2015	Barretina; Klijn; The Gtex Consortium	AP1M1	A549; Calu-3; Huh-7; Lung tissue
mRNA expressed in cell lines and lung tissue	22460905; 25485619; 25954001	Nature; Nature Biotechnology; Science	2012; 2014; 2015	Barretina; Klijn; The Gtex Consortium	AP1M2	A549; Calu-3; Huh-7; Lung tissue
mRNA expressed in cell lines and lung tissue	22460905; 25485619; 25954001	Nature; Nature Biotechnology; Science	2012; 2014; 2015	Barretina; Klijn; The Gtex Consortium	AP1S1	A549; Calu-3; Huh-7; Lung tissue
mRNA expressed in cell lines and lung tissue	22460905; 25485619; 25954001	Nature; Nature Biotechnology; Science	2012; 2014; 2015	Barretina; Klijn; The Gtex Consortium	AP1S2	A549; Calu-3; Huh-7; Lung tissue
mRNA expressed in cell lines and lung tissue	22460905; 25485619; 25954001	Nature; Nature Biotechnology; Science	2012; 2014; 2015	Barretina; Klijn; The Gtex Consortium	AP1S3	A549; Calu-3; Huh-7; Lung tissue
mRNA expressed in cell lines and lung tissue	22460905; 25485619; 25954001	Nature; Nature Biotechnology; Science	2012; 2014; 2015	Barretina; Klijn; The Gtex Consortium	AP2A1	A549; Calu-3; Huh-7; Lung tissue
mRNA expressed in cell lines and lung tissue	22460905; 25485619; 25954001	Nature; Nature Biotechnology; Science	2012; 2014; 2015	Barretina; Klijn; The Gtex Consortium	AP2A2	A549; Calu-3; Huh-7; Lung tissue
mRNA expressed in cell lines and lung tissue	22460905; 25485619; 25954001	Nature; Nature Biotechnology; Science	2012; 2014; 2015	Barretina; Klijn; The Gtex Consortium	AP2B1	A549; Calu-3; Huh-7; Lung tissue
mRNA expressed in cell lines and lung tissue	22460905; 25485619; 25954001	Nature; Nature Biotechnology; Science	2012; 2014; 2015	Barretina; Klijn; The Gtex Consortium	AP2M1	A549; Calu-3; Huh-7; Lung tissue
mRNA expressed in cell lines and lung tissue	22460905; 25485619; 25954001	Nature; Nature Biotechnology; Science	2012; 2014; 2015	Barretina; Klijn; The Gtex Consortium	AP2S1	A549; Calu-3; Huh-7; Lung tissue
mRNA expressed in cell lines and lung tissue	22460905; 25485619; 25954001	Nature; Nature Biotechnology; Science	2012; 2014; 2015	Barretina; Klijn; The Gtex Consortium	AP3B1	A549; Calu-3; Huh-7; Lung tissue
mRNA expressed in cell lines and lung tissue	22460905; 25485619; 25954001	Nature; Nature Biotechnology; Science	2012; 2014; 2015	Barretina; Klijn; The Gtex Consortium	AP3B2	A549; Calu-3; Huh-7; Lung tissue
mRNA expressed in cell lines and lung tissue	22460905; 25485619; 25954001	Nature; Nature Biotechnology; Science	2012; 2014; 2015	Barretina; Klijn; The Gtex Consortium	AP3D1	A549; Calu-3; Huh-7; Lung tissue
mRNA expressed in cell lines and lung tissue	22460905; 25485619; 25954001	Nature; Nature Biotechnology; Science	2012; 2014; 2015	Barretina; Klijn; The Gtex Consortium	AP3M1	A549; Calu-3; Huh-7; Lung tissue
mRNA expressed in cell lines and lung tissue	22460905; 25485619; 25954001	Nature; Nature Biotechnology; Science	2012; 2014; 2015	Barretina; Klijn; The Gtex Consortium	AP3M2	A549; Calu-3; Huh-7; Lung tissue
mRNA expressed in cell lines and lung tissue	22460905; 25485619; 25954001	Nature; Nature Biotechnology; Science	2012; 2014; 2015	Barretina; Klijn; The Gtex Consortium	AP3S1	A549; Calu-3; Huh-7; Lung tissue
mRNA expressed in cell lines and lung tissue	22460905; 25485619; 25954001	Nature; Nature Biotechnology; Science	2012; 2014; 2015	Barretina; Klijn; The Gtex Consortium	AP3S2	A549; Calu-3; Huh-7; Lung tissue
mRNA expressed in cell lines and lung tissue	22460905; 25485619; 25954001	Nature; Nature Biotechnology; Science	2012; 2014; 2015	Barretina; Klijn; The Gtex Consortium	AP4B1	A549; Calu-3; Huh-7; Lung tissue
mRNA expressed in cell lines and lung tissue	22460905; 25485619; 25954001	Nature; Nature Biotechnology; Science	2012; 2014; 2015	Barretina; Klijn; The Gtex Consortium	AP4E1	A549; Calu-3; Huh-7; Lung tissue
mRNA expressed in cell lines and lung tissue	22460905; 25485619; 25954001	Nature; Nature Biotechnology; Science	2012; 2014; 2015	Barretina; Klijn; The Gtex Consortium	AP4M1	A549; Calu-3; Huh-7; Lung tissue
mRNA expressed in cell lines and lung tissue	22460905; 25485619; 25954001	Nature; Nature Biotechnology; Science	2012; 2014; 2015	Barretina; Klijn; The Gtex Consortium	AP4S1	A549; Calu-3; Huh-7; Lung tissue
mRNA expressed in cell lines and lung tissue	22460905; 25485619; 25954001	Nature; Nature Biotechnology; Science	2012; 2014; 2015	Barretina; Klijn; The Gtex Consortium	AP5B1	A549; Calu-3; Huh-7; Lung tissue
mRNA expressed in cell lines and lung tissue	22460905; 25485619; 25954001	Nature; Nature Biotechnology; Science	2012; 2014; 2015	Barretina; Klijn; The Gtex Consortium	AP5M1	A549; Calu-3; Huh-7; Lung tissue
mRNA expressed in cell lines and lung tissue	22460905; 25485619; 25954001	Nature; Nature Biotechnology; Science	2012; 2014; 2015	Barretina; Klijn; The Gtex Consortium	AP5S1	A549; Calu-3; Huh-7; Lung tissue
mRNA expressed in cell lines and lung tissue	22460905; 25485619; 25954001	Nature; Nature Biotechnology; Science	2012; 2014; 2015	Barretina; Klijn; The Gtex Consortium	AP5Z1	A549; Calu-3; Huh-7; Lung tissue
mRNA expressed in cell lines and lung tissue	22460905; 25485619; 25954001	Nature; Nature Biotechnology; Science	2012; 2014; 2015	Barretina; Klijn; The Gtex Consortium	APAF1	A549; Calu-3; Huh-7; Lung tissue
mRNA expressed in cell lines and lung tissue	22460905; 25485619; 25954001	Nature; Nature Biotechnology; Science	2012; 2014; 2015	Barretina; Klijn; The Gtex Consortium	APBA1	A549; Calu-3; Huh-7; Lung tissue
mRNA expressed in cell lines and lung tissue	22460905; 25485619; 25954001	Nature; Nature Biotechnology; Science	2012; 2014; 2015	Barretina; Klijn; The Gtex Consortium	APBA3	A549; Calu-3; Huh-7; Lung tissue
mRNA expressed in cell lines and lung tissue	22460905; 25485619; 25954001	Nature; Nature Biotechnology; Science	2012; 2014; 2015	Barretina; Klijn; The Gtex Consortium	APBB1	A549; Calu-3; Huh-7; Lung tissue
mRNA expressed in cell lines and lung tissue	22460905; 25485619; 25954001	Nature; Nature Biotechnology; Science	2012; 2014; 2015	Barretina; Klijn; The Gtex Consortium	APBB1IP	A549; Calu-3; Huh-7; Lung tissue
mRNA expressed in cell lines and lung tissue	22460905; 25485619; 25954001	Nature; Nature Biotechnology; Science	2012; 2014; 2015	Barretina; Klijn; The Gtex Consortium	APBB2	A549; Calu-3; Huh-7; Lung tissue
mRNA expressed in cell lines and lung tissue	22460905; 25485619; 25954001	Nature; Nature Biotechnology; Science	2012; 2014; 2015	Barretina; Klijn; The Gtex Consortium	APBB3	A549; Calu-3; Huh-7; Lung tissue
mRNA expressed in cell lines and lung tissue	22460905; 25485619; 25954001	Nature; Nature Biotechnology; Science	2012; 2014; 2015	Barretina; Klijn; The Gtex Consortium	APC	A549; Calu-3; Huh-7; Lung tissue
mRNA expressed in cell lines and lung tissue	22460905; 25485619; 25954001	Nature; Nature Biotechnology; Science	2012; 2014; 2015	Barretina; Klijn; The Gtex Consortium	APC2	A549; Calu-3; Huh-7; Lung tissue
mRNA expressed in cell lines and lung tissue	22460905; 25485619; 25954001	Nature; Nature Biotechnology; Science	2012; 2014; 2015	Barretina; Klijn; The Gtex Consortium	APCDD1	A549; Calu-3; Huh-7; Lung tissue
mRNA expressed in cell lines and lung tissue	22460905; 25485619; 25954001	Nature; Nature Biotechnology; Science	2012; 2014; 2015	Barretina; Klijn; The Gtex Consortium	APEH	A549; Calu-3; Huh-7; Lung tissue
mRNA expressed in cell lines and lung tissue	22460905; 25485619; 25954001	Nature; Nature Biotechnology; Science	2012; 2014; 2015	Barretina; Klijn; The Gtex Consortium	APEX1	A549; Calu-3; Huh-7; Lung tissue
mRNA expressed in cell lines and lung tissue	22460905; 25485619; 25954001	Nature; Nature Biotechnology; Science	2012; 2014; 2015	Barretina; Klijn; The Gtex Consortium	APEX2	A549; Calu-3; Huh-7; Lung tissue
mRNA expressed in cell lines and lung tissue	22460905; 25485619; 25954001	Nature; Nature Biotechnology; Science	2012; 2014; 2015	Barretina; Klijn; The Gtex Consortium	APH1A	A549; Calu-3; Huh-7; Lung tissue
mRNA expressed in cell lines and lung tissue	22460905; 25485619; 25954001	Nature; Nature Biotechnology; Science	2012; 2014; 2015	Barretina; Klijn; The Gtex Consortium	APH1B	A549; Calu-3; Huh-7; Lung tissue
mRNA expressed in cell lines and lung tissue	22460905; 25485619; 25954001	Nature; Nature Biotechnology; Science	2012; 2014; 2015	Barretina; Klijn; The Gtex Consortium	API5	A549; Calu-3; Huh-7; Lung tissue
mRNA expressed in cell lines and lung tissue	22460905; 25485619; 25954001	Nature; Nature Biotechnology; Science	2012; 2014; 2015	Barretina; Klijn; The Gtex Consortium	APIP	A549; Calu-3; Huh-7; Lung tissue
mRNA expressed in cell lines and lung tissue	22460905; 25485619; 25954001	Nature; Nature Biotechnology; Science	2012; 2014; 2015	Barretina; Klijn; The Gtex Consortium	APLF	A549; Calu-3; Huh-7; Lung tissue
mRNA expressed in cell lines and lung tissue	22460905; 25485619; 25954001	Nature; Nature Biotechnology; Science	2012; 2014; 2015	Barretina; Klijn; The Gtex Consortium	APLN	A549; Calu-3; Huh-7; Lung tissue
mRNA expressed in cell lines and lung tissue	22460905; 25485619; 25954001	Nature; Nature Biotechnology; Science	2012; 2014; 2015	Barretina; Klijn; The Gtex Consortium	APLP1	A549; Calu-3; Huh-7; Lung tissue
mRNA expressed in cell lines and lung tissue	22460905; 25485619; 25954001	Nature; Nature Biotechnology; Science	2012; 2014; 2015	Barretina; Klijn; The Gtex Consortium	APLP2	A549; Calu-3; Huh-7; Lung tissue
mRNA expressed in cell lines and lung tissue	22460905; 25485619; 25954001	Nature; Nature Biotechnology; Science	2012; 2014; 2015	Barretina; Klijn; The Gtex Consortium	APMAP	A549; Calu-3; Huh-7; Lung tissue
mRNA expressed in cell lines and lung tissue	22460905; 25485619; 25954001	Nature; Nature Biotechnology; Science	2012; 2014; 2015	Barretina; Klijn; The Gtex Consortium	APOA2	A549; Calu-3; Huh-7; Lung tissue
mRNA expressed in cell lines and lung tissue	22460905; 25485619; 25954001	Nature; Nature Biotechnology; Science	2012; 2014; 2015	Barretina; Klijn; The Gtex Consortium	APOBEC2	A549; Calu-3; Huh-7; Lung tissue
mRNA expressed in cell lines and lung tissue	22460905; 25485619; 25954001	Nature; Nature Biotechnology; Science	2012; 2014; 2015	Barretina; Klijn; The Gtex Consortium	APOBEC3A	A549; Calu-3; Huh-7; Lung tissue
mRNA expressed in cell lines and lung tissue	22460905; 25485619; 25954001	Nature; Nature Biotechnology; Science	2012; 2014; 2015	Barretina; Klijn; The Gtex Consortium	APOBEC3B	A549; Calu-3; Huh-7; Lung tissue
mRNA expressed in cell lines and lung tissue	22460905; 25485619; 25954001	Nature; Nature Biotechnology; Science	2012; 2014; 2015	Barretina; Klijn; The Gtex Consortium	APOBEC3C	A549; Calu-3; Huh-7; Lung tissue
mRNA expressed in cell lines and lung tissue	22460905; 25485619; 25954001	Nature; Nature Biotechnology; Science	2012; 2014; 2015	Barretina; Klijn; The Gtex Consortium	APOBEC3D	A549; Calu-3; Huh-7; Lung tissue
mRNA expressed in cell lines and lung tissue	22460905; 25485619; 25954001	Nature; Nature Biotechnology; Science	2012; 2014; 2015	Barretina; Klijn; The Gtex Consortium	APOBEC3F	A549; Calu-3; Huh-7; Lung tissue
mRNA expressed in cell lines and lung tissue	22460905; 25485619; 25954001	Nature; Nature Biotechnology; Science	2012; 2014; 2015	Barretina; Klijn; The Gtex Consortium	APOBEC3G	A549; Calu-3; Huh-7; Lung tissue
mRNA expressed in cell lines and lung tissue	22460905; 25485619; 25954001	Nature; Nature Biotechnology; Science	2012; 2014; 2015	Barretina; Klijn; The Gtex Consortium	APOBEC3H	A549; Calu-3; Huh-7; Lung tissue
mRNA expressed in cell lines and lung tissue	22460905; 25485619; 25954001	Nature; Nature Biotechnology; Science	2012; 2014; 2015	Barretina; Klijn; The Gtex Consortium	APOBR	A549; Calu-3; Huh-7; Lung tissue
mRNA expressed in cell lines and lung tissue	22460905; 25485619; 25954001	Nature; Nature Biotechnology; Science	2012; 2014; 2015	Barretina; Klijn; The Gtex Consortium	APOC1	A549; Calu-3; Huh-7; Lung tissue
mRNA expressed in cell lines and lung tissue	22460905; 25485619; 25954001	Nature; Nature Biotechnology; Science	2012; 2014; 2015	Barretina; Klijn; The Gtex Consortium	APOC2	A549; Calu-3; Huh-7; Lung tissue
mRNA expressed in cell lines and lung tissue	22460905; 25485619; 25954001	Nature; Nature Biotechnology; Science	2012; 2014; 2015	Barretina; Klijn; The Gtex Consortium	APOD	A549; Calu-3; Huh-7; Lung tissue
mRNA expressed in cell lines and lung tissue	22460905; 25485619; 25954001	Nature; Nature Biotechnology; Science	2012; 2014; 2015	Barretina; Klijn; The Gtex Consortium	APOE	A549; Calu-3; Huh-7; Lung tissue
mRNA expressed in cell lines and lung tissue	22460905; 25485619; 25954001	Nature; Nature Biotechnology; Science	2012; 2014; 2015	Barretina; Klijn; The Gtex Consortium	APOH	A549; Calu-3; Huh-7; Lung tissue
mRNA expressed in cell lines and lung tissue	22460905; 25485619; 25954001	Nature; Nature Biotechnology; Science	2012; 2014; 2015	Barretina; Klijn; The Gtex Consortium	APOL1	A549; Calu-3; Huh-7; Lung tissue
mRNA expressed in cell lines and lung tissue	22460905; 25485619; 25954001	Nature; Nature Biotechnology; Science	2012; 2014; 2015	Barretina; Klijn; The Gtex Consortium	APOL2	A549; Calu-3; Huh-7; Lung tissue
mRNA expressed in cell lines and lung tissue	22460905; 25485619; 25954001	Nature; Nature Biotechnology; Science	2012; 2014; 2015	Barretina; Klijn; The Gtex Consortium	APOL3	A549; Calu-3; Huh-7; Lung tissue
mRNA expressed in cell lines and lung tissue	22460905; 25485619; 25954001	Nature; Nature Biotechnology; Science	2012; 2014; 2015	Barretina; Klijn; The Gtex Consortium	APOL4	A549; Calu-3; Huh-7; Lung tissue
mRNA expressed in cell lines and lung tissue	22460905; 25485619; 25954001	Nature; Nature Biotechnology; Science	2012; 2014; 2015	Barretina; Klijn; The Gtex Consortium	APOL6	A549; Calu-3; Huh-7; Lung tissue
mRNA expressed in cell lines and lung tissue	22460905; 25485619; 25954001	Nature; Nature Biotechnology; Science	2012; 2014; 2015	Barretina; Klijn; The Gtex Consortium	APOLD1	A549; Calu-3; Huh-7; Lung tissue
mRNA expressed in cell lines and lung tissue	22460905; 25485619; 25954001	Nature; Nature Biotechnology; Science	2012; 2014; 2015	Barretina; Klijn; The Gtex Consortium	APOM	A549; Calu-3; Huh-7; Lung tissue
mRNA expressed in cell lines and lung tissue	22460905; 25485619; 25954001	Nature; Nature Biotechnology; Science	2012; 2014; 2015	Barretina; Klijn; The Gtex Consortium	APOO	A549; Calu-3; Huh-7; Lung tissue
mRNA expressed in cell lines and lung tissue	22460905; 25485619; 25954001	Nature; Nature Biotechnology; Science	2012; 2014; 2015	Barretina; Klijn; The Gtex Consortium	APOOL	A549; Calu-3; Huh-7; Lung tissue
mRNA expressed in cell lines and lung tissue	22460905; 25485619; 25954001	Nature; Nature Biotechnology; Science	2012; 2014; 2015	Barretina; Klijn; The Gtex Consortium	APP	A549; Calu-3; Huh-7; Lung tissue
mRNA expressed in cell lines and lung tissue	22460905; 25485619; 25954001	Nature; Nature Biotechnology; Science	2012; 2014; 2015	Barretina; Klijn; The Gtex Consortium	APPBP2	A549; Calu-3; Huh-7; Lung tissue
mRNA expressed in cell lines and lung tissue	22460905; 25485619; 25954001	Nature; Nature Biotechnology; Science	2012; 2014; 2015	Barretina; Klijn; The Gtex Consortium	APPL1	A549; Calu-3; Huh-7; Lung tissue
mRNA expressed in cell lines and lung tissue	22460905; 25485619; 25954001	Nature; Nature Biotechnology; Science	2012; 2014; 2015	Barretina; Klijn; The Gtex Consortium	APPL2	A549; Calu-3; Huh-7; Lung tissue
mRNA expressed in cell lines and lung tissue	22460905; 25485619; 25954001	Nature; Nature Biotechnology; Science	2012; 2014; 2015	Barretina; Klijn; The Gtex Consortium	APRT	A549; Calu-3; Huh-7; Lung tissue
mRNA expressed in cell lines and lung tissue	22460905; 25485619; 25954001	Nature; Nature Biotechnology; Science	2012; 2014; 2015	Barretina; Klijn; The Gtex Consortium	APTX	A549; Calu-3; Huh-7; Lung tissue
mRNA expressed in cell lines and lung tissue	22460905; 25485619; 25954001	Nature; Nature Biotechnology; Science	2012; 2014; 2015	Barretina; Klijn; The Gtex Consortium	AQP1	A549; Calu-3; Huh-7; Lung tissue
mRNA expressed in cell lines and lung tissue	22460905; 25485619; 25954001	Nature; Nature Biotechnology; Science	2012; 2014; 2015	Barretina; Klijn; The Gtex Consortium	AQP11	A549; Calu-3; Huh-7; Lung tissue
mRNA expressed in cell lines and lung tissue	22460905; 25485619; 25954001	Nature; Nature Biotechnology; Science	2012; 2014; 2015	Barretina; Klijn; The Gtex Consortium	AQP3	A549; Calu-3; Huh-7; Lung tissue
mRNA expressed in cell lines and lung tissue	22460905; 25485619; 25954001	Nature; Nature Biotechnology; Science	2012; 2014; 2015	Barretina; Klijn; The Gtex Consortium	AQP5	A549; Calu-3; Huh-7; Lung tissue
mRNA expressed in cell lines and lung tissue	22460905; 25485619; 25954001	Nature; Nature Biotechnology; Science	2012; 2014; 2015	Barretina; Klijn; The Gtex Consortium	AQP6	A549; Calu-3; Huh-7; Lung tissue
mRNA expressed in cell lines and lung tissue	22460905; 25485619; 25954001	Nature; Nature Biotechnology; Science	2012; 2014; 2015	Barretina; Klijn; The Gtex Consortium	AQP7	A549; Calu-3; Huh-7; Lung tissue
mRNA expressed in cell lines and lung tissue	22460905; 25485619; 25954001	Nature; Nature Biotechnology; Science	2012; 2014; 2015	Barretina; Klijn; The Gtex Consortium	AQR	A549; Calu-3; Huh-7; Lung tissue
mRNA expressed in cell lines and lung tissue	22460905; 25485619; 25954001	Nature; Nature Biotechnology; Science	2012; 2014; 2015	Barretina; Klijn; The Gtex Consortium	ARAF	A549; Calu-3; Huh-7; Lung tissue
mRNA expressed in cell lines and lung tissue	22460905; 25485619; 25954001	Nature; Nature Biotechnology; Science	2012; 2014; 2015	Barretina; Klijn; The Gtex Consortium	ARAP1	A549; Calu-3; Huh-7; Lung tissue
mRNA expressed in cell lines and lung tissue	22460905; 25485619; 25954001	Nature; Nature Biotechnology; Science	2012; 2014; 2015	Barretina; Klijn; The Gtex Consortium	ARAP2	A549; Calu-3; Huh-7; Lung tissue
mRNA expressed in cell lines and lung tissue	22460905; 25485619; 25954001	Nature; Nature Biotechnology; Science	2012; 2014; 2015	Barretina; Klijn; The Gtex Consortium	ARAP3	A549; Calu-3; Huh-7; Lung tissue
mRNA expressed in cell lines and lung tissue	22460905; 25485619; 25954001	Nature; Nature Biotechnology; Science	2012; 2014; 2015	Barretina; Klijn; The Gtex Consortium	ARCN1	A549; Calu-3; Huh-7; Lung tissue
mRNA expressed in cell lines and lung tissue	22460905; 25485619; 25954001	Nature; Nature Biotechnology; Science	2012; 2014; 2015	Barretina; Klijn; The Gtex Consortium	AREG	A549; Calu-3; Huh-7; Lung tissue
mRNA expressed in cell lines and lung tissue	22460905; 25485619; 25954001	Nature; Nature Biotechnology; Science	2012; 2014; 2015	Barretina; Klijn; The Gtex Consortium	AREL1	A549; Calu-3; Huh-7; Lung tissue
mRNA expressed in cell lines and lung tissue	22460905; 25485619; 25954001	Nature; Nature Biotechnology; Science	2012; 2014; 2015	Barretina; Klijn; The Gtex Consortium	ARF1	A549; Calu-3; Huh-7; Lung tissue
mRNA expressed in cell lines and lung tissue	22460905; 25485619; 25954001	Nature; Nature Biotechnology; Science	2012; 2014; 2015	Barretina; Klijn; The Gtex Consortium	ARF3	A549; Calu-3; Huh-7; Lung tissue
mRNA expressed in cell lines and lung tissue	22460905; 25485619; 25954001	Nature; Nature Biotechnology; Science	2012; 2014; 2015	Barretina; Klijn; The Gtex Consortium	ARF4	A549; Calu-3; Huh-7; Lung tissue
mRNA expressed in cell lines and lung tissue	22460905; 25485619; 25954001	Nature; Nature Biotechnology; Science	2012; 2014; 2015	Barretina; Klijn; The Gtex Consortium	ARF5	A549; Calu-3; Huh-7; Lung tissue
mRNA expressed in cell lines and lung tissue	22460905; 25485619; 25954001	Nature; Nature Biotechnology; Science	2012; 2014; 2015	Barretina; Klijn; The Gtex Consortium	ARF6	A549; Calu-3; Huh-7; Lung tissue
mRNA expressed in cell lines and lung tissue	22460905; 25485619; 25954001	Nature; Nature Biotechnology; Science	2012; 2014; 2015	Barretina; Klijn; The Gtex Consortium	ARFGAP1	A549; Calu-3; Huh-7; Lung tissue
mRNA expressed in cell lines and lung tissue	22460905; 25485619; 25954001	Nature; Nature Biotechnology; Science	2012; 2014; 2015	Barretina; Klijn; The Gtex Consortium	ARFGAP2	A549; Calu-3; Huh-7; Lung tissue
mRNA expressed in cell lines and lung tissue	22460905; 25485619; 25954001	Nature; Nature Biotechnology; Science	2012; 2014; 2015	Barretina; Klijn; The Gtex Consortium	ARFGAP3	A549; Calu-3; Huh-7; Lung tissue
mRNA expressed in cell lines and lung tissue	22460905; 25485619; 25954001	Nature; Nature Biotechnology; Science	2012; 2014; 2015	Barretina; Klijn; The Gtex Consortium	ARFGEF1	A549; Calu-3; Huh-7; Lung tissue
mRNA expressed in cell lines and lung tissue	22460905; 25485619; 25954001	Nature; Nature Biotechnology; Science	2012; 2014; 2015	Barretina; Klijn; The Gtex Consortium	ARFGEF2	A549; Calu-3; Huh-7; Lung tissue
mRNA expressed in cell lines and lung tissue	22460905; 25485619; 25954001	Nature; Nature Biotechnology; Science	2012; 2014; 2015	Barretina; Klijn; The Gtex Consortium	ARFGEF3	A549; Calu-3; Huh-7; Lung tissue
mRNA expressed in cell lines and lung tissue	22460905; 25485619; 25954001	Nature; Nature Biotechnology; Science	2012; 2014; 2015	Barretina; Klijn; The Gtex Consortium	ARFIP1	A549; Calu-3; Huh-7; Lung tissue
mRNA expressed in cell lines and lung tissue	22460905; 25485619; 25954001	Nature; Nature Biotechnology; Science	2012; 2014; 2015	Barretina; Klijn; The Gtex Consortium	ARFIP2	A549; Calu-3; Huh-7; Lung tissue
mRNA expressed in cell lines and lung tissue	22460905; 25485619; 25954001	Nature; Nature Biotechnology; Science	2012; 2014; 2015	Barretina; Klijn; The Gtex Consortium	ARFRP1	A549; Calu-3; Huh-7; Lung tissue
mRNA expressed in cell lines and lung tissue	22460905; 25485619; 25954001	Nature; Nature Biotechnology; Science	2012; 2014; 2015	Barretina; Klijn; The Gtex Consortium	ARG1	A549; Calu-3; Huh-7; Lung tissue
mRNA expressed in cell lines and lung tissue	22460905; 25485619; 25954001	Nature; Nature Biotechnology; Science	2012; 2014; 2015	Barretina; Klijn; The Gtex Consortium	ARG2	A549; Calu-3; Huh-7; Lung tissue
mRNA expressed in cell lines and lung tissue	22460905; 25485619; 25954001	Nature; Nature Biotechnology; Science	2012; 2014; 2015	Barretina; Klijn; The Gtex Consortium	ARGLU1	A549; Calu-3; Huh-7; Lung tissue
mRNA expressed in cell lines and lung tissue	22460905; 25485619; 25954001	Nature; Nature Biotechnology; Science	2012; 2014; 2015	Barretina; Klijn; The Gtex Consortium	ARHGAP1	A549; Calu-3; Huh-7; Lung tissue
mRNA expressed in cell lines and lung tissue	22460905; 25485619; 25954001	Nature; Nature Biotechnology; Science	2012; 2014; 2015	Barretina; Klijn; The Gtex Consortium	ARHGAP10	A549; Calu-3; Huh-7; Lung tissue
mRNA expressed in cell lines and lung tissue	22460905; 25485619; 25954001	Nature; Nature Biotechnology; Science	2012; 2014; 2015	Barretina; Klijn; The Gtex Consortium	ARHGAP11A	A549; Calu-3; Huh-7; Lung tissue
mRNA expressed in cell lines and lung tissue	22460905; 25485619; 25954001	Nature; Nature Biotechnology; Science	2012; 2014; 2015	Barretina; Klijn; The Gtex Consortium	ARHGAP12	A549; Calu-3; Huh-7; Lung tissue
mRNA expressed in cell lines and lung tissue	22460905; 25485619; 25954001	Nature; Nature Biotechnology; Science	2012; 2014; 2015	Barretina; Klijn; The Gtex Consortium	ARHGAP15	A549; Calu-3; Huh-7; Lung tissue
mRNA expressed in cell lines and lung tissue	22460905; 25485619; 25954001	Nature; Nature Biotechnology; Science	2012; 2014; 2015	Barretina; Klijn; The Gtex Consortium	ARHGAP17	A549; Calu-3; Huh-7; Lung tissue
mRNA expressed in cell lines and lung tissue	22460905; 25485619; 25954001	Nature; Nature Biotechnology; Science	2012; 2014; 2015	Barretina; Klijn; The Gtex Consortium	ARHGAP18	A549; Calu-3; Huh-7; Lung tissue
mRNA expressed in cell lines and lung tissue	22460905; 25485619; 25954001	Nature; Nature Biotechnology; Science	2012; 2014; 2015	Barretina; Klijn; The Gtex Consortium	ARHGAP19	A549; Calu-3; Huh-7; Lung tissue
mRNA expressed in cell lines and lung tissue	22460905; 25485619; 25954001	Nature; Nature Biotechnology; Science	2012; 2014; 2015	Barretina; Klijn; The Gtex Consortium	ARHGAP21	A549; Calu-3; Huh-7; Lung tissue
mRNA expressed in cell lines and lung tissue	22460905; 25485619; 25954001	Nature; Nature Biotechnology; Science	2012; 2014; 2015	Barretina; Klijn; The Gtex Consortium	ARHGAP22	A549; Calu-3; Huh-7; Lung tissue
mRNA expressed in cell lines and lung tissue	22460905; 25485619; 25954001	Nature; Nature Biotechnology; Science	2012; 2014; 2015	Barretina; Klijn; The Gtex Consortium	ARHGAP23	A549; Calu-3; Huh-7; Lung tissue
mRNA expressed in cell lines and lung tissue	22460905; 25485619; 25954001	Nature; Nature Biotechnology; Science	2012; 2014; 2015	Barretina; Klijn; The Gtex Consortium	ARHGAP24	A549; Calu-3; Huh-7; Lung tissue
mRNA expressed in cell lines and lung tissue	22460905; 25485619; 25954001	Nature; Nature Biotechnology; Science	2012; 2014; 2015	Barretina; Klijn; The Gtex Consortium	ARHGAP25	A549; Calu-3; Huh-7; Lung tissue
mRNA expressed in cell lines and lung tissue	22460905; 25485619; 25954001	Nature; Nature Biotechnology; Science	2012; 2014; 2015	Barretina; Klijn; The Gtex Consortium	ARHGAP26	A549; Calu-3; Huh-7; Lung tissue
mRNA expressed in cell lines and lung tissue	22460905; 25485619; 25954001	Nature; Nature Biotechnology; Science	2012; 2014; 2015	Barretina; Klijn; The Gtex Consortium	ARHGAP27	A549; Calu-3; Huh-7; Lung tissue
mRNA expressed in cell lines and lung tissue	22460905; 25485619; 25954001	Nature; Nature Biotechnology; Science	2012; 2014; 2015	Barretina; Klijn; The Gtex Consortium	ARHGAP28	A549; Calu-3; Huh-7; Lung tissue
mRNA expressed in cell lines and lung tissue	22460905; 25485619; 25954001	Nature; Nature Biotechnology; Science	2012; 2014; 2015	Barretina; Klijn; The Gtex Consortium	ARHGAP29	A549; Calu-3; Huh-7; Lung tissue
mRNA expressed in cell lines and lung tissue	22460905; 25485619; 25954001	Nature; Nature Biotechnology; Science	2012; 2014; 2015	Barretina; Klijn; The Gtex Consortium	ARHGAP30	A549; Calu-3; Huh-7; Lung tissue
mRNA expressed in cell lines and lung tissue	22460905; 25485619; 25954001	Nature; Nature Biotechnology; Science	2012; 2014; 2015	Barretina; Klijn; The Gtex Consortium	ARHGAP31	A549; Calu-3; Huh-7; Lung tissue
mRNA expressed in cell lines and lung tissue	22460905; 25485619; 25954001	Nature; Nature Biotechnology; Science	2012; 2014; 2015	Barretina; Klijn; The Gtex Consortium	ARHGAP32	A549; Calu-3; Huh-7; Lung tissue
mRNA expressed in cell lines and lung tissue	22460905; 25485619; 25954001	Nature; Nature Biotechnology; Science	2012; 2014; 2015	Barretina; Klijn; The Gtex Consortium	ARHGAP33	A549; Calu-3; Huh-7; Lung tissue
mRNA expressed in cell lines and lung tissue	22460905; 25485619; 25954001	Nature; Nature Biotechnology; Science	2012; 2014; 2015	Barretina; Klijn; The Gtex Consortium	ARHGAP35	A549; Calu-3; Huh-7; Lung tissue
mRNA expressed in cell lines and lung tissue	22460905; 25485619; 25954001	Nature; Nature Biotechnology; Science	2012; 2014; 2015	Barretina; Klijn; The Gtex Consortium	ARHGAP39	A549; Calu-3; Huh-7; Lung tissue
mRNA expressed in cell lines and lung tissue	22460905; 25485619; 25954001	Nature; Nature Biotechnology; Science	2012; 2014; 2015	Barretina; Klijn; The Gtex Consortium	ARHGAP4	A549; Calu-3; Huh-7; Lung tissue
mRNA expressed in cell lines and lung tissue	22460905; 25485619; 25954001	Nature; Nature Biotechnology; Science	2012; 2014; 2015	Barretina; Klijn; The Gtex Consortium	ARHGAP42	A549; Calu-3; Huh-7; Lung tissue
mRNA expressed in cell lines and lung tissue	22460905; 25485619; 25954001	Nature; Nature Biotechnology; Science	2012; 2014; 2015	Barretina; Klijn; The Gtex Consortium	ARHGAP44	A549; Calu-3; Huh-7; Lung tissue
mRNA expressed in cell lines and lung tissue	22460905; 25485619; 25954001	Nature; Nature Biotechnology; Science	2012; 2014; 2015	Barretina; Klijn; The Gtex Consortium	ARHGAP45	A549; Calu-3; Huh-7; Lung tissue
mRNA expressed in cell lines and lung tissue	22460905; 25485619; 25954001	Nature; Nature Biotechnology; Science	2012; 2014; 2015	Barretina; Klijn; The Gtex Consortium	ARHGAP5	A549; Calu-3; Huh-7; Lung tissue
mRNA expressed in cell lines and lung tissue	22460905; 25485619; 25954001	Nature; Nature Biotechnology; Science	2012; 2014; 2015	Barretina; Klijn; The Gtex Consortium	ARHGAP8	A549; Calu-3; Huh-7; Lung tissue
mRNA expressed in cell lines and lung tissue	22460905; 25485619; 25954001	Nature; Nature Biotechnology; Science	2012; 2014; 2015	Barretina; Klijn; The Gtex Consortium	ARHGAP9	A549; Calu-3; Huh-7; Lung tissue
mRNA expressed in cell lines and lung tissue	22460905; 25485619; 25954001	Nature; Nature Biotechnology; Science	2012; 2014; 2015	Barretina; Klijn; The Gtex Consortium	ARHGDIA	A549; Calu-3; Huh-7; Lung tissue
mRNA expressed in cell lines and lung tissue	22460905; 25485619; 25954001	Nature; Nature Biotechnology; Science	2012; 2014; 2015	Barretina; Klijn; The Gtex Consortium	ARHGDIB	A549; Calu-3; Huh-7; Lung tissue
mRNA expressed in cell lines and lung tissue	22460905; 25485619; 25954001	Nature; Nature Biotechnology; Science	2012; 2014; 2015	Barretina; Klijn; The Gtex Consortium	ARHGEF1	A549; Calu-3; Huh-7; Lung tissue
mRNA expressed in cell lines and lung tissue	22460905; 25485619; 25954001	Nature; Nature Biotechnology; Science	2012; 2014; 2015	Barretina; Klijn; The Gtex Consortium	ARHGEF10	A549; Calu-3; Huh-7; Lung tissue
mRNA expressed in cell lines and lung tissue	22460905; 25485619; 25954001	Nature; Nature Biotechnology; Science	2012; 2014; 2015	Barretina; Klijn; The Gtex Consortium	ARHGEF10L	A549; Calu-3; Huh-7; Lung tissue
mRNA expressed in cell lines and lung tissue	22460905; 25485619; 25954001	Nature; Nature Biotechnology; Science	2012; 2014; 2015	Barretina; Klijn; The Gtex Consortium	ARHGEF11	A549; Calu-3; Huh-7; Lung tissue
mRNA expressed in cell lines and lung tissue	22460905; 25485619; 25954001	Nature; Nature Biotechnology; Science	2012; 2014; 2015	Barretina; Klijn; The Gtex Consortium	ARHGEF12	A549; Calu-3; Huh-7; Lung tissue
mRNA expressed in cell lines and lung tissue	22460905; 25485619; 25954001	Nature; Nature Biotechnology; Science	2012; 2014; 2015	Barretina; Klijn; The Gtex Consortium	ARHGEF16	A549; Calu-3; Huh-7; Lung tissue
mRNA expressed in cell lines and lung tissue	22460905; 25485619; 25954001	Nature; Nature Biotechnology; Science	2012; 2014; 2015	Barretina; Klijn; The Gtex Consortium	ARHGEF17	A549; Calu-3; Huh-7; Lung tissue
mRNA expressed in cell lines and lung tissue	22460905; 25485619; 25954001	Nature; Nature Biotechnology; Science	2012; 2014; 2015	Barretina; Klijn; The Gtex Consortium	ARHGEF18	A549; Calu-3; Huh-7; Lung tissue
mRNA expressed in cell lines and lung tissue	22460905; 25485619; 25954001	Nature; Nature Biotechnology; Science	2012; 2014; 2015	Barretina; Klijn; The Gtex Consortium	ARHGEF19	A549; Calu-3; Huh-7; Lung tissue
mRNA expressed in cell lines and lung tissue	22460905; 25485619; 25954001	Nature; Nature Biotechnology; Science	2012; 2014; 2015	Barretina; Klijn; The Gtex Consortium	ARHGEF2	A549; Calu-3; Huh-7; Lung tissue
mRNA expressed in cell lines and lung tissue	22460905; 25485619; 25954001	Nature; Nature Biotechnology; Science	2012; 2014; 2015	Barretina; Klijn; The Gtex Consortium	ARHGEF25	A549; Calu-3; Huh-7; Lung tissue
mRNA expressed in cell lines and lung tissue	22460905; 25485619; 25954001	Nature; Nature Biotechnology; Science	2012; 2014; 2015	Barretina; Klijn; The Gtex Consortium	ARHGEF26	A549; Calu-3; Huh-7; Lung tissue
mRNA expressed in cell lines and lung tissue	22460905; 25485619; 25954001	Nature; Nature Biotechnology; Science	2012; 2014; 2015	Barretina; Klijn; The Gtex Consortium	ARHGEF28	A549; Calu-3; Huh-7; Lung tissue
mRNA expressed in cell lines and lung tissue	22460905; 25485619; 25954001	Nature; Nature Biotechnology; Science	2012; 2014; 2015	Barretina; Klijn; The Gtex Consortium	ARHGEF3	A549; Calu-3; Huh-7; Lung tissue
mRNA expressed in cell lines and lung tissue	22460905; 25485619; 25954001	Nature; Nature Biotechnology; Science	2012; 2014; 2015	Barretina; Klijn; The Gtex Consortium	ARHGEF35	A549; Calu-3; Huh-7; Lung tissue
mRNA expressed in cell lines and lung tissue	22460905; 25485619; 25954001	Nature; Nature Biotechnology; Science	2012; 2014; 2015	Barretina; Klijn; The Gtex Consortium	ARHGEF37	A549; Calu-3; Huh-7; Lung tissue
mRNA expressed in cell lines and lung tissue	22460905; 25485619; 25954001	Nature; Nature Biotechnology; Science	2012; 2014; 2015	Barretina; Klijn; The Gtex Consortium	ARHGEF38	A549; Calu-3; Huh-7; Lung tissue
mRNA expressed in cell lines and lung tissue	22460905; 25485619; 25954001	Nature; Nature Biotechnology; Science	2012; 2014; 2015	Barretina; Klijn; The Gtex Consortium	ARHGEF39	A549; Calu-3; Huh-7; Lung tissue
mRNA expressed in cell lines and lung tissue	22460905; 25485619; 25954001	Nature; Nature Biotechnology; Science	2012; 2014; 2015	Barretina; Klijn; The Gtex Consortium	ARHGEF4	A549; Calu-3; Huh-7; Lung tissue
mRNA expressed in cell lines and lung tissue	22460905; 25485619; 25954001	Nature; Nature Biotechnology; Science	2012; 2014; 2015	Barretina; Klijn; The Gtex Consortium	ARHGEF40	A549; Calu-3; Huh-7; Lung tissue
mRNA expressed in cell lines and lung tissue	22460905; 25485619; 25954001	Nature; Nature Biotechnology; Science	2012; 2014; 2015	Barretina; Klijn; The Gtex Consortium	ARHGEF5	A549; Calu-3; Huh-7; Lung tissue
mRNA expressed in cell lines and lung tissue	22460905; 25485619; 25954001	Nature; Nature Biotechnology; Science	2012; 2014; 2015	Barretina; Klijn; The Gtex Consortium	ARHGEF6	A549; Calu-3; Huh-7; Lung tissue
mRNA expressed in cell lines and lung tissue	22460905; 25485619; 25954001	Nature; Nature Biotechnology; Science	2012; 2014; 2015	Barretina; Klijn; The Gtex Consortium	ARHGEF7	A549; Calu-3; Huh-7; Lung tissue
mRNA expressed in cell lines and lung tissue	22460905; 25485619; 25954001	Nature; Nature Biotechnology; Science	2012; 2014; 2015	Barretina; Klijn; The Gtex Consortium	ARHGEF9	A549; Calu-3; Huh-7; Lung tissue
mRNA expressed in cell lines and lung tissue	22460905; 25485619; 25954001	Nature; Nature Biotechnology; Science	2012; 2014; 2015	Barretina; Klijn; The Gtex Consortium	ARID1A	A549; Calu-3; Huh-7; Lung tissue
mRNA expressed in cell lines and lung tissue	22460905; 25485619; 25954001	Nature; Nature Biotechnology; Science	2012; 2014; 2015	Barretina; Klijn; The Gtex Consortium	ARID1B	A549; Calu-3; Huh-7; Lung tissue
mRNA expressed in cell lines and lung tissue	22460905; 25485619; 25954001	Nature; Nature Biotechnology; Science	2012; 2014; 2015	Barretina; Klijn; The Gtex Consortium	ARID2	A549; Calu-3; Huh-7; Lung tissue
mRNA expressed in cell lines and lung tissue	22460905; 25485619; 25954001	Nature; Nature Biotechnology; Science	2012; 2014; 2015	Barretina; Klijn; The Gtex Consortium	ARID3A	A549; Calu-3; Huh-7; Lung tissue
mRNA expressed in cell lines and lung tissue	22460905; 25485619; 25954001	Nature; Nature Biotechnology; Science	2012; 2014; 2015	Barretina; Klijn; The Gtex Consortium	ARID3B	A549; Calu-3; Huh-7; Lung tissue
mRNA expressed in cell lines and lung tissue	22460905; 25485619; 25954001	Nature; Nature Biotechnology; Science	2012; 2014; 2015	Barretina; Klijn; The Gtex Consortium	ARID3C	A549; Calu-3; Huh-7; Lung tissue
mRNA expressed in cell lines and lung tissue	22460905; 25485619; 25954001	Nature; Nature Biotechnology; Science	2012; 2014; 2015	Barretina; Klijn; The Gtex Consortium	ARID4A	A549; Calu-3; Huh-7; Lung tissue
mRNA expressed in cell lines and lung tissue	22460905; 25485619; 25954001	Nature; Nature Biotechnology; Science	2012; 2014; 2015	Barretina; Klijn; The Gtex Consortium	ARID4B	A549; Calu-3; Huh-7; Lung tissue
mRNA expressed in cell lines and lung tissue	22460905; 25485619; 25954001	Nature; Nature Biotechnology; Science	2012; 2014; 2015	Barretina; Klijn; The Gtex Consortium	ARID5A	A549; Calu-3; Huh-7; Lung tissue
mRNA expressed in cell lines and lung tissue	22460905; 25485619; 25954001	Nature; Nature Biotechnology; Science	2012; 2014; 2015	Barretina; Klijn; The Gtex Consortium	ARID5B	A549; Calu-3; Huh-7; Lung tissue
mRNA expressed in cell lines and lung tissue	22460905; 25485619; 25954001	Nature; Nature Biotechnology; Science	2012; 2014; 2015	Barretina; Klijn; The Gtex Consortium	ARIH1	A549; Calu-3; Huh-7; Lung tissue
mRNA expressed in cell lines and lung tissue	22460905; 25485619; 25954001	Nature; Nature Biotechnology; Science	2012; 2014; 2015	Barretina; Klijn; The Gtex Consortium	ARIH2	A549; Calu-3; Huh-7; Lung tissue
mRNA expressed in cell lines and lung tissue	22460905; 25485619; 25954001	Nature; Nature Biotechnology; Science	2012; 2014; 2015	Barretina; Klijn; The Gtex Consortium	ARL1	A549; Calu-3; Huh-7; Lung tissue
mRNA expressed in cell lines and lung tissue	22460905; 25485619; 25954001	Nature; Nature Biotechnology; Science	2012; 2014; 2015	Barretina; Klijn; The Gtex Consortium	ARL10	A549; Calu-3; Huh-7; Lung tissue
mRNA expressed in cell lines and lung tissue	22460905; 25485619; 25954001	Nature; Nature Biotechnology; Science	2012; 2014; 2015	Barretina; Klijn; The Gtex Consortium	ARL13A	A549; Calu-3; Huh-7; Lung tissue
mRNA expressed in cell lines and lung tissue	22460905; 25485619; 25954001	Nature; Nature Biotechnology; Science	2012; 2014; 2015	Barretina; Klijn; The Gtex Consortium	ARL13B	A549; Calu-3; Huh-7; Lung tissue
mRNA expressed in cell lines and lung tissue	22460905; 25485619; 25954001	Nature; Nature Biotechnology; Science	2012; 2014; 2015	Barretina; Klijn; The Gtex Consortium	ARL14EP	A549; Calu-3; Huh-7; Lung tissue
mRNA expressed in cell lines and lung tissue	22460905; 25485619; 25954001	Nature; Nature Biotechnology; Science	2012; 2014; 2015	Barretina; Klijn; The Gtex Consortium	ARL15	A549; Calu-3; Huh-7; Lung tissue
mRNA expressed in cell lines and lung tissue	22460905; 25485619; 25954001	Nature; Nature Biotechnology; Science	2012; 2014; 2015	Barretina; Klijn; The Gtex Consortium	ARL16	A549; Calu-3; Huh-7; Lung tissue
mRNA expressed in cell lines and lung tissue	22460905; 25485619; 25954001	Nature; Nature Biotechnology; Science	2012; 2014; 2015	Barretina; Klijn; The Gtex Consortium	ARL17A	A549; Calu-3; Huh-7; Lung tissue
mRNA expressed in cell lines and lung tissue	22460905; 25485619; 25954001	Nature; Nature Biotechnology; Science	2012; 2014; 2015	Barretina; Klijn; The Gtex Consortium	ARL17B	A549; Calu-3; Huh-7; Lung tissue
mRNA expressed in cell lines and lung tissue	22460905; 25485619; 25954001	Nature; Nature Biotechnology; Science	2012; 2014; 2015	Barretina; Klijn; The Gtex Consortium	ARL2	A549; Calu-3; Huh-7; Lung tissue
mRNA expressed in cell lines and lung tissue	22460905; 25485619; 25954001	Nature; Nature Biotechnology; Science	2012; 2014; 2015	Barretina; Klijn; The Gtex Consortium	ARL2BP	A549; Calu-3; Huh-7; Lung tissue
mRNA expressed in cell lines and lung tissue	22460905; 25485619; 25954001	Nature; Nature Biotechnology; Science	2012; 2014; 2015	Barretina; Klijn; The Gtex Consortium	ARL3	A549; Calu-3; Huh-7; Lung tissue
mRNA expressed in cell lines and lung tissue	22460905; 25485619; 25954001	Nature; Nature Biotechnology; Science	2012; 2014; 2015	Barretina; Klijn; The Gtex Consortium	ARL4A	A549; Calu-3; Huh-7; Lung tissue
mRNA expressed in cell lines and lung tissue	22460905; 25485619; 25954001	Nature; Nature Biotechnology; Science	2012; 2014; 2015	Barretina; Klijn; The Gtex Consortium	ARL4C	A549; Calu-3; Huh-7; Lung tissue
mRNA expressed in cell lines and lung tissue	22460905; 25485619; 25954001	Nature; Nature Biotechnology; Science	2012; 2014; 2015	Barretina; Klijn; The Gtex Consortium	ARL4D	A549; Calu-3; Huh-7; Lung tissue
mRNA expressed in cell lines and lung tissue	22460905; 25485619; 25954001	Nature; Nature Biotechnology; Science	2012; 2014; 2015	Barretina; Klijn; The Gtex Consortium	ARL5A	A549; Calu-3; Huh-7; Lung tissue
mRNA expressed in cell lines and lung tissue	22460905; 25485619; 25954001	Nature; Nature Biotechnology; Science	2012; 2014; 2015	Barretina; Klijn; The Gtex Consortium	ARL5B	A549; Calu-3; Huh-7; Lung tissue
mRNA expressed in cell lines and lung tissue	22460905; 25485619; 25954001	Nature; Nature Biotechnology; Science	2012; 2014; 2015	Barretina; Klijn; The Gtex Consortium	ARL6	A549; Calu-3; Huh-7; Lung tissue
mRNA expressed in cell lines and lung tissue	22460905; 25485619; 25954001	Nature; Nature Biotechnology; Science	2012; 2014; 2015	Barretina; Klijn; The Gtex Consortium	ARL6IP1	A549; Calu-3; Huh-7; Lung tissue
mRNA expressed in cell lines and lung tissue	22460905; 25485619; 25954001	Nature; Nature Biotechnology; Science	2012; 2014; 2015	Barretina; Klijn; The Gtex Consortium	ARL6IP4	A549; Calu-3; Huh-7; Lung tissue
mRNA expressed in cell lines and lung tissue	22460905; 25485619; 25954001	Nature; Nature Biotechnology; Science	2012; 2014; 2015	Barretina; Klijn; The Gtex Consortium	ARL6IP5	A549; Calu-3; Huh-7; Lung tissue
mRNA expressed in cell lines and lung tissue	22460905; 25485619; 25954001	Nature; Nature Biotechnology; Science	2012; 2014; 2015	Barretina; Klijn; The Gtex Consortium	ARL6IP6	A549; Calu-3; Huh-7; Lung tissue
mRNA expressed in cell lines and lung tissue	22460905; 25485619; 25954001	Nature; Nature Biotechnology; Science	2012; 2014; 2015	Barretina; Klijn; The Gtex Consortium	ARL8A	A549; Calu-3; Huh-7; Lung tissue
mRNA expressed in cell lines and lung tissue	22460905; 25485619; 25954001	Nature; Nature Biotechnology; Science	2012; 2014; 2015	Barretina; Klijn; The Gtex Consortium	ARL8B	A549; Calu-3; Huh-7; Lung tissue
mRNA expressed in cell lines and lung tissue	22460905; 25485619; 25954001	Nature; Nature Biotechnology; Science	2012; 2014; 2015	Barretina; Klijn; The Gtex Consortium	ARL9	A549; Calu-3; Huh-7; Lung tissue
mRNA expressed in cell lines and lung tissue	22460905; 25485619; 25954001	Nature; Nature Biotechnology; Science	2012; 2014; 2015	Barretina; Klijn; The Gtex Consortium	ARMC1	A549; Calu-3; Huh-7; Lung tissue
mRNA expressed in cell lines and lung tissue	22460905; 25485619; 25954001	Nature; Nature Biotechnology; Science	2012; 2014; 2015	Barretina; Klijn; The Gtex Consortium	ARMC10	A549; Calu-3; Huh-7; Lung tissue
mRNA expressed in cell lines and lung tissue	22460905; 25485619; 25954001	Nature; Nature Biotechnology; Science	2012; 2014; 2015	Barretina; Klijn; The Gtex Consortium	ARMC12	A549; Calu-3; Huh-7; Lung tissue
mRNA expressed in cell lines and lung tissue	22460905; 25485619; 25954001	Nature; Nature Biotechnology; Science	2012; 2014; 2015	Barretina; Klijn; The Gtex Consortium	ARMC2	A549; Calu-3; Huh-7; Lung tissue
mRNA expressed in cell lines and lung tissue	22460905; 25485619; 25954001	Nature; Nature Biotechnology; Science	2012; 2014; 2015	Barretina; Klijn; The Gtex Consortium	ARMC3	A549; Calu-3; Huh-7; Lung tissue
mRNA expressed in cell lines and lung tissue	22460905; 25485619; 25954001	Nature; Nature Biotechnology; Science	2012; 2014; 2015	Barretina; Klijn; The Gtex Consortium	ARMC5	A549; Calu-3; Huh-7; Lung tissue
mRNA expressed in cell lines and lung tissue	22460905; 25485619; 25954001	Nature; Nature Biotechnology; Science	2012; 2014; 2015	Barretina; Klijn; The Gtex Consortium	ARMC6	A549; Calu-3; Huh-7; Lung tissue
mRNA expressed in cell lines and lung tissue	22460905; 25485619; 25954001	Nature; Nature Biotechnology; Science	2012; 2014; 2015	Barretina; Klijn; The Gtex Consortium	ARMC7	A549; Calu-3; Huh-7; Lung tissue
mRNA expressed in cell lines and lung tissue	22460905; 25485619; 25954001	Nature; Nature Biotechnology; Science	2012; 2014; 2015	Barretina; Klijn; The Gtex Consortium	ARMC8	A549; Calu-3; Huh-7; Lung tissue
mRNA expressed in cell lines and lung tissue	22460905; 25485619; 25954001	Nature; Nature Biotechnology; Science	2012; 2014; 2015	Barretina; Klijn; The Gtex Consortium	ARMC9	A549; Calu-3; Huh-7; Lung tissue
mRNA expressed in cell lines and lung tissue	22460905; 25485619; 25954001	Nature; Nature Biotechnology; Science	2012; 2014; 2015	Barretina; Klijn; The Gtex Consortium	ARMCX1	A549; Calu-3; Huh-7; Lung tissue
mRNA expressed in cell lines and lung tissue	22460905; 25485619; 25954001	Nature; Nature Biotechnology; Science	2012; 2014; 2015	Barretina; Klijn; The Gtex Consortium	ARMCX3	A549; Calu-3; Huh-7; Lung tissue
mRNA expressed in cell lines and lung tissue	22460905; 25485619; 25954001	Nature; Nature Biotechnology; Science	2012; 2014; 2015	Barretina; Klijn; The Gtex Consortium	ARMCX4	A549; Calu-3; Huh-7; Lung tissue
mRNA expressed in cell lines and lung tissue	22460905; 25485619; 25954001	Nature; Nature Biotechnology; Science	2012; 2014; 2015	Barretina; Klijn; The Gtex Consortium	ARMCX5	A549; Calu-3; Huh-7; Lung tissue
mRNA expressed in cell lines and lung tissue	22460905; 25485619; 25954001	Nature; Nature Biotechnology; Science	2012; 2014; 2015	Barretina; Klijn; The Gtex Consortium	ARMCX6	A549; Calu-3; Huh-7; Lung tissue
mRNA expressed in cell lines and lung tissue	22460905; 25485619; 25954001	Nature; Nature Biotechnology; Science	2012; 2014; 2015	Barretina; Klijn; The Gtex Consortium	ARMH1	A549; Calu-3; Huh-7; Lung tissue
mRNA expressed in cell lines and lung tissue	22460905; 25485619; 25954001	Nature; Nature Biotechnology; Science	2012; 2014; 2015	Barretina; Klijn; The Gtex Consortium	ARMH3	A549; Calu-3; Huh-7; Lung tissue
mRNA expressed in cell lines and lung tissue	22460905; 25485619; 25954001	Nature; Nature Biotechnology; Science	2012; 2014; 2015	Barretina; Klijn; The Gtex Consortium	ARMH4	A549; Calu-3; Huh-7; Lung tissue
mRNA expressed in cell lines and lung tissue	22460905; 25485619; 25954001	Nature; Nature Biotechnology; Science	2012; 2014; 2015	Barretina; Klijn; The Gtex Consortium	ARMT1	A549; Calu-3; Huh-7; Lung tissue
mRNA expressed in cell lines and lung tissue	22460905; 25485619; 25954001	Nature; Nature Biotechnology; Science	2012; 2014; 2015	Barretina; Klijn; The Gtex Consortium	ARNT	A549; Calu-3; Huh-7; Lung tissue
mRNA expressed in cell lines and lung tissue	22460905; 25485619; 25954001	Nature; Nature Biotechnology; Science	2012; 2014; 2015	Barretina; Klijn; The Gtex Consortium	ARNT2	A549; Calu-3; Huh-7; Lung tissue
mRNA expressed in cell lines and lung tissue	22460905; 25485619; 25954001	Nature; Nature Biotechnology; Science	2012; 2014; 2015	Barretina; Klijn; The Gtex Consortium	ARNTL	A549; Calu-3; Huh-7; Lung tissue
mRNA expressed in cell lines and lung tissue	22460905; 25485619; 25954001	Nature; Nature Biotechnology; Science	2012; 2014; 2015	Barretina; Klijn; The Gtex Consortium	ARNTL2	A549; Calu-3; Huh-7; Lung tissue
mRNA expressed in cell lines and lung tissue	22460905; 25485619; 25954001	Nature; Nature Biotechnology; Science	2012; 2014; 2015	Barretina; Klijn; The Gtex Consortium	ARPC1A	A549; Calu-3; Huh-7; Lung tissue
mRNA expressed in cell lines and lung tissue	22460905; 25485619; 25954001	Nature; Nature Biotechnology; Science	2012; 2014; 2015	Barretina; Klijn; The Gtex Consortium	ARPC1B	A549; Calu-3; Huh-7; Lung tissue
mRNA expressed in cell lines and lung tissue	22460905; 25485619; 25954001	Nature; Nature Biotechnology; Science	2012; 2014; 2015	Barretina; Klijn; The Gtex Consortium	ARPC2	A549; Calu-3; Huh-7; Lung tissue
mRNA expressed in cell lines and lung tissue	22460905; 25485619; 25954001	Nature; Nature Biotechnology; Science	2012; 2014; 2015	Barretina; Klijn; The Gtex Consortium	ARPC3	A549; Calu-3; Huh-7; Lung tissue
mRNA expressed in cell lines and lung tissue	22460905; 25485619; 25954001	Nature; Nature Biotechnology; Science	2012; 2014; 2015	Barretina; Klijn; The Gtex Consortium	ARPC4	A549; Calu-3; Huh-7; Lung tissue
mRNA expressed in cell lines and lung tissue	22460905; 25485619; 25954001	Nature; Nature Biotechnology; Science	2012; 2014; 2015	Barretina; Klijn; The Gtex Consortium	ARPC4-TTLL3	A549; Calu-3; Huh-7; Lung tissue
mRNA expressed in cell lines and lung tissue	22460905; 25485619; 25954001	Nature; Nature Biotechnology; Science	2012; 2014; 2015	Barretina; Klijn; The Gtex Consortium	ARPC5	A549; Calu-3; Huh-7; Lung tissue
mRNA expressed in cell lines and lung tissue	22460905; 25485619; 25954001	Nature; Nature Biotechnology; Science	2012; 2014; 2015	Barretina; Klijn; The Gtex Consortium	ARPC5L	A549; Calu-3; Huh-7; Lung tissue
mRNA expressed in cell lines and lung tissue	22460905; 25485619; 25954001	Nature; Nature Biotechnology; Science	2012; 2014; 2015	Barretina; Klijn; The Gtex Consortium	ARPIN	A549; Calu-3; Huh-7; Lung tissue
mRNA expressed in cell lines and lung tissue	22460905; 25485619; 25954001	Nature; Nature Biotechnology; Science	2012; 2014; 2015	Barretina; Klijn; The Gtex Consortium	ARPP19	A549; Calu-3; Huh-7; Lung tissue
mRNA expressed in cell lines and lung tissue	22460905; 25485619; 25954001	Nature; Nature Biotechnology; Science	2012; 2014; 2015	Barretina; Klijn; The Gtex Consortium	ARR3	A549; Calu-3; Huh-7; Lung tissue
mRNA expressed in cell lines and lung tissue	22460905; 25485619; 25954001	Nature; Nature Biotechnology; Science	2012; 2014; 2015	Barretina; Klijn; The Gtex Consortium	ARRB1	A549; Calu-3; Huh-7; Lung tissue
mRNA expressed in cell lines and lung tissue	22460905; 25485619; 25954001	Nature; Nature Biotechnology; Science	2012; 2014; 2015	Barretina; Klijn; The Gtex Consortium	ARRB2	A549; Calu-3; Huh-7; Lung tissue
mRNA expressed in cell lines and lung tissue	22460905; 25485619; 25954001	Nature; Nature Biotechnology; Science	2012; 2014; 2015	Barretina; Klijn; The Gtex Consortium	ARRDC1	A549; Calu-3; Huh-7; Lung tissue
mRNA expressed in cell lines and lung tissue	22460905; 25485619; 25954001	Nature; Nature Biotechnology; Science	2012; 2014; 2015	Barretina; Klijn; The Gtex Consortium	ARRDC2	A549; Calu-3; Huh-7; Lung tissue
mRNA expressed in cell lines and lung tissue	22460905; 25485619; 25954001	Nature; Nature Biotechnology; Science	2012; 2014; 2015	Barretina; Klijn; The Gtex Consortium	ARRDC3	A549; Calu-3; Huh-7; Lung tissue
mRNA expressed in cell lines and lung tissue	22460905; 25485619; 25954001	Nature; Nature Biotechnology; Science	2012; 2014; 2015	Barretina; Klijn; The Gtex Consortium	ARRDC4	A549; Calu-3; Huh-7; Lung tissue
mRNA expressed in cell lines and lung tissue	22460905; 25485619; 25954001	Nature; Nature Biotechnology; Science	2012; 2014; 2015	Barretina; Klijn; The Gtex Consortium	ARSA	A549; Calu-3; Huh-7; Lung tissue
mRNA expressed in cell lines and lung tissue	22460905; 25485619; 25954001	Nature; Nature Biotechnology; Science	2012; 2014; 2015	Barretina; Klijn; The Gtex Consortium	ARSB	A549; Calu-3; Huh-7; Lung tissue
mRNA expressed in cell lines and lung tissue	22460905; 25485619; 25954001	Nature; Nature Biotechnology; Science	2012; 2014; 2015	Barretina; Klijn; The Gtex Consortium	ARSD	A549; Calu-3; Huh-7; Lung tissue
mRNA expressed in cell lines and lung tissue	22460905; 25485619; 25954001	Nature; Nature Biotechnology; Science	2012; 2014; 2015	Barretina; Klijn; The Gtex Consortium	ARSG	A549; Calu-3; Huh-7; Lung tissue
mRNA expressed in cell lines and lung tissue	22460905; 25485619; 25954001	Nature; Nature Biotechnology; Science	2012; 2014; 2015	Barretina; Klijn; The Gtex Consortium	ARSI	A549; Calu-3; Huh-7; Lung tissue
mRNA expressed in cell lines and lung tissue	22460905; 25485619; 25954001	Nature; Nature Biotechnology; Science	2012; 2014; 2015	Barretina; Klijn; The Gtex Consortium	ARSJ	A549; Calu-3; Huh-7; Lung tissue
mRNA expressed in cell lines and lung tissue	22460905; 25485619; 25954001	Nature; Nature Biotechnology; Science	2012; 2014; 2015	Barretina; Klijn; The Gtex Consortium	ARSK	A549; Calu-3; Huh-7; Lung tissue
mRNA expressed in cell lines and lung tissue	22460905; 25485619; 25954001	Nature; Nature Biotechnology; Science	2012; 2014; 2015	Barretina; Klijn; The Gtex Consortium	ARSL	A549; Calu-3; Huh-7; Lung tissue
mRNA expressed in cell lines and lung tissue	22460905; 25485619; 25954001	Nature; Nature Biotechnology; Science	2012; 2014; 2015	Barretina; Klijn; The Gtex Consortium	ART3	A549; Calu-3; Huh-7; Lung tissue
mRNA expressed in cell lines and lung tissue	22460905; 25485619; 25954001	Nature; Nature Biotechnology; Science	2012; 2014; 2015	Barretina; Klijn; The Gtex Consortium	ART4	A549; Calu-3; Huh-7; Lung tissue
mRNA expressed in cell lines and lung tissue	22460905; 25485619; 25954001	Nature; Nature Biotechnology; Science	2012; 2014; 2015	Barretina; Klijn; The Gtex Consortium	ART5	A549; Calu-3; Huh-7; Lung tissue
mRNA expressed in cell lines and lung tissue	22460905; 25485619; 25954001	Nature; Nature Biotechnology; Science	2012; 2014; 2015	Barretina; Klijn; The Gtex Consortium	ARTN	A549; Calu-3; Huh-7; Lung tissue
mRNA expressed in cell lines and lung tissue	22460905; 25485619; 25954001	Nature; Nature Biotechnology; Science	2012; 2014; 2015	Barretina; Klijn; The Gtex Consortium	ARV1	A549; Calu-3; Huh-7; Lung tissue
mRNA expressed in cell lines and lung tissue	22460905; 25485619; 25954001	Nature; Nature Biotechnology; Science	2012; 2014; 2015	Barretina; Klijn; The Gtex Consortium	ARVCF	A549; Calu-3; Huh-7; Lung tissue
mRNA expressed in cell lines and lung tissue	22460905; 25485619; 25954001	Nature; Nature Biotechnology; Science	2012; 2014; 2015	Barretina; Klijn; The Gtex Consortium	AS3MT	A549; Calu-3; Huh-7; Lung tissue
mRNA expressed in cell lines and lung tissue	22460905; 25485619; 25954001	Nature; Nature Biotechnology; Science	2012; 2014; 2015	Barretina; Klijn; The Gtex Consortium	ASAH1	A549; Calu-3; Huh-7; Lung tissue
mRNA expressed in cell lines and lung tissue	22460905; 25485619; 25954001	Nature; Nature Biotechnology; Science	2012; 2014; 2015	Barretina; Klijn; The Gtex Consortium	ASAH2	A549; Calu-3; Huh-7; Lung tissue
mRNA expressed in cell lines and lung tissue	22460905; 25485619; 25954001	Nature; Nature Biotechnology; Science	2012; 2014; 2015	Barretina; Klijn; The Gtex Consortium	ASAH2B	A549; Calu-3; Huh-7; Lung tissue
mRNA expressed in cell lines and lung tissue	22460905; 25485619; 25954001	Nature; Nature Biotechnology; Science	2012; 2014; 2015	Barretina; Klijn; The Gtex Consortium	ASAP1	A549; Calu-3; Huh-7; Lung tissue
mRNA expressed in cell lines and lung tissue	22460905; 25485619; 25954001	Nature; Nature Biotechnology; Science	2012; 2014; 2015	Barretina; Klijn; The Gtex Consortium	ASAP2	A549; Calu-3; Huh-7; Lung tissue
mRNA expressed in cell lines and lung tissue	22460905; 25485619; 25954001	Nature; Nature Biotechnology; Science	2012; 2014; 2015	Barretina; Klijn; The Gtex Consortium	ASAP3	A549; Calu-3; Huh-7; Lung tissue
mRNA expressed in cell lines and lung tissue	22460905; 25485619; 25954001	Nature; Nature Biotechnology; Science	2012; 2014; 2015	Barretina; Klijn; The Gtex Consortium	ASB1	A549; Calu-3; Huh-7; Lung tissue
mRNA expressed in cell lines and lung tissue	22460905; 25485619; 25954001	Nature; Nature Biotechnology; Science	2012; 2014; 2015	Barretina; Klijn; The Gtex Consortium	ASB13	A549; Calu-3; Huh-7; Lung tissue
mRNA expressed in cell lines and lung tissue	22460905; 25485619; 25954001	Nature; Nature Biotechnology; Science	2012; 2014; 2015	Barretina; Klijn; The Gtex Consortium	ASB14	A549; Calu-3; Huh-7; Lung tissue
mRNA expressed in cell lines and lung tissue	22460905; 25485619; 25954001	Nature; Nature Biotechnology; Science	2012; 2014; 2015	Barretina; Klijn; The Gtex Consortium	ASB16	A549; Calu-3; Huh-7; Lung tissue
mRNA expressed in cell lines and lung tissue	22460905; 25485619; 25954001	Nature; Nature Biotechnology; Science	2012; 2014; 2015	Barretina; Klijn; The Gtex Consortium	ASB2	A549; Calu-3; Huh-7; Lung tissue
mRNA expressed in cell lines and lung tissue	22460905; 25485619; 25954001	Nature; Nature Biotechnology; Science	2012; 2014; 2015	Barretina; Klijn; The Gtex Consortium	ASB3	A549; Calu-3; Huh-7; Lung tissue
mRNA expressed in cell lines and lung tissue	22460905; 25485619; 25954001	Nature; Nature Biotechnology; Science	2012; 2014; 2015	Barretina; Klijn; The Gtex Consortium	ASB4	A549; Calu-3; Huh-7; Lung tissue
mRNA expressed in cell lines and lung tissue	22460905; 25485619; 25954001	Nature; Nature Biotechnology; Science	2012; 2014; 2015	Barretina; Klijn; The Gtex Consortium	ASB6	A549; Calu-3; Huh-7; Lung tissue
mRNA expressed in cell lines and lung tissue	22460905; 25485619; 25954001	Nature; Nature Biotechnology; Science	2012; 2014; 2015	Barretina; Klijn; The Gtex Consortium	ASB7	A549; Calu-3; Huh-7; Lung tissue
mRNA expressed in cell lines and lung tissue	22460905; 25485619; 25954001	Nature; Nature Biotechnology; Science	2012; 2014; 2015	Barretina; Klijn; The Gtex Consortium	ASB8	A549; Calu-3; Huh-7; Lung tissue
mRNA expressed in cell lines and lung tissue	22460905; 25485619; 25954001	Nature; Nature Biotechnology; Science	2012; 2014; 2015	Barretina; Klijn; The Gtex Consortium	ASB9	A549; Calu-3; Huh-7; Lung tissue
mRNA expressed in cell lines and lung tissue	22460905; 25485619; 25954001	Nature; Nature Biotechnology; Science	2012; 2014; 2015	Barretina; Klijn; The Gtex Consortium	ASCC1	A549; Calu-3; Huh-7; Lung tissue
mRNA expressed in cell lines and lung tissue	22460905; 25485619; 25954001	Nature; Nature Biotechnology; Science	2012; 2014; 2015	Barretina; Klijn; The Gtex Consortium	ASCC2	A549; Calu-3; Huh-7; Lung tissue
mRNA expressed in cell lines and lung tissue	22460905; 25485619; 25954001	Nature; Nature Biotechnology; Science	2012; 2014; 2015	Barretina; Klijn; The Gtex Consortium	ASCC3	A549; Calu-3; Huh-7; Lung tissue
mRNA expressed in cell lines and lung tissue	22460905; 25485619; 25954001	Nature; Nature Biotechnology; Science	2012; 2014; 2015	Barretina; Klijn; The Gtex Consortium	ASCL1	A549; Calu-3; Huh-7; Lung tissue
mRNA expressed in cell lines and lung tissue	22460905; 25485619; 25954001	Nature; Nature Biotechnology; Science	2012; 2014; 2015	Barretina; Klijn; The Gtex Consortium	ASCL5	A549; Calu-3; Huh-7; Lung tissue
mRNA expressed in cell lines and lung tissue	22460905; 25485619; 25954001	Nature; Nature Biotechnology; Science	2012; 2014; 2015	Barretina; Klijn; The Gtex Consortium	ASF1A	A549; Calu-3; Huh-7; Lung tissue
mRNA expressed in cell lines and lung tissue	22460905; 25485619; 25954001	Nature; Nature Biotechnology; Science	2012; 2014; 2015	Barretina; Klijn; The Gtex Consortium	ASF1B	A549; Calu-3; Huh-7; Lung tissue
mRNA expressed in cell lines and lung tissue	22460905; 25485619; 25954001	Nature; Nature Biotechnology; Science	2012; 2014; 2015	Barretina; Klijn; The Gtex Consortium	ASGR1	A549; Calu-3; Huh-7; Lung tissue
mRNA expressed in cell lines and lung tissue	22460905; 25485619; 25954001	Nature; Nature Biotechnology; Science	2012; 2014; 2015	Barretina; Klijn; The Gtex Consortium	ASH1L	A549; Calu-3; Huh-7; Lung tissue
mRNA expressed in cell lines and lung tissue	22460905; 25485619; 25954001	Nature; Nature Biotechnology; Science	2012; 2014; 2015	Barretina; Klijn; The Gtex Consortium	ASH2L	A549; Calu-3; Huh-7; Lung tissue
mRNA expressed in cell lines and lung tissue	22460905; 25485619; 25954001	Nature; Nature Biotechnology; Science	2012; 2014; 2015	Barretina; Klijn; The Gtex Consortium	ASIC1	A549; Calu-3; Huh-7; Lung tissue
mRNA expressed in cell lines and lung tissue	22460905; 25485619; 25954001	Nature; Nature Biotechnology; Science	2012; 2014; 2015	Barretina; Klijn; The Gtex Consortium	ASIC3	A549; Calu-3; Huh-7; Lung tissue
mRNA expressed in cell lines and lung tissue	22460905; 25485619; 25954001	Nature; Nature Biotechnology; Science	2012; 2014; 2015	Barretina; Klijn; The Gtex Consortium	ASIP	A549; Calu-3; Huh-7; Lung tissue
mRNA expressed in cell lines and lung tissue	22460905; 25485619; 25954001	Nature; Nature Biotechnology; Science	2012; 2014; 2015	Barretina; Klijn; The Gtex Consortium	ASL	A549; Calu-3; Huh-7; Lung tissue
mRNA expressed in cell lines and lung tissue	22460905; 25485619; 25954001	Nature; Nature Biotechnology; Science	2012; 2014; 2015	Barretina; Klijn; The Gtex Consortium	ASMTL	A549; Calu-3; Huh-7; Lung tissue
mRNA expressed in cell lines and lung tissue	22460905; 25485619; 25954001	Nature; Nature Biotechnology; Science	2012; 2014; 2015	Barretina; Klijn; The Gtex Consortium	ASNS	A549; Calu-3; Huh-7; Lung tissue
mRNA expressed in cell lines and lung tissue	22460905; 25485619; 25954001	Nature; Nature Biotechnology; Science	2012; 2014; 2015	Barretina; Klijn; The Gtex Consortium	ASNSD1	A549; Calu-3; Huh-7; Lung tissue
mRNA expressed in cell lines and lung tissue	22460905; 25485619; 25954001	Nature; Nature Biotechnology; Science	2012; 2014; 2015	Barretina; Klijn; The Gtex Consortium	ASPDH	A549; Calu-3; Huh-7; Lung tissue
mRNA expressed in cell lines and lung tissue	22460905; 25485619; 25954001	Nature; Nature Biotechnology; Science	2012; 2014; 2015	Barretina; Klijn; The Gtex Consortium	ASPH	A549; Calu-3; Huh-7; Lung tissue
mRNA expressed in cell lines and lung tissue	22460905; 25485619; 25954001	Nature; Nature Biotechnology; Science	2012; 2014; 2015	Barretina; Klijn; The Gtex Consortium	ASPHD1	A549; Calu-3; Huh-7; Lung tissue
mRNA expressed in cell lines and lung tissue	22460905; 25485619; 25954001	Nature; Nature Biotechnology; Science	2012; 2014; 2015	Barretina; Klijn; The Gtex Consortium	ASPHD2	A549; Calu-3; Huh-7; Lung tissue
mRNA expressed in cell lines and lung tissue	22460905; 25485619; 25954001	Nature; Nature Biotechnology; Science	2012; 2014; 2015	Barretina; Klijn; The Gtex Consortium	ASPM	A549; Calu-3; Huh-7; Lung tissue
mRNA expressed in cell lines and lung tissue	22460905; 25485619; 25954001	Nature; Nature Biotechnology; Science	2012; 2014; 2015	Barretina; Klijn; The Gtex Consortium	ASPRV1	A549; Calu-3; Huh-7; Lung tissue
mRNA expressed in cell lines and lung tissue	22460905; 25485619; 25954001	Nature; Nature Biotechnology; Science	2012; 2014; 2015	Barretina; Klijn; The Gtex Consortium	ASPSCR1	A549; Calu-3; Huh-7; Lung tissue
mRNA expressed in cell lines and lung tissue	22460905; 25485619; 25954001	Nature; Nature Biotechnology; Science	2012; 2014; 2015	Barretina; Klijn; The Gtex Consortium	ASRGL1	A549; Calu-3; Huh-7; Lung tissue
mRNA expressed in cell lines and lung tissue	22460905; 25485619; 25954001	Nature; Nature Biotechnology; Science	2012; 2014; 2015	Barretina; Klijn; The Gtex Consortium	ASS1	A549; Calu-3; Huh-7; Lung tissue
mRNA expressed in cell lines and lung tissue	22460905; 25485619; 25954001	Nature; Nature Biotechnology; Science	2012; 2014; 2015	Barretina; Klijn; The Gtex Consortium	ASTE1	A549; Calu-3; Huh-7; Lung tissue
mRNA expressed in cell lines and lung tissue	22460905; 25485619; 25954001	Nature; Nature Biotechnology; Science	2012; 2014; 2015	Barretina; Klijn; The Gtex Consortium	ASTN2	A549; Calu-3; Huh-7; Lung tissue
mRNA expressed in cell lines and lung tissue	22460905; 25485619; 25954001	Nature; Nature Biotechnology; Science	2012; 2014; 2015	Barretina; Klijn; The Gtex Consortium	ASXL1	A549; Calu-3; Huh-7; Lung tissue
mRNA expressed in cell lines and lung tissue	22460905; 25485619; 25954001	Nature; Nature Biotechnology; Science	2012; 2014; 2015	Barretina; Klijn; The Gtex Consortium	ASXL2	A549; Calu-3; Huh-7; Lung tissue
mRNA expressed in cell lines and lung tissue	22460905; 25485619; 25954001	Nature; Nature Biotechnology; Science	2012; 2014; 2015	Barretina; Klijn; The Gtex Consortium	ATAD1	A549; Calu-3; Huh-7; Lung tissue
mRNA expressed in cell lines and lung tissue	22460905; 25485619; 25954001	Nature; Nature Biotechnology; Science	2012; 2014; 2015	Barretina; Klijn; The Gtex Consortium	ATAD2	A549; Calu-3; Huh-7; Lung tissue
mRNA expressed in cell lines and lung tissue	22460905; 25485619; 25954001	Nature; Nature Biotechnology; Science	2012; 2014; 2015	Barretina; Klijn; The Gtex Consortium	ATAD2B	A549; Calu-3; Huh-7; Lung tissue
mRNA expressed in cell lines and lung tissue	22460905; 25485619; 25954001	Nature; Nature Biotechnology; Science	2012; 2014; 2015	Barretina; Klijn; The Gtex Consortium	ATAD3A	A549; Calu-3; Huh-7; Lung tissue
mRNA expressed in cell lines and lung tissue	22460905; 25485619; 25954001	Nature; Nature Biotechnology; Science	2012; 2014; 2015	Barretina; Klijn; The Gtex Consortium	ATAD3B	A549; Calu-3; Huh-7; Lung tissue
mRNA expressed in cell lines and lung tissue	22460905; 25485619; 25954001	Nature; Nature Biotechnology; Science	2012; 2014; 2015	Barretina; Klijn; The Gtex Consortium	ATAD3C	A549; Calu-3; Huh-7; Lung tissue
mRNA expressed in cell lines and lung tissue	22460905; 25485619; 25954001	Nature; Nature Biotechnology; Science	2012; 2014; 2015	Barretina; Klijn; The Gtex Consortium	ATAD5	A549; Calu-3; Huh-7; Lung tissue
mRNA expressed in cell lines and lung tissue	22460905; 25485619; 25954001	Nature; Nature Biotechnology; Science	2012; 2014; 2015	Barretina; Klijn; The Gtex Consortium	ATAT1	A549; Calu-3; Huh-7; Lung tissue
mRNA expressed in cell lines and lung tissue	22460905; 25485619; 25954001	Nature; Nature Biotechnology; Science	2012; 2014; 2015	Barretina; Klijn; The Gtex Consortium	ATCAY	A549; Calu-3; Huh-7; Lung tissue
mRNA expressed in cell lines and lung tissue	22460905; 25485619; 25954001	Nature; Nature Biotechnology; Science	2012; 2014; 2015	Barretina; Klijn; The Gtex Consortium	ATE1	A549; Calu-3; Huh-7; Lung tissue
mRNA expressed in cell lines and lung tissue	22460905; 25485619; 25954001	Nature; Nature Biotechnology; Science	2012; 2014; 2015	Barretina; Klijn; The Gtex Consortium	ATF1	A549; Calu-3; Huh-7; Lung tissue
mRNA expressed in cell lines and lung tissue	22460905; 25485619; 25954001	Nature; Nature Biotechnology; Science	2012; 2014; 2015	Barretina; Klijn; The Gtex Consortium	ATF2	A549; Calu-3; Huh-7; Lung tissue
mRNA expressed in cell lines and lung tissue	22460905; 25485619; 25954001	Nature; Nature Biotechnology; Science	2012; 2014; 2015	Barretina; Klijn; The Gtex Consortium	ATF3	A549; Calu-3; Huh-7; Lung tissue
mRNA expressed in cell lines and lung tissue	22460905; 25485619; 25954001	Nature; Nature Biotechnology; Science	2012; 2014; 2015	Barretina; Klijn; The Gtex Consortium	ATF4	A549; Calu-3; Huh-7; Lung tissue
mRNA expressed in cell lines and lung tissue	22460905; 25485619; 25954001	Nature; Nature Biotechnology; Science	2012; 2014; 2015	Barretina; Klijn; The Gtex Consortium	ATF5	A549; Calu-3; Huh-7; Lung tissue
mRNA expressed in cell lines and lung tissue	22460905; 25485619; 25954001	Nature; Nature Biotechnology; Science	2012; 2014; 2015	Barretina; Klijn; The Gtex Consortium	ATF6	A549; Calu-3; Huh-7; Lung tissue
mRNA expressed in cell lines and lung tissue	22460905; 25485619; 25954001	Nature; Nature Biotechnology; Science	2012; 2014; 2015	Barretina; Klijn; The Gtex Consortium	ATF6B	A549; Calu-3; Huh-7; Lung tissue
mRNA expressed in cell lines and lung tissue	22460905; 25485619; 25954001	Nature; Nature Biotechnology; Science	2012; 2014; 2015	Barretina; Klijn; The Gtex Consortium	ATF7	A549; Calu-3; Huh-7; Lung tissue
mRNA expressed in cell lines and lung tissue	22460905; 25485619; 25954001	Nature; Nature Biotechnology; Science	2012; 2014; 2015	Barretina; Klijn; The Gtex Consortium	ATF7-NPFF	A549; Calu-3; Huh-7; Lung tissue
mRNA expressed in cell lines and lung tissue	22460905; 25485619; 25954001	Nature; Nature Biotechnology; Science	2012; 2014; 2015	Barretina; Klijn; The Gtex Consortium	ATF7IP	A549; Calu-3; Huh-7; Lung tissue
mRNA expressed in cell lines and lung tissue	22460905; 25485619; 25954001	Nature; Nature Biotechnology; Science	2012; 2014; 2015	Barretina; Klijn; The Gtex Consortium	ATF7IP2	A549; Calu-3; Huh-7; Lung tissue
mRNA expressed in cell lines and lung tissue	22460905; 25485619; 25954001	Nature; Nature Biotechnology; Science	2012; 2014; 2015	Barretina; Klijn; The Gtex Consortium	ATG10	A549; Calu-3; Huh-7; Lung tissue
mRNA expressed in cell lines and lung tissue	22460905; 25485619; 25954001	Nature; Nature Biotechnology; Science	2012; 2014; 2015	Barretina; Klijn; The Gtex Consortium	ATG101	A549; Calu-3; Huh-7; Lung tissue
mRNA expressed in cell lines and lung tissue	22460905; 25485619; 25954001	Nature; Nature Biotechnology; Science	2012; 2014; 2015	Barretina; Klijn; The Gtex Consortium	ATG12	A549; Calu-3; Huh-7; Lung tissue
mRNA expressed in cell lines and lung tissue	22460905; 25485619; 25954001	Nature; Nature Biotechnology; Science	2012; 2014; 2015	Barretina; Klijn; The Gtex Consortium	ATG13	A549; Calu-3; Huh-7; Lung tissue
mRNA expressed in cell lines and lung tissue	22460905; 25485619; 25954001	Nature; Nature Biotechnology; Science	2012; 2014; 2015	Barretina; Klijn; The Gtex Consortium	ATG14	A549; Calu-3; Huh-7; Lung tissue
mRNA expressed in cell lines and lung tissue	22460905; 25485619; 25954001	Nature; Nature Biotechnology; Science	2012; 2014; 2015	Barretina; Klijn; The Gtex Consortium	ATG16L1	A549; Calu-3; Huh-7; Lung tissue
mRNA expressed in cell lines and lung tissue	22460905; 25485619; 25954001	Nature; Nature Biotechnology; Science	2012; 2014; 2015	Barretina; Klijn; The Gtex Consortium	ATG16L2	A549; Calu-3; Huh-7; Lung tissue
mRNA expressed in cell lines and lung tissue	22460905; 25485619; 25954001	Nature; Nature Biotechnology; Science	2012; 2014; 2015	Barretina; Klijn; The Gtex Consortium	ATG2A	A549; Calu-3; Huh-7; Lung tissue
mRNA expressed in cell lines and lung tissue	22460905; 25485619; 25954001	Nature; Nature Biotechnology; Science	2012; 2014; 2015	Barretina; Klijn; The Gtex Consortium	ATG2B	A549; Calu-3; Huh-7; Lung tissue
mRNA expressed in cell lines and lung tissue	22460905; 25485619; 25954001	Nature; Nature Biotechnology; Science	2012; 2014; 2015	Barretina; Klijn; The Gtex Consortium	ATG3	A549; Calu-3; Huh-7; Lung tissue
mRNA expressed in cell lines and lung tissue	22460905; 25485619; 25954001	Nature; Nature Biotechnology; Science	2012; 2014; 2015	Barretina; Klijn; The Gtex Consortium	ATG4A	A549; Calu-3; Huh-7; Lung tissue
mRNA expressed in cell lines and lung tissue	22460905; 25485619; 25954001	Nature; Nature Biotechnology; Science	2012; 2014; 2015	Barretina; Klijn; The Gtex Consortium	ATG4B	A549; Calu-3; Huh-7; Lung tissue
mRNA expressed in cell lines and lung tissue	22460905; 25485619; 25954001	Nature; Nature Biotechnology; Science	2012; 2014; 2015	Barretina; Klijn; The Gtex Consortium	ATG4C	A549; Calu-3; Huh-7; Lung tissue
mRNA expressed in cell lines and lung tissue	22460905; 25485619; 25954001	Nature; Nature Biotechnology; Science	2012; 2014; 2015	Barretina; Klijn; The Gtex Consortium	ATG4D	A549; Calu-3; Huh-7; Lung tissue
mRNA expressed in cell lines and lung tissue	22460905; 25485619; 25954001	Nature; Nature Biotechnology; Science	2012; 2014; 2015	Barretina; Klijn; The Gtex Consortium	ATG5	A549; Calu-3; Huh-7; Lung tissue
mRNA expressed in cell lines and lung tissue	22460905; 25485619; 25954001	Nature; Nature Biotechnology; Science	2012; 2014; 2015	Barretina; Klijn; The Gtex Consortium	ATG7	A549; Calu-3; Huh-7; Lung tissue
mRNA expressed in cell lines and lung tissue	22460905; 25485619; 25954001	Nature; Nature Biotechnology; Science	2012; 2014; 2015	Barretina; Klijn; The Gtex Consortium	ATG9A	A549; Calu-3; Huh-7; Lung tissue
mRNA expressed in cell lines and lung tissue	22460905; 25485619; 25954001	Nature; Nature Biotechnology; Science	2012; 2014; 2015	Barretina; Klijn; The Gtex Consortium	ATG9B	A549; Calu-3; Huh-7; Lung tissue
mRNA expressed in cell lines and lung tissue	22460905; 25485619; 25954001	Nature; Nature Biotechnology; Science	2012; 2014; 2015	Barretina; Klijn; The Gtex Consortium	ATIC	A549; Calu-3; Huh-7; Lung tissue
mRNA expressed in cell lines and lung tissue	22460905; 25485619; 25954001	Nature; Nature Biotechnology; Science	2012; 2014; 2015	Barretina; Klijn; The Gtex Consortium	ATL1	A549; Calu-3; Huh-7; Lung tissue
mRNA expressed in cell lines and lung tissue	22460905; 25485619; 25954001	Nature; Nature Biotechnology; Science	2012; 2014; 2015	Barretina; Klijn; The Gtex Consortium	ATL2	A549; Calu-3; Huh-7; Lung tissue
mRNA expressed in cell lines and lung tissue	22460905; 25485619; 25954001	Nature; Nature Biotechnology; Science	2012; 2014; 2015	Barretina; Klijn; The Gtex Consortium	ATL3	A549; Calu-3; Huh-7; Lung tissue
mRNA expressed in cell lines and lung tissue	22460905; 25485619; 25954001	Nature; Nature Biotechnology; Science	2012; 2014; 2015	Barretina; Klijn; The Gtex Consortium	ATM	A549; Calu-3; Huh-7; Lung tissue
mRNA expressed in cell lines and lung tissue	22460905; 25485619; 25954001	Nature; Nature Biotechnology; Science	2012; 2014; 2015	Barretina; Klijn; The Gtex Consortium	ATMIN	A549; Calu-3; Huh-7; Lung tissue
mRNA expressed in cell lines and lung tissue	22460905; 25485619; 25954001	Nature; Nature Biotechnology; Science	2012; 2014; 2015	Barretina; Klijn; The Gtex Consortium	ATN1	A549; Calu-3; Huh-7; Lung tissue
mRNA expressed in cell lines and lung tissue	22460905; 25485619; 25954001	Nature; Nature Biotechnology; Science	2012; 2014; 2015	Barretina; Klijn; The Gtex Consortium	ATOH7	A549; Calu-3; Huh-7; Lung tissue
mRNA expressed in cell lines and lung tissue	22460905; 25485619; 25954001	Nature; Nature Biotechnology; Science	2012; 2014; 2015	Barretina; Klijn; The Gtex Consortium	ATOH8	A549; Calu-3; Huh-7; Lung tissue
mRNA expressed in cell lines and lung tissue	22460905; 25485619; 25954001	Nature; Nature Biotechnology; Science	2012; 2014; 2015	Barretina; Klijn; The Gtex Consortium	ATOX1	A549; Calu-3; Huh-7; Lung tissue
mRNA expressed in cell lines and lung tissue	22460905; 25485619; 25954001	Nature; Nature Biotechnology; Science	2012; 2014; 2015	Barretina; Klijn; The Gtex Consortium	ATP10A	A549; Calu-3; Huh-7; Lung tissue
mRNA expressed in cell lines and lung tissue	22460905; 25485619; 25954001	Nature; Nature Biotechnology; Science	2012; 2014; 2015	Barretina; Klijn; The Gtex Consortium	ATP10B	A549; Calu-3; Huh-7; Lung tissue
mRNA expressed in cell lines and lung tissue	22460905; 25485619; 25954001	Nature; Nature Biotechnology; Science	2012; 2014; 2015	Barretina; Klijn; The Gtex Consortium	ATP10D	A549; Calu-3; Huh-7; Lung tissue
mRNA expressed in cell lines and lung tissue	22460905; 25485619; 25954001	Nature; Nature Biotechnology; Science	2012; 2014; 2015	Barretina; Klijn; The Gtex Consortium	ATP11A	A549; Calu-3; Huh-7; Lung tissue
mRNA expressed in cell lines and lung tissue	22460905; 25485619; 25954001	Nature; Nature Biotechnology; Science	2012; 2014; 2015	Barretina; Klijn; The Gtex Consortium	ATP11B	A549; Calu-3; Huh-7; Lung tissue
mRNA expressed in cell lines and lung tissue	22460905; 25485619; 25954001	Nature; Nature Biotechnology; Science	2012; 2014; 2015	Barretina; Klijn; The Gtex Consortium	ATP11C	A549; Calu-3; Huh-7; Lung tissue
mRNA expressed in cell lines and lung tissue	22460905; 25485619; 25954001	Nature; Nature Biotechnology; Science	2012; 2014; 2015	Barretina; Klijn; The Gtex Consortium	ATP13A1	A549; Calu-3; Huh-7; Lung tissue
mRNA expressed in cell lines and lung tissue	22460905; 25485619; 25954001	Nature; Nature Biotechnology; Science	2012; 2014; 2015	Barretina; Klijn; The Gtex Consortium	ATP13A2	A549; Calu-3; Huh-7; Lung tissue
mRNA expressed in cell lines and lung tissue	22460905; 25485619; 25954001	Nature; Nature Biotechnology; Science	2012; 2014; 2015	Barretina; Klijn; The Gtex Consortium	ATP13A3	A549; Calu-3; Huh-7; Lung tissue
mRNA expressed in cell lines and lung tissue	22460905; 25485619; 25954001	Nature; Nature Biotechnology; Science	2012; 2014; 2015	Barretina; Klijn; The Gtex Consortium	ATP1A1	A549; Calu-3; Huh-7; Lung tissue
mRNA expressed in cell lines and lung tissue	22460905; 25485619; 25954001	Nature; Nature Biotechnology; Science	2012; 2014; 2015	Barretina; Klijn; The Gtex Consortium	ATP1A2	A549; Calu-3; Huh-7; Lung tissue
mRNA expressed in cell lines and lung tissue	22460905; 25485619; 25954001	Nature; Nature Biotechnology; Science	2012; 2014; 2015	Barretina; Klijn; The Gtex Consortium	ATP1A3	A549; Calu-3; Huh-7; Lung tissue
mRNA expressed in cell lines and lung tissue	22460905; 25485619; 25954001	Nature; Nature Biotechnology; Science	2012; 2014; 2015	Barretina; Klijn; The Gtex Consortium	ATP1B1	A549; Calu-3; Huh-7; Lung tissue
mRNA expressed in cell lines and lung tissue	22460905; 25485619; 25954001	Nature; Nature Biotechnology; Science	2012; 2014; 2015	Barretina; Klijn; The Gtex Consortium	ATP1B2	A549; Calu-3; Huh-7; Lung tissue
mRNA expressed in cell lines and lung tissue	22460905; 25485619; 25954001	Nature; Nature Biotechnology; Science	2012; 2014; 2015	Barretina; Klijn; The Gtex Consortium	ATP1B3	A549; Calu-3; Huh-7; Lung tissue
mRNA expressed in cell lines and lung tissue	22460905; 25485619; 25954001	Nature; Nature Biotechnology; Science	2012; 2014; 2015	Barretina; Klijn; The Gtex Consortium	ATP1B4	A549; Calu-3; Huh-7; Lung tissue
mRNA expressed in cell lines and lung tissue	22460905; 25485619; 25954001	Nature; Nature Biotechnology; Science	2012; 2014; 2015	Barretina; Klijn; The Gtex Consortium	ATP23	A549; Calu-3; Huh-7; Lung tissue
mRNA expressed in cell lines and lung tissue	22460905; 25485619; 25954001	Nature; Nature Biotechnology; Science	2012; 2014; 2015	Barretina; Klijn; The Gtex Consortium	ATP2A1	A549; Calu-3; Huh-7; Lung tissue
mRNA expressed in cell lines and lung tissue	22460905; 25485619; 25954001	Nature; Nature Biotechnology; Science	2012; 2014; 2015	Barretina; Klijn; The Gtex Consortium	ATP2A2	A549; Calu-3; Huh-7; Lung tissue
mRNA expressed in cell lines and lung tissue	22460905; 25485619; 25954001	Nature; Nature Biotechnology; Science	2012; 2014; 2015	Barretina; Klijn; The Gtex Consortium	ATP2A3	A549; Calu-3; Huh-7; Lung tissue
mRNA expressed in cell lines and lung tissue	22460905; 25485619; 25954001	Nature; Nature Biotechnology; Science	2012; 2014; 2015	Barretina; Klijn; The Gtex Consortium	ATP2B1	A549; Calu-3; Huh-7; Lung tissue
mRNA expressed in cell lines and lung tissue	22460905; 25485619; 25954001	Nature; Nature Biotechnology; Science	2012; 2014; 2015	Barretina; Klijn; The Gtex Consortium	ATP2B4	A549; Calu-3; Huh-7; Lung tissue
mRNA expressed in cell lines and lung tissue	22460905; 25485619; 25954001	Nature; Nature Biotechnology; Science	2012; 2014; 2015	Barretina; Klijn; The Gtex Consortium	ATP2C1	A549; Calu-3; Huh-7; Lung tissue
mRNA expressed in cell lines and lung tissue	22460905; 25485619; 25954001	Nature; Nature Biotechnology; Science	2012; 2014; 2015	Barretina; Klijn; The Gtex Consortium	ATP5F1A	A549; Calu-3; Huh-7; Lung tissue
mRNA expressed in cell lines and lung tissue	22460905; 25485619; 25954001	Nature; Nature Biotechnology; Science	2012; 2014; 2015	Barretina; Klijn; The Gtex Consortium	ATP5F1B	A549; Calu-3; Huh-7; Lung tissue
mRNA expressed in cell lines and lung tissue	22460905; 25485619; 25954001	Nature; Nature Biotechnology; Science	2012; 2014; 2015	Barretina; Klijn; The Gtex Consortium	ATP5F1C	A549; Calu-3; Huh-7; Lung tissue
mRNA expressed in cell lines and lung tissue	22460905; 25485619; 25954001	Nature; Nature Biotechnology; Science	2012; 2014; 2015	Barretina; Klijn; The Gtex Consortium	ATP5F1D	A549; Calu-3; Huh-7; Lung tissue
mRNA expressed in cell lines and lung tissue	22460905; 25485619; 25954001	Nature; Nature Biotechnology; Science	2012; 2014; 2015	Barretina; Klijn; The Gtex Consortium	ATP5F1E	A549; Calu-3; Huh-7; Lung tissue
mRNA expressed in cell lines and lung tissue	22460905; 25485619; 25954001	Nature; Nature Biotechnology; Science	2012; 2014; 2015	Barretina; Klijn; The Gtex Consortium	ATP5IF1	A549; Calu-3; Huh-7; Lung tissue
mRNA expressed in cell lines and lung tissue	22460905; 25485619; 25954001	Nature; Nature Biotechnology; Science	2012; 2014; 2015	Barretina; Klijn; The Gtex Consortium	ATP5MC1	A549; Calu-3; Huh-7; Lung tissue
mRNA expressed in cell lines and lung tissue	22460905; 25485619; 25954001	Nature; Nature Biotechnology; Science	2012; 2014; 2015	Barretina; Klijn; The Gtex Consortium	ATP5MC2	A549; Calu-3; Huh-7; Lung tissue
mRNA expressed in cell lines and lung tissue	22460905; 25485619; 25954001	Nature; Nature Biotechnology; Science	2012; 2014; 2015	Barretina; Klijn; The Gtex Consortium	ATP5MC3	A549; Calu-3; Huh-7; Lung tissue
mRNA expressed in cell lines and lung tissue	22460905; 25485619; 25954001	Nature; Nature Biotechnology; Science	2012; 2014; 2015	Barretina; Klijn; The Gtex Consortium	ATP5MD	A549; Calu-3; Huh-7; Lung tissue
mRNA expressed in cell lines and lung tissue	22460905; 25485619; 25954001	Nature; Nature Biotechnology; Science	2012; 2014; 2015	Barretina; Klijn; The Gtex Consortium	ATP5ME	A549; Calu-3; Huh-7; Lung tissue
mRNA expressed in cell lines and lung tissue	22460905; 25485619; 25954001	Nature; Nature Biotechnology; Science	2012; 2014; 2015	Barretina; Klijn; The Gtex Consortium	ATP5MF	A549; Calu-3; Huh-7; Lung tissue
mRNA expressed in cell lines and lung tissue	22460905; 25485619; 25954001	Nature; Nature Biotechnology; Science	2012; 2014; 2015	Barretina; Klijn; The Gtex Consortium	ATP5MF-PTCD1	A549; Calu-3; Huh-7; Lung tissue
mRNA expressed in cell lines and lung tissue	22460905; 25485619; 25954001	Nature; Nature Biotechnology; Science	2012; 2014; 2015	Barretina; Klijn; The Gtex Consortium	ATP5MG	A549; Calu-3; Huh-7; Lung tissue
mRNA expressed in cell lines and lung tissue	22460905; 25485619; 25954001	Nature; Nature Biotechnology; Science	2012; 2014; 2015	Barretina; Klijn; The Gtex Consortium	ATP5MPL	A549; Calu-3; Huh-7; Lung tissue
mRNA expressed in cell lines and lung tissue	22460905; 25485619; 25954001	Nature; Nature Biotechnology; Science	2012; 2014; 2015	Barretina; Klijn; The Gtex Consortium	ATP5PB	A549; Calu-3; Huh-7; Lung tissue
mRNA expressed in cell lines and lung tissue	22460905; 25485619; 25954001	Nature; Nature Biotechnology; Science	2012; 2014; 2015	Barretina; Klijn; The Gtex Consortium	ATP5PD	A549; Calu-3; Huh-7; Lung tissue
mRNA expressed in cell lines and lung tissue	22460905; 25485619; 25954001	Nature; Nature Biotechnology; Science	2012; 2014; 2015	Barretina; Klijn; The Gtex Consortium	ATP5PF	A549; Calu-3; Huh-7; Lung tissue
mRNA expressed in cell lines and lung tissue	22460905; 25485619; 25954001	Nature; Nature Biotechnology; Science	2012; 2014; 2015	Barretina; Klijn; The Gtex Consortium	ATP5PO	A549; Calu-3; Huh-7; Lung tissue
mRNA expressed in cell lines and lung tissue	22460905; 25485619; 25954001	Nature; Nature Biotechnology; Science	2012; 2014; 2015	Barretina; Klijn; The Gtex Consortium	ATP6AP1	A549; Calu-3; Huh-7; Lung tissue
mRNA expressed in cell lines and lung tissue	22460905; 25485619; 25954001	Nature; Nature Biotechnology; Science	2012; 2014; 2015	Barretina; Klijn; The Gtex Consortium	ATP6AP1L	A549; Calu-3; Huh-7; Lung tissue
mRNA expressed in cell lines and lung tissue	22460905; 25485619; 25954001	Nature; Nature Biotechnology; Science	2012; 2014; 2015	Barretina; Klijn; The Gtex Consortium	ATP6AP2	A549; Calu-3; Huh-7; Lung tissue
mRNA expressed in cell lines and lung tissue	22460905; 25485619; 25954001	Nature; Nature Biotechnology; Science	2012; 2014; 2015	Barretina; Klijn; The Gtex Consortium	ATP6V0A1	A549; Calu-3; Huh-7; Lung tissue
mRNA expressed in cell lines and lung tissue	22460905; 25485619; 25954001	Nature; Nature Biotechnology; Science	2012; 2014; 2015	Barretina; Klijn; The Gtex Consortium	ATP6V0A2	A549; Calu-3; Huh-7; Lung tissue
mRNA expressed in cell lines and lung tissue	22460905; 25485619; 25954001	Nature; Nature Biotechnology; Science	2012; 2014; 2015	Barretina; Klijn; The Gtex Consortium	ATP6V0B	A549; Calu-3; Huh-7; Lung tissue
mRNA expressed in cell lines and lung tissue	22460905; 25485619; 25954001	Nature; Nature Biotechnology; Science	2012; 2014; 2015	Barretina; Klijn; The Gtex Consortium	ATP6V0C	A549; Calu-3; Huh-7; Lung tissue
mRNA expressed in cell lines and lung tissue	22460905; 25485619; 25954001	Nature; Nature Biotechnology; Science	2012; 2014; 2015	Barretina; Klijn; The Gtex Consortium	ATP6V0D1	A549; Calu-3; Huh-7; Lung tissue
mRNA expressed in cell lines and lung tissue	22460905; 25485619; 25954001	Nature; Nature Biotechnology; Science	2012; 2014; 2015	Barretina; Klijn; The Gtex Consortium	ATP6V0E1	A549; Calu-3; Huh-7; Lung tissue
mRNA expressed in cell lines and lung tissue	22460905; 25485619; 25954001	Nature; Nature Biotechnology; Science	2012; 2014; 2015	Barretina; Klijn; The Gtex Consortium	ATP6V0E2	A549; Calu-3; Huh-7; Lung tissue
mRNA expressed in cell lines and lung tissue	22460905; 25485619; 25954001	Nature; Nature Biotechnology; Science	2012; 2014; 2015	Barretina; Klijn; The Gtex Consortium	ATP6V1A	A549; Calu-3; Huh-7; Lung tissue
mRNA expressed in cell lines and lung tissue	22460905; 25485619; 25954001	Nature; Nature Biotechnology; Science	2012; 2014; 2015	Barretina; Klijn; The Gtex Consortium	ATP6V1B1	A549; Calu-3; Huh-7; Lung tissue
mRNA expressed in cell lines and lung tissue	22460905; 25485619; 25954001	Nature; Nature Biotechnology; Science	2012; 2014; 2015	Barretina; Klijn; The Gtex Consortium	ATP6V1B2	A549; Calu-3; Huh-7; Lung tissue
mRNA expressed in cell lines and lung tissue	22460905; 25485619; 25954001	Nature; Nature Biotechnology; Science	2012; 2014; 2015	Barretina; Klijn; The Gtex Consortium	ATP6V1C1	A549; Calu-3; Huh-7; Lung tissue
mRNA expressed in cell lines and lung tissue	22460905; 25485619; 25954001	Nature; Nature Biotechnology; Science	2012; 2014; 2015	Barretina; Klijn; The Gtex Consortium	ATP6V1C2	A549; Calu-3; Huh-7; Lung tissue
mRNA expressed in cell lines and lung tissue	22460905; 25485619; 25954001	Nature; Nature Biotechnology; Science	2012; 2014; 2015	Barretina; Klijn; The Gtex Consortium	ATP6V1D	A549; Calu-3; Huh-7; Lung tissue
mRNA expressed in cell lines and lung tissue	22460905; 25485619; 25954001	Nature; Nature Biotechnology; Science	2012; 2014; 2015	Barretina; Klijn; The Gtex Consortium	ATP6V1E1	A549; Calu-3; Huh-7; Lung tissue
mRNA expressed in cell lines and lung tissue	22460905; 25485619; 25954001	Nature; Nature Biotechnology; Science	2012; 2014; 2015	Barretina; Klijn; The Gtex Consortium	ATP6V1E2	A549; Calu-3; Huh-7; Lung tissue
mRNA expressed in cell lines and lung tissue	22460905; 25485619; 25954001	Nature; Nature Biotechnology; Science	2012; 2014; 2015	Barretina; Klijn; The Gtex Consortium	ATP6V1F	A549; Calu-3; Huh-7; Lung tissue
mRNA expressed in cell lines and lung tissue	22460905; 25485619; 25954001	Nature; Nature Biotechnology; Science	2012; 2014; 2015	Barretina; Klijn; The Gtex Consortium	ATP6V1FNB	A549; Calu-3; Huh-7; Lung tissue
mRNA expressed in cell lines and lung tissue	22460905; 25485619; 25954001	Nature; Nature Biotechnology; Science	2012; 2014; 2015	Barretina; Klijn; The Gtex Consortium	ATP6V1G1	A549; Calu-3; Huh-7; Lung tissue
mRNA expressed in cell lines and lung tissue	22460905; 25485619; 25954001	Nature; Nature Biotechnology; Science	2012; 2014; 2015	Barretina; Klijn; The Gtex Consortium	ATP6V1G2	A549; Calu-3; Huh-7; Lung tissue
mRNA expressed in cell lines and lung tissue	22460905; 25485619; 25954001	Nature; Nature Biotechnology; Science	2012; 2014; 2015	Barretina; Klijn; The Gtex Consortium	ATP6V1H	A549; Calu-3; Huh-7; Lung tissue
mRNA expressed in cell lines and lung tissue	22460905; 25485619; 25954001	Nature; Nature Biotechnology; Science	2012; 2014; 2015	Barretina; Klijn; The Gtex Consortium	ATP7A	A549; Calu-3; Huh-7; Lung tissue
mRNA expressed in cell lines and lung tissue	22460905; 25485619; 25954001	Nature; Nature Biotechnology; Science	2012; 2014; 2015	Barretina; Klijn; The Gtex Consortium	ATP7B	A549; Calu-3; Huh-7; Lung tissue
mRNA expressed in cell lines and lung tissue	22460905; 25485619; 25954001	Nature; Nature Biotechnology; Science	2012; 2014; 2015	Barretina; Klijn; The Gtex Consortium	ATP8A1	A549; Calu-3; Huh-7; Lung tissue
mRNA expressed in cell lines and lung tissue	22460905; 25485619; 25954001	Nature; Nature Biotechnology; Science	2012; 2014; 2015	Barretina; Klijn; The Gtex Consortium	ATP8B1	A549; Calu-3; Huh-7; Lung tissue
mRNA expressed in cell lines and lung tissue	22460905; 25485619; 25954001	Nature; Nature Biotechnology; Science	2012; 2014; 2015	Barretina; Klijn; The Gtex Consortium	ATP8B2	A549; Calu-3; Huh-7; Lung tissue
mRNA expressed in cell lines and lung tissue	22460905; 25485619; 25954001	Nature; Nature Biotechnology; Science	2012; 2014; 2015	Barretina; Klijn; The Gtex Consortium	ATP8B3	A549; Calu-3; Huh-7; Lung tissue
mRNA expressed in cell lines and lung tissue	22460905; 25485619; 25954001	Nature; Nature Biotechnology; Science	2012; 2014; 2015	Barretina; Klijn; The Gtex Consortium	ATP9A	A549; Calu-3; Huh-7; Lung tissue
mRNA expressed in cell lines and lung tissue	22460905; 25485619; 25954001	Nature; Nature Biotechnology; Science	2012; 2014; 2015	Barretina; Klijn; The Gtex Consortium	ATP9B	A549; Calu-3; Huh-7; Lung tissue
mRNA expressed in cell lines and lung tissue	22460905; 25485619; 25954001	Nature; Nature Biotechnology; Science	2012; 2014; 2015	Barretina; Klijn; The Gtex Consortium	ATPAF1	A549; Calu-3; Huh-7; Lung tissue
mRNA expressed in cell lines and lung tissue	22460905; 25485619; 25954001	Nature; Nature Biotechnology; Science	2012; 2014; 2015	Barretina; Klijn; The Gtex Consortium	ATPAF2	A549; Calu-3; Huh-7; Lung tissue
mRNA expressed in cell lines and lung tissue	22460905; 25485619; 25954001	Nature; Nature Biotechnology; Science	2012; 2014; 2015	Barretina; Klijn; The Gtex Consortium	ATPSCKMT	A549; Calu-3; Huh-7; Lung tissue
mRNA expressed in cell lines and lung tissue	22460905; 25485619; 25954001	Nature; Nature Biotechnology; Science	2012; 2014; 2015	Barretina; Klijn; The Gtex Consortium	ATR	A549; Calu-3; Huh-7; Lung tissue
mRNA expressed in cell lines and lung tissue	22460905; 25485619; 25954001	Nature; Nature Biotechnology; Science	2012; 2014; 2015	Barretina; Klijn; The Gtex Consortium	ATRAID	A549; Calu-3; Huh-7; Lung tissue
mRNA expressed in cell lines and lung tissue	22460905; 25485619; 25954001	Nature; Nature Biotechnology; Science	2012; 2014; 2015	Barretina; Klijn; The Gtex Consortium	ATRIP	A549; Calu-3; Huh-7; Lung tissue
mRNA expressed in cell lines and lung tissue	22460905; 25485619; 25954001	Nature; Nature Biotechnology; Science	2012; 2014; 2015	Barretina; Klijn; The Gtex Consortium	ATRN	A549; Calu-3; Huh-7; Lung tissue
mRNA expressed in cell lines and lung tissue	22460905; 25485619; 25954001	Nature; Nature Biotechnology; Science	2012; 2014; 2015	Barretina; Klijn; The Gtex Consortium	ATRX	A549; Calu-3; Huh-7; Lung tissue
mRNA expressed in cell lines and lung tissue	22460905; 25485619; 25954001	Nature; Nature Biotechnology; Science	2012; 2014; 2015	Barretina; Klijn; The Gtex Consortium	ATXN1	A549; Calu-3; Huh-7; Lung tissue
mRNA expressed in cell lines and lung tissue	22460905; 25485619; 25954001	Nature; Nature Biotechnology; Science	2012; 2014; 2015	Barretina; Klijn; The Gtex Consortium	ATXN10	A549; Calu-3; Huh-7; Lung tissue
mRNA expressed in cell lines and lung tissue	22460905; 25485619; 25954001	Nature; Nature Biotechnology; Science	2012; 2014; 2015	Barretina; Klijn; The Gtex Consortium	ATXN1L	A549; Calu-3; Huh-7; Lung tissue
mRNA expressed in cell lines and lung tissue	22460905; 25485619; 25954001	Nature; Nature Biotechnology; Science	2012; 2014; 2015	Barretina; Klijn; The Gtex Consortium	ATXN2	A549; Calu-3; Huh-7; Lung tissue
mRNA expressed in cell lines and lung tissue	22460905; 25485619; 25954001	Nature; Nature Biotechnology; Science	2012; 2014; 2015	Barretina; Klijn; The Gtex Consortium	ATXN2L	A549; Calu-3; Huh-7; Lung tissue
mRNA expressed in cell lines and lung tissue	22460905; 25485619; 25954001	Nature; Nature Biotechnology; Science	2012; 2014; 2015	Barretina; Klijn; The Gtex Consortium	ATXN3	A549; Calu-3; Huh-7; Lung tissue
mRNA expressed in cell lines and lung tissue	22460905; 25485619; 25954001	Nature; Nature Biotechnology; Science	2012; 2014; 2015	Barretina; Klijn; The Gtex Consortium	ATXN7	A549; Calu-3; Huh-7; Lung tissue
mRNA expressed in cell lines and lung tissue	22460905; 25485619; 25954001	Nature; Nature Biotechnology; Science	2012; 2014; 2015	Barretina; Klijn; The Gtex Consortium	ATXN7L1	A549; Calu-3; Huh-7; Lung tissue
mRNA expressed in cell lines and lung tissue	22460905; 25485619; 25954001	Nature; Nature Biotechnology; Science	2012; 2014; 2015	Barretina; Klijn; The Gtex Consortium	ATXN7L2	A549; Calu-3; Huh-7; Lung tissue
mRNA expressed in cell lines and lung tissue	22460905; 25485619; 25954001	Nature; Nature Biotechnology; Science	2012; 2014; 2015	Barretina; Klijn; The Gtex Consortium	ATXN7L3	A549; Calu-3; Huh-7; Lung tissue
mRNA expressed in cell lines and lung tissue	22460905; 25485619; 25954001	Nature; Nature Biotechnology; Science	2012; 2014; 2015	Barretina; Klijn; The Gtex Consortium	ATXN7L3B	A549; Calu-3; Huh-7; Lung tissue
mRNA expressed in cell lines and lung tissue	22460905; 25485619; 25954001	Nature; Nature Biotechnology; Science	2012; 2014; 2015	Barretina; Klijn; The Gtex Consortium	AUH	A549; Calu-3; Huh-7; Lung tissue
mRNA expressed in cell lines and lung tissue	22460905; 25485619; 25954001	Nature; Nature Biotechnology; Science	2012; 2014; 2015	Barretina; Klijn; The Gtex Consortium	AUNIP	A549; Calu-3; Huh-7; Lung tissue
mRNA expressed in cell lines and lung tissue	22460905; 25485619; 25954001	Nature; Nature Biotechnology; Science	2012; 2014; 2015	Barretina; Klijn; The Gtex Consortium	AUP1	A549; Calu-3; Huh-7; Lung tissue
mRNA expressed in cell lines and lung tissue	22460905; 25485619; 25954001	Nature; Nature Biotechnology; Science	2012; 2014; 2015	Barretina; Klijn; The Gtex Consortium	AURKA	A549; Calu-3; Huh-7; Lung tissue
mRNA expressed in cell lines and lung tissue	22460905; 25485619; 25954001	Nature; Nature Biotechnology; Science	2012; 2014; 2015	Barretina; Klijn; The Gtex Consortium	AURKAIP1	A549; Calu-3; Huh-7; Lung tissue
mRNA expressed in cell lines and lung tissue	22460905; 25485619; 25954001	Nature; Nature Biotechnology; Science	2012; 2014; 2015	Barretina; Klijn; The Gtex Consortium	AURKB	A549; Calu-3; Huh-7; Lung tissue
mRNA expressed in cell lines and lung tissue	22460905; 25485619; 25954001	Nature; Nature Biotechnology; Science	2012; 2014; 2015	Barretina; Klijn; The Gtex Consortium	AURKC	A549; Calu-3; Huh-7; Lung tissue
mRNA expressed in cell lines and lung tissue	22460905; 25485619; 25954001	Nature; Nature Biotechnology; Science	2012; 2014; 2015	Barretina; Klijn; The Gtex Consortium	AVEN	A549; Calu-3; Huh-7; Lung tissue
mRNA expressed in cell lines and lung tissue	22460905; 25485619; 25954001	Nature; Nature Biotechnology; Science	2012; 2014; 2015	Barretina; Klijn; The Gtex Consortium	AVIL	A549; Calu-3; Huh-7; Lung tissue
mRNA expressed in cell lines and lung tissue	22460905; 25485619; 25954001	Nature; Nature Biotechnology; Science	2012; 2014; 2015	Barretina; Klijn; The Gtex Consortium	AVL9	A549; Calu-3; Huh-7; Lung tissue
mRNA expressed in cell lines and lung tissue	22460905; 25485619; 25954001	Nature; Nature Biotechnology; Science	2012; 2014; 2015	Barretina; Klijn; The Gtex Consortium	AVPI1	A549; Calu-3; Huh-7; Lung tissue
mRNA expressed in cell lines and lung tissue	22460905; 25485619; 25954001	Nature; Nature Biotechnology; Science	2012; 2014; 2015	Barretina; Klijn; The Gtex Consortium	AVPR1A	A549; Calu-3; Huh-7; Lung tissue
mRNA expressed in cell lines and lung tissue	22460905; 25485619; 25954001	Nature; Nature Biotechnology; Science	2012; 2014; 2015	Barretina; Klijn; The Gtex Consortium	AXIN1	A549; Calu-3; Huh-7; Lung tissue
mRNA expressed in cell lines and lung tissue	22460905; 25485619; 25954001	Nature; Nature Biotechnology; Science	2012; 2014; 2015	Barretina; Klijn; The Gtex Consortium	AXIN2	A549; Calu-3; Huh-7; Lung tissue
mRNA expressed in cell lines and lung tissue	22460905; 25485619; 25954001	Nature; Nature Biotechnology; Science	2012; 2014; 2015	Barretina; Klijn; The Gtex Consortium	AXL	A549; Calu-3; Huh-7; Lung tissue
mRNA expressed in cell lines and lung tissue	22460905; 25485619; 25954001	Nature; Nature Biotechnology; Science	2012; 2014; 2015	Barretina; Klijn; The Gtex Consortium	AZGP1	A549; Calu-3; Huh-7; Lung tissue
mRNA expressed in cell lines and lung tissue	22460905; 25485619; 25954001	Nature; Nature Biotechnology; Science	2012; 2014; 2015	Barretina; Klijn; The Gtex Consortium	AZI2	A549; Calu-3; Huh-7; Lung tissue
mRNA expressed in cell lines and lung tissue	22460905; 25485619; 25954001	Nature; Nature Biotechnology; Science	2012; 2014; 2015	Barretina; Klijn; The Gtex Consortium	AZIN1	A549; Calu-3; Huh-7; Lung tissue
mRNA expressed in cell lines and lung tissue	22460905; 25485619; 25954001	Nature; Nature Biotechnology; Science	2012; 2014; 2015	Barretina; Klijn; The Gtex Consortium	AZIN2	A549; Calu-3; Huh-7; Lung tissue
mRNA expressed in cell lines and lung tissue	22460905; 25485619; 25954001	Nature; Nature Biotechnology; Science	2012; 2014; 2015	Barretina; Klijn; The Gtex Consortium	AZU1	A549; Calu-3; Huh-7; Lung tissue
mRNA expressed in cell lines and lung tissue	22460905; 25485619; 25954001	Nature; Nature Biotechnology; Science	2012; 2014; 2015	Barretina; Klijn; The Gtex Consortium	B2M	A549; Calu-3; Huh-7; Lung tissue
mRNA expressed in cell lines and lung tissue	22460905; 25485619; 25954001	Nature; Nature Biotechnology; Science	2012; 2014; 2015	Barretina; Klijn; The Gtex Consortium	B3GALNT1	A549; Calu-3; Huh-7; Lung tissue
mRNA expressed in cell lines and lung tissue	22460905; 25485619; 25954001	Nature; Nature Biotechnology; Science	2012; 2014; 2015	Barretina; Klijn; The Gtex Consortium	B3GALNT2	A549; Calu-3; Huh-7; Lung tissue
mRNA expressed in cell lines and lung tissue	22460905; 25485619; 25954001	Nature; Nature Biotechnology; Science	2012; 2014; 2015	Barretina; Klijn; The Gtex Consortium	B3GALT1	A549; Calu-3; Huh-7; Lung tissue
mRNA expressed in cell lines and lung tissue	22460905; 25485619; 25954001	Nature; Nature Biotechnology; Science	2012; 2014; 2015	Barretina; Klijn; The Gtex Consortium	B3GALT2	A549; Calu-3; Huh-7; Lung tissue
mRNA expressed in cell lines and lung tissue	22460905; 25485619; 25954001	Nature; Nature Biotechnology; Science	2012; 2014; 2015	Barretina; Klijn; The Gtex Consortium	B3GALT4	A549; Calu-3; Huh-7; Lung tissue
mRNA expressed in cell lines and lung tissue	22460905; 25485619; 25954001	Nature; Nature Biotechnology; Science	2012; 2014; 2015	Barretina; Klijn; The Gtex Consortium	B3GALT6	A549; Calu-3; Huh-7; Lung tissue
mRNA expressed in cell lines and lung tissue	22460905; 25485619; 25954001	Nature; Nature Biotechnology; Science	2012; 2014; 2015	Barretina; Klijn; The Gtex Consortium	B3GAT2	A549; Calu-3; Huh-7; Lung tissue
mRNA expressed in cell lines and lung tissue	22460905; 25485619; 25954001	Nature; Nature Biotechnology; Science	2012; 2014; 2015	Barretina; Klijn; The Gtex Consortium	B3GAT3	A549; Calu-3; Huh-7; Lung tissue
mRNA expressed in cell lines and lung tissue	22460905; 25485619; 25954001	Nature; Nature Biotechnology; Science	2012; 2014; 2015	Barretina; Klijn; The Gtex Consortium	B3GLCT	A549; Calu-3; Huh-7; Lung tissue
mRNA expressed in cell lines and lung tissue	22460905; 25485619; 25954001	Nature; Nature Biotechnology; Science	2012; 2014; 2015	Barretina; Klijn; The Gtex Consortium	B3GNT10	A549; Calu-3; Huh-7; Lung tissue
mRNA expressed in cell lines and lung tissue	22460905; 25485619; 25954001	Nature; Nature Biotechnology; Science	2012; 2014; 2015	Barretina; Klijn; The Gtex Consortium	B3GNT2	A549; Calu-3; Huh-7; Lung tissue
mRNA expressed in cell lines and lung tissue	22460905; 25485619; 25954001	Nature; Nature Biotechnology; Science	2012; 2014; 2015	Barretina; Klijn; The Gtex Consortium	B3GNT3	A549; Calu-3; Huh-7; Lung tissue
mRNA expressed in cell lines and lung tissue	22460905; 25485619; 25954001	Nature; Nature Biotechnology; Science	2012; 2014; 2015	Barretina; Klijn; The Gtex Consortium	B3GNT4	A549; Calu-3; Huh-7; Lung tissue
mRNA expressed in cell lines and lung tissue	22460905; 25485619; 25954001	Nature; Nature Biotechnology; Science	2012; 2014; 2015	Barretina; Klijn; The Gtex Consortium	B3GNT5	A549; Calu-3; Huh-7; Lung tissue
mRNA expressed in cell lines and lung tissue	22460905; 25485619; 25954001	Nature; Nature Biotechnology; Science	2012; 2014; 2015	Barretina; Klijn; The Gtex Consortium	B3GNT6	A549; Calu-3; Huh-7; Lung tissue
mRNA expressed in cell lines and lung tissue	22460905; 25485619; 25954001	Nature; Nature Biotechnology; Science	2012; 2014; 2015	Barretina; Klijn; The Gtex Consortium	B3GNT7	A549; Calu-3; Huh-7; Lung tissue
mRNA expressed in cell lines and lung tissue	22460905; 25485619; 25954001	Nature; Nature Biotechnology; Science	2012; 2014; 2015	Barretina; Klijn; The Gtex Consortium	B3GNT8	A549; Calu-3; Huh-7; Lung tissue
mRNA expressed in cell lines and lung tissue	22460905; 25485619; 25954001	Nature; Nature Biotechnology; Science	2012; 2014; 2015	Barretina; Klijn; The Gtex Consortium	B3GNT9	A549; Calu-3; Huh-7; Lung tissue
mRNA expressed in cell lines and lung tissue	22460905; 25485619; 25954001	Nature; Nature Biotechnology; Science	2012; 2014; 2015	Barretina; Klijn; The Gtex Consortium	B3GNTL1	A549; Calu-3; Huh-7; Lung tissue
mRNA expressed in cell lines and lung tissue	22460905; 25485619; 25954001	Nature; Nature Biotechnology; Science	2012; 2014; 2015	Barretina; Klijn; The Gtex Consortium	B4GALNT1	A549; Calu-3; Huh-7; Lung tissue
mRNA expressed in cell lines and lung tissue	22460905; 25485619; 25954001	Nature; Nature Biotechnology; Science	2012; 2014; 2015	Barretina; Klijn; The Gtex Consortium	B4GALNT2	A549; Calu-3; Huh-7; Lung tissue
mRNA expressed in cell lines and lung tissue	22460905; 25485619; 25954001	Nature; Nature Biotechnology; Science	2012; 2014; 2015	Barretina; Klijn; The Gtex Consortium	B4GALNT3	A549; Calu-3; Huh-7; Lung tissue
mRNA expressed in cell lines and lung tissue	22460905; 25485619; 25954001	Nature; Nature Biotechnology; Science	2012; 2014; 2015	Barretina; Klijn; The Gtex Consortium	B4GALNT4	A549; Calu-3; Huh-7; Lung tissue
mRNA expressed in cell lines and lung tissue	22460905; 25485619; 25954001	Nature; Nature Biotechnology; Science	2012; 2014; 2015	Barretina; Klijn; The Gtex Consortium	B4GALT1	A549; Calu-3; Huh-7; Lung tissue
mRNA expressed in cell lines and lung tissue	22460905; 25485619; 25954001	Nature; Nature Biotechnology; Science	2012; 2014; 2015	Barretina; Klijn; The Gtex Consortium	B4GALT2	A549; Calu-3; Huh-7; Lung tissue
mRNA expressed in cell lines and lung tissue	22460905; 25485619; 25954001	Nature; Nature Biotechnology; Science	2012; 2014; 2015	Barretina; Klijn; The Gtex Consortium	B4GALT3	A549; Calu-3; Huh-7; Lung tissue
mRNA expressed in cell lines and lung tissue	22460905; 25485619; 25954001	Nature; Nature Biotechnology; Science	2012; 2014; 2015	Barretina; Klijn; The Gtex Consortium	B4GALT4	A549; Calu-3; Huh-7; Lung tissue
mRNA expressed in cell lines and lung tissue	22460905; 25485619; 25954001	Nature; Nature Biotechnology; Science	2012; 2014; 2015	Barretina; Klijn; The Gtex Consortium	B4GALT5	A549; Calu-3; Huh-7; Lung tissue
mRNA expressed in cell lines and lung tissue	22460905; 25485619; 25954001	Nature; Nature Biotechnology; Science	2012; 2014; 2015	Barretina; Klijn; The Gtex Consortium	B4GALT6	A549; Calu-3; Huh-7; Lung tissue
mRNA expressed in cell lines and lung tissue	22460905; 25485619; 25954001	Nature; Nature Biotechnology; Science	2012; 2014; 2015	Barretina; Klijn; The Gtex Consortium	B4GALT7	A549; Calu-3; Huh-7; Lung tissue
mRNA expressed in cell lines and lung tissue	22460905; 25485619; 25954001	Nature; Nature Biotechnology; Science	2012; 2014; 2015	Barretina; Klijn; The Gtex Consortium	B4GAT1	A549; Calu-3; Huh-7; Lung tissue
mRNA expressed in cell lines and lung tissue	22460905; 25485619; 25954001	Nature; Nature Biotechnology; Science	2012; 2014; 2015	Barretina; Klijn; The Gtex Consortium	B9D1	A549; Calu-3; Huh-7; Lung tissue
mRNA expressed in cell lines and lung tissue	22460905; 25485619; 25954001	Nature; Nature Biotechnology; Science	2012; 2014; 2015	Barretina; Klijn; The Gtex Consortium	B9D2	A549; Calu-3; Huh-7; Lung tissue
mRNA expressed in cell lines and lung tissue	22460905; 25485619; 25954001	Nature; Nature Biotechnology; Science	2012; 2014; 2015	Barretina; Klijn; The Gtex Consortium	BAAT	A549; Calu-3; Huh-7; Lung tissue
mRNA expressed in cell lines and lung tissue	22460905; 25485619; 25954001	Nature; Nature Biotechnology; Science	2012; 2014; 2015	Barretina; Klijn; The Gtex Consortium	BABAM1	A549; Calu-3; Huh-7; Lung tissue
mRNA expressed in cell lines and lung tissue	22460905; 25485619; 25954001	Nature; Nature Biotechnology; Science	2012; 2014; 2015	Barretina; Klijn; The Gtex Consortium	BABAM2	A549; Calu-3; Huh-7; Lung tissue
mRNA expressed in cell lines and lung tissue	22460905; 25485619; 25954001	Nature; Nature Biotechnology; Science	2012; 2014; 2015	Barretina; Klijn; The Gtex Consortium	BACE1	A549; Calu-3; Huh-7; Lung tissue
mRNA expressed in cell lines and lung tissue	22460905; 25485619; 25954001	Nature; Nature Biotechnology; Science	2012; 2014; 2015	Barretina; Klijn; The Gtex Consortium	BACE2	A549; Calu-3; Huh-7; Lung tissue
mRNA expressed in cell lines and lung tissue	22460905; 25485619; 25954001	Nature; Nature Biotechnology; Science	2012; 2014; 2015	Barretina; Klijn; The Gtex Consortium	BACH1	A549; Calu-3; Huh-7; Lung tissue
mRNA expressed in cell lines and lung tissue	22460905; 25485619; 25954001	Nature; Nature Biotechnology; Science	2012; 2014; 2015	Barretina; Klijn; The Gtex Consortium	BACH2	A549; Calu-3; Huh-7; Lung tissue
mRNA expressed in cell lines and lung tissue	22460905; 25485619; 25954001	Nature; Nature Biotechnology; Science	2012; 2014; 2015	Barretina; Klijn; The Gtex Consortium	BAD	A549; Calu-3; Huh-7; Lung tissue
mRNA expressed in cell lines and lung tissue	22460905; 25485619; 25954001	Nature; Nature Biotechnology; Science	2012; 2014; 2015	Barretina; Klijn; The Gtex Consortium	BAG1	A549; Calu-3; Huh-7; Lung tissue
mRNA expressed in cell lines and lung tissue	22460905; 25485619; 25954001	Nature; Nature Biotechnology; Science	2012; 2014; 2015	Barretina; Klijn; The Gtex Consortium	BAG2	A549; Calu-3; Huh-7; Lung tissue
mRNA expressed in cell lines and lung tissue	22460905; 25485619; 25954001	Nature; Nature Biotechnology; Science	2012; 2014; 2015	Barretina; Klijn; The Gtex Consortium	BAG3	A549; Calu-3; Huh-7; Lung tissue
mRNA expressed in cell lines and lung tissue	22460905; 25485619; 25954001	Nature; Nature Biotechnology; Science	2012; 2014; 2015	Barretina; Klijn; The Gtex Consortium	BAG4	A549; Calu-3; Huh-7; Lung tissue
mRNA expressed in cell lines and lung tissue	22460905; 25485619; 25954001	Nature; Nature Biotechnology; Science	2012; 2014; 2015	Barretina; Klijn; The Gtex Consortium	BAG5	A549; Calu-3; Huh-7; Lung tissue
mRNA expressed in cell lines and lung tissue	22460905; 25485619; 25954001	Nature; Nature Biotechnology; Science	2012; 2014; 2015	Barretina; Klijn; The Gtex Consortium	BAG6	A549; Calu-3; Huh-7; Lung tissue
mRNA expressed in cell lines and lung tissue	22460905; 25485619; 25954001	Nature; Nature Biotechnology; Science	2012; 2014; 2015	Barretina; Klijn; The Gtex Consortium	BAHCC1	A549; Calu-3; Huh-7; Lung tissue
mRNA expressed in cell lines and lung tissue	22460905; 25485619; 25954001	Nature; Nature Biotechnology; Science	2012; 2014; 2015	Barretina; Klijn; The Gtex Consortium	BAHD1	A549; Calu-3; Huh-7; Lung tissue
mRNA expressed in cell lines and lung tissue	22460905; 25485619; 25954001	Nature; Nature Biotechnology; Science	2012; 2014; 2015	Barretina; Klijn; The Gtex Consortium	BAIAP2	A549; Calu-3; Huh-7; Lung tissue
mRNA expressed in cell lines and lung tissue	22460905; 25485619; 25954001	Nature; Nature Biotechnology; Science	2012; 2014; 2015	Barretina; Klijn; The Gtex Consortium	BAIAP2L1	A549; Calu-3; Huh-7; Lung tissue
mRNA expressed in cell lines and lung tissue	22460905; 25485619; 25954001	Nature; Nature Biotechnology; Science	2012; 2014; 2015	Barretina; Klijn; The Gtex Consortium	BAIAP2L2	A549; Calu-3; Huh-7; Lung tissue
mRNA expressed in cell lines and lung tissue	22460905; 25485619; 25954001	Nature; Nature Biotechnology; Science	2012; 2014; 2015	Barretina; Klijn; The Gtex Consortium	BAIAP3	A549; Calu-3; Huh-7; Lung tissue
mRNA expressed in cell lines and lung tissue	22460905; 25485619; 25954001	Nature; Nature Biotechnology; Science	2012; 2014; 2015	Barretina; Klijn; The Gtex Consortium	BAK1	A549; Calu-3; Huh-7; Lung tissue
mRNA expressed in cell lines and lung tissue	22460905; 25485619; 25954001	Nature; Nature Biotechnology; Science	2012; 2014; 2015	Barretina; Klijn; The Gtex Consortium	BAMBI	A549; Calu-3; Huh-7; Lung tissue
mRNA expressed in cell lines and lung tissue	22460905; 25485619; 25954001	Nature; Nature Biotechnology; Science	2012; 2014; 2015	Barretina; Klijn; The Gtex Consortium	BANF1	A549; Calu-3; Huh-7; Lung tissue
mRNA expressed in cell lines and lung tissue	22460905; 25485619; 25954001	Nature; Nature Biotechnology; Science	2012; 2014; 2015	Barretina; Klijn; The Gtex Consortium	BANK1	A549; Calu-3; Huh-7; Lung tissue
mRNA expressed in cell lines and lung tissue	22460905; 25485619; 25954001	Nature; Nature Biotechnology; Science	2012; 2014; 2015	Barretina; Klijn; The Gtex Consortium	BANP	A549; Calu-3; Huh-7; Lung tissue
mRNA expressed in cell lines and lung tissue	22460905; 25485619; 25954001	Nature; Nature Biotechnology; Science	2012; 2014; 2015	Barretina; Klijn; The Gtex Consortium	BAP1	A549; Calu-3; Huh-7; Lung tissue
mRNA expressed in cell lines and lung tissue	22460905; 25485619; 25954001	Nature; Nature Biotechnology; Science	2012; 2014; 2015	Barretina; Klijn; The Gtex Consortium	BARD1	A549; Calu-3; Huh-7; Lung tissue
mRNA expressed in cell lines and lung tissue	22460905; 25485619; 25954001	Nature; Nature Biotechnology; Science	2012; 2014; 2015	Barretina; Klijn; The Gtex Consortium	BARX2	A549; Calu-3; Huh-7; Lung tissue
mRNA expressed in cell lines and lung tissue	22460905; 25485619; 25954001	Nature; Nature Biotechnology; Science	2012; 2014; 2015	Barretina; Klijn; The Gtex Consortium	BASP1	A549; Calu-3; Huh-7; Lung tissue
mRNA expressed in cell lines and lung tissue	22460905; 25485619; 25954001	Nature; Nature Biotechnology; Science	2012; 2014; 2015	Barretina; Klijn; The Gtex Consortium	BATF	A549; Calu-3; Huh-7; Lung tissue
mRNA expressed in cell lines and lung tissue	22460905; 25485619; 25954001	Nature; Nature Biotechnology; Science	2012; 2014; 2015	Barretina; Klijn; The Gtex Consortium	BATF2	A549; Calu-3; Huh-7; Lung tissue
mRNA expressed in cell lines and lung tissue	22460905; 25485619; 25954001	Nature; Nature Biotechnology; Science	2012; 2014; 2015	Barretina; Klijn; The Gtex Consortium	BATF3	A549; Calu-3; Huh-7; Lung tissue
mRNA expressed in cell lines and lung tissue	22460905; 25485619; 25954001	Nature; Nature Biotechnology; Science	2012; 2014; 2015	Barretina; Klijn; The Gtex Consortium	BAX	A549; Calu-3; Huh-7; Lung tissue
mRNA expressed in cell lines and lung tissue	22460905; 25485619; 25954001	Nature; Nature Biotechnology; Science	2012; 2014; 2015	Barretina; Klijn; The Gtex Consortium	BAZ1A	A549; Calu-3; Huh-7; Lung tissue
mRNA expressed in cell lines and lung tissue	22460905; 25485619; 25954001	Nature; Nature Biotechnology; Science	2012; 2014; 2015	Barretina; Klijn; The Gtex Consortium	BAZ1B	A549; Calu-3; Huh-7; Lung tissue
mRNA expressed in cell lines and lung tissue	22460905; 25485619; 25954001	Nature; Nature Biotechnology; Science	2012; 2014; 2015	Barretina; Klijn; The Gtex Consortium	BAZ2A	A549; Calu-3; Huh-7; Lung tissue
mRNA expressed in cell lines and lung tissue	22460905; 25485619; 25954001	Nature; Nature Biotechnology; Science	2012; 2014; 2015	Barretina; Klijn; The Gtex Consortium	BAZ2B	A549; Calu-3; Huh-7; Lung tissue
mRNA expressed in cell lines and lung tissue	22460905; 25485619; 25954001	Nature; Nature Biotechnology; Science	2012; 2014; 2015	Barretina; Klijn; The Gtex Consortium	BBC3	A549; Calu-3; Huh-7; Lung tissue
mRNA expressed in cell lines and lung tissue	22460905; 25485619; 25954001	Nature; Nature Biotechnology; Science	2012; 2014; 2015	Barretina; Klijn; The Gtex Consortium	BBIP1	A549; Calu-3; Huh-7; Lung tissue
mRNA expressed in cell lines and lung tissue	22460905; 25485619; 25954001	Nature; Nature Biotechnology; Science	2012; 2014; 2015	Barretina; Klijn; The Gtex Consortium	BBOF1	A549; Calu-3; Huh-7; Lung tissue
mRNA expressed in cell lines and lung tissue	22460905; 25485619; 25954001	Nature; Nature Biotechnology; Science	2012; 2014; 2015	Barretina; Klijn; The Gtex Consortium	BBS1	A549; Calu-3; Huh-7; Lung tissue
mRNA expressed in cell lines and lung tissue	22460905; 25485619; 25954001	Nature; Nature Biotechnology; Science	2012; 2014; 2015	Barretina; Klijn; The Gtex Consortium	BBS10	A549; Calu-3; Huh-7; Lung tissue
mRNA expressed in cell lines and lung tissue	22460905; 25485619; 25954001	Nature; Nature Biotechnology; Science	2012; 2014; 2015	Barretina; Klijn; The Gtex Consortium	BBS12	A549; Calu-3; Huh-7; Lung tissue
mRNA expressed in cell lines and lung tissue	22460905; 25485619; 25954001	Nature; Nature Biotechnology; Science	2012; 2014; 2015	Barretina; Klijn; The Gtex Consortium	BBS2	A549; Calu-3; Huh-7; Lung tissue
mRNA expressed in cell lines and lung tissue	22460905; 25485619; 25954001	Nature; Nature Biotechnology; Science	2012; 2014; 2015	Barretina; Klijn; The Gtex Consortium	BBS4	A549; Calu-3; Huh-7; Lung tissue
mRNA expressed in cell lines and lung tissue	22460905; 25485619; 25954001	Nature; Nature Biotechnology; Science	2012; 2014; 2015	Barretina; Klijn; The Gtex Consortium	BBS5	A549; Calu-3; Huh-7; Lung tissue
mRNA expressed in cell lines and lung tissue	22460905; 25485619; 25954001	Nature; Nature Biotechnology; Science	2012; 2014; 2015	Barretina; Klijn; The Gtex Consortium	BBS7	A549; Calu-3; Huh-7; Lung tissue
mRNA expressed in cell lines and lung tissue	22460905; 25485619; 25954001	Nature; Nature Biotechnology; Science	2012; 2014; 2015	Barretina; Klijn; The Gtex Consortium	BBS9	A549; Calu-3; Huh-7; Lung tissue
mRNA expressed in cell lines and lung tissue	22460905; 25485619; 25954001	Nature; Nature Biotechnology; Science	2012; 2014; 2015	Barretina; Klijn; The Gtex Consortium	BBX	A549; Calu-3; Huh-7; Lung tissue
mRNA expressed in cell lines and lung tissue	22460905; 25485619; 25954001	Nature; Nature Biotechnology; Science	2012; 2014; 2015	Barretina; Klijn; The Gtex Consortium	BCAM	A549; Calu-3; Huh-7; Lung tissue
mRNA expressed in cell lines and lung tissue	22460905; 25485619; 25954001	Nature; Nature Biotechnology; Science	2012; 2014; 2015	Barretina; Klijn; The Gtex Consortium	BCAN	A549; Calu-3; Huh-7; Lung tissue
mRNA expressed in cell lines and lung tissue	22460905; 25485619; 25954001	Nature; Nature Biotechnology; Science	2012; 2014; 2015	Barretina; Klijn; The Gtex Consortium	BCAP29	A549; Calu-3; Huh-7; Lung tissue
mRNA expressed in cell lines and lung tissue	22460905; 25485619; 25954001	Nature; Nature Biotechnology; Science	2012; 2014; 2015	Barretina; Klijn; The Gtex Consortium	BCAP31	A549; Calu-3; Huh-7; Lung tissue
mRNA expressed in cell lines and lung tissue	22460905; 25485619; 25954001	Nature; Nature Biotechnology; Science	2012; 2014; 2015	Barretina; Klijn; The Gtex Consortium	BCAR1	A549; Calu-3; Huh-7; Lung tissue
mRNA expressed in cell lines and lung tissue	22460905; 25485619; 25954001	Nature; Nature Biotechnology; Science	2012; 2014; 2015	Barretina; Klijn; The Gtex Consortium	BCAR3	A549; Calu-3; Huh-7; Lung tissue
mRNA expressed in cell lines and lung tissue	22460905; 25485619; 25954001	Nature; Nature Biotechnology; Science	2012; 2014; 2015	Barretina; Klijn; The Gtex Consortium	BCAS1	A549; Calu-3; Huh-7; Lung tissue
mRNA expressed in cell lines and lung tissue	22460905; 25485619; 25954001	Nature; Nature Biotechnology; Science	2012; 2014; 2015	Barretina; Klijn; The Gtex Consortium	BCAS2	A549; Calu-3; Huh-7; Lung tissue
mRNA expressed in cell lines and lung tissue	22460905; 25485619; 25954001	Nature; Nature Biotechnology; Science	2012; 2014; 2015	Barretina; Klijn; The Gtex Consortium	BCAS3	A549; Calu-3; Huh-7; Lung tissue
mRNA expressed in cell lines and lung tissue	22460905; 25485619; 25954001	Nature; Nature Biotechnology; Science	2012; 2014; 2015	Barretina; Klijn; The Gtex Consortium	BCAS4	A549; Calu-3; Huh-7; Lung tissue
mRNA expressed in cell lines and lung tissue	22460905; 25485619; 25954001	Nature; Nature Biotechnology; Science	2012; 2014; 2015	Barretina; Klijn; The Gtex Consortium	BCAT1	A549; Calu-3; Huh-7; Lung tissue
mRNA expressed in cell lines and lung tissue	22460905; 25485619; 25954001	Nature; Nature Biotechnology; Science	2012; 2014; 2015	Barretina; Klijn; The Gtex Consortium	BCAT2	A549; Calu-3; Huh-7; Lung tissue
mRNA expressed in cell lines and lung tissue	22460905; 25485619; 25954001	Nature; Nature Biotechnology; Science	2012; 2014; 2015	Barretina; Klijn; The Gtex Consortium	BCCIP	A549; Calu-3; Huh-7; Lung tissue
mRNA expressed in cell lines and lung tissue	22460905; 25485619; 25954001	Nature; Nature Biotechnology; Science	2012; 2014; 2015	Barretina; Klijn; The Gtex Consortium	BCDIN3D	A549; Calu-3; Huh-7; Lung tissue
mRNA expressed in cell lines and lung tissue	22460905; 25485619; 25954001	Nature; Nature Biotechnology; Science	2012; 2014; 2015	Barretina; Klijn; The Gtex Consortium	BCHE	A549; Calu-3; Huh-7; Lung tissue
mRNA expressed in cell lines and lung tissue	22460905; 25485619; 25954001	Nature; Nature Biotechnology; Science	2012; 2014; 2015	Barretina; Klijn; The Gtex Consortium	BCKDHA	A549; Calu-3; Huh-7; Lung tissue
mRNA expressed in cell lines and lung tissue	22460905; 25485619; 25954001	Nature; Nature Biotechnology; Science	2012; 2014; 2015	Barretina; Klijn; The Gtex Consortium	BCKDHB	A549; Calu-3; Huh-7; Lung tissue
mRNA expressed in cell lines and lung tissue	22460905; 25485619; 25954001	Nature; Nature Biotechnology; Science	2012; 2014; 2015	Barretina; Klijn; The Gtex Consortium	BCKDK	A549; Calu-3; Huh-7; Lung tissue
mRNA expressed in cell lines and lung tissue	22460905; 25485619; 25954001	Nature; Nature Biotechnology; Science	2012; 2014; 2015	Barretina; Klijn; The Gtex Consortium	BCL10	A549; Calu-3; Huh-7; Lung tissue
mRNA expressed in cell lines and lung tissue	22460905; 25485619; 25954001	Nature; Nature Biotechnology; Science	2012; 2014; 2015	Barretina; Klijn; The Gtex Consortium	BCL2	A549; Calu-3; Huh-7; Lung tissue
mRNA expressed in cell lines and lung tissue	22460905; 25485619; 25954001	Nature; Nature Biotechnology; Science	2012; 2014; 2015	Barretina; Klijn; The Gtex Consortium	BCL2A1	A549; Calu-3; Huh-7; Lung tissue
mRNA expressed in cell lines and lung tissue	22460905; 25485619; 25954001	Nature; Nature Biotechnology; Science	2012; 2014; 2015	Barretina; Klijn; The Gtex Consortium	BCL2L1	A549; Calu-3; Huh-7; Lung tissue
mRNA expressed in cell lines and lung tissue	22460905; 25485619; 25954001	Nature; Nature Biotechnology; Science	2012; 2014; 2015	Barretina; Klijn; The Gtex Consortium	BCL2L11	A549; Calu-3; Huh-7; Lung tissue
mRNA expressed in cell lines and lung tissue	22460905; 25485619; 25954001	Nature; Nature Biotechnology; Science	2012; 2014; 2015	Barretina; Klijn; The Gtex Consortium	BCL2L12	A549; Calu-3; Huh-7; Lung tissue
mRNA expressed in cell lines and lung tissue	22460905; 25485619; 25954001	Nature; Nature Biotechnology; Science	2012; 2014; 2015	Barretina; Klijn; The Gtex Consortium	BCL2L13	A549; Calu-3; Huh-7; Lung tissue
mRNA expressed in cell lines and lung tissue	22460905; 25485619; 25954001	Nature; Nature Biotechnology; Science	2012; 2014; 2015	Barretina; Klijn; The Gtex Consortium	BCL2L14	A549; Calu-3; Huh-7; Lung tissue
mRNA expressed in cell lines and lung tissue	22460905; 25485619; 25954001	Nature; Nature Biotechnology; Science	2012; 2014; 2015	Barretina; Klijn; The Gtex Consortium	BCL2L15	A549; Calu-3; Huh-7; Lung tissue
mRNA expressed in cell lines and lung tissue	22460905; 25485619; 25954001	Nature; Nature Biotechnology; Science	2012; 2014; 2015	Barretina; Klijn; The Gtex Consortium	BCL2L2	A549; Calu-3; Huh-7; Lung tissue
mRNA expressed in cell lines and lung tissue	22460905; 25485619; 25954001	Nature; Nature Biotechnology; Science	2012; 2014; 2015	Barretina; Klijn; The Gtex Consortium	BCL2L2-PABPN1	A549; Calu-3; Huh-7; Lung tissue
mRNA expressed in cell lines and lung tissue	22460905; 25485619; 25954001	Nature; Nature Biotechnology; Science	2012; 2014; 2015	Barretina; Klijn; The Gtex Consortium	BCL3	A549; Calu-3; Huh-7; Lung tissue
mRNA expressed in cell lines and lung tissue	22460905; 25485619; 25954001	Nature; Nature Biotechnology; Science	2012; 2014; 2015	Barretina; Klijn; The Gtex Consortium	BCL6	A549; Calu-3; Huh-7; Lung tissue
mRNA expressed in cell lines and lung tissue	22460905; 25485619; 25954001	Nature; Nature Biotechnology; Science	2012; 2014; 2015	Barretina; Klijn; The Gtex Consortium	BCL7A	A549; Calu-3; Huh-7; Lung tissue
mRNA expressed in cell lines and lung tissue	22460905; 25485619; 25954001	Nature; Nature Biotechnology; Science	2012; 2014; 2015	Barretina; Klijn; The Gtex Consortium	BCL7B	A549; Calu-3; Huh-7; Lung tissue
mRNA expressed in cell lines and lung tissue	22460905; 25485619; 25954001	Nature; Nature Biotechnology; Science	2012; 2014; 2015	Barretina; Klijn; The Gtex Consortium	BCL7C	A549; Calu-3; Huh-7; Lung tissue
mRNA expressed in cell lines and lung tissue	22460905; 25485619; 25954001	Nature; Nature Biotechnology; Science	2012; 2014; 2015	Barretina; Klijn; The Gtex Consortium	BCL9	A549; Calu-3; Huh-7; Lung tissue
mRNA expressed in cell lines and lung tissue	22460905; 25485619; 25954001	Nature; Nature Biotechnology; Science	2012; 2014; 2015	Barretina; Klijn; The Gtex Consortium	BCL9L	A549; Calu-3; Huh-7; Lung tissue
mRNA expressed in cell lines and lung tissue	22460905; 25485619; 25954001	Nature; Nature Biotechnology; Science	2012; 2014; 2015	Barretina; Klijn; The Gtex Consortium	BCLAF1	A549; Calu-3; Huh-7; Lung tissue
mRNA expressed in cell lines and lung tissue	22460905; 25485619; 25954001	Nature; Nature Biotechnology; Science	2012; 2014; 2015	Barretina; Klijn; The Gtex Consortium	BCLAF3	A549; Calu-3; Huh-7; Lung tissue
mRNA expressed in cell lines and lung tissue	22460905; 25485619; 25954001	Nature; Nature Biotechnology; Science	2012; 2014; 2015	Barretina; Klijn; The Gtex Consortium	BCO2	A549; Calu-3; Huh-7; Lung tissue
mRNA expressed in cell lines and lung tissue	22460905; 25485619; 25954001	Nature; Nature Biotechnology; Science	2012; 2014; 2015	Barretina; Klijn; The Gtex Consortium	BCOR	A549; Calu-3; Huh-7; Lung tissue
mRNA expressed in cell lines and lung tissue	22460905; 25485619; 25954001	Nature; Nature Biotechnology; Science	2012; 2014; 2015	Barretina; Klijn; The Gtex Consortium	BCORL1	A549; Calu-3; Huh-7; Lung tissue
mRNA expressed in cell lines and lung tissue	22460905; 25485619; 25954001	Nature; Nature Biotechnology; Science	2012; 2014; 2015	Barretina; Klijn; The Gtex Consortium	BCR	A549; Calu-3; Huh-7; Lung tissue
mRNA expressed in cell lines and lung tissue	22460905; 25485619; 25954001	Nature; Nature Biotechnology; Science	2012; 2014; 2015	Barretina; Klijn; The Gtex Consortium	BCS1L	A549; Calu-3; Huh-7; Lung tissue
mRNA expressed in cell lines and lung tissue	22460905; 25485619; 25954001	Nature; Nature Biotechnology; Science	2012; 2014; 2015	Barretina; Klijn; The Gtex Consortium	BDH1	A549; Calu-3; Huh-7; Lung tissue
mRNA expressed in cell lines and lung tissue	22460905; 25485619; 25954001	Nature; Nature Biotechnology; Science	2012; 2014; 2015	Barretina; Klijn; The Gtex Consortium	BDH2	A549; Calu-3; Huh-7; Lung tissue
mRNA expressed in cell lines and lung tissue	22460905; 25485619; 25954001	Nature; Nature Biotechnology; Science	2012; 2014; 2015	Barretina; Klijn; The Gtex Consortium	BDKRB1	A549; Calu-3; Huh-7; Lung tissue
mRNA expressed in cell lines and lung tissue	22460905; 25485619; 25954001	Nature; Nature Biotechnology; Science	2012; 2014; 2015	Barretina; Klijn; The Gtex Consortium	BDKRB2	A549; Calu-3; Huh-7; Lung tissue
mRNA expressed in cell lines and lung tissue	22460905; 25485619; 25954001	Nature; Nature Biotechnology; Science	2012; 2014; 2015	Barretina; Klijn; The Gtex Consortium	BDNF	A549; Calu-3; Huh-7; Lung tissue
mRNA expressed in cell lines and lung tissue	22460905; 25485619; 25954001	Nature; Nature Biotechnology; Science	2012; 2014; 2015	Barretina; Klijn; The Gtex Consortium	BDP1	A549; Calu-3; Huh-7; Lung tissue
mRNA expressed in cell lines and lung tissue	22460905; 25485619; 25954001	Nature; Nature Biotechnology; Science	2012; 2014; 2015	Barretina; Klijn; The Gtex Consortium	BEAN1	A549; Calu-3; Huh-7; Lung tissue
mRNA expressed in cell lines and lung tissue	22460905; 25485619; 25954001	Nature; Nature Biotechnology; Science	2012; 2014; 2015	Barretina; Klijn; The Gtex Consortium	BECN1	A549; Calu-3; Huh-7; Lung tissue
mRNA expressed in cell lines and lung tissue	22460905; 25485619; 25954001	Nature; Nature Biotechnology; Science	2012; 2014; 2015	Barretina; Klijn; The Gtex Consortium	BEND3	A549; Calu-3; Huh-7; Lung tissue
mRNA expressed in cell lines and lung tissue	22460905; 25485619; 25954001	Nature; Nature Biotechnology; Science	2012; 2014; 2015	Barretina; Klijn; The Gtex Consortium	BEND6	A549; Calu-3; Huh-7; Lung tissue
mRNA expressed in cell lines and lung tissue	22460905; 25485619; 25954001	Nature; Nature Biotechnology; Science	2012; 2014; 2015	Barretina; Klijn; The Gtex Consortium	BEND7	A549; Calu-3; Huh-7; Lung tissue
mRNA expressed in cell lines and lung tissue	22460905; 25485619; 25954001	Nature; Nature Biotechnology; Science	2012; 2014; 2015	Barretina; Klijn; The Gtex Consortium	BEST1	A549; Calu-3; Huh-7; Lung tissue
mRNA expressed in cell lines and lung tissue	22460905; 25485619; 25954001	Nature; Nature Biotechnology; Science	2012; 2014; 2015	Barretina; Klijn; The Gtex Consortium	BEST4	A549; Calu-3; Huh-7; Lung tissue
mRNA expressed in cell lines and lung tissue	22460905; 25485619; 25954001	Nature; Nature Biotechnology; Science	2012; 2014; 2015	Barretina; Klijn; The Gtex Consortium	BET1	A549; Calu-3; Huh-7; Lung tissue
mRNA expressed in cell lines and lung tissue	22460905; 25485619; 25954001	Nature; Nature Biotechnology; Science	2012; 2014; 2015	Barretina; Klijn; The Gtex Consortium	BET1L	A549; Calu-3; Huh-7; Lung tissue
mRNA expressed in cell lines and lung tissue	22460905; 25485619; 25954001	Nature; Nature Biotechnology; Science	2012; 2014; 2015	Barretina; Klijn; The Gtex Consortium	BEX1	A549; Calu-3; Huh-7; Lung tissue
mRNA expressed in cell lines and lung tissue	22460905; 25485619; 25954001	Nature; Nature Biotechnology; Science	2012; 2014; 2015	Barretina; Klijn; The Gtex Consortium	BEX2	A549; Calu-3; Huh-7; Lung tissue
mRNA expressed in cell lines and lung tissue	22460905; 25485619; 25954001	Nature; Nature Biotechnology; Science	2012; 2014; 2015	Barretina; Klijn; The Gtex Consortium	BEX3	A549; Calu-3; Huh-7; Lung tissue
mRNA expressed in cell lines and lung tissue	22460905; 25485619; 25954001	Nature; Nature Biotechnology; Science	2012; 2014; 2015	Barretina; Klijn; The Gtex Consortium	BFAR	A549; Calu-3; Huh-7; Lung tissue
mRNA expressed in cell lines and lung tissue	22460905; 25485619; 25954001	Nature; Nature Biotechnology; Science	2012; 2014; 2015	Barretina; Klijn; The Gtex Consortium	BFSP1	A549; Calu-3; Huh-7; Lung tissue
mRNA expressed in cell lines and lung tissue	22460905; 25485619; 25954001	Nature; Nature Biotechnology; Science	2012; 2014; 2015	Barretina; Klijn; The Gtex Consortium	BGLAP	A549; Calu-3; Huh-7; Lung tissue
mRNA expressed in cell lines and lung tissue	22460905; 25485619; 25954001	Nature; Nature Biotechnology; Science	2012; 2014; 2015	Barretina; Klijn; The Gtex Consortium	BGN	A549; Calu-3; Huh-7; Lung tissue
mRNA expressed in cell lines and lung tissue	22460905; 25485619; 25954001	Nature; Nature Biotechnology; Science	2012; 2014; 2015	Barretina; Klijn; The Gtex Consortium	BHLHA15	A549; Calu-3; Huh-7; Lung tissue
mRNA expressed in cell lines and lung tissue	22460905; 25485619; 25954001	Nature; Nature Biotechnology; Science	2012; 2014; 2015	Barretina; Klijn; The Gtex Consortium	BHLHB9	A549; Calu-3; Huh-7; Lung tissue
mRNA expressed in cell lines and lung tissue	22460905; 25485619; 25954001	Nature; Nature Biotechnology; Science	2012; 2014; 2015	Barretina; Klijn; The Gtex Consortium	BHLHE40	A549; Calu-3; Huh-7; Lung tissue
mRNA expressed in cell lines and lung tissue	22460905; 25485619; 25954001	Nature; Nature Biotechnology; Science	2012; 2014; 2015	Barretina; Klijn; The Gtex Consortium	BHLHE41	A549; Calu-3; Huh-7; Lung tissue
mRNA expressed in cell lines and lung tissue	22460905; 25485619; 25954001	Nature; Nature Biotechnology; Science	2012; 2014; 2015	Barretina; Klijn; The Gtex Consortium	BHMT2	A549; Calu-3; Huh-7; Lung tissue
mRNA expressed in cell lines and lung tissue	22460905; 25485619; 25954001	Nature; Nature Biotechnology; Science	2012; 2014; 2015	Barretina; Klijn; The Gtex Consortium	BICC1	A549; Calu-3; Huh-7; Lung tissue
mRNA expressed in cell lines and lung tissue	22460905; 25485619; 25954001	Nature; Nature Biotechnology; Science	2012; 2014; 2015	Barretina; Klijn; The Gtex Consortium	BICD1	A549; Calu-3; Huh-7; Lung tissue
mRNA expressed in cell lines and lung tissue	22460905; 25485619; 25954001	Nature; Nature Biotechnology; Science	2012; 2014; 2015	Barretina; Klijn; The Gtex Consortium	BICD2	A549; Calu-3; Huh-7; Lung tissue
mRNA expressed in cell lines and lung tissue	22460905; 25485619; 25954001	Nature; Nature Biotechnology; Science	2012; 2014; 2015	Barretina; Klijn; The Gtex Consortium	BICDL1	A549; Calu-3; Huh-7; Lung tissue
mRNA expressed in cell lines and lung tissue	22460905; 25485619; 25954001	Nature; Nature Biotechnology; Science	2012; 2014; 2015	Barretina; Klijn; The Gtex Consortium	BICRA	A549; Calu-3; Huh-7; Lung tissue
mRNA expressed in cell lines and lung tissue	22460905; 25485619; 25954001	Nature; Nature Biotechnology; Science	2012; 2014; 2015	Barretina; Klijn; The Gtex Consortium	BICRAL	A549; Calu-3; Huh-7; Lung tissue
mRNA expressed in cell lines and lung tissue	22460905; 25485619; 25954001	Nature; Nature Biotechnology; Science	2012; 2014; 2015	Barretina; Klijn; The Gtex Consortium	BID	A549; Calu-3; Huh-7; Lung tissue
mRNA expressed in cell lines and lung tissue	22460905; 25485619; 25954001	Nature; Nature Biotechnology; Science	2012; 2014; 2015	Barretina; Klijn; The Gtex Consortium	BIK	A549; Calu-3; Huh-7; Lung tissue
mRNA expressed in cell lines and lung tissue	22460905; 25485619; 25954001	Nature; Nature Biotechnology; Science	2012; 2014; 2015	Barretina; Klijn; The Gtex Consortium	BIN1	A549; Calu-3; Huh-7; Lung tissue
mRNA expressed in cell lines and lung tissue	22460905; 25485619; 25954001	Nature; Nature Biotechnology; Science	2012; 2014; 2015	Barretina; Klijn; The Gtex Consortium	BIN3	A549; Calu-3; Huh-7; Lung tissue
mRNA expressed in cell lines and lung tissue	22460905; 25485619; 25954001	Nature; Nature Biotechnology; Science	2012; 2014; 2015	Barretina; Klijn; The Gtex Consortium	BIRC2	A549; Calu-3; Huh-7; Lung tissue
mRNA expressed in cell lines and lung tissue	22460905; 25485619; 25954001	Nature; Nature Biotechnology; Science	2012; 2014; 2015	Barretina; Klijn; The Gtex Consortium	BIRC3	A549; Calu-3; Huh-7; Lung tissue
mRNA expressed in cell lines and lung tissue	22460905; 25485619; 25954001	Nature; Nature Biotechnology; Science	2012; 2014; 2015	Barretina; Klijn; The Gtex Consortium	BIRC5	A549; Calu-3; Huh-7; Lung tissue
mRNA expressed in cell lines and lung tissue	22460905; 25485619; 25954001	Nature; Nature Biotechnology; Science	2012; 2014; 2015	Barretina; Klijn; The Gtex Consortium	BIRC6	A549; Calu-3; Huh-7; Lung tissue
mRNA expressed in cell lines and lung tissue	22460905; 25485619; 25954001	Nature; Nature Biotechnology; Science	2012; 2014; 2015	Barretina; Klijn; The Gtex Consortium	BIRC7	A549; Calu-3; Huh-7; Lung tissue
mRNA expressed in cell lines and lung tissue	22460905; 25485619; 25954001	Nature; Nature Biotechnology; Science	2012; 2014; 2015	Barretina; Klijn; The Gtex Consortium	BIVM	A549; Calu-3; Huh-7; Lung tissue
mRNA expressed in cell lines and lung tissue	22460905; 25485619; 25954001	Nature; Nature Biotechnology; Science	2012; 2014; 2015	Barretina; Klijn; The Gtex Consortium	BLCAP	A549; Calu-3; Huh-7; Lung tissue
mRNA expressed in cell lines and lung tissue	22460905; 25485619; 25954001	Nature; Nature Biotechnology; Science	2012; 2014; 2015	Barretina; Klijn; The Gtex Consortium	BLM	A549; Calu-3; Huh-7; Lung tissue
mRNA expressed in cell lines and lung tissue	22460905; 25485619; 25954001	Nature; Nature Biotechnology; Science	2012; 2014; 2015	Barretina; Klijn; The Gtex Consortium	BLMH	A549; Calu-3; Huh-7; Lung tissue
mRNA expressed in cell lines and lung tissue	22460905; 25485619; 25954001	Nature; Nature Biotechnology; Science	2012; 2014; 2015	Barretina; Klijn; The Gtex Consortium	BLNK	A549; Calu-3; Huh-7; Lung tissue
mRNA expressed in cell lines and lung tissue	22460905; 25485619; 25954001	Nature; Nature Biotechnology; Science	2012; 2014; 2015	Barretina; Klijn; The Gtex Consortium	BLOC1S1	A549; Calu-3; Huh-7; Lung tissue
mRNA expressed in cell lines and lung tissue	22460905; 25485619; 25954001	Nature; Nature Biotechnology; Science	2012; 2014; 2015	Barretina; Klijn; The Gtex Consortium	BLOC1S2	A549; Calu-3; Huh-7; Lung tissue
mRNA expressed in cell lines and lung tissue	22460905; 25485619; 25954001	Nature; Nature Biotechnology; Science	2012; 2014; 2015	Barretina; Klijn; The Gtex Consortium	BLOC1S3	A549; Calu-3; Huh-7; Lung tissue
mRNA expressed in cell lines and lung tissue	22460905; 25485619; 25954001	Nature; Nature Biotechnology; Science	2012; 2014; 2015	Barretina; Klijn; The Gtex Consortium	BLOC1S4	A549; Calu-3; Huh-7; Lung tissue
mRNA expressed in cell lines and lung tissue	22460905; 25485619; 25954001	Nature; Nature Biotechnology; Science	2012; 2014; 2015	Barretina; Klijn; The Gtex Consortium	BLOC1S5	A549; Calu-3; Huh-7; Lung tissue
mRNA expressed in cell lines and lung tissue	22460905; 25485619; 25954001	Nature; Nature Biotechnology; Science	2012; 2014; 2015	Barretina; Klijn; The Gtex Consortium	BLOC1S5-TXNDC5	A549; Calu-3; Huh-7; Lung tissue
mRNA expressed in cell lines and lung tissue	22460905; 25485619; 25954001	Nature; Nature Biotechnology; Science	2012; 2014; 2015	Barretina; Klijn; The Gtex Consortium	BLOC1S6	A549; Calu-3; Huh-7; Lung tissue
mRNA expressed in cell lines and lung tissue	22460905; 25485619; 25954001	Nature; Nature Biotechnology; Science	2012; 2014; 2015	Barretina; Klijn; The Gtex Consortium	BLVRA	A549; Calu-3; Huh-7; Lung tissue
mRNA expressed in cell lines and lung tissue	22460905; 25485619; 25954001	Nature; Nature Biotechnology; Science	2012; 2014; 2015	Barretina; Klijn; The Gtex Consortium	BLVRB	A549; Calu-3; Huh-7; Lung tissue
mRNA expressed in cell lines and lung tissue	22460905; 25485619; 25954001	Nature; Nature Biotechnology; Science	2012; 2014; 2015	Barretina; Klijn; The Gtex Consortium	BLZF1	A549; Calu-3; Huh-7; Lung tissue
mRNA expressed in cell lines and lung tissue	22460905; 25485619; 25954001	Nature; Nature Biotechnology; Science	2012; 2014; 2015	Barretina; Klijn; The Gtex Consortium	BMERB1	A549; Calu-3; Huh-7; Lung tissue
mRNA expressed in cell lines and lung tissue	22460905; 25485619; 25954001	Nature; Nature Biotechnology; Science	2012; 2014; 2015	Barretina; Klijn; The Gtex Consortium	BMF	A549; Calu-3; Huh-7; Lung tissue
mRNA expressed in cell lines and lung tissue	22460905; 25485619; 25954001	Nature; Nature Biotechnology; Science	2012; 2014; 2015	Barretina; Klijn; The Gtex Consortium	BMI1	A549; Calu-3; Huh-7; Lung tissue
mRNA expressed in cell lines and lung tissue	22460905; 25485619; 25954001	Nature; Nature Biotechnology; Science	2012; 2014; 2015	Barretina; Klijn; The Gtex Consortium	BMP1	A549; Calu-3; Huh-7; Lung tissue
mRNA expressed in cell lines and lung tissue	22460905; 25485619; 25954001	Nature; Nature Biotechnology; Science	2012; 2014; 2015	Barretina; Klijn; The Gtex Consortium	BMP2	A549; Calu-3; Huh-7; Lung tissue
mRNA expressed in cell lines and lung tissue	22460905; 25485619; 25954001	Nature; Nature Biotechnology; Science	2012; 2014; 2015	Barretina; Klijn; The Gtex Consortium	BMP2K	A549; Calu-3; Huh-7; Lung tissue
mRNA expressed in cell lines and lung tissue	22460905; 25485619; 25954001	Nature; Nature Biotechnology; Science	2012; 2014; 2015	Barretina; Klijn; The Gtex Consortium	BMP4	A549; Calu-3; Huh-7; Lung tissue
mRNA expressed in cell lines and lung tissue	22460905; 25485619; 25954001	Nature; Nature Biotechnology; Science	2012; 2014; 2015	Barretina; Klijn; The Gtex Consortium	BMP6	A549; Calu-3; Huh-7; Lung tissue
mRNA expressed in cell lines and lung tissue	22460905; 25485619; 25954001	Nature; Nature Biotechnology; Science	2012; 2014; 2015	Barretina; Klijn; The Gtex Consortium	BMP7	A549; Calu-3; Huh-7; Lung tissue
mRNA expressed in cell lines and lung tissue	22460905; 25485619; 25954001	Nature; Nature Biotechnology; Science	2012; 2014; 2015	Barretina; Klijn; The Gtex Consortium	BMP8A	A549; Calu-3; Huh-7; Lung tissue
mRNA expressed in cell lines and lung tissue	22460905; 25485619; 25954001	Nature; Nature Biotechnology; Science	2012; 2014; 2015	Barretina; Klijn; The Gtex Consortium	BMP8B	A549; Calu-3; Huh-7; Lung tissue
mRNA expressed in cell lines and lung tissue	22460905; 25485619; 25954001	Nature; Nature Biotechnology; Science	2012; 2014; 2015	Barretina; Klijn; The Gtex Consortium	BMPR1A	A549; Calu-3; Huh-7; Lung tissue
mRNA expressed in cell lines and lung tissue	22460905; 25485619; 25954001	Nature; Nature Biotechnology; Science	2012; 2014; 2015	Barretina; Klijn; The Gtex Consortium	BMPR1B	A549; Calu-3; Huh-7; Lung tissue
mRNA expressed in cell lines and lung tissue	22460905; 25485619; 25954001	Nature; Nature Biotechnology; Science	2012; 2014; 2015	Barretina; Klijn; The Gtex Consortium	BMPR2	A549; Calu-3; Huh-7; Lung tissue
mRNA expressed in cell lines and lung tissue	22460905; 25485619; 25954001	Nature; Nature Biotechnology; Science	2012; 2014; 2015	Barretina; Klijn; The Gtex Consortium	BMS1	A549; Calu-3; Huh-7; Lung tissue
mRNA expressed in cell lines and lung tissue	22460905; 25485619; 25954001	Nature; Nature Biotechnology; Science	2012; 2014; 2015	Barretina; Klijn; The Gtex Consortium	BMT2	A549; Calu-3; Huh-7; Lung tissue
mRNA expressed in cell lines and lung tissue	22460905; 25485619; 25954001	Nature; Nature Biotechnology; Science	2012; 2014; 2015	Barretina; Klijn; The Gtex Consortium	BNIP1	A549; Calu-3; Huh-7; Lung tissue
mRNA expressed in cell lines and lung tissue	22460905; 25485619; 25954001	Nature; Nature Biotechnology; Science	2012; 2014; 2015	Barretina; Klijn; The Gtex Consortium	BNIP2	A549; Calu-3; Huh-7; Lung tissue
mRNA expressed in cell lines and lung tissue	22460905; 25485619; 25954001	Nature; Nature Biotechnology; Science	2012; 2014; 2015	Barretina; Klijn; The Gtex Consortium	BNIP3	A549; Calu-3; Huh-7; Lung tissue
mRNA expressed in cell lines and lung tissue	22460905; 25485619; 25954001	Nature; Nature Biotechnology; Science	2012; 2014; 2015	Barretina; Klijn; The Gtex Consortium	BNIP3L	A549; Calu-3; Huh-7; Lung tissue
mRNA expressed in cell lines and lung tissue	22460905; 25485619; 25954001	Nature; Nature Biotechnology; Science	2012; 2014; 2015	Barretina; Klijn; The Gtex Consortium	BNIPL	A549; Calu-3; Huh-7; Lung tissue
mRNA expressed in cell lines and lung tissue	22460905; 25485619; 25954001	Nature; Nature Biotechnology; Science	2012; 2014; 2015	Barretina; Klijn; The Gtex Consortium	BOD1	A549; Calu-3; Huh-7; Lung tissue
mRNA expressed in cell lines and lung tissue	22460905; 25485619; 25954001	Nature; Nature Biotechnology; Science	2012; 2014; 2015	Barretina; Klijn; The Gtex Consortium	BOD1L1	A549; Calu-3; Huh-7; Lung tissue
mRNA expressed in cell lines and lung tissue	22460905; 25485619; 25954001	Nature; Nature Biotechnology; Science	2012; 2014; 2015	Barretina; Klijn; The Gtex Consortium	BOK	A549; Calu-3; Huh-7; Lung tissue
mRNA expressed in cell lines and lung tissue	22460905; 25485619; 25954001	Nature; Nature Biotechnology; Science	2012; 2014; 2015	Barretina; Klijn; The Gtex Consortium	BOLA1	A549; Calu-3; Huh-7; Lung tissue
mRNA expressed in cell lines and lung tissue	22460905; 25485619; 25954001	Nature; Nature Biotechnology; Science	2012; 2014; 2015	Barretina; Klijn; The Gtex Consortium	BOLA2-SMG1P6	A549; Calu-3; Huh-7; Lung tissue
mRNA expressed in cell lines and lung tissue	22460905; 25485619; 25954001	Nature; Nature Biotechnology; Science	2012; 2014; 2015	Barretina; Klijn; The Gtex Consortium	BOLA2B	A549; Calu-3; Huh-7; Lung tissue
mRNA expressed in cell lines and lung tissue	22460905; 25485619; 25954001	Nature; Nature Biotechnology; Science	2012; 2014; 2015	Barretina; Klijn; The Gtex Consortium	BOLA3	A549; Calu-3; Huh-7; Lung tissue
mRNA expressed in cell lines and lung tissue	22460905; 25485619; 25954001	Nature; Nature Biotechnology; Science	2012; 2014; 2015	Barretina; Klijn; The Gtex Consortium	BOLL	A549; Calu-3; Huh-7; Lung tissue
mRNA expressed in cell lines and lung tissue	22460905; 25485619; 25954001	Nature; Nature Biotechnology; Science	2012; 2014; 2015	Barretina; Klijn; The Gtex Consortium	BOP1	A549; Calu-3; Huh-7; Lung tissue
mRNA expressed in cell lines and lung tissue	22460905; 25485619; 25954001	Nature; Nature Biotechnology; Science	2012; 2014; 2015	Barretina; Klijn; The Gtex Consortium	BORA	A549; Calu-3; Huh-7; Lung tissue
mRNA expressed in cell lines and lung tissue	22460905; 25485619; 25954001	Nature; Nature Biotechnology; Science	2012; 2014; 2015	Barretina; Klijn; The Gtex Consortium	BORCS5	A549; Calu-3; Huh-7; Lung tissue
mRNA expressed in cell lines and lung tissue	22460905; 25485619; 25954001	Nature; Nature Biotechnology; Science	2012; 2014; 2015	Barretina; Klijn; The Gtex Consortium	BORCS6	A549; Calu-3; Huh-7; Lung tissue
mRNA expressed in cell lines and lung tissue	22460905; 25485619; 25954001	Nature; Nature Biotechnology; Science	2012; 2014; 2015	Barretina; Klijn; The Gtex Consortium	BORCS7	A549; Calu-3; Huh-7; Lung tissue
mRNA expressed in cell lines and lung tissue	22460905; 25485619; 25954001	Nature; Nature Biotechnology; Science	2012; 2014; 2015	Barretina; Klijn; The Gtex Consortium	BORCS8	A549; Calu-3; Huh-7; Lung tissue
mRNA expressed in cell lines and lung tissue	22460905; 25485619; 25954001	Nature; Nature Biotechnology; Science	2012; 2014; 2015	Barretina; Klijn; The Gtex Consortium	BORCS8-MEF2B	A549; Calu-3; Huh-7; Lung tissue
mRNA expressed in cell lines and lung tissue	22460905; 25485619; 25954001	Nature; Nature Biotechnology; Science	2012; 2014; 2015	Barretina; Klijn; The Gtex Consortium	BPGM	A549; Calu-3; Huh-7; Lung tissue
mRNA expressed in cell lines and lung tissue	22460905; 25485619; 25954001	Nature; Nature Biotechnology; Science	2012; 2014; 2015	Barretina; Klijn; The Gtex Consortium	BPHL	A549; Calu-3; Huh-7; Lung tissue
mRNA expressed in cell lines and lung tissue	22460905; 25485619; 25954001	Nature; Nature Biotechnology; Science	2012; 2014; 2015	Barretina; Klijn; The Gtex Consortium	BPIFB1	A549; Calu-3; Huh-7; Lung tissue
mRNA expressed in cell lines and lung tissue	22460905; 25485619; 25954001	Nature; Nature Biotechnology; Science	2012; 2014; 2015	Barretina; Klijn; The Gtex Consortium	BPNT1	A549; Calu-3; Huh-7; Lung tissue
mRNA expressed in cell lines and lung tissue	22460905; 25485619; 25954001	Nature; Nature Biotechnology; Science	2012; 2014; 2015	Barretina; Klijn; The Gtex Consortium	BPNT2	A549; Calu-3; Huh-7; Lung tissue
mRNA expressed in cell lines and lung tissue	22460905; 25485619; 25954001	Nature; Nature Biotechnology; Science	2012; 2014; 2015	Barretina; Klijn; The Gtex Consortium	BPTF	A549; Calu-3; Huh-7; Lung tissue
mRNA expressed in cell lines and lung tissue	22460905; 25485619; 25954001	Nature; Nature Biotechnology; Science	2012; 2014; 2015	Barretina; Klijn; The Gtex Consortium	BRAF	A549; Calu-3; Huh-7; Lung tissue
mRNA expressed in cell lines and lung tissue	22460905; 25485619; 25954001	Nature; Nature Biotechnology; Science	2012; 2014; 2015	Barretina; Klijn; The Gtex Consortium	BRAP	A549; Calu-3; Huh-7; Lung tissue
mRNA expressed in cell lines and lung tissue	22460905; 25485619; 25954001	Nature; Nature Biotechnology; Science	2012; 2014; 2015	Barretina; Klijn; The Gtex Consortium	BRAT1	A549; Calu-3; Huh-7; Lung tissue
mRNA expressed in cell lines and lung tissue	22460905; 25485619; 25954001	Nature; Nature Biotechnology; Science	2012; 2014; 2015	Barretina; Klijn; The Gtex Consortium	BRCA1	A549; Calu-3; Huh-7; Lung tissue
mRNA expressed in cell lines and lung tissue	22460905; 25485619; 25954001	Nature; Nature Biotechnology; Science	2012; 2014; 2015	Barretina; Klijn; The Gtex Consortium	BRCA2	A549; Calu-3; Huh-7; Lung tissue
mRNA expressed in cell lines and lung tissue	22460905; 25485619; 25954001	Nature; Nature Biotechnology; Science	2012; 2014; 2015	Barretina; Klijn; The Gtex Consortium	BRCC3	A549; Calu-3; Huh-7; Lung tissue
mRNA expressed in cell lines and lung tissue	22460905; 25485619; 25954001	Nature; Nature Biotechnology; Science	2012; 2014; 2015	Barretina; Klijn; The Gtex Consortium	BRD1	A549; Calu-3; Huh-7; Lung tissue
mRNA expressed in cell lines and lung tissue	22460905; 25485619; 25954001	Nature; Nature Biotechnology; Science	2012; 2014; 2015	Barretina; Klijn; The Gtex Consortium	BRD2	A549; Calu-3; Huh-7; Lung tissue
mRNA expressed in cell lines and lung tissue	22460905; 25485619; 25954001	Nature; Nature Biotechnology; Science	2012; 2014; 2015	Barretina; Klijn; The Gtex Consortium	BRD3	A549; Calu-3; Huh-7; Lung tissue
mRNA expressed in cell lines and lung tissue	22460905; 25485619; 25954001	Nature; Nature Biotechnology; Science	2012; 2014; 2015	Barretina; Klijn; The Gtex Consortium	BRD3OS	A549; Calu-3; Huh-7; Lung tissue
mRNA expressed in cell lines and lung tissue	22460905; 25485619; 25954001	Nature; Nature Biotechnology; Science	2012; 2014; 2015	Barretina; Klijn; The Gtex Consortium	BRD4	A549; Calu-3; Huh-7; Lung tissue
mRNA expressed in cell lines and lung tissue	22460905; 25485619; 25954001	Nature; Nature Biotechnology; Science	2012; 2014; 2015	Barretina; Klijn; The Gtex Consortium	BRD7	A549; Calu-3; Huh-7; Lung tissue
mRNA expressed in cell lines and lung tissue	22460905; 25485619; 25954001	Nature; Nature Biotechnology; Science	2012; 2014; 2015	Barretina; Klijn; The Gtex Consortium	BRD8	A549; Calu-3; Huh-7; Lung tissue
mRNA expressed in cell lines and lung tissue	22460905; 25485619; 25954001	Nature; Nature Biotechnology; Science	2012; 2014; 2015	Barretina; Klijn; The Gtex Consortium	BRD9	A549; Calu-3; Huh-7; Lung tissue
mRNA expressed in cell lines and lung tissue	22460905; 25485619; 25954001	Nature; Nature Biotechnology; Science	2012; 2014; 2015	Barretina; Klijn; The Gtex Consortium	BRF1	A549; Calu-3; Huh-7; Lung tissue
mRNA expressed in cell lines and lung tissue	22460905; 25485619; 25954001	Nature; Nature Biotechnology; Science	2012; 2014; 2015	Barretina; Klijn; The Gtex Consortium	BRF2	A549; Calu-3; Huh-7; Lung tissue
mRNA expressed in cell lines and lung tissue	22460905; 25485619; 25954001	Nature; Nature Biotechnology; Science	2012; 2014; 2015	Barretina; Klijn; The Gtex Consortium	BRI3	A549; Calu-3; Huh-7; Lung tissue
mRNA expressed in cell lines and lung tissue	22460905; 25485619; 25954001	Nature; Nature Biotechnology; Science	2012; 2014; 2015	Barretina; Klijn; The Gtex Consortium	BRI3BP	A549; Calu-3; Huh-7; Lung tissue
mRNA expressed in cell lines and lung tissue	22460905; 25485619; 25954001	Nature; Nature Biotechnology; Science	2012; 2014; 2015	Barretina; Klijn; The Gtex Consortium	BRICD5	A549; Calu-3; Huh-7; Lung tissue
mRNA expressed in cell lines and lung tissue	22460905; 25485619; 25954001	Nature; Nature Biotechnology; Science	2012; 2014; 2015	Barretina; Klijn; The Gtex Consortium	BRINP2	A549; Calu-3; Huh-7; Lung tissue
mRNA expressed in cell lines and lung tissue	22460905; 25485619; 25954001	Nature; Nature Biotechnology; Science	2012; 2014; 2015	Barretina; Klijn; The Gtex Consortium	BRIP1	A549; Calu-3; Huh-7; Lung tissue
mRNA expressed in cell lines and lung tissue	22460905; 25485619; 25954001	Nature; Nature Biotechnology; Science	2012; 2014; 2015	Barretina; Klijn; The Gtex Consortium	BRIX1	A549; Calu-3; Huh-7; Lung tissue
mRNA expressed in cell lines and lung tissue	22460905; 25485619; 25954001	Nature; Nature Biotechnology; Science	2012; 2014; 2015	Barretina; Klijn; The Gtex Consortium	BRK1	A549; Calu-3; Huh-7; Lung tissue
mRNA expressed in cell lines and lung tissue	22460905; 25485619; 25954001	Nature; Nature Biotechnology; Science	2012; 2014; 2015	Barretina; Klijn; The Gtex Consortium	BRMS1	A549; Calu-3; Huh-7; Lung tissue
mRNA expressed in cell lines and lung tissue	22460905; 25485619; 25954001	Nature; Nature Biotechnology; Science	2012; 2014; 2015	Barretina; Klijn; The Gtex Consortium	BRMS1L	A549; Calu-3; Huh-7; Lung tissue
mRNA expressed in cell lines and lung tissue	22460905; 25485619; 25954001	Nature; Nature Biotechnology; Science	2012; 2014; 2015	Barretina; Klijn; The Gtex Consortium	BROX	A549; Calu-3; Huh-7; Lung tissue
mRNA expressed in cell lines and lung tissue	22460905; 25485619; 25954001	Nature; Nature Biotechnology; Science	2012; 2014; 2015	Barretina; Klijn; The Gtex Consortium	BRPF1	A549; Calu-3; Huh-7; Lung tissue
mRNA expressed in cell lines and lung tissue	22460905; 25485619; 25954001	Nature; Nature Biotechnology; Science	2012; 2014; 2015	Barretina; Klijn; The Gtex Consortium	BRPF3	A549; Calu-3; Huh-7; Lung tissue
mRNA expressed in cell lines and lung tissue	22460905; 25485619; 25954001	Nature; Nature Biotechnology; Science	2012; 2014; 2015	Barretina; Klijn; The Gtex Consortium	BRSK1	A549; Calu-3; Huh-7; Lung tissue
mRNA expressed in cell lines and lung tissue	22460905; 25485619; 25954001	Nature; Nature Biotechnology; Science	2012; 2014; 2015	Barretina; Klijn; The Gtex Consortium	BRSK2	A549; Calu-3; Huh-7; Lung tissue
mRNA expressed in cell lines and lung tissue	22460905; 25485619; 25954001	Nature; Nature Biotechnology; Science	2012; 2014; 2015	Barretina; Klijn; The Gtex Consortium	BRWD1	A549; Calu-3; Huh-7; Lung tissue
mRNA expressed in cell lines and lung tissue	22460905; 25485619; 25954001	Nature; Nature Biotechnology; Science	2012; 2014; 2015	Barretina; Klijn; The Gtex Consortium	BSCL2	A549; Calu-3; Huh-7; Lung tissue
mRNA expressed in cell lines and lung tissue	22460905; 25485619; 25954001	Nature; Nature Biotechnology; Science	2012; 2014; 2015	Barretina; Klijn; The Gtex Consortium	BSDC1	A549; Calu-3; Huh-7; Lung tissue
mRNA expressed in cell lines and lung tissue	22460905; 25485619; 25954001	Nature; Nature Biotechnology; Science	2012; 2014; 2015	Barretina; Klijn; The Gtex Consortium	BSG	A549; Calu-3; Huh-7; Lung tissue
mRNA expressed in cell lines and lung tissue	22460905; 25485619; 25954001	Nature; Nature Biotechnology; Science	2012; 2014; 2015	Barretina; Klijn; The Gtex Consortium	BSN	A549; Calu-3; Huh-7; Lung tissue
mRNA expressed in cell lines and lung tissue	22460905; 25485619; 25954001	Nature; Nature Biotechnology; Science	2012; 2014; 2015	Barretina; Klijn; The Gtex Consortium	BSPRY	A549; Calu-3; Huh-7; Lung tissue
mRNA expressed in cell lines and lung tissue	22460905; 25485619; 25954001	Nature; Nature Biotechnology; Science	2012; 2014; 2015	Barretina; Klijn; The Gtex Consortium	BST1	A549; Calu-3; Huh-7; Lung tissue
mRNA expressed in cell lines and lung tissue	22460905; 25485619; 25954001	Nature; Nature Biotechnology; Science	2012; 2014; 2015	Barretina; Klijn; The Gtex Consortium	BST2	A549; Calu-3; Huh-7; Lung tissue
mRNA expressed in cell lines and lung tissue	22460905; 25485619; 25954001	Nature; Nature Biotechnology; Science	2012; 2014; 2015	Barretina; Klijn; The Gtex Consortium	BTAF1	A549; Calu-3; Huh-7; Lung tissue
mRNA expressed in cell lines and lung tissue	22460905; 25485619; 25954001	Nature; Nature Biotechnology; Science	2012; 2014; 2015	Barretina; Klijn; The Gtex Consortium	BTBD1	A549; Calu-3; Huh-7; Lung tissue
mRNA expressed in cell lines and lung tissue	22460905; 25485619; 25954001	Nature; Nature Biotechnology; Science	2012; 2014; 2015	Barretina; Klijn; The Gtex Consortium	BTBD10	A549; Calu-3; Huh-7; Lung tissue
mRNA expressed in cell lines and lung tissue	22460905; 25485619; 25954001	Nature; Nature Biotechnology; Science	2012; 2014; 2015	Barretina; Klijn; The Gtex Consortium	BTBD11	A549; Calu-3; Huh-7; Lung tissue
mRNA expressed in cell lines and lung tissue	22460905; 25485619; 25954001	Nature; Nature Biotechnology; Science	2012; 2014; 2015	Barretina; Klijn; The Gtex Consortium	BTBD16	A549; Calu-3; Huh-7; Lung tissue
mRNA expressed in cell lines and lung tissue	22460905; 25485619; 25954001	Nature; Nature Biotechnology; Science	2012; 2014; 2015	Barretina; Klijn; The Gtex Consortium	BTBD18	A549; Calu-3; Huh-7; Lung tissue
mRNA expressed in cell lines and lung tissue	22460905; 25485619; 25954001	Nature; Nature Biotechnology; Science	2012; 2014; 2015	Barretina; Klijn; The Gtex Consortium	BTBD19	A549; Calu-3; Huh-7; Lung tissue
mRNA expressed in cell lines and lung tissue	22460905; 25485619; 25954001	Nature; Nature Biotechnology; Science	2012; 2014; 2015	Barretina; Klijn; The Gtex Consortium	BTBD2	A549; Calu-3; Huh-7; Lung tissue
mRNA expressed in cell lines and lung tissue	22460905; 25485619; 25954001	Nature; Nature Biotechnology; Science	2012; 2014; 2015	Barretina; Klijn; The Gtex Consortium	BTBD3	A549; Calu-3; Huh-7; Lung tissue
mRNA expressed in cell lines and lung tissue	22460905; 25485619; 25954001	Nature; Nature Biotechnology; Science	2012; 2014; 2015	Barretina; Klijn; The Gtex Consortium	BTBD6	A549; Calu-3; Huh-7; Lung tissue
mRNA expressed in cell lines and lung tissue	22460905; 25485619; 25954001	Nature; Nature Biotechnology; Science	2012; 2014; 2015	Barretina; Klijn; The Gtex Consortium	BTBD7	A549; Calu-3; Huh-7; Lung tissue
mRNA expressed in cell lines and lung tissue	22460905; 25485619; 25954001	Nature; Nature Biotechnology; Science	2012; 2014; 2015	Barretina; Klijn; The Gtex Consortium	BTBD8	A549; Calu-3; Huh-7; Lung tissue
mRNA expressed in cell lines and lung tissue	22460905; 25485619; 25954001	Nature; Nature Biotechnology; Science	2012; 2014; 2015	Barretina; Klijn; The Gtex Consortium	BTBD9	A549; Calu-3; Huh-7; Lung tissue
mRNA expressed in cell lines and lung tissue	22460905; 25485619; 25954001	Nature; Nature Biotechnology; Science	2012; 2014; 2015	Barretina; Klijn; The Gtex Consortium	BTC	A549; Calu-3; Huh-7; Lung tissue
mRNA expressed in cell lines and lung tissue	22460905; 25485619; 25954001	Nature; Nature Biotechnology; Science	2012; 2014; 2015	Barretina; Klijn; The Gtex Consortium	BTD	A549; Calu-3; Huh-7; Lung tissue
mRNA expressed in cell lines and lung tissue	22460905; 25485619; 25954001	Nature; Nature Biotechnology; Science	2012; 2014; 2015	Barretina; Klijn; The Gtex Consortium	BTF3	A549; Calu-3; Huh-7; Lung tissue
mRNA expressed in cell lines and lung tissue	22460905; 25485619; 25954001	Nature; Nature Biotechnology; Science	2012; 2014; 2015	Barretina; Klijn; The Gtex Consortium	BTF3L4	A549; Calu-3; Huh-7; Lung tissue
mRNA expressed in cell lines and lung tissue	22460905; 25485619; 25954001	Nature; Nature Biotechnology; Science	2012; 2014; 2015	Barretina; Klijn; The Gtex Consortium	BTG1	A549; Calu-3; Huh-7; Lung tissue
mRNA expressed in cell lines and lung tissue	22460905; 25485619; 25954001	Nature; Nature Biotechnology; Science	2012; 2014; 2015	Barretina; Klijn; The Gtex Consortium	BTG2	A549; Calu-3; Huh-7; Lung tissue
mRNA expressed in cell lines and lung tissue	22460905; 25485619; 25954001	Nature; Nature Biotechnology; Science	2012; 2014; 2015	Barretina; Klijn; The Gtex Consortium	BTG3	A549; Calu-3; Huh-7; Lung tissue
mRNA expressed in cell lines and lung tissue	22460905; 25485619; 25954001	Nature; Nature Biotechnology; Science	2012; 2014; 2015	Barretina; Klijn; The Gtex Consortium	BTK	A549; Calu-3; Huh-7; Lung tissue
mRNA expressed in cell lines and lung tissue	22460905; 25485619; 25954001	Nature; Nature Biotechnology; Science	2012; 2014; 2015	Barretina; Klijn; The Gtex Consortium	BTN2A1	A549; Calu-3; Huh-7; Lung tissue
mRNA expressed in cell lines and lung tissue	22460905; 25485619; 25954001	Nature; Nature Biotechnology; Science	2012; 2014; 2015	Barretina; Klijn; The Gtex Consortium	BTN2A2	A549; Calu-3; Huh-7; Lung tissue
mRNA expressed in cell lines and lung tissue	22460905; 25485619; 25954001	Nature; Nature Biotechnology; Science	2012; 2014; 2015	Barretina; Klijn; The Gtex Consortium	BTN3A1	A549; Calu-3; Huh-7; Lung tissue
mRNA expressed in cell lines and lung tissue	22460905; 25485619; 25954001	Nature; Nature Biotechnology; Science	2012; 2014; 2015	Barretina; Klijn; The Gtex Consortium	BTN3A2	A549; Calu-3; Huh-7; Lung tissue
mRNA expressed in cell lines and lung tissue	22460905; 25485619; 25954001	Nature; Nature Biotechnology; Science	2012; 2014; 2015	Barretina; Klijn; The Gtex Consortium	BTN3A3	A549; Calu-3; Huh-7; Lung tissue
mRNA expressed in cell lines and lung tissue	22460905; 25485619; 25954001	Nature; Nature Biotechnology; Science	2012; 2014; 2015	Barretina; Klijn; The Gtex Consortium	BTNL9	A549; Calu-3; Huh-7; Lung tissue
mRNA expressed in cell lines and lung tissue	22460905; 25485619; 25954001	Nature; Nature Biotechnology; Science	2012; 2014; 2015	Barretina; Klijn; The Gtex Consortium	BTRC	A549; Calu-3; Huh-7; Lung tissue
mRNA expressed in cell lines and lung tissue	22460905; 25485619; 25954001	Nature; Nature Biotechnology; Science	2012; 2014; 2015	Barretina; Klijn; The Gtex Consortium	BUB1	A549; Calu-3; Huh-7; Lung tissue
mRNA expressed in cell lines and lung tissue	22460905; 25485619; 25954001	Nature; Nature Biotechnology; Science	2012; 2014; 2015	Barretina; Klijn; The Gtex Consortium	BUB1B	A549; Calu-3; Huh-7; Lung tissue
mRNA expressed in cell lines and lung tissue	22460905; 25485619; 25954001	Nature; Nature Biotechnology; Science	2012; 2014; 2015	Barretina; Klijn; The Gtex Consortium	BUB3	A549; Calu-3; Huh-7; Lung tissue
mRNA expressed in cell lines and lung tissue	22460905; 25485619; 25954001	Nature; Nature Biotechnology; Science	2012; 2014; 2015	Barretina; Klijn; The Gtex Consortium	BUD13	A549; Calu-3; Huh-7; Lung tissue
mRNA expressed in cell lines and lung tissue	22460905; 25485619; 25954001	Nature; Nature Biotechnology; Science	2012; 2014; 2015	Barretina; Klijn; The Gtex Consortium	BUD23	A549; Calu-3; Huh-7; Lung tissue
mRNA expressed in cell lines and lung tissue	22460905; 25485619; 25954001	Nature; Nature Biotechnology; Science	2012; 2014; 2015	Barretina; Klijn; The Gtex Consortium	BUD31	A549; Calu-3; Huh-7; Lung tissue
mRNA expressed in cell lines and lung tissue	22460905; 25485619; 25954001	Nature; Nature Biotechnology; Science	2012; 2014; 2015	Barretina; Klijn; The Gtex Consortium	BVES	A549; Calu-3; Huh-7; Lung tissue
mRNA expressed in cell lines and lung tissue	22460905; 25485619; 25954001	Nature; Nature Biotechnology; Science	2012; 2014; 2015	Barretina; Klijn; The Gtex Consortium	BYSL	A549; Calu-3; Huh-7; Lung tissue
mRNA expressed in cell lines and lung tissue	22460905; 25485619; 25954001	Nature; Nature Biotechnology; Science	2012; 2014; 2015	Barretina; Klijn; The Gtex Consortium	BZW1	A549; Calu-3; Huh-7; Lung tissue
mRNA expressed in cell lines and lung tissue	22460905; 25485619; 25954001	Nature; Nature Biotechnology; Science	2012; 2014; 2015	Barretina; Klijn; The Gtex Consortium	BZW2	A549; Calu-3; Huh-7; Lung tissue
mRNA expressed in cell lines and lung tissue	22460905; 25485619; 25954001	Nature; Nature Biotechnology; Science	2012; 2014; 2015	Barretina; Klijn; The Gtex Consortium	C10orf143	A549; Calu-3; Huh-7; Lung tissue
mRNA expressed in cell lines and lung tissue	22460905; 25485619; 25954001	Nature; Nature Biotechnology; Science	2012; 2014; 2015	Barretina; Klijn; The Gtex Consortium	C10orf62	A549; Calu-3; Huh-7; Lung tissue
mRNA expressed in cell lines and lung tissue	22460905; 25485619; 25954001	Nature; Nature Biotechnology; Science	2012; 2014; 2015	Barretina; Klijn; The Gtex Consortium	C10orf88	A549; Calu-3; Huh-7; Lung tissue
mRNA expressed in cell lines and lung tissue	22460905; 25485619; 25954001	Nature; Nature Biotechnology; Science	2012; 2014; 2015	Barretina; Klijn; The Gtex Consortium	C10orf95	A549; Calu-3; Huh-7; Lung tissue
mRNA expressed in cell lines and lung tissue	22460905; 25485619; 25954001	Nature; Nature Biotechnology; Science	2012; 2014; 2015	Barretina; Klijn; The Gtex Consortium	C11orf1	A549; Calu-3; Huh-7; Lung tissue
mRNA expressed in cell lines and lung tissue	22460905; 25485619; 25954001	Nature; Nature Biotechnology; Science	2012; 2014; 2015	Barretina; Klijn; The Gtex Consortium	C11orf16	A549; Calu-3; Huh-7; Lung tissue
mRNA expressed in cell lines and lung tissue	22460905; 25485619; 25954001	Nature; Nature Biotechnology; Science	2012; 2014; 2015	Barretina; Klijn; The Gtex Consortium	C11orf24	A549; Calu-3; Huh-7; Lung tissue
mRNA expressed in cell lines and lung tissue	22460905; 25485619; 25954001	Nature; Nature Biotechnology; Science	2012; 2014; 2015	Barretina; Klijn; The Gtex Consortium	C11orf42	A549; Calu-3; Huh-7; Lung tissue
mRNA expressed in cell lines and lung tissue	22460905; 25485619; 25954001	Nature; Nature Biotechnology; Science	2012; 2014; 2015	Barretina; Klijn; The Gtex Consortium	C11orf45	A549; Calu-3; Huh-7; Lung tissue
mRNA expressed in cell lines and lung tissue	22460905; 25485619; 25954001	Nature; Nature Biotechnology; Science	2012; 2014; 2015	Barretina; Klijn; The Gtex Consortium	C11orf49	A549; Calu-3; Huh-7; Lung tissue
mRNA expressed in cell lines and lung tissue	22460905; 25485619; 25954001	Nature; Nature Biotechnology; Science	2012; 2014; 2015	Barretina; Klijn; The Gtex Consortium	C11orf52	A549; Calu-3; Huh-7; Lung tissue
mRNA expressed in cell lines and lung tissue	22460905; 25485619; 25954001	Nature; Nature Biotechnology; Science	2012; 2014; 2015	Barretina; Klijn; The Gtex Consortium	C11orf54	A549; Calu-3; Huh-7; Lung tissue
mRNA expressed in cell lines and lung tissue	22460905; 25485619; 25954001	Nature; Nature Biotechnology; Science	2012; 2014; 2015	Barretina; Klijn; The Gtex Consortium	C11orf58	A549; Calu-3; Huh-7; Lung tissue
mRNA expressed in cell lines and lung tissue	22460905; 25485619; 25954001	Nature; Nature Biotechnology; Science	2012; 2014; 2015	Barretina; Klijn; The Gtex Consortium	C11orf65	A549; Calu-3; Huh-7; Lung tissue
mRNA expressed in cell lines and lung tissue	22460905; 25485619; 25954001	Nature; Nature Biotechnology; Science	2012; 2014; 2015	Barretina; Klijn; The Gtex Consortium	C11orf68	A549; Calu-3; Huh-7; Lung tissue
mRNA expressed in cell lines and lung tissue	22460905; 25485619; 25954001	Nature; Nature Biotechnology; Science	2012; 2014; 2015	Barretina; Klijn; The Gtex Consortium	C11orf71	A549; Calu-3; Huh-7; Lung tissue
mRNA expressed in cell lines and lung tissue	22460905; 25485619; 25954001	Nature; Nature Biotechnology; Science	2012; 2014; 2015	Barretina; Klijn; The Gtex Consortium	C11orf80	A549; Calu-3; Huh-7; Lung tissue
mRNA expressed in cell lines and lung tissue	22460905; 25485619; 25954001	Nature; Nature Biotechnology; Science	2012; 2014; 2015	Barretina; Klijn; The Gtex Consortium	C11orf91	A549; Calu-3; Huh-7; Lung tissue
mRNA expressed in cell lines and lung tissue	22460905; 25485619; 25954001	Nature; Nature Biotechnology; Science	2012; 2014; 2015	Barretina; Klijn; The Gtex Consortium	C11orf94	A549; Calu-3; Huh-7; Lung tissue
mRNA expressed in cell lines and lung tissue	22460905; 25485619; 25954001	Nature; Nature Biotechnology; Science	2012; 2014; 2015	Barretina; Klijn; The Gtex Consortium	C11orf95	A549; Calu-3; Huh-7; Lung tissue
mRNA expressed in cell lines and lung tissue	22460905; 25485619; 25954001	Nature; Nature Biotechnology; Science	2012; 2014; 2015	Barretina; Klijn; The Gtex Consortium	C11orf98	A549; Calu-3; Huh-7; Lung tissue
mRNA expressed in cell lines and lung tissue	22460905; 25485619; 25954001	Nature; Nature Biotechnology; Science	2012; 2014; 2015	Barretina; Klijn; The Gtex Consortium	C12orf29	A549; Calu-3; Huh-7; Lung tissue
mRNA expressed in cell lines and lung tissue	22460905; 25485619; 25954001	Nature; Nature Biotechnology; Science	2012; 2014; 2015	Barretina; Klijn; The Gtex Consortium	C12orf4	A549; Calu-3; Huh-7; Lung tissue
mRNA expressed in cell lines and lung tissue	22460905; 25485619; 25954001	Nature; Nature Biotechnology; Science	2012; 2014; 2015	Barretina; Klijn; The Gtex Consortium	C12orf43	A549; Calu-3; Huh-7; Lung tissue
mRNA expressed in cell lines and lung tissue	22460905; 25485619; 25954001	Nature; Nature Biotechnology; Science	2012; 2014; 2015	Barretina; Klijn; The Gtex Consortium	C12orf45	A549; Calu-3; Huh-7; Lung tissue
mRNA expressed in cell lines and lung tissue	22460905; 25485619; 25954001	Nature; Nature Biotechnology; Science	2012; 2014; 2015	Barretina; Klijn; The Gtex Consortium	C12orf49	A549; Calu-3; Huh-7; Lung tissue
mRNA expressed in cell lines and lung tissue	22460905; 25485619; 25954001	Nature; Nature Biotechnology; Science	2012; 2014; 2015	Barretina; Klijn; The Gtex Consortium	C12orf50	A549; Calu-3; Huh-7; Lung tissue
mRNA expressed in cell lines and lung tissue	22460905; 25485619; 25954001	Nature; Nature Biotechnology; Science	2012; 2014; 2015	Barretina; Klijn; The Gtex Consortium	C12orf56	A549; Calu-3; Huh-7; Lung tissue
mRNA expressed in cell lines and lung tissue	22460905; 25485619; 25954001	Nature; Nature Biotechnology; Science	2012; 2014; 2015	Barretina; Klijn; The Gtex Consortium	C12orf57	A549; Calu-3; Huh-7; Lung tissue
mRNA expressed in cell lines and lung tissue	22460905; 25485619; 25954001	Nature; Nature Biotechnology; Science	2012; 2014; 2015	Barretina; Klijn; The Gtex Consortium	C12orf60	A549; Calu-3; Huh-7; Lung tissue
mRNA expressed in cell lines and lung tissue	22460905; 25485619; 25954001	Nature; Nature Biotechnology; Science	2012; 2014; 2015	Barretina; Klijn; The Gtex Consortium	C12orf65	A549; Calu-3; Huh-7; Lung tissue
mRNA expressed in cell lines and lung tissue	22460905; 25485619; 25954001	Nature; Nature Biotechnology; Science	2012; 2014; 2015	Barretina; Klijn; The Gtex Consortium	C12orf66	A549; Calu-3; Huh-7; Lung tissue
mRNA expressed in cell lines and lung tissue	22460905; 25485619; 25954001	Nature; Nature Biotechnology; Science	2012; 2014; 2015	Barretina; Klijn; The Gtex Consortium	C12orf71	A549; Calu-3; Huh-7; Lung tissue
mRNA expressed in cell lines and lung tissue	22460905; 25485619; 25954001	Nature; Nature Biotechnology; Science	2012; 2014; 2015	Barretina; Klijn; The Gtex Consortium	C12orf73	A549; Calu-3; Huh-7; Lung tissue
mRNA expressed in cell lines and lung tissue	22460905; 25485619; 25954001	Nature; Nature Biotechnology; Science	2012; 2014; 2015	Barretina; Klijn; The Gtex Consortium	C12orf75	A549; Calu-3; Huh-7; Lung tissue
mRNA expressed in cell lines and lung tissue	22460905; 25485619; 25954001	Nature; Nature Biotechnology; Science	2012; 2014; 2015	Barretina; Klijn; The Gtex Consortium	C12orf76	A549; Calu-3; Huh-7; Lung tissue
mRNA expressed in cell lines and lung tissue	22460905; 25485619; 25954001	Nature; Nature Biotechnology; Science	2012; 2014; 2015	Barretina; Klijn; The Gtex Consortium	C14orf119	A549; Calu-3; Huh-7; Lung tissue
mRNA expressed in cell lines and lung tissue	22460905; 25485619; 25954001	Nature; Nature Biotechnology; Science	2012; 2014; 2015	Barretina; Klijn; The Gtex Consortium	C14orf132	A549; Calu-3; Huh-7; Lung tissue
mRNA expressed in cell lines and lung tissue	22460905; 25485619; 25954001	Nature; Nature Biotechnology; Science	2012; 2014; 2015	Barretina; Klijn; The Gtex Consortium	C14orf28	A549; Calu-3; Huh-7; Lung tissue
mRNA expressed in cell lines and lung tissue	22460905; 25485619; 25954001	Nature; Nature Biotechnology; Science	2012; 2014; 2015	Barretina; Klijn; The Gtex Consortium	C14orf93	A549; Calu-3; Huh-7; Lung tissue
mRNA expressed in cell lines and lung tissue	22460905; 25485619; 25954001	Nature; Nature Biotechnology; Science	2012; 2014; 2015	Barretina; Klijn; The Gtex Consortium	C15orf39	A549; Calu-3; Huh-7; Lung tissue
mRNA expressed in cell lines and lung tissue	22460905; 25485619; 25954001	Nature; Nature Biotechnology; Science	2012; 2014; 2015	Barretina; Klijn; The Gtex Consortium	C15orf40	A549; Calu-3; Huh-7; Lung tissue
mRNA expressed in cell lines and lung tissue	22460905; 25485619; 25954001	Nature; Nature Biotechnology; Science	2012; 2014; 2015	Barretina; Klijn; The Gtex Consortium	C15orf41	A549; Calu-3; Huh-7; Lung tissue
mRNA expressed in cell lines and lung tissue	22460905; 25485619; 25954001	Nature; Nature Biotechnology; Science	2012; 2014; 2015	Barretina; Klijn; The Gtex Consortium	C15orf48	A549; Calu-3; Huh-7; Lung tissue
mRNA expressed in cell lines and lung tissue	22460905; 25485619; 25954001	Nature; Nature Biotechnology; Science	2012; 2014; 2015	Barretina; Klijn; The Gtex Consortium	C15orf61	A549; Calu-3; Huh-7; Lung tissue
mRNA expressed in cell lines and lung tissue	22460905; 25485619; 25954001	Nature; Nature Biotechnology; Science	2012; 2014; 2015	Barretina; Klijn; The Gtex Consortium	C15orf62	A549; Calu-3; Huh-7; Lung tissue
mRNA expressed in cell lines and lung tissue	22460905; 25485619; 25954001	Nature; Nature Biotechnology; Science	2012; 2014; 2015	Barretina; Klijn; The Gtex Consortium	C15orf65	A549; Calu-3; Huh-7; Lung tissue
mRNA expressed in cell lines and lung tissue	22460905; 25485619; 25954001	Nature; Nature Biotechnology; Science	2012; 2014; 2015	Barretina; Klijn; The Gtex Consortium	C16orf46	A549; Calu-3; Huh-7; Lung tissue
mRNA expressed in cell lines and lung tissue	22460905; 25485619; 25954001	Nature; Nature Biotechnology; Science	2012; 2014; 2015	Barretina; Klijn; The Gtex Consortium	C16orf70	A549; Calu-3; Huh-7; Lung tissue
mRNA expressed in cell lines and lung tissue	22460905; 25485619; 25954001	Nature; Nature Biotechnology; Science	2012; 2014; 2015	Barretina; Klijn; The Gtex Consortium	C16orf71	A549; Calu-3; Huh-7; Lung tissue
mRNA expressed in cell lines and lung tissue	22460905; 25485619; 25954001	Nature; Nature Biotechnology; Science	2012; 2014; 2015	Barretina; Klijn; The Gtex Consortium	C16orf72	A549; Calu-3; Huh-7; Lung tissue
mRNA expressed in cell lines and lung tissue	22460905; 25485619; 25954001	Nature; Nature Biotechnology; Science	2012; 2014; 2015	Barretina; Klijn; The Gtex Consortium	C16orf74	A549; Calu-3; Huh-7; Lung tissue
mRNA expressed in cell lines and lung tissue	22460905; 25485619; 25954001	Nature; Nature Biotechnology; Science	2012; 2014; 2015	Barretina; Klijn; The Gtex Consortium	C16orf86	A549; Calu-3; Huh-7; Lung tissue
mRNA expressed in cell lines and lung tissue	22460905; 25485619; 25954001	Nature; Nature Biotechnology; Science	2012; 2014; 2015	Barretina; Klijn; The Gtex Consortium	C16orf87	A549; Calu-3; Huh-7; Lung tissue
mRNA expressed in cell lines and lung tissue	22460905; 25485619; 25954001	Nature; Nature Biotechnology; Science	2012; 2014; 2015	Barretina; Klijn; The Gtex Consortium	C16orf91	A549; Calu-3; Huh-7; Lung tissue
mRNA expressed in cell lines and lung tissue	22460905; 25485619; 25954001	Nature; Nature Biotechnology; Science	2012; 2014; 2015	Barretina; Klijn; The Gtex Consortium	C16orf95	A549; Calu-3; Huh-7; Lung tissue
mRNA expressed in cell lines and lung tissue	22460905; 25485619; 25954001	Nature; Nature Biotechnology; Science	2012; 2014; 2015	Barretina; Klijn; The Gtex Consortium	C17orf100	A549; Calu-3; Huh-7; Lung tissue
mRNA expressed in cell lines and lung tissue	22460905; 25485619; 25954001	Nature; Nature Biotechnology; Science	2012; 2014; 2015	Barretina; Klijn; The Gtex Consortium	C17orf107	A549; Calu-3; Huh-7; Lung tissue
mRNA expressed in cell lines and lung tissue	22460905; 25485619; 25954001	Nature; Nature Biotechnology; Science	2012; 2014; 2015	Barretina; Klijn; The Gtex Consortium	C17orf113	A549; Calu-3; Huh-7; Lung tissue
mRNA expressed in cell lines and lung tissue	22460905; 25485619; 25954001	Nature; Nature Biotechnology; Science	2012; 2014; 2015	Barretina; Klijn; The Gtex Consortium	C17orf49	A549; Calu-3; Huh-7; Lung tissue
mRNA expressed in cell lines and lung tissue	22460905; 25485619; 25954001	Nature; Nature Biotechnology; Science	2012; 2014; 2015	Barretina; Klijn; The Gtex Consortium	C17orf58	A549; Calu-3; Huh-7; Lung tissue
mRNA expressed in cell lines and lung tissue	22460905; 25485619; 25954001	Nature; Nature Biotechnology; Science	2012; 2014; 2015	Barretina; Klijn; The Gtex Consortium	C17orf67	A549; Calu-3; Huh-7; Lung tissue
mRNA expressed in cell lines and lung tissue	22460905; 25485619; 25954001	Nature; Nature Biotechnology; Science	2012; 2014; 2015	Barretina; Klijn; The Gtex Consortium	C17orf75	A549; Calu-3; Huh-7; Lung tissue
mRNA expressed in cell lines and lung tissue	22460905; 25485619; 25954001	Nature; Nature Biotechnology; Science	2012; 2014; 2015	Barretina; Klijn; The Gtex Consortium	C17orf78	A549; Calu-3; Huh-7; Lung tissue
mRNA expressed in cell lines and lung tissue	22460905; 25485619; 25954001	Nature; Nature Biotechnology; Science	2012; 2014; 2015	Barretina; Klijn; The Gtex Consortium	C17orf80	A549; Calu-3; Huh-7; Lung tissue
mRNA expressed in cell lines and lung tissue	22460905; 25485619; 25954001	Nature; Nature Biotechnology; Science	2012; 2014; 2015	Barretina; Klijn; The Gtex Consortium	C17orf97	A549; Calu-3; Huh-7; Lung tissue
mRNA expressed in cell lines and lung tissue	22460905; 25485619; 25954001	Nature; Nature Biotechnology; Science	2012; 2014; 2015	Barretina; Klijn; The Gtex Consortium	C17orf99	A549; Calu-3; Huh-7; Lung tissue
mRNA expressed in cell lines and lung tissue	22460905; 25485619; 25954001	Nature; Nature Biotechnology; Science	2012; 2014; 2015	Barretina; Klijn; The Gtex Consortium	C18orf21	A549; Calu-3; Huh-7; Lung tissue
mRNA expressed in cell lines and lung tissue	22460905; 25485619; 25954001	Nature; Nature Biotechnology; Science	2012; 2014; 2015	Barretina; Klijn; The Gtex Consortium	C18orf25	A549; Calu-3; Huh-7; Lung tissue
mRNA expressed in cell lines and lung tissue	22460905; 25485619; 25954001	Nature; Nature Biotechnology; Science	2012; 2014; 2015	Barretina; Klijn; The Gtex Consortium	C18orf32	A549; Calu-3; Huh-7; Lung tissue
mRNA expressed in cell lines and lung tissue	22460905; 25485619; 25954001	Nature; Nature Biotechnology; Science	2012; 2014; 2015	Barretina; Klijn; The Gtex Consortium	C18orf54	A549; Calu-3; Huh-7; Lung tissue
mRNA expressed in cell lines and lung tissue	22460905; 25485619; 25954001	Nature; Nature Biotechnology; Science	2012; 2014; 2015	Barretina; Klijn; The Gtex Consortium	C19orf12	A549; Calu-3; Huh-7; Lung tissue
mRNA expressed in cell lines and lung tissue	22460905; 25485619; 25954001	Nature; Nature Biotechnology; Science	2012; 2014; 2015	Barretina; Klijn; The Gtex Consortium	C19orf18	A549; Calu-3; Huh-7; Lung tissue
mRNA expressed in cell lines and lung tissue	22460905; 25485619; 25954001	Nature; Nature Biotechnology; Science	2012; 2014; 2015	Barretina; Klijn; The Gtex Consortium	C19orf25	A549; Calu-3; Huh-7; Lung tissue
mRNA expressed in cell lines and lung tissue	22460905; 25485619; 25954001	Nature; Nature Biotechnology; Science	2012; 2014; 2015	Barretina; Klijn; The Gtex Consortium	C19orf33	A549; Calu-3; Huh-7; Lung tissue
mRNA expressed in cell lines and lung tissue	22460905; 25485619; 25954001	Nature; Nature Biotechnology; Science	2012; 2014; 2015	Barretina; Klijn; The Gtex Consortium	C19orf38	A549; Calu-3; Huh-7; Lung tissue
mRNA expressed in cell lines and lung tissue	22460905; 25485619; 25954001	Nature; Nature Biotechnology; Science	2012; 2014; 2015	Barretina; Klijn; The Gtex Consortium	C19orf44	A549; Calu-3; Huh-7; Lung tissue
mRNA expressed in cell lines and lung tissue	22460905; 25485619; 25954001	Nature; Nature Biotechnology; Science	2012; 2014; 2015	Barretina; Klijn; The Gtex Consortium	C19orf47	A549; Calu-3; Huh-7; Lung tissue
mRNA expressed in cell lines and lung tissue	22460905; 25485619; 25954001	Nature; Nature Biotechnology; Science	2012; 2014; 2015	Barretina; Klijn; The Gtex Consortium	C19orf53	A549; Calu-3; Huh-7; Lung tissue
mRNA expressed in cell lines and lung tissue	22460905; 25485619; 25954001	Nature; Nature Biotechnology; Science	2012; 2014; 2015	Barretina; Klijn; The Gtex Consortium	C19orf54	A549; Calu-3; Huh-7; Lung tissue
mRNA expressed in cell lines and lung tissue	22460905; 25485619; 25954001	Nature; Nature Biotechnology; Science	2012; 2014; 2015	Barretina; Klijn; The Gtex Consortium	C19orf57	A549; Calu-3; Huh-7; Lung tissue
mRNA expressed in cell lines and lung tissue	22460905; 25485619; 25954001	Nature; Nature Biotechnology; Science	2012; 2014; 2015	Barretina; Klijn; The Gtex Consortium	C19orf71	A549; Calu-3; Huh-7; Lung tissue
mRNA expressed in cell lines and lung tissue	22460905; 25485619; 25954001	Nature; Nature Biotechnology; Science	2012; 2014; 2015	Barretina; Klijn; The Gtex Consortium	C19orf73	A549; Calu-3; Huh-7; Lung tissue
mRNA expressed in cell lines and lung tissue	22460905; 25485619; 25954001	Nature; Nature Biotechnology; Science	2012; 2014; 2015	Barretina; Klijn; The Gtex Consortium	C1D	A549; Calu-3; Huh-7; Lung tissue
mRNA expressed in cell lines and lung tissue	22460905; 25485619; 25954001	Nature; Nature Biotechnology; Science	2012; 2014; 2015	Barretina; Klijn; The Gtex Consortium	C1GALT1	A549; Calu-3; Huh-7; Lung tissue
mRNA expressed in cell lines and lung tissue	22460905; 25485619; 25954001	Nature; Nature Biotechnology; Science	2012; 2014; 2015	Barretina; Klijn; The Gtex Consortium	C1GALT1C1	A549; Calu-3; Huh-7; Lung tissue
mRNA expressed in cell lines and lung tissue	22460905; 25485619; 25954001	Nature; Nature Biotechnology; Science	2012; 2014; 2015	Barretina; Klijn; The Gtex Consortium	C1GALT1C1L	A549; Calu-3; Huh-7; Lung tissue
mRNA expressed in cell lines and lung tissue	22460905; 25485619; 25954001	Nature; Nature Biotechnology; Science	2012; 2014; 2015	Barretina; Klijn; The Gtex Consortium	C1orf100	A549; Calu-3; Huh-7; Lung tissue
mRNA expressed in cell lines and lung tissue	22460905; 25485619; 25954001	Nature; Nature Biotechnology; Science	2012; 2014; 2015	Barretina; Klijn; The Gtex Consortium	C1orf109	A549; Calu-3; Huh-7; Lung tissue
mRNA expressed in cell lines and lung tissue	22460905; 25485619; 25954001	Nature; Nature Biotechnology; Science	2012; 2014; 2015	Barretina; Klijn; The Gtex Consortium	C1orf112	A549; Calu-3; Huh-7; Lung tissue
mRNA expressed in cell lines and lung tissue	22460905; 25485619; 25954001	Nature; Nature Biotechnology; Science	2012; 2014; 2015	Barretina; Klijn; The Gtex Consortium	C1orf115	A549; Calu-3; Huh-7; Lung tissue
mRNA expressed in cell lines and lung tissue	22460905; 25485619; 25954001	Nature; Nature Biotechnology; Science	2012; 2014; 2015	Barretina; Klijn; The Gtex Consortium	C1orf116	A549; Calu-3; Huh-7; Lung tissue
mRNA expressed in cell lines and lung tissue	22460905; 25485619; 25954001	Nature; Nature Biotechnology; Science	2012; 2014; 2015	Barretina; Klijn; The Gtex Consortium	C1orf122	A549; Calu-3; Huh-7; Lung tissue
mRNA expressed in cell lines and lung tissue	22460905; 25485619; 25954001	Nature; Nature Biotechnology; Science	2012; 2014; 2015	Barretina; Klijn; The Gtex Consortium	C1orf131	A549; Calu-3; Huh-7; Lung tissue
mRNA expressed in cell lines and lung tissue	22460905; 25485619; 25954001	Nature; Nature Biotechnology; Science	2012; 2014; 2015	Barretina; Klijn; The Gtex Consortium	C1orf146	A549; Calu-3; Huh-7; Lung tissue
mRNA expressed in cell lines and lung tissue	22460905; 25485619; 25954001	Nature; Nature Biotechnology; Science	2012; 2014; 2015	Barretina; Klijn; The Gtex Consortium	C1orf159	A549; Calu-3; Huh-7; Lung tissue
mRNA expressed in cell lines and lung tissue	22460905; 25485619; 25954001	Nature; Nature Biotechnology; Science	2012; 2014; 2015	Barretina; Klijn; The Gtex Consortium	C1orf162	A549; Calu-3; Huh-7; Lung tissue
mRNA expressed in cell lines and lung tissue	22460905; 25485619; 25954001	Nature; Nature Biotechnology; Science	2012; 2014; 2015	Barretina; Klijn; The Gtex Consortium	C1orf174	A549; Calu-3; Huh-7; Lung tissue
mRNA expressed in cell lines and lung tissue	22460905; 25485619; 25954001	Nature; Nature Biotechnology; Science	2012; 2014; 2015	Barretina; Klijn; The Gtex Consortium	C1orf189	A549; Calu-3; Huh-7; Lung tissue
mRNA expressed in cell lines and lung tissue	22460905; 25485619; 25954001	Nature; Nature Biotechnology; Science	2012; 2014; 2015	Barretina; Klijn; The Gtex Consortium	C1orf198	A549; Calu-3; Huh-7; Lung tissue
mRNA expressed in cell lines and lung tissue	22460905; 25485619; 25954001	Nature; Nature Biotechnology; Science	2012; 2014; 2015	Barretina; Klijn; The Gtex Consortium	C1orf21	A549; Calu-3; Huh-7; Lung tissue
mRNA expressed in cell lines and lung tissue	22460905; 25485619; 25954001	Nature; Nature Biotechnology; Science	2012; 2014; 2015	Barretina; Klijn; The Gtex Consortium	C1orf210	A549; Calu-3; Huh-7; Lung tissue
mRNA expressed in cell lines and lung tissue	22460905; 25485619; 25954001	Nature; Nature Biotechnology; Science	2012; 2014; 2015	Barretina; Klijn; The Gtex Consortium	C1orf216	A549; Calu-3; Huh-7; Lung tissue
mRNA expressed in cell lines and lung tissue	22460905; 25485619; 25954001	Nature; Nature Biotechnology; Science	2012; 2014; 2015	Barretina; Klijn; The Gtex Consortium	C1orf226	A549; Calu-3; Huh-7; Lung tissue
mRNA expressed in cell lines and lung tissue	22460905; 25485619; 25954001	Nature; Nature Biotechnology; Science	2012; 2014; 2015	Barretina; Klijn; The Gtex Consortium	C1orf35	A549; Calu-3; Huh-7; Lung tissue
mRNA expressed in cell lines and lung tissue	22460905; 25485619; 25954001	Nature; Nature Biotechnology; Science	2012; 2014; 2015	Barretina; Klijn; The Gtex Consortium	C1orf43	A549; Calu-3; Huh-7; Lung tissue
mRNA expressed in cell lines and lung tissue	22460905; 25485619; 25954001	Nature; Nature Biotechnology; Science	2012; 2014; 2015	Barretina; Klijn; The Gtex Consortium	C1orf50	A549; Calu-3; Huh-7; Lung tissue
mRNA expressed in cell lines and lung tissue	22460905; 25485619; 25954001	Nature; Nature Biotechnology; Science	2012; 2014; 2015	Barretina; Klijn; The Gtex Consortium	C1orf52	A549; Calu-3; Huh-7; Lung tissue
mRNA expressed in cell lines and lung tissue	22460905; 25485619; 25954001	Nature; Nature Biotechnology; Science	2012; 2014; 2015	Barretina; Klijn; The Gtex Consortium	C1orf53	A549; Calu-3; Huh-7; Lung tissue
mRNA expressed in cell lines and lung tissue	22460905; 25485619; 25954001	Nature; Nature Biotechnology; Science	2012; 2014; 2015	Barretina; Klijn; The Gtex Consortium	C1orf54	A549; Calu-3; Huh-7; Lung tissue
mRNA expressed in cell lines and lung tissue	22460905; 25485619; 25954001	Nature; Nature Biotechnology; Science	2012; 2014; 2015	Barretina; Klijn; The Gtex Consortium	C1orf56	A549; Calu-3; Huh-7; Lung tissue
mRNA expressed in cell lines and lung tissue	22460905; 25485619; 25954001	Nature; Nature Biotechnology; Science	2012; 2014; 2015	Barretina; Klijn; The Gtex Consortium	C1orf61	A549; Calu-3; Huh-7; Lung tissue
mRNA expressed in cell lines and lung tissue	22460905; 25485619; 25954001	Nature; Nature Biotechnology; Science	2012; 2014; 2015	Barretina; Klijn; The Gtex Consortium	C1orf74	A549; Calu-3; Huh-7; Lung tissue
mRNA expressed in cell lines and lung tissue	22460905; 25485619; 25954001	Nature; Nature Biotechnology; Science	2012; 2014; 2015	Barretina; Klijn; The Gtex Consortium	C1QBP	A549; Calu-3; Huh-7; Lung tissue
mRNA expressed in cell lines and lung tissue	22460905; 25485619; 25954001	Nature; Nature Biotechnology; Science	2012; 2014; 2015	Barretina; Klijn; The Gtex Consortium	C1QL1	A549; Calu-3; Huh-7; Lung tissue
mRNA expressed in cell lines and lung tissue	22460905; 25485619; 25954001	Nature; Nature Biotechnology; Science	2012; 2014; 2015	Barretina; Klijn; The Gtex Consortium	C1QL3	A549; Calu-3; Huh-7; Lung tissue
mRNA expressed in cell lines and lung tissue	22460905; 25485619; 25954001	Nature; Nature Biotechnology; Science	2012; 2014; 2015	Barretina; Klijn; The Gtex Consortium	C1QTNF1	A549; Calu-3; Huh-7; Lung tissue
mRNA expressed in cell lines and lung tissue	22460905; 25485619; 25954001	Nature; Nature Biotechnology; Science	2012; 2014; 2015	Barretina; Klijn; The Gtex Consortium	C1QTNF12	A549; Calu-3; Huh-7; Lung tissue
mRNA expressed in cell lines and lung tissue	22460905; 25485619; 25954001	Nature; Nature Biotechnology; Science	2012; 2014; 2015	Barretina; Klijn; The Gtex Consortium	C1QTNF3	A549; Calu-3; Huh-7; Lung tissue
mRNA expressed in cell lines and lung tissue	22460905; 25485619; 25954001	Nature; Nature Biotechnology; Science	2012; 2014; 2015	Barretina; Klijn; The Gtex Consortium	C1QTNF6	A549; Calu-3; Huh-7; Lung tissue
mRNA expressed in cell lines and lung tissue	22460905; 25485619; 25954001	Nature; Nature Biotechnology; Science	2012; 2014; 2015	Barretina; Klijn; The Gtex Consortium	C1QTNF9B	A549; Calu-3; Huh-7; Lung tissue
mRNA expressed in cell lines and lung tissue	22460905; 25485619; 25954001	Nature; Nature Biotechnology; Science	2012; 2014; 2015	Barretina; Klijn; The Gtex Consortium	C1R	A549; Calu-3; Huh-7; Lung tissue
mRNA expressed in cell lines and lung tissue	22460905; 25485619; 25954001	Nature; Nature Biotechnology; Science	2012; 2014; 2015	Barretina; Klijn; The Gtex Consortium	C1RL	A549; Calu-3; Huh-7; Lung tissue
mRNA expressed in cell lines and lung tissue	22460905; 25485619; 25954001	Nature; Nature Biotechnology; Science	2012; 2014; 2015	Barretina; Klijn; The Gtex Consortium	C1S	A549; Calu-3; Huh-7; Lung tissue
mRNA expressed in cell lines and lung tissue	22460905; 25485619; 25954001	Nature; Nature Biotechnology; Science	2012; 2014; 2015	Barretina; Klijn; The Gtex Consortium	C2	A549; Calu-3; Huh-7; Lung tissue
mRNA expressed in cell lines and lung tissue	22460905; 25485619; 25954001	Nature; Nature Biotechnology; Science	2012; 2014; 2015	Barretina; Klijn; The Gtex Consortium	C20orf144	A549; Calu-3; Huh-7; Lung tissue
mRNA expressed in cell lines and lung tissue	22460905; 25485619; 25954001	Nature; Nature Biotechnology; Science	2012; 2014; 2015	Barretina; Klijn; The Gtex Consortium	C20orf194	A549; Calu-3; Huh-7; Lung tissue
mRNA expressed in cell lines and lung tissue	22460905; 25485619; 25954001	Nature; Nature Biotechnology; Science	2012; 2014; 2015	Barretina; Klijn; The Gtex Consortium	C20orf202	A549; Calu-3; Huh-7; Lung tissue
mRNA expressed in cell lines and lung tissue	22460905; 25485619; 25954001	Nature; Nature Biotechnology; Science	2012; 2014; 2015	Barretina; Klijn; The Gtex Consortium	C20orf204	A549; Calu-3; Huh-7; Lung tissue
mRNA expressed in cell lines and lung tissue	22460905; 25485619; 25954001	Nature; Nature Biotechnology; Science	2012; 2014; 2015	Barretina; Klijn; The Gtex Consortium	C20orf27	A549; Calu-3; Huh-7; Lung tissue
mRNA expressed in cell lines and lung tissue	22460905; 25485619; 25954001	Nature; Nature Biotechnology; Science	2012; 2014; 2015	Barretina; Klijn; The Gtex Consortium	C20orf96	A549; Calu-3; Huh-7; Lung tissue
mRNA expressed in cell lines and lung tissue	22460905; 25485619; 25954001	Nature; Nature Biotechnology; Science	2012; 2014; 2015	Barretina; Klijn; The Gtex Consortium	C21orf58	A549; Calu-3; Huh-7; Lung tissue
mRNA expressed in cell lines and lung tissue	22460905; 25485619; 25954001	Nature; Nature Biotechnology; Science	2012; 2014; 2015	Barretina; Klijn; The Gtex Consortium	C21orf62	A549; Calu-3; Huh-7; Lung tissue
mRNA expressed in cell lines and lung tissue	22460905; 25485619; 25954001	Nature; Nature Biotechnology; Science	2012; 2014; 2015	Barretina; Klijn; The Gtex Consortium	C21orf91	A549; Calu-3; Huh-7; Lung tissue
mRNA expressed in cell lines and lung tissue	22460905; 25485619; 25954001	Nature; Nature Biotechnology; Science	2012; 2014; 2015	Barretina; Klijn; The Gtex Consortium	C22orf15	A549; Calu-3; Huh-7; Lung tissue
mRNA expressed in cell lines and lung tissue	22460905; 25485619; 25954001	Nature; Nature Biotechnology; Science	2012; 2014; 2015	Barretina; Klijn; The Gtex Consortium	C22orf23	A549; Calu-3; Huh-7; Lung tissue
mRNA expressed in cell lines and lung tissue	22460905; 25485619; 25954001	Nature; Nature Biotechnology; Science	2012; 2014; 2015	Barretina; Klijn; The Gtex Consortium	C22orf39	A549; Calu-3; Huh-7; Lung tissue
mRNA expressed in cell lines and lung tissue	22460905; 25485619; 25954001	Nature; Nature Biotechnology; Science	2012; 2014; 2015	Barretina; Klijn; The Gtex Consortium	C22orf42	A549; Calu-3; Huh-7; Lung tissue
mRNA expressed in cell lines and lung tissue	22460905; 25485619; 25954001	Nature; Nature Biotechnology; Science	2012; 2014; 2015	Barretina; Klijn; The Gtex Consortium	C2CD2	A549; Calu-3; Huh-7; Lung tissue
mRNA expressed in cell lines and lung tissue	22460905; 25485619; 25954001	Nature; Nature Biotechnology; Science	2012; 2014; 2015	Barretina; Klijn; The Gtex Consortium	C2CD2L	A549; Calu-3; Huh-7; Lung tissue
mRNA expressed in cell lines and lung tissue	22460905; 25485619; 25954001	Nature; Nature Biotechnology; Science	2012; 2014; 2015	Barretina; Klijn; The Gtex Consortium	C2CD3	A549; Calu-3; Huh-7; Lung tissue
mRNA expressed in cell lines and lung tissue	22460905; 25485619; 25954001	Nature; Nature Biotechnology; Science	2012; 2014; 2015	Barretina; Klijn; The Gtex Consortium	C2CD4A	A549; Calu-3; Huh-7; Lung tissue
mRNA expressed in cell lines and lung tissue	22460905; 25485619; 25954001	Nature; Nature Biotechnology; Science	2012; 2014; 2015	Barretina; Klijn; The Gtex Consortium	C2CD4B	A549; Calu-3; Huh-7; Lung tissue
mRNA expressed in cell lines and lung tissue	22460905; 25485619; 25954001	Nature; Nature Biotechnology; Science	2012; 2014; 2015	Barretina; Klijn; The Gtex Consortium	C2CD4C	A549; Calu-3; Huh-7; Lung tissue
mRNA expressed in cell lines and lung tissue	22460905; 25485619; 25954001	Nature; Nature Biotechnology; Science	2012; 2014; 2015	Barretina; Klijn; The Gtex Consortium	C2CD4D	A549; Calu-3; Huh-7; Lung tissue
mRNA expressed in cell lines and lung tissue	22460905; 25485619; 25954001	Nature; Nature Biotechnology; Science	2012; 2014; 2015	Barretina; Klijn; The Gtex Consortium	C2CD5	A549; Calu-3; Huh-7; Lung tissue
mRNA expressed in cell lines and lung tissue	22460905; 25485619; 25954001	Nature; Nature Biotechnology; Science	2012; 2014; 2015	Barretina; Klijn; The Gtex Consortium	C2orf15	A549; Calu-3; Huh-7; Lung tissue
mRNA expressed in cell lines and lung tissue	22460905; 25485619; 25954001	Nature; Nature Biotechnology; Science	2012; 2014; 2015	Barretina; Klijn; The Gtex Consortium	C2orf16	A549; Calu-3; Huh-7; Lung tissue
mRNA expressed in cell lines and lung tissue	22460905; 25485619; 25954001	Nature; Nature Biotechnology; Science	2012; 2014; 2015	Barretina; Klijn; The Gtex Consortium	C2orf42	A549; Calu-3; Huh-7; Lung tissue
mRNA expressed in cell lines and lung tissue	22460905; 25485619; 25954001	Nature; Nature Biotechnology; Science	2012; 2014; 2015	Barretina; Klijn; The Gtex Consortium	C2orf49	A549; Calu-3; Huh-7; Lung tissue
mRNA expressed in cell lines and lung tissue	22460905; 25485619; 25954001	Nature; Nature Biotechnology; Science	2012; 2014; 2015	Barretina; Klijn; The Gtex Consortium	C2orf50	A549; Calu-3; Huh-7; Lung tissue
mRNA expressed in cell lines and lung tissue	22460905; 25485619; 25954001	Nature; Nature Biotechnology; Science	2012; 2014; 2015	Barretina; Klijn; The Gtex Consortium	C2orf68	A549; Calu-3; Huh-7; Lung tissue
mRNA expressed in cell lines and lung tissue	22460905; 25485619; 25954001	Nature; Nature Biotechnology; Science	2012; 2014; 2015	Barretina; Klijn; The Gtex Consortium	C2orf69	A549; Calu-3; Huh-7; Lung tissue
mRNA expressed in cell lines and lung tissue	22460905; 25485619; 25954001	Nature; Nature Biotechnology; Science	2012; 2014; 2015	Barretina; Klijn; The Gtex Consortium	C2orf72	A549; Calu-3; Huh-7; Lung tissue
mRNA expressed in cell lines and lung tissue	22460905; 25485619; 25954001	Nature; Nature Biotechnology; Science	2012; 2014; 2015	Barretina; Klijn; The Gtex Consortium	C2orf74	A549; Calu-3; Huh-7; Lung tissue
mRNA expressed in cell lines and lung tissue	22460905; 25485619; 25954001	Nature; Nature Biotechnology; Science	2012; 2014; 2015	Barretina; Klijn; The Gtex Consortium	C2orf76	A549; Calu-3; Huh-7; Lung tissue
mRNA expressed in cell lines and lung tissue	22460905; 25485619; 25954001	Nature; Nature Biotechnology; Science	2012; 2014; 2015	Barretina; Klijn; The Gtex Consortium	C2orf88	A549; Calu-3; Huh-7; Lung tissue
mRNA expressed in cell lines and lung tissue	22460905; 25485619; 25954001	Nature; Nature Biotechnology; Science	2012; 2014; 2015	Barretina; Klijn; The Gtex Consortium	C2orf92	A549; Calu-3; Huh-7; Lung tissue
mRNA expressed in cell lines and lung tissue	22460905; 25485619; 25954001	Nature; Nature Biotechnology; Science	2012; 2014; 2015	Barretina; Klijn; The Gtex Consortium	C3	A549; Calu-3; Huh-7; Lung tissue
mRNA expressed in cell lines and lung tissue	22460905; 25485619; 25954001	Nature; Nature Biotechnology; Science	2012; 2014; 2015	Barretina; Klijn; The Gtex Consortium	C3AR1	A549; Calu-3; Huh-7; Lung tissue
mRNA expressed in cell lines and lung tissue	22460905; 25485619; 25954001	Nature; Nature Biotechnology; Science	2012; 2014; 2015	Barretina; Klijn; The Gtex Consortium	C3orf14	A549; Calu-3; Huh-7; Lung tissue
mRNA expressed in cell lines and lung tissue	22460905; 25485619; 25954001	Nature; Nature Biotechnology; Science	2012; 2014; 2015	Barretina; Klijn; The Gtex Consortium	C3orf18	A549; Calu-3; Huh-7; Lung tissue
mRNA expressed in cell lines and lung tissue	22460905; 25485619; 25954001	Nature; Nature Biotechnology; Science	2012; 2014; 2015	Barretina; Klijn; The Gtex Consortium	C3orf20	A549; Calu-3; Huh-7; Lung tissue
mRNA expressed in cell lines and lung tissue	22460905; 25485619; 25954001	Nature; Nature Biotechnology; Science	2012; 2014; 2015	Barretina; Klijn; The Gtex Consortium	C3orf33	A549; Calu-3; Huh-7; Lung tissue
mRNA expressed in cell lines and lung tissue	22460905; 25485619; 25954001	Nature; Nature Biotechnology; Science	2012; 2014; 2015	Barretina; Klijn; The Gtex Consortium	C3orf38	A549; Calu-3; Huh-7; Lung tissue
mRNA expressed in cell lines and lung tissue	22460905; 25485619; 25954001	Nature; Nature Biotechnology; Science	2012; 2014; 2015	Barretina; Klijn; The Gtex Consortium	C3orf49	A549; Calu-3; Huh-7; Lung tissue
mRNA expressed in cell lines and lung tissue	22460905; 25485619; 25954001	Nature; Nature Biotechnology; Science	2012; 2014; 2015	Barretina; Klijn; The Gtex Consortium	C3orf52	A549; Calu-3; Huh-7; Lung tissue
mRNA expressed in cell lines and lung tissue	22460905; 25485619; 25954001	Nature; Nature Biotechnology; Science	2012; 2014; 2015	Barretina; Klijn; The Gtex Consortium	C3orf62	A549; Calu-3; Huh-7; Lung tissue
mRNA expressed in cell lines and lung tissue	22460905; 25485619; 25954001	Nature; Nature Biotechnology; Science	2012; 2014; 2015	Barretina; Klijn; The Gtex Consortium	C3orf70	A549; Calu-3; Huh-7; Lung tissue
mRNA expressed in cell lines and lung tissue	22460905; 25485619; 25954001	Nature; Nature Biotechnology; Science	2012; 2014; 2015	Barretina; Klijn; The Gtex Consortium	C3orf80	A549; Calu-3; Huh-7; Lung tissue
mRNA expressed in cell lines and lung tissue	22460905; 25485619; 25954001	Nature; Nature Biotechnology; Science	2012; 2014; 2015	Barretina; Klijn; The Gtex Consortium	C4A	A549; Calu-3; Huh-7; Lung tissue
mRNA expressed in cell lines and lung tissue	22460905; 25485619; 25954001	Nature; Nature Biotechnology; Science	2012; 2014; 2015	Barretina; Klijn; The Gtex Consortium	C4BPA	A549; Calu-3; Huh-7; Lung tissue
mRNA expressed in cell lines and lung tissue	22460905; 25485619; 25954001	Nature; Nature Biotechnology; Science	2012; 2014; 2015	Barretina; Klijn; The Gtex Consortium	C4BPB	A549; Calu-3; Huh-7; Lung tissue
mRNA expressed in cell lines and lung tissue	22460905; 25485619; 25954001	Nature; Nature Biotechnology; Science	2012; 2014; 2015	Barretina; Klijn; The Gtex Consortium	C4orf19	A549; Calu-3; Huh-7; Lung tissue
mRNA expressed in cell lines and lung tissue	22460905; 25485619; 25954001	Nature; Nature Biotechnology; Science	2012; 2014; 2015	Barretina; Klijn; The Gtex Consortium	C4orf3	A549; Calu-3; Huh-7; Lung tissue
mRNA expressed in cell lines and lung tissue	22460905; 25485619; 25954001	Nature; Nature Biotechnology; Science	2012; 2014; 2015	Barretina; Klijn; The Gtex Consortium	C4orf33	A549; Calu-3; Huh-7; Lung tissue
mRNA expressed in cell lines and lung tissue	22460905; 25485619; 25954001	Nature; Nature Biotechnology; Science	2012; 2014; 2015	Barretina; Klijn; The Gtex Consortium	C4orf36	A549; Calu-3; Huh-7; Lung tissue
mRNA expressed in cell lines and lung tissue	22460905; 25485619; 25954001	Nature; Nature Biotechnology; Science	2012; 2014; 2015	Barretina; Klijn; The Gtex Consortium	C4orf46	A549; Calu-3; Huh-7; Lung tissue
mRNA expressed in cell lines and lung tissue	22460905; 25485619; 25954001	Nature; Nature Biotechnology; Science	2012; 2014; 2015	Barretina; Klijn; The Gtex Consortium	C4orf47	A549; Calu-3; Huh-7; Lung tissue
mRNA expressed in cell lines and lung tissue	22460905; 25485619; 25954001	Nature; Nature Biotechnology; Science	2012; 2014; 2015	Barretina; Klijn; The Gtex Consortium	C4orf48	A549; Calu-3; Huh-7; Lung tissue
mRNA expressed in cell lines and lung tissue	22460905; 25485619; 25954001	Nature; Nature Biotechnology; Science	2012; 2014; 2015	Barretina; Klijn; The Gtex Consortium	C5	A549; Calu-3; Huh-7; Lung tissue
mRNA expressed in cell lines and lung tissue	22460905; 25485619; 25954001	Nature; Nature Biotechnology; Science	2012; 2014; 2015	Barretina; Klijn; The Gtex Consortium	C5AR1	A549; Calu-3; Huh-7; Lung tissue
mRNA expressed in cell lines and lung tissue	22460905; 25485619; 25954001	Nature; Nature Biotechnology; Science	2012; 2014; 2015	Barretina; Klijn; The Gtex Consortium	C5AR2	A549; Calu-3; Huh-7; Lung tissue
mRNA expressed in cell lines and lung tissue	22460905; 25485619; 25954001	Nature; Nature Biotechnology; Science	2012; 2014; 2015	Barretina; Klijn; The Gtex Consortium	C5orf15	A549; Calu-3; Huh-7; Lung tissue
mRNA expressed in cell lines and lung tissue	22460905; 25485619; 25954001	Nature; Nature Biotechnology; Science	2012; 2014; 2015	Barretina; Klijn; The Gtex Consortium	C5orf22	A549; Calu-3; Huh-7; Lung tissue
mRNA expressed in cell lines and lung tissue	22460905; 25485619; 25954001	Nature; Nature Biotechnology; Science	2012; 2014; 2015	Barretina; Klijn; The Gtex Consortium	C5orf24	A549; Calu-3; Huh-7; Lung tissue
mRNA expressed in cell lines and lung tissue	22460905; 25485619; 25954001	Nature; Nature Biotechnology; Science	2012; 2014; 2015	Barretina; Klijn; The Gtex Consortium	C5orf34	A549; Calu-3; Huh-7; Lung tissue
mRNA expressed in cell lines and lung tissue	22460905; 25485619; 25954001	Nature; Nature Biotechnology; Science	2012; 2014; 2015	Barretina; Klijn; The Gtex Consortium	C5orf49	A549; Calu-3; Huh-7; Lung tissue
mRNA expressed in cell lines and lung tissue	22460905; 25485619; 25954001	Nature; Nature Biotechnology; Science	2012; 2014; 2015	Barretina; Klijn; The Gtex Consortium	C5orf51	A549; Calu-3; Huh-7; Lung tissue
mRNA expressed in cell lines and lung tissue	22460905; 25485619; 25954001	Nature; Nature Biotechnology; Science	2012; 2014; 2015	Barretina; Klijn; The Gtex Consortium	C5orf63	A549; Calu-3; Huh-7; Lung tissue
mRNA expressed in cell lines and lung tissue	22460905; 25485619; 25954001	Nature; Nature Biotechnology; Science	2012; 2014; 2015	Barretina; Klijn; The Gtex Consortium	C6orf120	A549; Calu-3; Huh-7; Lung tissue
mRNA expressed in cell lines and lung tissue	22460905; 25485619; 25954001	Nature; Nature Biotechnology; Science	2012; 2014; 2015	Barretina; Klijn; The Gtex Consortium	C6orf132	A549; Calu-3; Huh-7; Lung tissue
mRNA expressed in cell lines and lung tissue	22460905; 25485619; 25954001	Nature; Nature Biotechnology; Science	2012; 2014; 2015	Barretina; Klijn; The Gtex Consortium	C6orf136	A549; Calu-3; Huh-7; Lung tissue
mRNA expressed in cell lines and lung tissue	22460905; 25485619; 25954001	Nature; Nature Biotechnology; Science	2012; 2014; 2015	Barretina; Klijn; The Gtex Consortium	C6orf141	A549; Calu-3; Huh-7; Lung tissue
mRNA expressed in cell lines and lung tissue	22460905; 25485619; 25954001	Nature; Nature Biotechnology; Science	2012; 2014; 2015	Barretina; Klijn; The Gtex Consortium	C6orf163	A549; Calu-3; Huh-7; Lung tissue
mRNA expressed in cell lines and lung tissue	22460905; 25485619; 25954001	Nature; Nature Biotechnology; Science	2012; 2014; 2015	Barretina; Klijn; The Gtex Consortium	C6orf201	A549; Calu-3; Huh-7; Lung tissue
mRNA expressed in cell lines and lung tissue	22460905; 25485619; 25954001	Nature; Nature Biotechnology; Science	2012; 2014; 2015	Barretina; Klijn; The Gtex Consortium	C6orf223	A549; Calu-3; Huh-7; Lung tissue
mRNA expressed in cell lines and lung tissue	22460905; 25485619; 25954001	Nature; Nature Biotechnology; Science	2012; 2014; 2015	Barretina; Klijn; The Gtex Consortium	C6orf226	A549; Calu-3; Huh-7; Lung tissue
mRNA expressed in cell lines and lung tissue	22460905; 25485619; 25954001	Nature; Nature Biotechnology; Science	2012; 2014; 2015	Barretina; Klijn; The Gtex Consortium	C6orf47	A549; Calu-3; Huh-7; Lung tissue
mRNA expressed in cell lines and lung tissue	22460905; 25485619; 25954001	Nature; Nature Biotechnology; Science	2012; 2014; 2015	Barretina; Klijn; The Gtex Consortium	C6orf52	A549; Calu-3; Huh-7; Lung tissue
mRNA expressed in cell lines and lung tissue	22460905; 25485619; 25954001	Nature; Nature Biotechnology; Science	2012; 2014; 2015	Barretina; Klijn; The Gtex Consortium	C6orf58	A549; Calu-3; Huh-7; Lung tissue
mRNA expressed in cell lines and lung tissue	22460905; 25485619; 25954001	Nature; Nature Biotechnology; Science	2012; 2014; 2015	Barretina; Klijn; The Gtex Consortium	C6orf62	A549; Calu-3; Huh-7; Lung tissue
mRNA expressed in cell lines and lung tissue	22460905; 25485619; 25954001	Nature; Nature Biotechnology; Science	2012; 2014; 2015	Barretina; Klijn; The Gtex Consortium	C6orf89	A549; Calu-3; Huh-7; Lung tissue
mRNA expressed in cell lines and lung tissue	22460905; 25485619; 25954001	Nature; Nature Biotechnology; Science	2012; 2014; 2015	Barretina; Klijn; The Gtex Consortium	C7orf25	A549; Calu-3; Huh-7; Lung tissue
mRNA expressed in cell lines and lung tissue	22460905; 25485619; 25954001	Nature; Nature Biotechnology; Science	2012; 2014; 2015	Barretina; Klijn; The Gtex Consortium	C7orf26	A549; Calu-3; Huh-7; Lung tissue
mRNA expressed in cell lines and lung tissue	22460905; 25485619; 25954001	Nature; Nature Biotechnology; Science	2012; 2014; 2015	Barretina; Klijn; The Gtex Consortium	C7orf31	A549; Calu-3; Huh-7; Lung tissue
mRNA expressed in cell lines and lung tissue	22460905; 25485619; 25954001	Nature; Nature Biotechnology; Science	2012; 2014; 2015	Barretina; Klijn; The Gtex Consortium	C7orf50	A549; Calu-3; Huh-7; Lung tissue
mRNA expressed in cell lines and lung tissue	22460905; 25485619; 25954001	Nature; Nature Biotechnology; Science	2012; 2014; 2015	Barretina; Klijn; The Gtex Consortium	C7orf61	A549; Calu-3; Huh-7; Lung tissue
mRNA expressed in cell lines and lung tissue	22460905; 25485619; 25954001	Nature; Nature Biotechnology; Science	2012; 2014; 2015	Barretina; Klijn; The Gtex Consortium	C8G	A549; Calu-3; Huh-7; Lung tissue
mRNA expressed in cell lines and lung tissue	22460905; 25485619; 25954001	Nature; Nature Biotechnology; Science	2012; 2014; 2015	Barretina; Klijn; The Gtex Consortium	C8orf33	A549; Calu-3; Huh-7; Lung tissue
mRNA expressed in cell lines and lung tissue	22460905; 25485619; 25954001	Nature; Nature Biotechnology; Science	2012; 2014; 2015	Barretina; Klijn; The Gtex Consortium	C8orf37	A549; Calu-3; Huh-7; Lung tissue
mRNA expressed in cell lines and lung tissue	22460905; 25485619; 25954001	Nature; Nature Biotechnology; Science	2012; 2014; 2015	Barretina; Klijn; The Gtex Consortium	C8orf58	A549; Calu-3; Huh-7; Lung tissue
mRNA expressed in cell lines and lung tissue	22460905; 25485619; 25954001	Nature; Nature Biotechnology; Science	2012; 2014; 2015	Barretina; Klijn; The Gtex Consortium	C8orf76	A549; Calu-3; Huh-7; Lung tissue
mRNA expressed in cell lines and lung tissue	22460905; 25485619; 25954001	Nature; Nature Biotechnology; Science	2012; 2014; 2015	Barretina; Klijn; The Gtex Consortium	C8orf82	A549; Calu-3; Huh-7; Lung tissue
mRNA expressed in cell lines and lung tissue	22460905; 25485619; 25954001	Nature; Nature Biotechnology; Science	2012; 2014; 2015	Barretina; Klijn; The Gtex Consortium	C8orf88	A549; Calu-3; Huh-7; Lung tissue
mRNA expressed in cell lines and lung tissue	22460905; 25485619; 25954001	Nature; Nature Biotechnology; Science	2012; 2014; 2015	Barretina; Klijn; The Gtex Consortium	C9orf116	A549; Calu-3; Huh-7; Lung tissue
mRNA expressed in cell lines and lung tissue	22460905; 25485619; 25954001	Nature; Nature Biotechnology; Science	2012; 2014; 2015	Barretina; Klijn; The Gtex Consortium	C9orf131	A549; Calu-3; Huh-7; Lung tissue
mRNA expressed in cell lines and lung tissue	22460905; 25485619; 25954001	Nature; Nature Biotechnology; Science	2012; 2014; 2015	Barretina; Klijn; The Gtex Consortium	C9orf135	A549; Calu-3; Huh-7; Lung tissue
mRNA expressed in cell lines and lung tissue	22460905; 25485619; 25954001	Nature; Nature Biotechnology; Science	2012; 2014; 2015	Barretina; Klijn; The Gtex Consortium	C9orf152	A549; Calu-3; Huh-7; Lung tissue
mRNA expressed in cell lines and lung tissue	22460905; 25485619; 25954001	Nature; Nature Biotechnology; Science	2012; 2014; 2015	Barretina; Klijn; The Gtex Consortium	C9orf153	A549; Calu-3; Huh-7; Lung tissue
mRNA expressed in cell lines and lung tissue	22460905; 25485619; 25954001	Nature; Nature Biotechnology; Science	2012; 2014; 2015	Barretina; Klijn; The Gtex Consortium	C9orf16	A549; Calu-3; Huh-7; Lung tissue
mRNA expressed in cell lines and lung tissue	22460905; 25485619; 25954001	Nature; Nature Biotechnology; Science	2012; 2014; 2015	Barretina; Klijn; The Gtex Consortium	C9orf24	A549; Calu-3; Huh-7; Lung tissue
mRNA expressed in cell lines and lung tissue	22460905; 25485619; 25954001	Nature; Nature Biotechnology; Science	2012; 2014; 2015	Barretina; Klijn; The Gtex Consortium	C9orf40	A549; Calu-3; Huh-7; Lung tissue
mRNA expressed in cell lines and lung tissue	22460905; 25485619; 25954001	Nature; Nature Biotechnology; Science	2012; 2014; 2015	Barretina; Klijn; The Gtex Consortium	C9orf43	A549; Calu-3; Huh-7; Lung tissue
mRNA expressed in cell lines and lung tissue	22460905; 25485619; 25954001	Nature; Nature Biotechnology; Science	2012; 2014; 2015	Barretina; Klijn; The Gtex Consortium	C9orf50	A549; Calu-3; Huh-7; Lung tissue
mRNA expressed in cell lines and lung tissue	22460905; 25485619; 25954001	Nature; Nature Biotechnology; Science	2012; 2014; 2015	Barretina; Klijn; The Gtex Consortium	C9orf64	A549; Calu-3; Huh-7; Lung tissue
mRNA expressed in cell lines and lung tissue	22460905; 25485619; 25954001	Nature; Nature Biotechnology; Science	2012; 2014; 2015	Barretina; Klijn; The Gtex Consortium	C9orf72	A549; Calu-3; Huh-7; Lung tissue
mRNA expressed in cell lines and lung tissue	22460905; 25485619; 25954001	Nature; Nature Biotechnology; Science	2012; 2014; 2015	Barretina; Klijn; The Gtex Consortium	C9orf78	A549; Calu-3; Huh-7; Lung tissue
mRNA expressed in cell lines and lung tissue	22460905; 25485619; 25954001	Nature; Nature Biotechnology; Science	2012; 2014; 2015	Barretina; Klijn; The Gtex Consortium	C9orf85	A549; Calu-3; Huh-7; Lung tissue
mRNA expressed in cell lines and lung tissue	22460905; 25485619; 25954001	Nature; Nature Biotechnology; Science	2012; 2014; 2015	Barretina; Klijn; The Gtex Consortium	CA11	A549; Calu-3; Huh-7; Lung tissue
mRNA expressed in cell lines and lung tissue	22460905; 25485619; 25954001	Nature; Nature Biotechnology; Science	2012; 2014; 2015	Barretina; Klijn; The Gtex Consortium	CA12	A549; Calu-3; Huh-7; Lung tissue
mRNA expressed in cell lines and lung tissue	22460905; 25485619; 25954001	Nature; Nature Biotechnology; Science	2012; 2014; 2015	Barretina; Klijn; The Gtex Consortium	CA13	A549; Calu-3; Huh-7; Lung tissue
mRNA expressed in cell lines and lung tissue	22460905; 25485619; 25954001	Nature; Nature Biotechnology; Science	2012; 2014; 2015	Barretina; Klijn; The Gtex Consortium	CA14	A549; Calu-3; Huh-7; Lung tissue
mRNA expressed in cell lines and lung tissue	22460905; 25485619; 25954001	Nature; Nature Biotechnology; Science	2012; 2014; 2015	Barretina; Klijn; The Gtex Consortium	CA2	A549; Calu-3; Huh-7; Lung tissue
mRNA expressed in cell lines and lung tissue	22460905; 25485619; 25954001	Nature; Nature Biotechnology; Science	2012; 2014; 2015	Barretina; Klijn; The Gtex Consortium	CA4	A549; Calu-3; Huh-7; Lung tissue
mRNA expressed in cell lines and lung tissue	22460905; 25485619; 25954001	Nature; Nature Biotechnology; Science	2012; 2014; 2015	Barretina; Klijn; The Gtex Consortium	CA5A	A549; Calu-3; Huh-7; Lung tissue
mRNA expressed in cell lines and lung tissue	22460905; 25485619; 25954001	Nature; Nature Biotechnology; Science	2012; 2014; 2015	Barretina; Klijn; The Gtex Consortium	CA5B	A549; Calu-3; Huh-7; Lung tissue
mRNA expressed in cell lines and lung tissue	22460905; 25485619; 25954001	Nature; Nature Biotechnology; Science	2012; 2014; 2015	Barretina; Klijn; The Gtex Consortium	CA8	A549; Calu-3; Huh-7; Lung tissue
mRNA expressed in cell lines and lung tissue	22460905; 25485619; 25954001	Nature; Nature Biotechnology; Science	2012; 2014; 2015	Barretina; Klijn; The Gtex Consortium	CA9	A549; Calu-3; Huh-7; Lung tissue
mRNA expressed in cell lines and lung tissue	22460905; 25485619; 25954001	Nature; Nature Biotechnology; Science	2012; 2014; 2015	Barretina; Klijn; The Gtex Consortium	CAAP1	A549; Calu-3; Huh-7; Lung tissue
mRNA expressed in cell lines and lung tissue	22460905; 25485619; 25954001	Nature; Nature Biotechnology; Science	2012; 2014; 2015	Barretina; Klijn; The Gtex Consortium	CAB39	A549; Calu-3; Huh-7; Lung tissue
mRNA expressed in cell lines and lung tissue	22460905; 25485619; 25954001	Nature; Nature Biotechnology; Science	2012; 2014; 2015	Barretina; Klijn; The Gtex Consortium	CAB39L	A549; Calu-3; Huh-7; Lung tissue
mRNA expressed in cell lines and lung tissue	22460905; 25485619; 25954001	Nature; Nature Biotechnology; Science	2012; 2014; 2015	Barretina; Klijn; The Gtex Consortium	CABCOCO1	A549; Calu-3; Huh-7; Lung tissue
mRNA expressed in cell lines and lung tissue	22460905; 25485619; 25954001	Nature; Nature Biotechnology; Science	2012; 2014; 2015	Barretina; Klijn; The Gtex Consortium	CABIN1	A549; Calu-3; Huh-7; Lung tissue
mRNA expressed in cell lines and lung tissue	22460905; 25485619; 25954001	Nature; Nature Biotechnology; Science	2012; 2014; 2015	Barretina; Klijn; The Gtex Consortium	CABLES1	A549; Calu-3; Huh-7; Lung tissue
mRNA expressed in cell lines and lung tissue	22460905; 25485619; 25954001	Nature; Nature Biotechnology; Science	2012; 2014; 2015	Barretina; Klijn; The Gtex Consortium	CABLES2	A549; Calu-3; Huh-7; Lung tissue
mRNA expressed in cell lines and lung tissue	22460905; 25485619; 25954001	Nature; Nature Biotechnology; Science	2012; 2014; 2015	Barretina; Klijn; The Gtex Consortium	CABP7	A549; Calu-3; Huh-7; Lung tissue
mRNA expressed in cell lines and lung tissue	22460905; 25485619; 25954001	Nature; Nature Biotechnology; Science	2012; 2014; 2015	Barretina; Klijn; The Gtex Consortium	CABYR	A549; Calu-3; Huh-7; Lung tissue
mRNA expressed in cell lines and lung tissue	22460905; 25485619; 25954001	Nature; Nature Biotechnology; Science	2012; 2014; 2015	Barretina; Klijn; The Gtex Consortium	CACFD1	A549; Calu-3; Huh-7; Lung tissue
mRNA expressed in cell lines and lung tissue	22460905; 25485619; 25954001	Nature; Nature Biotechnology; Science	2012; 2014; 2015	Barretina; Klijn; The Gtex Consortium	CACHD1	A549; Calu-3; Huh-7; Lung tissue
mRNA expressed in cell lines and lung tissue	22460905; 25485619; 25954001	Nature; Nature Biotechnology; Science	2012; 2014; 2015	Barretina; Klijn; The Gtex Consortium	CACNA1D	A549; Calu-3; Huh-7; Lung tissue
mRNA expressed in cell lines and lung tissue	22460905; 25485619; 25954001	Nature; Nature Biotechnology; Science	2012; 2014; 2015	Barretina; Klijn; The Gtex Consortium	CACNA1G	A549; Calu-3; Huh-7; Lung tissue
mRNA expressed in cell lines and lung tissue	22460905; 25485619; 25954001	Nature; Nature Biotechnology; Science	2012; 2014; 2015	Barretina; Klijn; The Gtex Consortium	CACNA1H	A549; Calu-3; Huh-7; Lung tissue
mRNA expressed in cell lines and lung tissue	22460905; 25485619; 25954001	Nature; Nature Biotechnology; Science	2012; 2014; 2015	Barretina; Klijn; The Gtex Consortium	CACNA2D1	A549; Calu-3; Huh-7; Lung tissue
mRNA expressed in cell lines and lung tissue	22460905; 25485619; 25954001	Nature; Nature Biotechnology; Science	2012; 2014; 2015	Barretina; Klijn; The Gtex Consortium	CACNA2D2	A549; Calu-3; Huh-7; Lung tissue
mRNA expressed in cell lines and lung tissue	22460905; 25485619; 25954001	Nature; Nature Biotechnology; Science	2012; 2014; 2015	Barretina; Klijn; The Gtex Consortium	CACNB1	A549; Calu-3; Huh-7; Lung tissue
mRNA expressed in cell lines and lung tissue	22460905; 25485619; 25954001	Nature; Nature Biotechnology; Science	2012; 2014; 2015	Barretina; Klijn; The Gtex Consortium	CACNB2	A549; Calu-3; Huh-7; Lung tissue
mRNA expressed in cell lines and lung tissue	22460905; 25485619; 25954001	Nature; Nature Biotechnology; Science	2012; 2014; 2015	Barretina; Klijn; The Gtex Consortium	CACNB3	A549; Calu-3; Huh-7; Lung tissue
mRNA expressed in cell lines and lung tissue	22460905; 25485619; 25954001	Nature; Nature Biotechnology; Science	2012; 2014; 2015	Barretina; Klijn; The Gtex Consortium	CACNB4	A549; Calu-3; Huh-7; Lung tissue
mRNA expressed in cell lines and lung tissue	22460905; 25485619; 25954001	Nature; Nature Biotechnology; Science	2012; 2014; 2015	Barretina; Klijn; The Gtex Consortium	CACNG1	A549; Calu-3; Huh-7; Lung tissue
mRNA expressed in cell lines and lung tissue	22460905; 25485619; 25954001	Nature; Nature Biotechnology; Science	2012; 2014; 2015	Barretina; Klijn; The Gtex Consortium	CACNG4	A549; Calu-3; Huh-7; Lung tissue
mRNA expressed in cell lines and lung tissue	22460905; 25485619; 25954001	Nature; Nature Biotechnology; Science	2012; 2014; 2015	Barretina; Klijn; The Gtex Consortium	CACNG8	A549; Calu-3; Huh-7; Lung tissue
mRNA expressed in cell lines and lung tissue	22460905; 25485619; 25954001	Nature; Nature Biotechnology; Science	2012; 2014; 2015	Barretina; Klijn; The Gtex Consortium	CACTIN	A549; Calu-3; Huh-7; Lung tissue
mRNA expressed in cell lines and lung tissue	22460905; 25485619; 25954001	Nature; Nature Biotechnology; Science	2012; 2014; 2015	Barretina; Klijn; The Gtex Consortium	CACUL1	A549; Calu-3; Huh-7; Lung tissue
mRNA expressed in cell lines and lung tissue	22460905; 25485619; 25954001	Nature; Nature Biotechnology; Science	2012; 2014; 2015	Barretina; Klijn; The Gtex Consortium	CACYBP	A549; Calu-3; Huh-7; Lung tissue
mRNA expressed in cell lines and lung tissue	22460905; 25485619; 25954001	Nature; Nature Biotechnology; Science	2012; 2014; 2015	Barretina; Klijn; The Gtex Consortium	CAD	A549; Calu-3; Huh-7; Lung tissue
mRNA expressed in cell lines and lung tissue	22460905; 25485619; 25954001	Nature; Nature Biotechnology; Science	2012; 2014; 2015	Barretina; Klijn; The Gtex Consortium	CADM1	A549; Calu-3; Huh-7; Lung tissue
mRNA expressed in cell lines and lung tissue	22460905; 25485619; 25954001	Nature; Nature Biotechnology; Science	2012; 2014; 2015	Barretina; Klijn; The Gtex Consortium	CADM4	A549; Calu-3; Huh-7; Lung tissue
mRNA expressed in cell lines and lung tissue	22460905; 25485619; 25954001	Nature; Nature Biotechnology; Science	2012; 2014; 2015	Barretina; Klijn; The Gtex Consortium	CADPS2	A549; Calu-3; Huh-7; Lung tissue
mRNA expressed in cell lines and lung tissue	22460905; 25485619; 25954001	Nature; Nature Biotechnology; Science	2012; 2014; 2015	Barretina; Klijn; The Gtex Consortium	CALB1	A549; Calu-3; Huh-7; Lung tissue
mRNA expressed in cell lines and lung tissue	22460905; 25485619; 25954001	Nature; Nature Biotechnology; Science	2012; 2014; 2015	Barretina; Klijn; The Gtex Consortium	CALB2	A549; Calu-3; Huh-7; Lung tissue
mRNA expressed in cell lines and lung tissue	22460905; 25485619; 25954001	Nature; Nature Biotechnology; Science	2012; 2014; 2015	Barretina; Klijn; The Gtex Consortium	CALCB	A549; Calu-3; Huh-7; Lung tissue
mRNA expressed in cell lines and lung tissue	22460905; 25485619; 25954001	Nature; Nature Biotechnology; Science	2012; 2014; 2015	Barretina; Klijn; The Gtex Consortium	CALCOCO1	A549; Calu-3; Huh-7; Lung tissue
mRNA expressed in cell lines and lung tissue	22460905; 25485619; 25954001	Nature; Nature Biotechnology; Science	2012; 2014; 2015	Barretina; Klijn; The Gtex Consortium	CALCOCO2	A549; Calu-3; Huh-7; Lung tissue
mRNA expressed in cell lines and lung tissue	22460905; 25485619; 25954001	Nature; Nature Biotechnology; Science	2012; 2014; 2015	Barretina; Klijn; The Gtex Consortium	CALCRL	A549; Calu-3; Huh-7; Lung tissue
mRNA expressed in cell lines and lung tissue	22460905; 25485619; 25954001	Nature; Nature Biotechnology; Science	2012; 2014; 2015	Barretina; Klijn; The Gtex Consortium	CALD1	A549; Calu-3; Huh-7; Lung tissue
mRNA expressed in cell lines and lung tissue	22460905; 25485619; 25954001	Nature; Nature Biotechnology; Science	2012; 2014; 2015	Barretina; Klijn; The Gtex Consortium	CALHM2	A549; Calu-3; Huh-7; Lung tissue
mRNA expressed in cell lines and lung tissue	22460905; 25485619; 25954001	Nature; Nature Biotechnology; Science	2012; 2014; 2015	Barretina; Klijn; The Gtex Consortium	CALHM3	A549; Calu-3; Huh-7; Lung tissue
mRNA expressed in cell lines and lung tissue	22460905; 25485619; 25954001	Nature; Nature Biotechnology; Science	2012; 2014; 2015	Barretina; Klijn; The Gtex Consortium	CALHM5	A549; Calu-3; Huh-7; Lung tissue
mRNA expressed in cell lines and lung tissue	22460905; 25485619; 25954001	Nature; Nature Biotechnology; Science	2012; 2014; 2015	Barretina; Klijn; The Gtex Consortium	CALHM6	A549; Calu-3; Huh-7; Lung tissue
mRNA expressed in cell lines and lung tissue	22460905; 25485619; 25954001	Nature; Nature Biotechnology; Science	2012; 2014; 2015	Barretina; Klijn; The Gtex Consortium	CALM1	A549; Calu-3; Huh-7; Lung tissue
mRNA expressed in cell lines and lung tissue	22460905; 25485619; 25954001	Nature; Nature Biotechnology; Science	2012; 2014; 2015	Barretina; Klijn; The Gtex Consortium	CALM2	A549; Calu-3; Huh-7; Lung tissue
mRNA expressed in cell lines and lung tissue	22460905; 25485619; 25954001	Nature; Nature Biotechnology; Science	2012; 2014; 2015	Barretina; Klijn; The Gtex Consortium	CALM3	A549; Calu-3; Huh-7; Lung tissue
mRNA expressed in cell lines and lung tissue	22460905; 25485619; 25954001	Nature; Nature Biotechnology; Science	2012; 2014; 2015	Barretina; Klijn; The Gtex Consortium	CALML4	A549; Calu-3; Huh-7; Lung tissue
mRNA expressed in cell lines and lung tissue	22460905; 25485619; 25954001	Nature; Nature Biotechnology; Science	2012; 2014; 2015	Barretina; Klijn; The Gtex Consortium	CALML6	A549; Calu-3; Huh-7; Lung tissue
mRNA expressed in cell lines and lung tissue	22460905; 25485619; 25954001	Nature; Nature Biotechnology; Science	2012; 2014; 2015	Barretina; Klijn; The Gtex Consortium	CALR	A549; Calu-3; Huh-7; Lung tissue
mRNA expressed in cell lines and lung tissue	22460905; 25485619; 25954001	Nature; Nature Biotechnology; Science	2012; 2014; 2015	Barretina; Klijn; The Gtex Consortium	CALU	A549; Calu-3; Huh-7; Lung tissue
mRNA expressed in cell lines and lung tissue	22460905; 25485619; 25954001	Nature; Nature Biotechnology; Science	2012; 2014; 2015	Barretina; Klijn; The Gtex Consortium	CALY	A549; Calu-3; Huh-7; Lung tissue
mRNA expressed in cell lines and lung tissue	22460905; 25485619; 25954001	Nature; Nature Biotechnology; Science	2012; 2014; 2015	Barretina; Klijn; The Gtex Consortium	CAMK1	A549; Calu-3; Huh-7; Lung tissue
mRNA expressed in cell lines and lung tissue	22460905; 25485619; 25954001	Nature; Nature Biotechnology; Science	2012; 2014; 2015	Barretina; Klijn; The Gtex Consortium	CAMK1D	A549; Calu-3; Huh-7; Lung tissue
mRNA expressed in cell lines and lung tissue	22460905; 25485619; 25954001	Nature; Nature Biotechnology; Science	2012; 2014; 2015	Barretina; Klijn; The Gtex Consortium	CAMK2B	A549; Calu-3; Huh-7; Lung tissue
mRNA expressed in cell lines and lung tissue	22460905; 25485619; 25954001	Nature; Nature Biotechnology; Science	2012; 2014; 2015	Barretina; Klijn; The Gtex Consortium	CAMK2D	A549; Calu-3; Huh-7; Lung tissue
mRNA expressed in cell lines and lung tissue	22460905; 25485619; 25954001	Nature; Nature Biotechnology; Science	2012; 2014; 2015	Barretina; Klijn; The Gtex Consortium	CAMK2G	A549; Calu-3; Huh-7; Lung tissue
mRNA expressed in cell lines and lung tissue	22460905; 25485619; 25954001	Nature; Nature Biotechnology; Science	2012; 2014; 2015	Barretina; Klijn; The Gtex Consortium	CAMK2N1	A549; Calu-3; Huh-7; Lung tissue
mRNA expressed in cell lines and lung tissue	22460905; 25485619; 25954001	Nature; Nature Biotechnology; Science	2012; 2014; 2015	Barretina; Klijn; The Gtex Consortium	CAMK2N2	A549; Calu-3; Huh-7; Lung tissue
mRNA expressed in cell lines and lung tissue	22460905; 25485619; 25954001	Nature; Nature Biotechnology; Science	2012; 2014; 2015	Barretina; Klijn; The Gtex Consortium	CAMKK1	A549; Calu-3; Huh-7; Lung tissue
mRNA expressed in cell lines and lung tissue	22460905; 25485619; 25954001	Nature; Nature Biotechnology; Science	2012; 2014; 2015	Barretina; Klijn; The Gtex Consortium	CAMKK2	A549; Calu-3; Huh-7; Lung tissue
mRNA expressed in cell lines and lung tissue	22460905; 25485619; 25954001	Nature; Nature Biotechnology; Science	2012; 2014; 2015	Barretina; Klijn; The Gtex Consortium	CAMKMT	A549; Calu-3; Huh-7; Lung tissue
mRNA expressed in cell lines and lung tissue	22460905; 25485619; 25954001	Nature; Nature Biotechnology; Science	2012; 2014; 2015	Barretina; Klijn; The Gtex Consortium	CAMKV	A549; Calu-3; Huh-7; Lung tissue
mRNA expressed in cell lines and lung tissue	22460905; 25485619; 25954001	Nature; Nature Biotechnology; Science	2012; 2014; 2015	Barretina; Klijn; The Gtex Consortium	CAMLG	A549; Calu-3; Huh-7; Lung tissue
mRNA expressed in cell lines and lung tissue	22460905; 25485619; 25954001	Nature; Nature Biotechnology; Science	2012; 2014; 2015	Barretina; Klijn; The Gtex Consortium	CAMSAP1	A549; Calu-3; Huh-7; Lung tissue
mRNA expressed in cell lines and lung tissue	22460905; 25485619; 25954001	Nature; Nature Biotechnology; Science	2012; 2014; 2015	Barretina; Klijn; The Gtex Consortium	CAMSAP2	A549; Calu-3; Huh-7; Lung tissue
mRNA expressed in cell lines and lung tissue	22460905; 25485619; 25954001	Nature; Nature Biotechnology; Science	2012; 2014; 2015	Barretina; Klijn; The Gtex Consortium	CAMSAP3	A549; Calu-3; Huh-7; Lung tissue
mRNA expressed in cell lines and lung tissue	22460905; 25485619; 25954001	Nature; Nature Biotechnology; Science	2012; 2014; 2015	Barretina; Klijn; The Gtex Consortium	CAMTA1	A549; Calu-3; Huh-7; Lung tissue
mRNA expressed in cell lines and lung tissue	22460905; 25485619; 25954001	Nature; Nature Biotechnology; Science	2012; 2014; 2015	Barretina; Klijn; The Gtex Consortium	CAMTA2	A549; Calu-3; Huh-7; Lung tissue
mRNA expressed in cell lines and lung tissue	22460905; 25485619; 25954001	Nature; Nature Biotechnology; Science	2012; 2014; 2015	Barretina; Klijn; The Gtex Consortium	CAND1	A549; Calu-3; Huh-7; Lung tissue
mRNA expressed in cell lines and lung tissue	22460905; 25485619; 25954001	Nature; Nature Biotechnology; Science	2012; 2014; 2015	Barretina; Klijn; The Gtex Consortium	CAND2	A549; Calu-3; Huh-7; Lung tissue
mRNA expressed in cell lines and lung tissue	22460905; 25485619; 25954001	Nature; Nature Biotechnology; Science	2012; 2014; 2015	Barretina; Klijn; The Gtex Consortium	CANT1	A549; Calu-3; Huh-7; Lung tissue
mRNA expressed in cell lines and lung tissue	22460905; 25485619; 25954001	Nature; Nature Biotechnology; Science	2012; 2014; 2015	Barretina; Klijn; The Gtex Consortium	CANX	A549; Calu-3; Huh-7; Lung tissue
mRNA expressed in cell lines and lung tissue	22460905; 25485619; 25954001	Nature; Nature Biotechnology; Science	2012; 2014; 2015	Barretina; Klijn; The Gtex Consortium	CAP1	A549; Calu-3; Huh-7; Lung tissue
mRNA expressed in cell lines and lung tissue	22460905; 25485619; 25954001	Nature; Nature Biotechnology; Science	2012; 2014; 2015	Barretina; Klijn; The Gtex Consortium	CAP2	A549; Calu-3; Huh-7; Lung tissue
mRNA expressed in cell lines and lung tissue	22460905; 25485619; 25954001	Nature; Nature Biotechnology; Science	2012; 2014; 2015	Barretina; Klijn; The Gtex Consortium	CAPG	A549; Calu-3; Huh-7; Lung tissue
mRNA expressed in cell lines and lung tissue	22460905; 25485619; 25954001	Nature; Nature Biotechnology; Science	2012; 2014; 2015	Barretina; Klijn; The Gtex Consortium	CAPN1	A549; Calu-3; Huh-7; Lung tissue
mRNA expressed in cell lines and lung tissue	22460905; 25485619; 25954001	Nature; Nature Biotechnology; Science	2012; 2014; 2015	Barretina; Klijn; The Gtex Consortium	CAPN10	A549; Calu-3; Huh-7; Lung tissue
mRNA expressed in cell lines and lung tissue	22460905; 25485619; 25954001	Nature; Nature Biotechnology; Science	2012; 2014; 2015	Barretina; Klijn; The Gtex Consortium	CAPN11	A549; Calu-3; Huh-7; Lung tissue
mRNA expressed in cell lines and lung tissue	22460905; 25485619; 25954001	Nature; Nature Biotechnology; Science	2012; 2014; 2015	Barretina; Klijn; The Gtex Consortium	CAPN12	A549; Calu-3; Huh-7; Lung tissue
mRNA expressed in cell lines and lung tissue	22460905; 25485619; 25954001	Nature; Nature Biotechnology; Science	2012; 2014; 2015	Barretina; Klijn; The Gtex Consortium	CAPN13	A549; Calu-3; Huh-7; Lung tissue
mRNA expressed in cell lines and lung tissue	22460905; 25485619; 25954001	Nature; Nature Biotechnology; Science	2012; 2014; 2015	Barretina; Klijn; The Gtex Consortium	CAPN14	A549; Calu-3; Huh-7; Lung tissue
mRNA expressed in cell lines and lung tissue	22460905; 25485619; 25954001	Nature; Nature Biotechnology; Science	2012; 2014; 2015	Barretina; Klijn; The Gtex Consortium	CAPN15	A549; Calu-3; Huh-7; Lung tissue
mRNA expressed in cell lines and lung tissue	22460905; 25485619; 25954001	Nature; Nature Biotechnology; Science	2012; 2014; 2015	Barretina; Klijn; The Gtex Consortium	CAPN2	A549; Calu-3; Huh-7; Lung tissue
mRNA expressed in cell lines and lung tissue	22460905; 25485619; 25954001	Nature; Nature Biotechnology; Science	2012; 2014; 2015	Barretina; Klijn; The Gtex Consortium	CAPN3	A549; Calu-3; Huh-7; Lung tissue
mRNA expressed in cell lines and lung tissue	22460905; 25485619; 25954001	Nature; Nature Biotechnology; Science	2012; 2014; 2015	Barretina; Klijn; The Gtex Consortium	CAPN5	A549; Calu-3; Huh-7; Lung tissue
mRNA expressed in cell lines and lung tissue	22460905; 25485619; 25954001	Nature; Nature Biotechnology; Science	2012; 2014; 2015	Barretina; Klijn; The Gtex Consortium	CAPN7	A549; Calu-3; Huh-7; Lung tissue
mRNA expressed in cell lines and lung tissue	22460905; 25485619; 25954001	Nature; Nature Biotechnology; Science	2012; 2014; 2015	Barretina; Klijn; The Gtex Consortium	CAPN8	A549; Calu-3; Huh-7; Lung tissue
mRNA expressed in cell lines and lung tissue	22460905; 25485619; 25954001	Nature; Nature Biotechnology; Science	2012; 2014; 2015	Barretina; Klijn; The Gtex Consortium	CAPNS1	A549; Calu-3; Huh-7; Lung tissue
mRNA expressed in cell lines and lung tissue	22460905; 25485619; 25954001	Nature; Nature Biotechnology; Science	2012; 2014; 2015	Barretina; Klijn; The Gtex Consortium	CAPNS2	A549; Calu-3; Huh-7; Lung tissue
mRNA expressed in cell lines and lung tissue	22460905; 25485619; 25954001	Nature; Nature Biotechnology; Science	2012; 2014; 2015	Barretina; Klijn; The Gtex Consortium	CAPRIN1	A549; Calu-3; Huh-7; Lung tissue
mRNA expressed in cell lines and lung tissue	22460905; 25485619; 25954001	Nature; Nature Biotechnology; Science	2012; 2014; 2015	Barretina; Klijn; The Gtex Consortium	CAPRIN2	A549; Calu-3; Huh-7; Lung tissue
mRNA expressed in cell lines and lung tissue	22460905; 25485619; 25954001	Nature; Nature Biotechnology; Science	2012; 2014; 2015	Barretina; Klijn; The Gtex Consortium	CAPS	A549; Calu-3; Huh-7; Lung tissue
mRNA expressed in cell lines and lung tissue	22460905; 25485619; 25954001	Nature; Nature Biotechnology; Science	2012; 2014; 2015	Barretina; Klijn; The Gtex Consortium	CAPS2	A549; Calu-3; Huh-7; Lung tissue
mRNA expressed in cell lines and lung tissue	22460905; 25485619; 25954001	Nature; Nature Biotechnology; Science	2012; 2014; 2015	Barretina; Klijn; The Gtex Consortium	CAPZA1	A549; Calu-3; Huh-7; Lung tissue
mRNA expressed in cell lines and lung tissue	22460905; 25485619; 25954001	Nature; Nature Biotechnology; Science	2012; 2014; 2015	Barretina; Klijn; The Gtex Consortium	CAPZA2	A549; Calu-3; Huh-7; Lung tissue
mRNA expressed in cell lines and lung tissue	22460905; 25485619; 25954001	Nature; Nature Biotechnology; Science	2012; 2014; 2015	Barretina; Klijn; The Gtex Consortium	CAPZB	A549; Calu-3; Huh-7; Lung tissue
mRNA expressed in cell lines and lung tissue	22460905; 25485619; 25954001	Nature; Nature Biotechnology; Science	2012; 2014; 2015	Barretina; Klijn; The Gtex Consortium	CARD10	A549; Calu-3; Huh-7; Lung tissue
mRNA expressed in cell lines and lung tissue	22460905; 25485619; 25954001	Nature; Nature Biotechnology; Science	2012; 2014; 2015	Barretina; Klijn; The Gtex Consortium	CARD11	A549; Calu-3; Huh-7; Lung tissue
mRNA expressed in cell lines and lung tissue	22460905; 25485619; 25954001	Nature; Nature Biotechnology; Science	2012; 2014; 2015	Barretina; Klijn; The Gtex Consortium	CARD14	A549; Calu-3; Huh-7; Lung tissue
mRNA expressed in cell lines and lung tissue	22460905; 25485619; 25954001	Nature; Nature Biotechnology; Science	2012; 2014; 2015	Barretina; Klijn; The Gtex Consortium	CARD16	A549; Calu-3; Huh-7; Lung tissue
mRNA expressed in cell lines and lung tissue	22460905; 25485619; 25954001	Nature; Nature Biotechnology; Science	2012; 2014; 2015	Barretina; Klijn; The Gtex Consortium	CARD19	A549; Calu-3; Huh-7; Lung tissue
mRNA expressed in cell lines and lung tissue	22460905; 25485619; 25954001	Nature; Nature Biotechnology; Science	2012; 2014; 2015	Barretina; Klijn; The Gtex Consortium	CARD6	A549; Calu-3; Huh-7; Lung tissue
mRNA expressed in cell lines and lung tissue	22460905; 25485619; 25954001	Nature; Nature Biotechnology; Science	2012; 2014; 2015	Barretina; Klijn; The Gtex Consortium	CARD8	A549; Calu-3; Huh-7; Lung tissue
mRNA expressed in cell lines and lung tissue	22460905; 25485619; 25954001	Nature; Nature Biotechnology; Science	2012; 2014; 2015	Barretina; Klijn; The Gtex Consortium	CARD9	A549; Calu-3; Huh-7; Lung tissue
mRNA expressed in cell lines and lung tissue	22460905; 25485619; 25954001	Nature; Nature Biotechnology; Science	2012; 2014; 2015	Barretina; Klijn; The Gtex Consortium	CARF	A549; Calu-3; Huh-7; Lung tissue
mRNA expressed in cell lines and lung tissue	22460905; 25485619; 25954001	Nature; Nature Biotechnology; Science	2012; 2014; 2015	Barretina; Klijn; The Gtex Consortium	CARHSP1	A549; Calu-3; Huh-7; Lung tissue
mRNA expressed in cell lines and lung tissue	22460905; 25485619; 25954001	Nature; Nature Biotechnology; Science	2012; 2014; 2015	Barretina; Klijn; The Gtex Consortium	CARM1	A549; Calu-3; Huh-7; Lung tissue
mRNA expressed in cell lines and lung tissue	22460905; 25485619; 25954001	Nature; Nature Biotechnology; Science	2012; 2014; 2015	Barretina; Klijn; The Gtex Consortium	CARMIL1	A549; Calu-3; Huh-7; Lung tissue
mRNA expressed in cell lines and lung tissue	22460905; 25485619; 25954001	Nature; Nature Biotechnology; Science	2012; 2014; 2015	Barretina; Klijn; The Gtex Consortium	CARMIL2	A549; Calu-3; Huh-7; Lung tissue
mRNA expressed in cell lines and lung tissue	22460905; 25485619; 25954001	Nature; Nature Biotechnology; Science	2012; 2014; 2015	Barretina; Klijn; The Gtex Consortium	CARMIL3	A549; Calu-3; Huh-7; Lung tissue
mRNA expressed in cell lines and lung tissue	22460905; 25485619; 25954001	Nature; Nature Biotechnology; Science	2012; 2014; 2015	Barretina; Klijn; The Gtex Consortium	CARNMT1	A549; Calu-3; Huh-7; Lung tissue
mRNA expressed in cell lines and lung tissue	22460905; 25485619; 25954001	Nature; Nature Biotechnology; Science	2012; 2014; 2015	Barretina; Klijn; The Gtex Consortium	CARNS1	A549; Calu-3; Huh-7; Lung tissue
mRNA expressed in cell lines and lung tissue	22460905; 25485619; 25954001	Nature; Nature Biotechnology; Science	2012; 2014; 2015	Barretina; Klijn; The Gtex Consortium	CARS1	A549; Calu-3; Huh-7; Lung tissue
mRNA expressed in cell lines and lung tissue	22460905; 25485619; 25954001	Nature; Nature Biotechnology; Science	2012; 2014; 2015	Barretina; Klijn; The Gtex Consortium	CARS2	A549; Calu-3; Huh-7; Lung tissue
mRNA expressed in cell lines and lung tissue	22460905; 25485619; 25954001	Nature; Nature Biotechnology; Science	2012; 2014; 2015	Barretina; Klijn; The Gtex Consortium	CASC1	A549; Calu-3; Huh-7; Lung tissue
mRNA expressed in cell lines and lung tissue	22460905; 25485619; 25954001	Nature; Nature Biotechnology; Science	2012; 2014; 2015	Barretina; Klijn; The Gtex Consortium	CASC3	A549; Calu-3; Huh-7; Lung tissue
mRNA expressed in cell lines and lung tissue	22460905; 25485619; 25954001	Nature; Nature Biotechnology; Science	2012; 2014; 2015	Barretina; Klijn; The Gtex Consortium	CASD1	A549; Calu-3; Huh-7; Lung tissue
mRNA expressed in cell lines and lung tissue	22460905; 25485619; 25954001	Nature; Nature Biotechnology; Science	2012; 2014; 2015	Barretina; Klijn; The Gtex Consortium	CASK	A549; Calu-3; Huh-7; Lung tissue
mRNA expressed in cell lines and lung tissue	22460905; 25485619; 25954001	Nature; Nature Biotechnology; Science	2012; 2014; 2015	Barretina; Klijn; The Gtex Consortium	CASKIN1	A549; Calu-3; Huh-7; Lung tissue
mRNA expressed in cell lines and lung tissue	22460905; 25485619; 25954001	Nature; Nature Biotechnology; Science	2012; 2014; 2015	Barretina; Klijn; The Gtex Consortium	CASKIN2	A549; Calu-3; Huh-7; Lung tissue
mRNA expressed in cell lines and lung tissue	22460905; 25485619; 25954001	Nature; Nature Biotechnology; Science	2012; 2014; 2015	Barretina; Klijn; The Gtex Consortium	CASP1	A549; Calu-3; Huh-7; Lung tissue
mRNA expressed in cell lines and lung tissue	22460905; 25485619; 25954001	Nature; Nature Biotechnology; Science	2012; 2014; 2015	Barretina; Klijn; The Gtex Consortium	CASP10	A549; Calu-3; Huh-7; Lung tissue
mRNA expressed in cell lines and lung tissue	22460905; 25485619; 25954001	Nature; Nature Biotechnology; Science	2012; 2014; 2015	Barretina; Klijn; The Gtex Consortium	CASP2	A549; Calu-3; Huh-7; Lung tissue
mRNA expressed in cell lines and lung tissue	22460905; 25485619; 25954001	Nature; Nature Biotechnology; Science	2012; 2014; 2015	Barretina; Klijn; The Gtex Consortium	CASP3	A549; Calu-3; Huh-7; Lung tissue
mRNA expressed in cell lines and lung tissue	22460905; 25485619; 25954001	Nature; Nature Biotechnology; Science	2012; 2014; 2015	Barretina; Klijn; The Gtex Consortium	CASP4	A549; Calu-3; Huh-7; Lung tissue
mRNA expressed in cell lines and lung tissue	22460905; 25485619; 25954001	Nature; Nature Biotechnology; Science	2012; 2014; 2015	Barretina; Klijn; The Gtex Consortium	CASP6	A549; Calu-3; Huh-7; Lung tissue
mRNA expressed in cell lines and lung tissue	22460905; 25485619; 25954001	Nature; Nature Biotechnology; Science	2012; 2014; 2015	Barretina; Klijn; The Gtex Consortium	CASP7	A549; Calu-3; Huh-7; Lung tissue
mRNA expressed in cell lines and lung tissue	22460905; 25485619; 25954001	Nature; Nature Biotechnology; Science	2012; 2014; 2015	Barretina; Klijn; The Gtex Consortium	CASP8	A549; Calu-3; Huh-7; Lung tissue
mRNA expressed in cell lines and lung tissue	22460905; 25485619; 25954001	Nature; Nature Biotechnology; Science	2012; 2014; 2015	Barretina; Klijn; The Gtex Consortium	CASP8AP2	A549; Calu-3; Huh-7; Lung tissue
mRNA expressed in cell lines and lung tissue	22460905; 25485619; 25954001	Nature; Nature Biotechnology; Science	2012; 2014; 2015	Barretina; Klijn; The Gtex Consortium	CASP9	A549; Calu-3; Huh-7; Lung tissue
mRNA expressed in cell lines and lung tissue	22460905; 25485619; 25954001	Nature; Nature Biotechnology; Science	2012; 2014; 2015	Barretina; Klijn; The Gtex Consortium	CASQ1	A549; Calu-3; Huh-7; Lung tissue
mRNA expressed in cell lines and lung tissue	22460905; 25485619; 25954001	Nature; Nature Biotechnology; Science	2012; 2014; 2015	Barretina; Klijn; The Gtex Consortium	CASS4	A549; Calu-3; Huh-7; Lung tissue
mRNA expressed in cell lines and lung tissue	22460905; 25485619; 25954001	Nature; Nature Biotechnology; Science	2012; 2014; 2015	Barretina; Klijn; The Gtex Consortium	CAST	A549; Calu-3; Huh-7; Lung tissue
mRNA expressed in cell lines and lung tissue	22460905; 25485619; 25954001	Nature; Nature Biotechnology; Science	2012; 2014; 2015	Barretina; Klijn; The Gtex Consortium	CASTOR1	A549; Calu-3; Huh-7; Lung tissue
mRNA expressed in cell lines and lung tissue	22460905; 25485619; 25954001	Nature; Nature Biotechnology; Science	2012; 2014; 2015	Barretina; Klijn; The Gtex Consortium	CASTOR2	A549; Calu-3; Huh-7; Lung tissue
mRNA expressed in cell lines and lung tissue	22460905; 25485619; 25954001	Nature; Nature Biotechnology; Science	2012; 2014; 2015	Barretina; Klijn; The Gtex Consortium	CASZ1	A549; Calu-3; Huh-7; Lung tissue
mRNA expressed in cell lines and lung tissue	22460905; 25485619; 25954001	Nature; Nature Biotechnology; Science	2012; 2014; 2015	Barretina; Klijn; The Gtex Consortium	CAT	A549; Calu-3; Huh-7; Lung tissue
mRNA expressed in cell lines and lung tissue	22460905; 25485619; 25954001	Nature; Nature Biotechnology; Science	2012; 2014; 2015	Barretina; Klijn; The Gtex Consortium	CATIP	A549; Calu-3; Huh-7; Lung tissue
mRNA expressed in cell lines and lung tissue	22460905; 25485619; 25954001	Nature; Nature Biotechnology; Science	2012; 2014; 2015	Barretina; Klijn; The Gtex Consortium	CATSPER1	A549; Calu-3; Huh-7; Lung tissue
mRNA expressed in cell lines and lung tissue	22460905; 25485619; 25954001	Nature; Nature Biotechnology; Science	2012; 2014; 2015	Barretina; Klijn; The Gtex Consortium	CATSPER2	A549; Calu-3; Huh-7; Lung tissue
mRNA expressed in cell lines and lung tissue	22460905; 25485619; 25954001	Nature; Nature Biotechnology; Science	2012; 2014; 2015	Barretina; Klijn; The Gtex Consortium	CATSPER3	A549; Calu-3; Huh-7; Lung tissue
mRNA expressed in cell lines and lung tissue	22460905; 25485619; 25954001	Nature; Nature Biotechnology; Science	2012; 2014; 2015	Barretina; Klijn; The Gtex Consortium	CATSPERB	A549; Calu-3; Huh-7; Lung tissue
mRNA expressed in cell lines and lung tissue	22460905; 25485619; 25954001	Nature; Nature Biotechnology; Science	2012; 2014; 2015	Barretina; Klijn; The Gtex Consortium	CATSPERE	A549; Calu-3; Huh-7; Lung tissue
mRNA expressed in cell lines and lung tissue	22460905; 25485619; 25954001	Nature; Nature Biotechnology; Science	2012; 2014; 2015	Barretina; Klijn; The Gtex Consortium	CATSPERG	A549; Calu-3; Huh-7; Lung tissue
mRNA expressed in cell lines and lung tissue	22460905; 25485619; 25954001	Nature; Nature Biotechnology; Science	2012; 2014; 2015	Barretina; Klijn; The Gtex Consortium	CAV1	A549; Calu-3; Huh-7; Lung tissue
mRNA expressed in cell lines and lung tissue	22460905; 25485619; 25954001	Nature; Nature Biotechnology; Science	2012; 2014; 2015	Barretina; Klijn; The Gtex Consortium	CAV2	A549; Calu-3; Huh-7; Lung tissue
mRNA expressed in cell lines and lung tissue	22460905; 25485619; 25954001	Nature; Nature Biotechnology; Science	2012; 2014; 2015	Barretina; Klijn; The Gtex Consortium	CAVIN1	A549; Calu-3; Huh-7; Lung tissue
mRNA expressed in cell lines and lung tissue	22460905; 25485619; 25954001	Nature; Nature Biotechnology; Science	2012; 2014; 2015	Barretina; Klijn; The Gtex Consortium	CAVIN2	A549; Calu-3; Huh-7; Lung tissue
mRNA expressed in cell lines and lung tissue	22460905; 25485619; 25954001	Nature; Nature Biotechnology; Science	2012; 2014; 2015	Barretina; Klijn; The Gtex Consortium	CAVIN3	A549; Calu-3; Huh-7; Lung tissue
mRNA expressed in cell lines and lung tissue	22460905; 25485619; 25954001	Nature; Nature Biotechnology; Science	2012; 2014; 2015	Barretina; Klijn; The Gtex Consortium	CAVIN4	A549; Calu-3; Huh-7; Lung tissue
mRNA expressed in cell lines and lung tissue	22460905; 25485619; 25954001	Nature; Nature Biotechnology; Science	2012; 2014; 2015	Barretina; Klijn; The Gtex Consortium	CBARP	A549; Calu-3; Huh-7; Lung tissue
mRNA expressed in cell lines and lung tissue	22460905; 25485619; 25954001	Nature; Nature Biotechnology; Science	2012; 2014; 2015	Barretina; Klijn; The Gtex Consortium	CBFA2T2	A549; Calu-3; Huh-7; Lung tissue
mRNA expressed in cell lines and lung tissue	22460905; 25485619; 25954001	Nature; Nature Biotechnology; Science	2012; 2014; 2015	Barretina; Klijn; The Gtex Consortium	CBFB	A549; Calu-3; Huh-7; Lung tissue
mRNA expressed in cell lines and lung tissue	22460905; 25485619; 25954001	Nature; Nature Biotechnology; Science	2012; 2014; 2015	Barretina; Klijn; The Gtex Consortium	CBL	A549; Calu-3; Huh-7; Lung tissue
mRNA expressed in cell lines and lung tissue	22460905; 25485619; 25954001	Nature; Nature Biotechnology; Science	2012; 2014; 2015	Barretina; Klijn; The Gtex Consortium	CBLB	A549; Calu-3; Huh-7; Lung tissue
mRNA expressed in cell lines and lung tissue	22460905; 25485619; 25954001	Nature; Nature Biotechnology; Science	2012; 2014; 2015	Barretina; Klijn; The Gtex Consortium	CBLC	A549; Calu-3; Huh-7; Lung tissue
mRNA expressed in cell lines and lung tissue	22460905; 25485619; 25954001	Nature; Nature Biotechnology; Science	2012; 2014; 2015	Barretina; Klijn; The Gtex Consortium	CBLL1	A549; Calu-3; Huh-7; Lung tissue
mRNA expressed in cell lines and lung tissue	22460905; 25485619; 25954001	Nature; Nature Biotechnology; Science	2012; 2014; 2015	Barretina; Klijn; The Gtex Consortium	CBLN3	A549; Calu-3; Huh-7; Lung tissue
mRNA expressed in cell lines and lung tissue	22460905; 25485619; 25954001	Nature; Nature Biotechnology; Science	2012; 2014; 2015	Barretina; Klijn; The Gtex Consortium	CBR1	A549; Calu-3; Huh-7; Lung tissue
mRNA expressed in cell lines and lung tissue	22460905; 25485619; 25954001	Nature; Nature Biotechnology; Science	2012; 2014; 2015	Barretina; Klijn; The Gtex Consortium	CBR3	A549; Calu-3; Huh-7; Lung tissue
mRNA expressed in cell lines and lung tissue	22460905; 25485619; 25954001	Nature; Nature Biotechnology; Science	2012; 2014; 2015	Barretina; Klijn; The Gtex Consortium	CBR4	A549; Calu-3; Huh-7; Lung tissue
mRNA expressed in cell lines and lung tissue	22460905; 25485619; 25954001	Nature; Nature Biotechnology; Science	2012; 2014; 2015	Barretina; Klijn; The Gtex Consortium	CBS	A549; Calu-3; Huh-7; Lung tissue
mRNA expressed in cell lines and lung tissue	22460905; 25485619; 25954001	Nature; Nature Biotechnology; Science	2012; 2014; 2015	Barretina; Klijn; The Gtex Consortium	CBSL	A549; Calu-3; Huh-7; Lung tissue
mRNA expressed in cell lines and lung tissue	22460905; 25485619; 25954001	Nature; Nature Biotechnology; Science	2012; 2014; 2015	Barretina; Klijn; The Gtex Consortium	CBWD1	A549; Calu-3; Huh-7; Lung tissue
mRNA expressed in cell lines and lung tissue	22460905; 25485619; 25954001	Nature; Nature Biotechnology; Science	2012; 2014; 2015	Barretina; Klijn; The Gtex Consortium	CBWD2	A549; Calu-3; Huh-7; Lung tissue
mRNA expressed in cell lines and lung tissue	22460905; 25485619; 25954001	Nature; Nature Biotechnology; Science	2012; 2014; 2015	Barretina; Klijn; The Gtex Consortium	CBWD3	A549; Calu-3; Huh-7; Lung tissue
mRNA expressed in cell lines and lung tissue	22460905; 25485619; 25954001	Nature; Nature Biotechnology; Science	2012; 2014; 2015	Barretina; Klijn; The Gtex Consortium	CBWD5	A549; Calu-3; Huh-7; Lung tissue
mRNA expressed in cell lines and lung tissue	22460905; 25485619; 25954001	Nature; Nature Biotechnology; Science	2012; 2014; 2015	Barretina; Klijn; The Gtex Consortium	CBWD6	A549; Calu-3; Huh-7; Lung tissue
mRNA expressed in cell lines and lung tissue	22460905; 25485619; 25954001	Nature; Nature Biotechnology; Science	2012; 2014; 2015	Barretina; Klijn; The Gtex Consortium	CBX1	A549; Calu-3; Huh-7; Lung tissue
mRNA expressed in cell lines and lung tissue	22460905; 25485619; 25954001	Nature; Nature Biotechnology; Science	2012; 2014; 2015	Barretina; Klijn; The Gtex Consortium	CBX2	A549; Calu-3; Huh-7; Lung tissue
mRNA expressed in cell lines and lung tissue	22460905; 25485619; 25954001	Nature; Nature Biotechnology; Science	2012; 2014; 2015	Barretina; Klijn; The Gtex Consortium	CBX3	A549; Calu-3; Huh-7; Lung tissue
mRNA expressed in cell lines and lung tissue	22460905; 25485619; 25954001	Nature; Nature Biotechnology; Science	2012; 2014; 2015	Barretina; Klijn; The Gtex Consortium	CBX4	A549; Calu-3; Huh-7; Lung tissue
mRNA expressed in cell lines and lung tissue	22460905; 25485619; 25954001	Nature; Nature Biotechnology; Science	2012; 2014; 2015	Barretina; Klijn; The Gtex Consortium	CBX5	A549; Calu-3; Huh-7; Lung tissue
mRNA expressed in cell lines and lung tissue	22460905; 25485619; 25954001	Nature; Nature Biotechnology; Science	2012; 2014; 2015	Barretina; Klijn; The Gtex Consortium	CBX6	A549; Calu-3; Huh-7; Lung tissue
mRNA expressed in cell lines and lung tissue	22460905; 25485619; 25954001	Nature; Nature Biotechnology; Science	2012; 2014; 2015	Barretina; Klijn; The Gtex Consortium	CBX7	A549; Calu-3; Huh-7; Lung tissue
mRNA expressed in cell lines and lung tissue	22460905; 25485619; 25954001	Nature; Nature Biotechnology; Science	2012; 2014; 2015	Barretina; Klijn; The Gtex Consortium	CBX8	A549; Calu-3; Huh-7; Lung tissue
mRNA expressed in cell lines and lung tissue	22460905; 25485619; 25954001	Nature; Nature Biotechnology; Science	2012; 2014; 2015	Barretina; Klijn; The Gtex Consortium	CBY1	A549; Calu-3; Huh-7; Lung tissue
mRNA expressed in cell lines and lung tissue	22460905; 25485619; 25954001	Nature; Nature Biotechnology; Science	2012; 2014; 2015	Barretina; Klijn; The Gtex Consortium	CC2D1A	A549; Calu-3; Huh-7; Lung tissue
mRNA expressed in cell lines and lung tissue	22460905; 25485619; 25954001	Nature; Nature Biotechnology; Science	2012; 2014; 2015	Barretina; Klijn; The Gtex Consortium	CC2D1B	A549; Calu-3; Huh-7; Lung tissue
mRNA expressed in cell lines and lung tissue	22460905; 25485619; 25954001	Nature; Nature Biotechnology; Science	2012; 2014; 2015	Barretina; Klijn; The Gtex Consortium	CC2D2A	A549; Calu-3; Huh-7; Lung tissue
mRNA expressed in cell lines and lung tissue	22460905; 25485619; 25954001	Nature; Nature Biotechnology; Science	2012; 2014; 2015	Barretina; Klijn; The Gtex Consortium	CCAR1	A549; Calu-3; Huh-7; Lung tissue
mRNA expressed in cell lines and lung tissue	22460905; 25485619; 25954001	Nature; Nature Biotechnology; Science	2012; 2014; 2015	Barretina; Klijn; The Gtex Consortium	CCAR2	A549; Calu-3; Huh-7; Lung tissue
mRNA expressed in cell lines and lung tissue	22460905; 25485619; 25954001	Nature; Nature Biotechnology; Science	2012; 2014; 2015	Barretina; Klijn; The Gtex Consortium	CCBE1	A549; Calu-3; Huh-7; Lung tissue
mRNA expressed in cell lines and lung tissue	22460905; 25485619; 25954001	Nature; Nature Biotechnology; Science	2012; 2014; 2015	Barretina; Klijn; The Gtex Consortium	CCDC102A	A549; Calu-3; Huh-7; Lung tissue
mRNA expressed in cell lines and lung tissue	22460905; 25485619; 25954001	Nature; Nature Biotechnology; Science	2012; 2014; 2015	Barretina; Klijn; The Gtex Consortium	CCDC102B	A549; Calu-3; Huh-7; Lung tissue
mRNA expressed in cell lines and lung tissue	22460905; 25485619; 25954001	Nature; Nature Biotechnology; Science	2012; 2014; 2015	Barretina; Klijn; The Gtex Consortium	CCDC106	A549; Calu-3; Huh-7; Lung tissue
mRNA expressed in cell lines and lung tissue	22460905; 25485619; 25954001	Nature; Nature Biotechnology; Science	2012; 2014; 2015	Barretina; Klijn; The Gtex Consortium	CCDC107	A549; Calu-3; Huh-7; Lung tissue
mRNA expressed in cell lines and lung tissue	22460905; 25485619; 25954001	Nature; Nature Biotechnology; Science	2012; 2014; 2015	Barretina; Klijn; The Gtex Consortium	CCDC110	A549; Calu-3; Huh-7; Lung tissue
mRNA expressed in cell lines and lung tissue	22460905; 25485619; 25954001	Nature; Nature Biotechnology; Science	2012; 2014; 2015	Barretina; Klijn; The Gtex Consortium	CCDC112	A549; Calu-3; Huh-7; Lung tissue
mRNA expressed in cell lines and lung tissue	22460905; 25485619; 25954001	Nature; Nature Biotechnology; Science	2012; 2014; 2015	Barretina; Klijn; The Gtex Consortium	CCDC113	A549; Calu-3; Huh-7; Lung tissue
mRNA expressed in cell lines and lung tissue	22460905; 25485619; 25954001	Nature; Nature Biotechnology; Science	2012; 2014; 2015	Barretina; Klijn; The Gtex Consortium	CCDC114	A549; Calu-3; Huh-7; Lung tissue
mRNA expressed in cell lines and lung tissue	22460905; 25485619; 25954001	Nature; Nature Biotechnology; Science	2012; 2014; 2015	Barretina; Klijn; The Gtex Consortium	CCDC115	A549; Calu-3; Huh-7; Lung tissue
mRNA expressed in cell lines and lung tissue	22460905; 25485619; 25954001	Nature; Nature Biotechnology; Science	2012; 2014; 2015	Barretina; Klijn; The Gtex Consortium	CCDC116	A549; Calu-3; Huh-7; Lung tissue
mRNA expressed in cell lines and lung tissue	22460905; 25485619; 25954001	Nature; Nature Biotechnology; Science	2012; 2014; 2015	Barretina; Klijn; The Gtex Consortium	CCDC117	A549; Calu-3; Huh-7; Lung tissue
mRNA expressed in cell lines and lung tissue	22460905; 25485619; 25954001	Nature; Nature Biotechnology; Science	2012; 2014; 2015	Barretina; Klijn; The Gtex Consortium	CCDC12	A549; Calu-3; Huh-7; Lung tissue
mRNA expressed in cell lines and lung tissue	22460905; 25485619; 25954001	Nature; Nature Biotechnology; Science	2012; 2014; 2015	Barretina; Klijn; The Gtex Consortium	CCDC120	A549; Calu-3; Huh-7; Lung tissue
mRNA expressed in cell lines and lung tissue	22460905; 25485619; 25954001	Nature; Nature Biotechnology; Science	2012; 2014; 2015	Barretina; Klijn; The Gtex Consortium	CCDC121	A549; Calu-3; Huh-7; Lung tissue
mRNA expressed in cell lines and lung tissue	22460905; 25485619; 25954001	Nature; Nature Biotechnology; Science	2012; 2014; 2015	Barretina; Klijn; The Gtex Consortium	CCDC122	A549; Calu-3; Huh-7; Lung tissue
mRNA expressed in cell lines and lung tissue	22460905; 25485619; 25954001	Nature; Nature Biotechnology; Science	2012; 2014; 2015	Barretina; Klijn; The Gtex Consortium	CCDC124	A549; Calu-3; Huh-7; Lung tissue
mRNA expressed in cell lines and lung tissue	22460905; 25485619; 25954001	Nature; Nature Biotechnology; Science	2012; 2014; 2015	Barretina; Klijn; The Gtex Consortium	CCDC125	A549; Calu-3; Huh-7; Lung tissue
mRNA expressed in cell lines and lung tissue	22460905; 25485619; 25954001	Nature; Nature Biotechnology; Science	2012; 2014; 2015	Barretina; Klijn; The Gtex Consortium	CCDC126	A549; Calu-3; Huh-7; Lung tissue
mRNA expressed in cell lines and lung tissue	22460905; 25485619; 25954001	Nature; Nature Biotechnology; Science	2012; 2014; 2015	Barretina; Klijn; The Gtex Consortium	CCDC127	A549; Calu-3; Huh-7; Lung tissue
mRNA expressed in cell lines and lung tissue	22460905; 25485619; 25954001	Nature; Nature Biotechnology; Science	2012; 2014; 2015	Barretina; Klijn; The Gtex Consortium	CCDC13	A549; Calu-3; Huh-7; Lung tissue
mRNA expressed in cell lines and lung tissue	22460905; 25485619; 25954001	Nature; Nature Biotechnology; Science	2012; 2014; 2015	Barretina; Klijn; The Gtex Consortium	CCDC130	A549; Calu-3; Huh-7; Lung tissue
mRNA expressed in cell lines and lung tissue	22460905; 25485619; 25954001	Nature; Nature Biotechnology; Science	2012; 2014; 2015	Barretina; Klijn; The Gtex Consortium	CCDC134	A549; Calu-3; Huh-7; Lung tissue
mRNA expressed in cell lines and lung tissue	22460905; 25485619; 25954001	Nature; Nature Biotechnology; Science	2012; 2014; 2015	Barretina; Klijn; The Gtex Consortium	CCDC136	A549; Calu-3; Huh-7; Lung tissue
mRNA expressed in cell lines and lung tissue	22460905; 25485619; 25954001	Nature; Nature Biotechnology; Science	2012; 2014; 2015	Barretina; Klijn; The Gtex Consortium	CCDC137	A549; Calu-3; Huh-7; Lung tissue
mRNA expressed in cell lines and lung tissue	22460905; 25485619; 25954001	Nature; Nature Biotechnology; Science	2012; 2014; 2015	Barretina; Klijn; The Gtex Consortium	CCDC138	A549; Calu-3; Huh-7; Lung tissue
mRNA expressed in cell lines and lung tissue	22460905; 25485619; 25954001	Nature; Nature Biotechnology; Science	2012; 2014; 2015	Barretina; Klijn; The Gtex Consortium	CCDC14	A549; Calu-3; Huh-7; Lung tissue
mRNA expressed in cell lines and lung tissue	22460905; 25485619; 25954001	Nature; Nature Biotechnology; Science	2012; 2014; 2015	Barretina; Klijn; The Gtex Consortium	CCDC142	A549; Calu-3; Huh-7; Lung tissue
mRNA expressed in cell lines and lung tissue	22460905; 25485619; 25954001	Nature; Nature Biotechnology; Science	2012; 2014; 2015	Barretina; Klijn; The Gtex Consortium	CCDC144A	A549; Calu-3; Huh-7; Lung tissue
mRNA expressed in cell lines and lung tissue	22460905; 25485619; 25954001	Nature; Nature Biotechnology; Science	2012; 2014; 2015	Barretina; Klijn; The Gtex Consortium	CCDC146	A549; Calu-3; Huh-7; Lung tissue
mRNA expressed in cell lines and lung tissue	22460905; 25485619; 25954001	Nature; Nature Biotechnology; Science	2012; 2014; 2015	Barretina; Klijn; The Gtex Consortium	CCDC148	A549; Calu-3; Huh-7; Lung tissue
mRNA expressed in cell lines and lung tissue	22460905; 25485619; 25954001	Nature; Nature Biotechnology; Science	2012; 2014; 2015	Barretina; Klijn; The Gtex Consortium	CCDC149	A549; Calu-3; Huh-7; Lung tissue
mRNA expressed in cell lines and lung tissue	22460905; 25485619; 25954001	Nature; Nature Biotechnology; Science	2012; 2014; 2015	Barretina; Klijn; The Gtex Consortium	CCDC15	A549; Calu-3; Huh-7; Lung tissue
mRNA expressed in cell lines and lung tissue	22460905; 25485619; 25954001	Nature; Nature Biotechnology; Science	2012; 2014; 2015	Barretina; Klijn; The Gtex Consortium	CCDC150	A549; Calu-3; Huh-7; Lung tissue
mRNA expressed in cell lines and lung tissue	22460905; 25485619; 25954001	Nature; Nature Biotechnology; Science	2012; 2014; 2015	Barretina; Klijn; The Gtex Consortium	CCDC153	A549; Calu-3; Huh-7; Lung tissue
mRNA expressed in cell lines and lung tissue	22460905; 25485619; 25954001	Nature; Nature Biotechnology; Science	2012; 2014; 2015	Barretina; Klijn; The Gtex Consortium	CCDC154	A549; Calu-3; Huh-7; Lung tissue
mRNA expressed in cell lines and lung tissue	22460905; 25485619; 25954001	Nature; Nature Biotechnology; Science	2012; 2014; 2015	Barretina; Klijn; The Gtex Consortium	CCDC157	A549; Calu-3; Huh-7; Lung tissue
mRNA expressed in cell lines and lung tissue	22460905; 25485619; 25954001	Nature; Nature Biotechnology; Science	2012; 2014; 2015	Barretina; Klijn; The Gtex Consortium	CCDC158	A549; Calu-3; Huh-7; Lung tissue
mRNA expressed in cell lines and lung tissue	22460905; 25485619; 25954001	Nature; Nature Biotechnology; Science	2012; 2014; 2015	Barretina; Klijn; The Gtex Consortium	CCDC159	A549; Calu-3; Huh-7; Lung tissue
mRNA expressed in cell lines and lung tissue	22460905; 25485619; 25954001	Nature; Nature Biotechnology; Science	2012; 2014; 2015	Barretina; Klijn; The Gtex Consortium	CCDC163	A549; Calu-3; Huh-7; Lung tissue
mRNA expressed in cell lines and lung tissue	22460905; 25485619; 25954001	Nature; Nature Biotechnology; Science	2012; 2014; 2015	Barretina; Klijn; The Gtex Consortium	CCDC167	A549; Calu-3; Huh-7; Lung tissue
mRNA expressed in cell lines and lung tissue	22460905; 25485619; 25954001	Nature; Nature Biotechnology; Science	2012; 2014; 2015	Barretina; Klijn; The Gtex Consortium	CCDC17	A549; Calu-3; Huh-7; Lung tissue
mRNA expressed in cell lines and lung tissue	22460905; 25485619; 25954001	Nature; Nature Biotechnology; Science	2012; 2014; 2015	Barretina; Klijn; The Gtex Consortium	CCDC170	A549; Calu-3; Huh-7; Lung tissue
mRNA expressed in cell lines and lung tissue	22460905; 25485619; 25954001	Nature; Nature Biotechnology; Science	2012; 2014; 2015	Barretina; Klijn; The Gtex Consortium	CCDC171	A549; Calu-3; Huh-7; Lung tissue
[truncated: 12,498 more rows]
