# Supplementary material for: A genome-wide arrayed CRISPR screen identifies PLSCR1 as an intrinsic barrier to SARS-CoV-2 entry that recent virus variants have evolved to resist
Source: PLoS Biol. 2024 Sep 24;22(9):e3002767. doi: 10.1371/journal.pbio.3002767 (PMC11486371; doi:10.1371/journal.pbio.3002767)
Supplement: S7 Table — Channel W2 corresponds to color far red; IF staining for SARS-CoV-2 N protein. (XLSX) [file pbio.3002767.s021.xlsx]

## Sheet: Supp Table 07 arrayed CRISPR KO
Plate.ID	Measurement.set.ID	Subset.name	Library.plate	Assay.plate	Well.name	Gene	Entrez.ID	Biotype	Class	IFN	Virus	Total.Cells	Positive.W2	Percent.Positive.W2	All.W2.Mean.Nucl.Integr.Intens	All.W2.Mean.Nucl.Aver.Intens	All.W2.Mean.Cyto.Integr.Intens	All.W2.Mean.Cyto.Aver.Intens	All.W2.Mean.Cell.Integr.Intens	All.W2.Mean.Cell.Aver.Intens	Positive.W2.Mean.Nucl.Integr.Intens	Positive.W2.Mean.Nucl.Aver.Intens	Positive.W2.Mean.Cyto.Integr.Intens	Positive.W2.Mean.Cyto.Aver.Intens	Positive.W2.Mean.Cell.Integr.Intens	Positive.W2.Mean.Cell.Aver.Intens	Treatment
221294	127615	NA	3	1	A01	NA	NA	NA	Mock_gRNA	IFN_1pM	SARS2	9826	5763	58.6505	44936.4	1178.8	288138	2152.91	333074	1936.96	61485.6	1546.36	491270	2152.98	552756	2062.96	SARS2_IFN_1pM
221294	127615	NA	3	1	A02	OR1A1	NA	NA	Control	IFN_1pM	SARS2	10651	4609	43.2729	42636.6	1019.23	217872	2396.44	260509	1962.45	69778.2	1568.93	503475	2396.54	573253	2251.95	SARS2_IFN_1pM
221294	127615	GCPR	3	1	A03	F2RL3	9002	protein_coding	Assay	IFN_1pM	SARS2	11051	4663	42.1953	43581.9	1002.39	205961	2526.46	249543	1996.35	72134	1546.8	488107	2526.54	560241	2336.03	SARS2_IFN_1pM
221294	127615	Ion_Channel	3	1	A04	P2RX5	5026	protein_coding	Assay	IFN_1pM	SARS2	7940	4060	51.1335	49527.2	1078.26	289480	2486.61	339008	2088.15	73233.5	1530.77	566120	2486.68	639354	2320.69	SARS2_IFN_1pM
221294	127615	GCPR	3	1	A05	GLP2R	9340	protein_coding	Assay	IFN_1pM	SARS2	10841	6112	56.3786	46486.6	1076.11	236870	2301.67	283356	1939.32	64601.2	1425.33	420133	2301.76	484734	2127.42	SARS2_IFN_1pM
221294	127615	Ion_Channel	3	1	A06	ANO5	203859	protein_coding	Assay	IFN_1pM	SARS2	7788	4657	59.7971	48121	1113.23	371207	2237.53	419328	2005.13	64561.2	1469.99	620770	2237.59	685331	2132.68	SARS2_IFN_1pM
221294	127615	GCPR	3	1	A07	LPAR6	10161	protein_coding	Assay	IFN_1pM	SARS2	10226	5361	52.4252	45530.6	1074.41	258404	2353.66	303935	1997.4	65936	1487.39	492891	2353.77	558827	2202.4	SARS2_IFN_1pM
221294	127615	Ion_Channel	3	1	A08	AQP5	362	protein_coding	Assay	IFN_1pM	SARS2	7982	4037	50.5763	44259.4	1027.89	317959	2317.23	362219	2009.27	64855.1	1471.78	628663	2317.32	693518	2199.17	SARS2_IFN_1pM
221294	127615	GCPR	3	1	A09	ADGRB1	575	protein_coding	Assay	IFN_1pM	SARS2	9430	3798	40.2757	39280.4	989.647	234216	2494.61	273496	2047.43	65892.1	1593.8	581523	2494.71	647415	2358.99	SARS2_IFN_1pM
221294	127615	Ion_Channel	3	1	A10	KCNA2	3737	protein_coding	Assay	IFN_1pM	SARS2	8837	4504	50.9675	47171.3	1063.41	278606	2234.32	325777	1927.07	69934.4	1511.61	546628	2234.38	616562	2119.43	SARS2_IFN_1pM
221294	127615	GCPR	3	1	A11	FSHR	2492	protein_coding	Assay	IFN_1pM	SARS2	7110	3896	54.7961	40123.4	1066.82	396682	2337.02	436806	2106.63	57095.5	1444.96	723916	2337.09	781012	2236.16	SARS2_IFN_1pM
221294	127615	Ion_Channel	3	1	A12	SCN5A	6331	protein_coding	Assay	IFN_1pM	SARS2	9055	4414	48.7465	42368.3	1024.8	275458	2307.4	317827	1977.48	64063.9	1499.19	565076	2307.47	629140	2187.38	SARS2_IFN_1pM
221294	127615	GCPR	3	1	A13	OPRM1	4988	protein_coding	Assay	IFN_1pM	SARS2	9278	4460	48.0707	42933.1	1045.56	250665	2381.7	293598	2006.71	65988.3	1521.88	521438	2381.82	587426	2239.66	SARS2_IFN_1pM
221294	127615	Ion_Channel	3	1	A14	TRPV1	7442	protein_coding	Assay	IFN_1pM	SARS2	7033	3558	50.5901	43733.8	1081.88	370378	2414.22	414112	2136.37	65929.4	1538.02	732106	2414.3	798035	2305.77	SARS2_IFN_1pM
221294	127615	GCPR	3	1	A15	MC5R	4161	protein_coding	Assay	IFN_1pM	SARS2	8036	3562	44.3255	38869.8	997.766	309923	2386.71	348793	2066.18	62489.7	1520.35	699189	2386.78	761678	2280.17	SARS2_IFN_1pM
221294	127615	Ion_Channel	3	1	A16	KCNT1	57582	protein_coding	Assay	IFN_1pM	SARS2	7906	3971	50.2277	40076.4	1010.71	327949	2311.51	368026	2027.37	59410.4	1428.8	652918	2311.57	712328	2198.29	SARS2_IFN_1pM
221294	127615	GCPR	3	1	A17	NPFFR2	10886	protein_coding	Assay	IFN_1pM	SARS2	7648	3664	47.908	37429.3	998.898	327429	2358.35	364858	2069.43	56730.1	1445.94	683445	2358.42	740175	2249.61	SARS2_IFN_1pM
221294	127615	Ion_Channel	3	1	A18	GAS6	2621	protein_coding	Assay	IFN_1pM	SARS2	7180	3736	52.0334	40303.5	1040.91	345425	2336.35	385728	2067.5	59031.2	1455.09	663844	2336.41	722876	2226.3	SARS2_IFN_1pM
221294	127615	GCPR	3	1	A19	ACKR1	2532	protein_coding	Assay	IFN_1pM	SARS2	8504	3498	41.1336	39985.5	980.02	281340	2453.53	321325	2066.83	67225.2	1528.72	683957	2453.61	751182	2327.58	SARS2_IFN_1pM
221294	127615	Ion_Channel	3	1	A20	GJB7	375519	protein_coding	Assay	IFN_1pM	SARS2	8259	3893	47.1365	42566.5	1014.88	251638	2419.65	294204	2015.92	65657.7	1504.11	533840	2419.76	599498	2268.51	SARS2_IFN_1pM
221294	127615	GCPR	3	1	A21	FZD3	7976	protein_coding	Assay	IFN_1pM	SARS2	7712	2891	37.487	36272.9	936.746	242368	2662.27	278641	2147.35	63401.7	1553.06	646528	2662.39	709929	2502.74	SARS2_IFN_1pM
221294	127615	Ion_Channel	3	1	A22	CHRNA7	1139	protein_coding	Assay	IFN_1pM	SARS2	6388	2530	39.6055	36107.1	942.408	293272	2460.33	329379	2091.11	61331.1	1525.19	740472	2460.43	801803	2350.19	SARS2_IFN_1pM
221294	127615	NA	3	1	A23	OR1A1	NA	NA	Control	IFN_1pM	SARS2	7895	3252	41.1906	36773.1	944.394	249793	2564.48	286566	2101.8	60941	1491.59	606423	2564.57	667364	2406.49	SARS2_IFN_1pM
221294	127615	NA	3	1	A24	NA	NA	NA	Mock_virus	IFN_1pM	SARS2	8498	13	0.152977	20835.8	480.419	1197.4	2089.01	22033.2	501.402	1102069	5032.28	782734	2089.01	1.8848e+06	3174.71	SARS2_IFN_1pM
221294	127615	NA	3	1	B01	NA	NA	NA	Mock_gRNA	IFN_1pM	SARS2	7301	2766	37.8852	40321.2	981.43	272478	2544.65	312800	2111.19	70232.7	1639.63	719210	2544.74	789443	2425.62	SARS2_IFN_1pM
221294	127615	NA	3	1	B02	OR1A1	NA	NA	Control	IFN_1pM	SARS2	9819	4718	48.0497	45682.6	1050.79	251956	2399.99	297638	2004.89	70409	1544.53	524357	2400.07	594766	2252.38	SARS2_IFN_1pM
221294	127615	Ion_Channel	3	1	B03	ANO7	50636	protein_coding	Assay	IFN_1pM	SARS2	6758	4471	66.1586	55269.5	1217.66	413474	2241.34	468743	2039.2	70984.1	1506.21	624965	2241.4	695949	2135.1	SARS2_IFN_1pM
221294	127615	Ion_Channel	3	1	B04	CATSPER2	117155	protein_coding	Assay	IFN_1pM	SARS2	8741	4677	53.5065	49458.7	1089.56	254393	2410.6	303852	2013.27	71900.8	1500.14	475436	2410.69	547337	2232.67	SARS2_IFN_1pM
221294	127615	Ion_Channel	3	1	B05	KCNJ18	100134444	protein_coding	Assay	IFN_1pM	SARS2	7113	4391	61.732	53515.4	1207.1	384028	2412.39	437543	2149.84	71830.5	1563.87	622079	2412.47	693909	2284.17	SARS2_IFN_1pM
221294	127615	Ion_Channel	3	1	B06	CHRNA1	1134	protein_coding	Assay	IFN_1pM	SARS2	4434	2730	61.5697	61405.3	1274.89	548988	2539.43	610394	2309.03	84136.8	1693.59	891650	2539.46	975786	2434.61	SARS2_IFN_1pM
221294	127615	Ion_Channel	3	1	B07	GJA10	84694	protein_coding	Assay	IFN_1pM	SARS2	5009	3297	65.8215	55498.1	1305.9	500872	2389.23	556370	2206.63	72804.2	1623.57	760950	2389.27	833754	2294.77	SARS2_IFN_1pM
221294	127615	Ion_Channel	3	1	B08	HCN1	348980	protein_coding	Assay	IFN_1pM	SARS2	5866	3645	62.1377	51091.8	1143.63	450611	2299.14	501703	2084.64	67973.3	1470.01	725173	2299.2	793146	2193.18	SARS2_IFN_1pM
221294	127615	Ion_Channel	3	1	B09	CACNG1	786	protein_coding	Assay	IFN_1pM	SARS2	5459	2821	51.6761	46936.7	1080.96	397450	2465.11	444387	2171.43	70041.6	1538.32	769112	2465.16	839153	2347.12	SARS2_IFN_1pM
221294	127615	Ion_Channel	3	1	B10	GJD3	125111	protein_coding	Assay	IFN_1pM	SARS2	5112	2973	58.1573	52067.9	1160.62	471968	2328.94	524036	2117.18	73689.4	1576.68	811530	2328.99	885219	2240.02	SARS2_IFN_1pM
221294	127615	Ion_Channel	3	1	B11	SLC24A3	57419	protein_coding	Assay	IFN_1pM	SARS2	6525	2955	45.2874	42079.8	1031.4	385082	2368.19	427162	2100.06	66538.7	1589.91	850300	2368.25	916838	2287	SARS2_IFN_1pM
221294	127615	Ion_Channel	3	1	B12	GRIK1	2897	protein_coding	Assay	IFN_1pM	SARS2	5753	3749	65.166	50770.2	1189.57	513383	2210.24	564154	2051.81	65936.5	1485.66	787802	2210.28	853739	2130.04	SARS2_IFN_1pM
221294	127615	Ion_Channel	3	1	B13	KCND1	3750	protein_coding	Assay	IFN_1pM	SARS2	6081	2950	48.5118	46260.6	1081.92	391366	2411.61	437626	2134.33	71166	1612.54	806736	2411.67	877902	2318.53	SARS2_IFN_1pM
221294	127615	Ion_Channel	3	1	B14	TMEM175	84286	protein_coding	Assay	IFN_1pM	SARS2	6405	3420	53.3958	43724.7	1068.51	403022	2437.68	446746	2166.03	63914.5	1480.23	754770	2437.77	818685	2320.57	SARS2_IFN_1pM
221294	127615	Ion_Channel	3	1	B15	GRIN2B	2904	protein_coding	Assay	IFN_1pM	SARS2	4812	2509	52.1405	38924.6	1038.75	507935	2308.79	546859	2123.95	57571.1	1458.86	974160	2308.83	1.03173e+06	2236.13	SARS2_IFN_1pM
221294	127615	Ion_Channel	3	1	B16	PANX3	116337	protein_coding	Assay	IFN_1pM	SARS2	5832	2875	49.297	46128.8	1079.06	430700	2381.72	476829	2132.66	70797.6	1555.39	873676	2381.77	944474	2290.55	SARS2_IFN_1pM
221294	127615	Ion_Channel	3	1	B17	GPM6A	2823	protein_coding	Assay	IFN_1pM	SARS2	7922	3208	40.4948	37016	978.354	293797	2506.72	330813	2133.75	62568.5	1589.99	725507	2506.81	788076	2397.07	SARS2_IFN_1pM
221294	127615	Ion_Channel	3	1	B18	AQP3	360	protein_coding	Assay	IFN_1pM	SARS2	6620	3551	53.6405	46085.1	1074.76	356362	2366.48	402447	2080.18	67123.5	1508.24	664344	2366.56	731467	2249.1	SARS2_IFN_1pM
221294	127615	Ion_Channel	3	1	B19	DENND5A	23258	protein_coding	Assay	IFN_1pM	SARS2	6510	2892	44.424	40791	1023.08	318725	2502.6	359516	2149.85	65042.4	1573.93	717452	2502.69	782495	2385.67	SARS2_IFN_1pM
221294	127615	Ion_Channel	3	1	B20	CACNA2D1	781	protein_coding	Assay	IFN_1pM	SARS2	9079	4143	45.6328	41512.8	964.016	239925	2318.17	281438	1920.29	64289	1446.23	525766	2318.24	590056	2175.33	SARS2_IFN_1pM
221294	127615	Ion_Channel	3	1	B21	TMEM150C	441027	protein_coding	Assay	IFN_1pM	SARS2	7682	4093	53.2804	43725.2	1060.27	317148	2297.46	360873	2012.87	63387.4	1453.37	595234	2297.53	658621	2175.9	SARS2_IFN_1pM
221294	127615	Ion_Channel	3	1	B22	RARRES2	5919	protein_coding	Assay	IFN_1pM	SARS2	8731	4837	55.4003	42679.6	1022.53	276830	2290.88	319510	1965.25	60039.4	1376	499684	2290.95	559723	2138.43	SARS2_IFN_1pM
221294	127615	NA	3	1	B23	OR1A1	NA	NA	Control	IFN_1pM	SARS2	8145	3151	38.6863	36806.7	909.142	240745	2506.37	277552	2032.77	62400.1	1464.2	622294	2506.44	684694	2353.75	SARS2_IFN_1pM
221294	127615	NA	3	1	B24	NA	NA	NA	Mock_virus	IFN_1pM	SARS2	8611	28	0.325165	17540.2	450.884	1166.14	1593.91	18706.4	471.984	45240.5	951.716	358631	1593.91	403871	1481.9	SARS2_IFN_1pM
221294	127615	NA	3	1	C01	NA	NA	NA	Mock_gRNA	IFN_1pM	SARS2	12924	5570	43.0981	43367.8	1005.59	168920	2407.76	212287	1873.96	69656.9	1541.33	391933	2407.89	461590	2219.58	SARS2_IFN_1pM
221294	127615	NA	3	1	C02	VCP	NA	NA	Control	IFN_1pM	SARS2	2640	634	24.0152	36730.5	932.479	309082	3130.34	345813	2503.57	91346.3	2041.65	1.28702e+06	3130.41	1.37837e+06	3023.55	SARS2_IFN_1pM
221294	127615	GCPR	3	1	C03	LPAR1	1902	protein_coding	Assay	IFN_1pM	SARS2	11122	5577	50.1439	44680.6	1044.75	224922	2270.59	269603	1900.95	66251.6	1496.64	448544	2270.69	514796	2128.99	SARS2_IFN_1pM
221294	127615	Ion_Channel	3	1	C04	RASA3	22821	protein_coding	Assay	IFN_1pM	SARS2	11361	4883	42.9804	43547.9	1003.18	184812	2425.08	228360	1909.07	70027.9	1558.18	429983	2425.21	500011	2249.87	SARS2_IFN_1pM
221294	127615	GCPR	3	1	C05	SMO	6608	protein_coding	Assay	IFN_1pM	SARS2	9446	4302	45.5431	42971.4	1056.26	234543	2450.96	277514	2034.91	68265.7	1583.53	514982	2451.07	583248	2303.37	SARS2_IFN_1pM
221294	127615	Ion_Channel	3	1	C06	KCNV1	27012	protein_coding	Assay	IFN_1pM	SARS2	9178	3625	39.4966	41022.5	953.467	232198	2416.76	273221	1964.16	68606.9	1564.36	587884	2416.86	656490	2286.64	SARS2_IFN_1pM
221294	127615	GCPR	3	1	C07	GPR143	4935	protein_coding	Assay	IFN_1pM	SARS2	8020	3201	39.9127	38470.1	998.997	302128	2432.04	340598	2092.93	65342.7	1612.96	756962	2432.12	822305	2337.77	SARS2_IFN_1pM
221294	127615	Ion_Channel	3	1	C08	GJA1	2697	protein_coding	Assay	IFN_1pM	SARS2	9011	4267	47.3532	44384.1	1040.07	247019	2513.09	291403	2067.17	69480.4	1536.71	521643	2513.2	591124	2338.54	SARS2_IFN_1pM
221294	127615	GCPR	3	1	C09	VN1R4	317703	protein_coding	Assay	IFN_1pM	SARS2	7788	4519	58.0252	48335.5	1152.57	338510	2406.91	386845	2118.79	66982.3	1531.92	583377	2406.98	650359	2273.24	SARS2_IFN_1pM
221294	127615	Ion_Channel	3	1	C10	KCNK12	56660	protein_coding	Assay	IFN_1pM	SARS2	7955	3877	48.7366	43254.9	1027.08	301529	2457.62	344784	2092.06	65423	1494.55	618682	2457.71	684105	2315.03	SARS2_IFN_1pM
221294	127615	GCPR	3	1	C11	ADGRL4	64123	protein_coding	Assay	IFN_1pM	SARS2	6384	3271	51.2375	46628.9	1121.96	362755	2557.8	409383	2232.4	70823.5	1630.8	707981	2557.86	778805	2432.13	SARS2_IFN_1pM
221294	127615	Ion_Channel	3	1	C12	KCNT2	343450	protein_coding	Assay	IFN_1pM	SARS2	8743	3803	43.4977	41294	982.106	276495	2357.8	317789	1994.73	66287.2	1483.77	635646	2357.88	701933	2233.61	SARS2_IFN_1pM
221294	127615	GCPR	3	1	C13	HTR1A	3350	protein_coding	Assay	IFN_1pM	SARS2	6579	3289	49.9924	39321.6	1020.29	389336	2305.57	428658	2066.74	58459.1	1452.13	778778	2305.65	837237	2214.76	SARS2_IFN_1pM
221294	127615	Ion_Channel	3	1	C14	TRPC7	57113	protein_coding	Assay	IFN_1pM	SARS2	7243	3185	43.9735	40739.8	1035.43	357158	2393.09	397898	2109.84	67091.1	1597.96	812205	2393.14	879296	2305.6	SARS2_IFN_1pM
221294	127615	GCPR	3	1	C15	PRLHR	2834	protein_coding	Assay	IFN_1pM	SARS2	6206	3248	52.3364	46413.4	1099.26	390615	2434.62	437029	2156.42	68405.5	1573.3	746346	2434.68	814752	2327.68	SARS2_IFN_1pM
221294	127615	Ion_Channel	3	1	C16	GABRG2	2566	protein_coding	Assay	IFN_1pM	SARS2	9503	3412	35.9044	35508.5	925.14	233535	2459.13	269044	2017.6	63643.4	1589.83	650424	2459.24	714067	2344.94	SARS2_IFN_1pM
221294	127615	GCPR	3	1	C17	BRS3	680	protein_coding	Assay	IFN_1pM	SARS2	7463	3815	51.1189	41123.2	1037.17	364445	2225.84	405568	1994.11	60572.5	1463.15	712927	2225.89	773500	2138.59	SARS2_IFN_1pM
221294	127615	Ion_Channel	3	1	C18	KCNB2	9312	protein_coding	Assay	IFN_1pM	SARS2	4838	2631	54.382	43181.2	1119.79	522386	2355.32	565567	2172.32	63774.4	1545.19	960578	2355.38	1.02435e+06	2280.92	SARS2_IFN_1pM
221294	127615	GCPR	3	1	C19	GPR55	9290	protein_coding	Assay	IFN_1pM	SARS2	6423	3051	47.5012	35945.8	984.965	360301	2325.26	396247	2069.77	54515.2	1447.31	758501	2325.33	813017	2234.44	SARS2_IFN_1pM
221294	127615	Ion_Channel	3	1	C20	FXYD4	53828	protein_coding	Assay	IFN_1pM	SARS2	6456	3049	47.2274	38745.9	974.471	381597	2197.35	420343	1969.52	59352.4	1429.47	807991	2197.4	867343	2119.48	SARS2_IFN_1pM
221294	127615	GCPR	3	1	C21	GPR20	2843	protein_coding	Assay	IFN_1pM	SARS2	7345	3228	43.9483	37216.1	967.705	293416	2390.82	330632	2051.27	59316.3	1486.82	667632	2390.88	726949	2277.87	SARS2_IFN_1pM
221294	127615	Ion_Channel	3	1	C22	PKD1L1	168507	protein_coding	Assay	IFN_1pM	SARS2	8671	3535	40.7681	39776.8	1005.88	239658	2470.51	279435	2046.37	68276.4	1628.05	587847	2470.62	656123	2344.37	SARS2_IFN_1pM
221294	127615	NA	3	1	C23	VCP	NA	NA	Control	IFN_1pM	SARS2	1540	375	24.3506	29841	903.918	534287	2964.7	564128	2645.64	74520.9	2018.88	2.19413e+06	2964.73	2.26865e+06	2919.8	SARS2_IFN_1pM
221294	127615	NA	3	1	C24	NA	NA	NA	Mock_virus	IFN_1pM	SARS2	8350	33	0.39521	18601.3	453.052	479.637	690.392	19080.9	457.001	25042.1	585.677	121344	690.406	146386	669.914	SARS2_IFN_1pM
221294	127615	NA	3	1	D01	NA	NA	NA	Mock_gRNA	IFN_1pM	SARS2	7782	3446	44.2817	44251.4	1030.91	302484	2457.61	346736	2088.7	69849.2	1598.46	683082	2457.69	752931	2340.96	SARS2_IFN_1pM
221294	127615	NA	3	1	D02	VCP	NA	NA	Control	IFN_1pM	SARS2	2123	379	17.8521	34460	843.511	258214	3216.7	292674	2416.28	102114	2268.94	1.4464e+06	3216.77	1.54852e+06	3130.53	SARS2_IFN_1pM
221294	127615	Ion_Channel	3	1	D03	GLRA4	441509	NA	Assay	IFN_1pM	SARS2	6291	3521	55.9688	49996.8	1146.55	430645	2398.19	480642	2153.63	71246.4	1548.73	769428	2398.26	840674	2291.72	SARS2_IFN_1pM
221294	127615	Ion_Channel	3	1	D04	TMEM38B	55151	protein_coding	Assay	IFN_1pM	SARS2	6912	3824	55.3241	50042.5	1106.04	329469	2357.66	379512	2051.54	71712.7	1513.55	595519	2357.73	667232	2224.39	SARS2_IFN_1pM
221294	127615	Ion_Channel	3	1	D05	HTR3E	285242	protein_coding	Assay	IFN_1pM	SARS2	4474	2665	59.5664	55789.4	1245.98	544092	2389.19	599882	2201.34	77618.3	1671.75	913413	2389.24	991031	2311.54	SARS2_IFN_1pM
221294	127615	Ion_Channel	3	1	D06	SCNN1G	6340	protein_coding	Assay	IFN_1pM	SARS2	7051	4024	57.0699	51103	1148.51	370155	2335.83	421258	2075.54	72374.5	1569.59	648590	2335.9	720964	2226.77	SARS2_IFN_1pM
221294	127615	Ion_Channel	3	1	D07	HTR3C	170572	protein_coding	Assay	IFN_1pM	SARS2	6301	3147	49.9445	47999.9	1129.09	418483	2413.61	466483	2160.68	73789.1	1659.94	837889	2413.66	911678	2328.1	SARS2_IFN_1pM
221294	127615	Ion_Channel	3	1	D08	GJB1	2705	protein_coding	Assay	IFN_1pM	SARS2	5817	3330	57.246	54194.2	1175	421550	2491.78	475744	2209.69	76961.3	1597.92	736376	2491.84	813338	2366.56	SARS2_IFN_1pM
221294	127615	Ion_Channel	3	1	D09	AQP6	363	protein_coding	Assay	IFN_1pM	SARS2	6338	3675	57.9836	48201.4	1122.98	432774	2225.38	480976	2026.06	66555.5	1490.11	746364	2225.44	812919	2139.02	SARS2_IFN_1pM
221294	127615	Ion_Channel	3	1	D10	GABRB1	2560	protein_coding	Assay	IFN_1pM	SARS2	6454	3403	52.727	48305.7	1113.27	407503	2375.4	455809	2120.61	71278.3	1582.46	772847	2375.46	844125	2279.02	SARS2_IFN_1pM
221294	127615	Ion_Channel	3	1	D11	KCNIP3	30818	protein_coding	Assay	IFN_1pM	SARS2	4494	2782	61.9048	50629.6	1226.18	583529	2402.81	634159	2231.82	68690.1	1578.13	942614	2402.87	1.0113e+06	2320.5	SARS2_IFN_1pM
221294	127615	Ion_Channel	3	1	D12	GJC1	10052	protein_coding	Assay	IFN_1pM	SARS2	4414	2074	46.9869	45135.7	1051.11	473428	2450.23	518563	2195.82	70709.8	1617.02	1.00757e+06	2450.28	1.07828e+06	2370.18	SARS2_IFN_1pM
221294	127615	Ion_Channel	3	1	D13	ANO2	57101	protein_coding	Assay	IFN_1pM	SARS2	6049	3470	57.3649	44770.8	1123.92	467079	2187.33	511850	2020.15	62093.3	1503.29	814215	2187.39	876309	2119.06	SARS2_IFN_1pM
221294	127615	Ion_Channel	3	1	D14	SLC40A1	30061	protein_coding	Assay	IFN_1pM	SARS2	5648	2295	40.6339	39907.4	981.917	382637	2465.45	422545	2157.58	67630.8	1613.2	941665	2465.5	1.0093e+06	2381.2	SARS2_IFN_1pM
221294	127615	Ion_Channel	3	1	D15	ASIC4	55515	protein_coding	Assay	IFN_1pM	SARS2	5596	2329	41.619	36263	985.229	484849	2181.12	521112	2011.24	60429.4	1533.68	1.16496e+06	2181.16	1.22539e+06	2136.68	SARS2_IFN_1pM
221294	127615	Ion_Channel	3	1	D16	SLC24A2	25769	protein_coding	Assay	IFN_1pM	SARS2	8275	4296	51.9154	42008	1048.77	341803	2122.61	383811	1908.71	61703.2	1466.24	658377	2122.66	720080	2044.24	SARS2_IFN_1pM
221294	127615	Ion_Channel	3	1	D17	P2RX1	5023	protein_coding	Assay	IFN_1pM	SARS2	6157	2763	44.8758	39305.4	1020.43	400171	2167.6	439477	1969.57	62182.8	1555.36	891723	2167.64	953905	2113.41	SARS2_IFN_1pM
221294	127615	Ion_Channel	3	1	D18	GRIA1	2890	protein_coding	Assay	IFN_1pM	SARS2	5367	2690	50.1211	40658.5	1071.82	489880	2230.64	530538	2059.96	61850.9	1545.78	977384	2230.68	1.03923e+06	2173.37	SARS2_IFN_1pM
221294	127615	Ion_Channel	3	1	D19	CNGB3	54714	protein_coding	Assay	IFN_1pM	SARS2	3273	1840	56.2175	44109.1	1179.35	724523	2315.14	768632	2193.89	63259.4	1609.94	1.28878e+06	2315.17	1.35204e+06	2268.67	SARS2_IFN_1pM
221294	127615	Ion_Channel	3	1	D20	HCN3	57657	protein_coding	Assay	IFN_1pM	SARS2	5468	3094	56.5838	44228.7	1081.47	461960	2240.33	506188	2048.53	61884.9	1474.21	816408	2240.38	878293	2161.24	SARS2_IFN_1pM
221294	127615	Ion_Channel	3	1	D21	GRIA2	2891	protein_coding	Assay	IFN_1pM	SARS2	7768	3263	42.0057	36876.5	976.715	271035	2290.57	307912	1972.75	61063.6	1521.67	645226	2290.63	706290	2194.74	SARS2_IFN_1pM
221294	127615	Ion_Channel	3	1	D22	GJD2	57369	protein_coding	Assay	IFN_1pM	SARS2	6897	3668	53.1825	41566	1049.89	382501	2238.59	424067	2014.98	60413	1446.88	719217	2238.63	779630	2147.57	SARS2_IFN_1pM
221294	127615	NA	3	1	D23	VCP	NA	NA	Control	IFN_1pM	SARS2	1684	169	10.0356	24252.3	728.884	337183	3069.28	361435	2525.21	100330	2852.58	3.35985e+06	3069.32	3460179	3062.57	SARS2_IFN_1pM
221294	127615	NA	3	1	D24	NA	NA	NA	Mock_virus	IFN_1pM	SARS2	8758	13	0.148436	17423.3	457.582	98.3285	1075.11	17521.6	459.061	49800.2	865.511	66243.2	1075.11	116043	973.895	SARS2_IFN_1pM
221294	127615	NA	3	1	E01	NA	NA	NA	Mock_gRNA	IFN_1pM	SARS2	13120	3495	26.6387	35477.6	865.878	106360	2821.14	141838	1802.85	73943	1719.36	399261	2821.32	473204	2564.49	SARS2_IFN_1pM
221294	127615	NA	3	1	E02	IFNAR1	NA	NA	Control	IFN_1pM	SARS2	11587	7780	67.1442	50172.5	1150.1	254508	2000.64	304681	1783.45	63661.8	1400.98	379040	2000.7	442702	1884.69	SARS2_IFN_1pM
221294	127615	GCPR	3	1	E03	ADGRE3	84658	protein_coding	Assay	IFN_1pM	SARS2	9541	4316	45.2363	46299.4	1069.14	222043	2482.68	268343	2021.53	75146.2	1611.06	490843	2482.79	565989	2316.38	SARS2_IFN_1pM
221294	127615	Ion_Channel	3	1	E04	LRRC8E	80131	protein_coding	Assay	IFN_1pM	SARS2	9591	5249	54.7284	44925	1079.93	279228	2190.62	324153	1917.33	63525.6	1466.76	510197	2190.7	573723	2077.18	SARS2_IFN_1pM
221294	127615	GCPR	3	1	E05	P2RY14	9934	protein_coding	Assay	IFN_1pM	SARS2	6900	3769	54.6232	44831.2	1099.39	390256	2398.1	435087	2137.88	65273.3	1503.78	714442	2398.17	779716	2284.43	SARS2_IFN_1pM
221294	127615	Ion_Channel	3	1	E06	SLC24A5	283652	protein_coding	Assay	IFN_1pM	SARS2	9106	4239	46.5517	43382.2	1013.35	234526	2370.22	277909	1960.44	67179.9	1512.01	503790	2370.3	570970	2221.9	SARS2_IFN_1pM
221294	127615	GCPR	3	1	E07	GPR78	27201	protein_coding	Assay	IFN_1pM	SARS2	7985	3219	40.3131	38502.6	943.589	291887	2492.37	330390	2092.18	64006.4	1519.51	724043	2492.44	788049	2369.23	SARS2_IFN_1pM
221294	127615	Ion_Channel	3	1	E08	KCNJ9	3765	protein_coding	Assay	IFN_1pM	SARS2	6208	2946	47.4549	42933.2	1022.96	361438	2311.93	404372	2039.13	66819.3	1513.58	761641	2311.96	828460	2217.62	SARS2_IFN_1pM
221294	127615	GCPR	3	1	E09	LPAR3	23566	protein_coding	Assay	IFN_1pM	SARS2	4985	3138	62.9488	45297.9	1199.69	567560	2232.32	612857	2098.8	60513.1	1559.02	901614	2232.36	962127	2173.32	SARS2_IFN_1pM
221294	127615	Ion_Channel	3	1	E10	GRIN2D	2906	protein_coding	Assay	IFN_1pM	SARS2	6313	3504	55.5045	43577.7	1088.83	442315	2273.25	485892	2071.19	61951.3	1471.26	796890	2273.3	858842	2187.29	SARS2_IFN_1pM
221294	127615	GCPR	3	1	E11	FFAR1	2864	protein_coding	Assay	IFN_1pM	SARS2	5267	2897	55.0029	42930	1111.48	525587	2312.68	568517	2138.19	61670.7	1535.54	955553	2312.74	1.01722e+06	2243.88	SARS2_IFN_1pM
221294	127615	Ion_Channel	3	1	E12	SCN1B	6324	protein_coding	Assay	IFN_1pM	SARS2	5339	2982	55.8532	43843.9	1097.66	468604	2306.17	512448	2107.64	62737.7	1498.3	838985	2306.23	901722	2222.83	SARS2_IFN_1pM
221294	127615	GCPR	3	1	E13	GPR107	57720	protein_coding	Assay	IFN_1pM	SARS2	3417	2585	75.6512	53305.9	1343.62	826358	2225.44	879664	2140.32	64196	1563.56	1.09232e+06	2225.47	1.15652e+06	2174.38	SARS2_IFN_1pM
221294	127615	Ion_Channel	3	1	E14	CACNB1	782	protein_coding	Assay	IFN_1pM	SARS2	4985	3020	60.5817	40688.2	1061.19	539434	2066.88	580122	1938.06	54274.7	1375.63	890415	2066.92	944690	2008.92	SARS2_IFN_1pM
221294	127615	GCPR	3	1	E15	TAAR9	134860	protein_coding	Assay	IFN_1pM	SARS2	7116	3906	54.8904	40591.3	1053.45	342370	2196.22	382962	1969.74	57742.7	1414.34	623727	2196.28	681469	2098	SARS2_IFN_1pM
221294	127615	Ion_Channel	3	1	E16	SLC17A3	10786	protein_coding	Assay	IFN_1pM	SARS2	4363	3424	78.4781	50984.4	1326.47	694695	2092.69	745679	2013.18	59734.4	1507.64	885204	2092.71	944938	2042.6	SARS2_IFN_1pM
221294	127615	GCPR	3	1	E17	GRM3	2913	protein_coding	Assay	IFN_1pM	SARS2	3711	1877	50.5794	39548.3	1084.32	748436	2208.18	787985	2098.99	60288.1	1571.07	1.47972e+06	2208.21	1.54001e+06	2173.7	SARS2_IFN_1pM
221294	127615	Ion_Channel	3	1	E18	CNGB1	1258	protein_coding	Assay	IFN_1pM	SARS2	5420	2961	54.631	41090.3	1049.65	463760	2183.63	504850	2007.14	58246.1	1441.22	848887	2183.67	907133	2113.75	SARS2_IFN_1pM
221294	127615	GCPR	3	1	E19	C5AR2	27202	protein_coding	Assay	IFN_1pM	SARS2	5139	2149	41.8175	35465.2	984.462	483069	2295.82	518534	2104.12	59657.4	1543.45	1.15518e+06	2295.85	1.21484e+06	2242.17	SARS2_IFN_1pM
221294	127615	Ion_Channel	3	1	E20	KCNE4	23704	protein_coding	Assay	IFN_1pM	SARS2	7528	4042	53.6929	40485.7	1041.82	345520	2134.46	386006	1922.94	58470.2	1456.06	643502	2134.52	701972	2054.77	SARS2_IFN_1pM
221294	127615	GCPR	3	1	E21	OPN1SW	611	protein_coding	Assay	IFN_1pM	SARS2	4208	2040	48.4791	36837	1071.68	594966	2203.51	631803	2075.7	57992.3	1569.11	1.22725e+06	2203.55	1285246	2164.07	SARS2_IFN_1pM
221294	127615	Ion_Channel	3	1	E22	SCN3A	6328	protein_coding	Assay	IFN_1pM	SARS2	3545	1805	50.9168	45799.4	1122.12	654262	2379.14	700061	2216.69	70910.9	1658.86	1.28496e+06	2379.18	1.35587e+06	2326.35	SARS2_IFN_1pM
221294	127615	NA	3	1	E23	IFNAR1	NA	NA	Control	IFN_1pM	SARS2	7659	5000	65.2827	43691.5	1147.51	391424	2048.34	435116	1898.67	56392.2	1417.01	599574	2048.4	655966	1972.83	SARS2_IFN_1pM
221294	127615	NA	3	1	E24	NA	NA	NA	Mock_virus	IFN_1pM	SARS2	8347	27	0.32347	17965.1	456.08	247.605	900.155	18212.7	459.159	32918.7	757.075	76546.5	900.155	109465	851.747	SARS2_IFN_1pM
221294	127615	NA	3	1	F01	NA	NA	NA	Mock_gRNA	IFN_1pM	SARS2	6965	3528	50.6533	46698.2	1103.42	347581	2538.54	394279	2199.69	70312.4	1573.9	686190	2538.6	756502	2401.77	SARS2_IFN_1pM
221294	127615	NA	3	1	F02	IFNAR1	NA	NA	Control	IFN_1pM	SARS2	7410	5033	67.9217	52245.4	1169.14	426840	2128.8	479085	1953.9	66362.8	1420.24	628420	2128.85	694783	2032.01	SARS2_IFN_1pM
221294	127615	Ion_Channel	3	1	F03	PKD2L1	9033	protein_coding	Assay	IFN_1pM	SARS2	6408	3294	51.4045	49718.3	1127.9	399381	2459.82	449100	2175.42	74857.3	1616.67	776930	2459.88	851787	2352.07	SARS2_IFN_1pM
221294	127615	Ion_Channel	3	1	F04	GABRG1	2565	protein_coding	Assay	IFN_1pM	SARS2	5726	3415	59.6402	54810.6	1208.63	437661	2433.75	492472	2187.02	76215.6	1618.22	733828	2433.8	810044	2323.62	SARS2_IFN_1pM
221294	127615	Ion_Channel	3	1	F05	CACNA2D3	55799	protein_coding	Assay	IFN_1pM	SARS2	6008	2886	48.036	45936.9	1072.57	402100	2519.06	448037	2213.05	71434.8	1569.9	837075	2519.11	908510	2404.78	SARS2_IFN_1pM
221294	127615	Ion_Channel	3	1	F06	KCNIP4	80333	protein_coding	Assay	IFN_1pM	SARS2	7039	3534	50.206	46099.9	1019.6	314804	2318.74	360904	1994.18	67476.5	1504.01	627018	2318.79	694495	2202.84	SARS2_IFN_1pM
221294	127615	Ion_Channel	3	1	F07	RYR1	6261	protein_coding	Assay	IFN_1pM	SARS2	7151	3688	51.5732	45796.8	1085.79	336448	2397.62	382244	2094.44	67296.8	1543.73	652359	2397.71	719656	2279.77	SARS2_IFN_1pM
221294	127615	Ion_Channel	3	1	F08	ITPR2	3709	protein_coding	Assay	IFN_1pM	SARS2	5582	2750	49.2655	44791.4	1052.64	430552	2377.73	475343	2125.59	67438.5	1571.22	873937	2377.76	941375	2293.42	SARS2_IFN_1pM
221294	127615	Ion_Channel	3	1	F09	CHRNB4	1143	protein_coding	Assay	IFN_1pM	SARS2	7312	3388	46.3348	41026	1001.22	337731	2432.92	378757	2106.63	63839.2	1505.95	728884	2433	792723	2318.08	SARS2_IFN_1pM
221294	127615	Ion_Channel	3	1	F10	CACNG4	27092	protein_coding	Assay	IFN_1pM	SARS2	4432	2341	52.8204	46491.4	1104.42	512027	2456.65	558518	2229.43	68813.3	1596.17	969366	2456.7	1.03818e+06	2371.94	SARS2_IFN_1pM
221294	127615	Ion_Channel	3	1	F11	CACNA1H	8912	protein_coding	Assay	IFN_1pM	SARS2	4511	2670	59.1886	44596.1	1171.24	600936	2345.64	645532	2193.68	61737.6	1565.86	1.01528e+06	2345.67	1077021	2280.57	SARS2_IFN_1pM
221294	127615	Ion_Channel	3	1	F12	TRPM5	29850	protein_coding	Assay	IFN_1pM	SARS2	4736	2844	60.0507	49652.5	1161.47	558835	2276.99	608487	2111.51	68628.4	1542.65	930598	2277.03	999227	2204.94	SARS2_IFN_1pM
221294	127615	Ion_Channel	3	1	F13	CNGA1	1259	protein_coding	Assay	IFN_1pM	SARS2	3985	2107	52.8733	45196.9	1143.75	578203	2383.09	623400	2209.51	67278.1	1647.51	1.09356e+06	2383.13	1.16084e+06	2323.01	SARS2_IFN_1pM
221294	127615	Ion_Channel	3	1	F14	SCN2A	6326	protein_coding	Assay	IFN_1pM	SARS2	3731	2057	55.1327	44078.9	1156.33	626040	2168.7	670119	2050.61	64359.2	1601.74	1.13551e+06	2168.73	1.19987e+06	2128.31	SARS2_IFN_1pM
221294	127615	Ion_Channel	3	1	F15	AQP1	358	protein_coding	Assay	IFN_1pM	SARS2	6641	3607	54.3141	40632.9	1063.88	419669	2214.17	460302	2021.25	57696.3	1475.35	772663	2214.22	830359	2139.76	SARS2_IFN_1pM
221294	127615	Ion_Channel	3	1	F16	KCNC3	3748	protein_coding	Assay	IFN_1pM	SARS2	4566	1930	42.2689	38110.4	1000.86	447249	2454.94	485359	2203.56	64375.2	1588.29	1.0581e+06	2454.97	1.12247e+06	2380.48	SARS2_IFN_1pM
221294	127615	Ion_Channel	3	1	F17	CLCA1	1179	protein_coding	Assay	IFN_1pM	SARS2	4332	2865	66.1357	44178.8	1205.77	641327	2141.05	685505	2039.12	57372.9	1517.65	969708	2141.08	1.02708e+06	2093.05	SARS2_IFN_1pM
221294	127615	Ion_Channel	3	1	F18	GABRA5	2558	protein_coding	Assay	IFN_1pM	SARS2	5769	2990	51.8287	42228.6	1052	452622	2237.35	494851	2041.1	62305	1501.16	873295	2237.4	935600	2166.64	SARS2_IFN_1pM
221294	127615	Ion_Channel	3	1	F19	TRPM8	79054	protein_coding	Assay	IFN_1pM	SARS2	5018	2486	49.5416	38352	1021.79	446006	2283.35	484358	2080	58442.8	1488.63	900254	2283.41	958697	2211.43	SARS2_IFN_1pM
221294	127615	Ion_Channel	3	1	F20	GABRP	2568	protein_coding	Assay	IFN_1pM	SARS2	8331	3624	43.5002	40626.5	982.583	264782	2430.16	305408	2031.95	66623.8	1510.01	608684	2430.24	675307	2292.41	SARS2_IFN_1pM
221294	127615	Ion_Channel	3	1	F21	HVCN1	84329	protein_coding	Assay	IFN_1pM	SARS2	4322	1609	37.2281	33047.4	889.557	399920	2332.54	432967	2075.56	57192.1	1471.01	1.07423e+06	2332.59	1.13143e+06	2265.51	SARS2_IFN_1pM
221294	127615	Ion_Channel	3	1	F22	AQP7	364	protein_coding	Assay	IFN_1pM	SARS2	5968	3039	50.9216	43778.4	1040.89	399407	2280.13	443185	2040.2	65480.2	1495.43	784348	2280.19	849828	2191.58	SARS2_IFN_1pM
221294	127615	NA	3	1	F23	IFNAR1	NA	NA	Control	IFN_1pM	SARS2	7716	5438	70.4769	49163.6	1226.61	390583	2064.66	439746	1918.14	60915.4	1459.4	554190	2064.72	615105	1983.26	SARS2_IFN_1pM
221294	127615	NA	3	1	F24	NA	NA	NA	Mock_virus	IFN_1pM	SARS2	6033	13	0.215482	17314.3	448.502	74.797	652.095	17389.1	449.105	23468.4	587.84	34711.5	652.095	58179.9	624.557	SARS2_IFN_1pM
221294	127615	NA	3	1	G01	NA	NA	NA	Mock_gRNA	IFN_1pM	SARS2	10431	3599	34.5029	37545.6	888.775	210434	2396.65	247980	1906.84	65703.3	1518.09	609895	2396.72	675598	2269	SARS2_IFN_1pM
221294	127615	NA	3	1	G02	ACE2	NA	NA	Control	IFN_1pM	SARS2	8577	1222	14.2474	31922.8	708.151	120436	3251.53	152358	1855.34	88866.7	1848.43	845307	3251.66	934173	3032.65	SARS2_IFN_1pM
221294	127615	GCPR	3	1	G03	AVPR1A	552	protein_coding	Assay	IFN_1pM	SARS2	7038	4137	58.7809	49500.4	1126.89	390049	2249.52	439549	2022.6	67934.2	1488.24	663557	2249.57	731491	2147.54	SARS2_IFN_1pM
221294	127615	Ion_Channel	3	1	G04	GABRA3	2556	protein_coding	Assay	IFN_1pM	SARS2	8170	3209	39.2778	42079.2	950.763	252553	2499.83	294632	2027.94	72180.8	1531.09	642981	2499.92	715161	2349.85	SARS2_IFN_1pM
221294	127615	GCPR	3	1	G05	GPBAR1	151306	protein_coding	Assay	IFN_1pM	SARS2	6579	2581	39.2309	38371	960.081	341162	2530.95	379533	2171.71	65440.2	1563.47	869616	2531.03	935056	2425.96	SARS2_IFN_1pM
221294	127615	Ion_Channel	3	1	G06	GJB2	2706	protein_coding	Assay	IFN_1pM	SARS2	6280	3502	55.7643	49952.7	1162.35	347190	2455.53	397143	2154.09	72276.4	1580.73	622594	2455.62	694870	2321.95	SARS2_IFN_1pM
221294	127615	GCPR	3	1	G07	MRGPRE	116534	protein_coding	Assay	IFN_1pM	SARS2	7604	3779	49.6975	43039.2	1056.11	320501	2395.48	363540	2082.77	64557.9	1534.14	644895	2395.55	709453	2279.1	SARS2_IFN_1pM
221294	127615	Ion_Channel	3	1	G08	CLCN7	1186	protein_coding	Assay	IFN_1pM	SARS2	5608	2991	53.3345	46203.9	1079.54	398307	2412.69	444511	2138.22	67924	1494.61	746805	2412.73	814729	2295.18	SARS2_IFN_1pM
221294	127615	GCPR	3	1	G09	GPR142	350383	protein_coding	Assay	IFN_1pM	SARS2	6331	3587	56.6577	46802.9	1106.65	444852	2198.67	491655	2009.87	65928.3	1485.6	785148	2198.71	851076	2119.89	SARS2_IFN_1pM
221294	127615	Ion_Channel	3	1	G10	REST	5978	protein_coding	Assay	IFN_1pM	SARS2	8406	3701	44.0281	40903.3	981.913	263031	2325.82	303935	1964.05	64784.8	1475.36	597408	2325.9	662193	2201.72	SARS2_IFN_1pM
221294	127615	GCPR	3	1	G11	BDKRB2	624	protein_coding	Assay	IFN_1pM	SARS2	4537	2111	46.5285	42885.4	1099.04	509595	2535.41	552480	2301.89	70162.2	1659.21	1.09522e+06	2535.46	1.16539e+06	2457.32	SARS2_IFN_1pM
221294	127615	Ion_Channel	3	1	G12	PANX1	24145	protein_coding	Assay	IFN_1pM	SARS2	5530	2704	48.8969	45038.5	1063.89	432096	2416.28	477134	2157.41	68705.5	1606.12	883675	2416.36	952381	2331.51	SARS2_IFN_1pM
221294	127615	GCPR	3	1	G13	OR1A1	8383	protein_coding	Assay	IFN_1pM	SARS2	6223	3660	58.8141	44502.9	1112.02	439538	2166.15	484041	1992.49	61004.2	1481.85	747329	2166.19	808333	2093.23	SARS2_IFN_1pM
221294	127615	Ion_Channel	3	1	G14	CNGA3	1261	protein_coding	Assay	IFN_1pM	SARS2	3046	2328	76.4281	52166.8	1371.6	1.001e+06	2039.32	1.05317e+06	1991.3	62375.1	1600.03	1.30972e+06	2039.34	1.3721e+06	2014.2	SARS2_IFN_1pM
221294	127615	GCPR	3	1	G15	PTH2R	5746	protein_coding	Assay	IFN_1pM	SARS2	5062	2366	46.7404	39408.6	1048.45	454404	2434.33	493812	2202.04	61688.6	1570.53	972176	2434.39	1.03387e+06	2357.03	SARS2_IFN_1pM
221294	127615	Ion_Channel	3	1	G16	SLC9C1	285335	protein_coding	Assay	IFN_1pM	SARS2	3010	1525	50.6645	43441.6	1176.68	738142	2201.95	781583	2100.24	67977.7	1751.41	1.45691e+06	2201.98	1.52489e+06	2177.01	SARS2_IFN_1pM
221294	127615	GCPR	3	1	G17	OPRK1	4986	protein_coding	Assay	IFN_1pM	SARS2	6488	2749	42.3705	35253.6	979.807	347166	2433.87	382419	2140.97	58268.6	1514.19	819347	2433.93	877616	2339.58	SARS2_IFN_1pM
221294	127615	Ion_Channel	3	1	G18	TMEM109	79073	protein_coding	Assay	IFN_1pM	SARS2	4881	2524	51.7107	36657.1	1006.81	521534	2231.21	558191	2066.2	53685.3	1416.21	1.00855e+06	2231.25	1.06224e+06	2168.19	SARS2_IFN_1pM
221294	127615	GCPR	3	1	G19	PVR	5817	protein_coding	Assay	IFN_1pM	SARS2	7045	3245	46.061	35776.7	983.056	328515	2260.29	364292	2004.52	55581.1	1462.79	713207	2260.36	768788	2174.63	SARS2_IFN_1pM
221294	127615	Ion_Channel	3	1	G20	KCNQ4	9132	protein_coding	Assay	IFN_1pM	SARS2	6072	3137	51.6634	38529.7	1062.79	435550	2222.63	474080	2041.56	57572.4	1512.68	843047	2222.67	900619	2157.93	SARS2_IFN_1pM
221294	127615	GCPR	3	1	G21	CCR4	1233	protein_coding	Assay	IFN_1pM	SARS2	6944	2998	43.174	37481.6	1029.74	348787	2418.47	386269	2138.61	62884.9	1596.08	807858	2418.52	870743	2331.75	SARS2_IFN_1pM
221294	127615	Ion_Channel	3	1	G22	TRPC6	7225	protein_coding	Assay	IFN_1pM	SARS2	6501	2546	39.1632	34588.3	915.631	372524	2260.77	407112	2009.91	58328.1	1533.78	951200	2260.82	1.00953e+06	2200.55	SARS2_IFN_1pM
221294	127615	NA	3	1	G23	ACE2	NA	NA	Control	IFN_1pM	SARS2	10601	3185	30.0443	30317.7	835.589	166629	2617.25	196946	1970.48	58325.6	1500.63	554600	2617.37	612926	2444.27	SARS2_IFN_1pM
221294	127615	NA	3	1	G24	NA	NA	NA	Mock_virus	IFN_1pM	SARS2	9574	15	0.156674	17358.4	449.197	102.283	768.649	17460.7	450.293	26168.5	874.225	65283.9	768.649	91452.4	796.161	SARS2_IFN_1pM
221294	127615	NA	3	1	H01	NA	NA	NA	Mock_gRNA	IFN_1pM	SARS2	9303	4491	48.2747	45329.1	1052.72	246797	2474.51	292126	2045.77	69204.5	1528.93	511227	2474.6	580432	2304.64	SARS2_IFN_1pM
221294	127615	NA	3	1	H02	ACE2	NA	NA	Control	IFN_1pM	SARS2	4556	661	14.5083	33069.5	721.459	171417	3521.23	204486	2163.47	94895.8	1811.85	1.18149e+06	3521.4	1.27639e+06	3290.57	SARS2_IFN_1pM
221294	127615	Ion_Channel	3	1	H03	KCNN3	3782	protein_coding	Assay	IFN_1pM	SARS2	5409	2990	55.2782	49225.9	1136.19	509622	2395.24	558848	2182.24	70280.6	1554.7	921915	2395.28	992196	2306.93	SARS2_IFN_1pM
221294	127615	Ion_Channel	3	1	H04	KCNAB2	8514	protein_coding	Assay	IFN_1pM	SARS2	6092	2740	44.977	46969.4	1031.35	324339	2512.77	371309	2126.4	76319.4	1584.48	721113	2512.85	797433	2379.42	SARS2_IFN_1pM
221294	127615	Ion_Channel	3	1	H05	VDAC2	7417	protein_coding	Assay	IFN_1pM	SARS2	5336	3113	58.3396	46416.4	1151.11	463719	2366.73	510136	2159.25	64542.5	1517.72	794856	2366.77	859399	2271.34	SARS2_IFN_1pM
221294	127615	Ion_Channel	3	1	H06	AQP11	282679	protein_coding	Assay	IFN_1pM	SARS2	5381	3506	65.1552	51905.2	1159.64	452593	2249.45	504498	2051.13	67483.5	1461.83	694630	2249.51	762113	2147.07	SARS2_IFN_1pM
221294	127615	Ion_Channel	3	1	H07	GRID1	2894	protein_coding	Assay	IFN_1pM	SARS2	4858	3055	62.886	50176.5	1200.44	503250	2299.39	553427	2123.17	67375.1	1527	800249	2299.44	867624	2212.53	SARS2_IFN_1pM
221294	127615	Ion_Channel	3	1	H08	TRPV6	55503	protein_coding	Assay	IFN_1pM	SARS2	5788	2684	46.3718	45809.8	1058.18	391435	2446.97	437245	2151.18	73785.9	1624.89	844114	2447.03	917900	2351.4	SARS2_IFN_1pM
221294	127615	Ion_Channel	3	1	H09	CACNA1F	778	protein_coding	Assay	IFN_1pM	SARS2	3957	2208	55.7998	44130	1109	565203	2383.64	609333	2200.47	61777.1	1548.79	1.0129e+06	2383.68	1.07468e+06	2312.04	SARS2_IFN_1pM
221294	127615	Ion_Channel	3	1	H10	GJA9	81025	protein_coding	Assay	IFN_1pM	SARS2	3207	2309	71.9988	57345.7	1375.58	787518	2292.73	844864	2193.46	71468.8	1664.83	1093789	2292.75	1.16526e+06	2240.92	SARS2_IFN_1pM
221294	127615	Ion_Channel	3	1	H11	IL1RAPL1	11141	protein_coding	Assay	IFN_1pM	SARS2	3976	2318	58.2998	45190.1	1172.44	615596	2352.03	660786	2200.62	63388.3	1588.32	1.0559e+06	2352.08	1.11929e+06	2289.72	SARS2_IFN_1pM
221294	127615	Ion_Channel	3	1	H12	BEST3	144453	protein_coding	Assay	IFN_1pM	SARS2	3305	1781	53.888	41669.9	1161.21	815851	2252.7	857521	2154.3	62125.2	1656.46	1.51397e+06	2252.72	1.57609e+06	2221.21	SARS2_IFN_1pM
221294	127615	Ion_Channel	3	1	H13	AQP9	366	protein_coding	Assay	IFN_1pM	SARS2	4903	2787	56.8428	42539.5	1133.85	554258	2219.25	596797	2077.49	60675.7	1529.24	975065	2219.28	1.03574e+06	2162.13	SARS2_IFN_1pM
221294	127615	Ion_Channel	3	1	H14	KCNJ8	3764	protein_coding	Assay	IFN_1pM	SARS2	3928	2474	62.9837	43650.8	1168.89	686639	2113.65	730290	2016.25	57866.9	1521.31	1.09018e+06	2113.67	1.14805e+06	2072.99	SARS2_IFN_1pM
221294	127615	Ion_Channel	3	1	H15	CYBB	1536	protein_coding	Assay	IFN_1pM	SARS2	2697	1809	67.0745	50143.5	1370.64	829799	2297.4	879943	2212.17	65420.8	1756.17	1.23713e+06	2297.41	1.30255e+06	2262.39	SARS2_IFN_1pM
221294	127615	Ion_Channel	3	1	H16	LOXHD1	125336	protein_coding	Assay	IFN_1pM	SARS2	6439	3104	48.2062	40402.8	990.232	351849	2230.45	392252	1975.59	61321.8	1470.13	729878	2230.49	791200	2144.52	SARS2_IFN_1pM
221294	127615	Ion_Channel	3	1	H17	CHRNA10	57053	protein_coding	Assay	IFN_1pM	SARS2	5403	2510	46.4557	36655.7	998.416	439810	2341.21	476466	2121.69	56734.6	1500.69	946722	2341.26	1.00346e+06	2269.39	SARS2_IFN_1pM
221294	127615	Ion_Channel	3	1	H18	CHRNB2	1141	protein_coding	Assay	IFN_1pM	SARS2	2760	1559	56.4855	42877.2	1184.33	820397	2279.58	863275	2179.47	62909.9	1621.26	1.4524e+06	2279.59	1.51531e+06	2241.8	SARS2_IFN_1pM
221294	127615	Ion_Channel	3	1	H19	KCNK4	50801	protein_coding	Assay	IFN_1pM	SARS2	5176	2252	43.5085	38874.7	1015.13	406373	2239.07	445247	2025.81	64385.8	1564.78	934000	2239.11	998386	2178.56	SARS2_IFN_1pM
221294	127615	Ion_Channel	3	1	H20	KCNK9	51305	protein_coding	Assay	IFN_1pM	SARS2	4126	2201	53.3446	39886.3	1080.9	557950	2343.67	597837	2174.2	59278.8	1525.17	1.04593e+06	2343.72	1.1052e+06	2278.14	SARS2_IFN_1pM
221294	127615	Ion_Channel	3	1	H21	MCOLN1	57192	protein_coding	Assay	IFN_1pM	SARS2	5437	2195	40.3715	32752.5	958.502	405742	2407.78	438494	2163.45	55376.1	1551.87	1.00501e+06	2407.83	1.06039e+06	2340.42	SARS2_IFN_1pM
221294	127615	Ion_Channel	3	1	H22	FXYD2	486	protein_coding	Assay	IFN_1pM	SARS2	5489	1604	29.2221	30766.6	857.736	274629	2523.01	305395	2110.26	63045.2	1661.76	939788	2523.08	1.00283e+06	2443.46	SARS2_IFN_1pM
221294	127615	NA	3	1	H23	ACE2	NA	NA	Control	IFN_1pM	SARS2	7143	1405	19.6696	29517.4	754.262	161168	3196.25	190685	2129.18	71724	1698.65	819363	3196.43	891087	2984.6	SARS2_IFN_1pM
221294	127615	NA	3	1	H24	NA	NA	NA	Mock_virus	IFN_1pM	SARS2	8926	3	0.03361	17570.3	449.825	10.9594	1192.98	17581.3	450	45501	941.4	32608	1192.98	78109	1032.28	SARS2_IFN_1pM
221294	127615	NA	3	1	I01	NA	NA	NA	Mock_gRNA	IFN_1pM	SARS2	9303	4691	50.4246	43238.4	1061.02	254564	2344.64	297803	1994.33	64338	1501.72	504832	2344.73	569170	2204.82	SARS2_IFN_1pM
221294	127615	NA	3	1	I02	NTC	NA	NA	Control	IFN_1pM	SARS2	8222	3601	43.7971	42014.7	1000.37	276344	2451.3	318359	2057.48	66240.7	1534.42	630954	2451.41	697194	2319.7	SARS2_IFN_1pM
221294	127615	GCPR	3	1	I03	MCHR1	2847	protein_coding	Assay	IFN_1pM	SARS2	7807	3572	45.7538	44167.8	1037.93	322775	2413.06	366943	2081.17	69502	1548.88	705453	2413.11	774955	2298.11	SARS2_IFN_1pM
221294	127615	Ion_Channel	3	1	I04	SCNN1A	6337	protein_coding	Assay	IFN_1pM	SARS2	7338	3798	51.758	44025.7	1045.82	327018	2348.41	371044	2046.04	64005.4	1475.43	631814	2348.48	695819	2227.25	SARS2_IFN_1pM
221294	127615	GCPR	3	1	I05	HTR3A	3359	protein_coding	Assay	IFN_1pM	SARS2	6012	2854	47.4717	41585.7	1052.37	397909	2478.77	439495	2197	64919	1558.65	838194	2478.83	903113	2377.92	SARS2_IFN_1pM
221294	127615	Ion_Channel	3	1	I06	ASIC5	51802	protein_coding	Assay	IFN_1pM	SARS2	7457	3771	50.5699	44281.8	1034.33	298972	2285.54	343254	1977.02	66063.2	1463.5	591199	2285.61	657262	2163.45	SARS2_IFN_1pM
221294	127615	GCPR	3	1	I07	RXFP3	51289	protein_coding	Assay	IFN_1pM	SARS2	6418	3290	51.2621	45595.2	1101.81	413243	2348.61	458838	2111.21	68664.9	1550.76	806130	2348.65	874795	2257.48	SARS2_IFN_1pM
221294	127615	Ion_Channel	3	1	I08	KCNK18	338567	protein_coding	Assay	IFN_1pM	SARS2	6688	3783	56.564	45329.1	1126.75	359244	2389.19	404573	2122.72	64619.2	1517.02	635104	2389.25	699723	2268.78	SARS2_IFN_1pM
221294	127615	GCPR	3	1	I09	ADRA2A	150	protein_coding	Assay	IFN_1pM	SARS2	5799	2908	50.1466	41448.9	1044.04	438105	2258.61	479554	2052.26	62304.2	1513.7	873642	2258.65	935946	2187	SARS2_IFN_1pM
221294	127615	Ion_Channel	3	1	I10	P2RX2	22953	protein_coding	Assay	IFN_1pM	SARS2	4130	3285	79.54	50840.4	1316.78	741021	2008.76	791861	1943.2	59043.3	1468.21	931627	2008.78	990671	1965.65	SARS2_IFN_1pM
221294	127615	GCPR	3	1	I11	CYSLTR1	10800	protein_coding	Assay	IFN_1pM	SARS2	8531	3806	44.6138	41846.1	1028.47	239131	2332.73	280977	1962.15	66221.6	1550.84	535994	2332.82	602215	2210.27	SARS2_IFN_1pM
221294	127615	Ion_Channel	3	1	I12	KCNA6	3742	protein_coding	Assay	IFN_1pM	SARS2	3999	2453	61.3403	41756.2	1116.64	662616	2085.58	704372	1983.54	56036	1449.04	1.08022e+06	2085.59	1.13626e+06	2041.37	SARS2_IFN_1pM
221294	127615	GCPR	3	1	I13	CMKLR1	1240	protein_coding	Assay	IFN_1pM	SARS2	4266	2406	56.3994	42969.7	1151.69	586555	2362.19	629524	2204.06	61813.2	1559.33	1.04e+06	2362.22	1.10181e+06	2295.9	SARS2_IFN_1pM
221294	127615	Ion_Channel	3	1	I14	TMEM37	140738	protein_coding	Assay	IFN_1pM	SARS2	4371	2658	60.8099	43908.5	1123.77	561632	2260.92	605540	2106.37	59663.8	1462.73	923579	2260.97	983243	2188.5	SARS2_IFN_1pM
221294	127615	GCPR	3	1	I15	SSTR5	6755	protein_coding	Assay	IFN_1pM	SARS2	6135	2382	38.8264	33790.5	952.687	349886	2277.38	383676	2028.92	58953	1560.88	901146	2277.43	960099	2214.99	SARS2_IFN_1pM
221294	127615	Ion_Channel	3	1	I16	TRPM6	140803	protein_coding	Assay	IFN_1pM	SARS2	5415	2624	48.458	39875	1054.54	453356	2228.26	493231	2044.31	62442.3	1550.35	935558	2228.29	998001	2168.95	SARS2_IFN_1pM
221294	127615	GCPR	3	1	I17	HCAR3	8843	protein_coding	Assay	IFN_1pM	SARS2	4099	2039	49.7438	38057.1	1076.69	589536	2198.35	627593	2067.73	58375.7	1580.4	1.18513e+06	2198.39	1.24351e+06	2158.77	SARS2_IFN_1pM
221294	127615	Ion_Channel	3	1	I18	KCNH7	90134	protein_coding	Assay	IFN_1pM	SARS2	3788	2166	57.1806	42361.1	1168.22	704883	2103.17	747244	2011.89	61487.9	1566.1	1.23272e+06	2103.19	1.29421e+06	2069.48	SARS2_IFN_1pM
221294	127615	GCPR	3	1	I19	GPR182	11318	protein_coding	Assay	IFN_1pM	SARS2	4173	1928	46.2018	40583.2	1116.63	573970	2302.47	614553	2151.58	66836.2	1738.3	1.2423e+06	2302.5	1.30914e+06	2264.97	SARS2_IFN_1pM
221294	127615	Ion_Channel	3	1	I20	P2RX4	5025	protein_coding	Assay	IFN_1pM	SARS2	2534	1373	54.1831	37559	1076.32	955171	2098.88	992730	2026.06	54751.7	1525.23	1.76285e+06	2098.9	1.8176e+06	2075.39	SARS2_IFN_1pM
221294	127615	GCPR	3	1	I21	NPY	4852	protein_coding	Assay	IFN_1pM	SARS2	4936	2387	48.359	36755.8	1028.72	456989	2269.48	493744	2082.49	56808.2	1509.55	944984	2269.52	1001792	2206.53	SARS2_IFN_1pM
221294	127615	Ion_Channel	3	1	I22	GJA4	2701	protein_coding	Assay	IFN_1pM	SARS2	4555	2445	53.6773	39538.1	1032.66	527836	2131.48	567374	1984.34	56656.8	1437.54	983342	2131.52	1.04e+06	2076.9	SARS2_IFN_1pM
221294	127615	NA	3	1	I23	NTC	NA	NA	Control	IFN_1pM	SARS2	6675	2676	40.0899	34321.2	950.59	343161	2230.22	377483	1987.02	58183.2	1512.07	855971	2230.27	914154	2164.82	SARS2_IFN_1pM
221294	127615	NA	3	1	I24	NA	NA	NA	Mock_virus	IFN_1pM	SARS2	6210	26	0.41868	21609.5	569.37	10446.4	6246.7	32055.8	808.968	1.16683e+06	9537.12	2.49507e+06	6246.7	3661904	7018.24	SARS2_IFN_1pM
221294	127615	NA	3	1	J01	NA	NA	NA	Mock_gRNA	IFN_1pM	SARS2	9224	4237	45.9345	46721.1	1043.72	240480	2518.26	287201	2047.65	73900.9	1543.89	523519	2518.35	597420	2335.97	SARS2_IFN_1pM
221294	127615	NA	3	1	J02	NTC	NA	NA	Control	IFN_1pM	SARS2	6241	3517	56.3531	48546.1	1106.14	367695	2350.95	416241	2078.19	67498.1	1505.56	652474	2351.03	719972	2233.44	SARS2_IFN_1pM
221294	127615	Ion_Channel	3	1	J03	PDE2A	5138	protein_coding	Assay	IFN_1pM	SARS2	5218	2852	54.657	49622.4	1152.61	428957	2371.54	478579	2137.2	71076.4	1598.51	784810	2371.59	855886	2280.02	SARS2_IFN_1pM
221294	127615	Ion_Channel	3	1	J04	KCNK7	10089	protein_coding	Assay	IFN_1pM	SARS2	4477	2206	49.2741	46316.6	1134.65	497342	2426.46	543658	2211.92	72691.3	1690.82	1.00933e+06	2426.51	1.08202e+06	2357.59	SARS2_IFN_1pM
221294	127615	Ion_Channel	3	1	J05	PKD1	5310	protein_coding	Assay	IFN_1pM	SARS2	4612	2571	55.7459	51040.2	1231.42	524053	2429.89	575093	2236.69	75159.3	1704.49	940068	2429.93	1.01523e+06	2355.71	SARS2_IFN_1pM
221294	127615	Ion_Channel	3	1	J06	GJB5	2709	protein_coding	Assay	IFN_1pM	SARS2	5406	3448	63.781	48179.8	1188.91	510784	2204.39	558964	2053.23	63935.5	1497.06	800833	2204.43	864769	2130.02	SARS2_IFN_1pM
221294	127615	Ion_Channel	3	1	J07	GLRA1	2741	protein_coding	Assay	IFN_1pM	SARS2	5019	2325	46.324	42912.7	1084.23	433776	2479.83	476689	2222.32	69172.1	1663.87	936389	2479.89	1.00556e+06	2398.96	SARS2_IFN_1pM
221294	127615	Ion_Channel	3	1	J08	KCNH6	81033	protein_coding	Assay	IFN_1pM	SARS2	6183	3319	53.6794	47985.8	1089.64	386205	2433.34	434191	2141.49	70783.6	1511.89	719456	2433.43	790239	2307.45	SARS2_IFN_1pM
221294	127615	Ion_Channel	3	1	J09	FXYD6	53826	protein_coding	Assay	IFN_1pM	SARS2	4581	3003	65.5534	48057.1	1227.45	602162	2190.58	650219	2070.5	62506.7	1555.81	918577	2190.61	981084	2135.1	SARS2_IFN_1pM
221294	127615	Ion_Channel	3	1	J10	KCNE2	9992	protein_coding	Assay	IFN_1pM	SARS2	6565	3835	58.4158	47835.3	1102.06	414081	2275.39	461916	2049.43	65301.4	1478.65	708844	2275.43	774145	2176.5	SARS2_IFN_1pM
221294	127615	Ion_Channel	3	1	J11	CACNG7	59284	protein_coding	Assay	IFN_1pM	SARS2	4455	2006	45.0281	37539.7	1021.94	509608	2387.38	547147	2186.9	60378.3	1596.48	1.13175e+06	2387.42	1.19212e+06	2328.99	SARS2_IFN_1pM
221294	127615	Ion_Channel	3	1	J12	GABRA6	2559	protein_coding	Assay	IFN_1pM	SARS2	6464	2571	39.7741	37927.8	959.378	329652	2422.82	367580	2093.34	65103.7	1582.44	828802	2422.88	893905	2332.66	SARS2_IFN_1pM
221294	127615	Ion_Channel	3	1	J13	JPH2	57158	protein_coding	Assay	IFN_1pM	SARS2	4406	2444	55.4698	46431.9	1190.94	479945	2484.74	526377	2267.45	68102.6	1648.42	865228	2484.8	933331	2396.09	SARS2_IFN_1pM
221294	127615	Ion_Channel	3	1	J14	TMEM38A	79041	protein_coding	Assay	IFN_1pM	SARS2	4158	2553	61.3997	44705.7	1153.94	609688	2342.16	654394	2188.23	60020.9	1534.51	992976	2342.19	1.053e+06	2273.97	SARS2_IFN_1pM
221294	127615	Ion_Channel	3	1	J15	CLIC6	54102	protein_coding	Assay	IFN_1pM	SARS2	3228	1985	61.4932	43095.4	1220.91	775906	2199.37	819001	2110.38	58705.9	1608.48	1.26177e+06	2199.39	1.32048e+06	2164.05	SARS2_IFN_1pM
221294	127615	Ion_Channel	3	1	J16	OPRM1	4988	protein_coding	Assay	IFN_1pM	SARS2	4650	2607	56.0645	44533.3	1134.72	443044	2449.41	487578	2215.02	64220.7	1563.88	790234	2449.46	854455	2349.47	SARS2_IFN_1pM
221294	127615	Ion_Channel	3	1	J17	LRRC8B	23507	protein_coding	Assay	IFN_1pM	SARS2	2699	1492	55.2797	40802	1153.61	898017	2229.6	938819	2142.74	59903.6	1627.98	1.62449e+06	2229.61	1.6844e+06	2200.69	SARS2_IFN_1pM
221294	127615	Ion_Channel	3	1	J18	LRRC8A	56262	protein_coding	Assay	IFN_1pM	SARS2	4279	2085	48.7263	38699.6	1027.98	502681	2213.21	541381	2044.69	59503.4	1503.56	1.03163e+06	2213.25	1.09114e+06	2157.71	SARS2_IFN_1pM
221294	127615	Ion_Channel	3	1	J19	KCNK1	3775	protein_coding	Assay	IFN_1pM	SARS2	4466	2070	46.3502	38466.6	1038.17	485426	2262.67	523893	2082.34	60811.4	1599	1.04729e+06	2262.72	1.1081e+06	2212.32	SARS2_IFN_1pM
221294	127615	Ion_Channel	3	1	J20	GRIA4	2893	protein_coding	Assay	IFN_1pM	SARS2	8131	3502	43.0697	35868.8	940.963	280042	2279.98	315911	1962.84	58360.5	1465.34	650197	2280.06	708558	2180.22	SARS2_IFN_1pM
221294	127615	Ion_Channel	3	1	J21	KCNH2	3757	protein_coding	Assay	IFN_1pM	SARS2	4065	1917	47.1587	37055.1	1050.74	567291	2230.12	604346	2086.52	58105.4	1589.92	1.20293e+06	2230.15	1.26104e+06	2189.52	SARS2_IFN_1pM
221294	127615	Ion_Channel	3	1	J22	KCNK3	3777	protein_coding	Assay	IFN_1pM	SARS2	8147	3129	38.4068	34177.2	867.215	231028	2296.17	265205	1893.99	57142.6	1416.59	601518	2296.26	658660	2178.88	SARS2_IFN_1pM
221294	127615	NA	3	1	J23	NTC	NA	NA	Control	IFN_1pM	SARS2	6904	3084	44.6698	36776.3	980.343	305970	2298.06	342747	2008.4	58640.1	1508.61	684953	2298.12	743593	2207.03	SARS2_IFN_1pM
221294	127615	NA	3	1	J24	NA	NA	NA	Mock_virus	IFN_1pM	SARS2	8162	29	0.355305	16821.8	448.678	793.105	1153.68	17614.9	461.372	47043.7	674.378	223218	1153.68	270262	1026.67	SARS2_IFN_1pM
221294	127615	NA	3	1	K01	NA	NA	NA	Mock_gRNA	IFN_1pM	SARS2	10830	4166	38.4672	44109.8	983.716	195120	2511.51	239229	1952.41	76833	1589.39	507226	2511.63	584059	2333.51	SARS2_IFN_1pM
221294	127615	NA	3	1	K02	PLSCR1	NA	NA	Control	IFN_1pM	SARS2	5123	5000	97.5991	85697.1	1785.73	522669	2126.22	608366	2070.61	87243.2	1806.33	535525	2126.23	622769	2074.76	SARS2_IFN_1pM
221294	127615	GCPR	3	1	K03	XPR1	9213	protein_coding	Assay	IFN_1pM	SARS2	9548	4130	43.2551	44728	1008.15	229148	2568.61	273876	2050.32	72887.7	1556.75	529751	2568.71	602638	2381.48	SARS2_IFN_1pM
221294	127615	Ion_Channel	3	1	K04	CACNA1I	8911	protein_coding	Assay	IFN_1pM	SARS2	7224	2681	37.1124	37188	927.09	279178	2372.49	316366	2005.03	63513.6	1566.66	752239	2372.56	815752	2281.2	SARS2_IFN_1pM
221294	127615	GCPR	3	1	K05	PTGIR	5739	protein_coding	Assay	IFN_1pM	SARS2	8542	4582	53.6408	49601.7	1109.31	279726	2488.99	329327	2096.3	71885.7	1547.85	521470	2489.09	593356	2318.3	SARS2_IFN_1pM
221294	127615	Ion_Channel	3	1	K06	CNGA2	1260	protein_coding	Assay	IFN_1pM	SARS2	8268	5025	60.7765	48971.5	1119.84	334014	2222.1	382986	1973.69	65838.7	1438.04	549570	2222.17	615409	2099.68	SARS2_IFN_1pM
221294	127615	GCPR	3	1	K07	NTSR1	4923	protein_coding	Assay	IFN_1pM	SARS2	5937	3140	52.8887	44578.3	1112.22	418258	2509.02	462836	2238.28	66448.8	1566.74	790822	2509.07	857270	2397.31	SARS2_IFN_1pM
221294	127615	Ion_Channel	3	1	K08	ASIC3	9311	protein_coding	Assay	IFN_1pM	SARS2	8465	3770	44.5363	40562.4	1017.51	282746	2432.12	323308	2070.9	64904.2	1575.97	634853	2432.22	699758	2315.54	SARS2_IFN_1pM
221294	127615	GCPR	3	1	K09	GPRC6A	222545	protein_coding	Assay	IFN_1pM	SARS2	6955	3934	56.5636	46524.2	1126.49	364641	2432.85	411165	2150.65	65087	1522.43	644647	2432.94	709734	2306.44	SARS2_IFN_1pM
221294	127615	Ion_Channel	3	1	K10	AQP12B	653437	protein_coding	Assay	IFN_1pM	SARS2	7506	3849	51.279	38833.4	1027.23	349885	2284.78	388718	2035.8	56810.8	1455.81	682307	2284.84	739118	2189.03	SARS2_IFN_1pM
221294	127615	GCPR	3	1	K11	CALCR	799	protein_coding	Assay	IFN_1pM	SARS2	5706	3396	59.5163	41387.9	1114.43	520393	2207	561781	2058.33	56413.2	1450.47	874361	2207.05	930775	2139.42	SARS2_IFN_1pM
221294	127615	Ion_Channel	3	1	K12	ASIC1	41	protein_coding	Assay	IFN_1pM	SARS2	6614	3159	47.7623	36487	984.779	383573	2196.82	420060	1984.65	56041.5	1434.02	803076	2196.88	859118	2123.21	SARS2_IFN_1pM
221294	127615	GCPR	3	1	K13	EDNRB	1910	protein_coding	Assay	IFN_1pM	SARS2	5182	3122	60.247	43217.4	1132.01	547230	2237.8	590447	2088.48	58961.3	1466.78	908302	2237.85	967263	2168.36	SARS2_IFN_1pM
221294	127615	Ion_Channel	3	1	K14	KCNIP1	30820	protein_coding	Assay	IFN_1pM	SARS2	7238	2681	37.0406	35540.8	904.586	272458	2440.29	307999	2040.55	62891.2	1533.97	735558	2440.35	798449	2331.83	SARS2_IFN_1pM
221294	127615	GCPR	3	1	K15	GNRHR	2798	protein_coding	Assay	IFN_1pM	SARS2	5398	2649	49.0737	36611.6	992.102	496034	2191.66	532645	2023.49	54777.8	1421.82	1.01078e+06	2191.69	1.06556e+06	2132.34	SARS2_IFN_1pM
221294	127615	Ion_Channel	3	1	K16	KCNJ4	3761	protein_coding	Assay	IFN_1pM	SARS2	6092	2399	39.3795	33986	926.456	366334	2223.68	400320	1987.43	57308.9	1543.57	930256	2223.73	987565	2168.29	SARS2_IFN_1pM
221294	127615	GCPR	3	1	K17	NPY2R	4887	protein_coding	Assay	IFN_1pM	SARS2	7606	2623	34.4859	34236.8	893.793	263693	2517.61	297929	2082.78	62712.7	1559.72	764631	2517.67	827344	2405.68	SARS2_IFN_1pM
221294	127615	Ion_Channel	3	1	K18	CATSPER3	347732	protein_coding	Assay	IFN_1pM	SARS2	6798	3150	46.3372	36053.4	955.435	348388	2248.57	384441	1995.31	56068.9	1437.57	751844	2248.64	807913	2163.91	SARS2_IFN_1pM
221294	127615	GCPR	3	1	K19	CXCR6	10663	protein_coding	Assay	IFN_1pM	SARS2	4149	2285	55.0735	39616.1	1140.84	604589	2268.53	644205	2138.54	58172.2	1575.33	1.09778e+06	2268.57	1.15595e+06	2219.42	SARS2_IFN_1pM
221294	127615	Ion_Channel	3	1	K20	CATSPER4	378807	protein_coding	Assay	IFN_1pM	SARS2	5639	2400	42.5607	33635	982.486	405288	2174.65	438923	1989.65	54656.1	1562.91	952250	2174.7	1.00691e+06	2129.45	SARS2_IFN_1pM
221294	127615	GCPR	3	1	K21	S1PR2	9294	protein_coding	Assay	IFN_1pM	SARS2	5475	2699	49.2968	38302.9	1039.34	447851	2308.7	486154	2106.04	59184.4	1492.98	908472	2308.74	967656	2234.08	SARS2_IFN_1pM
221294	127615	Ion_Channel	3	1	K22	SCN2B	6327	protein_coding	Assay	IFN_1pM	SARS2	7928	2258	28.4813	28918.5	801.794	238715	2296.1	267633	1911.22	55745.2	1535.67	838134	2296.17	893879	2227.38	SARS2_IFN_1pM
221294	127615	NA	3	1	K23	PLSCR1	NA	NA	Control	IFN_1pM	SARS2	3965	3809	96.0656	63183.7	1639.21	707375	1835.36	770558	1817.53	65154.8	1667.63	736342	1835.38	801496	1820.49	SARS2_IFN_1pM
221294	127615	NA	3	1	K24	NA	NA	NA	Mock_virus	IFN_1pM	SARS2	10176	38	0.373428	18454.1	456.686	709.887	1346.72	19164	468.147	38725.3	690.226	190087	1346.88	228813	1160.09	SARS2_IFN_1pM
221294	127615	NA	3	1	L01	NA	NA	NA	Mock_gRNA	IFN_1pM	SARS2	9445	4020	42.5622	41938.9	995.224	257796	2390.09	299735	1998.22	67447.1	1571.94	605680	2390.2	673127	2271.71	SARS2_IFN_1pM
221294	127615	NA	3	1	L02	PLSCR1	NA	NA	Control	IFN_1pM	SARS2	2702	2610	96.5951	101208	2125.26	912714	2212.51	1.01392e+06	2203.48	103946	2170.35	944886	2212.52	1.04883e+06	2208.27	SARS2_IFN_1pM
221294	127615	Ion_Channel	3	1	L03	CHRND	1144	protein_coding	Assay	IFN_1pM	SARS2	6690	3551	53.0792	47846.9	1110.54	401552	2393	449399	2130.99	70040.3	1565.61	756507	2393.06	826548	2290.48	SARS2_IFN_1pM
221294	127615	Ion_Channel	3	1	L04	GRIK2	2898	protein_coding	Assay	IFN_1pM	SARS2	6211	3429	55.2085	48900.6	1152.55	397884	2390.92	446784	2139.33	71331.7	1555.17	720685	2390.98	792017	2280.59	SARS2_IFN_1pM
221294	127615	Ion_Channel	3	1	L05	TRPV4	59341	protein_coding	Assay	IFN_1pM	SARS2	6013	3012	50.0915	42978.3	1083.65	423017	2205.84	465995	2013.53	64396	1556.81	844479	2205.9	908875	2142.6	SARS2_IFN_1pM
221294	127615	Ion_Channel	3	1	L06	KCNAB3	9196	protein_coding	Assay	IFN_1pM	SARS2	4987	3588	71.9471	57314.7	1345.21	568732	2258.13	626046	2126.04	71451.5	1621.31	790481	2258.16	861932	2186.95	SARS2_IFN_1pM
221294	127615	Ion_Channel	3	1	L07	FXYD7	53822	protein_coding	Assay	IFN_1pM	SARS2	6544	3309	50.5654	42505.2	1065.96	349232	2393.52	391737	2108.58	63665.1	1535.98	690644	2393.59	754309	2285.87	SARS2_IFN_1pM
221294	127615	Ion_Channel	3	1	L08	SHROOM2	357	protein_coding	Assay	IFN_1pM	SARS2	7301	2998	41.0629	40438.4	946.781	304963	2465.87	345402	2075.92	66200	1533.6	742668	2465.92	808868	2349.05	SARS2_IFN_1pM
221294	127615	Ion_Channel	3	1	L09	CHRNB1	1140	protein_coding	Assay	IFN_1pM	SARS2	4025	2448	60.8199	46860.5	1238.76	650625	2387.82	697486	2247.74	64412.5	1647.48	1.06975e+06	2387.86	1.13416e+06	2328.43	SARS2_IFN_1pM
221294	127615	Ion_Channel	3	1	L10	GJB3	2707	protein_coding	Assay	IFN_1pM	SARS2	4875	3038	62.3179	50998.3	1242.46	572099	2231.48	623097	2094.99	68677.6	1645.29	918026	2231.51	986703	2177.51	SARS2_IFN_1pM
221294	127615	Ion_Channel	3	1	L11	CLCN1	1180	protein_coding	Assay	IFN_1pM	SARS2	3556	1924	54.1057	41106.8	1152.78	743365	2224.53	784472	2121.19	60778.6	1624.46	1.3739e+06	2224.55	1.43468e+06	2190.28	SARS2_IFN_1pM
221294	127615	Ion_Channel	3	1	L12	SLC15A1	6564	protein_coding	Assay	IFN_1pM	SARS2	6148	3333	54.2128	40847.7	1058.48	386401	2199.17	427249	1993.75	58436.1	1461.45	712742	2199.22	771178	2118.19	SARS2_IFN_1pM
221294	127615	Ion_Channel	3	1	L13	CACNA1G	8913	protein_coding	Assay	IFN_1pM	SARS2	4150	2030	48.9157	41243.4	1113.61	565928	2489.99	607171	2297.14	64910.4	1653.15	1.15694e+06	2490.03	1.22185e+06	2424.82	SARS2_IFN_1pM
221294	127615	Ion_Channel	3	1	L14	CHRFAM7A	89832	protein_coding	Assay	IFN_1pM	SARS2	3262	1922	58.9209	43706	1149.83	802582	2206.59	846288	2106.6	60945.9	1558.83	1362126	2206.61	1.42307e+06	2168.03	SARS2_IFN_1pM
221294	127615	Ion_Channel	3	1	L15	KCNQ5	56479	protein_coding	Assay	IFN_1pM	SARS2	4839	2464	50.9196	39715.5	1089.03	518549	2354.96	558265	2175.09	60525.8	1574.7	1.01836e+06	2355	1.07889e+06	2291.3	SARS2_IFN_1pM
221294	127615	Ion_Channel	3	1	L16	GABRQ	55879	protein_coding	Assay	IFN_1pM	SARS2	3591	1890	52.6316	41126.5	1112.98	637517	2370.2	678643	2218.34	61578	1628.18	1.21127e+06	2370.24	1.27285e+06	2319.1	SARS2_IFN_1pM
221294	127615	Ion_Channel	3	1	L17	GABRR3	200959	protein_coding	Assay	IFN_1pM	SARS2	3819	1998	52.3174	40392.3	1147.3	609418	2217.28	649810	2095.79	60958.1	1663.61	1.16484e+06	2217.32	1.2258e+06	2181.22	SARS2_IFN_1pM
221294	127615	Ion_Channel	3	1	L18	CHRNA2	1135	protein_coding	Assay	IFN_1pM	SARS2	3771	1400	37.1254	35816.7	978.143	486711	2360.7	522528	2152.18	66471.8	1693.92	1.31098e+06	2360.72	1.37746e+06	2316.72	SARS2_IFN_1pM
221294	127615	Ion_Channel	3	1	L19	CACNB2	783	protein_coding	Assay	IFN_1pM	SARS2	5253	2212	42.1093	34988.1	977.937	394230	2378.33	429218	2129.73	58808.9	1563.79	936197	2378.38	995006	2307.34	SARS2_IFN_1pM
221294	127615	Ion_Channel	3	1	L20	KCNMA1	3778	protein_coding	Assay	IFN_1pM	SARS2	7805	2943	37.7066	34827.3	923.201	299377	2344.87	334204	2020.61	60828.3	1544.32	793954	2344.94	854782	2261.51	SARS2_IFN_1pM
221294	127615	Ion_Channel	3	1	L21	KCNJ5	3762	protein_coding	Assay	IFN_1pM	SARS2	3392	1810	53.3608	37525.9	1078.06	643121	2221.62	680647	2098.87	55134.6	1525.5	1.20522e+06	2221.66	1.26035e+06	2178.18	SARS2_IFN_1pM
221294	127615	Ion_Channel	3	1	L22	CALHM1	255022	protein_coding	Assay	IFN_1pM	SARS2	7624	3352	43.9664	37316.3	996.804	291785	2343.93	329102	2032.48	61187.1	1515.53	663645	2344.02	724832	2240.62	SARS2_IFN_1pM
221294	127615	NA	3	1	L23	PLSCR1	NA	NA	Control	IFN_1pM	SARS2	3042	2918	95.9237	78639.6	2007.7	1.00108e+06	1753.3	1.07972e+06	1769.64	81341.1	2045.16	1.04362e+06	1753.31	1.12496e+06	1771.59	SARS2_IFN_1pM
221294	127615	NA	3	1	L24	NA	NA	NA	Mock_virus	IFN_1pM	SARS2	8187	9	0.10993	17347.5	452.906	24.2219	991.525	17371.7	453.249	28925.2	552.711	22033.9	991.525	50959.1	683.505	SARS2_IFN_1pM
221294	127615	NA	3	1	M01	NA	NA	NA	Mock_gRNA	IFN_1pM	SARS2	9928	3757	37.8425	39359.7	972.47	214024	2546.44	253383	2034.84	68819.7	1630.06	565555	2546.56	634374	2400.16	SARS2_IFN_1pM
221294	127615	NA	3	1	M02	TMEM41B	NA	NA	Control	IFN_1pM	SARS2	8715	1346	15.4446	30446	689.527	94209.2	2993.52	124655	1648.31	75409.1	1617.93	609968	2993.72	685378	2737.59	SARS2_IFN_1pM
221294	127615	GCPR	3	1	M03	Empty	Empty	NA	Assay	IFN_1pM	SARS2	9481	5048	53.2433	48403.6	1106.9	244432	2400.79	292836	2012.03	70674.7	1531.01	459078	2400.88	529753	2231.72	SARS2_IFN_1pM
221294	127615	Ion_Channel	3	1	M04	GABRR1	2569	protein_coding	Assay	IFN_1pM	SARS2	8325	4069	48.8769	44073	1037.48	265305	2373.78	309378	2005.75	66241.3	1492.39	542798	2373.84	609039	2230.55	SARS2_IFN_1pM
221294	127615	GCPR	3	1	M05	Empty	Empty	NA	Assay	IFN_1pM	SARS2	8648	4727	54.66	49811.3	1077.06	289022	2448.92	338833	2062.69	70722.6	1476.6	528754	2449.02	599477	2272.46	SARS2_IFN_1pM
221294	127615	Ion_Channel	3	1	M06	KCNJ10	3766	protein_coding	Assay	IFN_1pM	SARS2	7514	3464	46.1006	40173.1	986.589	331262	2291.87	371435	2004.97	61718.2	1480.28	718553	2291.94	780272	2196.67	SARS2_IFN_1pM
221294	127615	GCPR	3	1	M07	Empty	Empty	NA	Assay	IFN_1pM	SARS2	8373	3761	44.9182	44547.4	1024.55	289627	2579.63	334174	2145.52	71612.7	1580.95	644778	2579.74	716390	2426.5	SARS2_IFN_1pM
221294	127615	Ion_Channel	3	1	M08	KCNG2	26251	protein_coding	Assay	IFN_1pM	SARS2	5117	2270	44.3619	40909.6	1051.35	434159	2589	475069	2299.4	67471.6	1660.17	978667	2589.06	1.04614e+06	2498.88	SARS2_IFN_1pM
221294	127615	GCPR	3	1	M09	Empty	Empty	NA	Assay	IFN_1pM	SARS2	8384	3648	43.5115	41530.9	1001.78	274398	2548.13	315929	2118.3	68164.1	1574.99	630628	2548.2	698792	2403.34	SARS2_IFN_1pM
221294	127615	Ion_Channel	3	1	M10	KCNJ2	3759	protein_coding	Assay	IFN_1pM	SARS2	7283	3211	44.089	40253.1	969.24	346453	2282.36	386706	2000.27	63333.9	1490.15	785796	2282.41	849130	2195.35	SARS2_IFN_1pM
221294	127615	GCPR	3	1	M11	Empty	Empty	NA	Assay	IFN_1pM	SARS2	5996	2909	48.5157	44155.7	1043.27	386227	2550.09	430382	2220.98	67946	1549.27	796080	2550.15	864026	2426.85	SARS2_IFN_1pM
221294	127615	Ion_Channel	3	1	M12	PKD1L2	114780	polymorphic_pseudogene	Assay	IFN_1pM	SARS2	7816	3528	45.1382	39027.9	1007.34	313969	2364.84	352997	2058.18	62220.6	1553.78	695561	2364.93	757782	2267.73	SARS2_IFN_1pM
221294	127615	GCPR	3	1	M13	Empty	Empty	NA	Assay	IFN_1pM	SARS2	7555	3820	50.5625	41478.8	1036.39	335340	2313.41	376819	2037.11	62134.8	1463.78	663213	2313.45	725348	2203.87	SARS2_IFN_1pM
221294	127615	Ion_Channel	3	1	M14	GABRA1	2554	protein_coding	Assay	IFN_1pM	SARS2	6159	2412	39.1622	34705	946.581	335886	2379.47	370591	2084.03	59464.6	1590.97	857673	2379.51	917138	2305.43	SARS2_IFN_1pM
221294	127615	GCPR	3	1	M15	Empty	Empty	NA	Assay	IFN_1pM	SARS2	7287	2855	39.1794	35490.8	968.366	269126	2539.72	304617	2135.91	62252.2	1596.18	686898	2539.83	749150	2420.9	SARS2_IFN_1pM
221294	127615	Ion_Channel	3	1	M16	PIEZO2	63895	protein_coding	Assay	IFN_1pM	SARS2	7060	2825	40.0142	33489.6	943.144	300691	2315.46	334180	2020.8	57286.3	1544.8	751448	2315.55	808734	2236.51	SARS2_IFN_1pM
221294	127615	GCPR	3	1	M17	Empty	Empty	NA	Assay	IFN_1pM	SARS2	7665	2890	37.7039	35845.7	917.6	248199	2526.51	284045	2068.75	63005.2	1519.65	658278	2526.6	721283	2388.36	SARS2_IFN_1pM
221294	127615	Ion_Channel	3	1	M18	ANO6	196527	protein_coding	Assay	IFN_1pM	SARS2	5387	2829	52.5153	39339.9	1084.13	525842	2212.24	565181	2062.83	58206.2	1523.44	1001303	2212.28	1.05951e+06	2158.66	SARS2_IFN_1pM
221294	127615	GCPR	3	1	M19	Empty	Empty	NA	Assay	IFN_1pM	SARS2	7000	2700	38.5714	33858	944.057	319071	2386.22	352929	2081.21	59211	1571.94	827213	2386.28	886424	2306.47	SARS2_IFN_1pM
221294	127615	Ion_Channel	3	1	M20	KCNK6	9424	protein_coding	Assay	IFN_1pM	SARS2	8441	2976	35.2565	32536.7	907.565	234450	2368.83	266987	1980.27	59077.4	1579.02	664977	2368.89	724055	2276	SARS2_IFN_1pM
221294	127615	GCPR	3	1	M21	Empty	Empty	NA	Assay	IFN_1pM	SARS2	8418	2758	32.7631	32604.2	891.086	228630	2331.23	261234	1939.93	61335.3	1586.43	697820	2331.3	759155	2246.09	SARS2_IFN_1pM
221294	127615	Ion_Channel	3	1	M22	KCNA5	3741	protein_coding	Assay	IFN_1pM	SARS2	6365	2346	36.8578	32220.2	892.356	310275	2383.7	342495	2059.85	56542.8	1515.66	841809	2383.76	898352	2300.82	SARS2_IFN_1pM
221294	127615	NA	3	1	M23	TMEM41B	NA	NA	Control	IFN_1pM	SARS2	8882	1741	19.6014	27716.7	740.953	150613	2924.47	178330	2005.79	65052.6	1638.95	768371	2924.56	833424	2755.83	SARS2_IFN_1pM
221294	127615	NA	3	1	M24	NA	NA	NA	Mock_virus	IFN_1pM	SARS2	9162	6	0.065488	17294.9	456.606	24.3633	614.923	17319.3	456.772	21724.2	499.406	37202.8	614.923	58927	566.606	SARS2_IFN_1pM
221294	127615	NA	3	1	N01	NA	NA	NA	Mock_gRNA	IFN_1pM	SARS2	5968	2859	47.9055	44095.3	1023.85	378364	2399.86	422459	2104.62	66232.3	1524.65	789804	2399.93	856036	2297.86	SARS2_IFN_1pM
221294	127615	NA	3	1	N02	TMEM41B	NA	NA	Control	IFN_1pM	SARS2	1545	264	17.0874	34779.3	817.72	308612	3685.28	343391	2719.42	101921	2212.22	1.80608e+06	3685.3	1.908e+06	3558.72	SARS2_IFN_1pM
221294	127615	Ion_Channel	3	1	N03	CLCN2	1181	protein_coding	Assay	IFN_1pM	SARS2	4354	2971	68.2361	58137.2	1358.92	601150	2391.04	659287	2240.95	74546.7	1694.43	880979	2391.08	955526	2316.77	SARS2_IFN_1pM
221294	127615	Ion_Channel	3	1	N04	KCNA3	3738	protein_coding	Assay	IFN_1pM	SARS2	4603	2598	56.4415	52517.8	1236.95	478932	2517.39	531450	2283.77	76080.8	1726.95	848541	2517.43	924622	2426.06	SARS2_IFN_1pM
221294	127615	Ion_Channel	3	1	N05	KCNH1	3756	protein_coding	Assay	IFN_1pM	SARS2	5721	2675	46.7576	44551.3	1053.47	396726	2416.05	441277	2136.99	69537.1	1597.9	848464	2416.12	918001	2325.9	SARS2_IFN_1pM
221294	127615	Ion_Channel	3	1	N06	SCNN1B	6338	protein_coding	Assay	IFN_1pM	SARS2	6058	3646	60.1849	48686.6	1135.52	413708	2314.09	462395	2086.11	66320.7	1470.09	687388	2314.15	753709	2202.86	SARS2_IFN_1pM
221294	127615	Ion_Channel	3	1	N07	CLCN4	1183	protein_coding	Assay	IFN_1pM	SARS2	6761	2991	44.239	42768.9	1018.67	328439	2511.79	371208	2148.89	68865.9	1584.68	742414	2511.84	811280	2393	SARS2_IFN_1pM
221294	127615	Ion_Channel	3	1	N08	DENND5B	160518	protein_coding	Assay	IFN_1pM	SARS2	4126	1913	46.3645	41920.9	1137.63	534330	2629.58	576250	2400.56	69487	1761.09	1.15245e+06	2629.64	1.22193e+06	2557.9	SARS2_IFN_1pM
221294	127615	Ion_Channel	3	1	N09	KCNC2	3747	protein_coding	Assay	IFN_1pM	SARS2	4189	2596	61.9718	45154.2	1205.51	660130	2355.86	705284	2220.22	60960.9	1580.16	1.0652e+06	2355.9	1.12616e+06	2294.92	SARS2_IFN_1pM
221294	127615	Ion_Channel	3	1	N10	LRRC38	126755	protein_coding	Assay	IFN_1pM	SARS2	5549	2504	45.1252	40803.2	1052.86	396267	2625.21	437070	2303.99	66683.8	1633.53	878140	2625.28	944824	2517.41	SARS2_IFN_1pM
221294	127615	Ion_Channel	3	1	N11	TRPC1	7220	protein_coding	Assay	IFN_1pM	SARS2	5648	3902	69.0864	49654	1243.92	548185	2138.06	597839	2017.6	63057.9	1515	793473	2138.08	856531	2075.25	SARS2_IFN_1pM
221294	127615	Ion_Channel	3	1	N12	CACNG3	10368	protein_coding	Assay	IFN_1pM	SARS2	6575	2849	43.3308	38664.5	998.57	319088	2423.49	357753	2099.68	62433.7	1599.38	736393	2423.56	798827	2329.73	SARS2_IFN_1pM
221294	127615	Ion_Channel	3	1	N13	MCOLN2	255231	protein_coding	Assay	IFN_1pM	SARS2	3423	2210	64.5632	52269.1	1354.68	740495	2306.8	792764	2204.64	70524.6	1746.91	1.14692e+06	2306.83	1.21745e+06	2264.78	SARS2_IFN_1pM
221294	127615	Ion_Channel	3	1	N14	NALCN	259232	protein_coding	Assay	IFN_1pM	SARS2	4262	2308	54.153	40113.7	1122.21	614466	2211.3	654580	2087.17	59253.8	1565.4	1.13468e+06	2211.34	1.19393e+06	2166.96	SARS2_IFN_1pM
221294	127615	Ion_Channel	3	1	N15	KCNG3	170850	protein_coding	Assay	IFN_1pM	SARS2	5293	2455	46.382	37399.8	1043.74	489297	2315.23	526697	2130.9	59700.1	1592.72	1.05492e+06	2315.25	1114624	2260.33	SARS2_IFN_1pM
221294	127615	Ion_Channel	3	1	N16	SLC4A11	83959	protein_coding	Assay	IFN_1pM	SARS2	3892	1651	42.4203	34567.6	991.599	499928	2375.62	534496	2178.94	57102	1570.39	1.1785e+06	2375.67	1.2356e+06	2320.68	SARS2_IFN_1pM
221294	127615	Ion_Channel	3	1	N17	CACNB3	784	protein_coding	Assay	IFN_1pM	SARS2	3768	2377	63.0839	43186.6	1211.19	710755	2198.5	753942	2100.43	57765.5	1566.57	1.12668e+06	2198.52	1.18444e+06	2156.1	SARS2_IFN_1pM
221294	127615	Ion_Channel	3	1	N18	CHRNA4	1137	protein_coding	Assay	IFN_1pM	SARS2	7925	3530	44.5426	37900.5	980.93	296937	2416.77	334838	2073.27	60710.3	1480.16	666628	2416.86	727338	2295.6	SARS2_IFN_1pM
221294	127615	Ion_Channel	3	1	N19	DLG3	1741	protein_coding	Assay	IFN_1pM	SARS2	4058	1909	47.0429	39650	1077.12	562433	2429.63	602083	2244.06	63228	1662.47	1.19557e+06	2429.67	1.25879e+06	2374.63	SARS2_IFN_1pM
221294	127615	Ion_Channel	3	1	N20	ADM2	79924	protein_coding	Assay	IFN_1pM	SARS2	5841	2733	46.7899	39616.3	1044.06	385321	2460.15	424937	2183.99	63421.6	1559.45	823504	2460.21	886925	2362.63	SARS2_IFN_1pM
221294	127615	Ion_Channel	3	1	N21	KCNN4	3783	protein_coding	Assay	IFN_1pM	SARS2	4863	1723	35.4308	31207.5	894.327	388058	2317.19	419265	2071.84	55826	1493.81	1.09525e+06	2317.22	1.15108e+06	2256.89	SARS2_IFN_1pM
221294	127615	Ion_Channel	3	1	N22	BEST1	7439	protein_coding	Assay	IFN_1pM	SARS2	7870	2929	37.2173	33557.3	926.338	261239	2348.98	294797	1999.44	59271.2	1522.95	701921	2349.06	761192	2253.86	SARS2_IFN_1pM
221294	127615	NA	3	1	N23	TMEM41B	NA	NA	Control	IFN_1pM	SARS2	6606	631	9.55192	20712.2	595.3	90764.5	2659.25	111477	1617.37	56111.5	1447.22	950217	2659.3	1.00633e+06	2540.65	SARS2_IFN_1pM
221294	127615	NA	3	1	N24	NA	NA	NA	Mock_virus	IFN_1pM	SARS2	4995	8	0.16016	15473.9	462.91	88.3878	778.654	15562.3	463.979	42512.2	532.235	55187.1	778.654	97699.4	648.089	SARS2_IFN_1pM
221294	127615	NA	3	1	O01	NA	NA	NA	Mock_gRNA	IFN_1pM	SARS2	12563	4129	32.8664	40320.9	914.444	134498	2746.27	174819	1878.4	74590	1598.89	409216	2746.48	483806	2472.84	SARS2_IFN_1pM
221294	127615	NA	3	1	O02	ISG15	NA	NA	Control	IFN_1pM	SARS2	7183	614	8.54796	27600.5	627.369	74256.9	3308.18	101857	1533.06	93159.8	1736.02	868704	3308.24	961864	3041.46	SARS2_IFN_1pM
221294	127615	GCPR	3	1	O03	Empty	Empty	NA	Assay	IFN_1pM	SARS2	7680	4389	57.1484	54055.4	1104.6	308966	2535.39	363021	2125.44	75457.2	1486.39	540630	2535.48	616087	2333.74	SARS2_IFN_1pM
221294	127615	Ion_Channel	3	1	O04	CLIC2	1193	protein_coding	Assay	IFN_1pM	SARS2	7086	4305	60.7536	55539.5	1198.72	354772	2606.35	410312	2248.89	75940.4	1577.24	583946	2606.42	659887	2424.37	SARS2_IFN_1pM
221294	127615	GCPR	3	1	O05	Empty	Empty	NA	Assay	IFN_1pM	SARS2	12505	3265	26.1096	34480	822.35	124696	2484.47	159176	1727.94	70203.5	1637.75	477575	2484.63	547779	2330.2	SARS2_IFN_1pM
221294	127615	Ion_Channel	3	1	O06	TPCN1	53373	protein_coding	Assay	IFN_1pM	SARS2	5437	3213	59.0951	48887.9	1137.49	494013	2337.41	542901	2134.64	66755.6	1503.26	835955	2337.47	902710	2245.32	SARS2_IFN_1pM
221294	127615	GCPR	3	1	O07	Empty	Empty	NA	Assay	IFN_1pM	SARS2	6590	3157	47.9059	45525.1	1091.51	303877	2473.67	349402	2123.34	71744.9	1637.02	634311	2473.77	706056	2351.63	SARS2_IFN_1pM
221294	127615	Ion_Channel	3	1	O08	LRRC8C	84230	protein_coding	Assay	IFN_1pM	SARS2	4695	1958	41.7039	41464.4	1046.39	418404	2566.07	459868	2268.96	71617.1	1739.52	1.00326e+06	2566.13	1.07488e+06	2487.38	SARS2_IFN_1pM
221294	127615	GCPR	3	1	O09	Empty	Empty	NA	Assay	IFN_1pM	SARS2	5468	2685	49.1039	43787.8	1118.15	410859	2583.89	454647	2294.24	68678.4	1674.35	836706	2583.95	905384	2481.68	SARS2_IFN_1pM
221294	127615	Ion_Channel	3	1	O10	VDAC1	7416	protein_coding	Assay	IFN_1pM	SARS2	1784	862	48.3184	46918.3	1264.61	1.24992e+06	2404.83	1.29683e+06	2328.86	76501.7	2007.01	2.58683e+06	2404.85	2.66333e+06	2391.23	SARS2_IFN_1pM
221294	127615	GCPR	3	1	O11	Empty	Empty	NA	Assay	IFN_1pM	SARS2	6312	3226	51.109	42315.1	1047.52	340928	2528.78	383243	2187.28	63173.2	1488.52	667050	2528.87	730223	2384.68	SARS2_IFN_1pM
221294	127615	Ion_Channel	3	1	O12	LRRIQ4	344657	protein_coding	Assay	IFN_1pM	SARS2	3844	2246	58.4287	43536.6	1153.26	626925	2308.66	670462	2167.64	61470.8	1535.33	1.07297e+06	2308.68	1134440	2247.34	SARS2_IFN_1pM
221294	127615	GCPR	3	1	O13	Empty	Empty	NA	Assay	IFN_1pM	SARS2	5525	2659	48.1267	43334.3	1054.29	373544	2688.46	416878	2315.4	68446.4	1574.88	776157	2688.58	844603	2542.85	SARS2_IFN_1pM
221294	127615	Ion_Channel	3	1	O14	CNGA4	1262	protein_coding	Assay	IFN_1pM	SARS2	5374	2009	37.3837	31952.9	900.638	351170	2348.03	383123	2070.51	55525	1511.41	939357	2348.09	994882	2277.72	SARS2_IFN_1pM
221294	127615	GCPR	3	1	O15	Empty	Empty	NA	Assay	IFN_1pM	SARS2	6398	3099	48.437	38026.9	1023.48	362785	2391.56	400812	2122.4	58655.8	1479.09	748975	2391.62	807631	2289.06	SARS2_IFN_1pM
221294	127615	Ion_Channel	3	1	O16	TRPV3	162514	protein_coding	Assay	IFN_1pM	SARS2	7479	2996	40.0588	36020.3	943.709	260212	2424.04	296232	2035.74	61682.8	1515.05	649562	2424.15	711244	2304.24	SARS2_IFN_1pM
221294	127615	GCPR	3	1	O17	Empty	Empty	NA	Assay	IFN_1pM	SARS2	8280	2846	34.372	34236.5	914.596	216603	2541.8	250840	2045.17	64159.9	1624.97	630165	2541.89	694325	2415.92	SARS2_IFN_1pM
221294	127615	Ion_Channel	3	1	O18	KCNJ1	3758	protein_coding	Assay	IFN_1pM	SARS2	7958	3932	49.4094	39008.1	1001.89	330968	2275.11	369976	2006.29	58430.4	1458.28	669838	2275.18	728269	2177.32	SARS2_IFN_1pM
221294	127615	GCPR	3	1	O19	Empty	Empty	NA	Assay	IFN_1pM	SARS2	8836	3771	42.6777	39601.3	985.538	253985	2426.72	293586	2026.91	64406	1562.34	595115	2426.8	659521	2302.39	SARS2_IFN_1pM
221294	127615	Ion_Channel	3	1	O20	TRPC5	7224	protein_coding	Assay	IFN_1pM	SARS2	7476	2757	36.878	36678.6	918.59	266498	2589.82	303176	2122.62	66152	1553.12	722638	2589.91	788790	2452.6	SARS2_IFN_1pM
221294	127615	GCPR	3	1	O21	Empty	Empty	NA	Assay	IFN_1pM	SARS2	11251	3428	30.4684	31852.7	849.085	155451	2561.25	187303	1907.22	62369.1	1542.78	510190	2561.42	572559	2389.56	SARS2_IFN_1pM
221294	127615	Ion_Channel	3	1	O22	CACNA1S	779	protein_coding	Assay	IFN_1pM	SARS2	7734	3273	42.3196	34134.6	943.495	307362	2291.56	341496	2005.18	55944.1	1477.45	726275	2291.64	782219	2204.74	SARS2_IFN_1pM
221294	127615	NA	3	1	O23	ISG15	NA	NA	Control	IFN_1pM	SARS2	11337	1389	12.2519	26132.7	658.866	74233.7	3204.96	100366	1597.55	80484.8	1807.52	605884	3205.19	686369	2938.72	SARS2_IFN_1pM
221294	127615	NA	3	1	O24	NA	NA	NA	Mock_virus	IFN_1pM	SARS2	5838	3	0.051387	17496.7	438.818	7.17352	589.845	17503.9	438.864	36301.3	618.773	13959.7	589.845	50261	610.458	SARS2_IFN_1pM
221294	127615	NA	3	1	P01	NA	NA	NA	Mock_gRNA	IFN_1pM	SARS2	7294	3715	50.9323	45021.5	1045.95	331850	2434.85	376872	2101.49	66674.8	1481.51	651544	2434.91	718219	2297.65	SARS2_IFN_1pM
221294	127615	NA	3	1	P02	ISG15	NA	NA	Control	IFN_1pM	SARS2	5735	426	7.42807	24685.7	595.251	88182.8	3492.91	112868	1691.74	83437.9	1984.62	1.18714e+06	3493.09	1.27058e+06	3327.02	SARS2_IFN_1pM
221294	127615	Ion_Channel	3	1	P03	NMUR2	56923	protein_coding	Assay	IFN_1pM	SARS2	5367	2149	40.041	42716	1013.77	367824	2744.85	410540	2330.75	75205.4	1632.9	918610	2744.93	993816	2610.4	SARS2_IFN_1pM
221294	127615	Ion_Channel	3	1	P04	CLIC1	1192	protein_coding	Assay	IFN_1pM	SARS2	3436	1706	49.6508	48500.7	1162.77	616474	2689.79	664974	2454.67	75747.5	1768.42	1.24161e+06	2689.84	1.31736e+06	2611.59	SARS2_IFN_1pM
221294	127615	Ion_Channel	3	1	P05	AQP8	343	protein_coding	Assay	IFN_1pM	SARS2	5698	2478	43.4889	45515.9	1058.14	365899	2479.19	411415	2158.49	75122.7	1669.09	841352	2479.24	916475	2384.38	SARS2_IFN_1pM
221294	127615	Ion_Channel	3	1	P06	TRPM3	80036	protein_coding	Assay	IFN_1pM	SARS2	4595	2378	51.7519	44859.2	1082.4	543237	2395.85	588096	2192.88	66291.8	1542.44	1.04969e+06	2395.9	1.11598e+06	2319.66	SARS2_IFN_1pM
221294	127615	Ion_Channel	3	1	P07	HCN4	10021	protein_coding	Assay	IFN_1pM	SARS2	4378	1711	39.0818	40328.6	1004.22	421750	2622.02	462078	2298.8	71136.9	1639.97	1.07914e+06	2622.06	1.15028e+06	2528.42	SARS2_IFN_1pM
221294	127615	Ion_Channel	3	1	P08	KCNK17	89822	protein_coding	Assay	IFN_1pM	SARS2	3626	1754	48.3729	44771.7	1132.5	664509	2453.34	709281	2285.11	70996.7	1728.48	1.37372e+06	2453.37	1.44471e+06	2403.83	SARS2_IFN_1pM
221294	127615	Ion_Channel	3	1	P09	GABRR2	2570	protein_coding	Assay	IFN_1pM	SARS2	3635	1882	51.7744	43831.8	1176.75	594170	2415.24	638002	2252.38	67360	1698.28	1.1476e+06	2415.29	1.21496e+06	2360.05	SARS2_IFN_1pM
221294	127615	Ion_Channel	3	1	P10	CLIC5	53405	protein_coding	Assay	IFN_1pM	SARS2	3922	2020	51.5043	42103.8	1124.65	561445	2307.64	603549	2149.88	63703.7	1640.45	1.09009e+06	2307.67	1.15379e+06	2256.98	SARS2_IFN_1pM
221294	127615	Ion_Channel	3	1	P11	AQP4	361	protein_coding	Assay	IFN_1pM	SARS2	3972	1994	50.2014	42815.1	1074.08	661746	2228.43	704561	2091.81	63149.1	1571.5	1.31817e+06	2228.47	1.38132e+06	2186.67	SARS2_IFN_1pM
221294	127615	Ion_Channel	3	1	P12	DLG1	1739	protein_coding	Assay	IFN_1pM	SARS2	3498	1669	47.713	40062.6	1042.45	596596	2514.97	636659	2309.67	62571.1	1573.68	1.25038e+06	2515.01	1.31295e+06	2445.3	SARS2_IFN_1pM
221294	127615	Ion_Channel	3	1	P13	TRPM1	4308	protein_coding	Assay	IFN_1pM	SARS2	6387	2701	42.289	40449.2	981.625	376175	2422.26	416624	2120.17	67569.3	1557.3	889519	2422.36	957088	2330.94	SARS2_IFN_1pM
221294	127615	Ion_Channel	3	1	P14	FXYD5	53827	protein_coding	Assay	IFN_1pM	SARS2	2829	1331	47.0484	43216.1	1146.97	753477	2469.21	796693	2323.89	70440.9	1800.83	1.60148e+06	2469.24	1671925	2431.22	SARS2_IFN_1pM
221294	127615	Ion_Channel	3	1	P15	ANO3	63982	protein_coding	Assay	IFN_1pM	SARS2	3109	1963	63.1393	43331.4	1164.32	775594	2171.82	818926	2076.74	57864.3	1502.94	1.22838e+06	2171.86	1.28624e+06	2129.23	SARS2_IFN_1pM
221294	127615	Ion_Channel	3	1	P16	CLCN6	1185	protein_coding	Assay	IFN_1pM	SARS2	4181	1526	36.4984	37424.7	985.877	520811	2403.89	558235	2192.48	69956.4	1800.93	1.42693e+06	2403.93	1.49689e+06	2366.89	SARS2_IFN_1pM
221294	127615	Ion_Channel	3	1	P17	GRIA3	2892	protein_coding	Assay	IFN_1pM	SARS2	4436	1715	38.661	37792	958.685	490144	2465.56	527936	2216.2	65918.1	1621.41	1267793	2465.61	1.33371e+06	2403.75	SARS2_IFN_1pM
221294	127615	Ion_Channel	3	1	P18	KCNJ13	3769	protein_coding	Assay	IFN_1pM	SARS2	3511	1255	35.7448	37541.8	1015.46	494283	2482.43	531825	2252.71	72206.8	1800.4	1.3828e+06	2482.47	1.45501e+06	2436.66	SARS2_IFN_1pM
221294	127615	Ion_Channel	3	1	P19	BEST2	54831	protein_coding	Assay	IFN_1pM	SARS2	3741	1876	50.147	40505	1073.68	672913	2337.76	713418	2191.29	61350.3	1576.92	1.34187e+06	2337.81	1.40322e+06	2289.51	SARS2_IFN_1pM
221294	127615	Ion_Channel	3	1	P20	TMCO1	54499	protein_coding	Assay	IFN_1pM	SARS2	6133	3717	60.6066	40957.6	1077.06	474641	2120.79	515599	1969.2	54527	1396.68	783141	2120.85	837668	2051.61	SARS2_IFN_1pM
221294	127615	Ion_Channel	3	1	P21	SCN4A	6329	protein_coding	Assay	IFN_1pM	SARS2	5439	3546	65.1958	44722.7	1129.25	468012	2196.47	512735	2029.19	58130.4	1403.44	717848	2196.52	775979	2107.31	SARS2_IFN_1pM
221294	127615	Ion_Channel	3	1	P22	CLIC4	25932	protein_coding	Assay	IFN_1pM	SARS2	5615	2276	40.5343	32880.6	908.898	325347	2251.52	358227	1982.69	54191.4	1449.08	802638	2251.57	856829	2175.38	SARS2_IFN_1pM
221294	127615	NA	3	1	P23	ISG15	NA	NA	Control	IFN_1pM	SARS2	4567	395	8.649	21355.7	579.784	134509	3170.27	155865	1966.45	65456.5	1771.16	1555187	3170.36	1.62064e+06	3072.33	SARS2_IFN_1pM
221294	127615	NA	3	1	P24	NA	NA	NA	Mock_virus	IFN_1pM	SARS2	5301	2	0.037729	17674.1	443.21	55.3164	689.958	17729.4	443.705	5933	515.913	146616	689.958	152549	681.022	SARS2_IFN_1pM
221295	127616	NA	3	2	A01	NA	NA	NA	Mock_gRNA	IFN_1pM	SARS2	7714	2572	33.342	34839.3	913.164	180012	2586.71	214851	1994.1	65159.3	1662.38	539885	2586.85	605044	2440.68	SARS2_IFN_1pM
221295	127616	NA	3	2	A02	OR1A1	NA	NA	Control	IFN_1pM	SARS2	7751	2423	31.2605	33316.8	897.395	203877	2452.42	237194	1972.35	64391.4	1641.18	652177	2452.53	716568	2348.21	SARS2_IFN_1pM
221295	127616	GCPR	3	2	A03	F2RL3	9002	protein_coding	Assay	IFN_1pM	SARS2	9045	4167	46.0697	39992.5	1023.33	228405	2316.25	268397	1949.28	63563.2	1552.56	495774	2316.33	559337	2193.69	SARS2_IFN_1pM
221295	127616	Ion_Channel	3	2	A04	P2RX5	5026	protein_coding	Assay	IFN_1pM	SARS2	9184	3921	42.6938	42180.8	1025.36	197134	2414.95	239315	1949.32	70145	1629.96	461731	2415.05	531876	2270.8	SARS2_IFN_1pM
221295	127616	GCPR	3	2	A05	GLP2R	9340	protein_coding	Assay	IFN_1pM	SARS2	8366	4835	57.7934	48932.7	1163.19	242851	2390.97	291783	2031.39	69189	1564.99	420194	2391.11	489383	2225.05	SARS2_IFN_1pM
221295	127616	Ion_Channel	3	2	A06	ANO5	203859	protein_coding	Assay	IFN_1pM	SARS2	9942	3003	30.2052	37684.1	877.953	139663	2740.61	177347	1889.02	74986.3	1695.07	462372	2740.74	537359	2523.51	SARS2_IFN_1pM
221295	127616	GCPR	3	2	A07	LPAR6	10161	protein_coding	Assay	IFN_1pM	SARS2	8175	4544	55.5841	45630.6	1121.69	275913	2284.19	321544	1991.32	64700	1542.76	496381	2284.26	561081	2164.31	SARS2_IFN_1pM
221295	127616	Ion_Channel	3	2	A08	AQP5	362	protein_coding	Assay	IFN_1pM	SARS2	8885	3543	39.8762	40426	934.442	206074	2427.89	246500	1923.68	68330.8	1497.23	516777	2427.98	585108	2263.65	SARS2_IFN_1pM
221295	127616	GCPR	3	2	A09	ADGRB1	575	protein_coding	Assay	IFN_1pM	SARS2	8885	5213	58.6719	46540.5	1099.75	275932	2148.86	322473	1888.81	62987.2	1448.64	470289	2148.94	533276	2032.87	SARS2_IFN_1pM
221295	127616	Ion_Channel	3	2	A10	KCNA2	3737	protein_coding	Assay	IFN_1pM	SARS2	5691	3164	55.5966	44982.6	1102.73	408615	2226.27	453598	2021.97	64622.1	1521.82	734958	2226.32	799580	2146.03	SARS2_IFN_1pM
221295	127616	GCPR	3	2	A11	FSHR	2492	protein_coding	Assay	IFN_1pM	SARS2	7250	3178	43.8345	39101.2	987.42	274985	2457.73	314086	2073.38	64123.8	1539.92	627316	2457.83	691439	2329.08	SARS2_IFN_1pM
221295	127616	Ion_Channel	3	2	A12	SCN5A	6331	protein_coding	Assay	IFN_1pM	SARS2	5188	2538	48.9206	38783.6	1005.92	402531	2296.77	441314	2064	58979.8	1490.59	822818	2296.82	881798	2216.63	SARS2_IFN_1pM
221295	127616	GCPR	3	2	A13	OPRM1	4988	protein_coding	Assay	IFN_1pM	SARS2	5480	3234	59.0146	42857.5	1130.77	477499	2289.14	520357	2111.03	59105.9	1489.84	809111	2289.2	868217	2208.53	SARS2_IFN_1pM
221295	127616	Ion_Channel	3	2	A14	TRPV1	7442	protein_coding	Assay	IFN_1pM	SARS2	4041	2340	57.9065	47956.2	1255.99	591861	2341.23	639818	2198.83	69295.1	1703.6	1.02209e+06	2341.28	1091386	2286.93	SARS2_IFN_1pM
221295	127616	GCPR	3	2	A15	MC5R	4161	protein_coding	Assay	IFN_1pM	SARS2	4773	2746	57.532	45040	1177.71	528735	2224.89	573775	2079.73	64775.8	1579.66	919022	2224.92	983798	2166.64	SARS2_IFN_1pM
221295	127616	Ion_Channel	3	2	A16	KCNT1	57582	protein_coding	Assay	IFN_1pM	SARS2	5099	2706	53.0692	40743.6	1031.33	415842	2318.33	456585	2086.03	59334.2	1434.52	783577	2318.38	842911	2222.01	SARS2_IFN_1pM
221295	127616	GCPR	3	2	A17	NPFFR2	10886	protein_coding	Assay	IFN_1pM	SARS2	6068	2610	43.0125	39921.5	979.023	316531	2596.91	356453	2191.33	64401	1541.89	735897	2596.98	800298	2461.44	SARS2_IFN_1pM
221295	127616	Ion_Channel	3	2	A18	GAS6	2621	protein_coding	Assay	IFN_1pM	SARS2	6764	3246	47.9894	45542.9	1068.59	325028	2351.45	370571	2049.11	71880.8	1615.88	677283	2351.52	749164	2253.1	SARS2_IFN_1pM
221295	127616	GCPR	3	2	A19	ACKR1	2532	protein_coding	Assay	IFN_1pM	SARS2	6101	3565	58.433	40658.9	1087.41	448289	2225.97	488948	2047.68	55916.7	1442.82	767177	2226.02	823094	2146.85	SARS2_IFN_1pM
221295	127616	Ion_Channel	3	2	A20	GJB7	375519	protein_coding	Assay	IFN_1pM	SARS2	4801	2947	61.383	50546.3	1202.24	467267	2237.98	517813	2064.38	69248.6	1569.38	761225	2238.03	830474	2161.24	SARS2_IFN_1pM
221295	127616	GCPR	3	2	A21	FZD3	7976	protein_coding	Assay	IFN_1pM	SARS2	7688	3875	50.4032	42730.1	1051.66	308455	2275.39	351185	1993.19	64046.9	1500.78	611965	2275.47	676012	2169.37	SARS2_IFN_1pM
221295	127616	Ion_Channel	3	2	A22	CHRNA7	1139	protein_coding	Assay	IFN_1pM	SARS2	4787	2966	61.9595	47652.3	1118.24	484450	2283.25	532103	2088.4	64419.7	1428.07	781876	2283.29	846296	2183.75	SARS2_IFN_1pM
221295	127616	NA	3	2	A23	OR1A1	NA	NA	Control	IFN_1pM	SARS2	5121	2522	49.2482	42915.9	1064.55	442253	2330.28	485169	2108.52	66061.8	1557.4	898001	2330.33	964063	2253.68	SARS2_IFN_1pM
221295	127616	NA	3	2	A24	NA	NA	NA	Mock_virus	IFN_1pM	SARS2	8868	6	0.067659	18213.2	444.44	111.222	4075.71	18324.4	446.856	38046	499.51	164387	4075.71	202433	1737.62	SARS2_IFN_1pM
221295	127616	NA	3	2	B01	NA	NA	NA	Mock_gRNA	IFN_1pM	SARS2	8159	2035	24.9418	32207.5	810.928	167192	2582.65	199400	1908.98	67341.5	1680.4	670321	2582.75	737662	2462.06	SARS2_IFN_1pM
221295	127616	NA	3	2	B02	OR1A1	NA	NA	Control	IFN_1pM	SARS2	10006	6016	60.1239	50040.6	1148.73	202310	2274.01	252351	1904.13	68391.9	1488.2	336481	2274.12	404873	2087.86	SARS2_IFN_1pM
221295	127616	Ion_Channel	3	2	B03	ANO7	50636	protein_coding	Assay	IFN_1pM	SARS2	8582	4291	50	44728.7	1066.61	232513	2374.29	277242	1982.21	67606.2	1543.69	465021	2374.35	532628	2222.55	SARS2_IFN_1pM
221295	127616	Ion_Channel	3	2	B04	CATSPER2	117155	protein_coding	Assay	IFN_1pM	SARS2	9543	4370	45.7927	46148.5	1020.07	192143	2405.18	238292	1904.39	73452.5	1552.58	419586	2405.29	493038	2223.37	SARS2_IFN_1pM
221295	127616	Ion_Channel	3	2	B05	KCNJ18	100134444	protein_coding	Assay	IFN_1pM	SARS2	9860	4818	48.8641	47285.4	1083.59	200538	2462.4	247823	1981.35	73336.6	1589.36	410391	2462.52	483727	2273.19	SARS2_IFN_1pM
221295	127616	Ion_Channel	3	2	B06	CHRNA1	1134	protein_coding	Assay	IFN_1pM	SARS2	8379	4382	52.2974	48968.8	1091.29	252360	2433.34	301329	2028.03	73164.1	1525.88	482541	2433.43	555705	2256.71	SARS2_IFN_1pM
221295	127616	Ion_Channel	3	2	B07	GJA10	84694	protein_coding	Assay	IFN_1pM	SARS2	6143	4199	68.3542	50522.3	1207.94	376526	2132.15	427048	1955.17	63958.5	1476.03	550838	2132.2	614797	2037.95	SARS2_IFN_1pM
221295	127616	Ion_Channel	3	2	B08	HCN1	348980	protein_coding	Assay	IFN_1pM	SARS2	8182	4351	53.1777	48488.1	1054.55	258840	2207.95	307328	1883.01	69800.6	1473.75	486740	2208	556540	2078.15	SARS2_IFN_1pM
221295	127616	Ion_Channel	3	2	B09	CACNG1	786	protein_coding	Assay	IFN_1pM	SARS2	6548	3536	54.0012	45614.8	1116.25	316999	2364.83	362613	2073.13	66764.7	1549.62	587014	2364.9	653778	2244.32	SARS2_IFN_1pM
221295	127616	Ion_Channel	3	2	B10	GJD3	125111	protein_coding	Assay	IFN_1pM	SARS2	7072	4109	58.1024	47829.3	1070.18	343279	2111.07	391108	1886.66	65767.9	1431.02	590811	2111.11	656579	2015.18	SARS2_IFN_1pM
221295	127616	Ion_Channel	3	2	B11	SLC24A3	57419	protein_coding	Assay	IFN_1pM	SARS2	6444	3367	52.2502	45452.2	1069.87	331323	2410.39	376776	2093.89	66933.8	1505.3	634104	2410.45	701038	2279.57	SARS2_IFN_1pM
221295	127616	Ion_Channel	3	2	B12	GRIK1	2897	protein_coding	Assay	IFN_1pM	SARS2	6477	3430	52.9566	50439.7	1082.88	345439	2464.72	395879	2120.03	73435.1	1530.74	652298	2464.78	725733	2321.45	SARS2_IFN_1pM
221295	127616	Ion_Channel	3	2	B13	KCND1	3750	protein_coding	Assay	IFN_1pM	SARS2	5327	2657	49.878	41965.7	1041.89	419450	2446.79	461416	2179.5	64007.5	1520.55	840946	2446.84	904953	2345.77	SARS2_IFN_1pM
221295	127616	Ion_Channel	3	2	B14	TMEM175	84286	protein_coding	Assay	IFN_1pM	SARS2	6893	3302	47.9037	41048.4	992.539	307926	2308.24	348974	1996.88	63418.5	1438.7	642794	2308.3	706213	2189.46	SARS2_IFN_1pM
221295	127616	Ion_Channel	3	2	B15	GRIN2B	2904	protein_coding	Assay	IFN_1pM	SARS2	4636	3233	69.7368	49508.9	1239.88	551984	2256.36	601493	2113.73	62152.8	1512.98	791518	2256.41	853671	2178.47	SARS2_IFN_1pM
221295	127616	Ion_Channel	3	2	B16	PANX3	116337	protein_coding	Assay	IFN_1pM	SARS2	5017	2708	53.9765	42982.6	1074.83	471154	2306.03	514137	2104.49	63202	1491.12	872881	2306.07	936083	2224	SARS2_IFN_1pM
221295	127616	Ion_Channel	3	2	B17	GPM6A	2823	protein_coding	Assay	IFN_1pM	SARS2	6163	3090	50.1379	43447.7	1061.15	357842	2435.18	401290	2135.76	65824.2	1548.39	713707	2435.27	779531	2322.92	SARS2_IFN_1pM
221295	127616	Ion_Channel	3	2	B18	AQP3	360	protein_coding	Assay	IFN_1pM	SARS2	5724	3173	55.4333	46500	1081.1	415648	2224.4	462148	2010.47	67298.6	1462.53	749810	2224.45	817108	2132.93	SARS2_IFN_1pM
221295	127616	Ion_Channel	3	2	B19	DENND5A	23258	protein_coding	Assay	IFN_1pM	SARS2	5186	3297	63.575	48265.5	1146.2	473176	2234.86	521441	2054.26	63136.7	1456.71	744272	2234.9	807408	2145.29	SARS2_IFN_1pM
221295	127616	Ion_Channel	3	2	B20	CACNA2D1	781	protein_coding	Assay	IFN_1pM	SARS2	12035	5141	42.7171	39531.4	908.246	173823	2216.07	213354	1749.34	64201.7	1357.82	406909	2216.16	471110	2040.39	SARS2_IFN_1pM
221295	127616	Ion_Channel	3	2	B21	TMEM150C	441027	protein_coding	Assay	IFN_1pM	SARS2	6459	3531	54.6679	46422.6	1117.08	355612	2370.33	402034	2098.48	67430.6	1556.77	650485	2370.41	717915	2259.49	SARS2_IFN_1pM
221295	127616	Ion_Channel	3	2	B22	RARRES2	5919	protein_coding	Assay	IFN_1pM	SARS2	5364	3125	58.2588	48836.4	1131.77	440549	2216.64	489386	2023.12	68567.2	1518.29	756188	2216.68	824756	2135.03	SARS2_IFN_1pM
221295	127616	NA	3	2	B23	OR1A1	NA	NA	Control	IFN_1pM	SARS2	6238	3770	60.436	42016.1	1079.84	465314	2097.52	507330	1945.66	56137.5	1386.32	769921	2097.55	826058	2026.89	SARS2_IFN_1pM
221295	127616	NA	3	2	B24	NA	NA	NA	Mock_virus	IFN_1pM	SARS2	7695	15	0.194932	18750.9	453.8	251.042	1554.12	19001.9	458.085	38407.7	579.011	128784	1554.12	167192	1120.59	SARS2_IFN_1pM
221295	127616	NA	3	2	C01	NA	NA	NA	Mock_gRNA	IFN_1pM	SARS2	5832	1834	31.4472	34362.2	895.496	259251	2583.83	293614	2116.77	67451	1603.42	824395	2583.9	891846	2469.68	SARS2_IFN_1pM
221295	127616	NA	3	2	C02	VCP	NA	NA	Control	IFN_1pM	SARS2	3400	666	19.5882	32551.1	843.383	291292	3046.75	323843	2413.08	88085.5	2180.37	1487075	3046.77	1.57516e+06	2980.54	SARS2_IFN_1pM
221295	127616	GCPR	3	2	C03	LPAR1	1902	protein_coding	Assay	IFN_1pM	SARS2	7049	2733	38.7715	38776.3	994.76	226007	2632.44	264783	2121.06	68540.9	1701.31	582912	2632.54	651453	2489.19	SARS2_IFN_1pM
221295	127616	Ion_Channel	3	2	C04	RASA3	22821	protein_coding	Assay	IFN_1pM	SARS2	8787	3142	35.7574	39459	945.631	184613	2511.11	224072	1944.29	72215.1	1650.58	516283	2511.23	588498	2360.22	SARS2_IFN_1pM
221295	127616	GCPR	3	2	C05	SMO	6608	protein_coding	Assay	IFN_1pM	SARS2	7963	3071	38.5659	37246.5	957.791	209162	2631.27	246408	2081.53	64372.5	1594.5	542339	2631.42	606711	2461.57	SARS2_IFN_1pM
221295	127616	Ion_Channel	3	2	C06	KCNV1	27012	protein_coding	Assay	IFN_1pM	SARS2	7836	3303	42.1516	42302.5	1019.47	221132	2424.36	263435	1985.08	71379.7	1649.11	524604	2424.45	595984	2295.21	SARS2_IFN_1pM
221295	127616	GCPR	3	2	C07	GPR143	4935	protein_coding	Assay	IFN_1pM	SARS2	6812	3496	51.3212	43177.6	1082.28	297754	2474.82	340931	2128.05	65046.1	1568.07	580168	2474.91	645214	2338.56	SARS2_IFN_1pM
221295	127616	Ion_Channel	3	2	C08	GJA1	2697	protein_coding	Assay	IFN_1pM	SARS2	8029	3692	45.9833	40617.3	1012.19	236403	2315.5	277020	1947.78	63835.6	1546.24	514099	2315.57	577935	2194.94	SARS2_IFN_1pM
221295	127616	GCPR	3	2	C09	VN1R4	317703	protein_coding	Assay	IFN_1pM	SARS2	8106	3486	43.0052	40854.6	1005.04	245352	2491.76	286206	2057.34	65620.7	1571.89	570509	2491.85	636129	2349.97	SARS2_IFN_1pM
221295	127616	Ion_Channel	3	2	C10	KCNK12	56660	protein_coding	Assay	IFN_1pM	SARS2	5592	3676	65.7368	50433.7	1163.31	429946	2234.36	480380	2037.42	64937.2	1465.06	654036	2234.41	718973	2133.23	SARS2_IFN_1pM
221295	127616	GCPR	3	2	C11	ADGRL4	64123	protein_coding	Assay	IFN_1pM	SARS2	8880	5136	57.8378	47505.5	1135.75	271846	2360.66	319351	2034.29	66499.9	1517.89	470006	2360.74	536506	2208.72	SARS2_IFN_1pM
221295	127616	Ion_Channel	3	2	C12	KCNT2	343450	protein_coding	Assay	IFN_1pM	SARS2	9291	4260	45.8508	41489.6	978.738	247346	2248.63	288836	1895.38	64962.5	1440.05	539451	2248.7	604413	2120.71	SARS2_IFN_1pM
221295	127616	GCPR	3	2	C13	HTR1A	3350	protein_coding	Assay	IFN_1pM	SARS2	6932	3210	46.307	40608.9	999.872	328249	2388.41	368858	2071.67	62447.1	1508.1	708845	2388.49	771292	2280.69	SARS2_IFN_1pM
221295	127616	Ion_Channel	3	2	C14	TRPC7	57113	protein_coding	Assay	IFN_1pM	SARS2	5487	2528	46.0725	41955.8	1034.82	382611	2351.04	424567	2088.53	67507.1	1570.18	830446	2351.09	897953	2266.36	SARS2_IFN_1pM
221295	127616	GCPR	3	2	C15	PRLHR	2834	protein_coding	Assay	IFN_1pM	SARS2	6240	3743	59.984	42731.3	1123.5	365440	2225.31	408171	2018.11	58237.9	1465.34	609221	2225.37	667459	2129.02	SARS2_IFN_1pM
221295	127616	Ion_Channel	3	2	C16	GABRG2	2566	protein_coding	Assay	IFN_1pM	SARS2	5419	2967	54.7518	42051	1059.07	466953	2222.15	509004	2037.31	60488.1	1444.2	852845	2222.2	913333	2145.65	SARS2_IFN_1pM
221295	127616	GCPR	3	2	C17	BRS3	680	protein_coding	Assay	IFN_1pM	SARS2	3073	1679	54.6372	43208.6	1179.94	664673	2358.12	707881	2222.66	64296.6	1686.83	1.21652e+06	2358.15	1.28081e+06	2311.96	SARS2_IFN_1pM
221295	127616	Ion_Channel	3	2	C18	KCNB2	9312	protein_coding	Assay	IFN_1pM	SARS2	5248	3334	63.529	49343.7	1160.23	442919	2193.99	492263	2014.1	65442.3	1498.38	697185	2194.04	762628	2109.98	SARS2_IFN_1pM
221295	127616	GCPR	3	2	C19	GPR55	9290	protein_coding	Assay	IFN_1pM	SARS2	6733	4290	63.716	41954.1	1127.28	411933	2013.56	453887	1877.15	54340.1	1423.94	646506	2013.6	700846	1950.96	SARS2_IFN_1pM
221295	127616	Ion_Channel	3	2	C20	FXYD4	53828	protein_coding	Assay	IFN_1pM	SARS2	4457	2341	52.5241	44602.9	1078.44	531549	2256.58	576152	2080.62	65837.4	1542.86	1.012e+06	2256.63	1.07784e+06	2194.61	SARS2_IFN_1pM
221295	127616	GCPR	3	2	C21	GPR20	2843	protein_coding	Assay	IFN_1pM	SARS2	5740	2705	47.1254	41812.1	1061.38	346586	2396.23	388398	2110.49	65809.9	1577.78	735444	2396.31	801254	2298.38	SARS2_IFN_1pM
221295	127616	Ion_Channel	3	2	C22	PKD1L1	168507	protein_coding	Assay	IFN_1pM	SARS2	4455	2437	54.7026	46527.9	1144.26	485189	2283.61	531717	2100.59	68042.1	1592.22	886950	2283.66	954992	2215.12	SARS2_IFN_1pM
221295	127616	NA	3	2	C23	VCP	NA	NA	Control	IFN_1pM	SARS2	1750	337	19.2571	30377	901.715	474717	3042.97	505094	2662.7	89403.9	2498.06	2465142	3043	2554546	3019.94	SARS2_IFN_1pM
221295	127616	NA	3	2	C24	NA	NA	NA	Mock_virus	IFN_1pM	SARS2	7787	4	0.051368	17991	466.862	3.43919	686.692	17994.5	466.891	34238	534.969	6695.25	686.692	40933.2	555.027	SARS2_IFN_1pM
221295	127616	NA	3	2	D01	NA	NA	NA	Mock_gRNA	IFN_1pM	SARS2	8855	2382	26.9001	32187.7	832.678	170680	2714.62	202868	1998.11	66089.4	1619.75	634485	2714.78	700574	2552.02	SARS2_IFN_1pM
221295	127616	NA	3	2	D02	VCP	NA	NA	Control	IFN_1pM	SARS2	3232	889	27.5062	38439	933.17	328888	3114.33	367326	2502.29	85417.3	1985.15	1.19568e+06	3114.36	1.2811e+06	3000.56	SARS2_IFN_1pM
221295	127616	Ion_Channel	3	2	D03	GLRA4	441509	NA	Assay	IFN_1pM	SARS2	7226	3892	53.8611	45638.7	1104.67	306247	2384.53	351885	2073.02	66456.8	1540.27	568576	2384.63	635033	2255.25	SARS2_IFN_1pM
221295	127616	Ion_Channel	3	2	D04	TMEM38B	55151	protein_coding	Assay	IFN_1pM	SARS2	10631	4257	40.0433	38169.1	918.751	164619	2368	202788	1825.89	63849.6	1480.33	411094	2368.13	474944	2191.44	SARS2_IFN_1pM
221295	127616	Ion_Channel	3	2	D05	HTR3E	285242	protein_coding	Assay	IFN_1pM	SARS2	8671	3274	37.758	38098.4	922.941	224222	2601.66	262320	2058	66280.3	1537.57	593832	2601.75	660112	2432.69	SARS2_IFN_1pM
221295	127616	Ion_Channel	3	2	D06	SCNN1G	6340	protein_coding	Assay	IFN_1pM	SARS2	7348	3757	51.1296	45052.6	1076.72	270382	2377.79	315435	2027.82	67555.8	1547.6	528811	2377.88	596366	2241.64	SARS2_IFN_1pM
221295	127616	Ion_Channel	3	2	D07	HTR3C	170572	protein_coding	Assay	IFN_1pM	SARS2	7981	4228	52.9758	45834.9	1072.31	293223	2300.33	339058	1991.95	66411.4	1504.39	553498	2300.39	619909	2176.99	SARS2_IFN_1pM
221295	127616	Ion_Channel	3	2	D08	GJB1	2705	protein_coding	Assay	IFN_1pM	SARS2	5729	3124	54.5296	48559.4	1128.08	348410	2470.59	396969	2156.63	71342.6	1564.45	638931	2470.65	710273	2334.8	SARS2_IFN_1pM
221295	127616	Ion_Channel	3	2	D09	AQP6	363	protein_coding	Assay	IFN_1pM	SARS2	4752	3129	65.846	47909.5	1206.45	510245	2236.33	558154	2083.65	61851.8	1505.71	774898	2236.38	836750	2158.94	SARS2_IFN_1pM
221295	127616	Ion_Channel	3	2	D10	GABRB1	2560	protein_coding	Assay	IFN_1pM	SARS2	5793	2782	48.0235	46804.5	1060.8	360821	2466.32	407626	2140.65	74031.1	1571.19	751337	2466.37	825368	2346.46	SARS2_IFN_1pM
221295	127616	Ion_Channel	3	2	D11	KCNIP3	30818	protein_coding	Assay	IFN_1pM	SARS2	4065	2331	57.3432	49673.9	1186.15	554864	2435.53	604538	2241.53	71011.9	1633.01	967615	2435.56	1.03863e+06	2356.39	SARS2_IFN_1pM
221295	127616	Ion_Channel	3	2	D12	GJC1	10052	protein_coding	Assay	IFN_1pM	SARS2	3345	1942	58.0568	41287.6	1142.91	688565	2314.76	729853	2187.86	57866.9	1564.38	1186016	2314.78	1.24388e+06	2264.25	SARS2_IFN_1pM
221295	127616	Ion_Channel	3	2	D13	ANO2	57101	protein_coding	Assay	IFN_1pM	SARS2	5988	3375	56.3627	42468.8	1059.76	437034	2105.12	479503	1935.98	59177.1	1439.11	775390	2105.15	834567	2038.26	SARS2_IFN_1pM
221295	127616	Ion_Channel	3	2	D14	SLC40A1	30061	protein_coding	Assay	IFN_1pM	SARS2	7266	3870	53.2618	44038.8	1055.84	315183	2335.53	359222	2033.4	63836.7	1460.97	591754	2335.6	655591	2206.95	SARS2_IFN_1pM
221295	127616	Ion_Channel	3	2	D15	ASIC4	55515	protein_coding	Assay	IFN_1pM	SARS2	5579	3014	54.024	43670.6	1085	409986	2254.99	453656	2042.93	62767	1530.88	758886	2255.05	821653	2176.4	SARS2_IFN_1pM
221295	127616	Ion_Channel	3	2	D16	SLC24A2	25769	protein_coding	Assay	IFN_1pM	SARS2	6998	4190	59.8742	49632	1118.77	339210	2183.38	388842	1946.91	68474.7	1463.49	566532	2183.43	635006	2073.44	SARS2_IFN_1pM
221295	127616	Ion_Channel	3	2	D17	P2RX1	5023	protein_coding	Assay	IFN_1pM	SARS2	6021	3578	59.4253	43474.5	1081.79	419982	2190.15	463456	1998.11	58960.5	1413.5	706731	2190.19	765692	2101.28	SARS2_IFN_1pM
221295	127616	Ion_Channel	3	2	D18	GRIA1	2890	protein_coding	Assay	IFN_1pM	SARS2	5409	2429	44.9066	40541.7	977.424	377762	2346.34	418303	2065.91	64120.1	1517.11	841210	2346.38	905330	2258.93	SARS2_IFN_1pM
221295	127616	Ion_Channel	3	2	D19	CNGB3	54714	protein_coding	Assay	IFN_1pM	SARS2	4440	2369	53.3559	44981.7	1101.72	499307	2380.04	544289	2171.78	67239.2	1560.03	935798	2380.09	1.00304e+06	2299.07	SARS2_IFN_1pM
221295	127616	Ion_Channel	3	2	D20	HCN3	57657	protein_coding	Assay	IFN_1pM	SARS2	2745	1687	61.4572	49229	1206.24	695705	2386.38	744934	2241.46	68165.3	1605.31	1.13201e+06	2386.41	1200176	2322.24	SARS2_IFN_1pM
221295	127616	Ion_Channel	3	2	D21	GRIA2	2891	protein_coding	Assay	IFN_1pM	SARS2	4964	2466	49.6777	42872	1111.41	414821	2411.38	457693	2173.27	66843.8	1658.27	835019	2411.43	901863	2332.89	SARS2_IFN_1pM
221295	127616	Ion_Channel	3	2	D22	GJD2	57369	protein_coding	Assay	IFN_1pM	SARS2	4493	2876	64.0107	47149	1142.26	538115	2236.5	585264	2076.27	62457.6	1462.89	840655	2236.56	903113	2157.64	SARS2_IFN_1pM
221295	127616	NA	3	2	D23	VCP	NA	NA	Control	IFN_1pM	SARS2	1643	366	22.2763	31121.4	920.194	429505	2857.45	460626	2501.62	82368.7	2313.12	1.92807e+06	2857.47	2.01044e+06	2830.18	SARS2_IFN_1pM
221295	127616	NA	3	2	D24	NA	NA	NA	Mock_virus	IFN_1pM	SARS2	6849	7	0.102205	18802.8	454.318	79.8722	756.632	18882.6	455.087	36377	572.222	78149.3	756.632	114526	686.373	SARS2_IFN_1pM
221295	127616	NA	3	2	E01	NA	NA	NA	Mock_gRNA	IFN_1pM	SARS2	12379	3691	29.8166	36811	912.056	131990	2604.63	168801	1854.23	75320	1725.82	442663	2604.78	517983	2425.18	SARS2_IFN_1pM
221295	127616	NA	3	2	E02	IFNAR1	NA	NA	Control	IFN_1pM	SARS2	10481	6190	59.0592	46655.6	1125.17	264699	2099.85	311355	1858.59	63103.8	1491.45	448186	2099.92	511290	1999.25	SARS2_IFN_1pM
221295	127616	GCPR	3	2	E03	ADGRE3	84658	protein_coding	Assay	IFN_1pM	SARS2	7771	3356	43.1862	39790.8	1014.53	252760	2425.65	292550	2039.76	65562.1	1598.61	585271	2425.72	650834	2305.55	SARS2_IFN_1pM
221295	127616	Ion_Channel	3	2	E04	LRRC8E	80131	protein_coding	Assay	IFN_1pM	SARS2	10691	3884	36.3296	38076.8	934.623	148320	2368.38	186397	1803.28	68777.7	1613.11	408253	2368.51	477030	2218.71	SARS2_IFN_1pM
221295	127616	GCPR	3	2	E05	P2RY14	9934	protein_coding	Assay	IFN_1pM	SARS2	8866	3135	35.3598	35907.3	919.514	207576	2576.45	243483	2035.52	64801.7	1593.93	587030	2576.55	651832	2427.76	SARS2_IFN_1pM
221295	127616	Ion_Channel	3	2	E06	SLC24A5	283652	protein_coding	Assay	IFN_1pM	SARS2	9322	4735	50.7938	42227.2	1022.81	217561	2275.08	259788	1897.47	62789.9	1457.11	428314	2275.18	491104	2122.8	SARS2_IFN_1pM
221295	127616	GCPR	3	2	E07	GPR78	27201	protein_coding	Assay	IFN_1pM	SARS2	8755	3811	43.5294	38030	977.303	226152	2307.27	264182	1929.31	61854.3	1529.93	519529	2307.37	581383	2189.02	SARS2_IFN_1pM
221295	127616	Ion_Channel	3	2	E08	KCNJ9	3765	protein_coding	Assay	IFN_1pM	SARS2	6994	3435	49.1135	41720.1	1027.15	302045	2134.82	343765	1887.76	62614.8	1514.48	614987	2134.87	677602	2057	SARS2_IFN_1pM
221295	127616	GCPR	3	2	E09	LPAR3	23566	protein_coding	Assay	IFN_1pM	SARS2	6429	3444	53.5698	39193.6	1055.13	393014	2201.91	432208	2004.36	57080.3	1466.81	733643	2201.95	790723	2125.07	SARS2_IFN_1pM
221295	127616	Ion_Channel	3	2	E10	GRIN2D	2906	protein_coding	Assay	IFN_1pM	SARS2	8679	2963	34.1399	33342.5	871.184	228400	2373.72	261743	1946.14	60630.5	1511.48	669004	2373.8	729634	2266.36	SARS2_IFN_1pM
221295	127616	GCPR	3	2	E11	FFAR1	2864	protein_coding	Assay	IFN_1pM	SARS2	2050	1288	62.8293	45112.5	1325.18	944795	2426.7	989908	2338.13	62112.9	1761.18	1.50374e+06	2426.72	1.56586e+06	2390.88	SARS2_IFN_1pM
221295	127616	Ion_Channel	3	2	E12	SCN1B	6324	protein_coding	Assay	IFN_1pM	SARS2	7105	3837	54.0042	46489.7	1051.39	334049	2287.83	380539	2000.43	66991.9	1452.81	618555	2287.88	685547	2166.21	SARS2_IFN_1pM
221295	127616	GCPR	3	2	E13	GPR107	57720	protein_coding	Assay	IFN_1pM	SARS2	5429	3019	55.6088	42921.4	1081.12	476918	2255.42	519839	2069.8	61043.5	1476.73	857623	2255.47	918666	2179.11	SARS2_IFN_1pM
221295	127616	Ion_Channel	3	2	E14	CACNB1	782	protein_coding	Assay	IFN_1pM	SARS2	4034	2494	61.8245	45472.5	1139.05	595655	2147.33	641127	2020.48	60706.5	1502.81	963454	2147.36	1.02416e+06	2094.12	SARS2_IFN_1pM
221295	127616	GCPR	3	2	E15	TAAR9	134860	protein_coding	Assay	IFN_1pM	SARS2	5828	2971	50.978	41948.9	1082.66	367574	2376.21	409523	2117.1	62684.6	1562.5	721034	2376.29	783719	2281.26	SARS2_IFN_1pM
221295	127616	Ion_Channel	3	2	E16	SLC17A3	10786	protein_coding	Assay	IFN_1pM	SARS2	5020	3057	60.8964	46049.2	1155.51	483045	2314.28	529094	2128.5	62191.2	1523.46	793216	2314.32	855408	2230.15	SARS2_IFN_1pM
221295	127616	GCPR	3	2	E17	GRM3	2913	protein_coding	Assay	IFN_1pM	SARS2	4174	2670	63.9674	47050.6	1212.68	588546	2256.24	635597	2121.12	62576.7	1551.32	920063	2256.29	982640	2192.83	SARS2_IFN_1pM
221295	127616	Ion_Channel	3	2	E18	CNGB1	1258	protein_coding	Assay	IFN_1pM	SARS2	3163	2140	67.6573	50792.1	1275.03	765658	2243.57	816450	2142.33	65248.9	1593.52	1.13166e+06	2243.6	1.19691e+06	2194.79	SARS2_IFN_1pM
221295	127616	GCPR	3	2	E19	C5AR2	27202	protein_coding	Assay	IFN_1pM	SARS2	5611	3003	53.5199	43105.9	1079.45	468141	2253.88	511247	2064.49	62473.5	1512.83	874697	2253.92	937170	2182.65	SARS2_IFN_1pM
221295	127616	Ion_Channel	3	2	E20	KCNE4	23704	protein_coding	Assay	IFN_1pM	SARS2	5665	2847	50.256	42029.3	1026.33	402064	2236.15	444093	2011.72	62919.7	1492.11	800025	2236.19	862945	2157.73	SARS2_IFN_1pM
221295	127616	GCPR	3	2	E21	OPN1SW	611	protein_coding	Assay	IFN_1pM	SARS2	5617	2597	46.2346	37356.4	1000.66	367714	2321.23	405070	2069.38	58969.7	1508.19	795311	2321.29	854281	2238.01	SARS2_IFN_1pM
221295	127616	Ion_Channel	3	2	E22	SCN3A	6328	protein_coding	Assay	IFN_1pM	SARS2	2787	1540	55.2565	45920.8	1155.74	712446	2340.1	758367	2203.38	67254.4	1632.34	1.28934e+06	2340.12	1.35659e+06	2290.88	SARS2_IFN_1pM
221295	127616	NA	3	2	E23	IFNAR1	NA	NA	Control	IFN_1pM	SARS2	4510	3503	77.6718	47987.9	1286.91	700316	1934.82	748304	1874.31	56702.3	1469.86	901629	1934.85	958331	1899.3	SARS2_IFN_1pM
221295	127616	NA	3	2	E24	NA	NA	NA	Mock_virus	IFN_1pM	SARS2	8172	38	0.465002	19025.4	481.529	1866.37	1659.63	20891.8	514.133	260755	1887.37	401368	1659.63	662122	1742.43	SARS2_IFN_1pM
221295	127616	NA	3	2	F01	NA	NA	NA	Mock_gRNA	IFN_1pM	SARS2	9833	3246	33.0113	35824.4	894.095	179037	2696.66	214862	2018.24	68842.3	1519.89	542347	2696.74	611189	2480.41	SARS2_IFN_1pM
221295	127616	NA	3	2	F02	IFNAR1	NA	NA	Control	IFN_1pM	SARS2	11321	6584	58.1574	49894.9	1143.66	215825	2267.59	265720	1914.34	69570.8	1517.11	371099	2267.68	440670	2103.39	SARS2_IFN_1pM
221295	127616	Ion_Channel	3	2	F03	PKD2L1	9033	protein_coding	Assay	IFN_1pM	SARS2	7814	3404	43.5628	39234.8	984.017	265395	2337.01	304629	1985.42	63391	1553.22	609215	2337.08	672606	2230.97	SARS2_IFN_1pM
221295	127616	Ion_Channel	3	2	F04	GABRG1	2565	protein_coding	Assay	IFN_1pM	SARS2	10745	3486	32.443	34391.2	897.219	124624	2685.19	159015	1876.45	66149.2	1605.4	384121	2685.39	450270	2443.86	SARS2_IFN_1pM
221295	127616	Ion_Channel	3	2	F05	CACNA2D3	55799	protein_coding	Assay	IFN_1pM	SARS2	9073	4208	46.3794	39277.7	981.087	232586	2201.74	271864	1866.27	61037.5	1474.69	501477	2201.83	562515	2090.01	SARS2_IFN_1pM
221295	127616	Ion_Channel	3	2	F06	KCNIP4	80333	protein_coding	Assay	IFN_1pM	SARS2	8036	3659	45.5326	40314.7	978.755	245854	2336.65	286168	1954.62	64260.9	1471.53	539944	2336.73	604205	2199.2	SARS2_IFN_1pM
221295	127616	Ion_Channel	3	2	F07	RYR1	6261	protein_coding	Assay	IFN_1pM	SARS2	5739	2651	46.1927	38764.8	1016.05	375720	2241.63	414484	2014.38	60311.6	1544.42	813365	2241.68	873677	2173.93	SARS2_IFN_1pM
221295	127616	Ion_Channel	3	2	F08	ITPR2	3709	protein_coding	Assay	IFN_1pM	SARS2	5487	3283	59.8323	46341.4	1093.07	390675	2165.92	437016	1961.74	63182.5	1421.23	652941	2165.97	716124	2070.26	SARS2_IFN_1pM
221295	127616	Ion_Channel	3	2	F09	CHRNB4	1143	protein_coding	Assay	IFN_1pM	SARS2	6988	3604	51.5741	38806.6	1033.59	330778	2218.49	369585	1980.14	57392.8	1470.19	641357	2218.56	698750	2129.52	SARS2_IFN_1pM
221295	127616	Ion_Channel	3	2	F10	CACNG4	27092	protein_coding	Assay	IFN_1pM	SARS2	6206	3253	52.417	42981.1	1042.49	390015	2220.18	432996	1996.32	62700.9	1480.29	744053	2220.23	806754	2137.2	SARS2_IFN_1pM
221295	127616	Ion_Channel	3	2	F11	CACNA1H	8912	protein_coding	Assay	IFN_1pM	SARS2	4314	1997	46.2911	38521.4	1035.51	482068	2444.42	520589	2220.83	61955	1592.99	1.04137e+06	2444.47	1.10333e+06	2373.24	SARS2_IFN_1pM
221295	127616	Ion_Channel	3	2	F12	TRPM5	29850	protein_coding	Assay	IFN_1pM	SARS2	5579	2946	52.8052	44295.5	1058.23	386668	2335.4	430964	2077.67	64898.4	1472.73	732246	2335.46	797145	2229.15	SARS2_IFN_1pM
221295	127616	Ion_Channel	3	2	F13	CNGA1	1259	protein_coding	Assay	IFN_1pM	SARS2	4382	2588	59.0598	48059.9	1198.91	548229	2342.49	596289	2175.26	67506.9	1596.21	928256	2342.52	995763	2270.55	SARS2_IFN_1pM
221295	127616	Ion_Channel	3	2	F14	SCN2A	6326	protein_coding	Assay	IFN_1pM	SARS2	3462	2114	61.063	48485.4	1183.61	709494	2270.17	757979	2144.25	66523.8	1557.55	1.1619e+06	2270.19	1.22842e+06	2215.3	SARS2_IFN_1pM
221295	127616	Ion_Channel	3	2	F15	AQP1	358	protein_coding	Assay	IFN_1pM	SARS2	6865	3471	50.5608	42743.1	1049.46	335892	2278.42	378635	2012.39	64748.2	1513.19	664324	2278.48	729072	2180.54	SARS2_IFN_1pM
221295	127616	Ion_Channel	3	2	F16	KCNC3	3748	protein_coding	Assay	IFN_1pM	SARS2	6425	2848	44.3268	44111.5	1018.32	317509	2477.64	361620	2108.97	71860.9	1579.49	716284	2477.7	788144	2355.56	SARS2_IFN_1pM
221295	127616	Ion_Channel	3	2	F17	CLCA1	1179	protein_coding	Assay	IFN_1pM	SARS2	4700	3297	70.1489	53730.5	1285.71	512425	2274.42	566155	2119.72	67305.1	1553.95	730475	2274.47	797780	2188.85	SARS2_IFN_1pM
221295	127616	Ion_Channel	3	2	F18	GABRA5	2558	protein_coding	Assay	IFN_1pM	SARS2	5513	2762	50.0998	43752.9	1040.29	415238	2279.91	458991	2047.35	66804.9	1519.43	828817	2279.95	895621	2197.89	SARS2_IFN_1pM
221295	127616	Ion_Channel	3	2	F19	TRPM8	79054	protein_coding	Assay	IFN_1pM	SARS2	6991	4001	57.2307	45413.9	1059.82	378870	2115.6	424284	1911.75	62873.6	1404.88	661998	2115.65	724871	2026.71	SARS2_IFN_1pM
221295	127616	Ion_Channel	3	2	F20	GABRP	2568	protein_coding	Assay	IFN_1pM	SARS2	6584	3039	46.1574	43505.7	1000.96	315947	2373.14	359452	2035.42	69188.5	1520.32	684491	2373.2	753680	2256.97	SARS2_IFN_1pM
221295	127616	Ion_Channel	3	2	F21	HVCN1	84329	protein_coding	Assay	IFN_1pM	SARS2	4673	2741	58.6561	45706.7	1135.85	543497	2214.16	589204	2062.28	63348	1501.95	926574	2214.2	989922	2148.98	SARS2_IFN_1pM
221295	127616	Ion_Channel	3	2	F22	AQP7	364	protein_coding	Assay	IFN_1pM	SARS2	4416	3247	73.5281	56414.4	1242.88	611588	2077.96	668002	1966.39	68547.4	1471.91	831768	2078	900316	2014.83	SARS2_IFN_1pM
221295	127616	NA	3	2	F23	IFNAR1	NA	NA	Control	IFN_1pM	SARS2	241	193	80.083	81444.7	2151.98	2893389	3148.31	2.97483e+06	3108.9	97966	2499.66	3.61299e+06	3148.31	3.71095e+06	3126.89	SARS2_IFN_1pM
221295	127616	NA	3	2	F24	NA	NA	NA	Mock_virus	IFN_1pM	SARS2	7924	9	0.113579	18604.2	450.742	440.941	1481.14	19045.1	458.121	27871	915.471	388162	1481.54	416033	1422.61	SARS2_IFN_1pM
221295	127616	NA	3	2	G01	NA	NA	NA	Mock_gRNA	IFN_1pM	SARS2	9742	2835	29.1008	35344	873.355	151310	2784.73	186654	1968.82	71782.2	1635.93	519944	2784.87	591726	2566.23	SARS2_IFN_1pM
221295	127616	NA	3	2	G02	ACE2	NA	NA	Control	IFN_1pM	SARS2	9583	1348	14.0666	26402.9	657.117	78107.9	2791.84	104511	1533.38	66055.6	1678.31	555263	2792.01	621318	2608.02	SARS2_IFN_1pM
221295	127616	GCPR	3	2	G03	AVPR1A	552	protein_coding	Assay	IFN_1pM	SARS2	6543	3080	47.0732	39693	1021.83	308845	2304.79	348538	2016.46	61048.4	1538.85	656087	2304.85	717135	2211.15	SARS2_IFN_1pM
221295	127616	Ion_Channel	3	2	G04	GABRA3	2556	protein_coding	Assay	IFN_1pM	SARS2	7103	2809	39.5467	36258.2	958.931	234211	2413.88	270469	2005.88	64151.6	1572.58	592233	2413.94	656385	2293.98	SARS2_IFN_1pM
221295	127616	GCPR	3	2	G05	GPBAR1	151306	protein_coding	Assay	IFN_1pM	SARS2	9334	2989	32.0227	33680.3	884.493	160089	2608.14	193769	1948.23	64598.4	1590.01	499914	2608.28	564512	2430.19	SARS2_IFN_1pM
221295	127616	Ion_Channel	3	2	G06	GJB2	2706	protein_coding	Assay	IFN_1pM	SARS2	9344	4416	47.2603	39599	990.945	219123	2368.82	258722	1953.15	61406.3	1469.9	463644	2368.93	525050	2210.79	SARS2_IFN_1pM
221295	127616	GCPR	3	2	G07	MRGPRE	116534	protein_coding	Assay	IFN_1pM	SARS2	8177	2883	35.2574	35399.2	900.812	201376	2484.03	236775	1967.14	63853.9	1574.93	571149	2484.13	635003	2347.84	SARS2_IFN_1pM
221295	127616	Ion_Channel	3	2	G08	CLCN7	1186	protein_coding	Assay	IFN_1pM	SARS2	6811	3309	48.5832	42670.9	1026.24	304014	2416.93	346685	2071.43	66688.6	1484.97	625753	2416.99	692442	2279.22	SARS2_IFN_1pM
221295	127616	GCPR	3	2	G09	GPR142	350383	protein_coding	Assay	IFN_1pM	SARS2	8363	4965	59.3686	42269.5	1038.52	293699	2080.94	335969	1847.61	56755	1361.19	494697	2081	551452	1973.59	SARS2_IFN_1pM
221295	127616	Ion_Channel	3	2	G10	REST	5978	protein_coding	Assay	IFN_1pM	SARS2	6736	3747	55.6265	42301.6	1041.43	324767	2185.09	367068	1939.62	60198	1422.21	583826	2185.16	644024	2080.82	SARS2_IFN_1pM
221295	127616	GCPR	3	2	G11	BDKRB2	624	protein_coding	Assay	IFN_1pM	SARS2	8015	4984	62.1834	40701.9	1080.63	325492	2116.47	366194	1912.68	54306.7	1347.66	523431	2116.52	577738	2008.79	SARS2_IFN_1pM
221295	127616	Ion_Channel	3	2	G12	PANX1	24145	protein_coding	Assay	IFN_1pM	SARS2	3829	2081	54.3484	44878.5	1149.75	573333	2347.47	618211	2182.43	65680.8	1651.32	1.05491e+06	2347.51	1.12059e+06	2290.9	SARS2_IFN_1pM
221295	127616	GCPR	3	2	G13	OR1A1	8383	protein_coding	Assay	IFN_1pM	SARS2	7504	4220	56.2367	42111.8	1043.06	329049	2162.43	371161	1927.71	58412.4	1408.06	585106	2162.5	643519	2062.2	SARS2_IFN_1pM
221295	127616	Ion_Channel	3	2	G14	CNGA3	1261	protein_coding	Assay	IFN_1pM	SARS2	4082	2218	54.3361	40806.1	1057.4	546222	2200.52	587028	2046.71	58386.6	1494.8	1.00526e+06	2200.55	1.06364e+06	2144.96	SARS2_IFN_1pM
221295	127616	GCPR	3	2	G15	PTH2R	5746	protein_coding	Assay	IFN_1pM	SARS2	6235	3075	49.3184	38921.3	1010	349548	2224.46	388469	1985.29	58464	1486.47	708749	2224.53	767213	2143.43	SARS2_IFN_1pM
221295	127616	Ion_Channel	3	2	G16	SLC9C1	285335	protein_coding	Assay	IFN_1pM	SARS2	4193	2582	61.5788	50721.1	1221.61	524435	2252.1	575156	2096.17	69370.8	1619.2	851644	2252.13	921014	2187.72	SARS2_IFN_1pM
221295	127616	GCPR	3	2	G17	OPRK1	4986	protein_coding	Assay	IFN_1pM	SARS2	6687	3718	55.6004	45041.8	1084.51	336266	2233.84	381308	1985.31	64516	1473.94	604783	2233.9	669299	2128.13	SARS2_IFN_1pM
221295	127616	Ion_Channel	3	2	G18	TMEM109	79073	protein_coding	Assay	IFN_1pM	SARS2	5007	3197	63.8506	44097	1098.89	472675	1980.48	516772	1853.59	57501.7	1399.98	740278	1980.51	797780	1923.03	SARS2_IFN_1pM
221295	127616	GCPR	3	2	G19	PVR	5817	protein_coding	Assay	IFN_1pM	SARS2	8002	3563	44.5264	38878.6	994.656	290956	2280.35	329834	1978.85	62834	1484.47	653435	2280.43	716269	2177.98	SARS2_IFN_1pM
221295	127616	Ion_Channel	3	2	G20	KCNQ4	9132	protein_coding	Assay	IFN_1pM	SARS2	6655	3058	45.9504	38442.6	981.544	322462	2240.76	360904	1971.37	61095.3	1480.41	701751	2240.83	762846	2152.29	SARS2_IFN_1pM
221295	127616	GCPR	3	2	G21	CCR4	1233	protein_coding	Assay	IFN_1pM	SARS2	6195	2564	41.3882	35909.6	941.159	328452	2355.55	364361	2051.68	59404.3	1460.81	793580	2355.61	852984	2259.23	SARS2_IFN_1pM
221295	127616	Ion_Channel	3	2	G22	TRPC6	7225	protein_coding	Assay	IFN_1pM	SARS2	7734	2674	34.5746	34073.7	851.765	248457	2268.46	282530	1889.45	60960.1	1441.62	718602	2268.52	779562	2171.14	SARS2_IFN_1pM
221295	127616	NA	3	2	G23	ACE2	NA	NA	Control	IFN_1pM	SARS2	1729	319	18.45	30972.1	836.756	357107	3504.82	388079	2793.85	97364.3	1913.34	1.93553e+06	3504.96	2.03289e+06	3370.66	SARS2_IFN_1pM
221295	127616	NA	3	2	G24	NA	NA	NA	Mock_virus	IFN_1pM	SARS2	1162	2	0.172117	16291.1	464.546	516.163	4475.98	16807.3	477.694	77797	3241.54	299890	4475.98	377688	4150.41	SARS2_IFN_1pM
221295	127616	NA	3	2	H01	NA	NA	NA	Mock_gRNA	IFN_1pM	SARS2	9693	3235	33.3746	37697.7	900.331	157781	2440.19	195479	1834.96	71950.6	1544.38	472748	2440.33	544698	2266.63	SARS2_IFN_1pM
221295	127616	NA	3	2	H02	ACE2	NA	NA	Control	IFN_1pM	SARS2	7829	1521	19.4278	31826.1	779.366	134143	3223.88	165969	2013.09	79934.2	1843.15	690462	3224.05	770396	2991.51	SARS2_IFN_1pM
221295	127616	Ion_Channel	3	2	H03	KCNN3	3782	protein_coding	Assay	IFN_1pM	SARS2	7755	3707	47.8014	38975.9	1015.34	265605	2287.35	304581	1971.32	60324.7	1489.54	555636	2287.41	615961	2173.4	SARS2_IFN_1pM
221295	127616	Ion_Channel	3	2	H04	KCNAB2	8514	protein_coding	Assay	IFN_1pM	SARS2	10624	3754	35.3351	36087	894.483	142769	2395.32	178856	1789.5	64877.4	1536.01	404033	2395.46	468911	2223.34	SARS2_IFN_1pM
221295	127616	Ion_Channel	3	2	H05	VDAC2	7417	protein_coding	Assay	IFN_1pM	SARS2	6350	3892	61.2913	40133.4	1078.23	294692	2105.99	334825	1890.05	54038.6	1379.63	480798	2106.05	534837	1999.67	SARS2_IFN_1pM
221295	127616	Ion_Channel	3	2	H06	AQP11	282679	protein_coding	Assay	IFN_1pM	SARS2	7764	3562	45.8784	40106.5	963.476	234895	2302.37	275001	1914.38	63335	1429.55	511986	2302.45	575321	2157.43	SARS2_IFN_1pM
221295	127616	Ion_Channel	3	2	H07	GRID1	2894	protein_coding	Assay	IFN_1pM	SARS2	8184	3335	40.7502	41032.3	973.656	223406	2524.96	264439	2024.46	69425.2	1586.67	548221	2525.11	617646	2367.7	SARS2_IFN_1pM
221295	127616	Ion_Channel	3	2	H08	TRPV6	55503	protein_coding	Assay	IFN_1pM	SARS2	6943	3928	56.575	44978.5	1076.57	316499	2168.8	361477	1925.7	63781.6	1465.08	559425	2168.85	623207	2067.22	SARS2_IFN_1pM
221295	127616	Ion_Channel	3	2	H09	CACNA1F	778	protein_coding	Assay	IFN_1pM	SARS2	6030	2844	47.1642	40331.2	1041.2	337169	2394.57	377500	2102.59	63836.2	1540.56	714876	2394.64	778712	2290.54	SARS2_IFN_1pM
221295	127616	Ion_Channel	3	2	H10	GJA9	81025	protein_coding	Assay	IFN_1pM	SARS2	4818	2920	60.6061	47297.3	1109.33	480578	2223.88	527875	2040.22	64050.8	1469.49	792944	2223.94	856995	2141.76	SARS2_IFN_1pM
221295	127616	Ion_Channel	3	2	H11	IL1RAPL1	11141	protein_coding	Assay	IFN_1pM	SARS2	6414	2994	46.6791	37841	975.364	338350	2294.85	376191	2019.97	58861.8	1450.22	724833	2294.91	783695	2198.72	SARS2_IFN_1pM
221295	127616	Ion_Channel	3	2	H12	BEST3	144453	protein_coding	Assay	IFN_1pM	SARS2	4827	2121	43.9403	41385.7	957.755	366909	2333.31	408295	2036.79	66378.4	1505.17	835008	2333.37	901387	2242.5	SARS2_IFN_1pM
221295	127616	Ion_Channel	3	2	H13	AQP9	366	protein_coding	Assay	IFN_1pM	SARS2	5339	3232	60.5357	45586	1113.24	455113	2173.96	500699	2000.42	61785	1463.36	751804	2173.99	813589	2096.67	SARS2_IFN_1pM
221295	127616	Ion_Channel	3	2	H14	KCNJ8	3764	protein_coding	Assay	IFN_1pM	SARS2	6570	3141	47.8082	41723	972.119	352049	2217.31	393772	1952.34	63829.8	1438.13	736371	2217.34	800201	2125.48	SARS2_IFN_1pM
221295	127616	Ion_Channel	3	2	H15	CYBB	1536	protein_coding	Assay	IFN_1pM	SARS2	7998	3777	47.2243	44274.1	996.426	265102	2358.55	309376	1972.64	68026	1460.76	561360	2358.63	629386	2211.7	SARS2_IFN_1pM
221295	127616	Ion_Channel	3	2	H16	LOXHD1	125336	protein_coding	Assay	IFN_1pM	SARS2	7017	4255	60.6385	47490.1	1070.55	353834	2100.85	401324	1886.06	64117.7	1394.18	583505	2100.92	647623	2000.52	SARS2_IFN_1pM
221295	127616	Ion_Channel	3	2	H17	CHRNA10	57053	protein_coding	Assay	IFN_1pM	SARS2	5351	3001	56.083	46561.2	1122.1	398630	2342.03	445191	2102.92	66054.9	1549.74	710778	2342.08	776833	2244.5	SARS2_IFN_1pM
221295	127616	Ion_Channel	3	2	H18	CHRNB2	1141	protein_coding	Assay	IFN_1pM	SARS2	5670	3121	55.0441	45919.8	1066.64	417535	2172.2	463455	1969.9	65558.2	1471.87	758539	2172.25	824097	2093.02	SARS2_IFN_1pM
221295	127616	Ion_Channel	3	2	H19	KCNK4	50801	protein_coding	Assay	IFN_1pM	SARS2	4747	2544	53.5917	43677.4	1076.15	482135	2202.86	525812	2026.61	63552.8	1526.87	899637	2202.9	963190	2140.37	SARS2_IFN_1pM
221295	127616	Ion_Channel	3	2	H20	KCNK9	51305	protein_coding	Assay	IFN_1pM	SARS2	5336	3357	62.9123	50765.3	1124.58	390266	2205.97	441031	1986.13	67452.4	1439.44	620325	2206.03	687778	2096.53	SARS2_IFN_1pM
221295	127616	Ion_Channel	3	2	H21	MCOLN1	57192	protein_coding	Assay	IFN_1pM	SARS2	6633	2887	43.5248	37896.7	957.697	330103	2403.3	368000	2079.98	61351.8	1483.14	758416	2403.37	819768	2296.72	SARS2_IFN_1pM
221295	127616	Ion_Channel	3	2	H22	FXYD2	486	protein_coding	Assay	IFN_1pM	SARS2	5491	3087	56.2193	46985.6	1090.28	402949	2176.42	449935	1971.34	66763.7	1483.9	716740	2176.46	783504	2093.21	SARS2_IFN_1pM
221295	127616	NA	3	2	H23	ACE2	NA	NA	Control	IFN_1pM	SARS2	5253	997	18.9796	30234.8	753.848	189518	3123.23	219753	2180.36	76581.8	1709.09	998525	3123.33	1.07511e+06	2949.48	SARS2_IFN_1pM
221295	127616	NA	3	2	H24	NA	NA	NA	Mock_virus	IFN_1pM	SARS2	3958	4	0.101061	18273.3	459.979	35.0106	787.341	18308.3	460.345	29780.2	515.675	34643	787.341	64423.2	633.152	SARS2_IFN_1pM
221295	127616	NA	3	2	I01	NA	NA	NA	Mock_gRNA	IFN_1pM	SARS2	10296	3362	32.6535	36872.4	921.71	166005	2545.06	202878	1927.93	70222.7	1656.09	508377	2545.17	578600	2389.48	SARS2_IFN_1pM
221295	127616	NA	3	2	I02	NTC	NA	NA	Control	IFN_1pM	SARS2	10307	3482	33.7829	36058.3	878.604	145322	2445.81	181381	1805.55	65781.9	1547.31	430157	2445.95	495939	2271	SARS2_IFN_1pM
221295	127616	GCPR	3	2	I03	MCHR1	2847	protein_coding	Assay	IFN_1pM	SARS2	7377	2994	40.5856	40814.9	1001.08	262234	2423.61	303049	2034.28	70133.8	1620.96	646118	2423.68	716251	2311.59	SARS2_IFN_1pM
221295	127616	Ion_Channel	3	2	I04	SCNN1A	6337	protein_coding	Assay	IFN_1pM	SARS2	7847	3789	48.286	42260.5	1035.59	250737	2238.12	292997	1917.04	65663.1	1500.27	519266	2238.2	584929	2121.08	SARS2_IFN_1pM
221295	127616	GCPR	3	2	I05	HTR3A	3359	protein_coding	Assay	IFN_1pM	SARS2	7727	3288	42.5521	35901.1	946.082	242970	2272.5	278871	1925.04	58968.4	1481.93	570987	2272.57	629956	2164.47	SARS2_IFN_1pM
221295	127616	Ion_Channel	3	2	I06	ASIC5	51802	protein_coding	Assay	IFN_1pM	SARS2	8431	3257	38.6312	36291.6	915.496	220650	2301.07	256941	1895.81	61314.8	1505.22	571159	2301.16	632474	2188.95	SARS2_IFN_1pM
221295	127616	GCPR	3	2	I07	RXFP3	51289	protein_coding	Assay	IFN_1pM	SARS2	6295	2921	46.4019	39157.6	997.931	336076	2319.42	375234	2037.81	61717.4	1504.12	724266	2319.47	785984	2224.77	SARS2_IFN_1pM
221295	127616	Ion_Channel	3	2	I08	KCNK18	338567	protein_coding	Assay	IFN_1pM	SARS2	6793	2834	41.7194	37170.6	960.963	280608	2437.69	317779	2066.28	61420.4	1517.7	672600	2437.77	734021	2320.08	SARS2_IFN_1pM
221295	127616	GCPR	3	2	I09	ADRA2A	150	protein_coding	Assay	IFN_1pM	SARS2	8211	3790	46.1576	37444.9	959.663	265074	2278.9	302518	1947.52	58412.1	1416.96	574271	2278.98	632683	2157.79	SARS2_IFN_1pM
221295	127616	Ion_Channel	3	2	I10	P2RX2	22953	protein_coding	Assay	IFN_1pM	SARS2	5957	2632	44.1833	34842.8	927.16	327436	2225.44	362278	1961.3	54745.9	1411.37	741077	2225.49	795823	2140.55	SARS2_IFN_1pM
221295	127616	GCPR	3	2	I11	CYSLTR1	10800	protein_coding	Assay	IFN_1pM	SARS2	8293	4054	48.8846	38600.6	964.487	276019	2127.89	314619	1853.57	57755.3	1403.15	564626	2127.95	622381	2030.61	SARS2_IFN_1pM
221295	127616	Ion_Channel	3	2	I12	KCNA6	3742	protein_coding	Assay	IFN_1pM	SARS2	7019	3861	55.0078	43513.3	1049.1	336139	2155.26	379652	1922.89	62163.2	1434.19	611068	2155.31	673231	2059.69	SARS2_IFN_1pM
221295	127616	GCPR	3	2	I13	CMKLR1	1240	protein_coding	Assay	IFN_1pM	SARS2	6711	3344	49.8286	42487.1	1017.61	345254	2278.76	387741	2006.3	62127.5	1453.62	692873	2278.82	755001	2177.12	SARS2_IFN_1pM
221295	127616	Ion_Channel	3	2	I14	TMEM37	140738	protein_coding	Assay	IFN_1pM	SARS2	5681	3052	53.7229	40509.7	1037.38	382047	2239.92	422557	2015.9	58183.2	1450.03	711138	2239.96	769321	2151.32	SARS2_IFN_1pM
221295	127616	GCPR	3	2	I15	SSTR5	6755	protein_coding	Assay	IFN_1pM	SARS2	8272	3806	46.0106	39221.6	986.872	279678	2271.05	318900	1957.73	60965.8	1448.13	607847	2271.12	668813	2159.26	SARS2_IFN_1pM
221295	127616	Ion_Channel	3	2	I16	TRPM6	140803	protein_coding	Assay	IFN_1pM	SARS2	5639	2920	51.7822	40812.1	1049.39	434796	2152.52	475608	1974.41	59950.5	1480.4	839657	2152.55	899608	2089.33	SARS2_IFN_1pM
221295	127616	GCPR	3	2	I17	HCAR3	8843	protein_coding	Assay	IFN_1pM	SARS2	5486	2946	53.7003	41155.4	1043.74	379717	2252.79	420872	2023.57	59913.3	1417.89	707098	2252.83	767011	2153.76	SARS2_IFN_1pM
221295	127616	Ion_Channel	3	2	I18	KCNH7	90134	protein_coding	Assay	IFN_1pM	SARS2	5046	2681	53.1312	44340.9	1095.56	483493	2265.12	527834	2078.7	65671.3	1545.52	909990	2265.16	975662	2196.33	SARS2_IFN_1pM
221295	127616	GCPR	3	2	I19	GPR182	11318	protein_coding	Assay	IFN_1pM	SARS2	5783	3273	56.5969	43733.8	1078.02	421990	2093.01	465724	1922.99	61296.2	1462.42	745596	2093.06	806892	2026.67	SARS2_IFN_1pM
221295	127616	Ion_Channel	3	2	I20	P2RX4	5025	protein_coding	Assay	IFN_1pM	SARS2	6626	3746	56.5349	40051.9	1021.33	378173	2129.8	418225	1929.27	55924.2	1376.06	668914	2129.84	724838	2043.48	SARS2_IFN_1pM
221295	127616	GCPR	3	2	I21	NPY	4852	protein_coding	Assay	IFN_1pM	SARS2	6224	3314	53.2455	41959.6	1053.65	410912	2240.32	452871	2028.64	59705.7	1437.93	771720	2240.38	831426	2154.06	SARS2_IFN_1pM
221295	127616	Ion_Channel	3	2	I22	GJA4	2701	protein_coding	Assay	IFN_1pM	SARS2	4675	2429	51.9572	40982.8	1084.93	531452	2215.61	572435	2061.77	61668.6	1531.97	1.02286e+06	2215.65	1.08452e+06	2160.82	SARS2_IFN_1pM
221295	127616	NA	3	2	I23	NTC	NA	NA	Control	IFN_1pM	SARS2	8669	4570	52.7166	41603.1	1036.05	266455	2181.1	308058	1897.84	59733.3	1427.17	505439	2181.19	565172	2065.84	SARS2_IFN_1pM
221295	127616	NA	3	2	I24	NA	NA	NA	Mock_virus	IFN_1pM	SARS2	6550	6	0.091603	17382.7	455.158	14.2957	985.653	17397	455.36	82858.2	512.525	15606.2	985.653	98464.3	554.729	SARS2_IFN_1pM
221295	127616	NA	3	2	J01	NA	NA	NA	Mock_gRNA	IFN_1pM	SARS2	8552	3606	42.1656	37347.6	978.547	224655	2420.32	262002	2000.22	61994.3	1549.64	532781	2420.43	594776	2286.51	SARS2_IFN_1pM
221295	127616	NA	3	2	J02	NTC	NA	NA	Control	IFN_1pM	SARS2	10475	5236	49.9857	39641.6	1001.26	190002	2261.79	229644	1858	58394.4	1427.73	380106	2261.89	438500	2098.61	SARS2_IFN_1pM
221295	127616	Ion_Channel	3	2	J03	PDE2A	5138	protein_coding	Assay	IFN_1pM	SARS2	8086	4197	51.9045	42247.9	1049.81	269613	2238.58	311861	1940.85	62696.6	1478.48	519432	2238.66	582129	2121.19	SARS2_IFN_1pM
221295	127616	Ion_Channel	3	2	J04	KCNK7	10089	protein_coding	Assay	IFN_1pM	SARS2	6496	2682	41.2869	38560.6	1000.53	297088	2459.67	335648	2106.71	65869.3	1584.15	719560	2459.75	785429	2350.78	SARS2_IFN_1pM
221295	127616	Ion_Channel	3	2	J05	PKD1	5310	protein_coding	Assay	IFN_1pM	SARS2	5265	2456	46.6477	41513.3	1107.68	385848	2402.23	427361	2157.32	67530.9	1702.5	827144	2402.31	894675	2330.01	SARS2_IFN_1pM
221295	127616	Ion_Channel	3	2	J06	GJB5	2709	protein_coding	Assay	IFN_1pM	SARS2	7590	3613	47.6021	41410.6	1032.94	262275	2384.23	303685	2023.3	65814.4	1541.68	550964	2384.32	616779	2252.93	SARS2_IFN_1pM
221295	127616	Ion_Channel	3	2	J07	GLRA1	2741	protein_coding	Assay	IFN_1pM	SARS2	8690	3432	39.4937	36416.6	931.089	209456	2417.13	245872	1954.99	62025.1	1515.73	530342	2417.25	592367	2275.53	SARS2_IFN_1pM
221295	127616	Ion_Channel	3	2	J08	KCNH6	81033	protein_coding	Assay	IFN_1pM	SARS2	6653	3289	49.4363	39951.7	972.986	285792	2173.17	325743	1887.6	59939.8	1410	578092	2173.24	638032	2068.07	SARS2_IFN_1pM
221295	127616	Ion_Channel	3	2	J09	FXYD6	53826	protein_coding	Assay	IFN_1pM	SARS2	4813	2577	53.5425	40884.1	1048.75	491907	2180.11	532791	2013.44	58763.9	1492.92	918715	2180.15	977479	2121.44	SARS2_IFN_1pM
221295	127616	Ion_Channel	3	2	J10	KCNE2	9992	protein_coding	Assay	IFN_1pM	SARS2	6132	3680	60.013	43950.5	1104.74	418962	2136.7	462913	1962.64	59698.5	1454.57	698110	2136.76	757808	2060.62	SARS2_IFN_1pM
221295	127616	Ion_Channel	3	2	J11	CACNG7	59284	protein_coding	Assay	IFN_1pM	SARS2	4504	2421	53.7522	38815.2	1042.01	448545	2102.81	487361	1945.1	56237.2	1474.45	834461	2102.85	890698	2047.75	SARS2_IFN_1pM
221295	127616	Ion_Channel	3	2	J12	GABRA6	2559	protein_coding	Assay	IFN_1pM	SARS2	5342	2477	46.3684	43929	1023.04	389687	2435.25	433616	2136.47	69593.8	1565.57	840405	2435.32	909999	2336.07	SARS2_IFN_1pM
221295	127616	Ion_Channel	3	2	J13	JPH2	57158	protein_coding	Assay	IFN_1pM	SARS2	5527	3418	61.8419	45327.3	1119.25	421745	2202.1	467072	2013.09	61422.1	1455.87	681966	2202.15	743388	2112.67	SARS2_IFN_1pM
221295	127616	Ion_Channel	3	2	J14	TMEM38A	79041	protein_coding	Assay	IFN_1pM	SARS2	4872	2604	53.4483	40205.5	1042.8	464723	2171.57	504928	1999.26	57491.9	1489.15	869473	2171.62	926964	2111.6	SARS2_IFN_1pM
221295	127616	Ion_Channel	3	2	J15	CLIC6	54102	protein_coding	Assay	IFN_1pM	SARS2	7589	4129	54.4077	44670.3	1079.07	330929	2225.18	375600	1975.62	64757	1468.08	608231	2225.26	672988	2120.04	SARS2_IFN_1pM
221295	127616	Ion_Channel	3	2	J16	OPRM1	4988	protein_coding	Assay	IFN_1pM	SARS2	5345	3164	59.1955	52129	1166.7	417075	2427.11	469204	2167.01	70721.5	1565.85	704562	2427.18	775284	2311.21	SARS2_IFN_1pM
221295	127616	Ion_Channel	3	2	J17	LRRC8B	23507	protein_coding	Assay	IFN_1pM	SARS2	4471	2858	63.9231	44310.3	1176.52	541270	2188.18	585581	2054.5	59083.7	1498.27	846747	2188.21	905830	2124.4	SARS2_IFN_1pM
221295	127616	Ion_Channel	3	2	J18	LRRC8A	56262	protein_coding	Assay	IFN_1pM	SARS2	4168	1983	47.5768	42961.6	1031.77	446120	2360.67	489082	2120.73	67215.9	1560.54	937675	2360.73	1.00489e+06	2282.45	SARS2_IFN_1pM
221295	127616	Ion_Channel	3	2	J19	KCNK1	3775	protein_coding	Assay	IFN_1pM	SARS2	4156	2458	59.1434	44295.9	1119.4	580997	2155.09	625293	2022.53	62207	1475.8	982345	2155.12	1.04455e+06	2097.62	SARS2_IFN_1pM
221295	127616	Ion_Channel	3	2	J20	GRIA4	2893	protein_coding	Assay	IFN_1pM	SARS2	5991	2361	39.4091	38104.3	927.559	314308	2511.32	352412	2119.94	65190.3	1522.68	797544	2511.39	862734	2393.93	SARS2_IFN_1pM
221295	127616	Ion_Channel	3	2	J21	KCNH2	3757	protein_coding	Assay	IFN_1pM	SARS2	6359	3253	51.1558	43072.5	1072.63	390721	2286.89	433793	2055.81	64272.7	1518.82	763779	2286.93	828052	2200.55	SARS2_IFN_1pM
221295	127616	Ion_Channel	3	2	J22	KCNK3	3777	protein_coding	Assay	IFN_1pM	SARS2	9402	4216	44.8415	39859.4	963.08	236397	2241.75	276256	1881.35	62838.1	1448.23	527174	2241.84	590012	2118.21	SARS2_IFN_1pM
221295	127616	NA	3	2	J23	NTC	NA	NA	Control	IFN_1pM	SARS2	7775	4041	51.9743	39327.6	1023.72	272678	2248.93	312005	1954.14	57600.4	1422.18	524630	2249.02	582231	2126.69	SARS2_IFN_1pM
221295	127616	NA	3	2	J24	NA	NA	NA	Mock_virus	IFN_1pM	SARS2	6723	4	0.059497	17642.6	448.135	53.8835	730.361	17696.5	448.663	21592.5	479.833	90564.8	730.361	112157	663.652	SARS2_IFN_1pM
221295	127616	NA	3	2	K01	NA	NA	NA	Mock_gRNA	IFN_1pM	SARS2	8729	2553	29.2473	36342.4	885.751	192183	2556.67	228526	1966.67	74279.5	1681.72	657085	2556.81	731364	2428.47	SARS2_IFN_1pM
221295	127616	NA	3	2	K02	PLSCR1	NA	NA	Control	IFN_1pM	SARS2	4966	4739	95.4289	60030.1	1520.83	614636	1872.15	674666	1834.45	62119.6	1552.63	644075	1872.16	706195	1838.87	SARS2_IFN_1pM
221295	127616	GCPR	3	2	K03	XPR1	9213	protein_coding	Assay	IFN_1pM	SARS2	9351	4321	46.209	41855.8	1008.66	225884	2376.4	267740	1960.75	66469.1	1503.15	488823	2376.5	555292	2221.97	SARS2_IFN_1pM
221295	127616	Ion_Channel	3	2	K04	CACNA1I	8911	protein_coding	Assay	IFN_1pM	SARS2	6667	2083	31.2434	31889.7	887.612	245352	2614.12	277241	2136.17	62222.2	1693.46	785282	2614.2	847504	2513.85	SARS2_IFN_1pM
221295	127616	GCPR	3	2	K05	PTGIR	5739	protein_coding	Assay	IFN_1pM	SARS2	9086	4527	49.8239	42358.1	1039.47	248015	2330.98	290373	1973.32	63730.8	1508.17	497776	2331.05	561507	2195.11	SARS2_IFN_1pM
221295	127616	Ion_Channel	3	2	K06	CNGA2	1260	protein_coding	Assay	IFN_1pM	SARS2	8516	4066	47.7454	39482.2	1001.52	265706	2351.27	305189	2002.19	60320.6	1504.92	556498	2351.36	616819	2228.77	SARS2_IFN_1pM
221295	127616	GCPR	3	2	K07	NTSR1	4923	protein_coding	Assay	IFN_1pM	SARS2	7714	3145	40.77	36831.9	961.047	254634	2526.64	291466	2095.3	62710.5	1553.27	624552	2526.75	687263	2390.07	SARS2_IFN_1pM
221295	127616	Ion_Channel	3	2	K08	ASIC3	9311	protein_coding	Assay	IFN_1pM	SARS2	8387	4407	52.5456	39218.9	1008.94	250514	2210.33	289733	1903.52	57377.5	1405.55	476749	2210.4	534127	2082.31	SARS2_IFN_1pM
221295	127616	GCPR	3	2	K09	GPRC6A	222545	protein_coding	Assay	IFN_1pM	SARS2	8921	4365	48.9295	39225.7	994.057	253647	2283.58	292873	1945.55	59026.7	1451.86	518386	2283.65	577413	2157.3	SARS2_IFN_1pM
221295	127616	Ion_Channel	3	2	K10	AQP12B	653437	protein_coding	Assay	IFN_1pM	SARS2	8198	3766	45.938	38900.9	974.791	268697	2281.2	307597	1950.6	61283.3	1449.97	584904	2281.27	646187	2163.62	SARS2_IFN_1pM
221295	127616	GCPR	3	2	K11	CALCR	799	protein_coding	Assay	IFN_1pM	SARS2	8038	4233	52.6624	43126.1	1030.89	301490	2282.1	344616	1981.18	62412.1	1445.46	572490	2282.16	634902	2159.29	SARS2_IFN_1pM
221295	127616	Ion_Channel	3	2	K12	ASIC1	41	protein_coding	Assay	IFN_1pM	SARS2	8116	3843	47.3509	40998.2	1005.85	292071	2219.61	333069	1932.55	63348.9	1489.18	616814	2219.67	680163	2122.69	SARS2_IFN_1pM
221295	127616	GCPR	3	2	K13	EDNRB	1910	protein_coding	Assay	IFN_1pM	SARS2	9423	3943	41.8444	39532.1	939.497	215833	2388.57	255365	1928.17	64821.6	1459.66	515790	2388.66	580611	2230.2	SARS2_IFN_1pM
221295	127616	Ion_Channel	3	2	K14	KCNIP1	30820	protein_coding	Assay	IFN_1pM	SARS2	10123	4616	45.5991	39112.2	906.144	204603	2201.74	243715	1790.82	60140.5	1349.02	448691	2201.83	508832	2048.75	SARS2_IFN_1pM
221295	127616	GCPR	3	2	K15	GNRHR	2798	protein_coding	Assay	IFN_1pM	SARS2	7667	3543	46.211	43641.7	995.922	277088	2411.81	320730	2020.87	69497.9	1469.36	599609	2411.87	669106	2261.22	SARS2_IFN_1pM
221295	127616	Ion_Channel	3	2	K16	KCNJ4	3761	protein_coding	Assay	IFN_1pM	SARS2	6642	3328	50.1054	41294.4	1008.43	336814	2308.71	378108	2023.73	61561.8	1449.95	672201	2308.79	733763	2199.48	SARS2_IFN_1pM
221295	127616	GCPR	3	2	K17	NPY2R	4887	protein_coding	Assay	IFN_1pM	SARS2	11139	4632	41.5836	37474.6	944.1	195645	2300.83	233119	1869.05	61566.7	1432.37	470476	2300.92	532042	2150.06	SARS2_IFN_1pM
221295	127616	Ion_Channel	3	2	K18	CATSPER3	347732	protein_coding	Assay	IFN_1pM	SARS2	7718	4066	52.682	39907.2	1011.05	309973	2129.06	349880	1890.6	57113	1390.43	588375	2129.12	645488	2033.53	SARS2_IFN_1pM
221295	127616	GCPR	3	2	K19	CXCR6	10663	protein_coding	Assay	IFN_1pM	SARS2	7015	3237	46.144	39986.4	1000.29	334403	2359.9	374389	2060.74	63352.6	1473.14	724685	2359.97	788038	2251.03	SARS2_IFN_1pM
221295	127616	Ion_Channel	3	2	K20	CATSPER4	378807	protein_coding	Assay	IFN_1pM	SARS2	9589	4987	52.0075	39584.2	1021.67	261089	2163.71	300673	1886.14	57597.2	1423.85	502011	2163.8	559609	2053.94	SARS2_IFN_1pM
221295	127616	GCPR	3	2	K21	S1PR2	9294	protein_coding	Assay	IFN_1pM	SARS2	9252	4626	50	40685.9	993.209	247850	2185.85	288536	1869.33	59804.5	1388.96	495691	2185.92	555496	2058.75	SARS2_IFN_1pM
221295	127616	Ion_Channel	3	2	K22	SCN2B	6327	protein_coding	Assay	IFN_1pM	SARS2	8925	4147	46.465	37041.8	940.619	281396	2177.69	318438	1888.74	55645.9	1411.77	605598	2177.78	661244	2082.68	SARS2_IFN_1pM
221295	127616	NA	3	2	K23	PLSCR1	NA	NA	Control	IFN_1pM	SARS2	3045	2865	94.0887	74321.8	1757.68	792190	1865.25	866512	1855.51	77903.2	1806.42	841959	1865.25	919862	1860.12	SARS2_IFN_1pM
221295	127616	NA	3	2	K24	NA	NA	NA	Mock_virus	IFN_1pM	SARS2	8017	17	0.212049	17701.6	472.279	325.57	1236.43	18027.2	477.609	219248	1445.22	153535	1236.43	372783	1351.24	SARS2_IFN_1pM
221295	127616	NA	3	2	L01	NA	NA	NA	Mock_gRNA	IFN_1pM	SARS2	7107	2554	35.9364	36533	943.908	248392	2544.11	284925	2089.84	66437.2	1612.76	691192	2544.18	757630	2421.54	SARS2_IFN_1pM
221295	127616	NA	3	2	L02	PLSCR1	NA	NA	Control	IFN_1pM	SARS2	6293	6075	96.5358	62732.7	1498.31	476122	1829.78	538854	1783.84	64286.7	1522.79	493206	1829.79	557492	1788.22	SARS2_IFN_1pM
221295	127616	Ion_Channel	3	2	L03	CHRND	1144	protein_coding	Assay	IFN_1pM	SARS2	9012	3838	42.5877	38194	977.799	198846	2303.2	237040	1890.33	61996	1527.6	466901	2303.31	528897	2173.91	SARS2_IFN_1pM
221295	127616	Ion_Channel	3	2	L04	GRIK2	2898	protein_coding	Assay	IFN_1pM	SARS2	9550	4464	46.7435	41972.4	1036.3	216230	2386.98	258202	1969.66	66354.4	1542.25	462582	2387.07	528936	2233.58	SARS2_IFN_1pM
221295	127616	Ion_Channel	3	2	L05	TRPV4	59341	protein_coding	Assay	IFN_1pM	SARS2	7194	3793	52.7245	42738.4	1065.35	300925	2231.34	343663	1964.02	63237.2	1501.87	570744	2231.38	633981	2128.27	SARS2_IFN_1pM
221295	127616	Ion_Channel	3	2	L06	KCNAB3	9196	protein_coding	Assay	IFN_1pM	SARS2	10924	3732	34.1633	34397.2	866.451	153733	2405.06	188130	1815.59	61676.6	1512.39	449989	2405.15	511665	2245.38	SARS2_IFN_1pM
221295	127616	Ion_Channel	3	2	L07	FXYD7	53822	protein_coding	Assay	IFN_1pM	SARS2	8722	3531	40.4838	36290.3	957.744	216593	2376.93	252883	1960.12	60881.6	1557.86	535002	2377.04	595883	2255.85	SARS2_IFN_1pM
221295	127616	Ion_Channel	3	2	L08	SHROOM2	357	protein_coding	Assay	IFN_1pM	SARS2	10439	4240	40.6169	35609.6	903.049	176273	2379.99	211882	1866.85	59154.5	1408.19	433979	2380.11	493134	2198.12	SARS2_IFN_1pM
221295	127616	Ion_Channel	3	2	L09	CHRNB1	1140	protein_coding	Assay	IFN_1pM	SARS2	8337	3649	43.7687	39887	1000.18	213756	2405.08	253643	1969.94	65006.2	1561.56	488368	2405.18	553374	2261.65	SARS2_IFN_1pM
221295	127616	Ion_Channel	3	2	L10	GJB3	2707	protein_coding	Assay	IFN_1pM	SARS2	7533	4402	58.4362	40610.1	1048.74	355888	2081.27	396498	1890.62	55560.8	1383.71	609011	2081.33	664572	1997.15	SARS2_IFN_1pM
221295	127616	Ion_Channel	3	2	L11	CLCN1	1180	protein_coding	Assay	IFN_1pM	SARS2	7397	4188	56.6175	43545.4	1060.17	330253	2177.58	373799	1939.45	60940.7	1428.81	583299	2177.63	644240	2074.77	SARS2_IFN_1pM
221295	127616	Ion_Channel	3	2	L12	SLC15A1	6564	protein_coding	Assay	IFN_1pM	SARS2	10651	5485	51.4975	42269.1	1010.5	228221	2198.39	270490	1857.22	62438	1411.66	443161	2198.47	505599	2056.9	SARS2_IFN_1pM
221295	127616	Ion_Channel	3	2	L13	CACNA1G	8913	protein_coding	Assay	IFN_1pM	SARS2	5592	3966	70.9227	45485.4	1167.21	516426	2083.1	561912	1958.68	55884.2	1398.8	728146	2083.14	784030	2012.94	SARS2_IFN_1pM
221295	127616	Ion_Channel	3	2	L14	CHRFAM7A	89832	protein_coding	Assay	IFN_1pM	SARS2	8047	3391	42.1399	39595.6	935.67	272792	2266.48	312388	1920.29	64536.1	1471.49	647340	2266.54	711876	2160.71	SARS2_IFN_1pM
221295	127616	Ion_Channel	3	2	L15	KCNQ5	56479	protein_coding	Assay	IFN_1pM	SARS2	8870	4130	46.5614	38778.4	966.404	239912	2272.67	278690	1912.9	60091.6	1421.52	515249	2272.77	575340	2138.99	SARS2_IFN_1pM
221295	127616	Ion_Channel	3	2	L16	GABRQ	55879	protein_coding	Assay	IFN_1pM	SARS2	7623	3239	42.4898	40235.3	940.827	288060	2278.03	328296	1940.08	65558.1	1478.67	677945	2278.09	743503	2174.43	SARS2_IFN_1pM
221295	127616	Ion_Channel	3	2	L17	GABRR3	200959	protein_coding	Assay	IFN_1pM	SARS2	4948	2781	56.2045	48297.4	1154.73	441133	2421.41	489431	2184.9	68379.1	1591.16	784863	2421.46	853242	2324.26	SARS2_IFN_1pM
221295	127616	Ion_Channel	3	2	L18	CHRNA2	1135	protein_coding	Assay	IFN_1pM	SARS2	5931	3550	59.855	46034.8	1106.57	391072	2182.78	437107	1979.98	62730.7	1457.31	653356	2182.84	716087	2091.62	SARS2_IFN_1pM
221295	127616	Ion_Channel	3	2	L19	CACNB2	783	protein_coding	Assay	IFN_1pM	SARS2	8233	4181	50.7834	38665.9	1017.89	293562	2203.76	332228	1940.63	57001.7	1450.76	578058	2203.82	635060	2105.71	SARS2_IFN_1pM
221295	127616	Ion_Channel	3	2	L20	KCNMA1	3778	protein_coding	Assay	IFN_1pM	SARS2	9351	4026	43.0542	36510.1	941.334	244932	2295.06	281442	1934.22	59130.5	1447.31	568882	2295.16	628012	2175.18	SARS2_IFN_1pM
221295	127616	Ion_Channel	3	2	L21	KCNJ5	3762	protein_coding	Assay	IFN_1pM	SARS2	8484	3348	39.4625	37947.3	949.622	264831	2374.48	302778	1998.63	64439.1	1498.67	671083	2374.57	735522	2258.91	SARS2_IFN_1pM
221295	127616	Ion_Channel	3	2	L22	CALHM1	255022	protein_coding	Assay	IFN_1pM	SARS2	8848	3861	43.637	38151	946.056	249253	2311.84	287404	1940.05	60761.8	1435.77	571190	2311.89	631952	2183.77	SARS2_IFN_1pM
221295	127616	NA	3	2	L23	PLSCR1	NA	NA	Control	IFN_1pM	SARS2	2889	2751	95.2233	70917.2	1806.21	848617	1893.8	919535	1886.75	73695.6	1849.37	891185	1893.81	964881	1890.34	SARS2_IFN_1pM
221295	127616	NA	3	2	L24	NA	NA	NA	Mock_virus	IFN_1pM	SARS2	10885	5	0.045935	18073.2	462.719	3.826	694.1	18077.1	462.751	61645.4	570.791	8329.2	694.1	69974.6	583.122	SARS2_IFN_1pM
221295	127616	NA	3	2	M01	NA	NA	NA	Mock_gRNA	IFN_1pM	SARS2	6014	3457	57.4825	49384.3	1162.81	324793	2431.26	374178	2125.28	69293.8	1589.3	565022	2431.34	634316	2298.32	SARS2_IFN_1pM
221295	127616	NA	3	2	M02	TMEM41B	NA	NA	Control	IFN_1pM	SARS2	8322	1097	13.1819	27157.8	678.088	104628	3098.3	131786	1785.23	76272.7	1866.45	793718	3098.37	869990	2928.89	SARS2_IFN_1pM
221295	127616	GCPR	3	2	M03	Empty	Empty	NA	Assay	IFN_1pM	SARS2	10190	3869	37.9686	40563	970.328	184635	2538.6	225198	1966.2	72381.4	1657.45	486276	2538.72	558657	2375.1	SARS2_IFN_1pM
221295	127616	Ion_Channel	3	2	M04	GABRR1	2569	protein_coding	Assay	IFN_1pM	SARS2	10694	3116	29.1378	34720.3	863.748	149704	2634.34	184424	1900.79	72147.3	1578.57	513771	2634.46	585918	2433.99	SARS2_IFN_1pM
221295	127616	GCPR	3	2	M05	Empty	Empty	NA	Assay	IFN_1pM	SARS2	11522	4495	39.0123	38206.5	948.169	147614	2375.87	185821	1814.2	64914.5	1549.58	378368	2376.02	443283	2203.9	SARS2_IFN_1pM
221295	127616	Ion_Channel	3	2	M06	KCNJ10	3766	protein_coding	Assay	IFN_1pM	SARS2	8050	3290	40.8696	36227.6	934.939	251631	2421.02	287858	2017.45	59744.4	1503.76	615683	2421.11	675427	2297.15	SARS2_IFN_1pM
221295	127616	GCPR	3	2	M07	Empty	Empty	NA	Assay	IFN_1pM	SARS2	9487	4017	42.3422	38559.8	974.517	212335	2441.82	250895	1982.95	64094.6	1535.3	501466	2441.93	565560	2288.76	SARS2_IFN_1pM
221295	127616	Ion_Channel	3	2	M08	KCNG2	26251	protein_coding	Assay	IFN_1pM	SARS2	8352	4060	48.6111	38752.5	998.694	272872	2227.24	311625	1931.73	59009.2	1461.98	561328	2227.32	620338	2121.67	SARS2_IFN_1pM
221295	127616	GCPR	3	2	M09	Empty	Empty	NA	Assay	IFN_1pM	SARS2	9693	3474	35.8403	35779.7	902.652	182049	2487.24	217828	1930.56	64716.8	1551.85	507935	2487.35	572652	2328.7	SARS2_IFN_1pM
221295	127616	Ion_Channel	3	2	M10	KCNJ2	3759	protein_coding	Assay	IFN_1pM	SARS2	8411	4430	52.6691	39694.4	1022.77	218975	2266.06	258669	1909.8	57709.7	1436.17	415746	2266.18	473456	2117.04	SARS2_IFN_1pM
221295	127616	GCPR	3	2	M11	Empty	Empty	NA	Assay	IFN_1pM	SARS2	9436	3913	41.4688	40626.7	955.038	199065	2283.7	239692	1847.95	66853.3	1513.85	480027	2283.79	546880	2150.11	SARS2_IFN_1pM
221295	127616	Ion_Channel	3	2	M12	PKD1L2	114780	polymorphic_pseudogene	Assay	IFN_1pM	SARS2	9094	2985	32.8238	35618.8	890.964	199990	2498.51	235608	1963.05	65513.7	1566.92	609272	2498.61	674785	2362.24	SARS2_IFN_1pM
221295	127616	GCPR	3	2	M13	Empty	Empty	NA	Assay	IFN_1pM	SARS2	8860	3580	40.4063	39191.8	970.865	243756	2332.55	282948	1953.12	67222.2	1545.84	603253	2332.62	670476	2219.37	SARS2_IFN_1pM
221295	127616	Ion_Channel	3	2	M14	GABRA1	2554	protein_coding	Assay	IFN_1pM	SARS2	8027	3383	42.1453	40371	974.342	246262	2432.36	286633	2008.95	67498.1	1508.49	584309	2432.46	651807	2287.37	SARS2_IFN_1pM
221295	127616	GCPR	3	2	M15	Empty	Empty	NA	Assay	IFN_1pM	SARS2	9994	3990	39.924	37496.8	909.544	196887	2366.06	234384	1883.52	61806.7	1426.24	493146	2366.16	554952	2204.36	SARS2_IFN_1pM
221295	127616	Ion_Channel	3	2	M16	PIEZO2	63895	protein_coding	Assay	IFN_1pM	SARS2	8980	3723	41.4588	36252.1	914.413	229986	2259.33	266238	1882.35	58188.8	1423.62	554725	2259.4	612914	2140.12	SARS2_IFN_1pM
221295	127616	GCPR	3	2	M17	Empty	Empty	NA	Assay	IFN_1pM	SARS2	10383	3409	32.8325	36213.6	882.122	186565	2511.77	222778	1931.67	65515.7	1536.84	568220	2511.89	633736	2357.28	SARS2_IFN_1pM
221295	127616	Ion_Channel	3	2	M18	ANO6	196527	protein_coding	Assay	IFN_1pM	SARS2	7566	3514	46.4446	35158.5	961.423	344098	2225.54	379257	1983.74	53308.1	1437.45	740870	2225.59	794179	2146.59	SARS2_IFN_1pM
221295	127616	GCPR	3	2	M19	Empty	Empty	NA	Assay	IFN_1pM	SARS2	10028	4211	41.9924	38621.8	943.132	219015	2325.83	257637	1906.77	62926.7	1480.17	521550	2325.92	584477	2191.13	SARS2_IFN_1pM
221295	127616	Ion_Channel	3	2	M20	KCNK6	9424	protein_coding	Assay	IFN_1pM	SARS2	10468	3629	34.6676	34411.6	882.579	173915	2415.76	208327	1877.12	62125.1	1510.36	501657	2415.87	563783	2266.16	SARS2_IFN_1pM
221295	127616	GCPR	3	2	M21	Empty	Empty	NA	Assay	IFN_1pM	SARS2	6612	2680	40.5324	36405.1	926.847	278749	2359.44	315154	2001.99	61676.7	1460.2	687710	2359.52	749387	2245.69	SARS2_IFN_1pM
221295	127616	Ion_Channel	3	2	M22	KCNA5	3741	protein_coding	Assay	IFN_1pM	SARS2	7826	3736	47.7383	39067.4	990.477	314606	2314.98	353673	2017.04	59842.6	1445.8	659013	2315.06	718855	2204.71	SARS2_IFN_1pM
221295	127616	NA	3	2	M23	TMEM41B	NA	NA	Control	IFN_1pM	SARS2	2030	776	38.2266	37332.5	987.541	284879	2875.94	322212	2354.32	67301.7	1690.6	745231	2876.02	812532	2718.16	SARS2_IFN_1pM
221295	127616	NA	3	2	M24	NA	NA	NA	Mock_virus	IFN_1pM	SARS2	6318	34	0.538145	16311.7	463.769	1049.24	997.011	17361	479.261	30329.9	775.935	194974	997.011	225304	960.184	SARS2_IFN_1pM
221295	127616	NA	3	2	N01	NA	NA	NA	Mock_gRNA	IFN_1pM	SARS2	9567	2998	31.3369	37505.6	906.24	182803	2839.5	220308	2083.01	75907.6	1638.08	583338	2839.62	659246	2618.47	SARS2_IFN_1pM
221295	127616	NA	3	2	N02	TMEM41B	NA	NA	Control	IFN_1pM	SARS2	9276	1305	14.0686	27364.9	665.696	104251	2896.9	131616	1707.2	71046	1631.44	741011	2897	812057	2712.89	SARS2_IFN_1pM
221295	127616	Ion_Channel	3	2	N03	CLCN2	1181	protein_coding	Assay	IFN_1pM	SARS2	7268	4208	57.8976	46961.9	1113.42	330627	2357.27	377589	2069.7	65706.9	1484.79	571050	2357.32	636757	2222.55	SARS2_IFN_1pM
221295	127616	Ion_Channel	3	2	N04	KCNA3	3738	protein_coding	Assay	IFN_1pM	SARS2	8097	3354	41.4227	41061.6	978.725	240958	2518.34	282019	2049.03	69152.7	1553.93	581694	2518.44	650847	2362.63	SARS2_IFN_1pM
221295	127616	Ion_Channel	3	2	N05	KCNH1	3756	protein_coding	Assay	IFN_1pM	SARS2	8910	3835	43.0415	40413.7	998.737	208636	2415.87	249050	1963.72	65879.4	1584.35	484724	2415.98	550603	2273.21	SARS2_IFN_1pM
221295	127616	Ion_Channel	3	2	N06	SCNN1B	6338	protein_coding	Assay	IFN_1pM	SARS2	9010	3524	39.1121	35949.3	930.842	212883	2395.81	248832	1951.98	60825.8	1551.99	544282	2395.9	605107	2271.73	SARS2_IFN_1pM
221295	127616	Ion_Channel	3	2	N07	CLCN4	1183	protein_coding	Assay	IFN_1pM	SARS2	10998	4049	36.8158	37150.9	937.988	149515	2554.28	186666	1901.99	67031.6	1578.95	406108	2554.42	473140	2348.84	SARS2_IFN_1pM
221295	127616	Ion_Channel	3	2	N08	DENND5B	160518	protein_coding	Assay	IFN_1pM	SARS2	7274	3548	48.7765	40353.9	1040	300044	2366.36	340398	2055.57	62616.5	1523.51	615132	2366.44	677748	2251.36	SARS2_IFN_1pM
221295	127616	Ion_Channel	3	2	N09	KCNC2	3747	protein_coding	Assay	IFN_1pM	SARS2	7104	3896	54.8423	41910.7	1085.86	332361	2168.42	374272	1950.65	60291	1486.04	606024	2168.47	666315	2081.96	SARS2_IFN_1pM
221295	127616	Ion_Channel	3	2	N10	LRRC38	126755	protein_coding	Assay	IFN_1pM	SARS2	9435	3556	37.6895	36866.6	929.981	201896	2415.65	238762	1937.68	63545.4	1571.6	535674	2415.74	599220	2285.56	SARS2_IFN_1pM
221295	127616	Ion_Channel	3	2	N11	TRPC1	7220	protein_coding	Assay	IFN_1pM	SARS2	5874	2859	48.6721	41424.3	1057.46	372242	2320.81	413666	2072.83	63819.7	1536.34	764787	2320.88	828606	2233.05	SARS2_IFN_1pM
221295	127616	Ion_Channel	3	2	N12	CACNG3	10368	protein_coding	Assay	IFN_1pM	SARS2	8209	4256	51.8455	43103.1	1049.36	253240	2334.82	296343	1981.73	64456.9	1475.77	488446	2334.89	552903	2186.5	SARS2_IFN_1pM
221295	127616	Ion_Channel	3	2	N13	MCOLN2	255231	protein_coding	Assay	IFN_1pM	SARS2	7395	4873	65.8959	46487.2	1137.9	365331	2126.11	411819	1936.29	59563	1411.13	554401	2126.16	613964	2026.54	SARS2_IFN_1pM
221295	127616	Ion_Channel	3	2	N14	NALCN	259232	protein_coding	Assay	IFN_1pM	SARS2	10150	3958	38.9951	38652.4	905.583	195222	2395.53	233874	1883.4	64867.7	1470.11	500623	2395.63	565491	2234.27	SARS2_IFN_1pM
221295	127616	Ion_Channel	3	2	N15	KCNG3	170850	protein_coding	Assay	IFN_1pM	SARS2	7960	4152	52.1608	40923.9	1000.21	326590	2076.41	367514	1854.25	58575.4	1396.97	626114	2076.46	684689	1993.51	SARS2_IFN_1pM
221295	127616	Ion_Channel	3	2	N16	SLC4A11	83959	protein_coding	Assay	IFN_1pM	SARS2	7365	3844	52.1928	45559.3	1080.75	289241	2472.74	334800	2103.98	67738.7	1521.54	554171	2472.81	621910	2315.15	SARS2_IFN_1pM
221295	127616	Ion_Channel	3	2	N17	CACNB3	784	protein_coding	Assay	IFN_1pM	SARS2	6150	3478	56.5528	40739.3	1055.96	433099	2157.36	473838	1979.82	56757.4	1430.12	765822	2157.41	822579	2084.28	SARS2_IFN_1pM
221295	127616	Ion_Channel	3	2	N18	CHRNA4	1137	protein_coding	Assay	IFN_1pM	SARS2	8780	4698	53.508	43135.1	1023.24	286895	2229.75	330030	1932.01	61542.8	1417.22	536162	2229.84	597704	2105.53	SARS2_IFN_1pM
221295	127616	Ion_Channel	3	2	N19	DLG3	1741	protein_coding	Assay	IFN_1pM	SARS2	7978	3240	40.6117	38473.7	957.322	259272	2511.81	297746	2076.18	65410.8	1538.82	638409	2511.9	703820	2372.47	SARS2_IFN_1pM
221295	127616	Ion_Channel	3	2	N20	ADM2	79924	protein_coding	Assay	IFN_1pM	SARS2	6737	3295	48.909	37468.2	973.765	356596	2173.77	394065	1945.78	56322.8	1407.65	729094	2173.82	785417	2092.16	SARS2_IFN_1pM
221295	127616	Ion_Channel	3	2	N21	KCNN4	3783	protein_coding	Assay	IFN_1pM	SARS2	7979	3127	39.1904	37258.1	918.385	238486	2454.84	275744	2002.23	63146.7	1462.88	608522	2454.95	671669	2307.81	SARS2_IFN_1pM
221295	127616	Ion_Channel	3	2	N22	BEST1	7439	protein_coding	Assay	IFN_1pM	SARS2	8024	3798	47.333	40036.3	992.97	258229	2372.35	298265	1999.51	60669.7	1448.11	545551	2372.42	606221	2229.97	SARS2_IFN_1pM
221295	127616	NA	3	2	N23	TMEM41B	NA	NA	Control	IFN_1pM	SARS2	7721	800	10.3614	23925.2	642.632	99657.9	3068.27	123583	1772.81	68155.6	1760.56	961810	3068.42	1.02997e+06	2924.65	SARS2_IFN_1pM
221295	127616	NA	3	2	N24	NA	NA	NA	Mock_virus	IFN_1pM	SARS2	11668	6	0.051423	18863.9	455.519	24.1589	1999.19	18888	455.97	37912.5	726.757	46981	1999.19	84893.5	1121.94	SARS2_IFN_1pM
221295	127616	NA	3	2	O01	NA	NA	NA	Mock_gRNA	IFN_1pM	SARS2	9543	2470	25.8828	35615.2	826.714	155521	2710.19	191136	1902.53	74585.8	1608.98	600855	2710.33	675441	2519.86	SARS2_IFN_1pM
221295	127616	NA	3	2	O02	ISG15	NA	NA	Control	IFN_1pM	SARS2	10184	1142	11.2137	27598	667.358	81627.1	2979.09	109225	1588.63	86117	1917.78	727915	2979.24	814032	2814.44	SARS2_IFN_1pM
221295	127616	GCPR	3	2	O03	Empty	Empty	NA	Assay	IFN_1pM	SARS2	9673	4275	44.1952	41927.9	981.665	215862	2372.87	257790	1928.38	67043.4	1519.74	488422	2372.96	555465	2222.36	SARS2_IFN_1pM
221295	127616	Ion_Channel	3	2	O04	CLIC2	1193	protein_coding	Assay	IFN_1pM	SARS2	9231	3084	33.4092	35602.9	893.202	204574	2681.43	240177	2067.77	66010	1609.34	612323	2681.52	678333	2518.26	SARS2_IFN_1pM
221295	127616	GCPR	3	2	O05	Empty	Empty	NA	Assay	IFN_1pM	SARS2	6267	3025	48.2687	43775.8	1053.72	258438	2599.42	302214	2143.89	67739.7	1558.51	535405	2599.57	603144	2418.16	SARS2_IFN_1pM
221295	127616	Ion_Channel	3	2	O06	TPCN1	53373	protein_coding	Assay	IFN_1pM	SARS2	7220	4203	58.2133	45570.3	1095.09	321077	2246.06	366647	1986.56	63821.4	1427.11	551544	2246.14	615365	2119.95	SARS2_IFN_1pM
221295	127616	GCPR	3	2	O07	Empty	Empty	NA	Assay	IFN_1pM	SARS2	11370	4854	42.6913	43188.3	960.976	160818	2412.84	204006	1828.13	71754	1494.55	376691	2412.97	448445	2196.95	SARS2_IFN_1pM
221295	127616	Ion_Channel	3	2	O08	LRRC8C	84230	protein_coding	Assay	IFN_1pM	SARS2	7803	4200	53.8255	40259.1	1032.21	304624	2207.44	344883	1948.48	57729	1436.6	565941	2207.5	623670	2103.04	SARS2_IFN_1pM
221295	127616	GCPR	3	2	O09	Empty	Empty	NA	Assay	IFN_1pM	SARS2	10468	3523	33.6549	38194.8	908.091	161332	2657.53	199527	1941.53	71566.6	1627.8	479362	2657.66	550929	2455.83	SARS2_IFN_1pM
221295	127616	Ion_Channel	3	2	O10	VDAC1	7416	protein_coding	Assay	IFN_1pM	SARS2	3652	2842	77.8204	52293.2	1371.01	811021	1932.33	863314	1885.57	62061.1	1568.5	1.04217e+06	1932.34	1.10423e+06	1907.47	SARS2_IFN_1pM
221295	127616	GCPR	3	2	O11	Empty	Empty	NA	Assay	IFN_1pM	SARS2	7979	3607	45.2062	44967.2	1046.62	256945	2583.52	301912	2119.87	72479.9	1631.26	568375	2583.62	640855	2423.59	SARS2_IFN_1pM
221295	127616	Ion_Channel	3	2	O12	LRRIQ4	344657	protein_coding	Assay	IFN_1pM	SARS2	8475	4425	52.2124	42336	1029.42	307593	2165.91	349929	1910.7	61873.7	1442.2	589111	2165.96	650985	2067.35	SARS2_IFN_1pM
221295	127616	GCPR	3	2	O13	Empty	Empty	NA	Assay	IFN_1pM	SARS2	10440	3668	35.1341	36167.7	892.711	167182	2519.86	203350	1902.95	65280.2	1540.02	475832	2519.98	541112	2340.32	SARS2_IFN_1pM
221295	127616	Ion_Channel	3	2	O14	CNGA4	1262	protein_coding	Assay	IFN_1pM	SARS2	11850	5683	47.9578	40083.3	956.478	185127	2260.13	225210	1818.9	60551	1381.97	386012	2260.24	446563	2080.92	SARS2_IFN_1pM
221295	127616	GCPR	3	2	O15	Empty	Empty	NA	Assay	IFN_1pM	SARS2	9162	3539	38.6269	35398.6	936.515	221469	2324.9	256867	1930.49	60726.5	1510.93	573344	2324.98	634071	2210.9	SARS2_IFN_1pM
221295	127616	Ion_Channel	3	2	O16	TRPV3	162514	protein_coding	Assay	IFN_1pM	SARS2	9227	3828	41.4869	36962.9	928.028	237855	2233.86	274818	1878.37	60038.1	1463.83	573315	2233.94	633353	2127.82	SARS2_IFN_1pM
221295	127616	GCPR	3	2	O17	Empty	Empty	NA	Assay	IFN_1pM	SARS2	11639	4194	36.034	35458.7	857.487	145971	2339.66	181429	1748.86	59710.3	1426.06	405082	2339.79	464792	2161.84	SARS2_IFN_1pM
221295	127616	Ion_Channel	3	2	O18	KCNJ1	3758	protein_coding	Assay	IFN_1pM	SARS2	8919	3616	40.5427	37871.4	896.707	243689	2377.84	281560	1945.59	62278.3	1417.32	601056	2377.95	663334	2235.68	SARS2_IFN_1pM
221295	127616	GCPR	3	2	O19	Empty	Empty	NA	Assay	IFN_1pM	SARS2	8970	3589	40.0111	36179.9	939.685	246079	2367.98	282258	1981.85	61111.4	1518.81	615015	2368.07	676126	2254.14	SARS2_IFN_1pM
221295	127616	Ion_Channel	3	2	O20	TRPC5	7224	protein_coding	Assay	IFN_1pM	SARS2	9723	3355	34.5058	33477.1	858.047	209734	2510	243212	1984.18	60023.9	1436.37	607813	2510.11	667837	2352.08	SARS2_IFN_1pM
221295	127616	GCPR	3	2	O21	Empty	Empty	NA	Assay	IFN_1pM	SARS2	9286	3451	37.1635	39396.1	939.861	199306	2541.28	238702	1983.49	69667.8	1545.06	536288	2541.39	605955	2365.98	SARS2_IFN_1pM
221295	127616	Ion_Channel	3	2	O22	CACNA1S	779	protein_coding	Assay	IFN_1pM	SARS2	10070	4580	45.4816	37875.8	931.742	226272	2231.3	264148	1859.42	59140.7	1364.78	497495	2231.36	556636	2090.34	SARS2_IFN_1pM
221295	127616	NA	3	2	O23	ISG15	NA	NA	Control	IFN_1pM	SARS2	3308	705	21.312	31097.6	788.186	230929	3125.85	262027	2312.03	77969.1	1879.32	1.08356e+06	3125.9	1.16153e+06	2992.65	SARS2_IFN_1pM
221295	127616	NA	3	2	O24	NA	NA	NA	Mock_virus	IFN_1pM	SARS2	7914	15	0.189538	19117.4	452.953	122.476	805.048	19239.9	454.218	247211	1075.46	64618.5	805.048	311830	1005.47	SARS2_IFN_1pM
221295	127616	NA	3	2	P01	NA	NA	NA	Mock_gRNA	IFN_1pM	SARS2	8194	1813	22.1259	34307	792.32	144600	2957.24	178907	1940.5	79202.3	1767.39	653524	2957.36	732726	2756.74	SARS2_IFN_1pM
221295	127616	NA	3	2	P02	ISG15	NA	NA	Control	IFN_1pM	SARS2	3320	526	15.8434	31252.5	769.932	172171	3857.14	203424	2386.81	90934.3	2116.34	1.08669e+06	3857.42	1.17763e+06	3627.01	SARS2_IFN_1pM
221295	127616	Ion_Channel	3	2	P03	NMUR2	56923	protein_coding	Assay	IFN_1pM	SARS2	9319	4136	44.3824	41828.6	976.469	233093	2391.12	274922	1959.26	66836.6	1489.06	525183	2391.23	592019	2238.14	SARS2_IFN_1pM
221295	127616	Ion_Channel	3	2	P04	CLIC1	1192	protein_coding	Assay	IFN_1pM	SARS2	7658	3271	42.7135	39669.1	970.154	265144	2329.2	304813	1970.04	63879.7	1531.13	620741	2329.28	684621	2221.24	SARS2_IFN_1pM
221295	127616	Ion_Channel	3	2	P05	AQP8	343	protein_coding	Assay	IFN_1pM	SARS2	8423	2877	34.1565	39599.6	953.434	182185	2576.05	221785	1975.7	75034.1	1697.76	533374	2576.19	608408	2421.66	SARS2_IFN_1pM
221295	127616	Ion_Channel	3	2	P06	TRPM3	80036	protein_coding	Assay	IFN_1pM	SARS2	8272	3520	42.5532	39273.9	973.588	248359	2446.24	287633	2027.49	66268.5	1498	583637	2446.32	649905	2297.98	SARS2_IFN_1pM
221295	127616	Ion_Channel	3	2	P07	HCN4	10021	protein_coding	Assay	IFN_1pM	SARS2	6955	2764	39.7412	38660.5	946.431	285278	2236.74	323939	1923.73	65001.3	1589.06	717832	2236.79	782834	2163.56	SARS2_IFN_1pM
221295	127616	Ion_Channel	3	2	P08	KCNK17	89822	protein_coding	Assay	IFN_1pM	SARS2	4646	3025	65.1098	44944.3	1177.19	576125	2118.81	621069	2002.87	58686.6	1493.39	884845	2118.84	943532	2065.05	SARS2_IFN_1pM
221295	127616	Ion_Channel	3	2	P09	GABRR2	2570	protein_coding	Assay	IFN_1pM	SARS2	5444	1536	28.2145	35148.5	868.01	247227	2760.78	282375	2171.4	74009.2	1749.65	876232	2760.84	950241	2641.92	SARS2_IFN_1pM
221295	127616	Ion_Channel	3	2	P10	CLIC5	53405	protein_coding	Assay	IFN_1pM	SARS2	7563	2995	39.6007	38067.4	948.653	272348	2264.21	310416	1935.12	64002.6	1578.04	687729	2264.27	751731	2183.43	SARS2_IFN_1pM
221295	127616	Ion_Channel	3	2	P11	AQP4	361	protein_coding	Assay	IFN_1pM	SARS2	5841	2450	41.9449	38637.4	961.152	345782	2337.44	384419	2043.36	64119.2	1530.75	824365	2337.49	888484	2251.84	SARS2_IFN_1pM
221295	127616	Ion_Channel	3	2	P12	DLG1	1739	protein_coding	Assay	IFN_1pM	SARS2	4880	1664	34.0984	35781	889.44	367673	2349.9	403454	2051.2	66085.2	1605.72	1.07827e+06	2349.93	1.14435e+06	2288.67	SARS2_IFN_1pM
221295	127616	Ion_Channel	3	2	P13	TRPM1	4308	protein_coding	Assay	IFN_1pM	SARS2	5964	2669	44.7518	38611.4	971.291	353266	2199.77	391878	1956.01	61126.1	1514.86	789379	2199.83	850505	2130.59	SARS2_IFN_1pM
221295	127616	Ion_Channel	3	2	P14	FXYD5	53827	protein_coding	Assay	IFN_1pM	SARS2	5492	2130	38.7837	37456.7	964.011	319625	2502.55	357082	2143.67	66915.2	1604.14	824116	2502.61	891032	2401.59	SARS2_IFN_1pM
221295	127616	Ion_Channel	3	2	P15	ANO3	63982	protein_coding	Assay	IFN_1pM	SARS2	4702	2464	52.4032	42032.5	1058.18	498964	2251.05	540996	2069.77	62487.8	1509.08	952157	2251.08	1014645	2184.92	SARS2_IFN_1pM
221295	127616	Ion_Channel	3	2	P16	CLCN6	1185	protein_coding	Assay	IFN_1pM	SARS2	4204	1942	46.1941	38018.3	984.575	525267	2129.66	563285	1974.66	59124.4	1502.52	1.13708e+06	2129.7	1.1962e+06	2086.65	SARS2_IFN_1pM
221295	127616	Ion_Channel	3	2	P17	GRIA3	2892	protein_coding	Assay	IFN_1pM	SARS2	4987	1669	33.467	35276.3	919.858	389263	2403.16	424539	2119.21	67297.3	1696.36	1.16312e+06	2403.2	1.23041e+06	2349.65	SARS2_IFN_1pM
221295	127616	Ion_Channel	3	2	P18	KCNJ13	3769	protein_coding	Assay	IFN_1pM	SARS2	5296	2377	44.8829	40475.9	1002.31	443478	2294.78	483954	2071.38	65083.9	1549.4	988068	2294.83	1.05315e+06	2228.57	SARS2_IFN_1pM
221295	127616	Ion_Channel	3	2	P19	BEST2	54831	protein_coding	Assay	IFN_1pM	SARS2	6023	2060	34.2022	38048	884.067	298051	2631	336099	2150.05	71263.9	1526.79	871428	2631.08	942692	2494.68	SARS2_IFN_1pM
221295	127616	Ion_Channel	3	2	P20	TMCO1	54499	protein_coding	Assay	IFN_1pM	SARS2	6147	2412	39.2387	35265.2	909.563	339562	2489.78	374828	2139.99	60801.2	1450.64	865367	2489.86	926168	2378.02	SARS2_IFN_1pM
221295	127616	Ion_Channel	3	2	P21	SCN4A	6329	protein_coding	Assay	IFN_1pM	SARS2	5933	3218	54.239	39454.2	1017.26	431635	2144.96	471090	1962.73	56611.3	1372.93	795797	2144.99	852408	2067.76	SARS2_IFN_1pM
221295	127616	Ion_Channel	3	2	P22	CLIC4	25932	protein_coding	Assay	IFN_1pM	SARS2	6098	2048	33.5848	31938.1	850.356	296028	2492.68	327966	2098.08	58674.2	1470.98	881428	2492.74	940102	2389.17	SARS2_IFN_1pM
221295	127616	NA	3	2	P23	ISG15	NA	NA	Control	IFN_1pM	SARS2	6343	635	10.011	23810.8	609.959	110080	3182.18	133891	1818.44	74109.3	1858.15	1.09958e+06	3182.3	1.17369e+06	3045.28	SARS2_IFN_1pM
221295	127616	NA	3	2	P24	NA	NA	NA	Mock_virus	IFN_1pM	SARS2	6094	16	0.262553	18734.3	441.512	151.132	730.37	18885.5	442.914	238731	530.218	57562.3	730.37	296293	560.034	SARS2_IFN_1pM
221296	127617	NA	3	3	A01	NA	NA	NA	Mock_gRNA	IFN_1pM	SARS2	10101	4337	42.9363	40048.8	1009.12	205913	2409.09	245962	1965.17	65623	1583.03	479569	2409.19	545192	2266.79	SARS2_IFN_1pM
221296	127617	NA	3	3	A02	OR1A1	NA	NA	Control	IFN_1pM	SARS2	9910	4141	41.7861	42021.5	1003.98	192596	2467.92	234617	1956.87	70660	1600.81	460902	2468.03	531562	2302.24	SARS2_IFN_1pM
221296	127617	GCPR	3	3	A03	F2RL3	9002	protein_coding	Assay	IFN_1pM	SARS2	4687	2564	54.7045	47041.4	1176.04	459668	2431.55	506709	2212.29	68159.7	1652.81	840265	2431.62	908424	2348.59	SARS2_IFN_1pM
221296	127617	Ion_Channel	3	3	A04	P2RX5	5026	protein_coding	Assay	IFN_1pM	SARS2	6506	2606	40.0553	38975	971.676	273464	2454.88	312438	2062.2	67312.7	1598.96	682706	2454.95	750019	2342.41	SARS2_IFN_1pM
221296	127617	GCPR	3	3	A05	GLP2R	9340	protein_coding	Assay	IFN_1pM	SARS2	8345	3965	47.5135	43067.9	1080.95	225055	2557.42	268123	2097.28	68534	1627.13	473659	2557.52	542193	2385.14	SARS2_IFN_1pM
221296	127617	Ion_Channel	3	3	A06	ANO5	203859	protein_coding	Assay	IFN_1pM	SARS2	8155	4070	49.908	42621.4	1055.69	254972	2257.4	297594	1940.96	65237	1514.16	510876	2257.48	576113	2138.6	SARS2_IFN_1pM
221296	127617	GCPR	3	3	A07	LPAR6	10161	protein_coding	Assay	IFN_1pM	SARS2	6520	4057	62.2239	47471.6	1178.73	374316	2094.84	421787	1926.34	63791.1	1525.85	601555	2094.9	665346	2022.58	SARS2_IFN_1pM
221296	127617	Ion_Channel	3	3	A08	AQP5	362	protein_coding	Assay	IFN_1pM	SARS2	6785	3263	48.0914	42001	1012.4	318693	2295.69	360694	2000.42	64524.1	1513.01	662675	2295.75	727200	2194.99	SARS2_IFN_1pM
221296	127617	GCPR	3	3	A09	ADGRB1	575	protein_coding	Assay	IFN_1pM	SARS2	5964	3204	53.7223	38556.8	1045.97	418900	2242.82	457457	2045.54	55555.2	1460.17	779743	2242.87	835298	2165.66	SARS2_IFN_1pM
221296	127617	Ion_Channel	3	3	A10	KCNA2	3737	protein_coding	Assay	IFN_1pM	SARS2	7283	3454	47.4255	39526.9	977.977	318612	2201.63	358139	1934.49	60557.8	1438.12	671807	2201.69	732365	2109.1	SARS2_IFN_1pM
221296	127617	GCPR	3	3	A11	FSHR	2492	protein_coding	Assay	IFN_1pM	SARS2	7329	3661	49.9522	39189.2	1039.18	320990	2303.85	360179	2034.46	59609.3	1471.45	642588	2303.89	702197	2198.32	SARS2_IFN_1pM
221296	127617	Ion_Channel	3	3	A12	SCN5A	6331	protein_coding	Assay	IFN_1pM	SARS2	5626	3275	58.2119	41298.9	1082.14	461359	2217.58	502658	2041.58	57329.1	1423.63	792544	2217.63	849873	2137.22	SARS2_IFN_1pM
221296	127617	GCPR	3	3	A13	OPRM1	4988	protein_coding	Assay	IFN_1pM	SARS2	6904	4194	60.7474	42825	1147.48	414670	2133.69	457495	1974.81	58383.8	1485.26	682606	2133.74	740990	2062.78	SARS2_IFN_1pM
221296	127617	Ion_Channel	3	3	A14	TRPV1	7442	protein_coding	Assay	IFN_1pM	SARS2	5386	2882	53.5091	40546.5	1067.17	472595	2259.35	513141	2076.09	59201.4	1497.49	883196	2259.4	942397	2189.42	SARS2_IFN_1pM
221296	127617	GCPR	3	3	A15	MC5R	4161	protein_coding	Assay	IFN_1pM	SARS2	4184	2683	64.1252	42626.3	1191.18	677532	2111.34	720158	2019.03	56380	1509.46	1.05657e+06	2111.38	1.11295e+06	2069.57	SARS2_IFN_1pM
221296	127617	Ion_Channel	3	3	A16	KCNT1	57582	protein_coding	Assay	IFN_1pM	SARS2	3907	2140	54.7735	45706.2	1171.98	622575	2392.45	668281	2233.38	67579.6	1632.74	1.13663e+06	2392.47	1.20421e+06	2331.59	SARS2_IFN_1pM
221296	127617	GCPR	3	3	A17	NPFFR2	10886	protein_coding	Assay	IFN_1pM	SARS2	3731	1948	52.2112	40765.7	1108.13	611534	2376.64	652299	2217.96	61388.6	1602.39	1.17126e+06	2376.68	1.23265e+06	2320.83	SARS2_IFN_1pM
221296	127617	Ion_Channel	3	3	A18	GAS6	2621	protein_coding	Assay	IFN_1pM	SARS2	6828	2963	43.3948	41603.6	988.333	331293	2399.03	372896	2069.47	66899.3	1558.07	763430	2399.09	830329	2299.1	SARS2_IFN_1pM
221296	127617	GCPR	3	3	A19	ACKR1	2532	protein_coding	Assay	IFN_1pM	SARS2	6733	2648	39.3287	35229.1	936.835	302192	2286.61	337421	1987.62	59692.4	1569.03	768369	2286.67	828061	2213.68	SARS2_IFN_1pM
221296	127617	Ion_Channel	3	3	A20	GJB7	375519	protein_coding	Assay	IFN_1pM	SARS2	4542	2297	50.5724	41039.2	1063.63	465070	2419.79	506109	2193.05	62263.6	1560.38	919601	2419.86	981865	2338.19	SARS2_IFN_1pM
221296	127617	GCPR	3	3	A21	FZD3	7976	protein_coding	Assay	IFN_1pM	SARS2	5907	2730	46.2164	37308.6	1007.28	403853	2188.38	441162	1990.95	58255.2	1517.51	873824	2188.43	932079	2129.58	SARS2_IFN_1pM
221296	127617	Ion_Channel	3	3	A22	CHRNA7	1139	protein_coding	Assay	IFN_1pM	SARS2	5502	3009	54.6892	43302.8	1070	437196	2257.09	480499	2051.93	62344.4	1458.03	799410	2257.15	861754	2171.06	SARS2_IFN_1pM
221296	127617	NA	3	3	A23	OR1A1	NA	NA	Control	IFN_1pM	SARS2	8029	3148	39.2079	36602	922.892	255883	2294.25	292485	1934.52	62491.6	1508.66	652624	2294.32	715115	2194.46	SARS2_IFN_1pM
221296	127617	NA	3	3	A24	NA	NA	NA	Mock_virus	IFN_1pM	SARS2	7486	28	0.374032	18268.6	466.151	947.039	1446.25	19215.7	482.259	28042.1	785.179	253172	1446.4	281215	1334.35	SARS2_IFN_1pM
221296	127617	NA	3	3	B01	NA	NA	NA	Mock_gRNA	IFN_1pM	SARS2	7150	4211	58.8951	43843.2	1126.5	378252	2145.37	422095	1961.13	60261.9	1476.11	642240	2145.42	702502	2065.1	SARS2_IFN_1pM
221296	127617	NA	3	3	B02	OR1A1	NA	NA	Control	IFN_1pM	SARS2	6948	3443	49.5538	44480.9	1077.66	301445	2509.39	345926	2143.25	69260.8	1555.99	608310	2509.48	677571	2361.55	SARS2_IFN_1pM
221296	127617	Ion_Channel	3	3	B03	ANO7	50636	protein_coding	Assay	IFN_1pM	SARS2	5936	3297	55.5425	46675.1	1166.03	390303	2358.56	436978	2126.28	68179.2	1612.44	702702	2358.62	770881	2265.88	SARS2_IFN_1pM
221296	127617	Ion_Channel	3	3	B04	CATSPER2	117155	protein_coding	Assay	IFN_1pM	SARS2	7946	3742	47.0929	44897.4	1072.77	258946	2309.31	303843	1973.22	71112.1	1616.86	549854	2309.38	620966	2201.4	SARS2_IFN_1pM
221296	127617	Ion_Channel	3	3	B05	KCNJ18	100134444	protein_coding	Assay	IFN_1pM	SARS2	5744	2718	47.3189	45639.4	1104.41	336301	2425.16	381941	2121.93	73168.7	1673.6	710707	2425.2	783876	2327.63	SARS2_IFN_1pM
221296	127617	Ion_Channel	3	3	B06	CHRNA1	1134	protein_coding	Assay	IFN_1pM	SARS2	6155	3189	51.8115	48156.5	1095.16	327732	2267.16	375889	1993.81	72201.2	1566.97	632541	2267.21	704742	2167.96	SARS2_IFN_1pM
221296	127617	Ion_Channel	3	3	B07	GJA10	84694	protein_coding	Assay	IFN_1pM	SARS2	6599	3688	55.8873	42140.8	1088.63	352155	2247.47	394296	2017.89	60161.8	1484.76	630108	2247.54	690270	2151.22	SARS2_IFN_1pM
221296	127617	Ion_Channel	3	3	B08	HCN1	348980	protein_coding	Assay	IFN_1pM	SARS2	4666	2685	57.5439	48318.7	1160.62	477489	2338.32	525808	2138.88	68853.8	1575.6	829776	2338.36	898629	2254.72	SARS2_IFN_1pM
221296	127617	Ion_Channel	3	3	B09	CACNG1	786	protein_coding	Assay	IFN_1pM	SARS2	5296	3430	64.7659	42663.6	1155.25	533004	2092.2	575668	1973.57	55537	1442.61	822964	2092.23	878501	2034.32	SARS2_IFN_1pM
221296	127617	Ion_Channel	3	3	B10	GJD3	125111	protein_coding	Assay	IFN_1pM	SARS2	7177	3769	52.515	43352.8	1009.78	354208	2192.63	397561	1944.27	62835.9	1407.26	674483	2192.68	737318	2093.12	SARS2_IFN_1pM
221296	127617	Ion_Channel	3	3	B11	SLC24A3	57419	protein_coding	Assay	IFN_1pM	SARS2	5133	2755	53.6723	41771.2	1085.2	431488	2351.61	473259	2132.01	61617.4	1503.88	803923	2351.67	865540	2260.93	SARS2_IFN_1pM
221296	127617	Ion_Channel	3	3	B12	GRIK1	2897	protein_coding	Assay	IFN_1pM	SARS2	5201	3268	62.8341	48513.8	1164.35	500265	2205.02	548779	2043.55	64634.5	1503.72	796162	2205.06	860796	2130.45	SARS2_IFN_1pM
221296	127617	Ion_Channel	3	3	B13	KCND1	3750	protein_coding	Assay	IFN_1pM	SARS2	5476	2312	42.2206	37665.3	992.852	407874	2540.03	445540	2244.36	62963.4	1573.49	966046	2540.09	1.02901e+06	2448.07	SARS2_IFN_1pM
221296	127617	Ion_Channel	3	3	B14	TMEM175	84286	protein_coding	Assay	IFN_1pM	SARS2	6452	3250	50.372	40236.3	1002.32	379511	2220.84	419747	1989.05	60045.9	1433.9	753408	2220.9	813454	2134.42	SARS2_IFN_1pM
221296	127617	Ion_Channel	3	3	B15	GRIN2B	2904	protein_coding	Assay	IFN_1pM	SARS2	4726	2481	52.4968	43634.6	1088.33	477764	2362.57	521399	2151.73	65095.8	1545.81	910074	2362.62	975169	2282.12	SARS2_IFN_1pM
221296	127617	Ion_Channel	3	3	B16	PANX3	116337	protein_coding	Assay	IFN_1pM	SARS2	6344	3301	52.0334	46023.8	1089.54	369637	2299.52	415661	2047.72	68824.6	1534.24	710375	2299.59	779200	2202.54	SARS2_IFN_1pM
221296	127617	Ion_Channel	3	3	B17	GPM6A	2823	protein_coding	Assay	IFN_1pM	SARS2	8003	3292	41.1346	38405.2	978.968	257670	2420.05	296075	2032.04	65162.6	1587.27	626396	2420.15	691559	2306.13	SARS2_IFN_1pM
221296	127617	Ion_Channel	3	3	B18	AQP3	360	protein_coding	Assay	IFN_1pM	SARS2	5930	2695	45.4469	40419.7	959.285	370895	2366.3	411315	2068.2	62450.3	1478.37	816100	2366.34	878551	2269.45	SARS2_IFN_1pM
221296	127617	Ion_Channel	3	3	B19	DENND5A	23258	protein_coding	Assay	IFN_1pM	SARS2	4722	2483	52.5837	42838.9	1097.52	501851	2260.21	544690	2086.38	63010.6	1569.04	954378	2260.25	1.01739e+06	2200.22	SARS2_IFN_1pM
221296	127617	Ion_Channel	3	3	B20	CACNA2D1	781	protein_coding	Assay	IFN_1pM	SARS2	4695	2508	53.4185	45371.1	1110.63	484177	2309.25	529548	2113.8	67835.4	1554.04	906375	2309.3	974211	2233.71	SARS2_IFN_1pM
221296	127617	Ion_Channel	3	3	B21	TMEM150C	441027	protein_coding	Assay	IFN_1pM	SARS2	7125	3411	47.8737	43511.8	1046.19	318636	2308.92	362148	2016.49	67204.8	1544.83	665572	2308.97	732776	2208.77	SARS2_IFN_1pM
221296	127617	Ion_Channel	3	3	B22	RARRES2	5919	protein_coding	Assay	IFN_1pM	SARS2	4531	2248	49.6138	43162.2	1053.49	428326	2303.1	471488	2077.51	66275.3	1553.92	863315	2303.14	929590	2226.6	SARS2_IFN_1pM
221296	127617	NA	3	3	B23	OR1A1	NA	NA	Control	IFN_1pM	SARS2	6101	2984	48.91	37596.7	1022.7	424007	2198.43	461604	2010.2	57689.6	1472.67	866903	2198.48	924593	2132.89	SARS2_IFN_1pM
221296	127617	NA	3	3	B24	NA	NA	NA	Mock_virus	IFN_1pM	SARS2	6604	6	0.090854	18272.8	454.784	37.3471	2021.64	18310.1	455.504	46125	511.553	41106.7	2021.64	87231.7	789.427	SARS2_IFN_1pM
221296	127617	NA	3	3	C01	NA	NA	NA	Mock_gRNA	IFN_1pM	SARS2	7466	3659	49.0088	41601.1	1056.78	288252	2317.42	329854	2014.37	63021.6	1556.99	588155	2317.51	651176	2212.9	SARS2_IFN_1pM
221296	127617	NA	3	3	C02	VCP	NA	NA	Control	IFN_1pM	SARS2	1987	399	20.0805	34485.2	971.379	434383	3147.88	468868	2702.51	101474	2823.63	2.1632e+06	3147.91	2264674	3131.8	SARS2_IFN_1pM
221296	127617	GCPR	3	3	C03	LPAR1	1902	protein_coding	Assay	IFN_1pM	SARS2	7604	3717	48.8822	41086.2	1023.23	272490	2297.31	313576	1975.08	62364.1	1474.36	557432	2297.39	619796	2175.21	SARS2_IFN_1pM
221296	127617	Ion_Channel	3	3	C04	RASA3	22821	protein_coding	Assay	IFN_1pM	SARS2	7661	2963	38.6764	40210.1	982.231	234970	2542.74	275181	2063.66	70333.5	1653.22	607522	2542.81	677856	2408.35	SARS2_IFN_1pM
221296	127617	GCPR	3	3	C05	SMO	6608	protein_coding	Assay	IFN_1pM	SARS2	8373	3826	45.6945	41605.1	1051.28	209590	2484.49	251195	2026.83	68077.5	1594.58	458670	2484.6	526747	2317.43	SARS2_IFN_1pM
221296	127617	Ion_Channel	3	3	C06	KCNV1	27012	protein_coding	Assay	IFN_1pM	SARS2	7851	3537	45.0516	40541.5	988.522	263643	2360.8	304184	1992.21	65231.4	1497.4	585193	2360.9	650424	2231.82	SARS2_IFN_1pM
221296	127617	GCPR	3	3	C07	GPR143	4935	protein_coding	Assay	IFN_1pM	SARS2	6314	2614	41.4001	37952.8	995.042	311117	2408.31	349070	2086.16	65687.5	1596.85	751481	2408.37	817169	2313.85	SARS2_IFN_1pM
221296	127617	Ion_Channel	3	3	C08	GJA1	2697	protein_coding	Assay	IFN_1pM	SARS2	6514	2735	41.9865	39927.9	993.08	307181	2317.91	347109	2009.53	65198.8	1597.47	731609	2317.97	796808	2235.47	SARS2_IFN_1pM
221296	127617	GCPR	3	3	C09	VN1R4	317703	protein_coding	Assay	IFN_1pM	SARS2	7298	3248	44.5053	38784	1010.63	314999	2302.16	353783	2019.26	62416.9	1520.38	707767	2302.24	770184	2210.13	SARS2_IFN_1pM
221296	127617	Ion_Channel	3	3	C10	KCNK12	56660	protein_coding	Assay	IFN_1pM	SARS2	7395	3785	51.1832	41505.1	1026.02	340085	2150.46	381590	1921.42	60770.2	1483.96	664437	2150.51	725208	2072.51	SARS2_IFN_1pM
221296	127617	GCPR	3	3	C11	ADGRL4	64123	protein_coding	Assay	IFN_1pM	SARS2	6036	2340	38.7674	37906.1	990.168	293028	2622.83	330934	2206.16	67377.2	1682.13	755852	2622.92	823230	2508.11	SARS2_IFN_1pM
221296	127617	Ion_Channel	3	3	C12	KCNT2	343450	protein_coding	Assay	IFN_1pM	SARS2	5943	2199	37.0015	35449.2	946.698	372033	2266.86	407482	2021.61	62874	1612.66	1.00544e+06	2266.9	1.06832e+06	2214.04	SARS2_IFN_1pM
221296	127617	GCPR	3	3	C13	HTR1A	3350	protein_coding	Assay	IFN_1pM	SARS2	5407	2329	43.0738	36202.4	977.408	451263	2155.29	487466	1978.24	58605.9	1506.96	1.04764e+06	2155.33	1.10625e+06	2107.3	SARS2_IFN_1pM
221296	127617	Ion_Channel	3	3	C14	TRPC7	57113	protein_coding	Assay	IFN_1pM	SARS2	3921	2238	57.0773	43538.6	1189.94	636520	2255.49	680059	2133.2	62177.1	1620.88	1.11518e+06	2255.53	1.17736e+06	2209.83	SARS2_IFN_1pM
221296	127617	GCPR	3	3	C15	PRLHR	2834	protein_coding	Assay	IFN_1pM	SARS2	5603	3214	57.3621	40443.3	1098.45	467369	2158.72	507813	2004.62	56757.6	1463.56	814764	2158.76	871521	2093.98	SARS2_IFN_1pM
221296	127617	Ion_Channel	3	3	C16	GABRG2	2566	protein_coding	Assay	IFN_1pM	SARS2	7224	3245	44.9197	39274.2	980.292	301026	2235.72	340300	1947.83	62475.9	1496.38	670136	2235.77	732612	2145.37	SARS2_IFN_1pM
221296	127617	GCPR	3	3	C17	BRS3	680	protein_coding	Assay	IFN_1pM	SARS2	6145	3186	51.847	37844.8	1011.19	393874	2199.23	431718	1993.88	55403.8	1412.75	759675	2199.29	815079	2119.09	SARS2_IFN_1pM
221296	127617	Ion_Channel	3	3	C18	KCNB2	9312	protein_coding	Assay	IFN_1pM	SARS2	5332	2225	41.7292	39716.7	974.831	398877	2425.61	438594	2137.54	66327.1	1563.69	955860	2425.67	1.02219e+06	2341.91	SARS2_IFN_1pM
221296	127617	GCPR	3	3	C19	GPR55	9290	protein_coding	Assay	IFN_1pM	SARS2	5297	3241	61.1856	42417.9	1127.6	499047	2093.69	541465	1962	57417.4	1470.73	815621	2093.73	873038	2036.99	SARS2_IFN_1pM
221296	127617	Ion_Channel	3	3	C20	FXYD4	53828	protein_coding	Assay	IFN_1pM	SARS2	4302	2027	47.1176	40454.1	1032.7	534404	2250.22	574858	2077.83	62926.2	1571.49	1.13418e+06	2250.26	1197107	2200.31	SARS2_IFN_1pM
221296	127617	GCPR	3	3	C21	GPR20	2843	protein_coding	Assay	IFN_1pM	SARS2	6515	3252	49.9156	40822.5	1028.56	350448	2354.2	391270	2075.16	61920.9	1463.45	702074	2354.26	763995	2243.57	SARS2_IFN_1pM
221296	127617	Ion_Channel	3	3	C22	PKD1L1	168507	protein_coding	Assay	IFN_1pM	SARS2	4509	2686	59.5697	42850.2	1095.2	547036	2194.08	589886	2045.02	58494.3	1443.02	918304	2194.11	976799	2127.79	SARS2_IFN_1pM
221296	127617	NA	3	3	C23	VCP	NA	NA	Control	IFN_1pM	SARS2	1150	265	23.0435	31817.8	1004.82	424773	2830.28	456591	2512.24	86903.1	2467.25	1.84335e+06	2830.35	1.93025e+06	2811.72	SARS2_IFN_1pM
221296	127617	NA	3	3	C24	NA	NA	NA	Mock_virus	IFN_1pM	SARS2	5597	5	0.089334	17385	472.075	239.635	4368.85	17624.6	477.871	71697.4	1819.73	268247	4368.85	339945	3372.47	SARS2_IFN_1pM
221296	127617	NA	3	3	D01	NA	NA	NA	Mock_gRNA	IFN_1pM	SARS2	9051	4643	51.2982	40319.5	1040.65	241098	2215.08	281417	1906.77	59248.7	1475.08	469984	2215.16	529233	2097.35	SARS2_IFN_1pM
221296	127617	NA	3	3	D02	VCP	NA	NA	Control	IFN_1pM	SARS2	1602	566	35.3308	39737.8	1064.55	491327	2898.56	531065	2567.57	79131	2037.77	1.39064e+06	2898.59	1.46977e+06	2834.13	SARS2_IFN_1pM
221296	127617	Ion_Channel	3	3	D03	GLRA4	441509	NA	Assay	IFN_1pM	SARS2	7243	3978	54.922	43629.5	1096.1	286076	2206.23	329706	1945.49	63160.5	1491.75	520872	2206.28	584032	2097.63	SARS2_IFN_1pM
221296	127617	Ion_Channel	3	3	D04	TMEM38B	55151	protein_coding	Assay	IFN_1pM	SARS2	8078	3523	43.6123	40122.7	964.738	237666	2291.23	277788	1911.59	65471.9	1502.32	544942	2291.31	610414	2169.13	SARS2_IFN_1pM
221296	127617	Ion_Channel	3	3	D05	HTR3E	285242	protein_coding	Assay	IFN_1pM	SARS2	7446	3308	44.4265	38297.6	991.024	237803	2192.16	276101	1876.66	62297.3	1529.8	535267	2192.21	597564	2097.53	SARS2_IFN_1pM
221296	127617	Ion_Channel	3	3	D06	SCNN1G	6340	protein_coding	Assay	IFN_1pM	SARS2	7318	3388	46.2968	41656.7	1036.49	251255	2371.26	292912	2004.21	66923.2	1579.16	542699	2371.34	609622	2247.56	SARS2_IFN_1pM
221296	127617	Ion_Channel	3	3	D07	HTR3C	170572	protein_coding	Assay	IFN_1pM	SARS2	5311	3066	57.7292	43699.8	1144.66	444324	2339.29	488024	2139.36	61292.9	1551.22	769663	2339.32	830956	2254.82	SARS2_IFN_1pM
221296	127617	Ion_Channel	3	3	D08	GJB1	2705	protein_coding	Assay	IFN_1pM	SARS2	6011	2715	45.1672	44739.1	1019.17	331283	2499.7	376022	2131.32	72571.6	1583.99	733454	2499.75	806025	2376.07	SARS2_IFN_1pM
221296	127617	Ion_Channel	3	3	D09	AQP6	363	protein_coding	Assay	IFN_1pM	SARS2	3420	2118	61.9298	41525.8	1124.9	783373	2076.26	824899	1991.48	55974.3	1462.21	1.26493e+06	2076.28	1.32091e+06	2039.98	SARS2_IFN_1pM
221296	127617	Ion_Channel	3	3	D10	GABRB1	2560	protein_coding	Assay	IFN_1pM	SARS2	4635	2784	60.0647	45702.7	1160.16	527650	2259.9	573352	2101.14	63666.4	1522.15	878460	2259.94	942127	2188.27	SARS2_IFN_1pM
221296	127617	Ion_Channel	3	3	D11	KCNIP3	30818	protein_coding	Assay	IFN_1pM	SARS2	4145	1758	42.4125	36827.7	1040.91	522317	2290.66	559145	2122.8	62269.3	1709.63	1.23151e+06	2290.71	1.29378e+06	2253.84	SARS2_IFN_1pM
221296	127617	Ion_Channel	3	3	D12	GJC1	10052	protein_coding	Assay	IFN_1pM	SARS2	5567	2892	51.949	40201.8	1036.08	438506	2235.42	478708	2037.36	59826	1474.81	844101	2235.48	903927	2161.68	SARS2_IFN_1pM
221296	127617	Ion_Channel	3	3	D13	ANO2	57101	protein_coding	Assay	IFN_1pM	SARS2	3310	1896	57.281	43514.4	1136.93	716787	2164.54	760301	2058.07	61604.9	1584.91	1.25135e+06	2164.56	1.31295e+06	2128.04	SARS2_IFN_1pM
221296	127617	Ion_Channel	3	3	D14	SLC40A1	30061	protein_coding	Assay	IFN_1pM	SARS2	7902	3427	43.3688	39170.7	968.817	290028	2230.56	329199	1931.28	63052	1512.26	668739	2230.64	731791	2142.93	SARS2_IFN_1pM
221296	127617	Ion_Channel	3	3	D15	ASIC4	55515	protein_coding	Assay	IFN_1pM	SARS2	4933	2874	58.2607	44393.9	1141.46	499152	2239.74	543546	2076.55	62701.1	1516.68	856748	2239.78	919450	2169.25	SARS2_IFN_1pM
221296	127617	Ion_Channel	3	3	D16	SLC24A2	25769	protein_coding	Assay	IFN_1pM	SARS2	4395	2611	59.4084	46416.7	1153.35	530162	2157.27	576579	2016	64150.1	1572.01	892396	2157.31	956546	2104.75	SARS2_IFN_1pM
221296	127617	Ion_Channel	3	3	D17	P2RX1	5023	protein_coding	Assay	IFN_1pM	SARS2	7562	3429	45.3451	38544.4	975.276	272555	2346.39	311100	1998.32	61640.3	1475.46	601058	2346.49	662698	2224.35	SARS2_IFN_1pM
221296	127617	Ion_Channel	3	3	D18	GRIA1	2890	protein_coding	Assay	IFN_1pM	SARS2	4521	2004	44.3265	43143.4	1024.18	444462	2416.42	487605	2156.98	71560.4	1620.47	1.00269e+06	2416.46	1.07425e+06	2339.9	SARS2_IFN_1pM
221296	127617	Ion_Channel	3	3	D19	CNGB3	54714	protein_coding	Assay	IFN_1pM	SARS2	5963	2719	45.5979	38745.6	990.492	379296	2248.43	418041	2011.64	61415.3	1501.79	831822	2248.46	893237	2174.14	SARS2_IFN_1pM
221296	127617	Ion_Channel	3	3	D20	HCN3	57657	protein_coding	Assay	IFN_1pM	SARS2	4810	3196	66.4449	50351.4	1184.86	512707	2113.88	563058	1975.38	65680	1470.41	771619	2113.93	837299	2043.77	SARS2_IFN_1pM
221296	127617	Ion_Channel	3	3	D21	GRIA2	2891	protein_coding	Assay	IFN_1pM	SARS2	4173	1965	47.0884	41063.4	1081.24	494978	2411.23	536042	2203.59	65789.8	1658.4	1.05116e+06	2411.28	1.11695e+06	2348.48	SARS2_IFN_1pM
221296	127617	Ion_Channel	3	3	D22	GJD2	57369	protein_coding	Assay	IFN_1pM	SARS2	4865	2376	48.8386	40641.7	1019.57	440965	2352.8	481606	2118.97	63173	1491.93	902896	2352.84	966068	2267.28	SARS2_IFN_1pM
221296	127617	NA	3	3	D23	VCP	NA	NA	Control	IFN_1pM	SARS2	1393	394	28.2843	33644.5	990.382	571089	2811.32	604734	2550.43	77990.8	2049.52	2.0191e+06	2811.32	2.0971e+06	2772.99	SARS2_IFN_1pM
221296	127617	NA	3	3	D24	NA	NA	NA	Mock_virus	IFN_1pM	SARS2	7047	13	0.184476	17285.5	474.085	129.905	2094.84	17415.4	476.837	40017.4	787.029	70371.9	2098.25	110389	1308.17	SARS2_IFN_1pM
221296	127617	NA	3	3	E01	NA	NA	NA	Mock_gRNA	IFN_1pM	SARS2	7246	3847	53.0914	41753.3	1097.97	329282	2223.1	371036	1993.25	61288.4	1538.79	620208	2223.17	681497	2137.67	SARS2_IFN_1pM
221296	127617	NA	3	3	E02	IFNAR1	NA	NA	Control	IFN_1pM	SARS2	6629	3305	49.8567	39957.8	1075.03	360408	2139.03	400366	1946.74	60007.4	1574.2	722881	2139.07	782888	2081.82	SARS2_IFN_1pM
221296	127617	GCPR	3	3	E03	ADGRE3	84658	protein_coding	Assay	IFN_1pM	SARS2	4821	2348	48.7036	38774.5	1070.53	429517	2372.78	468291	2155.66	59844.7	1614.91	881891	2372.84	941736	2304.12	SARS2_IFN_1pM
221296	127617	Ion_Channel	3	3	E04	LRRC8E	80131	protein_coding	Assay	IFN_1pM	SARS2	7627	3043	39.8977	36151.5	965.783	250419	2236.82	286570	1918.33	62890.1	1582.22	627642	2236.9	690532	2155.66	SARS2_IFN_1pM
221296	127617	GCPR	3	3	E05	P2RY14	9934	protein_coding	Assay	IFN_1pM	SARS2	7911	2646	33.4471	34627.8	920.148	207296	2490.29	241924	2001.45	66330.6	1672.34	619764	2490.38	686095	2377.93	SARS2_IFN_1pM
221296	127617	Ion_Channel	3	3	E06	SLC24A5	283652	protein_coding	Assay	IFN_1pM	SARS2	8542	3403	39.8384	37205.1	942.765	219350	2240.36	256555	1867.59	62930.6	1523.68	550590	2240.43	613521	2137.3	SARS2_IFN_1pM
221296	127617	GCPR	3	3	E07	GPR78	27201	protein_coding	Assay	IFN_1pM	SARS2	8971	3375	37.6212	34376.1	903.981	226880	2298.71	261256	1910.79	59400.8	1533.11	603057	2298.77	662458	2200.24	SARS2_IFN_1pM
221296	127617	Ion_Channel	3	3	E08	KCNJ9	3765	protein_coding	Assay	IFN_1pM	SARS2	5185	3219	62.0829	43966.6	1101.61	497309	2132.03	541275	1981.48	58625.5	1405.49	801032	2132.07	859658	2059.47	SARS2_IFN_1pM
221296	127617	GCPR	3	3	E09	LPAR3	23566	protein_coding	Assay	IFN_1pM	SARS2	4631	2605	56.2514	40208	1106.94	521742	2207.69	561950	2061.04	57333.4	1529.31	927509	2207.74	984843	2152.16	SARS2_IFN_1pM
221296	127617	Ion_Channel	3	3	E10	GRIN2D	2906	protein_coding	Assay	IFN_1pM	SARS2	6468	3337	51.5925	67150.3	1569.9	372585	2301.48	439735	2148.58	110026	2431.08	722160	2301.54	832186	2317.87	SARS2_IFN_1pM
221296	127617	GCPR	3	3	E11	FFAR1	2864	protein_coding	Assay	IFN_1pM	SARS2	4201	1704	40.5618	33319.8	940.053	514690	2226.77	548010	2055.69	55492.1	1565.33	1.2689e+06	2226.8	1.32439e+06	2188.06	SARS2_IFN_1pM
221296	127617	Ion_Channel	3	3	E12	SCN1B	6324	protein_coding	Assay	IFN_1pM	SARS2	6042	2733	45.2334	39166.4	978.851	413078	2258.19	452245	2028.57	61017.7	1493.21	913208	2258.23	974226	2188.02	SARS2_IFN_1pM
221296	127617	GCPR	3	3	E13	GPR107	57720	protein_coding	Assay	IFN_1pM	SARS2	4037	2107	52.1922	39490.3	1041.37	553996	2252.31	593486	2090.55	58315.9	1475.69	1.06145e+06	2252.34	1.11976e+06	2192.25	SARS2_IFN_1pM
221296	127617	Ion_Channel	3	3	E14	CACNB1	782	protein_coding	Assay	IFN_1pM	SARS2	5424	3221	59.3842	41078.7	1067.13	483575	2100.89	524653	1952.78	55990.8	1394.21	814308	2100.93	870299	2034.58	SARS2_IFN_1pM
221296	127617	GCPR	3	3	E15	TAAR9	134860	protein_coding	Assay	IFN_1pM	SARS2	5479	2887	52.6921	42468.2	1068.4	415182	2291.86	457651	2071.71	62270.5	1526.48	787933	2291.91	850203	2210.72	SARS2_IFN_1pM
221296	127617	Ion_Channel	3	3	E16	SLC17A3	10786	protein_coding	Assay	IFN_1pM	SARS2	7441	3462	46.526	36778.5	948.213	307371	2144.68	344150	1889.84	56303.2	1412.11	660634	2144.75	716937	2060.78	SARS2_IFN_1pM
221296	127617	GCPR	3	3	E17	GRM3	2913	protein_coding	Assay	IFN_1pM	SARS2	5557	2977	53.5721	40250.2	1045.32	414505	2336.44	454755	2106.18	58465.5	1443.38	773724	2336.5	832190	2239.16	SARS2_IFN_1pM
221296	127617	Ion_Channel	3	3	E18	CNGB1	1258	protein_coding	Assay	IFN_1pM	SARS2	5116	2381	46.5403	38863.5	993.483	459391	2250.2	498255	2048.12	61342.2	1492.73	987079	2250.22	1.04842e+06	2185.34	SARS2_IFN_1pM
221296	127617	GCPR	3	3	E19	C5AR2	27202	protein_coding	Assay	IFN_1pM	SARS2	6133	3989	65.0416	45035.3	1114.3	456788	2105.51	501823	1949.85	57751.2	1416.06	702293	2105.55	760044	2030.43	SARS2_IFN_1pM
221296	127617	Ion_Channel	3	3	E20	KCNE4	23704	protein_coding	Assay	IFN_1pM	SARS2	5819	3725	64.0144	48003	1129.73	440332	2208.99	488335	2019.35	62559.8	1421.7	687858	2209.02	750418	2111.54	SARS2_IFN_1pM
221296	127617	GCPR	3	3	E21	OPN1SW	611	protein_coding	Assay	IFN_1pM	SARS2	4933	2849	57.7539	39681.5	1032.12	505750	2157.87	545432	1999.22	54553.1	1357.66	875692	2157.9	930245	2085.8	SARS2_IFN_1pM
221296	127617	Ion_Channel	3	3	E22	SCN3A	6328	protein_coding	Assay	IFN_1pM	SARS2	3295	1867	56.6616	47303.4	1199.98	716594	2202.28	763898	2093.98	68668.8	1659.56	1.26468e+06	2202.33	1.33335e+06	2165.85	SARS2_IFN_1pM
221296	127617	NA	3	3	E23	IFNAR1	NA	NA	Control	IFN_1pM	SARS2	5105	3274	64.1332	42227.6	1122.43	554363	2127.18	596591	2000.44	55055.1	1419.31	864386	2127.22	919441	2065.53	SARS2_IFN_1pM
221296	127617	NA	3	3	E24	NA	NA	NA	Mock_virus	IFN_1pM	SARS2	5629	3	0.053295	16637.2	452.565	239.36	708.763	16876.6	454.897	29210.7	500.754	449119	708.763	478330	691.228	SARS2_IFN_1pM
221296	127617	NA	3	3	F01	NA	NA	NA	Mock_gRNA	IFN_1pM	SARS2	11327	4801	42.3855	39021	986.324	186260	2317.5	225281	1878.39	63420.4	1525.52	439435	2317.59	502856	2175.16	SARS2_IFN_1pM
221296	127617	NA	3	3	F02	IFNAR1	NA	NA	Control	IFN_1pM	SARS2	7064	3995	56.5544	42146.1	1063.67	341918	2049.45	384064	1860.26	58537.8	1433.89	604575	2049.5	663113	1974.66	SARS2_IFN_1pM
221296	127617	Ion_Channel	3	3	F03	PKD2L1	9033	protein_coding	Assay	IFN_1pM	SARS2	6482	3510	54.15	43604.8	1084.28	310460	2257.57	354065	1992.09	63276.1	1505.61	573328	2257.62	636604	2150.84	SARS2_IFN_1pM
221296	127617	Ion_Channel	3	3	F04	GABRG1	2565	protein_coding	Assay	IFN_1pM	SARS2	8341	3083	36.962	38646.9	927.74	188682	2433.37	227329	1907.18	68775.5	1573.44	510471	2433.43	579247	2285.14	SARS2_IFN_1pM
221296	127617	Ion_Channel	3	3	F05	CACNA2D3	55799	protein_coding	Assay	IFN_1pM	SARS2	6937	2662	38.3739	34007.3	911.537	256095	2153.36	290102	1856.83	58903.1	1514.49	667358	2153.42	726261	2082.18	SARS2_IFN_1pM
221296	127617	Ion_Channel	3	3	F06	KCNIP4	80333	protein_coding	Assay	IFN_1pM	SARS2	9335	3274	35.0723	35921.3	885.933	188514	2295	224436	1829.32	64833.2	1550.92	537493	2295.09	602326	2182.38	SARS2_IFN_1pM
221296	127617	Ion_Channel	3	3	F07	RYR1	6261	protein_coding	Assay	IFN_1pM	SARS2	5603	2672	47.6887	38253.1	994.12	373395	2268.77	411649	2027.23	59995	1484.42	782979	2268.81	842974	2186.57	SARS2_IFN_1pM
221296	127617	Ion_Channel	3	3	F08	ITPR2	3709	protein_coding	Assay	IFN_1pM	SARS2	4965	2635	53.0715	44195.4	1094.88	440491	2266.64	484687	2065.12	65868.9	1535.18	829988	2266.69	895857	2189.96	SARS2_IFN_1pM
221296	127617	Ion_Channel	3	3	F09	CHRNB4	1143	protein_coding	Assay	IFN_1pM	SARS2	6811	2737	40.185	34795.1	917.521	330218	2283.92	365013	2000	58038.4	1465.74	821735	2283.98	879774	2202.86	SARS2_IFN_1pM
221296	127617	Ion_Channel	3	3	F10	CACNG4	27092	protein_coding	Assay	IFN_1pM	SARS2	7832	3435	43.8585	38421.7	916.066	262580	2224.45	301002	1881.44	60864.8	1369.74	598691	2224.51	659556	2103.39	SARS2_IFN_1pM
221296	127617	Ion_Channel	3	3	F11	CACNA1H	8912	protein_coding	Assay	IFN_1pM	SARS2	4200	1884	44.8571	42245.3	1074.68	454693	2507.1	496939	2251.93	69509.2	1703.24	1.01364e+06	2507.15	1.08315e+06	2433.45	SARS2_IFN_1pM
221296	127617	Ion_Channel	3	3	F12	TRPM5	29850	protein_coding	Assay	IFN_1pM	SARS2	5442	2428	44.616	40862.1	980.721	374163	2235.49	415025	1985.39	64771.9	1495.68	838622	2235.53	903394	2158.96	SARS2_IFN_1pM
221296	127617	Ion_Channel	3	3	F13	CNGA1	1259	protein_coding	Assay	IFN_1pM	SARS2	3837	2072	54.0005	43683.2	1089.36	508288	2383.17	551971	2178.41	64126.6	1510.8	941256	2383.23	1.00538e+06	2298.56	SARS2_IFN_1pM
221296	127617	Ion_Channel	3	3	F14	SCN2A	6326	protein_coding	Assay	IFN_1pM	SARS2	2032	1106	54.4291	44945.6	1149.09	774827	2518.38	819773	2363.93	66743	1638.07	1.42355e+06	2518.39	1.49029e+06	2459.2	SARS2_IFN_1pM
221296	127617	Ion_Channel	3	3	F15	AQP1	358	protein_coding	Assay	IFN_1pM	SARS2	4431	2455	55.4051	44997.4	1162.02	507569	2351.63	552567	2170.67	65691.8	1601.78	916099	2351.67	981791	2280.24	SARS2_IFN_1pM
221296	127617	Ion_Channel	3	3	F16	KCNC3	3748	protein_coding	Assay	IFN_1pM	SARS2	7470	2760	36.9478	37607.5	898.048	265489	2476.89	303097	2033.34	67072.5	1465.77	718548	2476.94	785620	2339.17	SARS2_IFN_1pM
221296	127617	Ion_Channel	3	3	F17	CLCA1	1179	protein_coding	Assay	IFN_1pM	SARS2	4532	2413	53.2436	44866.7	1121.17	490417	2329.53	535284	2136.53	67220.5	1576.13	921073	2329.59	988293	2256.23	SARS2_IFN_1pM
221296	127617	Ion_Channel	3	3	F18	GABRA5	2558	protein_coding	Assay	IFN_1pM	SARS2	4842	2250	46.4684	43328.5	1004.02	432878	2393.74	476206	2125.99	68421.9	1525.07	931544	2393.8	999966	2303.99	SARS2_IFN_1pM
221296	127617	Ion_Channel	3	3	F19	TRPM8	79054	protein_coding	Assay	IFN_1pM	SARS2	5553	2481	44.6786	37923	962.928	393285	2211.93	431208	1985.44	59900.7	1465.88	880245	2211.98	940146	2142.5	SARS2_IFN_1pM
221296	127617	Ion_Channel	3	3	F20	GABRP	2568	protein_coding	Assay	IFN_1pM	SARS2	5518	1967	35.647	38005.7	935.987	352237	2513.31	390242	2158.97	70387.3	1659.46	988117	2513.36	1.0585e+06	2430.2	SARS2_IFN_1pM
221296	127617	Ion_Channel	3	3	F21	HVCN1	84329	protein_coding	Assay	IFN_1pM	SARS2	5822	3146	54.0364	40986	1034.81	450884	2080.12	491870	1918.63	58882.1	1414.18	834399	2080.17	893281	2017.54	SARS2_IFN_1pM
221296	127617	Ion_Channel	3	3	F22	AQP7	364	protein_coding	Assay	IFN_1pM	SARS2	6404	3054	47.6889	43547.8	1013.49	363064	2242.08	406612	1984.44	66841.9	1521.78	761309	2242.14	828151	2159.63	SARS2_IFN_1pM
221296	127617	NA	3	3	F23	IFNAR1	NA	NA	Control	IFN_1pM	SARS2	6027	3739	62.0375	42407.1	1116.35	488657	2034.21	531064	1908.88	56558.1	1419.94	787670	2034.25	844228	1976.95	SARS2_IFN_1pM
221296	127617	NA	3	3	F24	NA	NA	NA	Mock_virus	IFN_1pM	SARS2	7004	74	1.05654	17353.5	469.264	4962.48	1695.97	22316	559.209	67134.4	1404.96	469692	1695.97	536826	1653.15	SARS2_IFN_1pM
221296	127617	NA	3	3	G01	NA	NA	NA	Mock_gRNA	IFN_1pM	SARS2	10116	3816	37.7224	36877	933.319	179317	2433.7	216194	1909.97	64344.2	1564.67	475352	2433.81	539696	2282.64	SARS2_IFN_1pM
221296	127617	NA	3	3	G02	ACE2	NA	NA	Control	IFN_1pM	SARS2	5634	852	15.1225	26753.7	711.972	131134	3047.62	157888	1958.78	72914.2	1809.26	867139	3047.74	940053	2894.08	SARS2_IFN_1pM
221296	127617	GCPR	3	3	G03	AVPR1A	552	protein_coding	Assay	IFN_1pM	SARS2	4650	2218	47.6989	36796.1	1011.65	416725	2318.53	453521	2098.58	57645.1	1492.5	873648	2318.59	931293	2241.79	SARS2_IFN_1pM
221296	127617	Ion_Channel	3	3	G04	GABRA3	2556	protein_coding	Assay	IFN_1pM	SARS2	7482	3033	40.5373	36959.7	942.25	232348	2430.42	269308	1997.46	62706.7	1494.61	573162	2430.52	635869	2289.16	SARS2_IFN_1pM
221296	127617	GCPR	3	3	G05	GPBAR1	151306	protein_coding	Assay	IFN_1pM	SARS2	7482	3161	42.2481	37722.1	978.016	262458	2227.28	300180	1919.21	62697.4	1554.71	621225	2227.33	683922	2142.36	SARS2_IFN_1pM
221296	127617	Ion_Channel	3	3	G06	GJB2	2706	protein_coding	Assay	IFN_1pM	SARS2	8826	3373	38.2166	35565.5	914.338	218317	2390.76	253883	1949.73	61215.9	1509	571253	2390.86	632469	2262.86	SARS2_IFN_1pM
221296	127617	GCPR	3	3	G07	MRGPRE	116534	protein_coding	Assay	IFN_1pM	SARS2	8767	4219	48.1236	38475.1	1000.98	256737	2209.15	295212	1908.87	59497.3	1457.44	533485	2209.23	592982	2100.52	SARS2_IFN_1pM
221296	127617	Ion_Channel	3	3	G08	CLCN7	1186	protein_coding	Assay	IFN_1pM	SARS2	7791	3339	42.8571	37204.4	973.418	250024	2266.35	287229	1933.67	61346.7	1542.29	583383	2266.42	644730	2169.5	SARS2_IFN_1pM
221296	127617	GCPR	3	3	G09	GPR142	350383	protein_coding	Assay	IFN_1pM	SARS2	7543	3855	51.107	41660.5	1038.42	304653	2170.21	346314	1918.65	63202.9	1455.06	596099	2170.28	659302	2072.61	SARS2_IFN_1pM
221296	127617	Ion_Channel	3	3	G10	REST	5978	protein_coding	Assay	IFN_1pM	SARS2	8722	3976	45.5859	38939	945.431	238981	2274.23	277920	1900.06	60095.3	1426.3	524236	2274.32	584331	2143.27	SARS2_IFN_1pM
221296	127617	GCPR	3	3	G11	BDKRB2	624	protein_coding	Assay	IFN_1pM	SARS2	6171	2920	47.3181	37583.3	977.843	394645	2339.97	432228	2087.16	58047.3	1459.24	834017	2340.02	892065	2251.59	SARS2_IFN_1pM
221296	127617	Ion_Channel	3	3	G12	PANX1	24145	protein_coding	Assay	IFN_1pM	SARS2	4616	1726	37.3917	34635.1	909.22	450713	2190.68	485348	1990.48	60845.2	1568.08	1205375	2190.71	1.26622e+06	2149.7	SARS2_IFN_1pM
221296	127617	GCPR	3	3	G13	OR1A1	8383	protein_coding	Assay	IFN_1pM	SARS2	6426	2830	44.0398	36033.5	939.176	320792	2161.73	356825	1910.58	57263.1	1452.97	728406	2161.78	785669	2087.55	SARS2_IFN_1pM
221296	127617	Ion_Channel	3	3	G14	CNGA3	1261	protein_coding	Assay	IFN_1pM	SARS2	4648	2712	58.3477	45210	1122.95	522309	2042.56	567519	1917.47	62455.3	1507.47	895159	2042.59	957615	1996.37	SARS2_IFN_1pM
221296	127617	GCPR	3	3	G15	PTH2R	5746	protein_coding	Assay	IFN_1pM	SARS2	5503	2585	46.9744	38769.1	996.945	420428	2281.31	459197	2057.52	61389.5	1495.82	895009	2281.35	956398	2206.95	SARS2_IFN_1pM
221296	127617	Ion_Channel	3	3	G16	SLC9C1	285335	protein_coding	Assay	IFN_1pM	SARS2	4077	1913	46.9218	41007	1041.59	521160	2332.5	562167	2139.11	64228.4	1580.23	1.11069e+06	2332.56	1174916	2273.39	SARS2_IFN_1pM
221296	127617	GCPR	3	3	G17	OPRK1	4986	protein_coding	Assay	IFN_1pM	SARS2	878	447	50.9112	47386.7	1431.22	1.2744e+06	2810.77	1.32179e+06	2716.89	76138.6	2336.05	2.50318e+06	2810.79	2579318	2794.03	SARS2_IFN_1pM
221296	127617	Ion_Channel	3	3	G18	TMEM109	79073	protein_coding	Assay	IFN_1pM	SARS2	5695	2907	51.0448	38936.5	994.016	440065	2163.03	479002	1974.29	57098	1402.08	862107	2163.07	919205	2092.53	SARS2_IFN_1pM
221296	127617	GCPR	3	3	G19	PVR	5817	protein_coding	Assay	IFN_1pM	SARS2	6936	3022	43.5698	33310.3	901.299	319528	2201.07	352838	1937.32	52316.6	1358.22	733362	2201.13	785678	2113.78	SARS2_IFN_1pM
221296	127617	Ion_Channel	3	3	G20	KCNQ4	9132	protein_coding	Assay	IFN_1pM	SARS2	6613	3577	54.0904	44939.6	1085.47	386032	2110.73	430971	1921.48	64785.5	1504.23	713670	2110.78	778456	2042.25	SARS2_IFN_1pM
221296	127617	GCPR	3	3	G21	CCR4	1233	protein_coding	Assay	IFN_1pM	SARS2	6315	2439	38.6223	35971.9	935.927	332942	2291.92	368914	2008.21	63080.7	1544.64	862032	2292	925112	2218.79	SARS2_IFN_1pM
221296	127617	Ion_Channel	3	3	G22	TRPC6	7225	protein_coding	Assay	IFN_1pM	SARS2	6821	2172	31.8428	33730.8	873.906	271961	2363.03	305692	1989.04	64031.6	1594.6	854065	2363.08	918096	2286.24	SARS2_IFN_1pM
221296	127617	NA	3	3	G23	ACE2	NA	NA	Control	IFN_1pM	SARS2	4763	899	18.8747	26839.6	708.104	223234	2664.9	250074	2055.32	65259.2	1608.4	1.18271e+06	2664.95	1.24797e+06	2576.44	SARS2_IFN_1pM
221296	127617	NA	3	3	G24	NA	NA	NA	Mock_virus	IFN_1pM	SARS2	7106	12	0.168871	17597.6	467.531	93.7813	878.011	17691.3	468.693	25246	643.21	55534.2	878.011	80780.2	788.099	SARS2_IFN_1pM
221296	127617	NA	3	3	H01	NA	NA	NA	Mock_gRNA	IFN_1pM	SARS2	8827	3689	41.7922	39295.3	999.618	222963	2263.69	262259	1903.11	65528.7	1578.6	533497	2263.77	599026	2161.15	SARS2_IFN_1pM
221296	127617	NA	3	3	H02	ACE2	NA	NA	Control	IFN_1pM	SARS2	6420	1443	22.4766	33364.8	835.972	141845	2915.84	175210	1978.48	79797.1	1883.83	631066	2916	710863	2747.04	SARS2_IFN_1pM
221296	127617	Ion_Channel	3	3	H03	KCNN3	3782	protein_coding	Assay	IFN_1pM	SARS2	9986	3842	38.4739	36691.9	952.222	159911	2404.4	196603	1871.69	63804.3	1581.12	415628	2404.51	479432	2248.67	SARS2_IFN_1pM
221296	127617	Ion_Channel	3	3	H04	KCNAB2	8514	protein_coding	Assay	IFN_1pM	SARS2	10253	3193	31.1421	34604.8	876.951	143835	2471.2	178440	1827.06	68912.3	1623.27	461859	2471.31	530771	2314.33	SARS2_IFN_1pM
221296	127617	Ion_Channel	3	3	H05	VDAC2	7417	protein_coding	Assay	IFN_1pM	SARS2	7236	3527	48.7424	37853.9	1006.39	305774	2150.56	343628	1911.2	57604.8	1493.92	627320	2150.6	684925	2073.93	SARS2_IFN_1pM
221296	127617	Ion_Channel	3	3	H06	AQP11	282679	protein_coding	Assay	IFN_1pM	SARS2	5131	2152	41.9411	36729.1	942.582	368109	2310.18	404838	2041.45	60888.5	1505.63	877669	2310.25	938557	2232.84	SARS2_IFN_1pM
221296	127617	Ion_Channel	3	3	H07	GRID1	2894	protein_coding	Assay	IFN_1pM	SARS2	6256	3142	50.2238	37691.7	988.793	328852	2103.91	366543	1885.28	56786.9	1429.32	654765	2103.96	711552	2027.58	SARS2_IFN_1pM
221296	127617	Ion_Channel	3	3	H08	TRPV6	55503	protein_coding	Assay	IFN_1pM	SARS2	7456	3139	42.1003	38522.3	956.435	260580	2361.52	299103	1985.79	64265.4	1531.49	618943	2361.6	683208	2247.03	SARS2_IFN_1pM
221296	127617	Ion_Channel	3	3	H09	CACNA1F	778	protein_coding	Assay	IFN_1pM	SARS2	5380	2779	51.6543	38876.4	1025.77	413706	2187.52	452582	1993.58	57672.5	1465.54	800905	2187.57	858578	2117.5	SARS2_IFN_1pM
221296	127617	Ion_Channel	3	3	H10	GJA9	81025	protein_coding	Assay	IFN_1pM	SARS2	7212	4078	56.5446	42802.6	1023.66	334336	2094.9	377139	1872.5	59261.3	1375.68	591269	2094.96	650530	1999.72	SARS2_IFN_1pM
221296	127617	Ion_Channel	3	3	H11	IL1RAPL1	11141	protein_coding	Assay	IFN_1pM	SARS2	7629	2966	38.878	34072.9	867.147	265485	2257.54	299558	1909.32	56107.8	1401.29	682858	2257.61	738965	2157.5	SARS2_IFN_1pM
221296	127617	Ion_Channel	3	3	H12	BEST3	144453	protein_coding	Assay	IFN_1pM	SARS2	6065	3113	51.3273	45603.5	1065.46	394074	2239.81	439678	2010.02	68402.6	1528.11	767758	2239.87	836160	2157.66	SARS2_IFN_1pM
221296	127617	Ion_Channel	3	3	H13	AQP9	366	protein_coding	Assay	IFN_1pM	SARS2	4764	2613	54.8489	40232.7	1047.85	479446	2237.45	519679	2056.69	57710.1	1457.18	874116	2237.49	931826	2165.67	SARS2_IFN_1pM
221296	127617	Ion_Channel	3	3	H14	KCNJ8	3764	protein_coding	Assay	IFN_1pM	SARS2	7110	2838	39.9156	37114.7	917.434	308605	2356.99	345720	2017.19	62644.7	1495.74	773137	2357.04	835782	2259.52	SARS2_IFN_1pM
221296	127617	Ion_Channel	3	3	H15	CYBB	1536	protein_coding	Assay	IFN_1pM	SARS2	5200	1837	35.3269	37252.5	933.264	360698	2512.52	397951	2168.94	70239.1	1613.93	1.02102e+06	2512.56	1.09126e+06	2425.63	SARS2_IFN_1pM
221296	127617	Ion_Channel	3	3	H16	LOXHD1	125336	protein_coding	Assay	IFN_1pM	SARS2	8118	3400	41.8822	39088.6	945.411	249612	2381.32	288700	1975.15	64811.6	1495.32	595978	2381.39	660789	2250.58	SARS2_IFN_1pM
221296	127617	Ion_Channel	3	3	H17	CHRNA10	57053	protein_coding	Assay	IFN_1pM	SARS2	5909	3126	52.9024	41145.4	1070.15	368935	2297.64	410080	2060.51	61061.4	1498.96	697383	2297.68	758445	2203.17	SARS2_IFN_1pM
221296	127617	Ion_Channel	3	3	H18	CHRNB2	1141	protein_coding	Assay	IFN_1pM	SARS2	5219	2764	52.9603	41588.8	1028.83	409204	2189.89	450793	1983.39	60421.5	1468.55	772654	2189.94	833075	2114.61	SARS2_IFN_1pM
221296	127617	Ion_Channel	3	3	H19	KCNK4	50801	protein_coding	Assay	IFN_1pM	SARS2	4598	2330	50.6742	40119.3	1029.49	502512	2310.18	542631	2115.59	59690.2	1474.86	991644	2310.22	1.05133e+06	2238.25	SARS2_IFN_1pM
221296	127617	Ion_Channel	3	3	H20	KCNK9	51305	protein_coding	Assay	IFN_1pM	SARS2	4722	2401	50.8471	42385.4	1037.18	467077	2290.52	509463	2081.28	64186.5	1494.65	918584	2290.57	982770	2213.58	SARS2_IFN_1pM
221296	127617	Ion_Channel	3	3	H21	MCOLN1	57192	protein_coding	Assay	IFN_1pM	SARS2	5516	2151	38.9956	35694.4	918.263	373911	2197.1	409606	1959.31	61060.9	1508.74	958845	2197.14	1.01991e+06	2138.72	SARS2_IFN_1pM
221296	127617	Ion_Channel	3	3	H22	FXYD2	486	protein_coding	Assay	IFN_1pM	SARS2	6815	2250	33.0154	33406.4	850.946	292354	2234.2	325760	1914.97	61056	1505.67	885500	2234.23	946556	2166.61	SARS2_IFN_1pM
221296	127617	NA	3	3	H23	ACE2	NA	NA	Control	IFN_1pM	SARS2	4819	609	12.6375	23502.3	676.454	167594	3001.95	191096	2109.89	68072.3	1859.68	1.32616e+06	3001.99	1394234	2914.58	SARS2_IFN_1pM
221296	127617	NA	3	3	H24	NA	NA	NA	Mock_virus	IFN_1pM	SARS2	8029	33	0.41101	18585.7	473.128	6849.47	4918.56	25435.2	625.324	118573	2232.13	1.6665e+06	4918.56	1785070	4554.45	SARS2_IFN_1pM
221296	127617	NA	3	3	I01	NA	NA	NA	Mock_gRNA	IFN_1pM	SARS2	10377	4319	41.6209	39966.1	1015.68	174281	2287.1	214247	1854.13	66346.4	1640.03	418727	2287.21	485073	2170.08	SARS2_IFN_1pM
221296	127617	NA	3	3	I02	NTC	NA	NA	Control	IFN_1pM	SARS2	8860	3093	34.9097	35776.8	899.709	202157	2454.73	237933	1948.38	63529.6	1545.58	579077	2454.81	642607	2319.89	SARS2_IFN_1pM
221296	127617	GCPR	3	3	I03	MCHR1	2847	protein_coding	Assay	IFN_1pM	SARS2	4619	2272	49.1881	39961.6	1062.56	407836	2276.02	447797	2065.52	61460.6	1574.9	829126	2276.07	890587	2208.22	SARS2_IFN_1pM
221296	127617	Ion_Channel	3	3	I04	SCNN1A	6337	protein_coding	Assay	IFN_1pM	SARS2	9290	3139	33.789	35576.7	878.545	171973	2086.75	207549	1688.67	64534.7	1558.98	508951	2086.81	573486	2010.23	SARS2_IFN_1pM
221296	127617	GCPR	3	3	I05	HTR3A	3359	protein_coding	Assay	IFN_1pM	SARS2	8128	3091	38.029	34252.2	915.209	238810	2273.4	273062	1916.62	60396.7	1515.57	627960	2273.45	688357	2177.89	SARS2_IFN_1pM
221296	127617	Ion_Channel	3	3	I06	ASIC5	51802	protein_coding	Assay	IFN_1pM	SARS2	6488	2053	31.643	31642.6	850.868	213866	2383.98	245509	1934.69	60728.1	1525	675863	2384.06	736592	2278.25	SARS2_IFN_1pM
221296	127617	GCPR	3	3	I07	RXFP3	51289	protein_coding	Assay	IFN_1pM	SARS2	4410	2481	56.2585	41409.5	1106.56	489570	2163.61	530980	2013.6	59683.6	1511.86	870210	2163.64	929894	2105.39	SARS2_IFN_1pM
221296	127617	Ion_Channel	3	3	I08	KCNK18	338567	protein_coding	Assay	IFN_1pM	SARS2	6347	2918	45.9745	41278.2	1014.79	345753	2261.29	387031	1999.36	66367.2	1530.87	752046	2261.34	818413	2177.1	SARS2_IFN_1pM
221296	127617	GCPR	3	3	I09	ADRA2A	150	protein_coding	Assay	IFN_1pM	SARS2	5581	2509	44.9561	39024.3	1008.57	347380	2250.42	386404	2001.52	63565.3	1556.71	772702	2250.47	836267	2176.73	SARS2_IFN_1pM
221296	127617	Ion_Channel	3	3	I10	P2RX2	22953	protein_coding	Assay	IFN_1pM	SARS2	5266	2990	56.7793	44407.5	1069.77	444209	2089.43	488617	1922.86	61855.9	1453.27	782338	2089.46	844194	2024.52	SARS2_IFN_1pM
221296	127617	GCPR	3	3	I11	CYSLTR1	10800	protein_coding	Assay	IFN_1pM	SARS2	9098	2305	25.3352	32560.7	822.694	189499	2474.51	222059	1911.69	68561	1669.41	747952	2474.62	816513	2378.3	SARS2_IFN_1pM
221296	127617	Ion_Channel	3	3	I12	KCNA6	3742	protein_coding	Assay	IFN_1pM	SARS2	7572	3301	43.5948	38369.6	955.591	255333	2316.2	293703	1952.93	61618.7	1489.51	585687	2316.29	647306	2200.04	SARS2_IFN_1pM
221296	127617	GCPR	3	3	I13	CMKLR1	1240	protein_coding	Assay	IFN_1pM	SARS2	6546	2791	42.6367	35735.3	919.238	319582	2254.13	355318	1966.87	57518.9	1397.14	749541	2254.17	807060	2159.75	SARS2_IFN_1pM
221296	127617	Ion_Channel	3	3	I14	TMEM37	140738	protein_coding	Assay	IFN_1pM	SARS2	5738	2318	40.3974	35851.9	940.362	390884	2273.04	426736	2031.2	61110.9	1496.92	967592	2273.08	1.0287e+06	2205.16	SARS2_IFN_1pM
221296	127617	GCPR	3	3	I15	SSTR5	6755	protein_coding	Assay	IFN_1pM	SARS2	6724	2863	42.5788	37376.6	947.391	288946	2340.99	326322	2003.44	60440.9	1499.8	678604	2341.07	739044	2238.38	SARS2_IFN_1pM
221296	127617	Ion_Channel	3	3	I16	TRPM6	140803	protein_coding	Assay	IFN_1pM	SARS2	5022	2827	56.2923	38897.1	1021.23	486825	2079.21	525722	1931.19	54622	1375.21	864809	2079.25	919431	2017.88	SARS2_IFN_1pM
221296	127617	GCPR	3	3	I17	HCAR3	8843	protein_coding	Assay	IFN_1pM	SARS2	1828	1070	58.5339	42361.6	1129.21	754754	2592.64	797116	2425.58	59831.8	1537.02	1.28942e+06	2592.68	1.34925e+06	2516.05	SARS2_IFN_1pM
221296	127617	Ion_Channel	3	3	I18	KCNH7	90134	protein_coding	Assay	IFN_1pM	SARS2	3982	2381	59.7941	44402.7	1156.88	618286	2132.82	662689	2018.72	61240	1534.67	1.03402e+06	2132.86	1.09526e+06	2087.37	SARS2_IFN_1pM
221296	127617	GCPR	3	3	I19	GPR182	11318	protein_coding	Assay	IFN_1pM	SARS2	5915	2649	44.7844	38651.2	952.669	363776	2077.54	402427	1865.93	59612.7	1454.04	812272	2077.59	871884	2018.4	SARS2_IFN_1pM
221296	127617	Ion_Channel	3	3	I20	P2RX4	5025	protein_coding	Assay	IFN_1pM	SARS2	3910	1638	41.8926	36101.6	964.748	528925	2163.94	565027	2004.73	60262.7	1537.18	1.26257e+06	2163.96	1.32283e+06	2124.5	SARS2_IFN_1pM
221296	127617	GCPR	3	3	I21	NPY	4852	protein_coding	Assay	IFN_1pM	SARS2	5149	2357	45.7759	36403	953.457	383391	2249.51	419794	2012.31	56518.8	1456.39	837530	2249.57	894048	2174.7	SARS2_IFN_1pM
221296	127617	Ion_Channel	3	3	I22	GJA4	2701	protein_coding	Assay	IFN_1pM	SARS2	6046	3153	52.1502	44989	1097.18	371620	2167.27	416608	1960.76	66032.5	1515.79	712589	2167.31	778621	2091.08	SARS2_IFN_1pM
221296	127617	NA	3	3	I23	NTC	NA	NA	Control	IFN_1pM	SARS2	6501	2995	46.0698	39839.6	998.828	312817	2289.02	352657	1997.53	62361.2	1537.43	678999	2289.07	741361	2198.65	SARS2_IFN_1pM
221296	127617	NA	3	3	I24	NA	NA	NA	Mock_virus	IFN_1pM	SARS2	5459	3	0.054955	17754.8	459.176	8.2255	976.152	17763	459.288	26948.7	590.117	14967.7	976.152	41916.3	687.153	SARS2_IFN_1pM
221296	127617	NA	3	3	J01	NA	NA	NA	Mock_gRNA	IFN_1pM	SARS2	7020	2840	40.4558	38069.6	945.571	258722	2433.61	296791	2024.87	63110	1519.87	639509	2433.68	702619	2308.99	SARS2_IFN_1pM
221296	127617	NA	3	3	J02	NTC	NA	NA	Control	IFN_1pM	SARS2	8199	3493	42.6028	38569.6	987.485	220878	2352.41	259448	1951.43	64440.8	1532.69	518453	2352.49	582894	2221.15	SARS2_IFN_1pM
221296	127617	Ion_Channel	3	3	J03	PDE2A	5138	protein_coding	Assay	IFN_1pM	SARS2	7291	2343	32.1355	33819.4	862.666	190745	2345.99	224565	1863.45	64488.6	1531.6	593561	2346.04	658049	2229.84	SARS2_IFN_1pM
221296	127617	Ion_Channel	3	3	J04	KCNK7	10089	protein_coding	Assay	IFN_1pM	SARS2	5820	1598	27.457	31388.4	822.932	250105	2378.71	281493	1964.56	63971.3	1648.73	910886	2378.77	974857	2311.6	SARS2_IFN_1pM
221296	127617	Ion_Channel	3	3	J05	PKD1	5310	protein_coding	Assay	IFN_1pM	SARS2	6349	2379	37.4705	36026.8	915.856	253166	2307.67	289193	1940.33	63604.3	1554.5	675634	2307.72	739238	2215.36	SARS2_IFN_1pM
221296	127617	Ion_Channel	3	3	J06	GJB5	2709	protein_coding	Assay	IFN_1pM	SARS2	10118	4484	44.3171	36690.3	930.821	196358	2204.59	233048	1813.82	57580.1	1436.22	443066	2204.68	500646	2076.88	SARS2_IFN_1pM
221296	127617	Ion_Channel	3	3	J07	GLRA1	2741	protein_coding	Assay	IFN_1pM	SARS2	6258	2646	42.2819	36197	940.764	317624	2222.31	353821	1950.49	60191.4	1508.58	751201	2222.35	811392	2146.99	SARS2_IFN_1pM
221296	127617	Ion_Channel	3	3	J08	KCNH6	81033	protein_coding	Assay	IFN_1pM	SARS2	7010	3061	43.6662	38160.3	933.954	283385	2124.44	321545	1845.29	60449.6	1420.52	648971	2124.5	709420	2038.42	SARS2_IFN_1pM
221296	127617	Ion_Channel	3	3	J09	FXYD6	53826	protein_coding	Assay	IFN_1pM	SARS2	5697	2994	52.554	42476	1059.79	398957	2169.6	441433	1970.99	61353.3	1507.45	759130	2169.64	820483	2100.64	SARS2_IFN_1pM
221296	127617	Ion_Channel	3	3	J10	KCNE2	9992	protein_coding	Assay	IFN_1pM	SARS2	4790	2376	49.6033	36186.7	964.687	434651	2055.41	470837	1891.08	54279.6	1390.24	876245	2055.45	930524	1999.64	SARS2_IFN_1pM
221296	127617	Ion_Channel	3	3	J11	CACNG7	59284	protein_coding	Assay	IFN_1pM	SARS2	5527	2812	50.8775	43512.9	1062.45	381943	2296.64	425456	2052.76	65318.9	1541.83	750704	2296.69	816023	2210.08	SARS2_IFN_1pM
221296	127617	Ion_Channel	3	3	J12	GABRA6	2559	protein_coding	Assay	IFN_1pM	SARS2	6203	2004	32.307	33882.9	849.982	298071	2395.84	331954	2020.72	63185.6	1547.48	922608	2395.93	985793	2314.59	SARS2_IFN_1pM
221296	127617	Ion_Channel	3	3	J13	JPH2	57158	protein_coding	Assay	IFN_1pM	SARS2	5436	2738	50.3679	41237.6	1043.5	433906	2256.7	475144	2049.86	62499.4	1522.46	861467	2256.73	923966	2185.44	SARS2_IFN_1pM
221296	127617	Ion_Channel	3	3	J14	TMEM38A	79041	protein_coding	Assay	IFN_1pM	SARS2	5318	2820	53.0275	45031.2	1074.07	427303	2309.46	472334	2081.24	66620.6	1525.46	805809	2309.5	872429	2222.28	SARS2_IFN_1pM
221296	127617	Ion_Channel	3	3	J15	CLIC6	54102	protein_coding	Assay	IFN_1pM	SARS2	4868	3073	63.1265	42930.8	1084.58	529868	2072.48	572799	1940.03	56431.2	1360.67	839370	2072.5	895801	2006.38	SARS2_IFN_1pM
221296	127617	Ion_Channel	3	3	J16	OPRM1	4988	protein_coding	Assay	IFN_1pM	SARS2	8115	3369	41.5157	37528.4	950.858	267326	2268.84	304854	1938.13	62453.4	1507.77	643906	2268.91	706360	2171.97	SARS2_IFN_1pM
221296	127617	Ion_Channel	3	3	J17	LRRC8B	23507	protein_coding	Assay	IFN_1pM	SARS2	4504	2971	65.9636	74625.3	1715.1	519655	2221.67	594280	2142.22	103743	2164.23	787786	2221.7	891528	2214.86	SARS2_IFN_1pM
221296	127617	Ion_Channel	3	3	J18	LRRC8A	56262	protein_coding	Assay	IFN_1pM	SARS2	5238	2919	55.7274	41872.9	1046.06	484121	2164.51	525994	1994.72	59726.6	1426.18	868724	2164.54	928451	2094.78	SARS2_IFN_1pM
221296	127617	Ion_Channel	3	3	J19	KCNK1	3775	protein_coding	Assay	IFN_1pM	SARS2	4762	2282	47.921	38580.3	1023.31	508363	2235.49	546943	2063.11	60413.2	1513.85	1.06082e+06	2235.55	1.12124e+06	2179.56	SARS2_IFN_1pM
221296	127617	Ion_Channel	3	3	J20	GRIA4	2893	protein_coding	Assay	IFN_1pM	SARS2	5880	2576	43.8095	36296.1	961.032	355565	2281.66	391861	2024.03	58431.4	1502.79	811609	2281.71	870040	2204.95	SARS2_IFN_1pM
221296	127617	Ion_Channel	3	3	J21	KCNH2	3757	protein_coding	Assay	IFN_1pM	SARS2	5447	2096	38.4799	35622.7	947.622	375174	2439.05	410797	2146.15	62518.7	1596.52	974976	2439.12	1.03749e+06	2363.94	SARS2_IFN_1pM
221296	127617	Ion_Channel	3	3	J22	KCNK3	3777	protein_coding	Assay	IFN_1pM	SARS2	5058	2017	39.8774	36098.4	952.758	389209	2400.24	425307	2126.09	62458.8	1583.05	976003	2400.3	1.03846e+06	2328.02	SARS2_IFN_1pM
221296	127617	NA	3	3	J23	NTC	NA	NA	Control	IFN_1pM	SARS2	7298	3177	43.5325	37537	984.554	290941	2267.92	328478	1973.9	60074.6	1546.31	668322	2267.99	728397	2183.93	SARS2_IFN_1pM
221296	127617	NA	3	3	J24	NA	NA	NA	Mock_virus	IFN_1pM	SARS2	5800	95	1.63793	16818.5	474.795	21791.5	2636.21	38610	883.748	65559.9	1659.52	1.33042e+06	2636.3	1.39598e+06	2565.39	SARS2_IFN_1pM
221296	127617	NA	3	3	K01	NA	NA	NA	Mock_gRNA	IFN_1pM	SARS2	8708	4038	46.3712	40628.7	997.978	226383	2160.55	267012	1835.24	63577.7	1492.38	488191	2160.62	551768	2054.61	SARS2_IFN_1pM
221296	127617	NA	3	3	K02	PLSCR1	NA	NA	Control	IFN_1pM	SARS2	5427	5225	96.2779	72815.2	1703.2	500506	1852.53	573321	1832.13	74979.9	1732.13	519854	1852.54	594834	1836.44	SARS2_IFN_1pM
221296	127617	GCPR	3	3	K03	XPR1	9213	protein_coding	Assay	IFN_1pM	SARS2	9661	3711	38.4122	36454.9	925.064	178843	2305.94	215298	1840.69	62620.9	1548.55	465580	2306.05	528201	2179.65	SARS2_IFN_1pM
221296	127617	Ion_Channel	3	3	K04	CACNA1I	8911	protein_coding	Assay	IFN_1pM	SARS2	7389	3610	48.8564	40328.1	1042.85	263227	2323	303555	1997.28	62104.5	1533.4	538769	2323.09	600874	2205.68	SARS2_IFN_1pM
221296	127617	GCPR	3	3	K05	PTGIR	5739	protein_coding	Assay	IFN_1pM	SARS2	9723	3602	37.0462	36397.2	917.423	162930	2417.53	199327	1861.68	64860.8	1541.66	439794	2417.64	504655	2253.1	SARS2_IFN_1pM
221296	127617	Ion_Channel	3	3	K06	CNGA2	1260	protein_coding	Assay	IFN_1pM	SARS2	9373	3901	41.6195	35799.8	923.146	206927	2189.89	242727	1821.29	58714	1437.59	497178	2189.99	555892	2075.27	SARS2_IFN_1pM
221296	127617	GCPR	3	3	K07	NTSR1	4923	protein_coding	Assay	IFN_1pM	SARS2	8693	3620	41.6427	39340.2	978.29	217853	2356.93	257193	1938.97	66731.3	1587.15	523138	2357.03	589870	2234.42	SARS2_IFN_1pM
221296	127617	Ion_Channel	3	3	K08	ASIC3	9311	protein_coding	Assay	IFN_1pM	SARS2	9098	4008	44.0536	36146.9	926.749	207691	2197.44	243838	1826.24	57821.7	1396.57	471439	2197.54	529261	2067.97	SARS2_IFN_1pM
221296	127617	GCPR	3	3	K09	GPRC6A	222545	protein_coding	Assay	IFN_1pM	SARS2	10183	4199	41.2354	36993.4	929.682	196875	2317.78	233868	1874.96	60315.2	1491.75	477433	2317.87	537748	2182.32	SARS2_IFN_1pM
221296	127617	Ion_Channel	3	3	K10	AQP12B	653437	protein_coding	Assay	IFN_1pM	SARS2	9236	4216	45.6475	37818.2	954.574	249100	2164.47	286918	1854.63	59134.9	1422.08	545696	2164.53	604831	2059.41	SARS2_IFN_1pM
221296	127617	GCPR	3	3	K11	CALCR	799	protein_coding	Assay	IFN_1pM	SARS2	8357	4232	50.6402	40180.9	973.621	266584	2210.22	306765	1894.97	59384.3	1372.71	526422	2210.28	585806	2081.53	SARS2_IFN_1pM
221296	127617	Ion_Channel	3	3	K12	ASIC1	41	protein_coding	Assay	IFN_1pM	SARS2	6973	2959	42.4351	35895.4	917.763	305066	2218.85	340962	1930.69	57336.6	1402.92	718892	2218.91	776228	2127.51	SARS2_IFN_1pM
221296	127617	GCPR	3	3	K13	EDNRB	1910	protein_coding	Assay	IFN_1pM	SARS2	8591	3791	44.1276	40970.1	959.242	240480	2228.65	281451	1868.67	64349.1	1486.42	544957	2228.73	609306	2117.07	SARS2_IFN_1pM
221296	127617	Ion_Channel	3	3	K14	KCNIP1	30820	protein_coding	Assay	IFN_1pM	SARS2	7537	3683	48.8656	40864.3	1012.92	280593	2255.46	321458	1951.19	62658.2	1466.62	574206	2255.53	636864	2142.16	SARS2_IFN_1pM
221296	127617	GCPR	3	3	K15	GNRHR	2798	protein_coding	Assay	IFN_1pM	SARS2	8842	3856	43.61	39800.4	967.304	252505	2283.18	292306	1926.36	64675.1	1462.95	579001	2283.24	643676	2161.46	SARS2_IFN_1pM
221296	127617	Ion_Channel	3	3	K16	KCNJ4	3761	protein_coding	Assay	IFN_1pM	SARS2	7471	3671	49.1367	42107.5	1045.85	327524	2191.84	369631	1948.61	63841.9	1522.57	666547	2191.91	730389	2110.8	SARS2_IFN_1pM
221296	127617	GCPR	3	3	K17	NPY2R	4887	protein_coding	Assay	IFN_1pM	SARS2	7272	3545	48.7486	39866.8	1001.02	327335	2210.1	367202	1953.87	60838.3	1449.83	671469	2210.14	732307	2117.87	SARS2_IFN_1pM
221296	127617	Ion_Channel	3	3	K18	CATSPER3	347732	protein_coding	Assay	IFN_1pM	SARS2	7686	3384	44.0281	39601.8	981.856	282107	2412.56	321709	2045.63	64799.8	1510.86	640736	2412.63	705536	2287.24	SARS2_IFN_1pM
221296	127617	GCPR	3	3	K19	CXCR6	10663	protein_coding	Assay	IFN_1pM	SARS2	9418	4227	44.8821	38816.3	965.028	242866	2245.31	281682	1898.27	61291.6	1481.77	541108	2245.4	602400	2133.53	SARS2_IFN_1pM
221296	127617	Ion_Channel	3	3	K20	CATSPER4	378807	protein_coding	Assay	IFN_1pM	SARS2	7827	3137	40.0792	35408	952.18	275240	2305.93	310648	1984.36	60147.7	1557.61	686732	2306.01	746879	2220.1	SARS2_IFN_1pM
221296	127617	GCPR	3	3	K21	S1PR2	9294	protein_coding	Assay	IFN_1pM	SARS2	8498	4332	50.9767	40058.5	1023.57	302038	2207.18	342097	1943.96	59765.3	1449.78	592493	2207.26	652258	2106.42	SARS2_IFN_1pM
221296	127617	Ion_Channel	3	3	K22	SCN2B	6327	protein_coding	Assay	IFN_1pM	SARS2	7689	2911	37.8593	35417.3	913.843	275719	2302.55	311136	1962.99	60951.4	1494.43	728263	2302.62	789214	2210.31	SARS2_IFN_1pM
221296	127617	NA	3	3	K23	PLSCR1	NA	NA	Control	IFN_1pM	SARS2	3857	3636	94.2702	70060.4	1682.35	692588	1801.13	762649	1789.53	73177.9	1729.62	734682	1801.14	807860	1794.42	SARS2_IFN_1pM
221296	127617	NA	3	3	K24	NA	NA	NA	Mock_virus	IFN_1pM	SARS2	7673	5	0.065164	16827.4	461.306	25.6851	1684.46	16853.1	461.817	39190.4	532.478	39416.4	1684.46	78606.8	810.379	SARS2_IFN_1pM
221296	127617	NA	3	3	L01	NA	NA	NA	Mock_gRNA	IFN_1pM	SARS2	5340	2128	39.8502	37413.7	962.672	290912	2369.35	328325	2031.14	63260.3	1624.35	730005	2369.41	793266	2285.8	SARS2_IFN_1pM
221296	127617	NA	3	3	L02	PLSCR1	NA	NA	Control	IFN_1pM	SARS2	5100	4985	97.7451	64398.1	1621.21	563455	1727.6	627853	1716.05	65571.1	1634.84	576452	1727.61	642023	1717.65	SARS2_IFN_1pM
221296	127617	Ion_Channel	3	3	L03	CHRND	1144	protein_coding	Assay	IFN_1pM	SARS2	8580	3351	39.0559	37331.9	931.257	207697	2412.35	245029	1941.82	65064.5	1495.02	531786	2412.45	596851	2261.18	SARS2_IFN_1pM
221296	127617	Ion_Channel	3	3	L04	GRIK2	2898	protein_coding	Assay	IFN_1pM	SARS2	7437	2942	39.559	35946.1	940.068	269399	2210.23	305345	1906.92	61876	1581.23	680998	2210.29	742874	2139.4	SARS2_IFN_1pM
221296	127617	Ion_Channel	3	3	L05	TRPV4	59341	protein_coding	Assay	IFN_1pM	SARS2	7212	3953	54.8114	40532.8	1055.52	312260	2129.76	352792	1906.8	58453.7	1455.82	569690	2129.83	628144	2041.86	SARS2_IFN_1pM
221296	127617	Ion_Channel	3	3	L06	KCNAB3	9196	protein_coding	Assay	IFN_1pM	SARS2	9006	3693	41.006	37080.4	959.557	198559	2303.38	235639	1887.43	62534.3	1508.82	484209	2303.49	546743	2172.61	SARS2_IFN_1pM
221296	127617	Ion_Channel	3	3	L07	FXYD7	53822	protein_coding	Assay	IFN_1pM	SARS2	8014	3020	37.6841	35496.5	923.017	222775	2421.54	258272	1979.79	61801.4	1551.83	591158	2421.62	652959	2299.63	SARS2_IFN_1pM
221296	127617	Ion_Channel	3	3	L08	SHROOM2	357	protein_coding	Assay	IFN_1pM	SARS2	7575	4100	54.1254	41389	1027.95	291821	2205.61	333210	1930.84	59490.9	1428.85	539148	2205.68	598639	2092.62	SARS2_IFN_1pM
221296	127617	Ion_Channel	3	3	L09	CHRNB1	1140	protein_coding	Assay	IFN_1pM	SARS2	7958	3265	41.0279	37591.7	949.403	256996	2330.79	294588	1965.8	62371.1	1521.88	626386	2330.86	688757	2223.81	SARS2_IFN_1pM
221296	127617	Ion_Channel	3	3	L10	GJB3	2707	protein_coding	Assay	IFN_1pM	SARS2	4280	2329	54.4159	42127.5	1083.98	500261	2417.38	542388	2206.56	60857.8	1513.37	919320	2417.44	980177	2330.98	SARS2_IFN_1pM
221296	127617	Ion_Channel	3	3	L11	CLCN1	1180	protein_coding	Assay	IFN_1pM	SARS2	7811	3665	46.921	41202.6	989.372	305858	2275.5	347060	1971.27	63201.2	1484.43	651848	2275.56	715049	2173.19	SARS2_IFN_1pM
221296	127617	Ion_Channel	3	3	L12	SLC15A1	6564	protein_coding	Assay	IFN_1pM	SARS2	9194	4148	45.1164	39592	978.16	250563	2121.57	290155	1829.73	61889.9	1503.78	555363	2121.63	617253	2037.69	SARS2_IFN_1pM
221296	127617	Ion_Channel	3	3	L13	CACNA1G	8913	protein_coding	Assay	IFN_1pM	SARS2	6939	3892	56.0888	39624.3	1024.6	374866	2112.06	414490	1917.5	54933.5	1364.9	668337	2112.11	723270	2027.79	SARS2_IFN_1pM
221296	127617	Ion_Channel	3	3	L14	CHRFAM7A	89832	protein_coding	Assay	IFN_1pM	SARS2	6251	3096	49.5281	41219.3	996.476	358984	2245.72	400203	1988.91	61709.9	1429.86	724803	2245.76	786513	2149.52	SARS2_IFN_1pM
221296	127617	Ion_Channel	3	3	L15	KCNQ5	56479	protein_coding	Assay	IFN_1pM	SARS2	6289	2437	38.7502	36090.1	944.683	322101	2289.25	358191	2002.13	62050.9	1618.4	831213	2289.31	893264	2225.23	SARS2_IFN_1pM
221296	127617	Ion_Channel	3	3	L16	GABRQ	55879	protein_coding	Assay	IFN_1pM	SARS2	6860	3066	44.6939	37424.4	944.676	333987	2244.54	371411	1971.23	59194.5	1455.41	747268	2244.6	806463	2158.68	SARS2_IFN_1pM
221296	127617	Ion_Channel	3	3	L17	GABRR3	200959	protein_coding	Assay	IFN_1pM	SARS2	5652	1998	35.3503	33660.9	889.678	341728	2339.64	375388	2041.32	60462.9	1553.56	966682	2339.68	1.02715e+06	2272	SARS2_IFN_1pM
221296	127617	Ion_Channel	3	3	L18	CHRNA2	1135	protein_coding	Assay	IFN_1pM	SARS2	5722	2458	42.957	41351.4	1027.25	338115	2373.43	379467	2076.84	69059.4	1647.03	787096	2373.46	856156	2291.92	SARS2_IFN_1pM
221296	127617	Ion_Channel	3	3	L19	CACNB2	783	protein_coding	Assay	IFN_1pM	SARS2	7417	3195	43.0767	38236.2	941.823	302373	2254.86	340610	1949.72	61509.4	1465.28	701932	2254.93	763442	2161.1	SARS2_IFN_1pM
221296	127617	Ion_Channel	3	3	L20	KCNMA1	3778	protein_coding	Assay	IFN_1pM	SARS2	6808	2233	32.7996	31573.7	849.405	310974	2304.52	342548	1990.26	57109.5	1511.5	948094	2304.57	1.0052e+06	2237.86	SARS2_IFN_1pM
221296	127617	Ion_Channel	3	3	L21	KCNJ5	3762	protein_coding	Assay	IFN_1pM	SARS2	7535	2801	37.1732	33618.5	894.75	276885	2344.86	310503	1994.82	58472.1	1516.18	744838	2344.96	803311	2255.22	SARS2_IFN_1pM
221296	127617	Ion_Channel	3	3	L22	CALHM1	255022	protein_coding	Assay	IFN_1pM	SARS2	7084	3237	45.6945	36581.6	967.691	319734	2148.17	356316	1909.08	56488.8	1426.43	699712	2148.23	756201	2069.98	SARS2_IFN_1pM
221296	127617	NA	3	3	L23	PLSCR1	NA	NA	Control	IFN_1pM	SARS2	4606	4405	95.6361	69158.7	1617.46	601501	1775.79	670659	1758.04	71562.7	1646.86	628944	1775.8	700507	1761.71	SARS2_IFN_1pM
221296	127617	NA	3	3	L24	NA	NA	NA	Mock_virus	IFN_1pM	SARS2	6116	5	0.081753	16021.4	456.648	7.54251	941.429	16029	456.759	30693.2	540.373	9226	941.429	39919.2	599.387	SARS2_IFN_1pM
221296	127617	NA	3	3	M01	NA	NA	NA	Mock_gRNA	IFN_1pM	SARS2	5018	2563	51.0761	44750	1094.85	323723	2394.92	368473	2093.08	68065.2	1557.72	633796	2394.99	701861	2276.34	SARS2_IFN_1pM
221296	127617	NA	3	3	M02	TMEM41B	NA	NA	Control	IFN_1pM	SARS2	7523	1144	15.2067	27538.7	715.641	123597	2997.85	151136	1896.07	76758.5	1852.49	812770	2997.97	889529	2846.11	SARS2_IFN_1pM
221296	127617	GCPR	3	3	M03	Empty	Empty	NA	Assay	IFN_1pM	SARS2	12081	2742	22.6968	30553.8	767.17	106044	2416.18	136598	1631.69	66650.9	1625.34	467212	2416.28	533863	2277.89	SARS2_IFN_1pM
221296	127617	Ion_Channel	3	3	M04	GABRR1	2569	protein_coding	Assay	IFN_1pM	SARS2	9532	3527	37.0017	34773.9	891.457	141343	2382.43	176117	1790.98	60687.5	1461.01	381980	2382.58	442668	2192.94	SARS2_IFN_1pM
221296	127617	GCPR	3	3	M05	Empty	Empty	NA	Assay	IFN_1pM	SARS2	10654	2784	26.131	33439	826.015	118587	2518.52	152026	1736.08	70433.3	1707.43	453809	2518.62	524243	2367.5	SARS2_IFN_1pM
221296	127617	Ion_Channel	3	3	M06	KCNJ10	3766	protein_coding	Assay	IFN_1pM	SARS2	10651	3653	34.2972	34342.1	881.621	161237	2184.78	195579	1734.57	62607.4	1545.79	470105	2184.88	532713	2083.64	SARS2_IFN_1pM
221296	127617	GCPR	3	3	M07	Empty	Empty	NA	Assay	IFN_1pM	SARS2	10418	3341	32.0695	34771	867.931	163539	2263.38	198310	1765.64	65895.5	1584.91	509946	2263.46	575841	2157.75	SARS2_IFN_1pM
221296	127617	Ion_Channel	3	3	M08	KCNG2	26251	protein_coding	Assay	IFN_1pM	SARS2	9886	4478	45.2964	40624.6	1003.1	187661	2358.92	228285	1901.54	65585	1535.45	414290	2359	479875	2197.88	SARS2_IFN_1pM
221296	127617	GCPR	3	3	M09	Empty	Empty	NA	Assay	IFN_1pM	SARS2	10474	3346	31.9458	36665.5	908.676	163126	2577.86	199792	1927.93	71655.3	1695.65	510628	2577.96	582283	2422.82	SARS2_IFN_1pM
221296	127617	Ion_Channel	3	3	M10	KCNJ2	3759	protein_coding	Assay	IFN_1pM	SARS2	7018	3073	43.7874	37003.9	1001.81	318398	2211.08	355402	1964.22	60358.1	1560.6	727136	2211.13	787494	2142.68	SARS2_IFN_1pM
221296	127617	GCPR	3	3	M11	Empty	Empty	NA	Assay	IFN_1pM	SARS2	10535	3785	35.9279	35002.7	851.226	159104	2400.87	194106	1807.5	60837.7	1423.32	442835	2400.97	503672	2217.03	SARS2_IFN_1pM
221296	127617	Ion_Channel	3	3	M12	PKD1L2	114780	polymorphic_pseudogene	Assay	IFN_1pM	SARS2	7813	3018	38.6279	36270.4	897.692	238516	2163.82	274786	1824.21	60125.8	1454.51	617461	2163.89	677587	2074.12	SARS2_IFN_1pM
221296	127617	GCPR	3	3	M13	Empty	Empty	NA	Assay	IFN_1pM	SARS2	12211	3539	28.9821	33080.5	818.133	127106	2463.83	160187	1740.73	65785	1542.48	438560	2463.96	504345	2285.84	SARS2_IFN_1pM
221296	127617	Ion_Channel	3	3	M14	GABRA1	2554	protein_coding	Assay	IFN_1pM	SARS2	9306	3811	40.9521	36152.9	913.673	227228	2299.54	263381	1903.27	59564.5	1427.68	554855	2299.61	614420	2171.07	SARS2_IFN_1pM
221296	127617	GCPR	3	3	M15	Empty	Empty	NA	Assay	IFN_1pM	SARS2	8166	2750	33.6762	34926.2	889.196	216993	2310.44	251919	1891.33	64217.1	1601.8	644341	2310.52	708558	2221.44	SARS2_IFN_1pM
221296	127617	Ion_Channel	3	3	M16	PIEZO2	63895	protein_coding	Assay	IFN_1pM	SARS2	6606	2830	42.8398	35966.7	982.472	305293	2265.06	341260	1991.11	58450.9	1566.84	712630	2265.12	771081	2191.1	SARS2_IFN_1pM
221296	127617	GCPR	3	3	M17	Empty	Empty	NA	Assay	IFN_1pM	SARS2	9889	3766	38.0827	35853.2	925.561	204922	2449.73	240775	1967.32	62439	1520	538088	2449.84	600527	2303.34	SARS2_IFN_1pM
221296	127617	Ion_Channel	3	3	M18	ANO6	196527	protein_coding	Assay	IFN_1pM	SARS2	6146	2401	39.0661	35358.3	928.689	327210	2364.97	362568	2055.03	59487	1572.36	837573	2365.02	897060	2288.52	SARS2_IFN_1pM
221296	127617	GCPR	3	3	M19	Empty	Empty	NA	Assay	IFN_1pM	SARS2	11182	3458	30.9247	33918.5	849.21	159778	2554.15	193696	1889.77	66038.9	1561.23	516655	2554.32	582694	2382.56	SARS2_IFN_1pM
221296	127617	Ion_Channel	3	3	M20	KCNK6	9424	protein_coding	Assay	IFN_1pM	SARS2	8991	3101	34.49	35112.3	880.156	213369	2486.12	248481	1976.51	64025.1	1547.98	618630	2486.22	682655	2352.49	SARS2_IFN_1pM
221296	127617	GCPR	3	3	M21	Empty	Empty	NA	Assay	IFN_1pM	SARS2	9072	2419	26.6645	31286.4	840.003	173542	2636.32	204828	1987.21	67476.5	1709.1	650823	2636.45	718300	2508.58	SARS2_IFN_1pM
221296	127617	Ion_Channel	3	3	M22	KCNA5	3741	protein_coding	Assay	IFN_1pM	SARS2	8464	2633	31.1082	31829.3	831.346	215487	2301	247316	1874.52	58338.5	1509.5	692692	2301.07	751030	2211	SARS2_IFN_1pM
221296	127617	NA	3	3	M23	TMEM41B	NA	NA	Control	IFN_1pM	SARS2	7468	1130	15.1312	24605.1	684.591	141975	2777.63	166581	1913.51	65083.4	1729.19	938282	2777.75	1.00337e+06	2672.63	SARS2_IFN_1pM
221296	127617	NA	3	3	M24	NA	NA	NA	Mock_virus	IFN_1pM	SARS2	10601	25	0.235827	17767.9	465.51	1543.54	2278.66	19311.4	497.128	27994.6	749.321	654523	2278.66	682518	2102.64	SARS2_IFN_1pM
221296	127617	NA	3	3	N01	NA	NA	NA	Mock_gRNA	IFN_1pM	SARS2	8561	3336	38.9674	35543.9	927.612	231919	2313.36	267463	1930.17	60340.1	1479.65	595155	2313.43	655495	2199.34	SARS2_IFN_1pM
221296	127617	NA	3	3	N02	TMEM41B	NA	NA	Control	IFN_1pM	SARS2	8193	573	6.99378	22478	601.407	72308.6	3396.19	94786.6	1615.68	85142.7	2142.78	1.03389e+06	3396.27	1.11904e+06	3251.55	SARS2_IFN_1pM
221296	127617	Ion_Channel	3	3	N03	CLCN2	1181	protein_coding	Assay	IFN_1pM	SARS2	8165	3353	41.0655	38834.5	959.896	239222	2306.71	278057	1928.75	65055.5	1535.55	582529	2306.79	647584	2195.99	SARS2_IFN_1pM
221296	127617	Ion_Channel	3	3	N04	KCNA3	3738	protein_coding	Assay	IFN_1pM	SARS2	8776	2978	33.9335	35240.7	895.886	201581	2464.05	236821	1954.86	65397.2	1603.63	594039	2464.13	659436	2339.63	SARS2_IFN_1pM
221296	127617	Ion_Channel	3	3	N05	KCNH1	3756	protein_coding	Assay	IFN_1pM	SARS2	8380	4355	51.969	38036.9	983.044	298549	2148.51	336586	1894.66	55002.8	1380.82	574467	2148.57	629470	2049.02	SARS2_IFN_1pM
221296	127617	Ion_Channel	3	3	N06	SCNN1B	6338	protein_coding	Assay	IFN_1pM	SARS2	6717	2528	37.6358	34888.6	939.884	270127	2460.37	305016	2076.19	62567	1581.93	717729	2460.45	780296	2355.56	SARS2_IFN_1pM
221296	127617	Ion_Channel	3	3	N07	CLCN4	1183	protein_coding	Assay	IFN_1pM	SARS2	9656	3065	31.7419	33571.5	882.221	154139	2577.56	187710	1918.27	65230.5	1672.9	485592	2577.68	550822	2422.52	SARS2_IFN_1pM
221296	127617	Ion_Channel	3	3	N08	DENND5B	160518	protein_coding	Assay	IFN_1pM	SARS2	8728	3697	42.3579	36489	930.775	234340	2197.54	270829	1857.02	59243.9	1469.86	553227	2197.62	612471	2097.18	SARS2_IFN_1pM
221296	127617	Ion_Channel	3	3	N09	KCNC2	3747	protein_coding	Assay	IFN_1pM	SARS2	4427	1752	39.5753	33030.5	928.019	443240	2360.09	476270	2131.93	56621.2	1528.96	1.11998e+06	2360.14	1.1766e+06	2299.97	SARS2_IFN_1pM
221296	127617	Ion_Channel	3	3	N10	LRRC38	126755	protein_coding	Assay	IFN_1pM	SARS2	9073	2457	27.0803	34303.8	826.991	174541	2629.6	208845	1936.33	70248.6	1665.53	644522	2629.7	714771	2488.14	SARS2_IFN_1pM
221296	127617	Ion_Channel	3	3	N11	TRPC1	7220	protein_coding	Assay	IFN_1pM	SARS2	7929	2888	36.4233	34510.8	879.773	240950	2207.47	275461	1856.47	60756.9	1475.47	661519	2207.54	722276	2119.1	SARS2_IFN_1pM
221296	127617	Ion_Channel	3	3	N12	CACNG3	10368	protein_coding	Assay	IFN_1pM	SARS2	6985	2645	37.8669	35680.3	920.343	289636	2395.48	325317	2037.33	61807.7	1555.31	764876	2395.51	826684	2302.51	SARS2_IFN_1pM
221296	127617	Ion_Channel	3	3	N13	MCOLN2	255231	protein_coding	Assay	IFN_1pM	SARS2	5878	2895	49.2514	42204.1	1025.18	396614	2314.28	438818	2064.59	63122.7	1507.96	805278	2314.32	868401	2227.73	SARS2_IFN_1pM
221296	127617	Ion_Channel	3	3	N14	NALCN	259232	protein_coding	Assay	IFN_1pM	SARS2	8941	3783	42.3107	37438.6	959.295	237764	2402.84	275203	1994.53	62451.5	1493.56	561939	2402.94	624390	2265	SARS2_IFN_1pM
221296	127617	Ion_Channel	3	3	N15	KCNG3	170850	protein_coding	Assay	IFN_1pM	SARS2	7928	3579	45.1438	39375.1	992.434	291658	2252.61	331033	1957.03	62459.9	1514.68	646055	2252.67	708515	2159.9	SARS2_IFN_1pM
221296	127617	Ion_Channel	3	3	N16	SLC4A11	83959	protein_coding	Assay	IFN_1pM	SARS2	8115	3640	44.8552	40774	952.75	234204	2288	274978	1894.33	63562.6	1440.53	522126	2288.08	585688	2150.75	SARS2_IFN_1pM
221296	127617	Ion_Channel	3	3	N17	CACNB3	784	protein_coding	Assay	IFN_1pM	SARS2	7913	3391	42.8535	37768	963.977	273751	2372.56	311519	2015.5	61147.8	1476.23	638798	2372.64	699945	2253.12	SARS2_IFN_1pM
221296	127617	Ion_Channel	3	3	N18	CHRNA4	1137	protein_coding	Assay	IFN_1pM	SARS2	6714	2208	32.8865	32294.8	872.484	264719	2560.76	297014	2115.63	60303	1597.12	804941	2560.82	865244	2457.48	SARS2_IFN_1pM
221296	127617	Ion_Channel	3	3	N19	DLG3	1741	protein_coding	Assay	IFN_1pM	SARS2	9291	2771	29.8246	32958.6	857.206	198938	2552.24	231897	1992.32	63372.3	1624.42	667021	2552.3	730394	2431.78	SARS2_IFN_1pM
221296	127617	Ion_Channel	3	3	N20	ADM2	79924	protein_coding	Assay	IFN_1pM	SARS2	6038	2018	33.4217	32132.7	883.515	307644	2488.19	339777	2123.46	60243.6	1570.85	920483	2488.26	980727	2402.08	SARS2_IFN_1pM
221296	127617	Ion_Channel	3	3	N21	KCNN4	3783	protein_coding	Assay	IFN_1pM	SARS2	5382	1518	28.2051	31644.9	882.144	315635	2540.59	347280	2169.01	64446.7	1692.27	1.11906e+06	2540.63	1183509	2473.11	SARS2_IFN_1pM
221296	127617	Ion_Channel	3	3	N22	BEST1	7439	protein_coding	Assay	IFN_1pM	SARS2	8498	2610	30.7131	34594.1	849.148	201077	2374.47	235671	1879.01	63854.7	1530.89	654685	2374.54	718540	2263.68	SARS2_IFN_1pM
221296	127617	NA	3	3	N23	TMEM41B	NA	NA	Control	IFN_1pM	SARS2	7298	579	7.93368	22447.4	604.564	82641	3109.35	105088	1649.53	76377	1910.99	1.04163e+06	3109.5	1.11801e+06	2981.75	SARS2_IFN_1pM
221296	127617	NA	3	3	N24	NA	NA	NA	Mock_virus	IFN_1pM	SARS2	6845	4	0.058437	16107.3	452.183	102.076	792.19	16209.4	453.409	20688	507.681	174678	792.19	195366	747.812	SARS2_IFN_1pM
221296	127617	NA	3	3	O01	NA	NA	NA	Mock_gRNA	IFN_1pM	SARS2	9877	2479	25.0987	33380.7	796.315	128241	2729.13	161621	1817.84	70737.7	1607.13	510936	2729.27	581674	2515.66	SARS2_IFN_1pM
221296	127617	NA	3	3	O02	ISG15	NA	NA	Control	IFN_1pM	SARS2	10331	1005	9.728	26380.6	663.256	63936.3	3423.6	90316.8	1545.21	92570	2133.44	657231	3423.79	749801	3185.89	SARS2_IFN_1pM
221296	127617	GCPR	3	3	O03	Empty	Empty	NA	Assay	IFN_1pM	SARS2	9423	3708	39.3505	38054	908.948	210403	2392.89	248457	1914.23	64354.8	1491.3	534678	2392.99	599033	2247.03	SARS2_IFN_1pM
221296	127617	Ion_Channel	3	3	O04	CLIC2	1193	protein_coding	Assay	IFN_1pM	SARS2	6837	1783	26.0787	33401.5	851.4	207686	2561.82	241087	2004.04	73369.5	1718.03	796372	2561.91	869741	2459.98	SARS2_IFN_1pM
221296	127617	GCPR	3	3	O05	Empty	Empty	NA	Assay	IFN_1pM	SARS2	10105	3041	30.094	34555.2	838.851	149389	2638.42	183944	1880.55	67318.2	1562.7	496397	2638.57	563715	2438.11	SARS2_IFN_1pM
221296	127617	Ion_Channel	3	3	O06	TPCN1	53373	protein_coding	Assay	IFN_1pM	SARS2	8805	3204	36.3884	35454.1	896.675	181296	2305.71	216750	1834.24	61622.7	1532.09	498217	2305.79	559840	2184.37	SARS2_IFN_1pM
221296	127617	GCPR	3	3	O07	Empty	Empty	NA	Assay	IFN_1pM	SARS2	10270	2543	24.7614	30167.9	770.865	119498	2462.85	149666	1707.44	63432.3	1607.11	482590	2462.97	546023	2319.47	SARS2_IFN_1pM
221296	127617	Ion_Channel	3	3	O08	LRRC8C	84230	protein_coding	Assay	IFN_1pM	SARS2	8064	3481	43.1672	37631.8	955.846	230095	2247.48	267727	1888.73	60563.6	1502.11	533024	2247.56	593587	2139.24	SARS2_IFN_1pM
221296	127617	GCPR	3	3	O09	Empty	Empty	NA	Assay	IFN_1pM	SARS2	11315	2853	25.2143	31850.3	806.312	104832	2632.95	136683	1723.25	69242.5	1619.07	415756	2633.12	484998	2416.99	SARS2_IFN_1pM
221296	127617	Ion_Channel	3	3	O10	VDAC1	7416	protein_coding	Assay	IFN_1pM	SARS2	2986	1710	57.2672	43055.3	1147.69	763616	2203.93	806671	2100.74	61574.6	1560.4	1333417	2203.96	1.39499e+06	2164.56	SARS2_IFN_1pM
221296	127617	GCPR	3	3	O11	Empty	Empty	NA	Assay	IFN_1pM	SARS2	8984	2874	31.9902	36460.7	878.206	164071	2465.89	200532	1855.86	70234	1592.96	512870	2466.02	583104	2313.31	SARS2_IFN_1pM
221296	127617	Ion_Channel	3	3	O12	LRRIQ4	344657	protein_coding	Assay	IFN_1pM	SARS2	7907	3787	47.8943	40191.9	995.02	296043	2265.9	336235	1965.77	61651.6	1456.2	618108	2265.98	679759	2157.18	SARS2_IFN_1pM
221296	127617	GCPR	3	3	O13	Empty	Empty	NA	Assay	IFN_1pM	SARS2	10030	3653	36.4207	36843.9	894.454	178709	2345.09	215553	1836.1	65557.6	1519.72	490669	2345.21	556227	2204.1	SARS2_IFN_1pM
221296	127617	Ion_Channel	3	3	O14	CNGA4	1262	protein_coding	Assay	IFN_1pM	SARS2	8095	3370	41.6306	38722.7	949.419	261910	2404.84	300632	2008.3	64417.1	1479.8	629120	2404.91	693537	2272.93	SARS2_IFN_1pM
221296	127617	GCPR	3	3	O15	Empty	Empty	NA	Assay	IFN_1pM	SARS2	11555	2301	19.9135	29649.5	750.239	107342	2525.63	136991	1670.19	68172.9	1672.16	539030	2525.76	607203	2388.85	SARS2_IFN_1pM
221296	127617	Ion_Channel	3	3	O16	TRPV3	162514	protein_coding	Assay	IFN_1pM	SARS2	10269	3813	37.1312	36749.6	922.955	197748	2361.56	234498	1897.94	64625.1	1559.73	532557	2361.67	597182	2237.19	SARS2_IFN_1pM
221296	127617	GCPR	3	3	O17	Empty	Empty	NA	Assay	IFN_1pM	SARS2	9025	3471	38.4598	35247.8	884.383	237113	2375.43	272361	1949.96	60517	1408.69	616513	2375.51	677030	2238.2	SARS2_IFN_1pM
221296	127617	Ion_Channel	3	3	O18	KCNJ1	3758	protein_coding	Assay	IFN_1pM	SARS2	10977	3634	33.1056	33892.1	873.204	167545	2401.68	201437	1855.28	62455.2	1536.68	506081	2401.8	568536	2261.91	SARS2_IFN_1pM
221296	127617	GCPR	3	3	O19	Empty	Empty	NA	Assay	IFN_1pM	SARS2	8929	3127	35.0207	33619.6	858.661	197700	2463.84	231320	1937.45	60295.2	1417	564515	2463.94	624810	2299.95	SARS2_IFN_1pM
221296	127617	Ion_Channel	3	3	O20	TRPC5	7224	protein_coding	Assay	IFN_1pM	SARS2	9329	2235	23.9576	30878.1	788.563	160846	2521.67	191724	1862.43	66861.4	1694.6	671370	2521.74	738232	2414.98	SARS2_IFN_1pM
221296	127617	GCPR	3	3	O21	Empty	Empty	NA	Assay	IFN_1pM	SARS2	11045	3074	27.8316	32274.7	822.674	150218	2643.73	182493	1899.94	66518.7	1574.97	539729	2643.88	606248	2460.64	SARS2_IFN_1pM
221296	127617	Ion_Channel	3	3	O22	CACNA1S	779	protein_coding	Assay	IFN_1pM	SARS2	7578	3162	41.726	36773.7	922.902	283925	2317.16	320699	1975.02	60178.2	1437.35	680443	2317.22	740622	2207.43	SARS2_IFN_1pM
221296	127617	NA	3	3	O23	ISG15	NA	NA	Control	IFN_1pM	SARS2	8849	1117	12.6229	26044.8	615.561	82501.9	2726.64	108547	1495.79	67874.4	1560.03	653583	2726.72	721458	2547.48	SARS2_IFN_1pM
221296	127617	NA	3	3	O24	NA	NA	NA	Mock_virus	IFN_1pM	SARS2	6213	10	0.160953	16481.9	441.957	7.65282	669.676	16489.6	442.027	90166.2	543.497	4754.7	669.676	94920.9	548.676	SARS2_IFN_1pM
221296	127617	NA	3	3	P01	NA	NA	NA	Mock_gRNA	IFN_1pM	SARS2	7788	2691	34.5532	37083.7	884.624	236051	2410.05	273135	1952.85	66994.9	1519.62	683145	2410.12	750140	2290.26	SARS2_IFN_1pM
221296	127617	NA	3	3	P02	ISG15	NA	NA	Control	IFN_1pM	SARS2	6756	697	10.3168	25750	644.532	88689.5	3033.25	114439	1653.98	78411.2	1892.73	859655	3033.37	938066	2887.9	SARS2_IFN_1pM
221296	127617	Ion_Channel	3	3	P03	NMUR2	56923	protein_coding	Assay	IFN_1pM	SARS2	6144	2114	34.4076	37273.3	924.952	257746	2499.63	295019	2057.16	70724.2	1637.83	749086	2499.72	819810	2391.16	SARS2_IFN_1pM
221296	127617	Ion_Channel	3	3	P04	CLIC1	1192	protein_coding	Assay	IFN_1pM	SARS2	4728	2356	49.8308	45042.8	1133.97	435716	2511.35	480758	2254.75	70402.3	1687.86	874384	2511.39	944786	2423.29	SARS2_IFN_1pM
221296	127617	Ion_Channel	3	3	P05	AQP8	343	protein_coding	Assay	IFN_1pM	SARS2	5796	1460	25.1898	32644.4	806.96	229957	2422.49	262602	1939.75	69056.8	1635.86	912891	2422.55	981948	2343.3	SARS2_IFN_1pM
221296	127617	Ion_Channel	3	3	P06	TRPM3	80036	protein_coding	Assay	IFN_1pM	SARS2	5187	2443	47.0985	40352.2	1043.33	449010	2201.32	489362	2016.75	64290.2	1546.94	953334	2201.36	1.01762e+06	2144.06	SARS2_IFN_1pM
221296	127617	Ion_Channel	3	3	P07	HCN4	10021	protein_coding	Assay	IFN_1pM	SARS2	5561	1711	30.7678	33552.1	838.18	272333	2418.98	305886	2004.34	65105.4	1522.88	885114	2419.04	950220	2325.29	SARS2_IFN_1pM
221296	127617	Ion_Channel	3	3	P08	KCNK17	89822	protein_coding	Assay	IFN_1pM	SARS2	7475	2607	34.8763	37279.7	904.833	237449	2352.48	274729	1932.85	66560.9	1620.95	680824	2352.55	747385	2261.64	SARS2_IFN_1pM
221296	127617	Ion_Channel	3	3	P09	GABRR2	2570	protein_coding	Assay	IFN_1pM	SARS2	5541	2190	39.5236	37961.5	958.059	336024	2239.58	373986	1971.85	65679.1	1601.52	850177	2239.64	915856	2177.42	SARS2_IFN_1pM
221296	127617	Ion_Channel	3	3	P10	CLIC5	53405	protein_coding	Assay	IFN_1pM	SARS2	6553	2032	31.0087	31848.1	828.913	231592	2364.18	263440	1931.66	60133.1	1526.12	746853	2364.24	806986	2271.29	SARS2_IFN_1pM
221296	127617	Ion_Channel	3	3	P11	AQP4	361	protein_coding	Assay	IFN_1pM	SARS2	6073	2471	40.6883	38228	969.748	330341	2475.58	368569	2132.18	64721.3	1558.59	811874	2475.64	876596	2372.57	SARS2_IFN_1pM
221296	127617	Ion_Channel	3	3	P12	DLG1	1739	protein_coding	Assay	IFN_1pM	SARS2	6345	3382	53.3018	43382.9	1068.62	367048	2145.76	410431	1939.16	63815.6	1492.57	688613	2145.82	752429	2069.02	SARS2_IFN_1pM
221296	127617	Ion_Channel	3	3	P13	TRPM1	4308	protein_coding	Assay	IFN_1pM	SARS2	5734	2473	43.1287	39942.2	987.346	349432	2407.48	389374	2097.94	64971.1	1539.26	810199	2407.53	875170	2310.77	SARS2_IFN_1pM
221296	127617	Ion_Channel	3	3	P14	FXYD5	53827	protein_coding	Assay	IFN_1pM	SARS2	5895	2226	37.7608	34915.8	915.921	328500	2452.56	363415	2112.11	62561.4	1528.28	869936	2452.65	932498	2357.01	SARS2_IFN_1pM
221296	127617	Ion_Channel	3	3	P15	ANO3	63982	protein_coding	Assay	IFN_1pM	SARS2	4616	1460	31.6291	33525.1	881.949	358794	2442.02	392319	2121.36	65397.1	1687.22	1.13437e+06	2442.05	1.19977e+06	2383.91	SARS2_IFN_1pM
221296	127617	Ion_Channel	3	3	P16	CLCN6	1185	protein_coding	Assay	IFN_1pM	SARS2	3557	1830	51.4478	37949.8	1067.62	563998	2223.43	601947	2081.37	56915.9	1547.61	1.09624e+06	2223.46	1.15316e+06	2176.55	SARS2_IFN_1pM
221296	127617	Ion_Channel	3	3	P17	GRIA3	2892	protein_coding	Assay	IFN_1pM	SARS2	4700	1147	24.4043	29569	768.204	329282	2257.88	358851	1946.81	63417.5	1577.19	1.34927e+06	2257.92	1412689	2215	SARS2_IFN_1pM
221296	127617	Ion_Channel	3	3	P18	KCNJ13	3769	protein_coding	Assay	IFN_1pM	SARS2	4375	2012	45.9886	39332.3	1024.77	522750	2294.81	562082	2111.68	62112.9	1563.21	1.13669e+06	2294.85	1.1988e+06	2240.52	SARS2_IFN_1pM
221296	127617	Ion_Channel	3	3	P19	BEST2	54831	protein_coding	Assay	IFN_1pM	SARS2	7106	1496	21.0526	30900.5	757.015	182879	2662.25	213779	1952.1	71753.9	1653.48	868667	2662.32	940421	2543.89	SARS2_IFN_1pM
221296	127617	Ion_Channel	3	3	P20	TMCO1	54499	protein_coding	Assay	IFN_1pM	SARS2	5252	1120	21.3252	27421.3	754.6	320021	2431.11	347442	2068.42	61687	1646.36	1.50066e+06	2431.16	1.56235e+06	2386.25	SARS2_IFN_1pM
221296	127617	Ion_Channel	3	3	P21	SCN4A	6329	protein_coding	Assay	IFN_1pM	SARS2	5315	2565	48.2596	40970.4	1009.43	393626	2390.17	434596	2117.16	63339.2	1457.73	815635	2390.21	878975	2284.89	SARS2_IFN_1pM
221296	127617	Ion_Channel	3	3	P22	CLIC4	25932	protein_coding	Assay	IFN_1pM	SARS2	5726	2324	40.5868	35527.7	964.648	373167	2350.13	408695	2089.28	59249.5	1552.52	919423	2350.17	978673	2279.28	SARS2_IFN_1pM
221296	127617	NA	3	3	P23	ISG15	NA	NA	Control	IFN_1pM	SARS2	6140	554	9.0228	23353.3	598.88	118009	3014.79	141362	1809.13	73345.7	1808.91	1307889	3014.86	1.38123e+06	2911.78	SARS2_IFN_1pM
221296	127617	NA	3	3	P24	NA	NA	NA	Mock_virus	IFN_1pM	SARS2	5717	6	0.10495	16685.6	440.936	40.1259	3277.14	16725.7	441.854	30380	492.649	38233.3	3277.14	68613.3	935.636	SARS2_IFN_1pM
221297	127618	NA	3	4	A01	NA	NA	NA	Mock_gRNA	IFN_1pM	SARS2	7357	2891	39.2959	39512.1	990.329	204163	2610.34	243675	2063.1	68966.7	1601.02	519548	2610.42	588514	2430.82	SARS2_IFN_1pM
221297	127618	NA	3	4	A02	OR1A1	NA	NA	Control	IFN_1pM	SARS2	10292	3555	34.5414	39079.9	924.011	169505	2667.5	208585	1970.79	71533.9	1640.77	490721	2667.62	562255	2470.88	SARS2_IFN_1pM
221297	127618	GCPR	3	4	A03	F2RL3	9002	protein_coding	Assay	IFN_1pM	SARS2	7812	3896	49.872	45126	1057.94	252629	2496.56	297755	2069.96	68402.4	1516.2	506545	2496.67	574947	2318.31	SARS2_IFN_1pM
221297	127618	Ion_Channel	3	4	A04	P2RX5	5026	protein_coding	Assay	IFN_1pM	SARS2	9615	4465	46.4379	43914	986.969	217999	2365.5	261913	1916.65	68447.9	1464.11	469436	2365.58	537884	2193.7	SARS2_IFN_1pM
221297	127618	GCPR	3	4	A05	GLP2R	9340	protein_coding	Assay	IFN_1pM	SARS2	8311	3892	46.8295	42394.7	1019.1	269390	2505.64	311785	2090.92	66127.7	1512.2	575249	2505.73	641377	2346.76	SARS2_IFN_1pM
221297	127618	Ion_Channel	3	4	A06	ANO5	203859	protein_coding	Assay	IFN_1pM	SARS2	6874	2460	35.787	35578.7	901.023	267872	2524.44	303450	2084.16	62962.6	1559.53	748508	2524.51	811471	2408.86	SARS2_IFN_1pM
221297	127618	GCPR	3	4	A07	LPAR6	10161	protein_coding	Assay	IFN_1pM	SARS2	7276	3301	45.3683	38854.6	972.948	304755	2410.43	343610	2065.37	61257.1	1449.09	671726	2410.51	732983	2283.87	SARS2_IFN_1pM
221297	127618	Ion_Channel	3	4	A08	AQP5	362	protein_coding	Assay	IFN_1pM	SARS2	7945	3438	43.2725	43996.5	941.834	198931	2590.79	242927	1967.06	71428.4	1453.53	459709	2590.92	531137	2344.23	SARS2_IFN_1pM
221297	127618	GCPR	3	4	A09	ADGRB1	575	protein_coding	Assay	IFN_1pM	SARS2	8816	3437	38.9859	36880.7	903.799	221314	2421.24	258195	1952.89	62473.8	1451.63	567667	2421.35	630140	2270.94	SARS2_IFN_1pM
221297	127618	Ion_Channel	3	4	A10	KCNA2	3737	protein_coding	Assay	IFN_1pM	SARS2	7286	2930	40.2141	37407.6	891.683	263705	2420.94	301113	1995.73	62503.8	1404.98	655744	2421.02	718248	2277.68	SARS2_IFN_1pM
221297	127618	GCPR	3	4	A11	FSHR	2492	protein_coding	Assay	IFN_1pM	SARS2	7922	3775	47.6521	38849.9	981.743	306043	2409.07	344893	2070.06	60209.5	1422.06	642237	2409.14	702446	2273.86	SARS2_IFN_1pM
221297	127618	Ion_Channel	3	4	A12	SCN5A	6331	protein_coding	Assay	IFN_1pM	SARS2	8785	3571	40.6488	35364.5	886.253	226410	2346.09	261774	1919.05	57966.7	1375.13	556980	2346.19	614946	2199.77	SARS2_IFN_1pM
221297	127618	GCPR	3	4	A13	OPRM1	4988	protein_coding	Assay	IFN_1pM	SARS2	8498	2405	28.3008	32548.1	785.397	192845	2632.13	225393	1964.94	62783	1478.5	681406	2632.21	744189	2469.63	SARS2_IFN_1pM
221297	127618	Ion_Channel	3	4	A14	TRPV1	7442	protein_coding	Assay	IFN_1pM	SARS2	8000	2228	27.85	31653.4	842.701	209145	2626.29	240799	2054.65	65801.8	1644.38	750962	2626.37	816764	2505.82	SARS2_IFN_1pM
221297	127618	GCPR	3	4	A15	MC5R	4161	protein_coding	Assay	IFN_1pM	SARS2	9871	3999	40.5126	35950.7	911.486	217709	2300.52	253660	1891.9	59025.7	1437	537377	2300.6	596403	2171.44	SARS2_IFN_1pM
221297	127618	Ion_Channel	3	4	A16	KCNT1	57582	protein_coding	Assay	IFN_1pM	SARS2	8537	4097	47.9911	39080.1	907.762	252133	2210.52	291213	1853.54	58448.2	1309.12	525364	2210.61	583812	2068.04	SARS2_IFN_1pM
221297	127618	GCPR	3	4	A17	NPFFR2	10886	protein_coding	Assay	IFN_1pM	SARS2	7580	2726	35.9631	33899.3	871.052	225639	2530.62	259538	2026.36	59578.4	1472.97	627410	2530.71	686988	2382.34	SARS2_IFN_1pM
221297	127618	Ion_Channel	3	4	A18	GAS6	2621	protein_coding	Assay	IFN_1pM	SARS2	8260	2028	24.5521	32267.3	768.352	207054	2642.54	239321	1988.55	68328.7	1531.05	843314	2642.64	911643	2506.26	SARS2_IFN_1pM
221297	127618	GCPR	3	4	A19	ACKR1	2532	protein_coding	Assay	IFN_1pM	SARS2	7009	2364	33.7281	33712.9	892.931	265417	2534.45	299129	2099.46	62198.2	1577.75	786922	2534.52	849121	2426.73	SARS2_IFN_1pM
221297	127618	Ion_Channel	3	4	A20	GJB7	375519	protein_coding	Assay	IFN_1pM	SARS2	6889	2816	40.8768	40159.9	968.29	282427	2446.36	322587	2055.7	68286.5	1558.75	690913	2446.45	759199	2327.24	SARS2_IFN_1pM
221297	127618	GCPR	3	4	A21	FZD3	7976	protein_coding	Assay	IFN_1pM	SARS2	5852	2192	37.4573	33692.1	911.612	370365	2643.98	404057	2282.33	58900.5	1534.38	988755	2644.07	1.04766e+06	2540.76	SARS2_IFN_1pM
221297	127618	Ion_Channel	3	4	A22	CHRNA7	1139	protein_coding	Assay	IFN_1pM	SARS2	8226	3769	45.8181	42108.8	958.428	283508	2327.18	325617	1964.39	65355.6	1440.15	618760	2327.26	684115	2197.92	SARS2_IFN_1pM
221297	127618	NA	3	4	A23	OR1A1	NA	NA	Control	IFN_1pM	SARS2	8385	4250	50.6857	40774.5	1003.55	275706	2317.83	316480	1983.2	61564	1405.96	543944	2317.9	605508	2174.49	SARS2_IFN_1pM
221297	127618	NA	3	4	A24	NA	NA	NA	Mock_virus	IFN_1pM	SARS2	7727	7	0.090591	17628.1	441.083	41.772	1140.54	17669.9	441.723	36932.7	678.554	46110.3	1140.54	83043	875.453	SARS2_IFN_1pM
221297	127618	NA	3	4	B01	NA	NA	NA	Mock_gRNA	IFN_1pM	SARS2	8005	1871	23.3729	33926.8	848.41	168355	2773.09	202281	2008.78	78150.7	1839.01	720285	2773.25	798436	2641.89	SARS2_IFN_1pM
221297	127618	NA	3	4	B02	OR1A1	NA	NA	Control	IFN_1pM	SARS2	9213	2932	31.8246	40556	921.804	162082	2687.15	202637	1942.58	80455.3	1698.49	509288	2687.28	589743	2489.56	SARS2_IFN_1pM
221297	127618	Ion_Channel	3	4	B03	ANO7	50636	protein_coding	Assay	IFN_1pM	SARS2	8662	4014	46.3403	42743.6	992.96	251990	2217.59	294733	1881.13	66285	1495.32	543771	2217.67	610056	2107.07	SARS2_IFN_1pM
221297	127618	Ion_Channel	3	4	B04	CATSPER2	117155	protein_coding	Assay	IFN_1pM	SARS2	7126	2903	40.7381	38106.4	940.771	279357	2396.06	317464	2020.83	64124.1	1518.69	685733	2396.11	749857	2283.3	SARS2_IFN_1pM
221297	127618	Ion_Channel	3	4	B05	KCNJ18	100134444	protein_coding	Assay	IFN_1pM	SARS2	7004	3148	44.9457	44405.5	1051.39	297483	2519.59	341889	2132.76	73614.6	1606.7	661864	2519.66	735479	2384.07	SARS2_IFN_1pM
221297	127618	Ion_Channel	3	4	B06	CHRNA1	1134	protein_coding	Assay	IFN_1pM	SARS2	5427	1970	36.3	40433	938.552	360776	2345.09	401209	2037.39	71592.1	1624.32	993866	2345.13	1.06546e+06	2277.23	SARS2_IFN_1pM
221297	127618	Ion_Channel	3	4	B07	GJA10	84694	protein_coding	Assay	IFN_1pM	SARS2	6612	3039	45.9619	40978.8	1024.33	316498	2469.42	357477	2125.65	65582.6	1566.42	688604	2469.48	754187	2351.59	SARS2_IFN_1pM
221297	127618	Ion_Channel	3	4	B08	HCN1	348980	protein_coding	Assay	IFN_1pM	SARS2	3874	1635	42.2044	44310.5	1065.3	425027	2545.06	469338	2250	77181.6	1793.85	1.00706e+06	2545.1	1.08424e+06	2471.42	SARS2_IFN_1pM
221297	127618	Ion_Channel	3	4	B09	CACNG1	786	protein_coding	Assay	IFN_1pM	SARS2	6397	2358	36.861	38180.4	911.956	286785	2591.56	324966	2130.54	67444.2	1547.33	778011	2591.63	845455	2459.23	SARS2_IFN_1pM
221297	127618	Ion_Channel	3	4	B10	GJD3	125111	protein_coding	Assay	IFN_1pM	SARS2	7410	4574	61.7274	43959.5	1068.49	342885	2055.73	386844	1860.39	58718.8	1345.21	555474	2055.79	614193	1956.96	SARS2_IFN_1pM
221297	127618	Ion_Channel	3	4	B11	SLC24A3	57419	protein_coding	Assay	IFN_1pM	SARS2	8976	4092	45.5882	39240.7	957.579	221282	2304.53	260523	1901.63	60971.9	1425.62	485384	2304.63	546356	2156.26	SARS2_IFN_1pM
221297	127618	Ion_Channel	3	4	B12	GRIK1	2897	protein_coding	Assay	IFN_1pM	SARS2	6228	3307	53.0989	40829.9	1046.75	399677	2106.8	440507	1926.01	59153	1463.36	752693	2106.86	811846	2041.45	SARS2_IFN_1pM
221297	127618	Ion_Channel	3	4	B13	KCND1	3750	protein_coding	Assay	IFN_1pM	SARS2	5490	1703	31.02	34094	874.552	288099	2815.74	322193	2280.18	67515.5	1637.85	928739	2815.85	996254	2684.98	SARS2_IFN_1pM
221297	127618	Ion_Channel	3	4	B14	TMEM175	84286	protein_coding	Assay	IFN_1pM	SARS2	5639	2110	37.418	35527.8	874.745	351674	2168.95	387202	1909.7	60536.1	1472.49	939845	2169	1.00038e+06	2108.64	SARS2_IFN_1pM
221297	127618	Ion_Channel	3	4	B15	GRIN2B	2904	protein_coding	Assay	IFN_1pM	SARS2	5675	3027	53.3392	41130.9	999.302	444184	2137.64	485315	1949.44	59542.2	1380.28	832745	2137.69	892288	2062.18	SARS2_IFN_1pM
221297	127618	Ion_Channel	3	4	B16	PANX3	116337	protein_coding	Assay	IFN_1pM	SARS2	5666	2365	41.7402	38770.7	945.147	324111	2531.54	362881	2146.59	64353.7	1520.29	776483	2531.64	840837	2408.99	SARS2_IFN_1pM
221297	127618	Ion_Channel	3	4	B17	GPM6A	2823	protein_coding	Assay	IFN_1pM	SARS2	6874	3556	51.7312	40676.7	1017.43	347879	2196.65	388556	1958.96	60020.6	1435.96	672466	2196.72	732487	2105.32	SARS2_IFN_1pM
221297	127618	Ion_Channel	3	4	B18	AQP3	360	protein_coding	Assay	IFN_1pM	SARS2	8669	3290	37.9513	39902.5	904.009	191520	2456.03	231422	1895.06	69490	1474.78	504639	2456.12	574129	2273.05	SARS2_IFN_1pM
221297	127618	Ion_Channel	3	4	B19	DENND5A	23258	protein_coding	Assay	IFN_1pM	SARS2	5277	1963	37.1992	37719.2	913.013	348453	2394.04	386172	2066.61	66875	1554.88	936715	2394.09	1.00359e+06	2310.98	SARS2_IFN_1pM
221297	127618	Ion_Channel	3	4	B20	CACNA2D1	781	protein_coding	Assay	IFN_1pM	SARS2	8793	2666	30.3196	36325.2	844.659	205505	2595.51	241830	1979.25	70197.9	1540.42	677786	2595.63	747984	2438.84	SARS2_IFN_1pM
221297	127618	Ion_Channel	3	4	B21	TMEM150C	441027	protein_coding	Assay	IFN_1pM	SARS2	7684	2654	34.5393	34421.1	874.512	258534	2551	292955	2082.03	61793.2	1514.53	748511	2551.08	810304	2424.54	SARS2_IFN_1pM
221297	127618	Ion_Channel	3	4	B22	RARRES2	5919	protein_coding	Assay	IFN_1pM	SARS2	9375	3676	39.2107	40263.1	903.957	210512	2361.58	250775	1875.92	67578.8	1457.33	536866	2361.68	604444	2208.46	SARS2_IFN_1pM
221297	127618	NA	3	4	B23	OR1A1	NA	NA	Control	IFN_1pM	SARS2	7560	4081	53.9815	42791.1	1028.28	324566	2260.47	367357	1983.59	60824.2	1409.89	601247	2260.53	662071	2141.81	SARS2_IFN_1pM
221297	127618	NA	3	4	B24	NA	NA	NA	Mock_virus	IFN_1pM	SARS2	10765	6	0.055736	19461.2	453.913	24.1426	651.366	19485.4	454.083	22423.8	531.791	43315.8	651.366	65739.7	604.966	SARS2_IFN_1pM
221297	127618	NA	3	4	C01	NA	NA	NA	Mock_gRNA	IFN_1pM	SARS2	6800	2755	40.5147	36936.4	937.206	279540	2603.8	316477	2156.28	61777.6	1481.03	689962	2603.91	751740	2451.19	SARS2_IFN_1pM
221297	127618	NA	3	4	C02	VCP	NA	NA	Control	IFN_1pM	SARS2	1580	366	23.1646	34189.7	908.215	444122	2912.91	478312	2515.95	87070.8	2163.32	1.91724e+06	2912.93	2.00431e+06	2869.74	SARS2_IFN_1pM
221297	127618	GCPR	3	4	C03	LPAR1	1902	protein_coding	Assay	IFN_1pM	SARS2	7488	3193	42.6416	42076.5	1008.48	271903	2539.7	313980	2110.31	68926.2	1611.2	637639	2539.8	706565	2404.61	SARS2_IFN_1pM
221297	127618	Ion_Channel	3	4	C04	RASA3	22821	protein_coding	Assay	IFN_1pM	SARS2	10617	4036	38.0145	39044.4	967.012	161440	2538.45	200484	1928.21	68696.8	1624.36	424671	2538.59	493368	2354.11	SARS2_IFN_1pM
221297	127618	GCPR	3	4	C05	SMO	6608	protein_coding	Assay	IFN_1pM	SARS2	7256	2481	34.1924	38415.1	941.966	260566	2424.11	298982	2016.45	71219.1	1656.13	762049	2424.19	833268	2331.77	SARS2_IFN_1pM
221297	127618	Ion_Channel	3	4	C06	KCNV1	27012	protein_coding	Assay	IFN_1pM	SARS2	7265	2237	30.7915	34448.1	845.577	239731	2704.92	274179	2119.39	67008.6	1530.64	778554	2705.01	845562	2549.97	SARS2_IFN_1pM
221297	127618	GCPR	3	4	C07	GPR143	4935	protein_coding	Assay	IFN_1pM	SARS2	7216	2768	38.3592	37814.6	911.722	270239	2555.69	308054	2092.53	64772.6	1474.21	704487	2555.78	769260	2407.08	SARS2_IFN_1pM
221297	127618	Ion_Channel	3	4	C08	GJA1	2697	protein_coding	Assay	IFN_1pM	SARS2	8290	3684	44.4391	41798.3	971.235	237450	2377.24	279248	1953.87	66755.4	1477.08	534318	2377.33	601074	2226.61	SARS2_IFN_1pM
221297	127618	GCPR	3	4	C09	VN1R4	317703	protein_coding	Assay	IFN_1pM	SARS2	7590	2331	30.7115	34975.9	881.368	236275	2517.78	271251	2031.44	68439.4	1612.8	769328	2517.87	837767	2407.5	SARS2_IFN_1pM
221297	127618	Ion_Channel	3	4	C10	KCNK12	56660	protein_coding	Assay	IFN_1pM	SARS2	6063	3116	51.3937	40514.1	993.813	400719	2244.48	441233	2011.99	59214.7	1390.54	779697	2244.52	838912	2151.27	SARS2_IFN_1pM
221297	127618	GCPR	3	4	C11	ADGRL4	64123	protein_coding	Assay	IFN_1pM	SARS2	7629	3488	45.7203	37864.6	977.854	269858	2338.49	307723	1996.64	59480.2	1457.05	590230	2338.58	649710	2215.85	SARS2_IFN_1pM
221297	127618	Ion_Channel	3	4	C12	KCNT2	343450	protein_coding	Assay	IFN_1pM	SARS2	8622	2837	32.9042	31242.5	835.493	231155	2093.44	262397	1775.2	56050.9	1444.74	702498	2093.5	758549	2026.27	SARS2_IFN_1pM
221297	127618	GCPR	3	4	C13	HTR1A	3350	protein_coding	Assay	IFN_1pM	SARS2	5771	2415	41.8472	36477	950.164	377638	2356.18	414115	2084.48	59103.9	1536.02	902414	2356.23	961518	2281.35	SARS2_IFN_1pM
221297	127618	Ion_Channel	3	4	C14	TRPC7	57113	protein_coding	Assay	IFN_1pM	SARS2	5250	3377	64.3238	42706.1	1132.76	473755	2137.93	516461	1991.78	56696	1405.27	736508	2137.98	793204	2061.16	SARS2_IFN_1pM
221297	127618	GCPR	3	4	C15	PRLHR	2834	protein_coding	Assay	IFN_1pM	SARS2	8937	3334	37.3056	34712.2	908.691	223128	2322.01	257840	1919.98	59566.3	1493.57	598100	2322.08	657667	2210.99	SARS2_IFN_1pM
221297	127618	Ion_Channel	3	4	C16	GABRG2	2566	protein_coding	Assay	IFN_1pM	SARS2	7021	2076	29.5684	33954.1	847.102	237910	2403.2	271864	1954.73	67638.8	1641.61	804602	2403.25	872241	2319.79	SARS2_IFN_1pM
221297	127618	GCPR	3	4	C17	BRS3	680	protein_coding	Assay	IFN_1pM	SARS2	8614	3613	41.9433	36791.3	919.227	253988	2228.41	290779	1888.16	58729.2	1414.49	605540	2228.48	664269	2120.59	SARS2_IFN_1pM
221297	127618	Ion_Channel	3	4	C18	KCNB2	9312	protein_coding	Assay	IFN_1pM	SARS2	5479	2684	48.987	40699.6	1041.27	416992	2335.24	457692	2102.86	63031.2	1519.87	851222	2335.29	914253	2251.99	SARS2_IFN_1pM
221297	127618	GCPR	3	4	C19	GPR55	9290	protein_coding	Assay	IFN_1pM	SARS2	6545	3801	58.0749	45720.5	1102.61	387906	2310.01	433627	2070.91	63696.8	1464.59	667932	2310.08	731629	2199.53	SARS2_IFN_1pM
221297	127618	Ion_Channel	3	4	C20	FXYD4	53828	protein_coding	Assay	IFN_1pM	SARS2	6598	3235	49.03	41667.5	994.866	350628	2303.22	392296	2020.93	62566.8	1428.27	715120	2303.29	777687	2195.1	SARS2_IFN_1pM
221297	127618	GCPR	3	4	C21	GPR20	2843	protein_coding	Assay	IFN_1pM	SARS2	4646	2465	53.0564	37422.5	1033	558731	2167.65	596154	2027.83	54139.8	1450.8	1.05308e+06	2167.69	1.10722e+06	2116.55	SARS2_IFN_1pM
221297	127618	Ion_Channel	3	4	C22	PKD1L1	168507	protein_coding	Assay	IFN_1pM	SARS2	7218	2544	35.2452	35787.7	879.192	254096	2320.16	289884	1929.7	64614.9	1510.11	720933	2320.2	785548	2222.15	SARS2_IFN_1pM
221297	127618	NA	3	4	C23	VCP	NA	NA	Control	IFN_1pM	SARS2	1891	513	27.1285	34186.6	994.673	503257	3145.45	537444	2765.13	81064.4	2066.08	1.85508e+06	3145.48	1.93614e+06	3078.15	SARS2_IFN_1pM
221297	127618	NA	3	4	C24	NA	NA	NA	Mock_virus	IFN_1pM	SARS2	8654	6	0.069332	17683.7	455.755	212.211	1470.36	17895.9	459.515	24298	534.022	306079	1470.36	330377	1302.41	SARS2_IFN_1pM
221297	127618	NA	3	4	D01	NA	NA	NA	Mock_gRNA	IFN_1pM	SARS2	9027	4408	48.8313	43153.4	1066.26	232506	2400.94	275659	2007.55	66828.3	1549.89	476135	2401.02	542963	2249.01	SARS2_IFN_1pM
221297	127618	NA	3	4	D02	VCP	NA	NA	Control	IFN_1pM	SARS2	2113	587	27.7804	36660.5	930.538	325803	3035.64	362464	2470.39	83845.2	1819.62	1.17277e+06	3035.72	1.25662e+06	2906.13	SARS2_IFN_1pM
221297	127618	Ion_Channel	3	4	D03	GLRA4	441509	NA	Assay	IFN_1pM	SARS2	12916	4151	32.1384	35590.8	895.591	131708	2551.87	167299	1831.35	68694.8	1599.6	409805	2552.02	478500	2351.05	SARS2_IFN_1pM
221297	127618	Ion_Channel	3	4	D04	TMEM38B	55151	protein_coding	Assay	IFN_1pM	SARS2	11810	2355	19.9407	30709.5	772.731	105420	2735.4	136129	1738.99	74535.9	1754.06	528655	2735.57	603191	2558.65	SARS2_IFN_1pM
221297	127618	Ion_Channel	3	4	D05	HTR3E	285242	protein_coding	Assay	IFN_1pM	SARS2	5814	3229	55.5384	49898	1139.96	402838	2330.12	452736	2089.67	72471.7	1563.83	725326	2330.17	797798	2230.87	SARS2_IFN_1pM
221297	127618	Ion_Channel	3	4	D06	SCNN1G	6340	protein_coding	Assay	IFN_1pM	SARS2	6340	3175	50.0789	46241.7	1045.16	316379	2462.28	362621	2099.31	70829.8	1499.1	631756	2462.35	702586	2312.55	SARS2_IFN_1pM
221297	127618	Ion_Channel	3	4	D07	HTR3C	170572	protein_coding	Assay	IFN_1pM	SARS2	7016	3109	44.313	43713	1038.73	289492	2435.67	333205	2070.39	71170.7	1614.4	653281	2435.74	724452	2319.8	SARS2_IFN_1pM
221297	127618	Ion_Channel	3	4	D08	GJB1	2705	protein_coding	Assay	IFN_1pM	SARS2	8257	3784	45.8278	41474.9	977.392	269310	2335.07	310785	1969.9	64628.7	1472.4	587648	2335.15	652277	2207.02	SARS2_IFN_1pM
221297	127618	Ion_Channel	3	4	D09	AQP6	363	protein_coding	Assay	IFN_1pM	SARS2	5534	2983	53.9031	43837.4	1068.19	444647	2160.11	488484	1978.6	63906.8	1475.54	824891	2160.15	888798	2090.41	SARS2_IFN_1pM
221297	127618	Ion_Channel	3	4	D10	GABRB1	2560	protein_coding	Assay	IFN_1pM	SARS2	5364	2330	43.4377	39553.6	953.129	370156	2357.19	409709	2063.7	64307.7	1472.47	852146	2357.24	916454	2261.87	SARS2_IFN_1pM
221297	127618	Ion_Channel	3	4	D11	KCNIP3	30818	protein_coding	Assay	IFN_1pM	SARS2	4285	2614	61.0035	44621.4	1129.82	607614	2153.6	652236	2027.88	60709.1	1487.07	996026	2153.63	1.05673e+06	2099.56	SARS2_IFN_1pM
221297	127618	Ion_Channel	3	4	D12	GJC1	10052	protein_coding	Assay	IFN_1pM	SARS2	6309	3024	47.9315	58277.4	1379.28	370569	2306.64	428846	2113.53	98887.8	2243.45	773112	2306.7	872000	2299.35	SARS2_IFN_1pM
221297	127618	Ion_Channel	3	4	D13	ANO2	57101	protein_coding	Assay	IFN_1pM	SARS2	4848	2388	49.2574	38849.9	1029.37	495732	2212.87	534582	2042.24	58972.8	1515.2	1.0064e+06	2212.91	1.06538e+06	2157.91	SARS2_IFN_1pM
221297	127618	Ion_Channel	3	4	D14	SLC40A1	30061	protein_coding	Assay	IFN_1pM	SARS2	8900	4513	50.7079	40701.1	974.764	246818	2147.73	287519	1835.13	60050.1	1374.6	486737	2147.8	546787	2022.84	SARS2_IFN_1pM
221297	127618	Ion_Channel	3	4	D15	ASIC4	55515	protein_coding	Assay	IFN_1pM	SARS2	7161	3007	41.9913	38882.3	956.885	283867	2450.87	322749	2062.86	64848	1500.4	676004	2450.96	740852	2322.19	SARS2_IFN_1pM
221297	127618	Ion_Channel	3	4	D16	SLC24A2	25769	protein_coding	Assay	IFN_1pM	SARS2	6199	2841	45.83	40864.1	977.77	340906	2258.46	381770	1980.76	63412.1	1487.2	743842	2258.51	807254	2170.1	SARS2_IFN_1pM
221297	127618	Ion_Channel	3	4	D17	P2RX1	5023	protein_coding	Assay	IFN_1pM	SARS2	6131	3416	55.7169	42568.1	1075.61	371591	2170.65	414159	1965.03	60834.9	1450.53	666921	2170.69	727756	2084.19	SARS2_IFN_1pM
221297	127618	Ion_Channel	3	4	D18	GRIA1	2890	protein_coding	Assay	IFN_1pM	SARS2	6479	3373	52.0605	42346.3	1060.64	351021	2200.22	393367	1972.12	62514.6	1494.73	674248	2200.28	736763	2115.55	SARS2_IFN_1pM
221297	127618	Ion_Channel	3	4	D19	CNGB3	54714	protein_coding	Assay	IFN_1pM	SARS2	6269	2887	46.052	39835.4	970.737	354354	2341.63	394190	2049.18	62826.4	1439.61	769456	2341.7	832283	2235.94	SARS2_IFN_1pM
221297	127618	Ion_Channel	3	4	D20	HCN3	57657	protein_coding	Assay	IFN_1pM	SARS2	6089	3840	63.0645	47986.2	1085.37	391194	2096.88	439180	1903.09	63317.9	1350.17	620298	2096.94	683616	1994.75	SARS2_IFN_1pM
221297	127618	Ion_Channel	3	4	D21	GRIA2	2891	protein_coding	Assay	IFN_1pM	SARS2	7412	3332	44.9541	39675.5	1022.08	304114	2423.31	343790	2092.28	64749.8	1586.15	676489	2423.41	741239	2316.59	SARS2_IFN_1pM
221297	127618	Ion_Channel	3	4	D22	GJD2	57369	protein_coding	Assay	IFN_1pM	SARS2	677	276	40.7681	55527.2	1399.29	785001	4077.47	840528	3619.79	106834	2736.54	1.92552e+06	4077.55	2.03235e+06	3975.15	SARS2_IFN_1pM
221297	127618	NA	3	4	D23	VCP	NA	NA	Control	IFN_1pM	SARS2	1733	294	16.9648	28560.4	817.737	449442	3110.77	478003	2664.37	85580	2199.54	2.64926e+06	3110.78	2.73484e+06	3070.97	SARS2_IFN_1pM
221297	127618	NA	3	4	D24	NA	NA	NA	Mock_virus	IFN_1pM	SARS2	9750	4	0.041026	18677.4	449.266	42.8186	742.849	18720.2	449.672	100537	2408.07	104370	742.849	204907	1124.32	SARS2_IFN_1pM
221297	127618	NA	3	4	E01	NA	NA	NA	Mock_gRNA	IFN_1pM	SARS2	9129	2102	23.0255	32554.9	811.669	148977	2459.06	181532	1802.85	71707.2	1707.95	646998	2459.15	718706	2355.78	SARS2_IFN_1pM
221297	127618	NA	3	4	E02	IFNAR1	NA	NA	Control	IFN_1pM	SARS2	8311	5103	61.4006	46412.3	1136.77	330644	2062.2	377056	1874.38	62073.2	1454.06	538496	2062.25	600569	1976.79	SARS2_IFN_1pM
221297	127618	GCPR	3	4	E03	ADGRE3	84658	protein_coding	Assay	IFN_1pM	SARS2	7569	3493	46.1488	44478	1030.98	299182	2447.34	343660	2077.88	70875.9	1545.26	648291	2447.41	719167	2314.25	SARS2_IFN_1pM
221297	127618	Ion_Channel	3	4	E04	LRRC8E	80131	protein_coding	Assay	IFN_1pM	SARS2	10927	5105	46.7191	43069.5	1026.01	193479	2434.04	236549	1947.44	68321.3	1532.74	414124	2434.16	482445	2247.02	SARS2_IFN_1pM
221297	127618	GCPR	3	4	E05	P2RY14	9934	protein_coding	Assay	IFN_1pM	SARS2	7258	3273	45.0951	41180.4	998.318	316879	2430.39	358059	2086.21	65683.2	1518.75	702682	2430.46	768365	2311.83	SARS2_IFN_1pM
221297	127618	Ion_Channel	3	4	E06	SLC24A5	283652	protein_coding	Assay	IFN_1pM	SARS2	9549	3922	41.0724	41370.3	961.537	212487	2426.11	253858	1943.65	69237.6	1554.08	517339	2426.22	586577	2275.48	SARS2_IFN_1pM
221297	127618	GCPR	3	4	E07	GPR78	27201	protein_coding	Assay	IFN_1pM	SARS2	7935	3876	48.8469	39702.6	1004.57	268338	2399.5	308040	2035.25	60882	1455.16	549337	2399.59	610219	2253.66	SARS2_IFN_1pM
221297	127618	Ion_Channel	3	4	E08	KCNJ9	3765	protein_coding	Assay	IFN_1pM	SARS2	7096	3565	50.2396	42263.4	992.137	314777	2240.13	357040	1949.81	62559.9	1415.37	626542	2240.21	689102	2127.64	SARS2_IFN_1pM
221297	127618	GCPR	3	4	E09	LPAR3	23566	protein_coding	Assay	IFN_1pM	SARS2	7876	4193	53.2377	40201.3	1021.96	325974	2129.45	366175	1903.03	57316.8	1411.3	612289	2129.52	669606	2040.63	SARS2_IFN_1pM
221297	127618	Ion_Channel	3	4	E10	GRIN2D	2906	protein_coding	Assay	IFN_1pM	SARS2	8013	3736	46.6242	42452.5	966.655	262816	2217.95	305268	1879.6	65839.5	1445.45	563681	2218.02	629520	2100.6	SARS2_IFN_1pM
221297	127618	GCPR	3	4	E11	FFAR1	2864	protein_coding	Assay	IFN_1pM	SARS2	7625	3797	49.7967	40405.8	1027.75	277197	2295.26	317603	1983.97	60848.4	1458.88	556649	2295.34	617498	2172.59	SARS2_IFN_1pM
221297	127618	Ion_Channel	3	4	E12	SCN1B	6324	protein_coding	Assay	IFN_1pM	SARS2	5045	2627	52.0714	37408.9	1009.76	471632	2192.88	509041	2019.03	54563.6	1415.52	905735	2192.91	960299	2126.56	SARS2_IFN_1pM
221297	127618	GCPR	3	4	E13	GPR107	57720	protein_coding	Assay	IFN_1pM	SARS2	5138	2672	52.0047	39956.2	1020.35	478576	2151.2	518532	1981.94	59078.3	1409.04	920249	2151.23	979327	2084.98	SARS2_IFN_1pM
221297	127618	Ion_Channel	3	4	E14	CACNB1	782	protein_coding	Assay	IFN_1pM	SARS2	5891	3686	62.57	41732.7	1017.85	444074	1992.09	485806	1840.73	54637.1	1289.5	709715	1992.13	764352	1917.45	SARS2_IFN_1pM
221297	127618	GCPR	3	4	E15	TAAR9	134860	protein_coding	Assay	IFN_1pM	SARS2	7773	3749	48.2311	39303.7	988.651	283862	2329.28	323166	1999.52	60358.8	1436.59	588539	2329.35	648898	2202.06	SARS2_IFN_1pM
221297	127618	Ion_Channel	3	4	E16	SLC17A3	10786	protein_coding	Assay	IFN_1pM	SARS2	7541	3185	42.2358	35887.6	927.225	271775	2354.27	307662	1995.95	58896.5	1445.26	643462	2354.35	702358	2236.39	SARS2_IFN_1pM
221297	127618	GCPR	3	4	E17	GRM3	2913	protein_coding	Assay	IFN_1pM	SARS2	3730	2331	62.4933	43071.3	1177.57	645270	2217.83	688341	2101.66	58133.1	1502.36	1.03253e+06	2217.87	1.09067e+06	2162.96	SARS2_IFN_1pM
221297	127618	Ion_Channel	3	4	E18	CNGB1	1258	protein_coding	Assay	IFN_1pM	SARS2	4564	2631	57.6468	40380.6	1085.44	552958	2194.25	593338	2051.62	57030.4	1462.1	959208	2194.29	1.01624e+06	2134.31	SARS2_IFN_1pM
221297	127618	GCPR	3	4	E19	C5AR2	27202	protein_coding	Assay	IFN_1pM	SARS2	6259	2743	43.8249	36802.9	937.214	315224	2359.27	352026	2036.26	58480.7	1414.21	719274	2359.32	777754	2246.43	SARS2_IFN_1pM
221297	127618	Ion_Channel	3	4	E20	KCNE4	23704	protein_coding	Assay	IFN_1pM	SARS2	7471	3973	53.179	41002.2	952.332	275484	2098.18	316486	1815.22	58447.8	1293.73	518024	2098.25	576471	1973.8	SARS2_IFN_1pM
221297	127618	GCPR	3	4	E21	OPN1SW	611	protein_coding	Assay	IFN_1pM	SARS2	4751	2859	60.1768	41431.8	1095.53	508523	2015.17	549955	1895.31	56594.8	1417.98	845043	2015.2	901638	1963.29	SARS2_IFN_1pM
221297	127618	Ion_Channel	3	4	E22	SCN3A	6328	protein_coding	Assay	IFN_1pM	SARS2	3407	2051	60.1996	48246	1198.25	649272	2244.5	697518	2116.67	66911	1593.03	1.07853e+06	2244.52	1.14544e+06	2192.15	SARS2_IFN_1pM
221297	127618	NA	3	4	E23	IFNAR1	NA	NA	Control	IFN_1pM	SARS2	6561	4476	68.2213	46778.3	1184.72	458619	2050.67	505398	1920.73	59123.6	1444.39	672245	2050.72	731368	1983.41	SARS2_IFN_1pM
221297	127618	NA	3	4	E24	NA	NA	NA	Mock_virus	IFN_1pM	SARS2	8163	10	0.122504	19197.3	457.287	82.3899	797.804	19279.7	458.123	92397.5	743.941	67254.9	797.804	159652	765.719	SARS2_IFN_1pM
221297	127618	NA	3	4	F01	NA	NA	NA	Mock_gRNA	IFN_1pM	SARS2	6980	3958	56.7049	43843.3	1112.19	384768	2111.27	428611	1933.6	60907	1489.35	678534	2111.33	739441	2041.12	SARS2_IFN_1pM
221297	127618	NA	3	4	F02	IFNAR1	NA	NA	Control	IFN_1pM	SARS2	13222	4683	35.4182	35810.9	886.806	146821	2221.11	182631	1715.1	63306.3	1519.35	414524	2221.22	477831	2093.12	SARS2_IFN_1pM
221297	127618	Ion_Channel	3	4	F03	PKD2L1	9033	protein_coding	Assay	IFN_1pM	SARS2	4661	2198	47.1573	43893.3	1057.49	452434	2498.29	496327	2229.64	69876.6	1604.46	959407	2498.34	1.02928e+06	2407.29	SARS2_IFN_1pM
221297	127618	Ion_Channel	3	4	F04	GABRG1	2565	protein_coding	Assay	IFN_1pM	SARS2	7217	4538	62.8793	48681.6	1087.63	349356	2198	398037	1954.02	64093.2	1382.94	555590	2198.07	619683	2071.77	SARS2_IFN_1pM
221297	127618	Ion_Channel	3	4	F05	CACNA2D3	55799	protein_coding	Assay	IFN_1pM	SARS2	5281	3065	58.0382	48923.4	1143.28	408461	2398.54	457384	2146.46	69452.6	1520.45	703770	2398.61	773223	2280.31	SARS2_IFN_1pM
221297	127618	Ion_Channel	3	4	F06	KCNIP4	80333	protein_coding	Assay	IFN_1pM	SARS2	6677	3302	49.4533	46917	1024.13	317286	2333.63	364203	2003.61	72117.8	1474.71	641579	2333.7	713696	2203.98	SARS2_IFN_1pM
221297	127618	Ion_Channel	3	4	F07	RYR1	6261	protein_coding	Assay	IFN_1pM	SARS2	5595	3154	56.3718	49058.3	1130.29	417173	2354.78	466232	2113.82	69888.7	1548.42	740034	2354.82	809922	2253.55	SARS2_IFN_1pM
221297	127618	Ion_Channel	3	4	F08	ITPR2	3709	protein_coding	Assay	IFN_1pM	SARS2	5459	2766	50.6686	41686.6	986.229	409543	2240.61	451230	2005.02	61980.1	1397.22	808269	2240.66	870249	2148.3	SARS2_IFN_1pM
221297	127618	Ion_Channel	3	4	F09	CHRNB4	1143	protein_coding	Assay	IFN_1pM	SARS2	4998	2497	49.96	40138.9	1016.76	460453	2342.37	500592	2120.67	59794.7	1475.03	921630	2342.45	981425	2261.43	SARS2_IFN_1pM
221297	127618	Ion_Channel	3	4	F10	CACNG4	27092	protein_coding	Assay	IFN_1pM	SARS2	5823	3340	57.3587	44991.5	1103.68	378202	2248.94	423193	2025.49	63990.2	1486.98	659356	2248.99	723347	2151.45	SARS2_IFN_1pM
221297	127618	Ion_Channel	3	4	F11	CACNA1H	8912	protein_coding	Assay	IFN_1pM	SARS2	4822	2549	52.8619	42072.9	1110.01	530651	2199.72	572724	2051.75	63086.5	1578.6	1.00383e+06	2199.76	1.06692e+06	2149.74	SARS2_IFN_1pM
221297	127618	Ion_Channel	3	4	F12	TRPM5	29850	protein_coding	Assay	IFN_1pM	SARS2	5453	2878	52.7783	44898.3	1050.32	415829	2123.82	460727	1931.45	65054.7	1484.76	787871	2123.86	852925	2056.35	SARS2_IFN_1pM
221297	127618	Ion_Channel	3	4	F13	CNGA1	1259	protein_coding	Assay	IFN_1pM	SARS2	6046	2941	48.6437	38036.1	986.862	362496	2230.58	400533	1992.16	57187.1	1429.28	745197	2230.64	802384	2144.93	SARS2_IFN_1pM
221297	127618	Ion_Channel	3	4	F14	SCN2A	6326	protein_coding	Assay	IFN_1pM	SARS2	2803	1571	56.0471	45947.5	1174.68	817339	2232.26	863287	2130.19	66352.9	1640.01	1.4583e+06	2232.29	1.52466e+06	2197.74	SARS2_IFN_1pM
221297	127618	Ion_Channel	3	4	F15	AQP1	358	protein_coding	Assay	IFN_1pM	SARS2	5693	3359	59.0023	42938.1	1072	447329	2100.48	490267	1937.67	58286.2	1425.56	758148	2100.53	816434	2031.85	SARS2_IFN_1pM
221297	127618	Ion_Channel	3	4	F16	KCNC3	3748	protein_coding	Assay	IFN_1pM	SARS2	4103	2137	52.0838	43451.9	1068.47	486285	2379.11	529736	2161.62	65209.2	1534.31	933649	2379.17	998858	2296.61	SARS2_IFN_1pM
221297	127618	Ion_Channel	3	4	F17	CLCA1	1179	protein_coding	Assay	IFN_1pM	SARS2	5061	2679	52.9342	42644.7	1088.66	478537	2177.77	521182	2012.99	63359.7	1526.07	904016	2177.8	967376	2118.54	SARS2_IFN_1pM
221297	127618	Ion_Channel	3	4	F18	GABRA5	2558	protein_coding	Assay	IFN_1pM	SARS2	4818	2148	44.5828	40213.1	959.181	459010	2328.32	499223	2088.22	63265.6	1506.14	1.02956e+06	2328.37	1.09282e+06	2257.03	SARS2_IFN_1pM
221297	127618	Ion_Channel	3	4	F19	TRPM8	79054	protein_coding	Assay	IFN_1pM	SARS2	5228	2948	56.3887	41527.7	1075.53	470434	2254.69	511962	2070.56	58932.5	1448.15	834260	2254.76	893192	2174.83	SARS2_IFN_1pM
221297	127618	Ion_Channel	3	4	F20	GABRP	2568	protein_coding	Assay	IFN_1pM	SARS2	7505	2977	39.6669	39092.7	920.289	277801	2336.48	316894	1963.7	65418.7	1460.76	700324	2336.56	765743	2222.71	SARS2_IFN_1pM
221297	127618	Ion_Channel	3	4	F21	HVCN1	84329	protein_coding	Assay	IFN_1pM	SARS2	4620	2910	62.987	44673.2	1148.29	603437	2087.57	648110	1976.15	59620.3	1474.76	958027	2087.6	1.01765e+06	2037.98	SARS2_IFN_1pM
221297	127618	Ion_Channel	3	4	F22	AQP7	364	protein_coding	Assay	IFN_1pM	SARS2	5691	3079	54.103	44954.5	1070	418085	2266.48	463039	2044.53	65709.5	1489.93	772748	2266.55	838457	2177.6	SARS2_IFN_1pM
221297	127618	NA	3	4	F23	IFNAR1	NA	NA	Control	IFN_1pM	SARS2	6632	5038	75.965	52958	1292.82	491691	1954.09	544649	1861.51	63278.9	1480.03	647252	1954.13	710531	1899.92	SARS2_IFN_1pM
221297	127618	NA	3	4	F24	NA	NA	NA	Mock_virus	IFN_1pM	SARS2	10379	7	0.067444	18226.3	452.684	63.8785	832.908	18290.2	453.407	17092.4	661.033	94713.6	832.908	111806	801.067	SARS2_IFN_1pM
221297	127618	NA	3	4	G01	NA	NA	NA	Mock_gRNA	IFN_1pM	SARS2	7467	2554	34.2038	34951.2	915.292	268088	2360.71	303039	1996.98	63505.4	1627.97	783784	2360.79	847289	2283.74	SARS2_IFN_1pM
221297	127618	NA	3	4	G02	ACE2	NA	NA	Control	IFN_1pM	SARS2	6800	1528	22.4706	31061.6	780.833	156533	2961.19	187595	2024.95	70992.8	1671.09	696603	2961.34	767596	2763.97	SARS2_IFN_1pM
221297	127618	GCPR	3	4	G03	AVPR1A	552	protein_coding	Assay	IFN_1pM	SARS2	8551	3711	43.3984	41399.7	979.741	235209	2231.14	276608	1873.07	66351.7	1487.43	541964	2231.23	608316	2115.83	SARS2_IFN_1pM
221297	127618	Ion_Channel	3	4	G04	GABRA3	2556	protein_coding	Assay	IFN_1pM	SARS2	5804	2830	48.7595	39981.7	1004.74	357904	2410.93	397885	2113.67	60723.6	1451.24	734009	2411	794733	2295.03	SARS2_IFN_1pM
221297	127618	GCPR	3	4	G05	GPBAR1	151306	protein_coding	Assay	IFN_1pM	SARS2	7774	3576	45.9995	37492.1	1014.61	298856	2295.86	336348	2012.57	59493.9	1495.51	649685	2295.93	709179	2197.27	SARS2_IFN_1pM
221297	127618	Ion_Channel	3	4	G06	GJB2	2706	protein_coding	Assay	IFN_1pM	SARS2	9054	3641	40.2143	38039.4	929.147	233805	2281.27	271844	1895.32	63728.1	1488.45	581390	2281.34	645118	2167.29	SARS2_IFN_1pM
221297	127618	GCPR	3	4	G07	MRGPRE	116534	protein_coding	Assay	IFN_1pM	SARS2	6189	2808	45.3708	35898.5	979.56	318995	2446.04	354894	2124.34	57737.5	1471.61	703076	2446.11	760814	2329.07	SARS2_IFN_1pM
221297	127618	Ion_Channel	3	4	G08	CLCN7	1186	protein_coding	Assay	IFN_1pM	SARS2	6872	3260	47.4389	38316.1	957.097	291782	2223.27	330098	1927.31	57933.4	1394.25	615060	2223.34	672994	2115.07	SARS2_IFN_1pM
221297	127618	GCPR	3	4	G09	GPR142	350383	protein_coding	Assay	IFN_1pM	SARS2	6562	4147	63.1972	43779.7	1072.48	408331	2123.43	452110	1939.4	56756.7	1345.21	646113	2123.48	702870	2028.7	SARS2_IFN_1pM
221297	127618	Ion_Channel	3	4	G10	REST	5978	protein_coding	Assay	IFN_1pM	SARS2	6358	3006	47.279	42458.4	984.395	306533	2264.56	348991	1955.22	65622.3	1440.13	648339	2264.63	713961	2151.42	SARS2_IFN_1pM
221297	127618	GCPR	3	4	G11	BDKRB2	624	protein_coding	Assay	IFN_1pM	SARS2	5568	3090	55.4957	39120.9	1019.25	455180	2094.18	494301	1932.85	54704.4	1361.99	820198	2094.23	874902	2026.12	SARS2_IFN_1pM
221297	127618	Ion_Channel	3	4	G12	PANX1	24145	protein_coding	Assay	IFN_1pM	SARS2	4018	1858	46.2419	37811	1014.32	571308	2155.14	609119	2014.5	60125.2	1560.91	1.23547e+06	2155.16	1.2956e+06	2117.75	SARS2_IFN_1pM
221297	127618	GCPR	3	4	G13	OR1A1	8383	protein_coding	Assay	IFN_1pM	SARS2	6761	2986	44.1651	39340.6	974.875	311578	2324.75	350918	2012.37	63637.9	1480.85	705475	2324.82	769113	2220.13	SARS2_IFN_1pM
221297	127618	Ion_Channel	3	4	G14	CNGA3	1261	protein_coding	Assay	IFN_1pM	SARS2	3500	2239	63.9714	41645.4	1128.99	728059	2049.08	769704	1962.54	55220.6	1438.45	1.13809e+06	2049.1	1.19331e+06	2009.62	SARS2_IFN_1pM
221297	127618	GCPR	3	4	G15	PTH2R	5746	protein_coding	Assay	IFN_1pM	SARS2	6027	3337	55.3675	38273.7	1001.85	436487	2077.98	474760	1912.38	52512.8	1350.58	788334	2078.03	840847	2010.4	SARS2_IFN_1pM
221297	127618	Ion_Channel	3	4	G16	SLC9C1	285335	protein_coding	Assay	IFN_1pM	SARS2	4193	2591	61.7935	43430	1100.56	572654	2057.51	616084	1938.68	58519.1	1411.71	926713	2057.54	985232	2003.11	SARS2_IFN_1pM
221297	127618	GCPR	3	4	G17	OPRK1	4986	protein_coding	Assay	IFN_1pM	SARS2	5613	2808	50.0267	39306.3	998.982	414368	2210.94	453674	2000.65	58624.7	1414.43	828283	2211	886907	2131.65	SARS2_IFN_1pM
221297	127618	Ion_Channel	3	4	G18	TMEM109	79073	protein_coding	Assay	IFN_1pM	SARS2	4352	2616	60.1103	43717.9	1064	575306	2059.56	619024	1931.9	58855	1390.05	957078	2059.58	1.01593e+06	2003.67	SARS2_IFN_1pM
221297	127618	GCPR	3	4	G19	PVR	5817	protein_coding	Assay	IFN_1pM	SARS2	7005	3271	46.6952	36919.2	962.984	323606	2283	360525	2001.98	57379.7	1404.01	693005	2283.09	750385	2178.77	SARS2_IFN_1pM
221297	127618	Ion_Channel	3	4	G20	KCNQ4	9132	protein_coding	Assay	IFN_1pM	SARS2	6258	3661	58.5011	43423.6	1085	395168	2178.66	438592	1980.96	60585	1433.23	675480	2178.71	736066	2089.26	SARS2_IFN_1pM
221297	127618	GCPR	3	4	G21	CCR4	1233	protein_coding	Assay	IFN_1pM	SARS2	6927	3530	50.96	38072.9	986.109	330226	2247.94	368299	1985.32	56640.5	1389.42	648000	2248.02	704640	2141.64	SARS2_IFN_1pM
221297	127618	Ion_Channel	3	4	G22	TRPC6	7225	protein_coding	Assay	IFN_1pM	SARS2	6983	3521	50.4225	42133.7	1020.01	329366	2281.89	371500	2001.12	63841.4	1443.45	653203	2281.97	717044	2169.75	SARS2_IFN_1pM
221297	127618	NA	3	4	G23	ACE2	NA	NA	Control	IFN_1pM	SARS2	6934	1366	19.7	30280.7	771.526	181835	3235.05	212116	2222.14	75276.1	1745.41	923010	3235.19	998286	3039.56	SARS2_IFN_1pM
221297	127618	NA	3	4	G24	NA	NA	NA	Mock_virus	IFN_1pM	SARS2	9369	8	0.085388	17043.6	451.487	21.6472	721.754	17065.3	451.702	33425.4	644.345	25351.6	721.754	58777	675.598	SARS2_IFN_1pM
221297	127618	NA	3	4	H01	NA	NA	NA	Mock_gRNA	IFN_1pM	SARS2	7182	5312	73.9627	46896.4	1242.01	414917	1997.08	461813	1880.96	56668.1	1449.59	560973	1997.13	617641	1930.24	SARS2_IFN_1pM
221297	127618	NA	3	4	H02	ACE2	NA	NA	Control	IFN_1pM	SARS2	4899	1033	21.0859	31038.1	764.903	162790	3342.92	193828	2171.14	73935.6	1672.52	772022	3343.08	845957	3074.67	SARS2_IFN_1pM
221297	127618	Ion_Channel	3	4	H03	KCNN3	3782	protein_coding	Assay	IFN_1pM	SARS2	5279	3005	56.9237	45959.6	1131.23	369807	2378.5	415767	2120.1	66118.8	1524.43	649649	2378.55	715767	2261.5	SARS2_IFN_1pM
221297	127618	Ion_Channel	3	4	H04	KCNAB2	8514	protein_coding	Assay	IFN_1pM	SARS2	8326	3980	47.8021	42628	1008.77	274011	2266.33	316639	1940.64	65703.2	1458.16	573210	2266.41	638913	2144.19	SARS2_IFN_1pM
221297	127618	Ion_Channel	3	4	H05	VDAC2	7417	protein_coding	Assay	IFN_1pM	SARS2	5547	2801	50.4958	41123.1	1061.47	424126	2350.64	465249	2122.76	62030.3	1515.04	839914	2350.7	901944	2264.79	SARS2_IFN_1pM
221297	127618	Ion_Channel	3	4	H06	AQP11	282679	protein_coding	Assay	IFN_1pM	SARS2	6936	3247	46.8137	39156.3	962.187	332924	2353.01	372081	2042.34	60637.8	1419.99	711161	2353.07	771799	2237.55	SARS2_IFN_1pM
221297	127618	Ion_Channel	3	4	H07	GRID1	2894	protein_coding	Assay	IFN_1pM	SARS2	5313	2792	52.5503	41928.4	1059.84	413138	2343.73	455067	2108.4	61758.1	1483.38	786167	2343.79	847925	2248.79	SARS2_IFN_1pM
221297	127618	Ion_Channel	3	4	H08	TRPV6	55503	protein_coding	Assay	IFN_1pM	SARS2	4783	2864	59.8787	46160.3	1084.76	507963	2258.6	554123	2071.83	62141.6	1423.07	848311	2258.65	910453	2171.62	SARS2_IFN_1pM
221297	127618	Ion_Channel	3	4	H09	CACNA1F	778	protein_coding	Assay	IFN_1pM	SARS2	4448	2251	50.607	39884.9	1026.11	463869	2373.03	503754	2149.62	59562.1	1500.92	916603	2373.08	976165	2291.82	SARS2_IFN_1pM
221297	127618	Ion_Channel	3	4	H10	GJA9	81025	protein_coding	Assay	IFN_1pM	SARS2	5092	3032	59.5444	45002	1090.71	459729	2235.87	504731	2044.48	62123.2	1448.02	772069	2235.93	834192	2148.85	SARS2_IFN_1pM
221297	127618	Ion_Channel	3	4	H11	IL1RAPL1	11141	protein_coding	Assay	IFN_1pM	SARS2	5477	2799	51.1046	38514.5	1051.61	429624	2212.29	468138	2028.12	57684.5	1513.39	840667	2212.33	898352	2148.61	SARS2_IFN_1pM
221297	127618	Ion_Channel	3	4	H12	BEST3	144453	protein_coding	Assay	IFN_1pM	SARS2	4624	2692	58.218	45938.6	1087.11	503300	2150.49	549238	1987.86	63599	1453.26	864501	2150.53	928100	2082.08	SARS2_IFN_1pM
221297	127618	Ion_Channel	3	4	H13	AQP9	366	protein_coding	Assay	IFN_1pM	SARS2	4505	2968	65.8824	44398.6	1165.39	515558	2170.71	559957	2031.74	57617.1	1452.02	782539	2170.73	840156	2099.46	SARS2_IFN_1pM
221297	127618	Ion_Channel	3	4	H14	KCNJ8	3764	protein_coding	Assay	IFN_1pM	SARS2	6265	2972	47.4381	40999.1	965.662	321006	2271.56	362005	1969.86	63046.7	1416.88	676675	2271.63	739722	2160.54	SARS2_IFN_1pM
221297	127618	Ion_Channel	3	4	H15	CYBB	1536	protein_coding	Assay	IFN_1pM	SARS2	6208	2745	44.2171	40777.3	998.897	334786	2343.64	375563	2044.76	65897	1528.77	757132	2343.7	823029	2247.77	SARS2_IFN_1pM
221297	127618	Ion_Channel	3	4	H16	LOXHD1	125336	protein_coding	Assay	IFN_1pM	SARS2	4296	2920	67.9702	47481.1	1196.22	523881	2194.09	571363	2051.85	60782.5	1464.2	770744	2194.14	831526	2117	SARS2_IFN_1pM
221297	127618	Ion_Channel	3	4	H17	CHRNA10	57053	protein_coding	Assay	IFN_1pM	SARS2	5799	2945	50.7846	39394.4	1015.19	418437	2074.04	457831	1903.23	58255.6	1453.48	823937	2074.08	882192	2017.2	SARS2_IFN_1pM
221297	127618	Ion_Channel	3	4	H18	CHRNB2	1141	protein_coding	Assay	IFN_1pM	SARS2	5103	3054	59.8471	44840.1	1080.98	463025	2179.33	507866	1999.92	61934.7	1387.77	773675	2179.36	835610	2090.96	SARS2_IFN_1pM
221297	127618	Ion_Channel	3	4	H19	KCNK4	50801	protein_coding	Assay	IFN_1pM	SARS2	3333	2167	65.0165	44178.8	1217.5	759773	2174.52	803952	2084.48	58273.8	1555.2	1.16858e+06	2174.55	1.22685e+06	2134.18	SARS2_IFN_1pM
221297	127618	Ion_Channel	3	4	H20	KCNK9	51305	protein_coding	Assay	IFN_1pM	SARS2	3712	2160	58.1897	47631.5	1150.95	624767	2320.46	672398	2164.65	67096.7	1564.14	1.07366e+06	2320.51	1.14076e+06	2256.34	SARS2_IFN_1pM
221297	127618	Ion_Channel	3	4	H21	MCOLN1	57192	protein_coding	Assay	IFN_1pM	SARS2	5308	3279	61.7747	46956	1176.8	483022	2185.53	529978	2031.26	63684.7	1522.58	781902	2185.57	845587	2116.17	SARS2_IFN_1pM
221297	127618	Ion_Channel	3	4	H22	FXYD2	486	protein_coding	Assay	IFN_1pM	SARS2	7297	3414	46.7863	38467.1	956.742	307280	2319.5	345748	2002.2	59493	1394.38	656766	2319.56	716259	2198.4	SARS2_IFN_1pM
221297	127618	NA	3	4	H23	ACE2	NA	NA	Control	IFN_1pM	SARS2	3503	936	26.72	32669.5	879.465	385539	3290.2	418209	2709.92	72220.1	1810	1442880	3290.27	1.5151e+06	3166.82	SARS2_IFN_1pM
221297	127618	NA	3	4	H24	NA	NA	NA	Mock_virus	IFN_1pM	SARS2	5493	6	0.10923	18270.7	467.401	320.087	970.329	18590.7	471.609	28742.2	1134.56	293040	970.329	321782	983.04	SARS2_IFN_1pM
221297	127618	NA	3	4	I01	NA	NA	NA	Mock_gRNA	IFN_1pM	SARS2	7563	4024	53.2064	41351.1	1030.32	290925	2197.47	332276	1925.96	59468.9	1399.87	546780	2197.52	606248	2081.2	SARS2_IFN_1pM
221297	127618	NA	3	4	I02	NTC	NA	NA	Control	IFN_1pM	SARS2	9145	3445	37.6709	39144.1	974.374	176840	2511.18	215984	1952.94	69816.4	1623.88	469423	2511.33	539240	2345.38	SARS2_IFN_1pM
221297	127618	GCPR	3	4	I03	MCHR1	2847	protein_coding	Assay	IFN_1pM	SARS2	6304	2826	44.8287	37653.3	1012.61	330923	2390.84	368576	2098.99	60456.1	1562.92	738187	2390.91	798643	2298.72	SARS2_IFN_1pM
221297	127618	Ion_Channel	3	4	I04	SCNN1A	6337	protein_coding	Assay	IFN_1pM	SARS2	5579	2775	49.7401	41646	1022.84	360801	2309.87	402447	2043.75	62520.9	1475.98	725362	2309.95	787883	2210.83	SARS2_IFN_1pM
221297	127618	GCPR	3	4	I05	HTR3A	3359	protein_coding	Assay	IFN_1pM	SARS2	4592	2392	52.0906	42273.8	1096.48	461067	2411.78	503341	2191.04	62564.2	1554.36	885118	2411.83	947682	2327.08	SARS2_IFN_1pM
221297	127618	Ion_Channel	3	4	I06	ASIC5	51802	protein_coding	Assay	IFN_1pM	SARS2	7624	3459	45.3699	41683.7	1028.69	260392	2375.28	302076	2011.87	65730	1570.22	573925	2375.36	639655	2256.46	SARS2_IFN_1pM
221297	127618	GCPR	3	4	I07	RXFP3	51289	protein_coding	Assay	IFN_1pM	SARS2	5821	3155	54.2003	44748.7	1074.1	402050	2292.94	446798	2058.94	64767.8	1492.74	741779	2292.98	806546	2198.34	SARS2_IFN_1pM
221297	127618	Ion_Channel	3	4	I08	KCNK18	338567	protein_coding	Assay	IFN_1pM	SARS2	4981	2256	45.2921	39033.1	992.855	480257	2259.94	519290	2062.12	62023.1	1535.6	1.06035e+06	2259.98	1.12237e+06	2202.56	SARS2_IFN_1pM
221297	127618	GCPR	3	4	I09	ADRA2A	150	protein_coding	Assay	IFN_1pM	SARS2	4403	2328	52.873	41022.2	1084.29	569708	2179.23	610731	2040.8	60417.1	1524.47	1.07749e+06	2179.26	1.13791e+06	2130.67	SARS2_IFN_1pM
221297	127618	Ion_Channel	3	4	I10	P2RX2	22953	protein_coding	Assay	IFN_1pM	SARS2	6699	3102	46.3054	37251.6	911.685	350700	2050.39	387951	1830.82	56244.7	1354.12	757353	2050.44	813598	1980.05	SARS2_IFN_1pM
221297	127618	GCPR	3	4	I11	CYSLTR1	10800	protein_coding	Assay	IFN_1pM	SARS2	7064	3280	46.4326	38439.7	960.058	300379	2219.3	338819	1931.83	60370.7	1398.58	646905	2219.37	707276	2113.49	SARS2_IFN_1pM
221297	127618	Ion_Channel	3	4	I12	KCNA6	3742	protein_coding	Assay	IFN_1pM	SARS2	3539	2163	61.119	43283.9	1094.45	662643	2068.13	705927	1961.15	58298.2	1411.37	1084180	2068.16	1.14248e+06	2020.19	SARS2_IFN_1pM
221297	127618	GCPR	3	4	I13	CMKLR1	1240	protein_coding	Assay	IFN_1pM	SARS2	3844	2295	59.7034	42115.8	1106.59	625403	2163.77	667519	2040.76	57671.2	1465.63	1.04751e+06	2163.8	1.10518e+06	2111.32	SARS2_IFN_1pM
221297	127618	Ion_Channel	3	4	I14	TMEM37	140738	protein_coding	Assay	IFN_1pM	SARS2	4504	2573	57.127	41936	1092.95	537491	2055.08	579427	1931.99	58640.5	1458.39	940863	2055.12	999504	2006.94	SARS2_IFN_1pM
221297	127618	GCPR	3	4	I15	SSTR5	6755	protein_coding	Assay	IFN_1pM	SARS2	5396	2655	49.2031	40631.6	1041.41	424704	2275.65	465335	2062.24	61437.5	1506.35	863157	2275.7	924595	2201	SARS2_IFN_1pM
221297	127618	Ion_Channel	3	4	I16	TRPM6	140803	protein_coding	Assay	IFN_1pM	SARS2	4389	2475	56.391	42953.4	1047.1	526365	2180	569319	2015.48	60933.9	1441.61	933414	2180.03	994348	2113.69	SARS2_IFN_1pM
221297	127618	GCPR	3	4	I17	HCAR3	8843	protein_coding	Assay	IFN_1pM	SARS2	4476	2852	63.7176	42270.9	1116.7	608060	1963.66	650331	1871.4	55472.8	1422.95	954296	1963.69	1.00977e+06	1923.54	SARS2_IFN_1pM
221297	127618	Ion_Channel	3	4	I18	KCNH7	90134	protein_coding	Assay	IFN_1pM	SARS2	4662	2339	50.1716	42347.3	1047.81	442583	2187.75	484931	1997.94	64103.5	1529.68	882131	2187.8	946234	2125.84	SARS2_IFN_1pM
221297	127618	GCPR	3	4	I19	GPR182	11318	protein_coding	Assay	IFN_1pM	SARS2	4007	2176	54.305	43704.8	1147.92	504641	2218.17	548346	2064.74	63601.3	1650.25	929267	2218.2	992868	2170.35	SARS2_IFN_1pM
221297	127618	Ion_Channel	3	4	I20	P2RX4	5025	protein_coding	Assay	IFN_1pM	SARS2	4559	2718	59.6183	42825.3	1138.14	555673	2081.82	598498	1965.23	59251.9	1517.13	932043	2081.85	991295	2036.54	SARS2_IFN_1pM
221297	127618	GCPR	3	4	I21	NPY	4852	protein_coding	Assay	IFN_1pM	SARS2	4427	2478	55.9747	42479.5	1135.64	546417	2298.57	588896	2140.46	61563.9	1575.48	976176	2298.62	1.03774e+06	2237.69	SARS2_IFN_1pM
221297	127618	Ion_Channel	3	4	I22	GJA4	2701	protein_coding	Assay	IFN_1pM	SARS2	5133	2763	53.8282	42574.8	1110.62	501165	2212.77	543740	2053.23	63532.5	1524.94	931039	2212.81	994571	2150.83	SARS2_IFN_1pM
221297	127618	NA	3	4	I23	NTC	NA	NA	Control	IFN_1pM	SARS2	7283	3537	48.5652	38559.9	964.811	306847	2275.65	345407	1975.95	57780.5	1393.24	631816	2275.73	689596	2161.04	SARS2_IFN_1pM
221297	127618	NA	3	4	I24	NA	NA	NA	Mock_virus	IFN_1pM	SARS2	9461	6	0.063418	18249.4	459.504	97.4723	731.893	18346.9	460.414	269417	733.441	153698	731.893	423115	732.878	SARS2_IFN_1pM
221297	127618	NA	3	4	J01	NA	NA	NA	Mock_gRNA	IFN_1pM	SARS2	6798	3130	46.043	37256.2	993.499	297389	2356.4	334645	2044.2	58718	1487.73	645887	2356.47	704605	2247.12	SARS2_IFN_1pM
221297	127618	NA	3	4	J02	NTC	NA	NA	Control	IFN_1pM	SARS2	5744	3003	52.2806	43822.2	1092.41	349615	2273.72	393438	2029.3	65200.2	1554.42	668720	2273.78	733920	2183.99	SARS2_IFN_1pM
221297	127618	Ion_Channel	3	4	J03	PDE2A	5138	protein_coding	Assay	IFN_1pM	SARS2	9971	2430	24.3707	30021.8	811.88	163291	2525	193312	1901.79	64899.9	1657.51	670016	2525.12	734916	2413.56	SARS2_IFN_1pM
221297	127618	Ion_Channel	3	4	J04	KCNK7	10089	protein_coding	Assay	IFN_1pM	SARS2	4479	3046	68.0062	45548	1158.7	482512	2267.91	528060	2094.93	58038.2	1406.01	709504	2267.96	767542	2167.49	SARS2_IFN_1pM
221297	127618	Ion_Channel	3	4	J05	PKD1	5310	protein_coding	Assay	IFN_1pM	SARS2	5057	2785	55.0722	45750	1125.69	370650	2454.75	416400	2172.88	66669.3	1544.27	673020	2454.8	739689	2330.92	SARS2_IFN_1pM
221297	127618	Ion_Channel	3	4	J06	GJB5	2709	protein_coding	Assay	IFN_1pM	SARS2	5308	3592	67.6714	52332.7	1232.56	519044	2187.52	571377	2042.58	67496.2	1524.56	766999	2187.57	834496	2113.24	SARS2_IFN_1pM
221297	127618	Ion_Channel	3	4	J07	GLRA1	2741	protein_coding	Assay	IFN_1pM	SARS2	7254	3653	50.3584	38013.3	970.451	334165	2126.4	372178	1895.76	55896.5	1394.08	663566	2126.45	719462	2043.06	SARS2_IFN_1pM
221297	127618	Ion_Channel	3	4	J08	KCNH6	81033	protein_coding	Assay	IFN_1pM	SARS2	5779	3476	60.1488	47362.6	1100.28	386512	2199.86	433874	1983.47	65212.4	1421.63	642587	2199.9	707799	2094.27	SARS2_IFN_1pM
221297	127618	Ion_Channel	3	4	J09	FXYD6	53826	protein_coding	Assay	IFN_1pM	SARS2	4105	2478	60.3654	41577.2	1114.17	609410	2164.05	650987	2041.2	57408	1456.4	1.00953e+06	2164.09	1.06693e+06	2108.95	SARS2_IFN_1pM
221297	127618	Ion_Channel	3	4	J10	KCNE2	9992	protein_coding	Assay	IFN_1pM	SARS2	5264	3209	60.9612	42222.4	1055.62	439557	2123.69	481779	1950.72	57175.7	1363.14	721035	2123.74	778211	2040.11	SARS2_IFN_1pM
221297	127618	Ion_Channel	3	4	J11	CACNG7	59284	protein_coding	Assay	IFN_1pM	SARS2	3947	2102	53.2556	41530.7	1090.72	606970	2187.83	648501	2055.43	61356.2	1530.12	1.13972e+06	2187.86	1.20108e+06	2140.85	SARS2_IFN_1pM
221297	127618	Ion_Channel	3	4	J12	GABRA6	2559	protein_coding	Assay	IFN_1pM	SARS2	4374	2217	50.6859	40070.9	1017.25	524018	2181.63	564089	2017.58	60327.6	1410.26	1.03385e+06	2181.67	1.09417e+06	2117.8	SARS2_IFN_1pM
221297	127618	Ion_Channel	3	4	J13	JPH2	57158	protein_coding	Assay	IFN_1pM	SARS2	5143	2733	53.1402	43490.7	1090.36	439727	2248.08	483218	2051.99	64857.2	1562.03	827477	2248.13	892334	2178.58	SARS2_IFN_1pM
221297	127618	Ion_Channel	3	4	J14	TMEM38A	79041	protein_coding	Assay	IFN_1pM	SARS2	5240	2871	54.7901	39837.7	1052.51	468565	2255.11	508402	2069.8	57315.5	1456.54	855193	2255.16	912509	2180.08	SARS2_IFN_1pM
221297	127618	Ion_Channel	3	4	J15	CLIC6	54102	protein_coding	Assay	IFN_1pM	SARS2	4227	2068	48.9236	38939.3	1037.32	521411	2181.17	560351	2025.93	60144.5	1528.8	1.06576e+06	2181.21	1.1259e+06	2132.59	SARS2_IFN_1pM
221297	127618	Ion_Channel	3	4	J16	OPRM1	4988	protein_coding	Assay	IFN_1pM	SARS2	4419	2469	55.8724	41540.1	1116.99	529249	2171.88	570790	2032.21	60226.6	1546.01	947239	2171.92	1.00747e+06	2120.6	SARS2_IFN_1pM
221297	127618	Ion_Channel	3	4	J17	LRRC8B	23507	protein_coding	Assay	IFN_1pM	SARS2	2769	1800	65.0054	43940.4	1233.3	846465	2180.93	890406	2101.25	58212.5	1563.85	1.30214e+06	2180.94	1.36035e+06	2144.72	SARS2_IFN_1pM
221297	127618	Ion_Channel	3	4	J18	LRRC8A	56262	protein_coding	Assay	IFN_1pM	SARS2	3839	2104	54.8059	43728.9	1098.39	557507	2178.39	601236	2033	63906.9	1539.93	1.01723e+06	2178.42	1.08114e+06	2126.31	SARS2_IFN_1pM
221297	127618	Ion_Channel	3	4	J19	KCNK1	3775	protein_coding	Assay	IFN_1pM	SARS2	4348	2508	57.6817	45543.6	1161.58	578380	2186.12	623923	2053.88	64561.2	1593.84	1.0027e+06	2186.15	1.06726e+06	2138.09	SARS2_IFN_1pM
221297	127618	Ion_Channel	3	4	J20	GRIA4	2893	protein_coding	Assay	IFN_1pM	SARS2	4262	2089	49.0145	42623.6	1076.29	501849	2353.72	544472	2153.62	66090.6	1587.1	1.02387e+06	2353.76	1.08996e+06	2286.78	SARS2_IFN_1pM
221297	127618	Ion_Channel	3	4	J21	KCNH2	3757	protein_coding	Assay	IFN_1pM	SARS2	4168	2075	49.7841	43811.7	1112.74	487550	2364.64	531362	2163.9	67300.5	1678.85	979320	2364.69	1.04662e+06	2304.16	SARS2_IFN_1pM
221297	127618	Ion_Channel	3	4	J22	KCNK3	3777	protein_coding	Assay	IFN_1pM	SARS2	5018	2594	51.6939	42097.8	1076.66	446810	2179.72	488908	2003.02	62956.1	1550.65	864329	2179.76	927285	2121.33	SARS2_IFN_1pM
221297	127618	NA	3	4	J23	NTC	NA	NA	Control	IFN_1pM	SARS2	7829	3239	41.3718	37514.6	923.201	267010	2310.01	304525	1949.29	61337.1	1446.55	645384	2310.08	706722	2196.29	SARS2_IFN_1pM
221297	127618	NA	3	4	J24	NA	NA	NA	Mock_virus	IFN_1pM	SARS2	6980	2	0.028653	17671.8	453.261	150.481	5123.68	17822.3	456.776	22782	523.724	525177	5123.68	547959	3753.14	SARS2_IFN_1pM
221297	127618	NA	3	4	K01	NA	NA	NA	Mock_gRNA	IFN_1pM	SARS2	6124	2755	44.9869	38355.7	1038.83	354055	2178.71	392411	1967.67	62166.4	1593.12	787008	2178.76	849175	2121.66	SARS2_IFN_1pM
221297	127618	NA	3	4	K02	PLSCR1	NA	NA	Control	IFN_1pM	SARS2	3374	3276	97.0954	71905.3	1825.99	742034	1833.95	813939	1833.24	73623.8	1849.6	764230	1833.95	837854	1835.32	SARS2_IFN_1pM
221297	127618	GCPR	3	4	K03	XPR1	9213	protein_coding	Assay	IFN_1pM	SARS2	7657	3427	44.7564	38564.2	1010.38	277576	2231.39	316140	1944.71	62371.4	1549.61	620184	2231.45	682555	2145.2	SARS2_IFN_1pM
221297	127618	Ion_Channel	3	4	K04	CACNA1I	8911	protein_coding	Assay	IFN_1pM	SARS2	6944	2208	31.7972	34876.2	861.395	238075	2445.31	272952	1980.09	64897.9	1572.7	748722	2445.38	813620	2341.73	SARS2_IFN_1pM
221297	127618	GCPR	3	4	K05	PTGIR	5739	protein_coding	Assay	IFN_1pM	SARS2	7743	2487	32.1193	36572.7	903.799	218779	2617.77	255351	2058.62	69467	1657.44	681135	2617.85	750602	2484.61	SARS2_IFN_1pM
221297	127618	Ion_Channel	3	4	K06	CNGA2	1260	protein_coding	Assay	IFN_1pM	SARS2	5142	2338	45.4687	38433.6	994.638	430547	2327.99	468980	2097.56	60924.6	1531.05	946897	2328.06	1.00782e+06	2257.03	SARS2_IFN_1pM
221297	127618	GCPR	3	4	K07	NTSR1	4923	protein_coding	Assay	IFN_1pM	SARS2	8014	3451	43.0621	38588.3	946.504	270566	2348.75	309154	1982.2	62404.4	1466.4	628308	2348.81	690712	2227.7	SARS2_IFN_1pM
221297	127618	Ion_Channel	3	4	K08	ASIC3	9311	protein_coding	Assay	IFN_1pM	SARS2	6031	2580	42.779	38217.3	971.856	343172	2322.87	381389	2038.86	61833.9	1505.14	802188	2322.94	864022	2235.99	SARS2_IFN_1pM
221297	127618	GCPR	3	4	K09	GPRC6A	222545	protein_coding	Assay	IFN_1pM	SARS2	6713	3214	47.8773	38899.6	1009.58	356574	2382.89	395473	2101.68	60034.1	1485.83	744758	2382.95	804793	2280.25	SARS2_IFN_1pM
221297	127618	Ion_Channel	3	4	K10	AQP12B	653437	protein_coding	Assay	IFN_1pM	SARS2	6067	3054	50.3379	39042.5	1017.72	410975	2249.72	450017	2035.9	58215.1	1474.95	816422	2249.78	874637	2173.78	SARS2_IFN_1pM
221297	127618	GCPR	3	4	K11	CALCR	799	protein_coding	Assay	IFN_1pM	SARS2	5251	3147	59.9314	46295.8	1149.66	482919	2229.17	529214	2059.96	63512.7	1507.44	805779	2229.2	869292	2153.86	SARS2_IFN_1pM
221297	127618	Ion_Channel	3	4	K12	ASIC1	41	protein_coding	Assay	IFN_1pM	SARS2	4718	2816	59.6863	44868.9	1129.07	543074	2057.33	587943	1935.87	61737.8	1501.88	909875	2057.36	971613	2010.12	SARS2_IFN_1pM
221297	127618	GCPR	3	4	K13	EDNRB	1910	protein_coding	Assay	IFN_1pM	SARS2	6133	3580	58.3727	44658.6	1057.38	394264	2223.91	438922	1999.47	61253.6	1417.74	675418	2223.96	736672	2123.55	SARS2_IFN_1pM
221297	127618	Ion_Channel	3	4	K14	KCNIP1	30820	protein_coding	Assay	IFN_1pM	SARS2	5939	2662	44.8224	35828.8	919.383	366067	2273.99	401896	2009.97	56850.1	1393.46	816698	2274.05	873548	2184.22	SARS2_IFN_1pM
221297	127618	GCPR	3	4	K15	GNRHR	2798	protein_coding	Assay	IFN_1pM	SARS2	3811	2450	64.2876	44973.2	1160.33	706437	2097.22	751410	2000.54	59321.4	1460.43	1.09886e+06	2097.25	1.15818e+06	2051.43	SARS2_IFN_1pM
221297	127618	Ion_Channel	3	4	K16	KCNJ4	3761	protein_coding	Assay	IFN_1pM	SARS2	4971	3149	63.3474	46530.8	1148.85	508427	2116.55	554958	1976.93	61755.6	1465.75	802596	2116.58	864352	2051.5	SARS2_IFN_1pM
221297	127618	GCPR	3	4	K17	NPY2R	4887	protein_coding	Assay	IFN_1pM	SARS2	6661	3059	45.924	37026	933.414	342444	2152.74	379470	1909.37	55920.7	1401.86	745667	2152.8	801587	2075.24	SARS2_IFN_1pM
221297	127618	Ion_Channel	3	4	K18	CATSPER3	347732	protein_coding	Assay	IFN_1pM	SARS2	7287	3585	49.1972	39494.3	973.553	330748	2213.65	370243	1948.85	59127.3	1404.39	672284	2213.7	731411	2115.17	SARS2_IFN_1pM
221297	127618	GCPR	3	4	K19	CXCR6	10663	protein_coding	Assay	IFN_1pM	SARS2	5161	2552	49.4478	39328.7	1042.15	449542	2301.63	488871	2097.68	59919.4	1479.92	909118	2301.67	969037	2225.26	SARS2_IFN_1pM
221297	127618	Ion_Channel	3	4	K20	CATSPER4	378807	protein_coding	Assay	IFN_1pM	SARS2	6337	2193	34.6063	35237.4	889.31	311899	2345.02	347137	2010.89	64703.1	1575.6	901272	2345.07	965975	2270.79	SARS2_IFN_1pM
221297	127618	GCPR	3	4	K21	S1PR2	9294	protein_coding	Assay	IFN_1pM	SARS2	5652	3134	55.4494	42804.8	1067.12	415710	2314.9	458515	2087.08	61859.1	1446.5	749705	2314.95	811564	2213.65	SARS2_IFN_1pM
221297	127618	Ion_Channel	3	4	K22	SCN2B	6327	protein_coding	Assay	IFN_1pM	SARS2	5780	4018	69.5156	44423.4	1174.49	496207	2012.35	540631	1900.92	55629.1	1410.02	713801	2012.39	769430	1952.09	SARS2_IFN_1pM
221297	127618	NA	3	4	K23	PLSCR1	NA	NA	Control	IFN_1pM	SARS2	1982	1936	97.6791	85596	2087.58	1077185	2010.75	1162781	2016.21	87328.5	2107.37	1.10278e+06	2010.76	1.19011e+06	2017.54	SARS2_IFN_1pM
221297	127618	NA	3	4	K24	NA	NA	NA	Mock_virus	IFN_1pM	SARS2	7521	4	0.053184	16880.3	458.206	24.192	2332.67	16904.5	458.734	30621.2	521.213	45487	2332.67	76108.2	972.629	SARS2_IFN_1pM
221297	127618	NA	3	4	L01	NA	NA	NA	Mock_gRNA	IFN_1pM	SARS2	8226	3309	40.2261	38421.2	979.686	234035	2277.61	272456	1919.07	66066.8	1557.74	581791	2277.67	647858	2175.16	SARS2_IFN_1pM
221297	127618	NA	3	4	L02	PLSCR1	NA	NA	Control	IFN_1pM	SARS2	4553	4343	95.3877	59915.2	1477.91	640862	1731.46	700777	1706.43	61978.1	1508.75	671846	1731.47	733824	1710.15	SARS2_IFN_1pM
221297	127618	Ion_Channel	3	4	L03	CHRND	1144	protein_coding	Assay	IFN_1pM	SARS2	6660	4378	65.7357	45762.4	1175.29	365340	2147.16	411102	1966.17	59604.8	1453.62	555763	2147.21	615368	2052.36	SARS2_IFN_1pM
221297	127618	Ion_Channel	3	4	L04	GRIK2	2898	protein_coding	Assay	IFN_1pM	SARS2	6939	2980	42.9457	40565.9	967.632	258534	2362.79	299099	1976.32	65324.2	1536.05	601992	2362.87	667317	2244.6	SARS2_IFN_1pM
221297	127618	Ion_Channel	3	4	L05	TRPV4	59341	protein_coding	Assay	IFN_1pM	SARS2	4375	2549	58.2629	43897	1136.71	555305	2258.3	599202	2106.07	61356.9	1520.49	953094	2258.35	1.01445e+06	2193.96	SARS2_IFN_1pM
221297	127618	Ion_Channel	3	4	L06	KCNAB3	9196	protein_coding	Assay	IFN_1pM	SARS2	6261	3653	58.3453	46614.6	1138.28	370550	2214.98	417164	2003.24	64769.1	1525.95	635091	2215.03	699860	2126.17	SARS2_IFN_1pM
221297	127618	Ion_Channel	3	4	L07	FXYD7	53822	protein_coding	Assay	IFN_1pM	SARS2	7020	4216	60.057	43440.3	1120.03	365209	2176.25	408650	1977.97	58228.4	1412.52	608095	2176.31	666324	2078.11	SARS2_IFN_1pM
221297	127618	Ion_Channel	3	4	L08	SHROOM2	357	protein_coding	Assay	IFN_1pM	SARS2	6735	3898	57.8768	44317.5	1080.48	405624	2146.25	449942	1956.2	60802.6	1439	700834	2146.29	761637	2065.26	SARS2_IFN_1pM
221297	127618	Ion_Channel	3	4	L09	CHRNB1	1140	protein_coding	Assay	IFN_1pM	SARS2	4148	2733	65.8872	49148.5	1213.68	580214	2256.04	629362	2114.24	64118.8	1523.41	880611	2256.07	944730	2184.76	SARS2_IFN_1pM
221297	127618	Ion_Channel	3	4	L10	GJB3	2707	protein_coding	Assay	IFN_1pM	SARS2	3142	1676	53.3418	44576.3	1217.08	735653	2340.54	780230	2223.29	67319.6	1742.51	1.37912e+06	2340.57	1.44644e+06	2303.77	SARS2_IFN_1pM
221297	127618	Ion_Channel	3	4	L11	CLCN1	1180	protein_coding	Assay	IFN_1pM	SARS2	3714	2218	59.72	43886.3	1168.42	712137	2133.04	756023	2035.49	60470.3	1563.28	1.19246e+06	2133.05	1.25293e+06	2096.18	SARS2_IFN_1pM
221297	127618	Ion_Channel	3	4	L12	SLC15A1	6564	protein_coding	Assay	IFN_1pM	SARS2	6815	3017	44.27	36816.3	945.579	340710	2112.43	377526	1885.52	58004	1464.98	769611	2112.47	827615	2049	SARS2_IFN_1pM
221297	127618	Ion_Channel	3	4	L13	CACNA1G	8913	protein_coding	Assay	IFN_1pM	SARS2	5148	3256	63.2479	45743	1122.6	473208	2096.53	518951	1947.59	60566.4	1432.93	748174	2096.56	808741	2026.28	SARS2_IFN_1pM
221297	127618	Ion_Channel	3	4	L14	CHRFAM7A	89832	protein_coding	Assay	IFN_1pM	SARS2	6199	3588	57.8803	39941.8	1016.03	438854	2101.86	478796	1929.82	54027.5	1354.77	758203	2101.9	812230	2027.53	SARS2_IFN_1pM
221297	127618	Ion_Channel	3	4	L15	KCNQ5	56479	protein_coding	Assay	IFN_1pM	SARS2	4331	2772	64.0037	46717.7	1180.16	507231	2176.25	553949	2031.64	62412.2	1500.43	792496	2176.29	854908	2107	SARS2_IFN_1pM
221297	127618	Ion_Channel	3	4	L16	GABRQ	55879	protein_coding	Assay	IFN_1pM	SARS2	6116	2964	48.463	38361.2	994.871	370208	2206.25	408569	1979.9	59134.4	1453.38	763890	2206.3	823024	2127.13	SARS2_IFN_1pM
221297	127618	Ion_Channel	3	4	L17	GABRR3	200959	protein_coding	Assay	IFN_1pM	SARS2	6763	3046	45.0392	37415.6	952.52	336755	2158.09	374171	1915.64	57592.4	1410.68	747685	2158.15	805277	2079.35	SARS2_IFN_1pM
221297	127618	Ion_Channel	3	4	L18	CHRNA2	1135	protein_coding	Assay	IFN_1pM	SARS2	4869	2709	55.6377	42332	1106.93	482352	2207.6	524684	2043.65	61437.6	1522.83	866945	2207.64	928382	2143.84	SARS2_IFN_1pM
221297	127618	Ion_Channel	3	4	L19	CACNB2	783	protein_coding	Assay	IFN_1pM	SARS2	4629	2734	59.0624	44972	1189.79	546770	2198.01	591742	2065.02	62672.7	1574.93	925743	2198.04	988416	2144.25	SARS2_IFN_1pM
221297	127618	Ion_Channel	3	4	L20	KCNMA1	3778	protein_coding	Assay	IFN_1pM	SARS2	5843	2956	50.5904	41057.8	1010.32	423797	2184.87	464854	1981.42	60918.7	1437.43	837694	2184.91	898613	2110.51	SARS2_IFN_1pM
221297	127618	Ion_Channel	3	4	L21	KCNJ5	3762	protein_coding	Assay	IFN_1pM	SARS2	6736	3474	51.5736	40181.5	1025.83	358865	2279.33	399046	2029.61	59676.4	1438.98	695822	2279.39	755499	2178.88	SARS2_IFN_1pM
221297	127618	Ion_Channel	3	4	L22	CALHM1	255022	protein_coding	Assay	IFN_1pM	SARS2	6717	3476	51.7493	39672.1	1027.83	396150	2221.43	435822	2009.06	58429.8	1441.93	765510	2221.48	823940	2139.46	SARS2_IFN_1pM
221297	127618	NA	3	4	L23	PLSCR1	NA	NA	Control	IFN_1pM	SARS2	2388	2309	96.6918	74960.8	1946.67	1.03555e+06	1973.61	1.11051e+06	1971.77	77103	1976.23	1.07098e+06	1973.62	1.14809e+06	1973.79	SARS2_IFN_1pM
221297	127618	NA	3	4	L24	NA	NA	NA	Mock_virus	IFN_1pM	SARS2	7544	11	0.145811	16911.9	465.491	84.0539	936.637	16996	466.652	24901.2	641.482	57645.7	936.637	82546.9	822.478	SARS2_IFN_1pM
221297	127618	NA	3	4	M01	NA	NA	NA	Mock_gRNA	IFN_1pM	SARS2	8097	3757	46.3999	43017.6	1029	282993	2378.49	326011	2027.62	68167.5	1537.58	609890	2378.59	678057	2254.61	SARS2_IFN_1pM
221297	127618	NA	3	4	M02	TMEM41B	NA	NA	Control	IFN_1pM	SARS2	6580	941	14.3009	26900.5	695.637	107959	2917.57	134860	1782.13	77144.1	1786.28	754903	2917.71	832047	2755.87	SARS2_IFN_1pM
221297	127618	GCPR	3	4	M03	Empty	Empty	NA	Assay	IFN_1pM	SARS2	8590	4275	49.7672	44464.6	1056.77	246892	2484.41	291357	2059.75	67870.2	1540.96	496087	2484.5	563957	2313.99	SARS2_IFN_1pM
221297	127618	Ion_Channel	3	4	M04	GABRR1	2569	protein_coding	Assay	IFN_1pM	SARS2	6779	3646	53.7837	47451.5	1133.49	291406	2379.84	338858	2062.29	69579.1	1602.64	541804	2379.91	611383	2255.42	SARS2_IFN_1pM
221297	127618	GCPR	3	4	M05	Empty	Empty	NA	Assay	IFN_1pM	SARS2	9461	3014	31.8571	37878.8	912.04	185021	2391.67	222900	1874.8	69489.8	1621.85	580775	2391.75	650264	2276.28	SARS2_IFN_1pM
221297	127618	Ion_Channel	3	4	M06	KCNJ10	3766	protein_coding	Assay	IFN_1pM	SARS2	7400	3839	51.8784	40525.2	1038.65	303064	2167.15	343589	1920.98	59068.7	1457.03	584174	2167.2	643243	2074.35	SARS2_IFN_1pM
221297	127618	GCPR	3	4	M07	Empty	Empty	NA	Assay	IFN_1pM	SARS2	6814	3527	51.7611	43003	1078.39	338060	2345.6	381063	2070.97	64238.9	1528.74	653109	2345.66	717348	2238.54	SARS2_IFN_1pM
221297	127618	Ion_Channel	3	4	M08	KCNG2	26251	protein_coding	Assay	IFN_1pM	SARS2	8149	3526	43.2691	37926.4	957.48	271141	2308.62	309068	1967.86	61594.7	1494.61	626629	2308.71	688224	2201.4	SARS2_IFN_1pM
221297	127618	GCPR	3	4	M09	Empty	Empty	NA	Assay	IFN_1pM	SARS2	6498	3900	60.0185	46049.2	1080.49	377161	2339.87	423210	2076.52	62622.5	1396.65	628401	2339.93	691024	2204.97	SARS2_IFN_1pM
221297	127618	Ion_Channel	3	4	M10	KCNJ2	3759	protein_coding	Assay	IFN_1pM	SARS2	7190	3483	48.4423	40046.8	1016.26	345541	2223.91	385588	1979.59	60684.6	1475.81	713295	2223.98	773980	2138.96	SARS2_IFN_1pM
221297	127618	GCPR	3	4	M11	Empty	Empty	NA	Assay	IFN_1pM	SARS2	8375	3906	46.6388	40263.4	980.008	255549	2291.07	295813	1938.15	61788.6	1410.91	547926	2291.14	609714	2154.9	SARS2_IFN_1pM
221297	127618	Ion_Channel	3	4	M12	PKD1L2	114780	polymorphic_pseudogene	Assay	IFN_1pM	SARS2	6668	3408	51.1098	40723.3	995.666	352031	2160	392755	1926.42	60285.5	1398.16	688768	2160.05	749053	2069.3	SARS2_IFN_1pM
221297	127618	GCPR	3	4	M13	Empty	Empty	NA	Assay	IFN_1pM	SARS2	9893	4654	47.0434	42606.8	962.861	215669	2327.47	258276	1886.43	65533.9	1396.51	458441	2327.55	523975	2148.41	SARS2_IFN_1pM
221297	127618	Ion_Channel	3	4	M14	GABRA1	2554	protein_coding	Assay	IFN_1pM	SARS2	6904	3258	47.19	39236.5	948.855	334688	2392.69	373925	2063.25	60285.1	1402.35	709228	2392.75	769513	2267.3	SARS2_IFN_1pM
221297	127618	GCPR	3	4	M15	Empty	Empty	NA	Assay	IFN_1pM	SARS2	8289	3213	38.7622	37062	933.337	238691	2429.26	275753	1998.71	63846.8	1509.74	615775	2429.34	679622	2297.85	SARS2_IFN_1pM
221297	127618	Ion_Channel	3	4	M16	PIEZO2	63895	protein_coding	Assay	IFN_1pM	SARS2	5732	3333	58.1472	44993.7	1122.77	383093	2315.5	428087	2082.93	62998.7	1511.55	658826	2315.56	721825	2212.83	SARS2_IFN_1pM
221297	127618	GCPR	3	4	M17	Empty	Empty	NA	Assay	IFN_1pM	SARS2	7505	3401	45.3165	39047.7	999.176	316244	2352.76	355292	2047.87	62624.2	1505.9	697845	2352.86	760470	2248.7	SARS2_IFN_1pM
221297	127618	Ion_Channel	3	4	M18	ANO6	196527	protein_coding	Assay	IFN_1pM	SARS2	3429	2044	59.6092	46048.3	1215.96	701021	2330.2	747069	2205.62	64462	1639.4	1.17602e+06	2330.23	1.24048e+06	2280.3	SARS2_IFN_1pM
221297	127618	GCPR	3	4	M19	Empty	Empty	NA	Assay	IFN_1pM	SARS2	6153	3291	53.4861	44443.6	1041.5	382672	2337.07	427116	2069.23	64402.6	1458.24	715454	2337.12	779857	2226.31	SARS2_IFN_1pM
221297	127618	Ion_Channel	3	4	M20	KCNK6	9424	protein_coding	Assay	IFN_1pM	SARS2	7712	2880	37.3444	35743.4	900.393	272050	2518.22	307794	2083.48	62432	1482.71	728480	2518.31	790912	2386.72	SARS2_IFN_1pM
221297	127618	GCPR	3	4	M21	Empty	Empty	NA	Assay	IFN_1pM	SARS2	7410	4197	56.6397	42180.7	1073.11	348212	2192.83	390393	1970.66	59401.8	1439.88	614778	2192.89	674180	2096.3	SARS2_IFN_1pM
221297	127618	Ion_Channel	3	4	M22	KCNA5	3741	protein_coding	Assay	IFN_1pM	SARS2	4141	2399	57.9329	46051	1193.64	567210	2409.02	613262	2237.91	65978.9	1613.19	979075	2409.07	1.04505e+06	2336.3	SARS2_IFN_1pM
221297	127618	NA	3	4	M23	TMEM41B	NA	NA	Control	IFN_1pM	SARS2	6409	1270	19.8159	30494.3	744.786	186601	2925.3	217095	2072.86	72665.9	1651.17	941666	2925.38	1.01433e+06	2772.13	SARS2_IFN_1pM
221297	127618	NA	3	4	M24	NA	NA	NA	Mock_virus	IFN_1pM	SARS2	9950	7	0.070352	17502.9	457.202	24.6643	1636.07	17527.6	457.666	24294.6	550.362	35058.6	1636.07	59353.1	905.168	SARS2_IFN_1pM
221297	127618	NA	3	4	N01	NA	NA	NA	Mock_gRNA	IFN_1pM	SARS2	7236	4228	58.4301	46755.5	1145.01	318787	2322.54	365542	2052.55	64786.8	1522.55	545579	2322.62	610366	2199.91	SARS2_IFN_1pM
221297	127618	NA	3	4	N02	TMEM41B	NA	NA	Control	IFN_1pM	SARS2	5043	958	18.9966	27492.4	734.904	174317	3073.12	201810	2143.89	67961.9	1660.78	917614	3073.23	985576	2902.99	SARS2_IFN_1pM
221297	127618	Ion_Channel	3	4	N03	CLCN2	1181	protein_coding	Assay	IFN_1pM	SARS2	4533	2640	58.2396	42681.9	1112.63	515175	2211.8	557857	2056.37	59425.9	1497.42	884571	2211.84	943997	2147.35	SARS2_IFN_1pM
221297	127618	Ion_Channel	3	4	N04	KCNA3	3738	protein_coding	Assay	IFN_1pM	SARS2	5114	2980	58.2714	42049.2	1135.08	473645	2190.74	515695	2036.32	58650.5	1520.85	812820	2190.78	871471	2127.7	SARS2_IFN_1pM
221297	127618	Ion_Channel	3	4	N05	KCNH1	3756	protein_coding	Assay	IFN_1pM	SARS2	5392	2413	44.7515	34840.7	957.387	359817	2289.56	394658	2039.08	55865.7	1452.83	804027	2289.61	859892	2207.02	SARS2_IFN_1pM
221297	127618	Ion_Channel	3	4	N06	SCNN1B	6338	protein_coding	Assay	IFN_1pM	SARS2	6606	4000	60.551	46813.9	1128.24	316304	2188.01	363118	1951.67	63173.3	1463.33	522370	2188.08	585543	2077.09	SARS2_IFN_1pM
221297	127618	Ion_Channel	3	4	N07	CLCN4	1183	protein_coding	Assay	IFN_1pM	SARS2	5637	2845	50.4701	39603.8	1025.96	384258	2303.68	423862	2063.56	58826.9	1487.83	761352	2303.73	820179	2216.54	SARS2_IFN_1pM
221297	127618	Ion_Channel	3	4	N08	DENND5B	160518	protein_coding	Assay	IFN_1pM	SARS2	4163	2223	53.399	42067.6	1081.12	486203	2325.8	528270	2130.48	61758.9	1575.51	910503	2325.83	972262	2257.54	SARS2_IFN_1pM
221297	127618	Ion_Channel	3	4	N09	KCNC2	3747	protein_coding	Assay	IFN_1pM	SARS2	4083	2510	61.4744	43101.3	1169.82	620555	2251.61	663656	2124.05	58405.6	1535.64	1.00945e+06	2251.65	1.06785e+06	2195.66	SARS2_IFN_1pM
221297	127618	Ion_Channel	3	4	N10	LRRC38	126755	protein_coding	Assay	IFN_1pM	SARS2	5834	2984	51.1484	40950.8	1039.47	431098	2227.83	472049	2026.82	60578.1	1476.54	842825	2227.91	903403	2154.39	SARS2_IFN_1pM
221297	127618	Ion_Channel	3	4	N11	TRPC1	7220	protein_coding	Assay	IFN_1pM	SARS2	4697	2818	59.9957	42263.2	1108.23	548706	2138.36	590969	2005.07	57808.3	1465.33	914568	2138.39	972376	2081.55	SARS2_IFN_1pM
221297	127618	Ion_Channel	3	4	N12	CACNG3	10368	protein_coding	Assay	IFN_1pM	SARS2	3289	1734	52.7212	44009.3	1135.17	589165	2443.79	633174	2262.5	65970.1	1611.84	1.1175e+06	2443.82	1.18347e+06	2375.47	SARS2_IFN_1pM
221297	127618	Ion_Channel	3	4	N13	MCOLN2	255231	protein_coding	Assay	IFN_1pM	SARS2	4269	3075	72.0309	50256.5	1255.03	639044	2180.19	689300	2068.99	62216.7	1498.77	887175	2180.22	949392	2117.13	SARS2_IFN_1pM
221297	127618	Ion_Channel	3	4	N14	NALCN	259232	protein_coding	Assay	IFN_1pM	SARS2	5633	3278	58.1928	43969.2	1110.31	458043	2237.08	502012	2054.47	61090.6	1496.42	787108	2237.12	848198	2160.11	SARS2_IFN_1pM
221297	127618	Ion_Channel	3	4	N15	KCNG3	170850	protein_coding	Assay	IFN_1pM	SARS2	4457	2673	59.9731	43391.5	1140.19	545429	2222.97	588820	2077.57	60180.8	1495.36	909446	2223.02	969627	2157.85	SARS2_IFN_1pM
221297	127618	Ion_Channel	3	4	N16	SLC4A11	83959	protein_coding	Assay	IFN_1pM	SARS2	4525	2769	61.1934	48495.7	1222.65	491327	2333.48	539823	2157.39	67403.7	1610.5	802903	2333.52	870307	2255.11	SARS2_IFN_1pM
221297	127618	Ion_Channel	3	4	N17	CACNB3	784	protein_coding	Assay	IFN_1pM	SARS2	5227	3194	61.1058	44472.3	1135.77	506284	2272.03	550756	2102.21	59894.1	1474.33	828528	2272.08	888423	2192.12	SARS2_IFN_1pM
221297	127618	Ion_Channel	3	4	N18	CHRNA4	1137	protein_coding	Assay	IFN_1pM	SARS2	5014	4068	81.1328	49042.6	1293.35	641884	1956.98	690927	1888.21	56211.8	1437.68	791147	1957.01	847358	1911.21	SARS2_IFN_1pM
221297	127618	Ion_Channel	3	4	N19	DLG3	1741	protein_coding	Assay	IFN_1pM	SARS2	4835	3083	63.7642	48455.4	1209.67	541948	2282.2	590404	2127.4	64053.5	1547.59	849918	2282.24	913972	2208.76	SARS2_IFN_1pM
221297	127618	Ion_Channel	3	4	N20	ADM2	79924	protein_coding	Assay	IFN_1pM	SARS2	2351	1519	64.6108	50180.6	1361.52	1.00369e+06	2299.45	1.05387e+06	2226.42	67680.6	1763.74	1.55343e+06	2299.47	1.62111e+06	2270.68	SARS2_IFN_1pM
221297	127618	Ion_Channel	3	4	N21	KCNN4	3783	protein_coding	Assay	IFN_1pM	SARS2	4689	2746	58.5626	44695.4	1137.51	537781	2351.67	582476	2173.64	62306.7	1535.07	918296	2351.71	980602	2274.81	SARS2_IFN_1pM
221297	127618	Ion_Channel	3	4	N22	BEST1	7439	protein_coding	Assay	IFN_1pM	SARS2	5807	2866	49.3542	38987.1	1007.76	432690	2198.16	471677	2002.64	58805.7	1467.06	876694	2198.22	935499	2131.44	SARS2_IFN_1pM
221297	127618	NA	3	4	N23	TMEM41B	NA	NA	Control	IFN_1pM	SARS2	5651	770	13.6259	24967.8	693.081	181801	2917.38	206769	2102.57	71275.5	1739.64	1.33423e+06	2917.43	1.4055e+06	2820.59	SARS2_IFN_1pM
221297	127618	NA	3	4	N24	NA	NA	NA	Mock_virus	IFN_1pM	SARS2	8970	28	0.312152	17506	460.425	522.812	1015.51	18028.8	467.841	64671.3	1048.52	167486	1015.51	232158	1024.49	SARS2_IFN_1pM
221297	127618	NA	3	4	O01	NA	NA	NA	Mock_gRNA	IFN_1pM	SARS2	11132	3405	30.5875	34869.6	878.374	170669	2528.44	205539	1917.38	68206.8	1608.43	557963	2528.53	626170	2380.22	SARS2_IFN_1pM
221297	127618	NA	3	4	O02	ISG15	NA	NA	Control	IFN_1pM	SARS2	10346	2395	23.149	29926.7	754.284	110438	2501.47	140364	1674.5	63874	1480.34	477066	2501.56	540940	2313.14	SARS2_IFN_1pM
221297	127618	GCPR	3	4	O03	Empty	Empty	NA	Assay	IFN_1pM	SARS2	12444	3934	31.6136	35428.4	882.156	134577	2588.49	170006	1844.84	69107.1	1629.57	425684	2588.64	494792	2392.02	SARS2_IFN_1pM
221297	127618	Ion_Channel	3	4	O04	CLIC2	1193	protein_coding	Assay	IFN_1pM	SARS2	6864	3985	58.0565	43380.9	1083.43	333032	2259.82	376413	2008.48	60098.4	1448.89	573629	2259.87	633727	2145.96	SARS2_IFN_1pM
221297	127618	GCPR	3	4	O05	Empty	Empty	NA	Assay	IFN_1pM	SARS2	9468	3327	35.1394	36627.3	901.491	201203	2389.75	237830	1905.32	64964.4	1549.66	572574	2389.86	637538	2264.74	SARS2_IFN_1pM
221297	127618	Ion_Channel	3	4	O06	TPCN1	53373	protein_coding	Assay	IFN_1pM	SARS2	6595	4085	61.9409	48229.3	1161.06	339590	2201.11	387819	1980.48	65269.7	1501.51	548243	2201.15	613513	2097.19	SARS2_IFN_1pM
221297	127618	GCPR	3	4	O07	Empty	Empty	NA	Assay	IFN_1pM	SARS2	7160	3092	43.1844	39145	980.372	290359	2224.44	329504	1933.03	64238.3	1550.94	672365	2224.49	736603	2143.31	SARS2_IFN_1pM
221297	127618	Ion_Channel	3	4	O08	LRRC8C	84230	protein_coding	Assay	IFN_1pM	SARS2	4248	2785	65.5603	45833.2	1196.14	554720	2187.63	600553	2057.47	59702.5	1503.82	846115	2187.67	905817	2124.01	SARS2_IFN_1pM
221297	127618	GCPR	3	4	O09	Empty	Empty	NA	Assay	IFN_1pM	SARS2	6839	2452	35.8532	34785.2	896.405	291693	2402.04	326478	2037.42	62468.4	1521.11	813568	2402.1	876037	2306.83	SARS2_IFN_1pM
221297	127618	Ion_Channel	3	4	O10	VDAC1	7416	protein_coding	Assay	IFN_1pM	SARS2	3239	1838	56.7459	44929.8	1150.92	771754	2263.57	816683	2149.26	64203.6	1603.67	1.36001e+06	2263.6	1424213	2222.37	SARS2_IFN_1pM
221297	127618	GCPR	3	4	O11	Empty	Empty	NA	Assay	IFN_1pM	SARS2	6958	3496	50.2443	40960.2	1005.52	327949	2326.52	368909	2030.36	60965.3	1466.41	652703	2326.57	713668	2215.55	SARS2_IFN_1pM
221297	127618	Ion_Channel	3	4	O12	LRRIQ4	344657	protein_coding	Assay	IFN_1pM	SARS2	4289	2423	56.4934	44419.1	1141.08	593722	2211.62	638141	2076.04	63903.8	1557.94	1.05095e+06	2211.64	1.11486e+06	2159.7	SARS2_IFN_1pM
221297	127618	GCPR	3	4	O13	Empty	Empty	NA	Assay	IFN_1pM	SARS2	8887	4514	50.7933	41266.7	978.965	280356	2126.75	321622	1848.65	60463.2	1370.98	551947	2126.8	612410	2017.02	SARS2_IFN_1pM
221297	127618	Ion_Channel	3	4	O14	CNGA4	1262	protein_coding	Assay	IFN_1pM	SARS2	6925	3794	54.787	40218.3	1026.97	360062	2304.9	400281	2048.75	57627.8	1404.92	657198	2304.95	714826	2191.75	SARS2_IFN_1pM
221297	127618	GCPR	3	4	O15	Empty	Empty	NA	Assay	IFN_1pM	SARS2	7172	3929	54.7825	45159.7	1064.67	322232	2339.64	367391	2039.44	65252.9	1455.51	588196	2339.7	653449	2205.89	SARS2_IFN_1pM
221297	127618	Ion_Channel	3	4	O16	TRPV3	162514	protein_coding	Assay	IFN_1pM	SARS2	4763	3208	67.3525	46016.9	1167.75	542626	2158.95	588642	2024.61	58930.6	1434.93	805642	2159	864572	2087.21	SARS2_IFN_1pM
221297	127618	GCPR	3	4	O17	Empty	Empty	NA	Assay	IFN_1pM	SARS2	7395	4020	54.3611	41698.1	1004.47	321138	2207.56	362836	1940.46	59052.9	1378.11	590744	2207.61	649797	2093.12	SARS2_IFN_1pM
221297	127618	Ion_Channel	3	4	O18	KCNJ1	3758	protein_coding	Assay	IFN_1pM	SARS2	9149	4900	53.5578	40067.5	1003.34	287661	2183.26	327728	1908.82	57141	1378.54	537095	2183.33	594236	2067.28	SARS2_IFN_1pM
221297	127618	GCPR	3	4	O19	Empty	Empty	NA	Assay	IFN_1pM	SARS2	7845	5207	66.3735	44374.3	1099.38	362457	2001.29	406832	1836.92	56458.7	1346.79	546080	2001.34	602539	1914.17	SARS2_IFN_1pM
221297	127618	Ion_Channel	3	4	O20	TRPC5	7224	protein_coding	Assay	IFN_1pM	SARS2	7167	3466	48.3605	40336.5	999.773	313427	2360.29	353764	2043.26	62390.2	1446.09	648098	2360.36	710489	2236.21	SARS2_IFN_1pM
221297	127618	GCPR	3	4	O21	Empty	Empty	NA	Assay	IFN_1pM	SARS2	5620	2749	48.9146	41431.9	1021.18	417807	2354.37	459239	2106.28	63115.9	1513.13	854147	2354.43	917263	2267.67	SARS2_IFN_1pM
221297	127618	Ion_Channel	3	4	O22	CACNA1S	779	protein_coding	Assay	IFN_1pM	SARS2	5257	2890	54.9743	41231	1046.61	515620	2121.53	556851	1971.6	58535.1	1429.82	937923	2121.56	996458	2062.93	SARS2_IFN_1pM
221297	127618	NA	3	4	O23	ISG15	NA	NA	Control	IFN_1pM	SARS2	4973	708	14.2369	26714.8	686.124	201702	2981.91	228417	2143.2	77106.7	1939.72	1.41675e+06	2981.96	1493860	2901.49	SARS2_IFN_1pM
221297	127618	NA	3	4	O24	NA	NA	NA	Mock_virus	IFN_1pM	SARS2	7023	2	0.028478	16505.6	442.65	0.076036	534	16505.7	442.65	56382.5	464.053	267	534	56649.5	464.34	SARS2_IFN_1pM
221297	127618	NA	3	4	P01	NA	NA	NA	Mock_gRNA	IFN_1pM	SARS2	6163	2761	44.7996	39828	1011.68	339834	2274.89	379662	2011.42	64343.4	1527.99	758554	2274.96	822898	2191.2	SARS2_IFN_1pM
221297	127618	NA	3	4	P02	ISG15	NA	NA	Control	IFN_1pM	SARS2	4729	655	13.8507	26885.2	695.656	180816	2933.86	207701	2071.25	78269.1	1890.7	1.30545e+06	2933.92	1.38372e+06	2845.13	SARS2_IFN_1pM
221297	127618	Ion_Channel	3	4	P03	NMUR2	56923	protein_coding	Assay	IFN_1pM	SARS2	5027	1714	34.0959	35942.5	902.639	290514	2690.32	326457	2208.71	67895	1589.89	852043	2690.4	919938	2559.63	SARS2_IFN_1pM
221297	127618	Ion_Channel	3	4	P04	CLIC1	1192	protein_coding	Assay	IFN_1pM	SARS2	4958	2563	51.6942	43814.1	1094.39	422311	2216.42	466125	2021.59	65525.9	1581.49	816934	2216.45	882460	2152.29	SARS2_IFN_1pM
221297	127618	Ion_Channel	3	4	P05	AQP8	343	protein_coding	Assay	IFN_1pM	SARS2	6654	2984	44.8452	42238	1039.23	285884	2231.17	328122	1944.14	69099.3	1643.76	637481	2231.24	706581	2155.89	SARS2_IFN_1pM
221297	127618	Ion_Channel	3	4	P06	TRPM3	80036	protein_coding	Assay	IFN_1pM	SARS2	4031	2049	50.8311	40716.6	1058.28	479568	2279.65	520285	2090.81	61122.7	1525.67	943450	2279.68	1.00457e+06	2213.13	SARS2_IFN_1pM
221297	127618	Ion_Channel	3	4	P07	HCN4	10021	protein_coding	Assay	IFN_1pM	SARS2	4434	2392	53.9468	42386.6	1106.37	508051	2354.22	550437	2166.09	62471.9	1549.6	941756	2354.27	1004228	2280.6	SARS2_IFN_1pM
221297	127618	Ion_Channel	3	4	P08	KCNK17	89822	protein_coding	Assay	IFN_1pM	SARS2	4312	2310	53.5714	41131.4	1047.61	518792	2307.4	559924	2120.12	59482.8	1494.28	968402	2307.46	1.02788e+06	2237.01	SARS2_IFN_1pM
221297	127618	Ion_Channel	3	4	P09	GABRR2	2570	protein_coding	Assay	IFN_1pM	SARS2	3220	2312	71.8012	50937.9	1299.14	775534	2082.92	826472	2008.25	63599.7	1546.79	1.08011e+06	2082.94	1.14371e+06	2043.55	SARS2_IFN_1pM
221297	127618	Ion_Channel	3	4	P10	CLIC5	53405	protein_coding	Assay	IFN_1pM	SARS2	4006	2115	52.7958	38956.4	1055.11	538797	2404.19	577753	2213.37	57876.7	1480.05	1.02052e+06	2404.25	1.0784e+06	2326.29	SARS2_IFN_1pM
221297	127618	Ion_Channel	3	4	P11	AQP4	361	protein_coding	Assay	IFN_1pM	SARS2	3039	2007	66.0415	49409.5	1269.61	846206	2275.4	895615	2180.12	64415.2	1605.4	1.28131e+06	2275.44	1.34573e+06	2230.87	SARS2_IFN_1pM
221297	127618	Ion_Channel	3	4	P12	DLG1	1739	protein_coding	Assay	IFN_1pM	SARS2	2078	1288	61.9827	44517.4	1276.03	1.01358e+06	2437.6	1.0581e+06	2347.69	61278.5	1679.83	1.63525e+06	2437.64	1.69653e+06	2398.56	SARS2_IFN_1pM
221297	127618	Ion_Channel	3	4	P13	TRPM1	4308	protein_coding	Assay	IFN_1pM	SARS2	4515	2112	46.7774	39534.2	997.156	483417	2261.13	522951	2063.4	62925.4	1483.9	1.03343e+06	2261.17	1.09636e+06	2195.17	SARS2_IFN_1pM
221297	127618	Ion_Channel	3	4	P14	FXYD5	53827	protein_coding	Assay	IFN_1pM	SARS2	3768	2150	57.0594	41943.1	1150.54	677672	2260.52	719615	2140.18	59825.5	1587.14	1.18765e+06	2260.55	1.24748e+06	2215.47	SARS2_IFN_1pM
221297	127618	Ion_Channel	3	4	P15	ANO3	63982	protein_coding	Assay	IFN_1pM	SARS2	4011	2126	53.0042	42982.3	1115.3	617034	2304.7	660016	2155.03	64682.8	1582.95	1.16412e+06	2304.73	1228798	2250.7	SARS2_IFN_1pM
221297	127618	Ion_Channel	3	4	P16	CLCN6	1185	protein_coding	Assay	IFN_1pM	SARS2	4665	2242	48.06	39260.2	1025.68	476637	2228.91	515897	2046.23	61086.3	1549.59	991745	2228.96	1.05283e+06	2173.66	SARS2_IFN_1pM
221297	127618	Ion_Channel	3	4	P17	GRIA3	2892	protein_coding	Assay	IFN_1pM	SARS2	2981	2079	69.7417	48051.7	1302.52	884733	2234.07	932784	2154.69	60973.3	1585.75	1.26858e+06	2234.1	1.32955e+06	2192.98	SARS2_IFN_1pM
221297	127618	Ion_Channel	3	4	P18	KCNJ13	3769	protein_coding	Assay	IFN_1pM	SARS2	4634	2660	57.4018	44766.9	1143.02	561707	2291.02	606473	2132.89	63654.2	1540.9	978544	2291.06	1.0422e+06	2224.9	SARS2_IFN_1pM
221297	127618	Ion_Channel	3	4	P19	BEST2	54831	protein_coding	Assay	IFN_1pM	SARS2	5017	2925	58.3018	45159.2	1140.76	519662	2153.47	564822	2010.75	63202	1507.73	891325	2153.5	954527	2094.12	SARS2_IFN_1pM
221297	127618	Ion_Channel	3	4	P20	TMCO1	54499	protein_coding	Assay	IFN_1pM	SARS2	6017	3555	59.0826	40822.2	1068.32	465692	2115.24	506514	1960.41	55790.4	1409.74	788195	2115.3	843985	2047.56	SARS2_IFN_1pM
221297	127618	Ion_Channel	3	4	P21	SCN4A	6329	protein_coding	Assay	IFN_1pM	SARS2	3623	2204	60.8336	47274.9	1256.48	653285	2382.63	700560	2246.74	66129.7	1647.97	1.07388e+06	2382.66	1.14001e+06	2322.6	SARS2_IFN_1pM
221297	127618	Ion_Channel	3	4	P22	CLIC4	25932	protein_coding	Assay	IFN_1pM	SARS2	5393	2955	54.7933	39556	1039.58	466861	2242.5	506417	2056.62	56967.6	1393.58	852032	2242.56	909000	2160.09	SARS2_IFN_1pM
221297	127618	NA	3	4	P23	ISG15	NA	NA	Control	IFN_1pM	SARS2	4987	1425	28.5743	31344.7	812.138	337223	2637.81	368568	2214.45	62696.7	1510.57	1.18016e+06	2637.84	1.24285e+06	2542.14	SARS2_IFN_1pM
221297	127618	NA	3	4	P24	NA	NA	NA	Mock_virus	IFN_1pM	SARS2	5696	7	0.122893	16407.1	451.504	80.0506	2960.83	16487.2	453.37	17453.1	528.883	65138.3	2960.83	82591.4	1501.66	SARS2_IFN_1pM
221298	127619	NA	3	5	A01	NA	NA	NA	Mock_gRNA	IFN_1pM	SARS2	7465	1815	24.3135	34464.2	857.394	198583	2658.63	233048	2028.43	76353.8	1876.71	816755	2658.7	893109	2567.25	SARS2_IFN_1pM
221298	127619	NA	3	5	A02	OR1A1	NA	NA	Control	IFN_1pM	SARS2	10409	4724	45.3838	42364.4	978.905	197439	2430.42	239803	1925.92	66709.2	1455.92	435031	2430.58	501740	2231.93	SARS2_IFN_1pM
221298	127619	GCPR	3	5	A03	F2RL3	9002	protein_coding	Assay	IFN_1pM	SARS2	8956	3383	37.7736	36479.2	937.277	225108	2506.35	261587	2031.97	62028.7	1556.79	595931	2506.45	657959	2370.15	SARS2_IFN_1pM
221298	127619	Ion_Channel	3	5	A04	P2RX5	5026	protein_coding	Assay	IFN_1pM	SARS2	10598	3364	31.7418	38174.4	862.691	149339	2398.25	187514	1760.35	71238.6	1552.34	470468	2398.41	541707	2238	SARS2_IFN_1pM
221298	127619	GCPR	3	5	A05	GLP2R	9340	protein_coding	Assay	IFN_1pM	SARS2	9434	3422	36.2731	35294.9	893.583	207918	2451.05	243212	1956.25	61507.2	1505.6	573194	2451.12	634702	2310.51	SARS2_IFN_1pM
221298	127619	Ion_Channel	3	5	A06	ANO5	203859	protein_coding	Assay	IFN_1pM	SARS2	9694	5276	54.4254	43362.4	1019.69	240181	2204.7	283544	1872	61000.6	1385.52	441295	2204.79	502295	2057.07	SARS2_IFN_1pM
221298	127619	GCPR	3	5	A07	LPAR6	10161	protein_coding	Assay	IFN_1pM	SARS2	8835	3973	44.9689	41415	978.419	252087	2422.76	293502	2005.1	64666.6	1477.28	560573	2422.84	625240	2272.41	SARS2_IFN_1pM
221298	127619	Ion_Channel	3	5	A08	AQP5	362	protein_coding	Assay	IFN_1pM	SARS2	10374	3856	37.1698	43484.8	930.894	152973	2414.63	196457	1784.92	76978	1581.48	411540	2414.78	488518	2229.65	SARS2_IFN_1pM
221298	127619	GCPR	3	5	A09	ADGRB1	575	protein_coding	Assay	IFN_1pM	SARS2	12020	3624	30.1498	35746	868.461	138394	2553.16	174140	1826.03	68927.1	1571.49	459012	2553.29	527939	2360.73	SARS2_IFN_1pM
221298	127619	Ion_Channel	3	5	A10	KCNA2	3737	protein_coding	Assay	IFN_1pM	SARS2	11135	4586	41.1855	39638.3	883.797	160640	2237.54	200279	1717.02	63289.9	1345.51	390032	2237.67	453322	2048.07	SARS2_IFN_1pM
221298	127619	GCPR	3	5	A11	FSHR	2492	protein_coding	Assay	IFN_1pM	SARS2	11633	4319	37.1271	41957.3	941.431	158090	2447.84	200047	1832.75	74192	1594.28	425798	2447.97	499990	2267.78	SARS2_IFN_1pM
221298	127619	Ion_Channel	3	5	A12	SCN5A	6331	protein_coding	Assay	IFN_1pM	SARS2	8511	4034	47.3975	45329.9	1007.94	253672	2371.77	299002	1968.06	72278.1	1483.86	535195	2371.84	607473	2214.19	SARS2_IFN_1pM
221298	127619	GCPR	3	5	A13	OPRM1	4988	protein_coding	Assay	IFN_1pM	SARS2	9616	4551	47.3274	42389	1031.36	238497	2291.07	280886	1934.49	66054.6	1547.17	503923	2291.14	569978	2170.2	SARS2_IFN_1pM
221298	127619	Ion_Channel	3	5	A14	TRPV1	7442	protein_coding	Assay	IFN_1pM	SARS2	8184	4253	51.9673	42764	1030.6	275570	2289.32	318334	1966.65	63345	1429.1	530266	2289.42	593611	2151.22	SARS2_IFN_1pM
221298	127619	GCPR	3	5	A15	MC5R	4161	protein_coding	Assay	IFN_1pM	SARS2	8652	3353	38.754	39251.1	914.281	238941	2288.46	278192	1888.06	65135.7	1513.04	616551	2288.52	681687	2181.68	SARS2_IFN_1pM
221298	127619	Ion_Channel	3	5	A16	KCNT1	57582	protein_coding	Assay	IFN_1pM	SARS2	8976	4454	49.6212	41792.2	1015.68	228149	2327.33	269942	1939.55	63535	1446.14	459771	2327.46	523306	2167.11	SARS2_IFN_1pM
221298	127619	GCPR	3	5	A17	NPFFR2	10886	protein_coding	Assay	IFN_1pM	SARS2	10221	4053	39.6537	36738.8	903	205163	2315.98	241902	1871.27	60724.3	1426.1	517376	2316.1	578100	2173.61	SARS2_IFN_1pM
221298	127619	Ion_Channel	3	5	A18	GAS6	2621	protein_coding	Assay	IFN_1pM	SARS2	9695	3743	38.6075	37787.5	884.927	168885	2300.5	206673	1779.92	64352.7	1411.71	437433	2300.6	501786	2128.71	SARS2_IFN_1pM
221298	127619	GCPR	3	5	A19	ACKR1	2532	protein_coding	Assay	IFN_1pM	SARS2	10636	6545	61.5363	43682.1	1064.2	252298	2024.84	295981	1786.79	57928	1354.52	409991	2024.91	467919	1908	SARS2_IFN_1pM
221298	127619	Ion_Channel	3	5	A20	GJB7	375519	protein_coding	Assay	IFN_1pM	SARS2	8704	2999	34.4554	35742.7	843.051	193714	2405.28	229456	1866.5	64388.9	1452.4	562207	2405.36	626596	2253.43	SARS2_IFN_1pM
221298	127619	GCPR	3	5	A21	FZD3	7976	protein_coding	Assay	IFN_1pM	SARS2	10860	4195	38.628	33703.3	893.109	187720	2409.15	221423	1914.49	57329.1	1443.74	485958	2409.28	543287	2250.46	SARS2_IFN_1pM
221298	127619	Ion_Channel	3	5	A22	CHRNA7	1139	protein_coding	Assay	IFN_1pM	SARS2	9843	3232	32.8355	33224.6	810.975	155990	2226.7	189214	1704.28	60458.5	1377.3	475055	2226.8	535514	2081.83	SARS2_IFN_1pM
221298	127619	NA	3	5	A23	OR1A1	NA	NA	Control	IFN_1pM	SARS2	11615	3924	33.7839	34001.3	846.199	144970	2395.88	178971	1777.46	61577.2	1438.69	429100	2396	490678	2211.34	SARS2_IFN_1pM
221298	127619	NA	3	5	A24	NA	NA	NA	Mock_virus	IFN_1pM	SARS2	12830	10	0.077942	17827.4	441.062	46.7176	2909.65	17874.2	442.043	34652.2	676.801	59883.1	2921.13	94535.3	1318.48	SARS2_IFN_1pM
221298	127619	NA	3	5	B01	NA	NA	NA	Mock_gRNA	IFN_1pM	SARS2	11657	4763	40.8596	40885.7	1000.69	177149	2333.8	218035	1867.32	69415.4	1606.65	433546	2333.92	502961	2196.68	SARS2_IFN_1pM
221298	127619	NA	3	5	B02	OR1A1	NA	NA	Control	IFN_1pM	SARS2	10148	5085	50.1084	44350.2	1023.33	210344	2254.67	254694	1864.09	66503.3	1429.23	419770	2254.77	486274	2089.7	SARS2_IFN_1pM
221298	127619	Ion_Channel	3	5	B03	ANO7	50636	protein_coding	Assay	IFN_1pM	SARS2	8754	3665	41.8666	40941	967.821	235573	2255.41	276514	1884.25	66259.1	1548.86	562666	2255.49	628925	2152.05	SARS2_IFN_1pM
221298	127619	Ion_Channel	3	5	B04	CATSPER2	117155	protein_coding	Assay	IFN_1pM	SARS2	13228	3238	24.4784	36468.6	780.938	82117.4	2454.17	118586	1479.39	76965.3	1551.47	335461	2454.33	412426	2213.9	SARS2_IFN_1pM
221298	127619	Ion_Channel	3	5	B05	KCNJ18	100134444	protein_coding	Assay	IFN_1pM	SARS2	8930	3746	41.9485	44098.7	986.904	184429	2446.02	228527	1903.07	74236.9	1569.07	439645	2446.17	513882	2263.39	SARS2_IFN_1pM
221298	127619	Ion_Channel	3	5	B06	CHRNA1	1134	protein_coding	Assay	IFN_1pM	SARS2	6585	2507	38.0714	42606.1	930.997	286577	2318.46	329184	1943.57	74026.7	1555.2	752730	2318.51	826757	2220.91	SARS2_IFN_1pM
221298	127619	Ion_Channel	3	5	B07	GJA10	84694	protein_coding	Assay	IFN_1pM	SARS2	7947	3946	49.654	45052.6	1057.51	269683	2418.61	314736	2042.33	69914.3	1510.51	543118	2418.68	613032	2263.48	SARS2_IFN_1pM
221298	127619	Ion_Channel	3	5	B08	HCN1	348980	protein_coding	Assay	IFN_1pM	SARS2	9792	3771	38.511	43980	943.527	186044	2472.71	230024	1887.74	76441.7	1546.63	483083	2472.83	559525	2285.82	SARS2_IFN_1pM
221298	127619	Ion_Channel	3	5	B09	CACNG1	786	protein_coding	Assay	IFN_1pM	SARS2	11263	5656	50.2175	44330.9	1008.36	192625	2281.27	236956	1845.44	65407.1	1455.57	383573	2281.38	448980	2107.21	SARS2_IFN_1pM
221298	127619	Ion_Channel	3	5	B10	GJD3	125111	protein_coding	Assay	IFN_1pM	SARS2	7257	3823	52.6802	46158.1	1017.53	293521	2102.53	339679	1836.44	66326	1435.67	557169	2102.59	623495	2003.58	SARS2_IFN_1pM
221298	127619	Ion_Channel	3	5	B11	SLC24A3	57419	protein_coding	Assay	IFN_1pM	SARS2	9043	3205	35.4418	37818	880.445	182633	2360.1	220451	1831.95	66292.9	1556.39	515296	2360.2	581589	2228.98	SARS2_IFN_1pM
221298	127619	Ion_Channel	3	5	B12	GRIK1	2897	protein_coding	Assay	IFN_1pM	SARS2	10487	4676	44.5885	46414.5	991.557	190984	2386.9	237398	1871.88	75736.5	1517.59	428315	2387.02	504052	2197.83	SARS2_IFN_1pM
221298	127619	Ion_Channel	3	5	B13	KCND1	3750	protein_coding	Assay	IFN_1pM	SARS2	7993	3747	46.8785	45469.7	1030.45	258908	2396.35	304378	2000.26	72872.3	1536.14	552289	2396.42	625162	2249.57	SARS2_IFN_1pM
221298	127619	Ion_Channel	3	5	B14	TMEM175	84286	protein_coding	Assay	IFN_1pM	SARS2	9756	3654	37.4539	41372.5	906.235	176378	2354.78	217750	1806.23	72882.6	1508.41	470911	2354.89	543793	2190.16	SARS2_IFN_1pM
221298	127619	Ion_Channel	3	5	B15	GRIN2B	2904	protein_coding	Assay	IFN_1pM	SARS2	6735	2207	32.7691	38367	884.868	280230	2371.24	318597	1972.28	72071.5	1610.38	855158	2371.3	927230	2287.29	SARS2_IFN_1pM
221298	127619	Ion_Channel	3	5	B16	PANX3	116337	protein_coding	Assay	IFN_1pM	SARS2	8537	2667	31.2405	39358.1	872.825	185587	2454.55	224945	1863.64	77738.7	1584.99	594051	2454.65	671790	2308.1	SARS2_IFN_1pM
221298	127619	Ion_Channel	3	5	B17	GPM6A	2823	protein_coding	Assay	IFN_1pM	SARS2	6332	3037	47.9627	38086.4	953.375	336966	2227.16	375052	1961.09	57583	1385.54	702546	2227.24	760129	2129.26	SARS2_IFN_1pM
221298	127619	Ion_Channel	3	5	B18	AQP3	360	protein_coding	Assay	IFN_1pM	SARS2	8239	4941	59.9709	45712.8	1045.23	312238	2064.45	357950	1835.84	61214.1	1369.83	520641	2064.51	581856	1959.94	SARS2_IFN_1pM
221298	127619	Ion_Channel	3	5	B19	DENND5A	23258	protein_coding	Assay	IFN_1pM	SARS2	5311	2529	47.6182	40730.6	997.175	383380	2315.17	424111	2054.4	62577.4	1487.96	805106	2315.22	867684	2225.97	SARS2_IFN_1pM
221298	127619	Ion_Channel	3	5	B20	CACNA2D1	781	protein_coding	Assay	IFN_1pM	SARS2	8334	3151	37.809	39021.6	864.983	177338	2383.44	216360	1810.29	67773.6	1378.53	469032	2383.51	536806	2182.62	SARS2_IFN_1pM
221298	127619	Ion_Channel	3	5	B21	TMEM150C	441027	protein_coding	Assay	IFN_1pM	SARS2	7608	3139	41.2592	37732.5	941.5	269677	2412.6	307410	2024.36	62919.3	1547.47	653610	2412.68	716529	2299.77	SARS2_IFN_1pM
221298	127619	Ion_Channel	3	5	B22	RARRES2	5919	protein_coding	Assay	IFN_1pM	SARS2	6952	2839	40.8372	41358.5	965.419	301898	2372.86	343256	2018.33	71263.4	1540.31	739261	2372.95	810524	2265.28	SARS2_IFN_1pM
221298	127619	NA	3	5	B23	OR1A1	NA	NA	Control	IFN_1pM	SARS2	6854	2734	39.8891	39606.6	958.156	261541	2549.91	301147	2092.69	69273.4	1569.76	655661	2550	724934	2406.41	SARS2_IFN_1pM
221298	127619	NA	3	5	B24	NA	NA	NA	Mock_virus	IFN_1pM	SARS2	11342	12	0.105801	17683.1	447.07	11.7325	642.85	17694.8	447.16	30129.8	538.835	11089.2	642.85	41219	563.358	SARS2_IFN_1pM
221298	127619	NA	3	5	C01	NA	NA	NA	Mock_gRNA	IFN_1pM	SARS2	9484	2242	23.6398	31648.4	817.177	149243	2698.53	180892	1923.68	70506	1725.82	631311	2698.66	701817	2554.02	SARS2_IFN_1pM
221298	127619	NA	3	5	C02	VCP	NA	NA	Control	IFN_1pM	SARS2	3167	559	17.6508	34935.9	812.249	248120	2976.17	283056	2239.72	102305	2111.05	1.40571e+06	2976.25	1.50801e+06	2895.74	SARS2_IFN_1pM
221298	127619	GCPR	3	5	C03	LPAR1	1902	protein_coding	Assay	IFN_1pM	SARS2	9526	4643	48.7403	46851.6	1071.61	207343	2580.38	254195	2048.73	73955.9	1557.63	425397	2580.5	499353	2351.77	SARS2_IFN_1pM
221298	127619	Ion_Channel	3	5	C04	RASA3	22821	protein_coding	Assay	IFN_1pM	SARS2	10760	3037	28.2249	38075.6	865.853	116733	2762.55	154809	1795.29	79613	1675.05	413573	2762.73	493186	2500.61	SARS2_IFN_1pM
221298	127619	GCPR	3	5	C05	SMO	6608	protein_coding	Assay	IFN_1pM	SARS2	8844	3682	41.6327	43995.4	1030.66	237427	2566.3	281422	2081.47	75118.6	1669.61	570282	2566.39	645401	2415.39	SARS2_IFN_1pM
221298	127619	Ion_Channel	3	5	C06	KCNV1	27012	protein_coding	Assay	IFN_1pM	SARS2	7339	2976	40.5505	42161.8	989.736	244715	2676.58	286877	2140.44	73373	1605.37	603476	2676.68	676849	2496.11	SARS2_IFN_1pM
221298	127619	GCPR	3	5	C07	GPR143	4935	protein_coding	Assay	IFN_1pM	SARS2	8081	3724	46.0834	47489.6	1078.81	244801	2638.97	292290	2136.87	76250.7	1645.4	531202	2639.1	607453	2453.13	SARS2_IFN_1pM
221298	127619	Ion_Channel	3	5	C08	GJA1	2697	protein_coding	Assay	IFN_1pM	SARS2	9218	3161	34.2916	40499.4	923.384	200372	2649.66	240872	2015.97	75774.3	1645.68	584309	2649.79	660084	2476.34	SARS2_IFN_1pM
221298	127619	GCPR	3	5	C09	VN1R4	317703	protein_coding	Assay	IFN_1pM	SARS2	9519	3243	34.0687	38185.5	902.91	171986	2618.37	210172	1946.47	69144.8	1531.87	504812	2618.5	573957	2412.35	SARS2_IFN_1pM
221298	127619	Ion_Channel	3	5	C10	KCNK12	56660	protein_coding	Assay	IFN_1pM	SARS2	6442	3336	51.7852	45623.9	1067.36	315392	2420.13	361016	2086.01	68425.2	1513.11	609032	2420.21	677457	2282.03	SARS2_IFN_1pM
221298	127619	GCPR	3	5	C11	ADGRL4	64123	protein_coding	Assay	IFN_1pM	SARS2	9155	3666	40.0437	37531.8	940.483	224533	2377.7	262065	1950.76	63554.9	1496.26	560714	2377.77	624269	2243.22	SARS2_IFN_1pM
221298	127619	Ion_Channel	3	5	C12	KCNT2	343450	protein_coding	Assay	IFN_1pM	SARS2	10239	4160	40.629	40466.9	939.719	178544	2494.04	219011	1910.24	68126.3	1508.64	439440	2494.19	507566	2293.12	SARS2_IFN_1pM
221298	127619	GCPR	3	5	C13	HTR1A	3350	protein_coding	Assay	IFN_1pM	SARS2	7435	3437	46.2273	43701.8	971.921	234826	2358.13	278528	1926.92	67794.4	1443.6	507974	2358.21	575768	2194.5	SARS2_IFN_1pM
221298	127619	Ion_Channel	3	5	C14	TRPC7	57113	protein_coding	Assay	IFN_1pM	SARS2	9285	3812	41.0555	43414.5	969.259	214606	2458.02	258021	1953.22	73496.4	1519.84	522716	2458.1	596212	2284.27	SARS2_IFN_1pM
221298	127619	GCPR	3	5	C15	PRLHR	2834	protein_coding	Assay	IFN_1pM	SARS2	10448	4599	44.018	40269.2	961.565	207702	2391.49	247972	1926.3	63542.3	1449.43	471849	2391.6	535391	2220.31	SARS2_IFN_1pM
221298	127619	Ion_Channel	3	5	C16	GABRG2	2566	protein_coding	Assay	IFN_1pM	SARS2	10596	3887	36.6837	39343	907.929	178336	2440.96	217679	1870.22	69801.7	1507.12	486137	2441.07	555939	2264.85	SARS2_IFN_1pM
221298	127619	GCPR	3	5	C17	BRS3	680	protein_coding	Assay	IFN_1pM	SARS2	6491	2435	37.5135	34610.3	895.421	293385	2568.4	327995	2145.42	59580	1498.5	782067	2568.49	841647	2444.91	SARS2_IFN_1pM
221298	127619	Ion_Channel	3	5	C18	KCNB2	9312	protein_coding	Assay	IFN_1pM	SARS2	8894	3803	42.7592	40142.9	973.34	238911	2294.93	279054	1919.92	65848.4	1509.14	558727	2295.01	624576	2175.56	SARS2_IFN_1pM
221298	127619	GCPR	3	5	C19	GPR55	9290	protein_coding	Assay	IFN_1pM	SARS2	5794	2520	43.4933	37470.6	981.205	323369	2478.4	360840	2139.41	62044.8	1515.68	743484	2478.46	805529	2362.86	SARS2_IFN_1pM
221298	127619	Ion_Channel	3	5	C20	FXYD4	53828	protein_coding	Assay	IFN_1pM	SARS2	5979	2143	35.8421	34272.2	885.5	301323	2358.37	335595	2015.93	61196.1	1490.4	840685	2358.43	901881	2268.77	SARS2_IFN_1pM
221298	127619	GCPR	3	5	C21	GPR20	2843	protein_coding	Assay	IFN_1pM	SARS2	6946	5293	76.2021	47748.5	1209.9	439992	1950.24	487740	1840.01	56789.2	1387.42	577395	1950.28	634184	1881.91	SARS2_IFN_1pM
221298	127619	Ion_Channel	3	5	C22	PKD1L1	168507	protein_coding	Assay	IFN_1pM	SARS2	9584	3540	36.9366	35612	860.048	210673	2215.77	246284	1804.47	61578.4	1389.62	570351	2215.88	631929	2094.52	SARS2_IFN_1pM
221298	127619	NA	3	5	C23	VCP	NA	NA	Control	IFN_1pM	SARS2	1741	354	20.3331	27171.3	803.13	416361	3134.85	443532	2661.48	70546.9	1840.76	2.04769e+06	3134.89	2.11824e+06	3063.17	SARS2_IFN_1pM
221298	127619	NA	3	5	C24	NA	NA	NA	Mock_virus	IFN_1pM	SARS2	9033	3	0.033212	18446.3	457.905	188.947	1305.86	18635.3	460.939	36381.7	957.412	568919	1305.86	605301	1277.9	SARS2_IFN_1pM
221298	127619	NA	3	5	D01	NA	NA	NA	Mock_gRNA	IFN_1pM	SARS2	11993	4163	34.7119	37813.3	907.475	166028	2417.72	203841	1847.39	67670.4	1582.93	478290	2417.88	545960	2269.5	SARS2_IFN_1pM
221298	127619	NA	3	5	D02	VCP	NA	NA	Control	IFN_1pM	SARS2	2959	660	22.3048	39754.3	940.401	337840	3192.9	377594	2549.88	108806	2198.72	1.51464e+06	3192.98	1.62345e+06	3099.06	SARS2_IFN_1pM
221298	127619	Ion_Channel	3	5	D03	GLRA4	441509	NA	Assay	IFN_1pM	SARS2	4109	2732	66.4882	51341.5	1285	580704	2387.86	632046	2232.24	66280	1623.82	873388	2387.9	939668	2311.19	SARS2_IFN_1pM
221298	127619	Ion_Channel	3	5	D04	TMEM38B	55151	protein_coding	Assay	IFN_1pM	SARS2	3630	2070	57.0248	50284	1180.36	470185	2564.36	520469	2303.43	71851.9	1659.4	824521	2564.41	896373	2456.99	SARS2_IFN_1pM
221298	127619	Ion_Channel	3	5	D05	HTR3E	285242	protein_coding	Assay	IFN_1pM	SARS2	8874	3653	41.1652	43196.9	975.502	210755	2536.66	253952	1993.89	72439.3	1572.67	511969	2536.74	584408	2357.6	SARS2_IFN_1pM
221298	127619	Ion_Channel	3	5	D06	SCNN1G	6340	protein_coding	Assay	IFN_1pM	SARS2	8629	4196	48.6267	44756.3	1001.3	229167	2298.79	273923	1897.13	66921.6	1487.06	471271	2298.86	538192	2152.73	SARS2_IFN_1pM
221298	127619	Ion_Channel	3	5	D07	HTR3C	170572	protein_coding	Assay	IFN_1pM	SARS2	10224	5351	52.3376	49156.9	1089.98	218587	2383.28	267744	1956.96	73215.9	1531.77	417640	2383.38	490856	2200.87	SARS2_IFN_1pM
221298	127619	Ion_Channel	3	5	D08	GJB1	2705	protein_coding	Assay	IFN_1pM	SARS2	6739	2679	39.7537	41938.8	965.425	270452	2612.09	312391	2125.4	72097.4	1568.95	680310	2612.19	752408	2455.72	SARS2_IFN_1pM
221298	127619	Ion_Channel	3	5	D09	AQP6	363	protein_coding	Assay	IFN_1pM	SARS2	8317	3383	40.6757	40224.6	953.901	266710	2375.95	306934	1987.62	67760.6	1515.85	655691	2376	723452	2256.1	SARS2_IFN_1pM
221298	127619	Ion_Channel	3	5	D10	GABRB1	2560	protein_coding	Assay	IFN_1pM	SARS2	8861	4002	45.1642	43888.6	996.517	202416	2451.31	246305	1945.28	70696.4	1487.58	448169	2451.43	518866	2252.57	SARS2_IFN_1pM
221298	127619	Ion_Channel	3	5	D11	KCNIP3	30818	protein_coding	Assay	IFN_1pM	SARS2	9350	4983	53.2941	45401.8	1058.43	268419	2199.67	313821	1902.84	65685.1	1465.59	503646	2199.75	569331	2079.57	SARS2_IFN_1pM
221298	127619	Ion_Channel	3	5	D12	GJC1	10052	protein_coding	Assay	IFN_1pM	SARS2	9966	5219	52.368	45613.9	1031.94	235941	2154.78	281555	1831.87	65595.4	1432.98	450536	2154.85	516132	2025.19	SARS2_IFN_1pM
221298	127619	Ion_Channel	3	5	D13	ANO2	57101	protein_coding	Assay	IFN_1pM	SARS2	7556	4520	59.82	49818.2	1129.4	324223	2212.97	374041	1962.23	68769.7	1469.71	541989	2213.04	610759	2093.81	SARS2_IFN_1pM
221298	127619	Ion_Channel	3	5	D14	SLC40A1	30061	protein_coding	Assay	IFN_1pM	SARS2	8226	3886	47.2405	43495.7	1024.98	254419	2382.75	297915	1996.6	69483.9	1520.84	538556	2382.82	608039	2237.88	SARS2_IFN_1pM
221298	127619	Ion_Channel	3	5	D15	ASIC4	55515	protein_coding	Assay	IFN_1pM	SARS2	8068	4840	59.9901	45537.9	1077.75	303026	2138.05	348564	1894.55	61395.6	1398.08	505121	2138.11	566516	2022.11	SARS2_IFN_1pM
221298	127619	Ion_Channel	3	5	D16	SLC24A2	25769	protein_coding	Assay	IFN_1pM	SARS2	8503	3465	40.7503	42727.5	969.077	198127	2509.1	240855	1957.31	73755.4	1520.23	486192	2509.19	559948	2311.15	SARS2_IFN_1pM
221298	127619	Ion_Channel	3	5	D17	P2RX1	5023	protein_coding	Assay	IFN_1pM	SARS2	9262	5048	54.5023	43001.8	1036.3	235833	2203.24	278835	1877.24	61725.7	1424.29	432696	2203.32	494421	2062.49	SARS2_IFN_1pM
221298	127619	Ion_Channel	3	5	D18	GRIA1	2890	protein_coding	Assay	IFN_1pM	SARS2	9348	3923	41.9662	39823.1	940.404	230347	2275.02	270171	1881.44	65657.2	1461.72	548879	2275.1	614537	2147.43	SARS2_IFN_1pM
221298	127619	Ion_Channel	3	5	D19	CNGB3	54714	protein_coding	Assay	IFN_1pM	SARS2	6610	3139	47.4887	40332.8	1004.41	324228	2367.56	364560	2058.48	63058.9	1473.93	682740	2367.62	745799	2252.16	SARS2_IFN_1pM
221298	127619	Ion_Channel	3	5	D20	HCN3	57657	protein_coding	Assay	IFN_1pM	SARS2	6109	2865	46.898	40973.1	990.666	363729	2232.11	404702	1980.81	64404.6	1480.51	775567	2232.16	839972	2148.52	SARS2_IFN_1pM
221298	127619	Ion_Channel	3	5	D21	GRIA2	2891	protein_coding	Assay	IFN_1pM	SARS2	8684	3359	38.6803	36499.6	942.874	218171	2525.8	254670	2035.93	64095.3	1563.08	564026	2525.91	628121	2376.53	SARS2_IFN_1pM
221298	127619	Ion_Channel	3	5	D22	GJD2	57369	protein_coding	Assay	IFN_1pM	SARS2	6864	2902	42.2786	40025.5	974.721	306544	2299.14	346570	1987.29	65555.7	1511.65	725047	2299.23	790603	2204.01	SARS2_IFN_1pM
221298	127619	NA	3	5	D23	VCP	NA	NA	Control	IFN_1pM	SARS2	2285	273	11.9475	25625.5	732.349	313328	3108.12	338954	2495.97	94243	2486.07	2622540	3108.14	2716783	3081.39	SARS2_IFN_1pM
221298	127619	NA	3	5	D24	NA	NA	NA	Mock_virus	IFN_1pM	SARS2	10415	27	0.259241	18002.2	451.884	1130.09	1062.84	19132.3	467.767	31266.6	749.733	435924	1062.84	467190	1033.95	SARS2_IFN_1pM
221298	127619	NA	3	5	E01	NA	NA	NA	Mock_gRNA	IFN_1pM	SARS2	10929	2767	25.318	34098.3	831.549	137540	2746.05	171639	1884.22	72001.3	1671.39	543243	2746.2	615244	2553.99	SARS2_IFN_1pM
221298	127619	NA	3	5	E02	IFNAR1	NA	NA	Control	IFN_1pM	SARS2	10191	5984	58.7185	46786.4	1116.21	282098	2115.02	328884	1876.19	64452.9	1459.47	480415	2115.1	544867	2008.38	SARS2_IFN_1pM
221298	127619	GCPR	3	5	E03	ADGRE3	84658	protein_coding	Assay	IFN_1pM	SARS2	11435	3353	29.3223	39439.3	914.242	125756	2802.83	165195	1877.08	80930.9	1760.26	428868	2802.97	509799	2562.04	SARS2_IFN_1pM
221298	127619	Ion_Channel	3	5	E04	LRRC8E	80131	protein_coding	Assay	IFN_1pM	SARS2	12317	5672	46.0502	41945.9	1015.77	171746	2286.76	213692	1835.86	65696.9	1517.67	372946	2286.88	438643	2125.53	SARS2_IFN_1pM
221298	127619	GCPR	3	5	E05	P2RY14	9934	protein_coding	Assay	IFN_1pM	SARS2	10723	4914	45.8267	47777	1074.46	190215	2406.5	237992	1926.93	76239.5	1638.42	415067	2406.61	491306	2243.39	SARS2_IFN_1pM
221298	127619	Ion_Channel	3	5	E06	SLC24A5	283652	protein_coding	Assay	IFN_1pM	SARS2	11154	4217	37.8071	42200.8	949.834	153161	2462.41	195362	1832.16	74799.6	1566.9	405106	2462.51	479905	2261.07	SARS2_IFN_1pM
221298	127619	GCPR	3	5	E07	GPR78	27201	protein_coding	Assay	IFN_1pM	SARS2	8986	4460	49.6328	50292	1108.32	244766	2507.68	295058	2063.59	78255.6	1625.64	493148	2507.77	571403	2334.3	SARS2_IFN_1pM
221298	127619	Ion_Channel	3	5	E08	KCNJ9	3765	protein_coding	Assay	IFN_1pM	SARS2	8596	4984	57.9805	48108.1	1117.38	277938	2259.55	326046	1963.42	68576.7	1471.69	479358	2259.62	547935	2117.72	SARS2_IFN_1pM
221298	127619	GCPR	3	5	E09	LPAR3	23566	protein_coding	Assay	IFN_1pM	SARS2	8225	4738	57.6049	45600	1120.62	330242	2170.18	375842	1948.74	63803.4	1480.54	573280	2170.23	637084	2073.5	SARS2_IFN_1pM
221298	127619	Ion_Channel	3	5	E10	GRIN2D	2906	protein_coding	Assay	IFN_1pM	SARS2	7356	3551	48.2735	44520	1054.03	301795	2370.67	346315	2042.66	68537.4	1570.32	625168	2370.75	693706	2257.08	SARS2_IFN_1pM
221298	127619	GCPR	3	5	E11	FFAR1	2864	protein_coding	Assay	IFN_1pM	SARS2	9877	4800	48.5978	44547	1016.83	228644	2351.18	273191	1936.75	67530.6	1475.2	470475	2351.26	538005	2188.16	SARS2_IFN_1pM
221298	127619	Ion_Channel	3	5	E12	SCN1B	6324	protein_coding	Assay	IFN_1pM	SARS2	7068	3139	44.4114	41290	983.923	282428	2452.56	323718	2060.31	66430.4	1527.99	635925	2452.65	702355	2319.87	SARS2_IFN_1pM
221298	127619	GCPR	3	5	E13	GPR107	57720	protein_coding	Assay	IFN_1pM	SARS2	8163	4042	49.5161	47606.1	1067.59	266688	2404.36	314295	2021.04	72517	1555.82	538583	2404.43	611100	2258.26	SARS2_IFN_1pM
221298	127619	Ion_Channel	3	5	E14	CACNB1	782	protein_coding	Assay	IFN_1pM	SARS2	8226	5249	63.8099	48607	1114.85	321414	2082.85	370021	1869.6	63479.4	1396.13	503698	2082.91	567178	1974.22	SARS2_IFN_1pM
221298	127619	GCPR	3	5	E15	TAAR9	134860	protein_coding	Assay	IFN_1pM	SARS2	8903	4257	47.8153	41937.8	1014.71	241550	2433.67	283488	2016.51	64065.1	1504.56	505163	2433.79	569228	2275.61	SARS2_IFN_1pM
221298	127619	Ion_Channel	3	5	E16	SLC17A3	10786	protein_coding	Assay	IFN_1pM	SARS2	10587	4196	39.6335	38146.4	921.927	187856	2396.21	226002	1886.91	65079.6	1499.29	473975	2396.29	539055	2234.87	SARS2_IFN_1pM
221298	127619	GCPR	3	5	E17	GRM3	2913	protein_coding	Assay	IFN_1pM	SARS2	6393	3889	60.8322	46807.4	1145.15	371771	2279.76	418579	2052.37	63257.5	1470.09	611134	2279.83	674392	2167.83	SARS2_IFN_1pM
221298	127619	Ion_Channel	3	5	E18	CNGB1	1258	protein_coding	Assay	IFN_1pM	SARS2	6501	3592	55.253	39428.4	1028.84	350159	2176.09	389587	1955.42	56179.2	1395.28	633731	2176.14	689911	2081.29	SARS2_IFN_1pM
221298	127619	GCPR	3	5	E19	C5AR2	27202	protein_coding	Assay	IFN_1pM	SARS2	11295	4765	42.1868	37854.8	970.822	195659	2304.43	233514	1884.73	61214.4	1454.71	463783	2304.52	524997	2157.56	SARS2_IFN_1pM
221298	127619	Ion_Channel	3	5	E20	KCNE4	23704	protein_coding	Assay	IFN_1pM	SARS2	6278	3099	49.3629	42528.3	1037.22	346208	2409.58	388737	2104.89	65594.7	1513.3	701347	2409.64	766942	2293.46	SARS2_IFN_1pM
221298	127619	GCPR	3	5	E21	OPN1SW	611	protein_coding	Assay	IFN_1pM	SARS2	6883	3226	46.8691	38944.6	998.813	322703	2337.49	361648	2042.67	60997.5	1492.82	688512	2337.56	749509	2234.65	SARS2_IFN_1pM
221298	127619	Ion_Channel	3	5	E22	SCN3A	6328	protein_coding	Assay	IFN_1pM	SARS2	5111	2915	57.0338	45251.6	1130.32	476650	2169.36	521902	2009.22	64823	1538.64	835725	2169.4	900548	2107.22	SARS2_IFN_1pM
221298	127619	NA	3	5	E23	IFNAR1	NA	NA	Control	IFN_1pM	SARS2	9901	6006	60.6605	44040.3	1094.9	282997	2083.62	327037	1857.71	59407.4	1424.09	466518	2083.68	525926	1980.09	SARS2_IFN_1pM
221298	127619	NA	3	5	E24	NA	NA	NA	Mock_virus	IFN_1pM	SARS2	9257	7	0.075618	17848	445.66	112.087	955.419	17960.1	447.149	36437.4	530.274	148226	955.419	184664	824.918	SARS2_IFN_1pM
221298	127619	NA	3	5	F01	NA	NA	NA	Mock_gRNA	IFN_1pM	SARS2	9233	3307	35.8172	36851.9	960.026	213367	2488.42	250219	2015.78	67534.1	1642.5	595704	2488.5	663239	2364.49	SARS2_IFN_1pM
221298	127619	NA	3	5	F02	IFNAR1	NA	NA	Control	IFN_1pM	SARS2	4665	3631	77.8349	61812.2	1437.39	554302	2337.52	616114	2199.34	73836.7	1639.21	712146	2337.55	785983	2247.6	SARS2_IFN_1pM
221298	127619	Ion_Channel	3	5	F03	PKD2L1	9033	protein_coding	Assay	IFN_1pM	SARS2	8573	3974	46.3548	42437.2	1020.44	245247	2448.19	287684	2029.34	66975.9	1548.16	529056	2448.27	596032	2298.13	SARS2_IFN_1pM
221298	127619	Ion_Channel	3	5	F04	GABRG1	2565	protein_coding	Assay	IFN_1pM	SARS2	10669	4649	43.5748	44666.2	993.887	175153	2449.81	219819	1887.87	72636.7	1533.29	401948	2449.99	474584	2244.6	SARS2_IFN_1pM
221298	127619	Ion_Channel	3	5	F05	CACNA2D3	55799	protein_coding	Assay	IFN_1pM	SARS2	9609	4576	47.622	46582.5	1053.23	238145	2377.93	284728	1972.12	72584.4	1583.87	500066	2378.03	572650	2235.93	SARS2_IFN_1pM
221298	127619	Ion_Channel	3	5	F06	KCNIP4	80333	protein_coding	Assay	IFN_1pM	SARS2	8389	4905	58.4694	53174.9	1094.07	256084	2279.37	309259	1921.45	74459.7	1416.34	437971	2279.48	512431	2094.04	SARS2_IFN_1pM
221298	127619	Ion_Channel	3	5	F07	RYR1	6261	protein_coding	Assay	IFN_1pM	SARS2	8963	4524	50.4742	43817.7	1020.81	267203	2256.95	311021	1928.02	65411.3	1445.64	529379	2257.01	594790	2125.8	SARS2_IFN_1pM
221298	127619	Ion_Channel	3	5	F08	ITPR2	3709	protein_coding	Assay	IFN_1pM	SARS2	8416	3497	41.5518	40825.5	938.34	244377	2261.72	285202	1881.81	67322.4	1481.51	588117	2261.8	655439	2145.72	SARS2_IFN_1pM
221298	127619	Ion_Channel	3	5	F09	CHRNB4	1143	protein_coding	Assay	IFN_1pM	SARS2	9058	4186	46.2133	44100.9	1010.91	235463	2341.33	279564	1938.82	69904.3	1517.73	509506	2341.41	579410	2197.53	SARS2_IFN_1pM
221298	127619	Ion_Channel	3	5	F10	CACNG4	27092	protein_coding	Assay	IFN_1pM	SARS2	10060	5382	53.499	49188.5	1065.14	230920	2207.83	280109	1857.83	71606.9	1475.4	431628	2207.9	503235	2062.21	SARS2_IFN_1pM
221298	127619	Ion_Channel	3	5	F11	CACNA1H	8912	protein_coding	Assay	IFN_1pM	SARS2	7544	3638	48.2238	45670.7	1049.48	283616	2360.17	329286	2011.71	71222.9	1551.76	588118	2360.24	659340	2234.48	SARS2_IFN_1pM
221298	127619	Ion_Channel	3	5	F12	TRPM5	29850	protein_coding	Assay	IFN_1pM	SARS2	8201	3480	42.4338	43835.2	984.302	222369	2531.37	266204	2010.91	72842.4	1530.67	524030	2531.46	596872	2344.39	SARS2_IFN_1pM
221298	127619	Ion_Channel	3	5	F13	CNGA1	1259	protein_coding	Assay	IFN_1pM	SARS2	9220	4686	50.8243	45822.7	1049.7	243294	2326	289117	1950.19	69248.7	1480	478690	2326.07	547939	2169.34	SARS2_IFN_1pM
221298	127619	Ion_Channel	3	5	F14	SCN2A	6326	protein_coding	Assay	IFN_1pM	SARS2	5663	3437	60.6922	49399.7	1176.56	431115	2277.27	480515	2077.46	68086	1523.77	710324	2277.31	778410	2182.89	SARS2_IFN_1pM
221298	127619	Ion_Channel	3	5	F15	AQP1	358	protein_coding	Assay	IFN_1pM	SARS2	6481	3885	59.9445	45770.2	1144.08	365858	2320.5	411628	2082.41	63187	1514.45	610321	2320.57	673508	2210.19	SARS2_IFN_1pM
221298	127619	Ion_Channel	3	5	F16	KCNC3	3748	protein_coding	Assay	IFN_1pM	SARS2	7586	4053	53.4274	46301.4	1044.85	284074	2190.62	330375	1898.81	66964.6	1444.55	531695	2190.68	598660	2071.02	SARS2_IFN_1pM
221298	127619	Ion_Channel	3	5	F17	CLCA1	1179	protein_coding	Assay	IFN_1pM	SARS2	5155	2816	54.6266	43727.5	1156.89	430830	2542.09	474558	2289.5	64858	1604.15	788674	2542.17	853532	2434.02	SARS2_IFN_1pM
221298	127619	Ion_Channel	3	5	F18	GABRA5	2558	protein_coding	Assay	IFN_1pM	SARS2	8459	3624	42.8419	44803.2	969.027	242662	2418.52	287465	1961.28	73051.4	1526.48	566405	2418.6	639456	2267.22	SARS2_IFN_1pM
221298	127619	Ion_Channel	3	5	F19	TRPM8	79054	protein_coding	Assay	IFN_1pM	SARS2	7597	3830	50.4146	39426.6	1012.12	327378	2176.13	366805	1936.72	57021.7	1439.45	649364	2176.18	706385	2089.84	SARS2_IFN_1pM
221298	127619	Ion_Channel	3	5	F20	GABRP	2568	protein_coding	Assay	IFN_1pM	SARS2	5337	1985	37.1932	36239.5	917.701	322854	2482.99	359094	2118.35	64360.4	1569.25	868039	2483.05	932400	2387.1	SARS2_IFN_1pM
221298	127619	Ion_Channel	3	5	F21	HVCN1	84329	protein_coding	Assay	IFN_1pM	SARS2	5647	3328	58.9339	45035.3	1138.13	419048	2073.53	464083	1920.37	63494.1	1486.45	711040	2073.57	774534	2008.53	SARS2_IFN_1pM
221298	127619	Ion_Channel	3	5	F22	AQP7	364	protein_coding	Assay	IFN_1pM	SARS2	6264	3538	56.4815	48790.4	1106.18	389968	2282.1	438758	2040.85	69471.2	1505.86	690427	2282.17	759898	2179.45	SARS2_IFN_1pM
221298	127619	NA	3	5	F23	IFNAR1	NA	NA	Control	IFN_1pM	SARS2	7435	4607	61.9637	41655.8	1071.73	395068	2002.02	436723	1848.94	55266.3	1356.25	637571	2002.07	692838	1928.81	SARS2_IFN_1pM
221298	127619	NA	3	5	F24	NA	NA	NA	Mock_virus	IFN_1pM	SARS2	11211	19	0.169476	17135.4	445.381	255.191	973.109	17390.6	448.954	25356.7	650.173	150576	973.109	175933	908.101	SARS2_IFN_1pM
221298	127619	NA	3	5	G01	NA	NA	NA	Mock_gRNA	IFN_1pM	SARS2	11204	2962	26.437	35208.9	839.704	143029	2519.52	178238	1805.88	72550.5	1665.23	541012	2519.61	613562	2375.49	SARS2_IFN_1pM
221298	127619	NA	3	5	G02	ACE2	NA	NA	Control	IFN_1pM	SARS2	6832	842	12.3244	27892.7	670.838	109713	3254.1	137606	1827.57	85689.1	1762.81	890200	3254.28	975890	3029.24	SARS2_IFN_1pM
221298	127619	GCPR	3	5	G03	AVPR1A	552	protein_coding	Assay	IFN_1pM	SARS2	11000	4311	39.1909	43509	1007.06	164937	2447.57	208446	1884.82	75609.2	1642.8	420846	2447.72	496455	2277.75	SARS2_IFN_1pM
221298	127619	Ion_Channel	3	5	G04	GABRA3	2556	protein_coding	Assay	IFN_1pM	SARS2	11322	4450	39.304	42755.1	961.754	134792	2451.61	177547	1785.53	73614.3	1567.36	342940	2451.75	416554	2229.44	SARS2_IFN_1pM
221298	127619	GCPR	3	5	G05	GPBAR1	151306	protein_coding	Assay	IFN_1pM	SARS2	9624	3515	36.5233	38488.8	966.541	187884	2535.98	226373	1987.32	69455.6	1625.52	514411	2536.11	583867	2377.66	SARS2_IFN_1pM
221298	127619	Ion_Channel	3	5	G06	GJB2	2706	protein_coding	Assay	IFN_1pM	SARS2	9961	4552	45.6982	43286.2	1016.26	207268	2406.03	250555	1946.22	67970.3	1551.62	453551	2406.13	521521	2244.99	SARS2_IFN_1pM
221298	127619	GCPR	3	5	G07	MRGPRE	116534	protein_coding	Assay	IFN_1pM	SARS2	9946	4803	48.2908	42256.1	1008.15	227959	2261.41	270216	1893.34	63559.3	1454.38	472046	2261.52	535605	2121.78	SARS2_IFN_1pM
221298	127619	Ion_Channel	3	5	G08	CLCN7	1186	protein_coding	Assay	IFN_1pM	SARS2	9149	4975	54.3775	47157.4	1100.06	237366	2280.59	284523	1936.2	68727.9	1514.27	436506	2280.69	505234	2133.78	SARS2_IFN_1pM
221298	127619	GCPR	3	5	G09	GPR142	350383	protein_coding	Assay	IFN_1pM	SARS2	8753	4718	53.9015	45052.1	1072.8	286949	2200.11	332001	1925.54	64922.6	1474.33	532349	2200.18	597272	2088.42	SARS2_IFN_1pM
221298	127619	Ion_Channel	3	5	G10	REST	5978	protein_coding	Assay	IFN_1pM	SARS2	10032	4686	46.7105	42503.3	992.562	234537	2248.62	277040	1883.03	66173	1465.09	502100	2248.68	568273	2116.85	SARS2_IFN_1pM
221298	127619	GCPR	3	5	G11	BDKRB2	624	protein_coding	Assay	IFN_1pM	SARS2	9927	4502	45.3511	41526.9	997.395	220972	2316.93	262499	1915.94	65433.8	1499.96	487240	2317.02	552673	2176.64	SARS2_IFN_1pM
221298	127619	Ion_Channel	3	5	G12	PANX1	24145	protein_coding	Assay	IFN_1pM	SARS2	9461	4214	44.5407	39721.4	982.04	216290	2340.94	256012	1927.18	64085.4	1477.14	485594	2341.03	549679	2191.6	SARS2_IFN_1pM
221298	127619	GCPR	3	5	G13	OR1A1	8383	protein_coding	Assay	IFN_1pM	SARS2	8891	5622	63.2325	47692.9	1117.12	252749	2163.75	300442	1883.61	61965.3	1400.39	399708	2163.83	461673	2016.29	SARS2_IFN_1pM
221298	127619	Ion_Channel	3	5	G14	CNGA3	1261	protein_coding	Assay	IFN_1pM	SARS2	7933	4149	52.3005	44827.6	1029.67	293180	2185.87	338008	1902.54	66081.3	1429.7	560562	2185.92	626643	2070.44	SARS2_IFN_1pM
221298	127619	GCPR	3	5	G15	PTH2R	5746	protein_coding	Assay	IFN_1pM	SARS2	9218	3721	40.3667	38414.4	960.339	224373	2351.66	262787	1940.66	64423.2	1560.2	555828	2351.74	620251	2234.02	SARS2_IFN_1pM
221298	127619	Ion_Channel	3	5	G16	SLC9C1	285335	protein_coding	Assay	IFN_1pM	SARS2	5588	3615	64.6922	53135.5	1212.47	421032	2256.01	474168	2057.56	69997.2	1547.46	650818	2256.06	720815	2160.01	SARS2_IFN_1pM
221298	127619	GCPR	3	5	G17	OPRK1	4986	protein_coding	Assay	IFN_1pM	SARS2	7029	3461	49.2389	42871.4	1086.27	311305	2377.2	354177	2078.24	67085.7	1599.81	632229	2377.25	699315	2271.37	SARS2_IFN_1pM
221298	127619	Ion_Channel	3	5	G18	TMEM109	79073	protein_coding	Assay	IFN_1pM	SARS2	4770	2290	48.0084	36190.3	974.666	460087	2266.99	496277	2067.12	55238.9	1437.11	958338	2267.04	1.01358e+06	2197.87	SARS2_IFN_1pM
221298	127619	GCPR	3	5	G19	PVR	5817	protein_coding	Assay	IFN_1pM	SARS2	9316	3584	38.4714	35270.2	899.783	216674	2337.98	251944	1910.49	61112.9	1439.93	563199	2338.06	624312	2203.52	SARS2_IFN_1pM
221298	127619	Ion_Channel	3	5	G20	KCNQ4	9132	protein_coding	Assay	IFN_1pM	SARS2	8924	4001	44.8342	36899	981.118	244228	2277.27	281127	1940.75	59759.6	1448.74	544727	2277.36	604486	2155.48	SARS2_IFN_1pM
221298	127619	GCPR	3	5	G21	CCR4	1233	protein_coding	Assay	IFN_1pM	SARS2	7822	3214	41.0892	37014.4	953.045	253303	2374.47	290318	1995.09	60808.6	1473.76	616464	2374.53	677273	2251	SARS2_IFN_1pM
221298	127619	Ion_Channel	3	5	G22	TRPC6	7225	protein_coding	Assay	IFN_1pM	SARS2	7015	2983	42.5232	35774.9	958.257	293040	2269.63	328815	1975.49	59002.8	1499.63	689119	2269.72	748122	2181.37	SARS2_IFN_1pM
221298	127619	NA	3	5	G23	ACE2	NA	NA	Control	IFN_1pM	SARS2	8223	1499	18.2294	25860.7	684.117	93511.3	3215.79	119372	1784.86	57643.2	1381.3	512961	3216.01	570605	2835.54	SARS2_IFN_1pM
221298	127619	NA	3	5	G24	NA	NA	NA	Mock_virus	IFN_1pM	SARS2	8466	20	0.236239	16113.2	456	734.48	2141.96	16847.7	472.203	38841.4	1195.12	310847	2143.03	349689	1969.52	SARS2_IFN_1pM
221298	127619	NA	3	5	H01	NA	NA	NA	Mock_gRNA	IFN_1pM	SARS2	8954	1879	20.985	30076.2	768.298	153997	2672.22	184073	1902.07	67981.6	1663.9	733833	2672.31	801815	2541.7	SARS2_IFN_1pM
221298	127619	NA	3	5	H02	ACE2	NA	NA	Control	IFN_1pM	SARS2	7783	1127	14.4803	29136.3	697.211	111467	3154.09	140603	1822.93	79522.5	1786.11	769775	3154.19	849297	2943.12	SARS2_IFN_1pM
221298	127619	Ion_Channel	3	5	H03	KCNN3	3782	protein_coding	Assay	IFN_1pM	SARS2	10421	6517	62.5372	43514.9	1052.85	249958	1993.02	293473	1759.99	56063.9	1345.19	399689	1993.08	455753	1881.6	SARS2_IFN_1pM
221298	127619	Ion_Channel	3	5	H04	KCNAB2	8514	protein_coding	Assay	IFN_1pM	SARS2	12905	6972	54.0256	48895.7	1078.8	173163	2099.72	222059	1737.64	70429.7	1479.48	320514	2099.81	390943	1952.34	SARS2_IFN_1pM
221298	127619	Ion_Channel	3	5	H05	VDAC2	7417	protein_coding	Assay	IFN_1pM	SARS2	8715	4796	55.0316	47277	1080.33	255447	2324.03	302724	1969.87	67409.4	1458.68	464174	2324.13	531584	2161.5	SARS2_IFN_1pM
221298	127619	Ion_Channel	3	5	H06	AQP11	282679	protein_coding	Assay	IFN_1pM	SARS2	9062	4673	51.567	44601.9	1032.42	273807	2159.7	318409	1873.2	65823.3	1457.02	530964	2159.78	596788	2050.68	SARS2_IFN_1pM
221298	127619	Ion_Channel	3	5	H07	GRID1	2894	protein_coding	Assay	IFN_1pM	SARS2	11826	4513	38.1617	39086.1	934.855	162458	2486.57	201544	1881.06	68737.1	1526.64	425702	2486.69	494439	2286.77	SARS2_IFN_1pM
221298	127619	Ion_Channel	3	5	H08	TRPV6	55503	protein_coding	Assay	IFN_1pM	SARS2	11117	4941	44.4454	44746	959.105	181414	2203.52	226160	1753.41	70771	1475.2	408163	2203.62	478934	2053.77	SARS2_IFN_1pM
221298	127619	Ion_Channel	3	5	H09	CACNA1F	778	protein_coding	Assay	IFN_1pM	SARS2	9506	3901	41.0372	42031.2	974.993	219888	2363.87	261919	1924.04	71664.7	1557.08	535820	2363.94	607484	2227.75	SARS2_IFN_1pM
221298	127619	Ion_Channel	3	5	H10	GJA9	81025	protein_coding	Assay	IFN_1pM	SARS2	10509	5795	55.1432	50234.2	1064.2	198334	2239.38	248568	1830.8	71885	1456.49	359664	2239.46	431549	2055.41	SARS2_IFN_1pM
221298	127619	Ion_Channel	3	5	H11	IL1RAPL1	11141	protein_coding	Assay	IFN_1pM	SARS2	8382	3561	42.4839	40999.9	987.42	260249	2365.78	301249	1988.08	68308.3	1559.52	612575	2365.85	680883	2249.19	SARS2_IFN_1pM
221298	127619	Ion_Channel	3	5	H12	BEST3	144453	protein_coding	Assay	IFN_1pM	SARS2	9936	5038	50.7045	43112.2	992.688	238016	2155.15	281128	1827.04	63319	1387.17	469411	2155.21	532730	2022.14	SARS2_IFN_1pM
221298	127619	Ion_Channel	3	5	H13	AQP9	366	protein_coding	Assay	IFN_1pM	SARS2	8419	4406	52.334	46590.3	1078.36	269738	2213.11	316328	1916.13	68547.7	1528.43	515408	2213.18	583955	2102.6	SARS2_IFN_1pM
221298	127619	Ion_Channel	3	5	H14	KCNJ8	3764	protein_coding	Assay	IFN_1pM	SARS2	8006	4240	52.9603	45723.7	1068.65	296937	2219.46	342660	1940.61	67624.8	1479.92	560670	2219.53	628295	2106.24	SARS2_IFN_1pM
221298	127619	Ion_Channel	3	5	H15	CYBB	1536	protein_coding	Assay	IFN_1pM	SARS2	6342	3401	53.6266	40953.1	1061.28	363358	2267.2	404311	2033.19	59872.8	1483.87	677563	2267.26	737436	2174.07	SARS2_IFN_1pM
221298	127619	Ion_Channel	3	5	H16	LOXHD1	125336	protein_coding	Assay	IFN_1pM	SARS2	8626	4447	51.5534	45330.4	1026.11	248780	2206.44	294110	1874.17	68364.9	1433.75	482561	2206.49	550926	2068.17	SARS2_IFN_1pM
221298	127619	Ion_Channel	3	5	H17	CHRNA10	57053	protein_coding	Assay	IFN_1pM	SARS2	5856	3356	57.3087	43080.7	1098.03	420585	2263.27	463666	2060.14	60258.7	1479.95	733887	2263.32	794145	2175.92	SARS2_IFN_1pM
221298	127619	Ion_Channel	3	5	H18	CHRNB2	1141	protein_coding	Assay	IFN_1pM	SARS2	7365	3931	53.3741	41687.5	999.344	325719	2148.66	367407	1900.64	59926.2	1378.34	610251	2148.71	670178	2046.43	SARS2_IFN_1pM
221298	127619	Ion_Channel	3	5	H19	KCNK4	50801	protein_coding	Assay	IFN_1pM	SARS2	3665	2052	55.9891	42221.6	1165.63	590115	2387.08	632337	2230.98	61466.2	1621.13	1.05397e+06	2387.13	1.11544e+06	2326.55	SARS2_IFN_1pM
221298	127619	Ion_Channel	3	5	H20	KCNK9	51305	protein_coding	Assay	IFN_1pM	SARS2	6368	2991	46.9692	40369.3	1035.46	367512	2291.21	407881	2045.67	64623.8	1535.84	782444	2291.27	847068	2208.4	SARS2_IFN_1pM
221298	127619	Ion_Channel	3	5	H21	MCOLN1	57192	protein_coding	Assay	IFN_1pM	SARS2	9033	4064	44.9906	36855.9	919.579	252829	2148.67	289685	1836.39	56725.9	1363.06	561950	2148.74	618676	2040.88	SARS2_IFN_1pM
221298	127619	Ion_Channel	3	5	H22	FXYD2	486	protein_coding	Assay	IFN_1pM	SARS2	8766	3419	39.003	38164.2	936.043	231873	2437.11	270037	1986.82	65725.2	1515.89	594494	2437.19	660219	2298.14	SARS2_IFN_1pM
221298	127619	NA	3	5	H23	ACE2	NA	NA	Control	IFN_1pM	SARS2	6314	530	8.39405	22400.4	611.179	78676.8	3838.45	101077	1768.69	84228.5	2008.78	937282	3838.68	1021510	3570.49	SARS2_IFN_1pM
221298	127619	NA	3	5	H24	NA	NA	NA	Mock_virus	IFN_1pM	SARS2	9095	49	0.538758	18425.8	491.388	1010.5	1240.45	19436.3	507.315	43918.8	1140.45	187562	1240.45	231481	1220.15	SARS2_IFN_1pM
221298	127619	NA	3	5	I01	NA	NA	NA	Mock_gRNA	IFN_1pM	SARS2	11862	3963	33.4092	36446.2	875.623	150946	2472.12	187392	1824.97	66274.1	1516.83	451803	2472.21	518077	2287.87	SARS2_IFN_1pM
221298	127619	NA	3	5	I02	NTC	NA	NA	Control	IFN_1pM	SARS2	8475	3823	45.1091	41148.5	1047.52	253680	2366.73	294828	2012.92	66194.2	1593.58	562363	2366.79	628557	2251.74	SARS2_IFN_1pM
221298	127619	GCPR	3	5	I03	MCHR1	2847	protein_coding	Assay	IFN_1pM	SARS2	9714	5101	52.5118	43622.4	1064.63	232995	2327.58	276617	1960.77	63561.1	1460.18	443691	2327.69	507252	2166.41	SARS2_IFN_1pM
221298	127619	Ion_Channel	3	5	I04	SCNN1A	6337	protein_coding	Assay	IFN_1pM	SARS2	8663	4176	48.205	41257.4	1032.37	274915	2269.79	316173	1962.79	64117.8	1499.17	570297	2269.85	634415	2157.74	SARS2_IFN_1pM
221298	127619	GCPR	3	5	I05	HTR3A	3359	protein_coding	Assay	IFN_1pM	SARS2	9432	5265	55.8206	46661.2	1117.09	249064	2233.08	295725	1929.01	65417.6	1508.84	446179	2233.15	511597	2104	SARS2_IFN_1pM
221298	127619	Ion_Channel	3	5	I06	ASIC5	51802	protein_coding	Assay	IFN_1pM	SARS2	9187	5839	63.5572	47848.8	1147.1	296295	2167.35	344144	1928.83	62905.5	1449.1	466179	2167.42	529084	2046.79	SARS2_IFN_1pM
221298	127619	GCPR	3	5	I07	RXFP3	51289	protein_coding	Assay	IFN_1pM	SARS2	7771	3996	51.422	46729.9	1066.96	295612	2291.95	342342	1981.42	68293.8	1523.77	574868	2292.02	643162	2175.55	SARS2_IFN_1pM
221298	127619	Ion_Channel	3	5	I08	KCNK18	338567	protein_coding	Assay	IFN_1pM	SARS2	9099	4984	54.7752	45950.4	1046.68	274367	2174.3	320317	1883.25	65624.4	1426.24	500887	2174.37	566512	2049.82	SARS2_IFN_1pM
221298	127619	GCPR	3	5	I09	ADRA2A	150	protein_coding	Assay	IFN_1pM	SARS2	12948	5254	40.5777	41315	959.961	157524	2282.75	198839	1774.64	69200.3	1540.03	388196	2282.84	457396	2127.58	SARS2_IFN_1pM
221298	127619	Ion_Channel	3	5	I10	P2RX2	22953	protein_coding	Assay	IFN_1pM	SARS2	7990	4466	55.8949	44003.1	1049.69	322369	2120.26	366372	1888.89	61628	1411.64	576735	2120.31	638363	2022.3	SARS2_IFN_1pM
221298	127619	GCPR	3	5	I11	CYSLTR1	10800	protein_coding	Assay	IFN_1pM	SARS2	12640	5334	42.1994	39629.2	971.465	173610	2349.02	213240	1859.09	64258.2	1489.1	411397	2349.13	475655	2179.11	SARS2_IFN_1pM
221298	127619	Ion_Channel	3	5	I12	KCNA6	3742	protein_coding	Assay	IFN_1pM	SARS2	6450	3838	59.5039	43095.6	1079.5	383699	2082.86	426795	1904.15	58472	1414.4	644823	2082.91	703295	2004.15	SARS2_IFN_1pM
221298	127619	GCPR	3	5	I13	CMKLR1	1240	protein_coding	Assay	IFN_1pM	SARS2	8319	4156	49.9579	43472	1025.26	303905	2196.91	347377	1922.04	64852.7	1449.31	608312	2196.99	673164	2092.97	SARS2_IFN_1pM
221298	127619	Ion_Channel	3	5	I14	TMEM37	140738	protein_coding	Assay	IFN_1pM	SARS2	8314	4409	53.031	41295.5	1000.05	277263	2178.66	318559	1889.92	60296.8	1371.68	522824	2178.73	583121	2053.78	SARS2_IFN_1pM
221298	127619	GCPR	3	5	I15	SSTR5	6755	protein_coding	Assay	IFN_1pM	SARS2	9960	4427	44.4478	37033.4	933.404	212813	2190.1	249847	1825.75	57912.2	1414.39	478788	2190.16	536700	2067.78	SARS2_IFN_1pM
221298	127619	Ion_Channel	3	5	I16	TRPM6	140803	protein_coding	Assay	IFN_1pM	SARS2	7375	3602	48.8407	39284.8	1018.49	303805	2224.18	343090	1958.68	59704.4	1465.94	622026	2224.23	681730	2127.84	SARS2_IFN_1pM
221298	127619	GCPR	3	5	I17	HCAR3	8843	protein_coding	Assay	IFN_1pM	SARS2	7259	3767	51.8942	38200.2	1006.48	327008	2124.69	365209	1903.49	55555.8	1430.38	630134	2124.76	685690	2044.35	SARS2_IFN_1pM
221298	127619	Ion_Channel	3	5	I18	KCNH7	90134	protein_coding	Assay	IFN_1pM	SARS2	4342	2974	68.4938	46563.3	1210.44	615028	2051.27	661592	1955.66	59208.9	1472.71	897927	2051.29	957136	2002.62	SARS2_IFN_1pM
221298	127619	GCPR	3	5	I19	GPR182	11318	protein_coding	Assay	IFN_1pM	SARS2	5938	3155	53.1324	39125.5	1042.85	378420	2201.5	417545	1993.92	56654.1	1441.54	712212	2201.56	768866	2119.23	SARS2_IFN_1pM
221298	127619	Ion_Channel	3	5	I20	P2RX4	5025	protein_coding	Assay	IFN_1pM	SARS2	5408	2461	45.5067	34955.3	947.674	419208	2134.5	454163	1946.85	54405.4	1436.54	921193	2134.54	975598	2078.23	SARS2_IFN_1pM
221298	127619	GCPR	3	5	I21	NPY	4852	protein_coding	Assay	IFN_1pM	SARS2	7520	3722	49.4947	39444.1	988.814	317006	2223.79	356450	1953.77	59109.6	1422.78	640477	2223.86	699586	2122.87	SARS2_IFN_1pM
221298	127619	Ion_Channel	3	5	I22	GJA4	2701	protein_coding	Assay	IFN_1pM	SARS2	7414	3854	51.9827	37646.7	993.98	352432	2125.98	390078	1915.45	55057.6	1371.04	677969	2126.04	733026	2041.6	SARS2_IFN_1pM
221298	127619	NA	3	5	I23	NTC	NA	NA	Control	IFN_1pM	SARS2	9182	4079	44.4239	37005.1	934.89	241441	2184.36	278446	1854.9	57717.6	1396.77	543482	2184.45	601200	2072.26	SARS2_IFN_1pM
221298	127619	NA	3	5	I24	NA	NA	NA	Mock_virus	IFN_1pM	SARS2	7590	6	0.079051	17231.1	447.575	388.787	1169.13	17619.8	453.755	23811.7	613.176	491712	1169.35	515523	1122.33	SARS2_IFN_1pM
221298	127619	NA	3	5	J01	NA	NA	NA	Mock_gRNA	IFN_1pM	SARS2	10314	3439	33.343	37684.5	907.232	167629	2587.83	205314	1931.2	69677	1598.43	502733	2587.95	572410	2406.6	SARS2_IFN_1pM
221298	127619	NA	3	5	J02	NTC	NA	NA	Control	IFN_1pM	SARS2	9898	3714	37.5227	38537.6	976.021	190382	2600.07	228919	2031.11	69252.5	1625.32	507366	2600.22	576618	2425.49	SARS2_IFN_1pM
221298	127619	Ion_Channel	3	5	J03	PDE2A	5138	protein_coding	Assay	IFN_1pM	SARS2	1625	964	59.3231	55022.7	1534.36	916133	2683.44	971156	2574.22	80888	2160.84	1.54431e+06	2683.46	1.6252e+06	2651.54	SARS2_IFN_1pM
221298	127619	Ion_Channel	3	5	J04	KCNK7	10089	protein_coding	Assay	IFN_1pM	SARS2	8508	4073	47.8726	45788.7	1047.51	253021	2300.63	298810	1944.22	71211.9	1549.77	528524	2300.69	599736	2175.52	SARS2_IFN_1pM
221298	127619	Ion_Channel	3	5	J05	PKD1	5310	protein_coding	Assay	IFN_1pM	SARS2	7648	3776	49.3724	43731.9	1031.19	291843	2286.48	335575	1973.42	66387.4	1489.63	591098	2286.55	657486	2169.37	SARS2_IFN_1pM
221298	127619	Ion_Channel	3	5	J06	GJB5	2709	protein_coding	Assay	IFN_1pM	SARS2	10023	5804	57.9068	44074.1	1049.7	255308	2041.11	299382	1791.95	59752.7	1387.07	440887	2041.18	500640	1932.41	SARS2_IFN_1pM
221298	127619	Ion_Channel	3	5	J07	GLRA1	2741	protein_coding	Assay	IFN_1pM	SARS2	9614	4522	47.0356	40605.6	960.493	227300	2176.91	267905	1826.34	61371	1402.67	483243	2176.99	544614	2049.49	SARS2_IFN_1pM
221298	127619	Ion_Channel	3	5	J08	KCNH6	81033	protein_coding	Assay	IFN_1pM	SARS2	9700	3999	41.2268	42792.7	994.144	203143	2447.61	245935	1951.23	73353.1	1592.87	492738	2447.7	566091	2288.55	SARS2_IFN_1pM
221298	127619	Ion_Channel	3	5	J09	FXYD6	53826	protein_coding	Assay	IFN_1pM	SARS2	7594	4337	57.1109	44913.1	1059.87	318584	2157.15	363497	1912.5	62059.7	1425.76	557827	2157.21	619887	2051.82	SARS2_IFN_1pM
221298	127619	Ion_Channel	3	5	J10	KCNE2	9992	protein_coding	Assay	IFN_1pM	SARS2	7948	3567	44.8792	46015.1	1014.6	233740	2426.57	279755	1974.58	75243.7	1555.21	520813	2426.66	596057	2266.35	SARS2_IFN_1pM
221298	127619	Ion_Channel	3	5	J11	CACNG7	59284	protein_coding	Assay	IFN_1pM	SARS2	9109	4479	49.1711	44811.5	1033.45	228838	2259.89	273650	1892.18	68299.4	1505.33	465386	2259.94	533686	2123.7	SARS2_IFN_1pM
221298	127619	Ion_Channel	3	5	J12	GABRA6	2559	protein_coding	Assay	IFN_1pM	SARS2	7617	3420	44.8996	46409.3	1026.56	248356	2348.67	294766	1952.71	73742	1584.6	553130	2348.74	626872	2222.66	SARS2_IFN_1pM
221298	127619	Ion_Channel	3	5	J13	JPH2	57158	protein_coding	Assay	IFN_1pM	SARS2	8991	4316	48.0036	46265	1034.58	255480	2352.58	301745	1968.14	70976.4	1531.72	532204	2352.65	603180	2213.08	SARS2_IFN_1pM
221298	127619	Ion_Channel	3	5	J14	TMEM38A	79041	protein_coding	Assay	IFN_1pM	SARS2	6774	3464	51.1367	40730.6	1014.89	331214	2231.48	371945	1972.54	60493.8	1456.18	647697	2231.53	708191	2134.45	SARS2_IFN_1pM
221298	127619	Ion_Channel	3	5	J15	CLIC6	54102	protein_coding	Assay	IFN_1pM	SARS2	7551	4185	55.4231	48153	1086.84	320853	2204.79	369006	1943.87	68249.7	1487.59	578908	2204.85	647158	2098.16	SARS2_IFN_1pM
221298	127619	Ion_Channel	3	5	J16	OPRM1	4988	protein_coding	Assay	IFN_1pM	SARS2	7442	4194	56.3558	47705.2	1109.32	323901	2274.81	371607	2004.45	67274.6	1495.04	574736	2274.87	642010	2156.98	SARS2_IFN_1pM
221298	127619	Ion_Channel	3	5	J17	LRRC8B	23507	protein_coding	Assay	IFN_1pM	SARS2	5443	3322	61.0325	43794	1149.14	443162	2172.87	486956	2011.69	60238.9	1480.39	726101	2172.91	786340	2097.73	SARS2_IFN_1pM
221298	127619	Ion_Channel	3	5	J18	LRRC8A	56262	protein_coding	Assay	IFN_1pM	SARS2	6664	3089	46.3535	40671	975.952	317632	2240.36	358303	1953.13	63784.2	1469.17	685232	2240.41	749017	2144.54	SARS2_IFN_1pM
221298	127619	Ion_Channel	3	5	J19	KCNK1	3775	protein_coding	Assay	IFN_1pM	SARS2	7826	3189	40.7488	35781.5	932.102	283225	2221.9	319007	1923.38	60122.9	1492.83	695044	2221.96	755167	2138.79	SARS2_IFN_1pM
221298	127619	Ion_Channel	3	5	J20	GRIA4	2893	protein_coding	Assay	IFN_1pM	SARS2	5755	2072	36.0035	33305.9	856.348	336556	2388.13	369862	2056.83	57594.9	1476.92	934777	2388.21	992372	2305.64	SARS2_IFN_1pM
221298	127619	Ion_Channel	3	5	J21	KCNH2	3757	protein_coding	Assay	IFN_1pM	SARS2	6340	3365	53.0757	40671.4	1057.57	390384	2247.93	431055	2032.11	60212.4	1465.01	735514	2247.99	795726	2160.61	SARS2_IFN_1pM
221298	127619	Ion_Channel	3	5	J22	KCNK3	3777	protein_coding	Assay	IFN_1pM	SARS2	8589	3527	41.0642	39316.2	1006.87	224022	2484.1	263338	2037.74	67686.7	1601.92	545533	2484.2	613220	2341.83	SARS2_IFN_1pM
221298	127619	NA	3	5	J23	NTC	NA	NA	Control	IFN_1pM	SARS2	13269	4476	33.7328	33122.4	881.287	139630	2356.13	172752	1783.78	60853.6	1495.53	413920	2356.27	474773	2194.39	SARS2_IFN_1pM
221298	127619	NA	3	5	J24	NA	NA	NA	Mock_virus	IFN_1pM	SARS2	6938	12	0.172961	17063	445.684	157.512	846.491	17220.5	447.623	16472	615.776	91068.3	846.491	107540	800.548	SARS2_IFN_1pM
221298	127619	NA	3	5	K01	NA	NA	NA	Mock_gRNA	IFN_1pM	SARS2	9498	3783	39.8294	42367.4	997.362	205427	2479.18	247794	1976.97	73171.4	1631.46	515756	2479.3	588928	2328.93	SARS2_IFN_1pM
221298	127619	NA	3	5	K02	PLSCR1	NA	NA	Control	IFN_1pM	SARS2	3510	3323	94.6724	64220.4	1664.21	732577	1795.96	796797	1784.57	66759	1706.21	773800	1795.97	840559	1788.5	SARS2_IFN_1pM
221298	127619	GCPR	3	5	K03	XPR1	9213	protein_coding	Assay	IFN_1pM	SARS2	13285	6520	49.0779	47023.3	1088.33	163824	2310.84	210847	1847.91	71392.6	1594.99	333796	2310.96	405188	2141.58	SARS2_IFN_1pM
221298	127619	Ion_Channel	3	5	K04	CACNA1I	8911	protein_coding	Assay	IFN_1pM	SARS2	10404	5244	50.4037	43542.8	1049.51	228531	2366.52	272074	1970.73	65328.4	1491.3	453393	2366.62	518721	2203.72	SARS2_IFN_1pM
221298	127619	GCPR	3	5	K05	PTGIR	5739	protein_coding	Assay	IFN_1pM	SARS2	11992	4810	40.1101	39793.3	965.531	161546	2467.93	201339	1887.46	67115.5	1533.19	402748	2468.07	469864	2270.33	SARS2_IFN_1pM
221298	127619	Ion_Channel	3	5	K06	CNGA2	1260	protein_coding	Assay	IFN_1pM	SARS2	11057	5410	48.9283	44252.7	1059.32	223877	2283.88	268130	1917.96	67763	1529.67	457556	2283.94	525318	2147.36	SARS2_IFN_1pM
221298	127619	GCPR	3	5	K07	NTSR1	4923	protein_coding	Assay	IFN_1pM	SARS2	11362	5386	47.4036	44680.2	1056.24	194939	2345.74	239620	1910.77	69360.5	1574.23	411225	2345.85	480585	2190.86	SARS2_IFN_1pM
221298	127619	Ion_Channel	3	5	K08	ASIC3	9311	protein_coding	Assay	IFN_1pM	SARS2	10548	5555	52.664	45568	1063.47	229912	2200.92	275480	1870.06	65886.6	1501.96	436556	2200.99	502443	2074.39	SARS2_IFN_1pM
221298	127619	GCPR	3	5	K09	GPRC6A	222545	protein_coding	Assay	IFN_1pM	SARS2	11337	5938	52.3772	43037.3	1044.28	200127	2211.94	243165	1846.52	63208.6	1436.57	382083	2212.02	445292	2054.59	SARS2_IFN_1pM
221298	127619	Ion_Channel	3	5	K10	AQP12B	653437	protein_coding	Assay	IFN_1pM	SARS2	10818	4951	45.7663	42887.7	984.511	218064	2217.02	260952	1838.7	67375.4	1458.73	476465	2217.09	543841	2082.94	SARS2_IFN_1pM
221298	127619	GCPR	3	5	K11	CALCR	799	protein_coding	Assay	IFN_1pM	SARS2	10998	4730	43.0078	45241.6	1021.27	181285	2460.26	226526	1919.97	74856.3	1612.52	421507	2460.38	496364	2279.61	SARS2_IFN_1pM
221298	127619	Ion_Channel	3	5	K12	ASIC1	41	protein_coding	Assay	IFN_1pM	SARS2	10474	5123	48.9116	46113.8	1026.22	206491	2246.46	252605	1845.8	69999.8	1512.98	422165	2246.55	492165	2101.62	SARS2_IFN_1pM
221298	127619	GCPR	3	5	K13	EDNRB	1910	protein_coding	Assay	IFN_1pM	SARS2	10473	5747	54.8744	47116.4	1051.74	228325	2140.29	275442	1818.36	66888.6	1432.11	416080	2140.37	482968	2003.17	SARS2_IFN_1pM
221298	127619	Ion_Channel	3	5	K14	KCNIP1	30820	protein_coding	Assay	IFN_1pM	SARS2	7921	4053	51.1678	45382.2	1072.34	314142	2250.34	359524	1976.3	68277.4	1481.29	613938	2250.39	682215	2139.23	SARS2_IFN_1pM
221298	127619	GCPR	3	5	K15	GNRHR	2798	protein_coding	Assay	IFN_1pM	SARS2	8565	4599	53.6953	46861.3	1072.94	285902	2172.08	332764	1898.24	68411.4	1482.43	532446	2172.14	600858	2062.87	SARS2_IFN_1pM
221298	127619	Ion_Channel	3	5	K16	KCNJ4	3761	protein_coding	Assay	IFN_1pM	SARS2	8373	4064	48.537	38456.4	991.245	277042	2144.93	315498	1878.44	58471.9	1455.19	570777	2145	629249	2054.5	SARS2_IFN_1pM
221298	127619	GCPR	3	5	K17	NPY2R	4887	protein_coding	Assay	IFN_1pM	SARS2	9059	5145	56.7944	41680.4	1034.88	273788	2131.18	315468	1869.51	58110.7	1387.86	482061	2131.24	540172	2015.13	SARS2_IFN_1pM
221298	127619	Ion_Channel	3	5	K18	CATSPER3	347732	protein_coding	Assay	IFN_1pM	SARS2	8566	3958	46.2059	39188.4	958.04	267229	2168.25	306417	1866.68	60940.9	1417.26	578334	2168.32	639274	2064.05	SARS2_IFN_1pM
221298	127619	GCPR	3	5	K19	CXCR6	10663	protein_coding	Assay	IFN_1pM	SARS2	9404	3729	39.6533	37911.9	937.432	205693	2310.57	243605	1881.63	63735.5	1519.2	518721	2310.66	582456	2186.04	SARS2_IFN_1pM
221298	127619	Ion_Channel	3	5	K20	CATSPER4	378807	protein_coding	Assay	IFN_1pM	SARS2	7595	3602	47.4259	36940.1	996.883	316682	2179.02	353622	1938.85	57733.8	1461.5	667732	2179.08	725466	2097.14	SARS2_IFN_1pM
221298	127619	GCPR	3	5	K21	S1PR2	9294	protein_coding	Assay	IFN_1pM	SARS2	7982	3048	38.1859	41357.3	1069.24	261537	2458.3	302895	2087.94	77344.4	1857.52	684897	2458.38	762241	2380.26	SARS2_IFN_1pM
221298	127619	Ion_Channel	3	5	K22	SCN2B	6327	protein_coding	Assay	IFN_1pM	SARS2	10218	4500	44.0399	37713.6	967.542	210534	2324.29	248248	1916.1	61416.2	1441.75	478046	2324.37	539462	2172.93	SARS2_IFN_1pM
221298	127619	NA	3	5	K23	PLSCR1	NA	NA	Control	IFN_1pM	SARS2	5069	4876	96.1925	60119.6	1476.25	580076	1915.48	640196	1863.41	61723.6	1504.99	603034	1915.49	664757	1868.18	SARS2_IFN_1pM
221298	127619	NA	3	5	K24	NA	NA	NA	Mock_virus	IFN_1pM	SARS2	9326	3	0.032168	17130.2	443.867	3.20202	1066.5	17133.4	443.915	202138	458.362	9954	1066.5	212092	470.966	SARS2_IFN_1pM
221298	127619	NA	3	5	L01	NA	NA	NA	Mock_gRNA	IFN_1pM	SARS2	10491	3902	37.1938	38047.2	941.788	200399	2498.67	238446	1977.14	67731.2	1537.29	538787	2498.79	606518	2335.65	SARS2_IFN_1pM
221298	127619	NA	3	5	L02	PLSCR1	NA	NA	Control	IFN_1pM	SARS2	7245	6984	96.3975	60838	1498.25	479359	1699.6	540197	1674.26	62397.4	1522.14	497270	1699.61	559668	1677.8	SARS2_IFN_1pM
221298	127619	Ion_Channel	3	5	L03	CHRND	1144	protein_coding	Assay	IFN_1pM	SARS2	9624	4866	50.5611	45729.5	1057.9	249582	2262.24	295311	1923.2	68745.6	1499.32	493617	2262.31	562363	2129.81	SARS2_IFN_1pM
221298	127619	Ion_Channel	3	5	L04	GRIK2	2898	protein_coding	Assay	IFN_1pM	SARS2	9241	5335	57.7318	47043.6	1109.1	260169	2274.05	307213	1958.97	65396.4	1462.08	450643	2274.13	516040	2124.59	SARS2_IFN_1pM
221298	127619	Ion_Channel	3	5	L05	TRPV4	59341	protein_coding	Assay	IFN_1pM	SARS2	6083	3696	60.7595	49808.1	1222.08	434660	2215.74	484468	2044.8	67544.7	1603.27	715371	2215.78	782916	2145.08	SARS2_IFN_1pM
221298	127619	Ion_Channel	3	5	L06	KCNAB3	9196	protein_coding	Assay	IFN_1pM	SARS2	8582	4558	53.1112	45103.3	1074.08	306003	2250.58	351107	1972.96	65708.5	1511.49	576147	2250.66	641855	2143.36	SARS2_IFN_1pM
221298	127619	Ion_Channel	3	5	L07	FXYD7	53822	protein_coding	Assay	IFN_1pM	SARS2	12746	5682	44.5787	42545.7	984.11	171097	2327.61	213643	1830.07	67074	1502.95	383799	2327.74	450873	2152.05	SARS2_IFN_1pM
221298	127619	Ion_Channel	3	5	L08	SHROOM2	357	protein_coding	Assay	IFN_1pM	SARS2	10239	5040	49.2236	44554.1	1037.54	233124	2216.45	277678	1874.67	66739.3	1502.84	473595	2216.52	540334	2093.71	SARS2_IFN_1pM
221298	127619	Ion_Channel	3	5	L09	CHRNB1	1140	protein_coding	Assay	IFN_1pM	SARS2	8946	5192	58.0371	51056.2	1138.76	274490	2280.14	325546	1970.41	71267.3	1517.51	472950	2280.19	544218	2139.39	SARS2_IFN_1pM
221298	127619	Ion_Channel	3	5	L10	GJB3	2707	protein_coding	Assay	IFN_1pM	SARS2	10276	5229	50.8856	44403.3	1060.53	222445	2285.09	266848	1916.8	66101.9	1516.78	437140	2285.18	503242	2142.6	SARS2_IFN_1pM
221298	127619	Ion_Channel	3	5	L11	CLCN1	1180	protein_coding	Assay	IFN_1pM	SARS2	10635	5736	53.9351	45285.4	1038.16	231011	2166.02	276296	1838.63	64572.2	1430.52	428307	2166.08	492880	2029.37	SARS2_IFN_1pM
221298	127619	Ion_Channel	3	5	L12	SLC15A1	6564	protein_coding	Assay	IFN_1pM	SARS2	10189	5113	50.1816	43618.5	1017.02	235281	2165.75	278899	1840.61	65045.5	1470.12	468853	2165.8	533899	2047.74	SARS2_IFN_1pM
221298	127619	Ion_Channel	3	5	L13	CACNA1G	8913	protein_coding	Assay	IFN_1pM	SARS2	10333	5080	49.1629	43819.7	1030.07	208386	2241.79	252206	1861.36	67272.5	1498.97	423860	2241.89	491133	2099.37	SARS2_IFN_1pM
221298	127619	Ion_Channel	3	5	L14	CHRFAM7A	89832	protein_coding	Assay	IFN_1pM	SARS2	10464	4066	38.857	39009.5	928.276	206232	2338.95	245241	1883.62	66639.2	1482.46	530737	2339.03	597376	2197.39	SARS2_IFN_1pM
221298	127619	Ion_Channel	3	5	L15	KCNQ5	56479	protein_coding	Assay	IFN_1pM	SARS2	9374	5374	57.3288	46522.3	1094.21	281265	2191.64	327787	1918.54	65001.3	1453.44	490612	2191.69	555613	2068.76	SARS2_IFN_1pM
221298	127619	Ion_Channel	3	5	L16	GABRQ	55879	protein_coding	Assay	IFN_1pM	SARS2	9300	4818	51.8064	43549.8	1027.05	247571	2148.43	291121	1846.78	64167.6	1458.86	477871	2148.49	542038	2034.63	SARS2_IFN_1pM
221298	127619	Ion_Channel	3	5	L17	GABRR3	200959	protein_coding	Assay	IFN_1pM	SARS2	6070	3441	56.6886	44822.2	1118.3	368599	2309.57	413421	2070.45	64179.1	1520.63	650209	2309.64	714388	2206.77	SARS2_IFN_1pM
221298	127619	Ion_Channel	3	5	L18	CHRNA2	1135	protein_coding	Assay	IFN_1pM	SARS2	5539	2853	51.5075	40153.9	1070.93	431079	2167.08	471233	1993.24	60784.8	1498.8	836918	2167.12	897703	2103.61	SARS2_IFN_1pM
221298	127619	Ion_Channel	3	5	L19	CACNB2	783	protein_coding	Assay	IFN_1pM	SARS2	8928	4369	48.9359	37938.8	996.507	259621	2216.63	297560	1917.32	57940.5	1431.51	530526	2216.69	588467	2103.11	SARS2_IFN_1pM
221298	127619	Ion_Channel	3	5	L20	KCNMA1	3778	protein_coding	Assay	IFN_1pM	SARS2	8962	3921	43.7514	37762.8	978.766	260409	2338.11	298172	1988.37	61591.3	1491.61	595192	2338.19	656784	2220.03	SARS2_IFN_1pM
221298	127619	Ion_Channel	3	5	L21	KCNJ5	3762	protein_coding	Assay	IFN_1pM	SARS2	10255	4969	48.4544	37192.8	978.07	227318	2195.08	264511	1868.22	56781.2	1409.35	469127	2195.19	525909	2070.54	SARS2_IFN_1pM
221298	127619	Ion_Channel	3	5	L22	CALHM1	255022	protein_coding	Assay	IFN_1pM	SARS2	7393	3634	49.1546	38627.6	998.399	345064	2241.86	383691	1992.08	58382.1	1429.18	701990	2241.9	760372	2148.11	SARS2_IFN_1pM
221298	127619	NA	3	5	L23	PLSCR1	NA	NA	Control	IFN_1pM	SARS2	5121	4905	95.7821	64113.2	1567.63	563395	1751.69	627508	1730.93	66184.2	1597.01	588201	1751.71	654386	1734.71	SARS2_IFN_1pM
221298	127619	NA	3	5	L24	NA	NA	NA	Mock_virus	IFN_1pM	SARS2	11748	27	0.229826	18033.6	459.714	359.063	703.163	18392.7	462.842	25259.1	593.041	156232	703.163	181492	685.449	SARS2_IFN_1pM
221298	127619	NA	3	5	M01	NA	NA	NA	Mock_gRNA	IFN_1pM	SARS2	8871	2790	31.4508	38619.4	909.51	171335	2722.44	209954	1992.05	74716.6	1692.23	544761	2722.58	619478	2536.32	SARS2_IFN_1pM
221298	127619	NA	3	5	M02	TMEM41B	NA	NA	Control	IFN_1pM	SARS2	11345	797	7.02512	25787.2	602.031	46947.2	3484.02	72734.4	1291.71	96185.7	2009.91	668271	3484.13	764457	3189.76	SARS2_IFN_1pM
221298	127619	GCPR	3	5	M03	Empty	Empty	NA	Assay	IFN_1pM	SARS2	11355	4928	43.3994	43316.1	995.848	157178	2492.54	200494	1881.59	70598.7	1559.39	362160	2492.66	432759	2270.94	SARS2_IFN_1pM
221298	127619	Ion_Channel	3	5	M04	GABRR1	2569	protein_coding	Assay	IFN_1pM	SARS2	10742	5830	54.2729	47155.5	1107.75	207558	2304.94	254713	1920.65	68318.4	1529.47	382427	2305.03	450745	2140.52	SARS2_IFN_1pM
221298	127619	GCPR	3	5	M05	Empty	Empty	NA	Assay	IFN_1pM	SARS2	12082	5463	45.216	44720.9	1023.3	164860	2388.05	209581	1859.01	70713.7	1563.59	364597	2388.2	435310	2199.75	SARS2_IFN_1pM
221298	127619	Ion_Channel	3	5	M06	KCNJ10	3766	protein_coding	Assay	IFN_1pM	SARS2	12068	8462	70.1193	48422	1140.73	229909	1939.59	278331	1728.94	59526.7	1350.59	327876	1939.66	387402	1817.83	SARS2_IFN_1pM
221298	127619	GCPR	3	5	M07	Empty	Empty	NA	Assay	IFN_1pM	SARS2	11444	4817	42.0919	44636.3	984.597	168036	2480.45	212672	1880.74	73661.3	1547.44	399205	2480.56	472866	2267.56	SARS2_IFN_1pM
221298	127619	Ion_Channel	3	5	M08	KCNG2	26251	protein_coding	Assay	IFN_1pM	SARS2	9717	5571	57.3325	49820.8	1130.71	232064	2290.07	281885	1938.74	70356.5	1514.53	404761	2290.16	475118	2128.73	SARS2_IFN_1pM
221298	127619	GCPR	3	5	M09	Empty	Empty	NA	Assay	IFN_1pM	SARS2	10683	5006	46.8595	50029.9	1057.06	195900	2498.13	245930	1955.74	78359.7	1604.36	418051	2498.25	496411	2296.29	SARS2_IFN_1pM
221298	127619	Ion_Channel	3	5	M10	KCNJ2	3759	protein_coding	Assay	IFN_1pM	SARS2	8740	4447	50.881	48799	1111.31	236474	2407.65	285273	2007.14	73723.5	1622.74	464751	2407.74	538475	2258.18	SARS2_IFN_1pM
221298	127619	GCPR	3	5	M11	Empty	Empty	NA	Assay	IFN_1pM	SARS2	13596	6312	46.4254	42337.3	967.154	154963	2228.79	197300	1741.35	65068.4	1414.96	333780	2228.94	398848	2037.7	SARS2_IFN_1pM
221298	127619	Ion_Channel	3	5	M12	PKD1L2	114780	polymorphic_pseudogene	Assay	IFN_1pM	SARS2	10503	5359	51.0235	44907.7	1040.56	230127	2221.05	275034	1873.93	67188.2	1463.83	451012	2221.14	518200	2081.52	SARS2_IFN_1pM
221298	127619	GCPR	3	5	M13	Empty	Empty	NA	Assay	IFN_1pM	SARS2	12549	5219	41.589	43379.4	951.92	165263	2336.24	208642	1793.86	70562.3	1464	397364	2336.35	467926	2143.72	SARS2_IFN_1pM
221298	127619	Ion_Channel	3	5	M14	GABRA1	2554	protein_coding	Assay	IFN_1pM	SARS2	8950	4778	53.3855	46706.1	1108.78	239463	2395.03	286169	2013.75	69340.6	1556.56	448547	2395.14	517887	2234	SARS2_IFN_1pM
221298	127619	GCPR	3	5	M15	Empty	Empty	NA	Assay	IFN_1pM	SARS2	10986	4759	43.3188	43367.4	994.286	181854	2376.88	225222	1874.88	70553.9	1550.06	419797	2376.99	490351	2207.54	SARS2_IFN_1pM
221298	127619	Ion_Channel	3	5	M16	PIEZO2	63895	protein_coding	Assay	IFN_1pM	SARS2	9363	3824	40.8416	38792.5	947.891	221896	2439.72	260688	1976.76	64438.5	1487.14	543299	2439.82	607738	2284.63	SARS2_IFN_1pM
221298	127619	GCPR	3	5	M17	Empty	Empty	NA	Assay	IFN_1pM	SARS2	10145	4456	43.9231	39389.7	975.743	230480	2350.28	269869	1949.45	63293.9	1468.07	524727	2350.36	588021	2207.55	SARS2_IFN_1pM
221298	127619	Ion_Channel	3	5	M18	ANO6	196527	protein_coding	Assay	IFN_1pM	SARS2	7206	3266	45.3233	37525.9	965.484	350588	2177.59	388114	1941.87	59265.1	1431.77	773520	2177.63	832786	2099.79	SARS2_IFN_1pM
221298	127619	GCPR	3	5	M19	Empty	Empty	NA	Assay	IFN_1pM	SARS2	11703	4312	36.8453	35751.8	889.918	169259	2372.32	205011	1838.3	62290.9	1491.8	459371	2372.43	521662	2216.21	SARS2_IFN_1pM
221298	127619	Ion_Channel	3	5	M20	KCNK6	9424	protein_coding	Assay	IFN_1pM	SARS2	8407	3265	38.8367	38546.2	953.235	243302	2418.14	281849	1998.18	66773.4	1555.25	626468	2418.21	693242	2295.52	SARS2_IFN_1pM
221298	127619	GCPR	3	5	M21	Empty	Empty	NA	Assay	IFN_1pM	SARS2	10521	4091	38.8841	36476.3	908.04	186019	2343.65	222495	1861.23	62212.6	1451.99	478383	2343.77	540596	2189.05	SARS2_IFN_1pM
221298	127619	Ion_Channel	3	5	M22	KCNA5	3741	protein_coding	Assay	IFN_1pM	SARS2	7664	3833	50.013	39194.9	1003.28	287825	2256.73	327020	1962.82	58727.7	1430.69	575492	2256.81	634220	2142.27	SARS2_IFN_1pM
221298	127619	NA	3	5	M23	TMEM41B	NA	NA	Control	IFN_1pM	SARS2	9577	859	8.96941	24369.2	597.673	70093.5	3214.8	94462.7	1509.55	80417.5	1803.38	781459	3215.03	861876	2996.2	SARS2_IFN_1pM
221298	127619	NA	3	5	M24	NA	NA	NA	Mock_virus	IFN_1pM	SARS2	10110	6	0.059347	17615.8	453.25	125.507	6129.85	17741.3	456.239	36651.3	477.024	211480	6129.85	248131	2228.72	SARS2_IFN_1pM
221298	127619	NA	3	5	N01	NA	NA	NA	Mock_gRNA	IFN_1pM	SARS2	10935	3593	32.8578	37815.4	895.9	155641	2544.77	193457	1871.48	70692.9	1573.6	473673	2544.89	544366	2356.04	SARS2_IFN_1pM
221298	127619	NA	3	5	N02	TMEM41B	NA	NA	Control	IFN_1pM	SARS2	9556	1180	12.3483	24296.7	659.748	80266.2	3018.3	104563	1648.73	69372.5	1744.33	650011	3018.46	719383	2819.84	SARS2_IFN_1pM
221298	127619	Ion_Channel	3	5	N03	CLCN2	1181	protein_coding	Assay	IFN_1pM	SARS2	11240	5882	52.331	46815.9	1084.1	217865	2348.68	264681	1946.98	68864.6	1515.62	416314	2348.79	485178	2178.79	SARS2_IFN_1pM
221298	127619	Ion_Channel	3	5	N04	KCNA3	3738	protein_coding	Assay	IFN_1pM	SARS2	12690	4832	38.0772	40425.8	975.739	139554	2504.15	179980	1852.41	71335.2	1635.11	366494	2504.3	437829	2304.69	SARS2_IFN_1pM
221298	127619	Ion_Channel	3	5	N05	KCNH1	3756	protein_coding	Assay	IFN_1pM	SARS2	10778	3839	35.6189	39994.7	961.225	158457	2489.97	198452	1885.59	73317.9	1667.24	444862	2490.07	518180	2327.54	SARS2_IFN_1pM
221298	127619	Ion_Channel	3	5	N06	SCNN1B	6338	protein_coding	Assay	IFN_1pM	SARS2	9418	3491	37.0673	43255.3	966.03	201635	2534.72	244890	1969.75	76378.1	1659.04	543962	2534.82	620340	2380.12	SARS2_IFN_1pM
221298	127619	Ion_Channel	3	5	N07	CLCN4	1183	protein_coding	Assay	IFN_1pM	SARS2	8343	4570	54.7765	44777.5	1088.58	250332	2385.73	295110	2020.43	63933.1	1503.76	457000	2385.81	520934	2225.6	SARS2_IFN_1pM
221298	127619	Ion_Channel	3	5	N08	DENND5B	160518	protein_coding	Assay	IFN_1pM	SARS2	11652	5599	48.0518	45839.4	1047.01	188617	2329.5	234457	1879.41	71117.9	1529.88	392520	2329.62	463638	2156.69	SARS2_IFN_1pM
221298	127619	Ion_Channel	3	5	N09	KCNC2	3747	protein_coding	Assay	IFN_1pM	SARS2	9545	5374	56.3017	46605.8	1070.21	263559	2215.25	310165	1908.43	64810.7	1442.6	468111	2215.34	532922	2079.85	SARS2_IFN_1pM
221298	127619	Ion_Channel	3	5	N10	LRRC38	126755	protein_coding	Assay	IFN_1pM	SARS2	10918	4398	40.2821	41421.1	980.945	185783	2430.36	227204	1914.62	69518.5	1569.65	461195	2430.48	530714	2267.58	SARS2_IFN_1pM
221298	127619	Ion_Channel	3	5	N11	TRPC1	7220	protein_coding	Assay	IFN_1pM	SARS2	7008	4385	62.5713	50662.2	1183.35	376070	2177.14	426732	1979.75	67077.5	1499.85	601018	2177.2	668095	2082.76	SARS2_IFN_1pM
221298	127619	Ion_Channel	3	5	N12	CACNG3	10368	protein_coding	Assay	IFN_1pM	SARS2	8119	3626	44.6607	41964	1019.73	252831	2477.34	294795	2058.49	67917.1	1584.95	566107	2477.43	634024	2336.49	SARS2_IFN_1pM
221298	127619	Ion_Channel	3	5	N13	MCOLN2	255231	protein_coding	Assay	IFN_1pM	SARS2	10046	5087	50.6371	43228.2	1029.91	249947	2168.11	293176	1864.32	64415.5	1450.34	493597	2168.19	558013	2051	SARS2_IFN_1pM
221298	127619	Ion_Channel	3	5	N14	NALCN	259232	protein_coding	Assay	IFN_1pM	SARS2	9072	4171	45.9766	42265.1	1023.43	245862	2394	288127	2000.93	67397.4	1536.74	534747	2394.07	602145	2253.36	SARS2_IFN_1pM
221298	127619	Ion_Channel	3	5	N15	KCNG3	170850	protein_coding	Assay	IFN_1pM	SARS2	7263	4224	58.1578	44702.1	1105.04	341430	2290.72	386132	2037.61	61580.8	1461.23	587068	2290.78	648649	2173.63	SARS2_IFN_1pM
221298	127619	Ion_Channel	3	5	N16	SLC4A11	83959	protein_coding	Assay	IFN_1pM	SARS2	8283	2911	35.1443	38067.8	930.059	241158	2417.55	279225	1984.78	68491	1643.21	686183	2417.64	754674	2318.47	SARS2_IFN_1pM
221298	127619	Ion_Channel	3	5	N17	CACNB3	784	protein_coding	Assay	IFN_1pM	SARS2	7926	3496	44.108	41269.8	1022.61	269702	2425.53	310972	2051.93	67863.5	1580.07	611451	2425.6	679314	2302.51	SARS2_IFN_1pM
221298	127619	Ion_Channel	3	5	N18	CHRNA4	1137	protein_coding	Assay	IFN_1pM	SARS2	6530	2999	45.9265	40747.7	1031.21	335684	2431.12	376432	2119.64	63984.8	1559.2	730910	2431.17	794895	2326.44	SARS2_IFN_1pM
221298	127619	Ion_Channel	3	5	N19	DLG3	1741	protein_coding	Assay	IFN_1pM	SARS2	8221	4275	52.001	42001.5	1018.05	290694	2302.78	332695	1986.32	61051.2	1420.36	559010	2302.84	620061	2170.09	SARS2_IFN_1pM
221298	127619	Ion_Channel	3	5	N20	ADM2	79924	protein_coding	Assay	IFN_1pM	SARS2	6456	2988	46.2825	35858.5	977.947	365926	2198.01	401785	1977.79	56812.6	1447.15	790628	2198.05	847441	2124.16	SARS2_IFN_1pM
221298	127619	Ion_Channel	3	5	N21	KCNN4	3783	protein_coding	Assay	IFN_1pM	SARS2	8779	3614	41.1664	37267.3	950.318	232560	2400.27	269828	1982.5	62298.1	1494.07	564915	2400.4	627213	2263.99	SARS2_IFN_1pM
221298	127619	Ion_Channel	3	5	N22	BEST1	7439	protein_coding	Assay	IFN_1pM	SARS2	7720	3481	45.0907	41888.8	996.381	269262	2326.12	311151	1971.85	66721	1489.32	597151	2326.18	663872	2201.84	SARS2_IFN_1pM
221298	127619	NA	3	5	N23	TMEM41B	NA	NA	Control	IFN_1pM	SARS2	8224	559	6.79718	23147.8	574.004	52842.5	3099.05	75990.3	1324.38	82638.4	1955.09	777412	3099.16	860050	2934.18	SARS2_IFN_1pM
221298	127619	NA	3	5	N24	NA	NA	NA	Mock_virus	IFN_1pM	SARS2	10959	27	0.246373	18008	461.585	304.153	1738.77	18312.1	467.286	36012	886.347	123452	1738.77	159464	1428.51	SARS2_IFN_1pM
221298	127619	NA	3	5	O01	NA	NA	NA	Mock_gRNA	IFN_1pM	SARS2	6515	3809	58.4651	46990.1	1115.81	341424	2312.91	388414	2047.2	64985.9	1477.52	583973	2312.96	648959	2189.02	SARS2_IFN_1pM
221298	127619	NA	3	5	O02	ISG15	NA	NA	Control	IFN_1pM	SARS2	7657	1180	15.4107	30829	721.446	103984	3179.79	134813	1787.17	84842.7	1919.78	674738	3179.99	759581	2962.76	SARS2_IFN_1pM
221298	127619	GCPR	3	5	O03	Empty	Empty	NA	Assay	IFN_1pM	SARS2	9563	5398	56.4467	51425.9	1120.97	224043	2367.38	275469	1960.44	72892.6	1516.68	396903	2367.48	469796	2177.92	SARS2_IFN_1pM
221298	127619	Ion_Channel	3	5	O04	CLIC2	1193	protein_coding	Assay	IFN_1pM	SARS2	11016	4733	42.9648	45140.3	1038.34	194436	2448.88	239576	1949.81	73925.5	1648.48	452540	2448.98	526465	2292.65	SARS2_IFN_1pM
221298	127619	GCPR	3	5	O05	Empty	Empty	NA	Assay	IFN_1pM	SARS2	8672	4168	48.0627	45718	1045.02	213879	2382.41	259597	1944.22	70574.5	1543.2	444990	2382.54	515565	2217.45	SARS2_IFN_1pM
221298	127619	Ion_Channel	3	5	O06	TPCN1	53373	protein_coding	Assay	IFN_1pM	SARS2	11532	6207	53.8241	47691.2	1079.24	192955	2198.62	240646	1823.74	68739.5	1497.11	358484	2198.71	427224	2044.55	SARS2_IFN_1pM
221298	127619	GCPR	3	5	O07	Empty	Empty	NA	Assay	IFN_1pM	SARS2	10316	4881	47.3148	44233.9	1010.65	225524	2301.45	269758	1902.92	68110.5	1498.38	476637	2301.54	544747	2156.98	SARS2_IFN_1pM
221298	127619	Ion_Channel	3	5	O08	LRRC8C	84230	protein_coding	Assay	IFN_1pM	SARS2	9291	5183	55.7852	46812.4	1112.55	253613	2303.59	300425	1974.26	66311.1	1513.28	454617	2303.67	520928	2160.05	SARS2_IFN_1pM
221298	127619	GCPR	3	5	O09	Empty	Empty	NA	Assay	IFN_1pM	SARS2	12145	5183	42.676	44322.1	974.215	178103	2401.05	222425	1858.62	71858.9	1510.65	417331	2401.15	489190	2209.8	SARS2_IFN_1pM
221298	127619	Ion_Channel	3	5	O10	VDAC1	7416	protein_coding	Assay	IFN_1pM	SARS2	4696	3090	65.8007	49854.6	1205.33	542575	2200.65	592430	2057.66	64810.4	1509.99	824565	2200.7	889375	2129.71	SARS2_IFN_1pM
221298	127619	GCPR	3	5	O11	Empty	Empty	NA	Assay	IFN_1pM	SARS2	11065	4759	43.0095	44271.4	999.342	177592	2393.2	221864	1872.15	71609.4	1583.7	412906	2393.3	484516	2225.18	SARS2_IFN_1pM
221298	127619	Ion_Channel	3	5	O12	LRRIQ4	344657	protein_coding	Assay	IFN_1pM	SARS2	9220	4731	51.3124	46805.5	1062.19	256930	2256.11	303735	1923.02	69462.9	1492.38	500710	2256.18	570173	2123.76	SARS2_IFN_1pM
221298	127619	GCPR	3	5	O13	Empty	Empty	NA	Assay	IFN_1pM	SARS2	10547	4300	40.7699	41674.5	945.777	200009	2411.43	241683	1902.93	69980.8	1516.49	490571	2411.54	560552	2246.05	SARS2_IFN_1pM
221298	127619	Ion_Channel	3	5	O14	CNGA4	1262	protein_coding	Assay	IFN_1pM	SARS2	8661	3909	45.1334	38926	998.479	245988	2275.65	284914	1937.12	61095	1538.21	545015	2275.74	606110	2170.82	SARS2_IFN_1pM
221298	127619	GCPR	3	5	O15	Empty	Empty	NA	Assay	IFN_1pM	SARS2	11085	4867	43.9062	39683.8	977.482	204194	2301.27	243878	1885.72	63964.8	1468.63	465060	2301.38	529024	2153.72	SARS2_IFN_1pM
221298	127619	Ion_Channel	3	5	O16	TRPV3	162514	protein_coding	Assay	IFN_1pM	SARS2	9179	5172	56.346	46274	1068.24	270154	2170.26	316428	1885.76	64905.1	1442.04	479447	2170.34	544352	2047.07	SARS2_IFN_1pM
221298	127619	GCPR	3	5	O17	Empty	Empty	NA	Assay	IFN_1pM	SARS2	10062	3973	39.4852	40482.6	938.8	204818	2474.38	245300	1948.42	68826.2	1485.1	518713	2474.47	587539	2295.34	SARS2_IFN_1pM
221298	127619	Ion_Channel	3	5	O18	KCNJ1	3758	protein_coding	Assay	IFN_1pM	SARS2	9270	3957	42.6861	37928.4	945.449	238759	2317.57	276687	1933.01	60458	1483.6	559326	2317.66	619784	2197.17	SARS2_IFN_1pM
221298	127619	GCPR	3	5	O19	Empty	Empty	NA	Assay	IFN_1pM	SARS2	10496	4799	45.7222	41269.5	985.43	209883	2287.52	251152	1879.45	65027.5	1469.66	459031	2287.63	524058	2139.85	SARS2_IFN_1pM
221298	127619	Ion_Channel	3	5	O20	TRPC5	7224	protein_coding	Assay	IFN_1pM	SARS2	7986	3629	45.442	38890.1	935.609	239379	2318.34	278269	1921.47	61132.3	1364.69	526770	2318.42	587903	2161.35	SARS2_IFN_1pM
221298	127619	GCPR	3	5	O21	Empty	Empty	NA	Assay	IFN_1pM	SARS2	10476	3223	30.7656	38200.5	852.597	136926	2562.58	175127	1782.68	74710	1568.69	445056	2562.69	519766	2348.77	SARS2_IFN_1pM
221298	127619	Ion_Channel	3	5	O22	CACNA1S	779	protein_coding	Assay	IFN_1pM	SARS2	7504	2828	37.6866	35369.2	897.486	290311	2391.31	325680	2025.23	61651.6	1468.75	770322	2391.37	831974	2285.01	SARS2_IFN_1pM
221298	127619	NA	3	5	O23	ISG15	NA	NA	Control	IFN_1pM	SARS2	11616	697	6.00034	23549.2	545.289	48974.5	3095.21	72523.7	1229.02	83176.6	1882.64	816188	3095.31	899365	2921.28	SARS2_IFN_1pM
221298	127619	NA	3	5	O24	NA	NA	NA	Mock_virus	IFN_1pM	SARS2	8650	32	0.369942	16616.9	435.788	254.094	915.035	16871	439.253	25356.5	592.269	68667.7	915.188	94024.2	797.872	SARS2_IFN_1pM
221298	127619	NA	3	5	P01	NA	NA	NA	Mock_gRNA	IFN_1pM	SARS2	9459	2982	31.5255	38884.4	889.304	188665	2617.86	227549	1965.14	75034.9	1639.68	598445	2617.94	673480	2454.77	SARS2_IFN_1pM
221298	127619	NA	3	5	P02	ISG15	NA	NA	Control	IFN_1pM	SARS2	6617	619	9.35469	25998.4	632.529	106131	3189.2	132129	1776.4	91682.5	1799.06	1.13451e+06	3189.31	1.22619e+06	3015.1	SARS2_IFN_1pM
221298	127619	Ion_Channel	3	5	P03	NMUR2	56923	protein_coding	Assay	IFN_1pM	SARS2	7530	2856	37.9283	39242.6	936.525	243555	2459.72	282797	2006.8	68642.2	1532.36	642135	2459.82	710777	2323.98	SARS2_IFN_1pM
221298	127619	Ion_Channel	3	5	P04	CLIC1	1192	protein_coding	Assay	IFN_1pM	SARS2	8779	3639	41.4512	42265.7	1037.75	214441	2659.58	256706	2115.29	72763	1648.4	517324	2659.72	590087	2472.66	SARS2_IFN_1pM
221298	127619	Ion_Channel	3	5	P05	AQP8	343	protein_coding	Assay	IFN_1pM	SARS2	10487	3408	32.4974	40555	932.281	145761	2828.17	186316	1960.4	80810.6	1699.98	448525	2828.31	529336	2568.09	SARS2_IFN_1pM
221298	127619	Ion_Channel	3	5	P06	TRPM3	80036	protein_coding	Assay	IFN_1pM	SARS2	9485	4117	43.4054	42990.8	993.795	228014	2456.82	271005	1991.69	69744.4	1547.05	525303	2456.94	595047	2298.49	SARS2_IFN_1pM
221298	127619	Ion_Channel	3	5	P07	HCN4	10021	protein_coding	Assay	IFN_1pM	SARS2	10396	3064	29.4729	37363.9	865.554	153244	2642.04	190608	1884.04	74880.3	1645.21	519940	2642.17	594820	2454.9	SARS2_IFN_1pM
221298	127619	Ion_Channel	3	5	P08	KCNK17	89822	protein_coding	Assay	IFN_1pM	SARS2	8210	3060	37.2716	39547.4	955.116	227117	2569.94	266664	2054.74	69903.3	1611.59	609348	2570.03	679252	2421.81	SARS2_IFN_1pM
221298	127619	Ion_Channel	3	5	P09	GABRR2	2570	protein_coding	Assay	IFN_1pM	SARS2	10329	5256	50.8859	44454.1	1029.18	201395	2404.61	245849	1936.62	65575.6	1490.64	395771	2404.71	461347	2211.92	SARS2_IFN_1pM
221298	127619	Ion_Channel	3	5	P10	CLIC5	53405	protein_coding	Assay	IFN_1pM	SARS2	9849	3212	32.6125	38112	897.265	165945	2584.95	204057	1912.93	72574.5	1651.64	508831	2585.06	581405	2414.72	SARS2_IFN_1pM
221298	127619	Ion_Channel	3	5	P11	AQP4	361	protein_coding	Assay	IFN_1pM	SARS2	9055	4116	45.4556	44277.7	1005.89	254130	2415.98	298407	1999.97	70097.9	1508.49	559064	2416.07	629162	2264.29	SARS2_IFN_1pM
221298	127619	Ion_Channel	3	5	P12	DLG1	1739	protein_coding	Assay	IFN_1pM	SARS2	6447	2643	40.9958	39354.8	949.334	339283	2359.22	378638	2043.75	64686.3	1570.92	827593	2359.29	892279	2276.47	SARS2_IFN_1pM
221298	127619	Ion_Channel	3	5	P13	TRPM1	4308	protein_coding	Assay	IFN_1pM	SARS2	9158	3176	34.6801	36428	905.518	218915	2414.63	255343	1950.81	65480.1	1568.06	631232	2414.72	696712	2298.1	SARS2_IFN_1pM
221298	127619	Ion_Channel	3	5	P14	FXYD5	53827	protein_coding	Assay	IFN_1pM	SARS2	6773	2931	43.2748	39427.5	983.541	331042	2392.61	370470	2076.07	64977.6	1518.08	764971	2392.66	829949	2289.4	SARS2_IFN_1pM
221298	127619	Ion_Channel	3	5	P15	ANO3	63982	protein_coding	Assay	IFN_1pM	SARS2	6378	2299	36.0458	36496.7	904.993	289554	2444.72	326051	2053.62	65652	1523.35	803287	2444.8	868939	2337.95	SARS2_IFN_1pM
221298	127619	Ion_Channel	3	5	P16	CLCN6	1185	protein_coding	Assay	IFN_1pM	SARS2	4784	2502	52.2993	40384.8	1052.67	453099	2428.37	493484	2193.75	59587.4	1471.22	866348	2428.43	925935	2330.84	SARS2_IFN_1pM
221298	127619	Ion_Channel	3	5	P17	GRIA3	2892	protein_coding	Assay	IFN_1pM	SARS2	6706	2700	40.2625	37247.2	935.783	306964	2293.96	344211	1982.59	62027.5	1480.89	762400	2294.02	824427	2203.01	SARS2_IFN_1pM
221298	127619	Ion_Channel	3	5	P18	KCNJ13	3769	protein_coding	Assay	IFN_1pM	SARS2	6705	2742	40.8949	35596.8	955.826	329225	2292.01	364822	2016.91	59404.4	1542.97	805045	2292.07	864449	2218.07	SARS2_IFN_1pM
221298	127619	Ion_Channel	3	5	P19	BEST2	54831	protein_coding	Assay	IFN_1pM	SARS2	5291	2623	49.5747	41115.1	1020.57	413213	2384.75	454328	2127.41	61817.4	1490.75	833507	2384.8	895324	2289.98	SARS2_IFN_1pM
221298	127619	Ion_Channel	3	5	P20	TMCO1	54499	protein_coding	Assay	IFN_1pM	SARS2	9373	3514	37.4907	37182.6	925.423	228855	2444.56	266038	1988.37	65172.9	1530.71	610423	2444.66	675596	2311.52	SARS2_IFN_1pM
221298	127619	Ion_Channel	3	5	P21	SCN4A	6329	protein_coding	Assay	IFN_1pM	SARS2	8450	3108	36.7811	36871.7	880.905	264638	2274.87	301509	1906.03	64090.8	1463.81	719483	2274.95	783574	2176.32	SARS2_IFN_1pM
221298	127619	Ion_Channel	3	5	P22	CLIC4	25932	protein_coding	Assay	IFN_1pM	SARS2	6099	2475	40.5804	36728.2	949.76	332514	2453.69	369243	2119.8	62220.8	1486.01	819386	2453.76	881607	2345.94	SARS2_IFN_1pM
221298	127619	NA	3	5	P23	ISG15	NA	NA	Control	IFN_1pM	SARS2	8217	902	10.9772	24907.7	647.839	87748.9	3509.21	112657	1775.44	82149.7	2071.02	799361	3509.4	881511	3296.06	SARS2_IFN_1pM
221298	127619	NA	3	5	P24	NA	NA	NA	Mock_virus	IFN_1pM	SARS2	8214	3	0.036523	16840.2	441.552	2.92842	801.8	16843.1	441.586	27425.7	530.819	8018	801.8	35443.7	574.762	SARS2_IFN_1pM
221299	127620	NA	3	6	A01	NA	NA	NA	Mock_gRNA	IFN_0pM	SARS2	7796	4954	63.5454	41980.1	1134.77	421710	2089.98	463690	1941.98	54674	1425.63	663628	2090.03	718302	2018.43	SARS2_IFN_0pM
221299	127620	NA	3	6	A02	OR1A1	NA	NA	Control	IFN_0pM	SARS2	13336	8360	62.6875	48889.7	1122.87	210432	2176.21	259322	1849.17	64632.8	1422.18	335678	2176.3	400311	2004.67	SARS2_IFN_0pM
221299	127620	GCPR	3	6	A03	F2RL3	9002	protein_coding	Assay	IFN_0pM	SARS2	8438	5561	65.9042	46211.8	1136.9	364457	2174.3	410669	1971.83	59127.8	1401.01	553002	2174.36	612130	2064.29	SARS2_IFN_0pM
221299	127620	Ion_Channel	3	6	A04	P2RX5	5026	protein_coding	Assay	IFN_0pM	SARS2	9891	6917	69.9323	52897.4	1178.77	283272	2071.43	336169	1850.88	65518.8	1407.06	405060	2071.49	470579	1943.7	SARS2_IFN_0pM
221299	127620	GCPR	3	6	A05	GLP2R	9340	protein_coding	Assay	IFN_0pM	SARS2	11252	7155	63.5887	48453	1146.88	251115	2167.02	299568	1894.47	63029.5	1446.28	394897	2167.12	457926	2027.99	SARS2_IFN_0pM
221299	127620	Ion_Channel	3	6	A06	ANO5	203859	protein_coding	Assay	IFN_0pM	SARS2	8789	6981	79.4288	56446.2	1269.21	356012	2098.99	412459	1926.62	64915.2	1431.96	448210	2099.04	513125	1982.22	SARS2_IFN_0pM
221299	127620	GCPR	3	6	A07	LPAR6	10161	protein_coding	Assay	IFN_0pM	SARS2	10135	7054	69.6004	47013.6	1178.52	293726	2119.83	340740	1909.41	58513.2	1410.1	422010	2119.9	480524	1997.47	SARS2_IFN_0pM
221299	127620	Ion_Channel	3	6	A08	AQP5	362	protein_coding	Assay	IFN_0pM	SARS2	8315	6698	80.5532	55315.5	1239.67	352998	2066.22	408314	1895.05	63386.6	1383.61	438212	2066.27	501599	1945	SARS2_IFN_0pM
221299	127620	GCPR	3	6	A09	ADGRB1	575	protein_coding	Assay	IFN_0pM	SARS2	9672	6875	71.0815	49403.5	1181.42	317818	2073.1	367221	1882	60818.1	1399.84	447112	2073.16	507930	1960.26	SARS2_IFN_0pM
221299	127620	Ion_Channel	3	6	A10	KCNA2	3737	protein_coding	Assay	IFN_0pM	SARS2	8286	6272	75.6939	47863.7	1189.66	377458	2004.05	425322	1860.7	56603.8	1364.25	498658	2004.09	555262	1912.65	SARS2_IFN_0pM
221299	127620	GCPR	3	6	A11	FSHR	2492	protein_coding	Assay	IFN_0pM	SARS2	10246	5810	56.7051	45739.7	1087.79	281524	2139.54	327263	1884.84	62678.4	1461.71	496462	2139.61	559141	2033.87	SARS2_IFN_0pM
221299	127620	Ion_Channel	3	6	A12	SCN5A	6331	protein_coding	Assay	IFN_0pM	SARS2	11373	7542	66.315	49734	1120.61	251560	2024.51	301294	1786.63	63096	1389.56	379334	2024.58	442430	1900.71	SARS2_IFN_0pM
221299	127620	GCPR	3	6	A13	OPRM1	4988	protein_coding	Assay	IFN_0pM	SARS2	9757	6657	68.2279	47966.4	1158.27	308904	2051.88	356871	1859.1	60090.8	1400.17	452748	2051.93	512838	1945.8	SARS2_IFN_0pM
221299	127620	Ion_Channel	3	6	A14	TRPV1	7442	protein_coding	Assay	IFN_0pM	SARS2	9049	6454	71.3228	53768	1229.03	335188	2138.13	388956	1939.78	66539.1	1456.41	469953	2138.19	536492	2020.85	SARS2_IFN_0pM
221299	127620	GCPR	3	6	A15	MC5R	4161	protein_coding	Assay	IFN_0pM	SARS2	9717	7599	78.2031	51465.2	1222.36	332237	1963.08	383702	1815.52	59685.2	1373.46	424832	1963.12	484518	1864.52	SARS2_IFN_0pM
221299	127620	Ion_Channel	3	6	A16	KCNT1	57582	protein_coding	Assay	IFN_0pM	SARS2	9080	6213	68.4251	43689.7	1099.74	351132	2030.37	394822	1856.52	54409.9	1320.3	513156	2030.42	567566	1930.86	SARS2_IFN_0pM
221299	127620	GCPR	3	6	A17	NPFFR2	10886	protein_coding	Assay	IFN_0pM	SARS2	9273	6537	70.495	44375.8	1135.56	321853	2058.51	366228	1873.96	54733.2	1340.63	456553	2058.58	511286	1946.96	SARS2_IFN_0pM
221299	127620	Ion_Channel	3	6	A18	GAS6	2621	protein_coding	Assay	IFN_0pM	SARS2	10972	7950	72.4572	49135.1	1115.68	279249	1946.06	328384	1751.06	59829.5	1298.9	385394	1946.11	445223	1823.98	SARS2_IFN_0pM
221299	127620	GCPR	3	6	A19	ACKR1	2532	protein_coding	Assay	IFN_0pM	SARS2	9270	6160	66.4509	48613.6	1145.82	309383	2142.94	357996	1916.47	62610.1	1416.6	465575	2142.99	528185	2020.2	SARS2_IFN_0pM
221299	127620	Ion_Channel	3	6	A20	GJB7	375519	protein_coding	Assay	IFN_0pM	SARS2	9930	6706	67.5327	47364.5	1094.03	302252	2041.88	349616	1827.39	59931.8	1325.5	447558	2041.94	507490	1919.42	SARS2_IFN_0pM
221299	127620	GCPR	3	6	A21	FZD3	7976	protein_coding	Assay	IFN_0pM	SARS2	11524	6978	60.5519	43730.4	1073.89	249100	2107.81	292830	1842.85	58258.6	1384.03	411374	2107.89	469633	1979.47	SARS2_IFN_0pM
221299	127620	Ion_Channel	3	6	A22	CHRNA7	1139	protein_coding	Assay	IFN_0pM	SARS2	8851	5797	65.4954	45148.9	1105.12	327821	1987.37	372970	1812.24	57641.2	1372	500518	1987.42	558159	1899.43	SARS2_IFN_0pM
221299	127620	NA	3	6	A23	OR1A1	NA	NA	Control	IFN_0pM	SARS2	11166	6957	62.3052	44983.4	1090.68	251175	2110.9	296158	1848.3	59850.1	1367.47	403128	2110.98	462978	1972.35	SARS2_IFN_0pM
221299	127620	NA	3	6	A24	NA	NA	NA	Mock_virus	IFN_0pM	SARS2	8358	41	0.490548	19380.8	457.255	26808.3	9059.65	46189.1	1018.63	72019	2238.65	5.46495e+06	9060	5.53696e+06	8714.61	SARS2_IFN_0pM
221299	127620	NA	3	6	B01	NA	NA	NA	Mock_gRNA	IFN_0pM	SARS2	11727	9158	78.0933	51577.7	1251.92	262293	1950.43	313871	1786.62	60161.9	1413.86	335864	1950.5	396026	1844.16	SARS2_IFN_0pM
221299	127620	NA	3	6	B02	OR1A1	NA	NA	Control	IFN_0pM	SARS2	10982	8838	80.4771	56150.7	1285.76	284476	2023.04	340626	1848.33	64655.4	1431.49	353481	2023.09	418137	1901.58	SARS2_IFN_0pM
221299	127620	Ion_Channel	3	6	B03	ANO7	50636	protein_coding	Assay	IFN_0pM	SARS2	10238	7512	73.3737	51034.7	1193.56	294887	2066.65	345922	1865.34	61796.1	1386.24	401892	2066.71	463688	1939.81	SARS2_IFN_0pM
221299	127620	Ion_Channel	3	6	B04	CATSPER2	117155	protein_coding	Assay	IFN_0pM	SARS2	10590	7521	71.0198	50358.6	1173	283886	1987.77	334244	1799.46	61704.4	1393.31	399720	1987.84	461424	1880.54	SARS2_IFN_0pM
221299	127620	Ion_Channel	3	6	B05	KCNJ18	100134444	protein_coding	Assay	IFN_0pM	SARS2	10759	7887	73.3061	50317	1212.18	292792	1997.94	343109	1824.5	60758.6	1423.98	399404	1998	460163	1897.03	SARS2_IFN_0pM
221299	127620	Ion_Channel	3	6	B06	CHRNA1	1134	protein_coding	Assay	IFN_0pM	SARS2	6622	5292	79.9154	62282.4	1328.46	456051	2064.46	518333	1935.61	72077	1495.99	570660	2064.51	642737	1980.12	SARS2_IFN_0pM
221299	127620	Ion_Channel	3	6	B07	GJA10	84694	protein_coding	Assay	IFN_0pM	SARS2	8797	6793	77.2195	54349.6	1273.3	352026	2036.83	406376	1885.61	63802.5	1451.15	455872	2036.88	519675	1940.71	SARS2_IFN_0pM
221299	127620	Ion_Channel	3	6	B08	HCN1	348980	protein_coding	Assay	IFN_0pM	SARS2	7114	5869	82.4993	55159	1295.8	446032	1954.49	501191	1850.94	62501.1	1428.91	540643	1954.52	603144	1882.76	SARS2_IFN_0pM
221299	127620	Ion_Channel	3	6	B09	CACNG1	786	protein_coding	Assay	IFN_0pM	SARS2	9012	6549	72.6698	46352.1	1167.41	357998	1885.56	404350	1761.35	56528.6	1368.99	492630	1885.6	549158	1815.1	SARS2_IFN_0pM
221299	127620	Ion_Channel	3	6	B10	GJD3	125111	protein_coding	Assay	IFN_0pM	SARS2	6539	5233	80.0275	56807.6	1288.13	445620	2008.54	502427	1889.08	65746	1443.64	556828	2008.57	622574	1928.86	SARS2_IFN_0pM
221299	127620	Ion_Channel	3	6	B11	SLC24A3	57419	protein_coding	Assay	IFN_0pM	SARS2	9904	6701	67.6595	46773.5	1127.42	306914	2013.07	353688	1823.63	59138.1	1373.14	453608	2013.13	512746	1910.44	SARS2_IFN_0pM
221299	127620	Ion_Channel	3	6	B12	GRIK1	2897	protein_coding	Assay	IFN_0pM	SARS2	9887	7196	72.7824	54718.5	1182.16	276560	2042.06	331279	1823.03	66116.8	1395.63	379976	2042.12	446092	1910.93	SARS2_IFN_0pM
221299	127620	Ion_Channel	3	6	B13	KCND1	3750	protein_coding	Assay	IFN_0pM	SARS2	10205	6498	63.6747	47075.5	1111.8	269519	2093	316594	1850.2	61622.7	1400.21	423267	2093.08	484890	1969.24	SARS2_IFN_0pM
221299	127620	Ion_Channel	3	6	B14	TMEM175	84286	protein_coding	Assay	IFN_0pM	SARS2	7705	5824	75.5873	55297.4	1256.41	362464	2073.27	417761	1908.99	66154.8	1458.12	479524	2073.33	545678	1972.43	SARS2_IFN_0pM
221299	127620	Ion_Channel	3	6	B15	GRIN2B	2904	protein_coding	Assay	IFN_0pM	SARS2	7061	5620	79.5921	52295.6	1227.69	464358	1931.14	516654	1825.28	60201.4	1377.46	583414	1931.19	643615	1861.21	SARS2_IFN_0pM
221299	127620	Ion_Channel	3	6	B16	PANX3	116337	protein_coding	Assay	IFN_0pM	SARS2	10831	6941	64.0846	48987.3	1115.97	250407	2030.45	299395	1790.39	63827.5	1395.58	390739	2030.51	454566	1908.58	SARS2_IFN_0pM
221299	127620	Ion_Channel	3	6	B17	GPM6A	2823	protein_coding	Assay	IFN_0pM	SARS2	9280	6698	72.1767	46446.9	1151.15	338432	1906.29	384879	1766.45	56460.2	1359.29	468887	1906.34	525347	1827.3	SARS2_IFN_0pM
221299	127620	Ion_Channel	3	6	B18	AQP3	360	protein_coding	Assay	IFN_0pM	SARS2	10609	6351	59.8643	46613.3	1059.85	256707	1911.93	303320	1701.69	62309.9	1393.45	428807	1912	491117	1825.79	SARS2_IFN_0pM
221299	127620	Ion_Channel	3	6	B19	DENND5A	23258	protein_coding	Assay	IFN_0pM	SARS2	10806	7242	67.0183	48760.1	1113.94	245830	2001.2	294590	1768.1	62017.9	1361.5	366804	2001.27	428822	1873.92	SARS2_IFN_0pM
221299	127620	Ion_Channel	3	6	B20	CACNA2D1	781	protein_coding	Assay	IFN_0pM	SARS2	8208	6451	78.5941	51956.6	1195.53	376658	1881.26	428614	1758.96	60298.9	1349.48	479238	1881.3	539537	1801.94	SARS2_IFN_0pM
221299	127620	Ion_Channel	3	6	B21	TMEM150C	441027	protein_coding	Assay	IFN_0pM	SARS2	14354	10844	75.5469	46505.8	1140.04	207880	1752.36	254386	1595.68	55023.5	1296.93	275159	1752.43	330182	1655.53	SARS2_IFN_0pM
221299	127620	Ion_Channel	3	6	B22	RARRES2	5919	protein_coding	Assay	IFN_0pM	SARS2	7340	5225	71.1853	48654.7	1142.67	435653	1912.16	484308	1790.99	59581.4	1347.89	611992	1912.19	671574	1843.71	SARS2_IFN_0pM
221299	127620	NA	3	6	B23	OR1A1	NA	NA	Control	IFN_0pM	SARS2	11378	6731	59.158	46812.5	1065.4	225636	2099.61	272448	1799.47	63372.8	1388.05	381405	2099.69	444778	1956.75	SARS2_IFN_0pM
221299	127620	NA	3	6	B24	NA	NA	NA	Mock_virus	IFN_0pM	SARS2	11140	6	0.05386	19788	447.662	2.40323	686.462	19790.4	447.681	83198.5	529.927	4462	686.462	87660.5	536.15	SARS2_IFN_0pM
221299	127620	NA	3	6	C01	NA	NA	NA	Mock_gRNA	IFN_0pM	SARS2	11815	6119	51.7901	40491.4	1049	220474	2234.87	260966	1901.36	59076.9	1459.85	425699	2234.97	484776	2099.15	SARS2_IFN_0pM
221299	127620	NA	3	6	C02	VCP	NA	NA	Control	IFN_0pM	SARS2	2869	1468	51.1677	50633.7	1358.85	738430	2860.43	789064	2671.03	81608.1	2035.25	1.44316e+06	2860.44	1.52476e+06	2799.69	SARS2_IFN_0pM
221299	127620	GCPR	3	6	C03	LPAR1	1902	protein_coding	Assay	IFN_0pM	SARS2	12784	8806	68.883	51557.5	1233.4	223824	2101.96	275382	1857.12	65038.4	1494.81	324928	2102.04	389966	1968.66	SARS2_IFN_0pM
221299	127620	Ion_Channel	3	6	C04	RASA3	22821	protein_coding	Assay	IFN_0pM	SARS2	12116	8446	69.7095	54775.1	1247.65	229428	2077.99	284203	1841.75	68386.7	1512.36	329112	2078.08	397498	1952.43	SARS2_IFN_0pM
221299	127620	GCPR	3	6	C05	SMO	6608	protein_coding	Assay	IFN_0pM	SARS2	10715	8579	80.0653	51663.2	1245.71	284575	2017.8	336239	1842.35	58902.9	1391.99	355422	2017.87	414325	1896.63	SARS2_IFN_0pM
221299	127620	Ion_Channel	3	6	C06	KCNV1	27012	protein_coding	Assay	IFN_0pM	SARS2	11032	8577	77.7466	56239.5	1260.69	273921	2047.12	330161	1850.49	65711.3	1434.42	352320	2047.18	418031	1918.36	SARS2_IFN_0pM
221299	127620	GCPR	3	6	C07	GPR143	4935	protein_coding	Assay	IFN_0pM	SARS2	11622	8401	72.2853	52258.7	1271.27	249421	2172.86	301680	1935.13	64294	1512.37	345045	2172.93	409339	2033.43	SARS2_IFN_0pM
221299	127620	Ion_Channel	3	6	C08	GJA1	2697	protein_coding	Assay	IFN_0pM	SARS2	9908	6106	61.627	46205.5	1157.63	281591	2185.69	327797	1942.52	62276.4	1499.52	456920	2185.77	519197	2072.03	SARS2_IFN_0pM
221299	127620	GCPR	3	6	C09	VN1R4	317703	protein_coding	Assay	IFN_0pM	SARS2	9790	5863	59.8876	43588.8	1096.57	282140	2119.86	325728	1884.53	58825.5	1414.6	471106	2119.94	529932	2008.76	SARS2_IFN_0pM
221299	127620	Ion_Channel	3	6	C10	KCNK12	56660	protein_coding	Assay	IFN_0pM	SARS2	10150	7686	75.7241	53852.5	1238.04	291196	2123.21	345048	1910.07	64188.7	1422.21	384542	2123.27	448731	1983.42	SARS2_IFN_0pM
221299	127620	GCPR	3	6	C11	ADGRL4	64123	protein_coding	Assay	IFN_0pM	SARS2	10695	7496	70.0888	49158.4	1195.46	261506	2061.02	310664	1849.16	60821.2	1426.15	373098	2061.1	433919	1940.03	SARS2_IFN_0pM
221299	127620	Ion_Channel	3	6	C12	KCNT2	343450	protein_coding	Assay	IFN_0pM	SARS2	10177	7397	72.6835	48872.9	1163.75	319974	1975.96	368847	1808.7	59118.9	1364.39	440222	1976.02	499341	1876.43	SARS2_IFN_0pM
221299	127620	GCPR	3	6	C13	HTR1A	3350	protein_coding	Assay	IFN_0pM	SARS2	11402	6925	60.735	47065.2	1128.53	228735	2147.87	275800	1861.01	63690.6	1450	376604	2147.95	440294	2008.13	SARS2_IFN_0pM
221299	127620	Ion_Channel	3	6	C14	TRPC7	57113	protein_coding	Assay	IFN_0pM	SARS2	6516	5388	82.6888	57309.6	1313.86	481913	2114.77	539222	1986.09	64745.3	1448.97	582800	2114.79	647546	2021.89	SARS2_IFN_0pM
221299	127620	GCPR	3	6	C15	PRLHR	2834	protein_coding	Assay	IFN_0pM	SARS2	13150	8557	65.0722	49535.9	1190.33	208810	2076.97	258346	1817.4	64696.7	1481.81	320883	2077.04	385580	1945.88	SARS2_IFN_0pM
221299	127620	Ion_Channel	3	6	C16	GABRG2	2566	protein_coding	Assay	IFN_0pM	SARS2	11865	6369	53.6789	44735.7	1030.4	219234	2188.15	263970	1838.13	63692.1	1437.51	408410	2188.23	472102	2044.2	SARS2_IFN_0pM
221299	127620	GCPR	3	6	C17	BRS3	680	protein_coding	Assay	IFN_0pM	SARS2	10543	5976	56.6822	43026.2	1069.24	263548	2027.63	306574	1801.07	58697	1430.36	464949	2027.7	523646	1937.02	SARS2_IFN_0pM
[truncated: 340,927+ more rows]
