# Supplementary material for: A genome-wide arrayed CRISPR screen identifies PLSCR1 as an intrinsic barrier to SARS-CoV-2 entry that recent virus variants have evolved to resist
Source: PLoS Biol. 2024 Sep 24;22(9):e3002767. doi: 10.1371/journal.pbio.3002767 (PMC11486371; doi:10.1371/journal.pbio.3002767)
Supplement: S8 Table — Related to Figs 1F and S2B. Columns are as follows: Stat.W1_SARS2_IFN_0pM: cell growth z-score determined by nuclear staining in samples with no IFN pretreatment and with SARS-CoV-2 infection. Stat.W1_SARS2_IFN_1pM: cell growth z-score determined by nuclear staining in samples with IFN pretreatment and with SARS-CoV-2 infection. Stat.W1_Uninfected_IFN_0pM: cell growth z-score determined by nuclear staining in samples with no IFN pretreatment and no SARS-CoV-2 infection. Stat.W2_SARS2_IFN_0pM: SARS-CoV-2 infection z-score in samples with no IFN pretreatment and with SARS-CoV-2 infection. Stat.W2_SARS2_IFN_1pM: SARS-CoV-2 infection z-score in samples with IFN pretreatment and with SARS-CoV-2 infection. Stat.W2_Uninfected_IFN_0pM: SARS-CoV-2 infection z-score in samples with no IFNn pretreatment and no SARS-CoV-2 infection. Index: random index used for plotting. RNAseq: classification of the gene as an IFN-stimulated gene ("ISG") or not ("NS") based on the accompanying mRNA-seq data. (XLSX) [file pbio.3002767.s022.xlsx]

## Sheet: Supp Table 08 arrayed CRISPR KO
Gene	Stat.W1_SARS2_IFN_0pM	Stat.W1_SARS2_IFN_1pM	Stat.W1_Uninfected_IFN_0pM	Stat.W2_SARS2_IFN_0pM	Stat.W2_SARS2_IFN_1pM	Stat.W2_Uninfected_IFN_0pM	Index	RNAseq
A2ML1	0.0585269	0.154536	0.238981	0.416691	0.526985	0.96651	0.494491	NS
A4GALT	0.218478	0.120294	0.0980367	0.267847	0.379768	0.47345	0.18535	NS
AAAS	0.493291	0.254114	-0.0975297	-0.0125393	0.474117	-0.45579	0.050897	NS
AACS	-1.34931	0.00637201	-0.872456	1.22131	0.47468	0.439687	0.981264	NS
AADAC	0.0925788	-0.117057	-0.343083	0.692133	0.0169952	0.0790225	0.313492	NS
AADAT	1.08899	0.632398	0.843839	-1.19531	-0.586876	-0.278245	0.968807	NS
AAGAB	0.0584945	0.172808	-0.0961286	0.273977	-0.0853202	0.95395	0.668887	NS
AAK1	-0.327975	0.11118	0.559188	0.88024	0.524449	-0.0309995	0.731889	NS
AAMP	-0.183211	-0.379528	-0.153833	-2.25427	-1.83609	0.766872	0.192709	NS
AANAT	0.559325	0.279667	0.188006	-0.242001	-0.339576	0.496623	0.306777	NS
AAR2	-0.729937	-0.626022	-0.751898	1.59639	1.31173	0.240375	0.883381	NS
AARD	0.28699	0.0679765	-0.200436	-1.87064	-0.170557	-0.897496	0.619501	NS
AARS1	-0.267587	0.243112	0.0683985	0.766083	-0.022542	-3.04646	0.957624	NS
AARSD1	0.239537	1.27784	1.53925	0.530199	0.294519	-0.377108	0.903102	NS
AASDH	0.00170508	-0.684541	0.36267	0.733337	0.269309	-0.52183	0.126658	NS
AASDHPPT	-0.0492117	0.301593	0.030225	0.853766	-0.705496	0.993575	0.332193	NS
AASS	1.19327	0.551624	0.836075	-0.346177	1.9088	1.03216	0.627573	NS
AATF	-1.15871	-0.34482	-0.176855	-0.308647	-1.24541	-0.283389	0.643261	NS
AATK	0.347432	0.0417067	-0.201657	1.10516	1.02586	0.928042	0.708116	NS
ABAT	-0.0230995	-0.551863	0.804533	0.444311	0.301094	0.481036	0.807626	NS
ABCA1	0.104628	-0.00927003	-0.225343	0.596247	0.714644	0.052408	0.370178	NS
ABCA10	-0.319533	0.0558337	0.328641	-0.359476	-0.645251	-1.05294	0.937995	ISG
ABCA2	-0.147076	-0.00762183	0.0618836	0.65507	-0.528077	0.849549	0.0693445	NS
ABCA3	0.681157	0.059412	0.242945	-0.388149	-0.43652	0.985958	0.135272	NS
ABCA4	0.124067	-0.490795	-0.173489	0.955185	0.167533	-0.882916	0.773947	NS
ABCA5	0.633669	0.804561	0.184842	0.0338332	0.108248	-0.219246	0.497028	NS
ABCA7	-0.556484	0.324225	0.0267466	-0.6116	0.0416227	0.677852	0.451491	NS
ABCB10	0.170999	1.2455	0.519653	0.282671	-0.334609	0.887016	0.565638	NS
ABCB6	-0.118115	2.85543	0.00206128	-0.710928	0.516334	-0.00891661	0.439838	NS
ABCB7	-0.161284	-0.410265	-0.42946	-1.78265	-0.418013	0.127106	0.501631	NS
ABCB8	0.0153024	-0.325149	0.127487	0.466978	0.0844154	0.559454	0.203614	NS
ABCB9	0.349889	0.791137	0.180708	-1.02524	-0.937516	0.895467	0.327775	NS
ABCC1	0.305928	0.282155	-0.383462	-0.474969	0.096224	-6.58577	0.732407	NS
ABCC10	1.05001	0.74885	0.470198	-0.960603	-0.6588	0.376727	0.707115	NS
ABCC2	0.47409	0.716948	0.544587	0.0574678	-0.279385	0.417208	0.472909	NS
ABCC3	0.648926	-0.102021	0.0254346	0.622987	0.0429447	-0.385965	0.110473	NS
ABCC4	1.28577	0.0883109	0.0995632	-0.133919	-0.727517	0.320303	0.746817	NS
ABCC5	0.401767	0.260627	0.48675	-0.0135098	0.244137	0.690576	0.983131	NS
ABCC6	-0.0468024	0.415336	0.173881	-0.553744	0.0928594	0.343264	0.962762	NS
ABCD1	0.305444	1.31821	0.203696	-1.57453	0.308795	0.583982	0.275338	NS
ABCD3	-0.355232	-0.168158	0.291425	0.288107	0.250957	0.778939	0.273239	NS
ABCD4	1.51259	0.628795	-0.140664	0.442022	0.118079	-0.416921	0.642534	NS
ABCF1	-0.888131	-0.18612	-0.625493	-0.588767	-1.07161	-0.201123	0.657482	NS
ABCF2	-0.106121	-0.311459	-0.537899	0.378772	1.76401	-0.530086	0.75537	NS
ABCF3	0.793701	0.0385822	0.275206	1.22415	0.415055	0.364253	0.874809	NS
ABCG1	0.891316	-0.306012	-0.0402513	-0.644678	0.141853	0.563757	0.290432	NS
ABCG2	-0.982048	-1.76365	-0.166887	0.223692	0.195785	1.03955	0.337419	NS
ABCG5	0.103017	0.32819	0.459751	0.784167	0.00127972	0.836836	0.725143	NS
ABHD1	0.258739	0.25793	0.0836331	0.598963	-0.556325	-0.168868	0.162382	NS
ABHD10	-0.188421	0.150392	0.241762	-0.250865	0.26825	0.290622	0.308171	NS
ABHD11	-0.114042	0.450977	-0.0951692	0.553308	-1.65444	0.886974	0.362975	NS
ABHD12	0.948745	0.226034	0.0733356	-0.361406	0.564954	0.0939296	0.874697	NS
ABHD12B	0.208165	0.00911856	0.439134	-0.479129	-0.684401	-0.151642	0.7219	NS
ABHD13	0.311231	-0.506296	1.96541	-0.705129	-1.14465	-0.696039	0.558954	NS
ABHD14A	-0.016186	0.281973	0.044907	0.273002	-0.34692	0.420492	0.125755	NS
ABHD14B	0.260357	0.461913	0.440633	0.0510568	-0.700411	-0.713625	0.738052	NS
ABHD15	-0.087543	-0.458833	-0.0809507	0.832866	1.63	0.179411	0.863296	NS
ABHD16A	-0.214993	0.422384	-0.0780372	-0.16771	-0.106611	-0.113564	0.989652	NS
ABHD17A	0.202783	0.634615	-0.294236	-0.317772	-0.577288	0.0836876	0.0466183	NS
ABHD17B	0.384843	1.3623	0.71721	-1.63312	-0.453701	-0.0870299	0.816398	NS
ABHD17C	1.91044	0.487666	0.0115236	-0.774244	0.304384	-1.30909	0.621967	NS
ABHD18	1.18826	-0.00664986	-0.40098	-0.433987	0.0158745	-0.475649	0.804354	NS
ABHD2	0.0318282	0.239379	0.223911	-0.643597	0.150319	0.197725	0.912057	NS
ABHD3	0.140549	2.24946	0.0877203	-0.146	-0.0922482	1.02752	0.308437	NS
ABHD4	0.129601	-0.39879	-0.177822	-2.76749	-2.01846	0.930377	0.381441	NS
ABHD5	0.205272	-0.100222	0.494041	-0.533227	0.0350213	-0.21377	0.564213	NS
ABHD6	0.67231	0.371314	0.00650437	-0.161747	0.0393942	0.477864	0.843108	NS
ABHD8	0.182869	0.0551425	-0.225205	-0.810518	-0.11347	0.387552	0.281663	NS
ABI1	-0.202719	-0.0464398	-0.0454828	-0.427294	0.21737	-0.183138	0.090973	NS
ABI2	0.340126	0.508696	0.540153	0.735165	-0.157756	-0.698382	0.37902	NS
ABI3BP	-0.556338	-1.41323	-1.33233	0.136087	0.448336	0.0563968	0.856661	NS
ABITRAM	0.61921	0.167881	0.203206	0.325168	0.194156	-0.370187	0.928217	NS
ABL1	0.581491	0.320116	0.277509	-0.524783	-0.94618	0.514994	0.356489	NS
ABL2	-0.153891	0.941431	0.329269	0.422511	-0.132039	0.387336	0.296247	NS
ABLIM2	-0.138137	0.147538	0.132907	-0.0850657	-0.104563	-0.103736	0.030744	NS
ABR	0.230202	1.05339	0.220862	-0.289079	-0.416706	0.925872	0.244196	NS
ABRACL	-0.623225	-0.761581	-0.630812	-0.680272	-0.140821	0.95719	0.0759027	NS
ABRAXAS1	-0.0570348	-0.0668662	-0.122046	-0.624516	-0.0388341	0.908783	0.358194	NS
ABT1	-0.60707	-0.119359	-0.394301	-1.77027	-2.9581	0.310258	0.59053	NS
ABTB1	0.463828	0.96569	0.147946	0.0756155	0.272247	0.303997	0.502213	NS
ABTB2	0.209561	0.844353	0.690142	0.442229	0.146824	0.214462	0.734568	ISG
ACAA1	0.485494	0.424652	1.10149	-0.100544	0.64336	0.147508	0.407255	NS
ACAA2	0.804084	0.0847809	-0.0257518	-1.22301	-0.25088	-0.0133216	0.488734	NS
ACACA	-0.581741	-0.732657	-0.106887	-0.024132	-4.06429	-0.349828	0.186236	NS
ACACB	-0.145225	0.338575	-0.000659745	0.548173	-0.156935	-0.0604256	0.305851	NS
ACAD10	-0.192702	-0.383558	0.203348	0.329863	0.294437	0.601223	0.189918	NS
ACAD11	-0.0489389	0.235595	-0.101008	0.90796	0.0633349	1.28457	0.709118	NS
ACAD8	-0.120569	0.552533	0.870112	-0.0340906	0.557242	-2.20702	0.773002	NS
ACAD9	-0.0484188	-0.237052	-0.0456848	0.765079	0.62922	-1.3798	0.167086	NS
ACADM	0.602702	-0.0763703	0.101959	0.714102	0.960091	-0.859153	0.980609	NS
ACADS	0.336532	0.268344	0.166957	-0.519928	0.154133	0.345947	0.226986	NS
ACADSB	0.184613	0.144784	0.0178753	-3.41475	0.192748	-0.143453	0.867681	NS
ACADVL	-0.448031	-1.2831	-1.0499	0.895601	0.793779	-0.189968	0.0159926	NS
ACAP1	0.316226	-0.135193	0.179765	-0.603937	-0.151763	0.891192	0.189558	NS
ACAP2	0.481594	0.651708	1.07936	-0.0487399	-0.0497446	0.476401	0.55495	NS
ACAT1	1.01569	0.251886	0.634547	-0.310579	-0.0864005	0.124343	0.133154	NS
ACAT2	-0.0894653	-0.227703	-0.132191	-0.265999	0.152123	0.711392	0.739186	NS
ACBD3	0.343496	0.0292993	0.272685	-0.100718	0.418724	0.339582	0.970902	NS
ACBD4	0.747404	-0.696409	0.337826	-0.258765	-0.0486217	-0.688428	0.42996	NS
ACBD5	-0.185468	-0.28086	0.236154	0.833373	0.351949	0.434302	0.4103	NS
ACBD6	-1.28517	-0.333603	-0.207845	-0.444187	-0.573737	0.899266	0.260429	NS
ACCS	-0.930489	0.594429	0.147107	1.59959	-1.2663	1.64235	0.576388	NS
ACD	0.857215	1.46605	0.191485	0.149757	0.063971	0.816299	0.41153	NS
ACE	0.0519748	0.0939198	0.12062	-0.0166734	0.099712	0.185691	0.638955	NS
ACE2	-0.49	0.0238832	-1.10137	-2.0927	-2.05411	0.478504	0.877705	ISG
ACER1	0.214663	0.321965	1.31286	0.0441426	-0.984956	0.430236	0.386404	NS
ACER3	0.100399	-0.101397	-0.0484039	-2.56273	0.0176469	0.667859	0.387703	NS
ACHE	-0.236742	-0.232472	-0.344587	0.305603	-0.515002	0.812218	0.886872	ISG
ACIN1	-0.0992961	1.08241	0.517516	0.623838	-0.549519	0.819087	0.98493	NS
ACKR2	0.573165	0.232722	0.676169	0.0919751	0.12622	0.957713	0.133362	NS
ACKR3	0.617831	-0.0811987	-0.0924644	0.588274	0.49404	0.9959	0.917591	NS
ACLY	-0.587477	-0.152908	-0.0112186	2.47986	0.537056	-0.609265	0.660634	NS
ACMSD	0.496298	-0.176655	0.199113	-0.240696	0.404088	-0.0744925	0.521645	NS
ACO1	0.10612	0.239656	-0.312572	-0.444952	0.487328	0.530769	0.0457712	NS
ACO2	-0.657518	-1.33643	0.135804	-3.39559	-1.59907	0.739407	0.53944	NS
ACOT1	1.18202	0.082243	-0.176207	-0.314864	-0.387918	-0.122173	0.870932	NS
ACOT11	0.461944	0.426498	0.166069	0.138963	-1.2903	-0.0459126	0.83506	NS
ACOT13	0.925854	0.475321	-0.371259	-0.404559	-0.654798	-5.20844	0.705117	NS
ACOT2	-0.0815934	-0.282554	-0.663253	-0.14402	0.674712	-0.429888	0.626709	NS
ACOT4	0.345361	0.342321	0.181947	-0.269843	-0.0899771	0.468999	0.261537	NS
ACOT7	0.089683	-0.0533731	0.504583	-0.24051	0.267067	0.0970971	0.126417	NS
ACOT8	0.360053	0.0789486	0.0344424	-0.412642	-0.668082	0.609232	0.143518	NS
ACOT9	0.483342	-0.190991	0.917881	-0.123799	-0.162471	-2.03797	0.249608	NS
ACOX1	-0.345618	-0.602647	-0.402866	0.318454	-0.923248	-0.687789	0.444635	NS
ACOX2	0.314974	1.48541	0.813815	-1.39413	0.263079	0.1759	0.00146375	NS
ACOX3	0.425098	0.0961747	0.413142	-0.075496	-0.749533	-1.25797	0.332586	NS
ACP1	0.212176	0.321949	0.0193868	-0.649784	0.110424	0.507153	0.486955	NS
ACP2	-0.0895727	0.537885	0.0931487	0.323023	-0.112419	0.340412	0.202906	NS
ACP4	0.0301722	-0.38808	0.133747	-0.491707	0.0663968	1.06276	0.70973	NS
ACP5	-0.0663564	0.221981	-0.306494	-0.825013	-0.369223	-0.710583	0.996043	NS
ACP6	0.887797	0.309501	0.246483	1.26967	0.463596	0.905618	0.306973	NS
ACP7	0.328063	0.524051	0.240626	-0.901866	-0.266108	-1.17009	0.180102	NS
ACRBP	-0.391267	0.819845	0.366791	0.284061	-0.0335208	0.99276	0.683566	NS
ACRV1	0.366981	0.185963	0.382367	0.472109	1.02428	-0.409953	0.896258	NS
ACSBG1	0.367747	0.112908	-0.0269595	-0.283045	-0.477418	-0.771915	0.952559	NS
ACSF2	0.584473	-0.921785	1.2078	0.139849	0.527814	-0.58447	0.0318772	NS
ACSF3	0.319266	-0.396602	0.38976	-1.85858	-0.554983	0.257581	0.308561	NS
ACSL1	0.54394	0.387797	0.588445	-0.716606	0.704224	-1.29972	0.543084	NS
ACSL3	0.713442	0.199034	-0.338748	-0.587333	-0.192464	-1.05764	0.76972	NS
ACSL4	0.352201	0.605007	0.910936	-0.417402	-0.624306	0.46385	0.626791	NS
ACSL5	1.20288	1.01525	0.36451	0.04622	-0.120094	-1.94738	0.751181	ISG
ACSM3	0.432278	0.410349	0.0101289	-0.245953	-1.03653	0.767668	0.142552	NS
ACSS1	0.0441308	0.0527423	-0.690477	-0.989507	-1.24298	-1.44746	0.142661	NS
ACSS2	0.840479	0.565769	0.0658119	0.0399945	-0.327943	0.744799	0.154919	NS
ACTA2	0.00871347	0.624633	-0.0501418	-0.563686	-0.0167174	0.17076	0.684229	NS
ACTB	-3.21482	-0.626596	-0.937292	-0.367945	-0.894409	0.265422	0.143725	NS
ACTG1	0.380744	0.30302	0.25538	0.824907	1.27005	-0.614833	0.608024	NS
ACTL6A	-0.591332	-4.47683	-0.584578	4.19603	-0.0485391	-0.0836222	0.0608764	NS
ACTN1	0.192846	0.828355	-0.0876139	-0.539744	0.985607	-0.76938	0.942489	NS
ACTN4	0.797135	1.25286	0.743629	-0.52255	0.434777	0.719138	0.708995	NS
ACTR1A	-0.173182	-0.380241	-0.643166	-0.0260612	0.00496232	0.754318	0.280269	NS
ACTR1B	-0.642592	-0.395309	-0.34118	-0.0675852	-0.979785	0.287265	0.998928	NS
ACTR2	-0.409225	-0.486509	-0.202482	0.51052	1.2772	1.14937	0.777116	NS
ACTR3	-1.31559	-0.10251	-0.371353	0.878108	-0.409159	-0.645147	0.722496	NS
ACTR3B	1.13131	-0.14749	0.591747	-0.0492606	0.37429	1.14404	0.340565	NS
ACTR3C	0.0418548	0.228861	0.651955	-1.79197	-0.767975	-2.19498	0.67148	NS
ACTR5	-1.64469	-1.9442	-0.823014	1.22606	0.382652	-1.16674	0.352449	NS
ACTR6	-0.057899	0.107817	-0.127114	0.0877965	-0.264208	-0.193899	0.403732	NS
ACTR8	-0.325488	-0.921881	0.427641	0.302263	0.292311	-0.110697	0.990273	NS
ACTRT3	-0.733984	-0.183606	-1.0512	0.380317	0.269739	1.01304	0.720246	NS
ACVR1	-0.76166	-0.91399	0.129713	1.0449	1.02684	0.728162	0.219954	NS
ACVR1B	-0.158075	0.259548	0.296167	0.298565	1.04802	0.572315	0.534256	NS
ACVR1C	-0.106973	-0.298298	0.112517	1.00587	1.364	0.556151	0.692785	NS
ACVR2A	-1.92565	-0.688527	-0.649858	-0.477214	-0.163057	0.314463	0.131844	NS
ACVR2B	-0.568258	0.0375098	-0.180616	-0.601767	-1.23293	-0.0828572	0.166172	NS
ACY1	0.260131	0.931509	0.00948052	-0.186814	-0.245628	0.49299	0.204919	NS
ACY3	-0.774688	-0.811983	-0.896042	2.62392	1.31485	0.853583	0.975039	ISG
ACYP1	1.27585	-0.0697186	1.60273	-0.572112	0.593635	0.181668	0.643133	NS
ACYP2	-0.431319	-0.135479	-0.320298	3.7601	1.14231	-0.615745	0.774461	NS
ADA	-0.45378	-0.264935	-0.787287	-1.05039	-0.098465	0.339092	0.165126	NS
ADA2	0.216034	0.789249	-0.106033	0.685382	0.242414	-2.72187	0.788391	NS
ADAL	0.71418	1.18088	-0.25619	0.540066	0.39284	0.0587789	0.42821	NS
ADAM10	-0.304951	0.0398529	0.137373	-2.54824	-0.209094	0.439025	0.926296	NS
ADAM11	0.334713	-0.219639	0.829992	1.15623	1.08768	-1.46913	0.425377	NS
ADAM15	1.1693	0.715369	0.300227	0.493039	0.72488	-2.07637	0.800524	NS
ADAM17	0.0686629	0.49312	-0.0498673	-0.0540051	-1.0497	0.0287983	0.664128	NS
ADAM19	2.4315	0.466427	0.363401	-0.414241	0.176713	1.1291	0.945782	NS
ADAM21	-0.307635	-0.457878	0.0142683	0.188535	0.0982868	0.422784	0.261783	NS
ADAM23	0.592139	1.16021	0.607823	-1.716	-1.26558	-0.615039	0.408778	NS
ADAM28	-0.134163	0.194188	0.0108146	-0.359014	0.287334	0.392527	0.30072	ISG
ADAM32	0.647231	-0.0723446	1.22848	0.197058	-0.545325	0.926996	0.76755	NS
ADAM8	1.3595	0.633817	1.29537	-0.095338	-0.974534	-0.664249	0.0667636	NS
ADAM9	-0.999844	-0.843827	0.0576797	0.333063	0.399879	0.742931	0.476195	NS
ADAMTS1	1.03192	0.916716	0.981118	-0.834585	0.406964	0.735261	0.0359599	NS
ADAMTS10	0.875456	0.313237	0.766409	0.113133	0.56027	-0.0922959	0.132675	NS
ADAMTS12	0.25457	-0.126246	-0.0364417	-0.166023	-0.743967	0.0578486	0.820654	NS
ADAMTS13	0.286872	0.298788	0.207406	-0.853014	-0.408792	0.76139	0.121198	NS
ADAMTS15	-0.281107	-1.15853	0.173499	0.580674	0.157388	0.98908	0.327584	NS
ADAMTS17	0.0183488	-0.0919924	-0.362736	0.563888	0.0469634	0.503149	0.198589	NS
ADAMTS4	0.181523	-0.194629	-0.386708	-0.274	0.0712908	0.511971	0.306836	NS
ADAMTS6	-0.143846	-0.0404988	-0.0174713	-0.309286	0.0632881	0.332981	0.438583	NS
ADAMTS7	0.16567	0.189011	0.215409	-1.10953	-1.74654	-0.973268	0.170796	NS
ADAMTS9	0.892345	1.08495	1.50379	-0.958927	-1.81879	-0.394564	0.952404	NS
ADAMTSL2	-0.057645	0.417019	-0.252767	-2.58162	0.000843244	-0.0275861	0.298329	NS
ADAMTSL3	0.090773	0.061219	-0.074583	-0.657548	-0.976844	0.679345	0.751698	NS
ADAMTSL4	-0.258422	-0.9081	-0.193879	-2.02773	-0.779266	0.568256	0.699941	NS
ADAMTSL5	-0.131828	0.0902388	-1.49294	-0.0701554	-0.135183	-1.60216	0.545547	NS
ADAP1	-1.24621	-0.622599	-1.27839	0.32285	-0.849285	0.56275	0.481989	NS
ADAP2	-2.01812	-0.669833	-0.292094	0.311019	1.23552	0.447956	0.51766	NS
ADAR	0.477923	-0.112143	0.207557	0.537376	0.379453	-1.09557	0.483027	ISG
ADARB1	1.27667	0.543541	0.195387	-0.106267	-0.363553	0.229801	0.0650442	NS
ADAT1	-0.090933	-0.0531085	0.472226	-0.894623	0.900786	0.257569	0.53876	NS
ADAT2	0.521907	0.785198	0.100536	0.762919	-0.986692	-0.603037	0.503148	NS
ADAT3	0.717992	0.113642	0.644079	-1.95337	-0.351315	0.439045	0.763439	NS
ADCK1	-1.68265	-0.41842	-0.489705	0.337909	0.50512	-0.616542	0.445434	NS
ADCK2	-0.275128	-0.0563744	-0.217877	0.633117	0.00999677	0.837929	0.228467	NS
ADCK5	0.0390155	0.262351	-0.0810629	-0.342266	-2.42868	-0.218792	0.508634	NS
ADCY1	0.191365	0.733656	0.233916	1.93331	-0.600383	-0.576537	0.333352	NS
ADCY10	0.0262569	0.14536	1.15291	0.555993	0.0879347	0.161343	0.509537	NS
ADCY3	0.000688131	-0.102874	0.11385	1.41813	0.436776	0.934349	0.00361397	NS
ADCY5	0.0074132	-0.0139378	0.500605	1.29653	0.811542	0.697049	0.228261	NS
ADCY6	-0.363088	-0.560577	-0.445429	-1.01621	0.492508	0.31504	0.838201	NS
ADCY7	0.887482	0.0444461	-0.281167	-0.976133	0.0995817	-0.198436	0.420172	NS
ADCY9	0.433782	-0.134078	0.538522	0.014804	0.298992	-0.944791	0.775933	NS
ADD1	0.219724	0.473337	0.356453	0.428885	-0.0175604	0.215227	0.924126	NS
ADD2	1.5623	0.64717	1.7868	0.0571614	0.497678	-0.8459	0.690688	NS
ADD3	0.440261	0.227881	0.481733	0.207848	-1.90218	-1.51649	0.555553	NS
ADGRA2	-0.380884	-0.159873	-0.754968	0.266884	1.60903	0.503036	0.0780406	NS
ADGRA3	-0.115079	-0.205711	-0.540538	-0.599668	-1.1598	-0.750404	0.56593	NS
ADGRB2	-0.101125	0.491764	-0.215341	0.136457	1.50087	1.0844	0.198196	NS
ADGRE5	-0.519196	-0.357183	-0.44425	-0.885995	1.03032	-0.507552	0.4065	NS
ADGRF1	0.088429	-0.20264	-0.199163	0.925372	1.06173	0.511361	0.0196352	ISG
ADGRF2	0.400518	0.345899	0.254066	-0.618535	0.127374	-0.683089	0.775959	NS
ADGRF3	0.199421	-0.337271	0.477554	-0.152524	0.411107	0.890711	0.0766185	NS
ADGRF4	0.749814	0.260822	0.174361	-0.62964	0.696462	-0.660291	0.83941	ISG
ADGRG1	-0.0806057	-0.977667	-0.121845	1.14325	0.66394	0.952904	0.0477566	NS
ADGRG2	0.181669	0.266576	0.140366	0.0525043	-0.160135	-0.311053	0.797725	NS
ADGRG3	0.396138	-0.316786	0.168305	-0.5628	-0.333729	1.03456	0.231004	NS
ADGRG5	0.274307	-0.0598322	-0.240493	-0.0384545	-1.40992	1.2092	0.00538802	NS
ADGRG6	-0.750079	-0.613463	-0.311087	1.95531	3.89654	0.625109	0.950194	NS
ADGRL1	0.592923	0.036944	0.55114	-1.00159	-0.945626	-0.551466	0.446906	NS
ADGRL2	-0.772898	-0.0158991	-0.563443	0.432666	1.61485	1.34052	0.27934	NS
ADGRV1	-0.675646	-1.81839	-0.306022	0.883884	0.538381	1.09044	0.253135	NS
ADH5	-0.0839435	-0.478486	-0.0725826	-0.703586	0.676976	0.669277	0.561584	NS
ADH6	0.565321	0.399529	0.766027	0.697758	0.140704	-0.566188	0.669645	NS
ADHFE1	-0.00345078	-0.635003	0.140352	2.4702	0.806211	0.862372	0.929087	NS
ADI1	0.191348	0.0100482	0.778783	-0.2981	-0.646651	0.505979	0.949541	NS
ADIPOR1	0.228868	-0.455616	0.709962	1.01582	0.246969	-0.382851	0.456339	NS
ADK	0.0802058	0.064262	0.426701	-0.0549957	0.810976	-1.58543	0.16381	NS
ADM2	-0.12149	-0.562665	-0.942749	-0.238846	0.0844354	-2.23102	0.67091	NS
ADM5	0.322954	0.247519	0.213968	-0.108089	-0.496461	0.936565	0.798398	NS
ADNP	0.18049	-0.460567	-0.551767	0.38622	-0.496495	0.959897	0.981955	NS
ADNP2	-0.474088	-0.183476	0.0436192	-0.612297	-0.259121	0.224511	0.920376	NS
ADO	-0.015319	-0.518243	1.10533	0.197562	0.579391	-0.159561	0.508835	NS
ADORA1	-0.135451	0.14103	0.265218	-0.073169	1.64767	0.284948	0.00432201	NS
ADORA2A	-1.41444	-1.64282	-1.02669	-0.928264	-0.439391	-0.704963	0.739733	NS
ADORA2B	-0.124047	-0.528376	-0.155618	1.54332	0.865539	1.04928	0.0258743	NS
ADPGK	-0.582548	0.139421	0.162587	-0.422177	-0.00371946	-0.897271	0.600859	NS
ADPRH	0.198106	0.782958	-0.375082	-0.581391	-1.07507	0.66555	0.0891095	NS
ADPRHL1	-0.220971	-0.168072	-0.0208635	0.016625	0.0534863	0.45305	0.949631	NS
ADPRM	-0.464781	-0.800642	-0.714884	-0.00989298	1.29801	-0.832082	0.192285	NS
ADPRS	0.224005	-0.490692	-0.319705	0.232619	-0.686232	0.387258	0.971596	NS
ADRA1D	-1.69164	-0.648565	-1.41065	1.39986	0.505727	1.33107	0.520229	NS
ADRA2A	0.223902	0.275211	0.269553	-0.264005	-0.788937	-1.74694	0.292761	NS
ADRA2C	0.0518044	0.368424	-0.00816436	-1.06798	-0.318291	-0.616812	0.0347831	NS
ADRB1	0.368688	-0.03803	0.486073	0.278196	-0.0767322	1.19171	0.336163	NS
ADRB2	0.25591	-0.0152094	-1.02738	2.31516	0.269802	0.901656	0.61663	NS
ADRM1	2.33776	0.530315	0.571973	-0.0774182	-0.312283	0.689353	0.0363211	NS
ADSL	-0.372343	-1.1769	-0.245489	-1.03714	-0.421401	0.95634	0.024134	NS
ADSS1	0.323165	1.06365	0.42872	0.389327	-1.50089	0.372788	0.652227	NS
ADSS2	0.283721	-0.253454	-0.00573377	0.518072	0.0808059	0.888296	0.68814	NS
ADTRP	0.981048	0.629541	1.62491	-0.459308	-1.86854	0.146987	0.907454	NS
AEBP2	-0.289422	0.0761389	0.417042	0.562814	0.953183	-0.0307424	0.602527	NS
AFAP1L1	0.356375	-0.0680334	1.7849	0.516518	0.505215	1.04533	0.197379	NS
AFAP1L2	0.333143	0.139018	1.07118	-0.050163	-0.674079	0.730217	0.677958	NS
AFDN	-0.259396	-0.0817322	0.2939	-2.86212	-0.709467	0.612468	0.242097	NS
AFF1	-0.208983	0.319602	-0.0647329	0.372849	0.340378	0.649875	0.416132	NS
AFF3	-0.22483	-0.967851	-0.394697	0.572819	0.835084	-0.312121	0.495098	NS
AFF4	0.872893	0.0882888	0.249365	-0.118017	-0.202521	0.300971	0.595194	NS
AFG3L2	-0.202744	-0.789339	-0.0948335	0.702797	0.113449	-0.239716	0.398884	NS
AFMID	-0.0587724	0.370815	0.477878	0.712103	1.11263	-1.30251	0.539627	NS
AFTPH	0.143483	-0.0200786	-0.496979	0.556022	1.33147	-0.931753	0.822072	NS
AGA	-0.189417	-0.621447	-0.0272479	-0.276485	0.677133	0.362487	0.341493	NS
AGAP2	-0.571901	-0.214958	-0.411595	0.934219	2.35169	0.235265	0.169528	NS
AGAP3	0.482134	0.617185	0.38646	0.679445	-0.244583	-0.653183	0.00947741	NS
AGAP5	-0.591933	-0.331978	-0.322999	0.462238	-0.879616	0.70458	0.315565	NS
AGAP6	-1.25729	-2.0112	-1.56159	-0.0378837	-0.653731	0.23936	0.757683	NS
AGAP9	-0.172055	0.0646776	0.796562	1.84732	1.31156	-0.40835	0.152266	NS
AGBL2	0.223842	0.368224	-0.0818842	-0.278088	-0.242791	0.979703	0.800455	NS
AGBL3	0.0293841	-0.120152	0.0922729	0.383319	-0.233064	0.61695	0.376532	NS
AGBL5	-0.151014	-0.413109	-0.0417841	0.406301	0.119403	0.453472	0.330089	NS
AGER	0.0492173	0.0975286	0.266419	0.185551	0.399064	0.746891	0.623316	NS
AGFG1	-0.228545	0.223975	0.104169	0.293449	0.0984959	0.392833	0.525349	NS
AGFG2	-0.0895071	-0.706492	-0.856559	0.832425	0.124507	-0.368346	0.429237	NS
AGK	0.590533	0.115855	-0.684525	0.241066	0.232127	0.884008	0.996914	NS
AGL	-0.0421721	0.252067	0.349448	0.333692	0.263272	-0.346768	0.0513382	NS
AGMAT	-0.304076	0.434655	-0.218436	0.13572	-0.438255	0.837679	0.858078	NS
AGMO	-0.370628	0.0414247	0.220759	0.055335	0.187935	0.936011	0.263134	NS
AGO1	1.03663	0.578942	-0.247736	-0.0323148	0.925834	0.414346	0.64917	NS
AGO2	-0.31137	-0.638178	-1.10917	-0.676797	-0.124972	-0.942239	0.21261	NS
AGO3	0.0677092	-0.354591	0.280387	-0.329704	0.370033	0.0139244	0.235886	NS
AGO4	0.201417	0.380915	0.130761	0.429391	-0.066754	-0.171988	0.871982	NS
AGPAT1	1.92789	0.84854	0.426571	-0.674987	-1.24117	0.408099	0.498411	NS
AGPAT2	-0.322019	-0.0322924	0.604492	2.39753	-0.133467	-1.45633	0.649045	NS
AGPAT3	0.617138	0.798246	0.381653	-0.289855	-0.245937	-0.450175	0.408328	NS
AGPAT4	0.592969	0.961777	-0.130319	-1.13828	-0.686397	1.22921	0.47729	NS
AGPAT5	-0.651203	0.2325	-0.471752	-0.257488	0.19317	-0.220152	0.324803	NS
AGPS	0.272349	0.233386	-0.0217558	-0.662288	0.121286	0.0840407	0.0749477	NS
AGR2	0.531199	-0.268125	0.00935977	0.160633	-0.101522	-0.474115	0.0602823	ISG
AGT	-1.71088	-0.854149	-0.740083	-0.456188	-0.184169	-1.2331	0.277868	NS
AGTPBP1	0.483669	-0.0295528	0.545389	-1.21065	0.672249	0.0724964	0.79073	NS
AGTR1	0.473372	0.511458	-0.910848	-1.3263	-0.610851	0.456472	0.456448	NS
AGTRAP	-0.270356	0.200112	-0.166825	0.37317	-0.29299	-0.0815389	0.520913	NS
AGXT	0.442363	-1.11443	-0.164094	0.238183	0.749597	-0.298967	0.866799	NS
AHCTF1	-1.21515	-0.573062	-0.953282	1.54435	2.73224	-0.510656	0.885819	NS
AHCY	-0.0552785	-0.253243	0.0548814	-0.428013	0.477497	-1.37071	0.386357	NS
AHCYL1	-1.68361	-0.280383	-1.03239	-1.5194	-2.74224	1.30132	0.527028	NS
AHCYL2	0.724821	-0.371846	0.872304	0.645357	-2.05329	0.54637	0.777434	NS
AHDC1	-0.374122	0.0598434	-0.594639	-0.291762	0.654345	-0.196951	0.565306	NS
AHI1	0.367867	-0.327312	0.858429	-0.0304036	0.490001	0.660204	0.204747	NS
AHNAK	0.446971	0.446915	-0.215215	-1.0263	-0.612506	0.646007	0.484645	NS
AHNAK2	-0.0823486	-0.00382804	0.19048	-0.86573	0.609321	-0.546636	0.0116042	NS
AHR	-1.47676	0.724888	-0.150794	1.40697	-0.405503	0.584668	0.658917	NS
AHSA1	0.900759	0.334506	-0.106994	-0.310455	0.530438	-0.0562866	0.553586	NS
AICDA	-0.495238	0.287998	-0.32353	0.651601	0.0713458	-0.0573424	0.565052	NS
AIDA	0.604214	0.59709	0.3652	-0.958068	-0.706085	-0.558856	0.704502	NS
AIF1L	0.0559304	-0.550455	-0.00456649	1.01852	0.676818	0.134676	0.405174	NS
AIFM1	-0.752476	-0.21964	-1.33799	0.090931	0.276194	0.883935	0.218523	NS
AIFM2	0.0374124	-0.00796403	1.42864	-0.136738	0.649452	0.387926	0.868486	NS
AIFM3	0.293627	-0.415714	0.741092	-0.685799	-0.0346751	0.174874	0.989783	NS
AIMP1	-0.198924	-0.910519	-0.744958	-0.269895	-0.209935	0.496696	0.00885347	NS
AIMP2	-1.94072	-0.845221	-0.902496	1.87825	0.787632	-0.568745	0.295672	NS
AIP	-0.469595	-0.439499	-0.13841	0.768913	0.5549	-1.26211	0.820783	NS
AIPL1	-0.704151	0.176957	0.822269	0.479712	-0.314332	-0.796351	0.684469	NS
AJM1	0.0732225	0.293911	0.567928	-0.851969	-1.56891	-3.97518	0.597337	NS
AJUBA	-0.0254891	0.168122	0.519851	0.124196	0.530315	0.562584	0.796472	NS
AK1	0.558498	1.10574	0.454886	0.125477	0.452988	0.295139	0.134609	NS
AK2	-0.241698	0.423231	0.317103	-0.0154583	-0.267542	-0.10429	0.551318	NS
AK3	0.511781	0.547004	0.571486	0.139347	-0.981297	-0.31321	0.284919	NS
AK4	-0.0514006	-0.396387	0.0963048	-0.292312	0.518092	-0.0101364	0.694921	NS
AK5	-0.358826	0.0201964	-0.377784	-0.129332	0.817592	0.854735	0.641172	NS
AK6	0.42725	-0.0796805	-0.0325598	-1.55062	-0.0499469	0.34282	0.461384	NS
AK7	0.0909072	-0.143466	0.0114648	0.0764859	0.833577	-0.356356	0.410949	NS
AK8	-0.906045	-0.107749	0.0111391	-0.21668	-0.622599	0.126572	0.442077	NS
AK9	1.34696	0.575265	0.0691511	-1.30391	0.25739	0.607746	0.0973799	NS
AKAP1	-0.72437	-0.263889	-0.604598	0.60625	1.17711	-0.104263	0.0305181	NS
AKAP10	0.6368	0.106577	-0.210381	1.78796	0.626035	0.376836	0.260413	NS
AKAP11	0.382023	0.40825	-0.230638	-0.158818	2.5459	0.809377	0.840529	NS
AKAP12	-0.642311	0.090188	-0.598351	-0.713093	-0.866893	-0.833999	0.0703244	NS
AKAP13	0.930936	0.499769	0.0531256	2.58808	0.535523	-0.876065	0.0361048	NS
AKAP3	0.188495	0.764631	0.169118	-0.145405	-0.791326	0.46947	0.754355	NS
AKAP5	0.231482	0.648006	1.42388	-0.92575	0.27344	0.0550906	0.099149	NS
AKAP6	0.600695	0.619443	0.118345	0.355519	0.129678	-0.516518	0.110648	NS
AKAP7	1.313	0.532876	0.773411	0.205285	-0.300767	-0.891796	0.108574	NS
AKAP8	0.33298	0.498482	-0.133317	-0.418962	-1.21609	-0.428194	0.0305438	NS
AKAP8L	-0.00777249	0.0539541	-0.175855	-0.522276	0.936775	-0.480648	0.191311	NS
AKAP9	0.772381	0.519081	-0.0266351	-0.640011	-0.255562	-0.557117	0.906052	NS
AKIP1	0.400848	1.45261	0.130439	-0.665372	0.522131	0.254248	0.992555	NS
AKIRIN1	-0.306124	-0.573691	0.073221	1.24447	0.96798	0.181653	0.312803	NS
AKIRIN2	-3.7795	-0.586618	-0.51887	-0.149728	0.397613	-3.14795	0.423913	NS
AKNA	0.385927	-0.563493	0.234554	1.84839	0.592759	0.322324	0.504257	NS
AKNAD1	1.02581	0.375243	0.367644	3.97961	1.95942	2.82595	0.667653	NS
AKR1A1	-1.01467	-0.304577	-0.053409	1.31961	1.32248	0.713918	0.728824	NS
AKR1B1	0.0756233	0.774477	0.166553	0.298845	-0.0476506	0.898948	0.653204	NS
AKR1B10	0.1123	0.513219	0.425665	0.109856	-1.10993	0.627522	0.83364	NS
AKR1C1	-0.0272982	0.0765734	0.085682	0.061101	0.816486	1.44643	0.0330159	NS
AKR1C2	1.18452	0.305465	0.671254	-0.150054	0.0205302	0.124948	0.544278	NS
AKR1C3	0.464099	-0.156771	-0.0448595	-0.90496	-0.254827	0.440981	0.940098	NS
AKR1C4	-0.950036	-0.132982	-0.459779	1.06376	0.29011	-0.681396	0.0500456	NS
AKR1D1	0.454131	0.135568	0.0443548	-0.669839	0.412389	0.108401	0.352288	NS
AKR7A2	0.246245	0.0240531	1.34073	0.467736	0.327071	-0.552995	0.974894	NS
AKR7A3	-0.1852	-2.10373	-0.0363652	0.136911	0.267368	-0.343471	0.405484	NS
AKT1	0.359361	0.961284	1.12599	-1.12576	-0.3129	0.22762	0.253582	NS
AKT2	0.248624	0.166856	0.199168	0.719226	0.462895	1.12594	0.854848	NS
AKT3	0.741166	1.00445	0.558401	-0.157453	0.52384	0.393773	0.0873639	NS
AKTIP	0.4847	-0.0671695	0.821786	-1.22106	-0.813187	-0.038409	0.0369731	NS
ALAD	0.500554	0.715745	-0.0176236	-0.379334	-0.270263	0.871472	0.884319	NS
ALAS1	-1.43132	-0.0946616	-0.0333046	-0.186602	-1.57784	-10.806	0.63183	NS
ALB	-0.784817	-0.313913	0.666225	-0.891816	-0.477497	-0.487037	0.302567	NS
ALCAM	-1.28242	-1.34896	-1.01642	0.117832	0.118165	0.00702573	0.263706	NS
ALDH16A1	-0.940732	-0.0568427	-1.46387	0.599262	-0.676333	0.31051	0.921776	NS
ALDH18A1	0.673411	-0.0170412	0.0278158	-0.997897	0.386415	0.272885	0.0871919	NS
ALDH1A1	-0.506084	0.176851	-0.179589	-0.43261	0.60114	-0.666452	0.905612	NS
ALDH1A2	-0.13775	0.195364	-1.50381	-1.30123	-0.515666	-0.107394	0.574658	NS
ALDH1A3	0.592212	0.000538828	1.21973	-2.10347	-0.00870442	-0.812144	0.00922462	NS
ALDH1B1	-0.608108	0.498648	-0.204576	0.129715	-0.198663	0.700073	0.234579	NS
ALDH1L1	0.0363206	0.404462	0.149311	-0.502603	0.403135	0.6172	0.924377	NS
ALDH2	-0.504122	-0.416818	-0.621334	1.68678	0.805814	-0.240831	0.485664	NS
ALDH3A1	-0.506446	-0.167265	-0.295319	-0.0264038	0.20715	0.901193	0.036229	NS
ALDH3A2	-0.570236	-0.207653	0.611835	0.972162	-0.561024	0.229849	0.588294	NS
ALDH3B1	-1.27775	-1.56559	-0.372784	2.28954	1.1961	0.993507	0.9247	NS
ALDH4A1	0.257769	0.724411	-0.302342	0.170667	0.441166	0.503306	0.580506	NS
ALDH5A1	1.5758	0.0660898	0.521537	-0.580592	0.0010826	0.861048	0.782761	NS
ALDH6A1	1.06591	0.679876	0.340752	0.0657631	0.756083	1.25371	0.329507	NS
ALDH7A1	0.00943436	-0.445217	-0.520195	1.3614	1.72038	0.310049	0.57256	NS
ALDH8A1	1.98829	-0.25655	0.125949	-0.453191	0.176245	0.783346	0.0991416	NS
ALDH9A1	0.0597092	-0.172015	0.0683267	-0.36891	0.0936383	0.718471	0.66039	NS
ALDOA	-2.03251	-1.45911	-0.0272193	2.29024	1.46135	0.521645	0.996361	NS
ALDOB	-0.509504	0.311941	0.0460431	1.41815	0.35781	-0.0987851	0.489208	NS
ALDOC	1.67672	-0.292979	0.626868	0.892315	1.99996	-1.30863	0.224494	NS
ALG1	0.370528	-0.31707	-0.0057038	0.0751797	-0.56708	0.188334	0.963556	NS
ALG10	-1.77366	-1.34422	-0.755203	0.369244	1.9289	1.45044	0.438149	NS
ALG10B	-1.08852	-0.699282	-1.45208	0.790122	1.14237	0.384058	0.421234	NS
ALG11	1.54983	-1.95867	0.0722456	1.12179	-0.110232	0.295102	0.0838352	NS
ALG12	0.454418	1.81219	0.709356	0.0564176	-0.36532	-0.3122	0.537077	NS
ALG13	-0.221858	-0.192651	-1.48909	0.224577	-0.667698	-0.00677881	0.682909	NS
ALG14	0.988756	0.320701	0.207514	-0.424915	0.0993494	0.665877	0.931525	NS
ALG1L	-0.502569	-0.217605	0.0601391	0.29389	1.3355	0.494825	0.691973	NS
ALG1L2	0.56805	0.646433	0.513195	-1.09039	-1.62336	0.0139971	0.434738	NS
ALG2	-0.00487059	-0.383117	0.055897	-0.202944	0.912043	-0.418422	0.149569	NS
ALG3	0.682787	-0.119688	0.0919483	-0.730738	-0.171663	0.85691	0.811515	NS
ALG5	0.415738	0.0494268	-0.0280396	-0.665081	0.194733	-0.602868	0.882517	NS
ALG6	-1.61352	-0.331222	0.224451	1.03649	0.884598	0.837469	0.92805	NS
ALG8	0.283909	0.235826	0.26158	-0.235885	-1.54152	0.6601	0.10172	NS
ALG9	0.445421	0.337209	0.715634	0.191315	0.100972	1.08168	0.431288	NS
ALKAL1	0.431683	1.12319	0.780188	-0.128986	-0.110469	0.700477	0.14508	NS
ALKAL2	0.188255	-0.25069	-0.830947	-0.13441	0.119707	-0.811593	0.526049	NS
ALKBH1	0.687514	0.673425	0.877431	0.605547	0.11399	0.260403	0.11382	NS
ALKBH2	0.968906	-0.151725	0.653479	-0.447678	1.78688	-0.908804	0.0921805	NS
ALKBH3	1.19676	1.36508	0.511882	-0.216245	-2.55814	-0.389158	0.0595618	NS
ALKBH4	0.598486	0.110324	0.043395	-0.665535	-1.19999	-0.337558	0.967886	NS
ALKBH5	0.206574	-0.186058	0.70474	0.583	0.0812811	0.843414	0.358901	NS
ALKBH6	-0.667781	-0.865108	-0.535988	0.533595	-0.206129	0.780459	0.606471	NS
ALKBH7	0.991616	1.19302	1.48555	-0.368712	-1.81941	-1.56219	0.776546	NS
ALKBH8	0.0413108	0.677541	0.0983816	-0.99068	0.301246	0.5099	0.230539	NS
ALMS1	0.261356	-0.193846	-0.183921	2.1725	0.672513	0.430062	0.15759	NS
ALOX12	-1.45926	-0.946294	-0.258124	1.5767	-0.400236	-6.09945	0.672455	NS
ALOX15	0.558296	0.322501	0.808195	0.0383321	-0.217065	0.477862	0.615842	NS
ALOX5	-0.514076	-0.613646	-0.054672	0.0202334	0.191969	0.529719	0.0289115	NS
ALOX5AP	-0.105238	0.395287	0.0263527	0.0334531	-0.251206	1.07534	0.497076	NS
ALPG	0.253934	0.915136	0.499775	0.0553126	0.341573	-1.97902	0.812441	NS
ALPK1	0.115979	-0.328403	0.212814	-0.389958	0.0114136	0.650278	0.918968	NS
ALPK3	-0.496323	-0.228794	-0.581669	0.55566	0.153327	0.0682504	0.0311657	NS
ALPL	0.264702	-0.272984	0.214992	0.0662932	0.561936	-2.23521	0.742305	NS
ALS2	-0.336127	-0.363617	-0.175307	0.362908	-0.939475	-0.420789	0.0393674	NS
ALS2CL	-0.335649	-1.33389	-0.443695	-3.64886	0.8697	0.216542	0.186349	NS
ALYREF	-3.59963	-2.12247	-1.59268	8.28427	7.43559	1.02846	0.943262	NS
AMACR	-0.29563	-0.0899554	-0.492253	1.72317	0.588015	-0.7086	0.146575	NS
AMBP	-0.183718	-0.817847	0.4038	0.270611	1.07505	-1.15668	0.547677	NS
AMD1	-0.333696	0.00871628	-0.016565	-0.622932	-1.67521	0.781134	0.472121	NS
AMDHD1	0.509035	0.78706	0.429252	-0.750242	-0.567836	-0.414095	0.21159	NS
AMDHD2	-0.159485	0.256268	-0.189598	0.183481	-0.914992	0.290186	0.565656	NS
AMFR	0.0669506	0.473035	-0.22117	-0.546154	-0.191984	-0.350941	0.779512	NS
AMH	-0.395202	-1.53615	0.699236	0.510679	0.0335065	0.428849	0.400786	NS
AMIGO1	-0.560371	-0.270736	0.018029	-0.453404	0.945354	0.788526	0.65073	NS
AMIGO2	0.747223	1.09941	0.63187	-0.85091	-1.95004	-0.240034	0.646666	NS
AMMECR1L	-0.160871	0.674507	-0.206057	0.846153	0.529054	0.793708	0.624031	NS
AMN1	0.022658	-0.636586	-0.296561	0.0188638	-0.17953	1.06038	0.381747	NS
AMOTL2	-0.407444	0.0128242	-0.173693	0.255646	-1.14665	-0.842781	0.663017	NS
AMPD2	-0.102838	-0.29114	0.56018	0.319641	0.955571	0.735999	0.724824	NS
AMT	-0.0756975	0.0343002	-0.315768	-0.0739459	0.54905	0.8053	0.392744	NS
AMY2B	-0.120461	0.291716	0.194291	-0.386361	-0.185507	-0.00242319	0.0116831	NS
AMZ1	0.310598	0.238247	-0.354905	0.314587	-0.31924	0.569882	0.585386	NS
AMZ2	0.429587	0.492797	1.16758	0.863113	0.0462644	0.445853	0.303429	NS
ANAPC11	0.277439	-0.307507	-0.613205	-0.16667	-0.239717	0.74513	0.558647	NS
ANAPC13	-0.622413	-1.07163	-0.442295	1.33392	0.437325	1.09922	0.275521	NS
ANAPC15	0.325942	0.160808	0.176063	-1.58494	0.297388	1.85771	0.273072	NS
ANAPC16	0.508304	-0.0857624	0.0394742	0.737553	-0.558253	0.886215	0.0326428	NS
ANAPC2	-1.00306	-1.72338	-0.735922	-0.502212	-0.557235	0.168119	0.720162	NS
ANAPC4	0.315386	0.0296021	0.159799	0.141928	0.405628	-0.111342	0.740632	NS
ANAPC5	-0.744163	0.0866119	-1.395	-0.0761221	0.41539	0.309915	0.566478	NS
ANAPC7	0.22118	-0.277323	-0.0396451	0.0829726	-0.064837	-1.30356	0.192175	NS
ANG	0.158508	0.76403	0.0526665	-0.528283	-0.0607079	-1.0321	0.534273	NS
ANGEL1	-0.53062	0.534287	-0.303374	-0.386673	0.419208	0.538645	0.74909	NS
ANGEL2	0.606145	0.341766	1.43134	-2.03431	0.354835	-1.50867	0.925512	NS
ANGPT2	0.674697	0.724472	0.253859	0.436215	-0.194083	-0.198532	0.564169	NS
ANGPTL1	0.155631	0.349068	-0.163294	0.258317	-0.292972	0.0646681	0.74542	NS
ANK2	0.471195	1.42418	0.228566	-0.63887	0.295429	-0.431383	0.858598	NS
ANK3	-0.127673	-1.27617	0.233433	0.230218	0.254913	0.703934	0.618168	NS
ANKDD1A	-0.761588	-0.727105	-0.0198824	-0.485294	-0.573713	0.597055	0.537023	NS
ANKDD1B	0.317327	0.182499	-1.07672	0.254351	0.128378	0.998732	0.533615	NS
ANKEF1	0.578786	0.780639	0.209471	-0.178577	-0.529281	0.886892	0.374815	NS
ANKH	0.69095	0.660743	0.281121	-1.41294	0.850497	-0.0235729	0.507346	NS
ANKHD1-EIF4EBP3	-0.405333	-0.276615	-0.357145	-1.20808	-1.89935	0.790808	0.930174	NS
ANKIB1	0.641448	-0.184463	0.345873	-0.0687006	-0.208334	-0.363715	0.185526	NS
ANKLE1	0.26568	-0.938592	-0.137336	-0.589283	-1.17912	-0.704025	0.173408	NS
ANKMY1	0.228709	-0.160995	-0.300129	0.110025	-0.476799	0.454753	0.944726	NS
ANKMY2	0.0781793	0.813242	-0.216525	0.318094	-0.0500924	0.0148907	0.209351	NS
ANKRD1	0.304373	0.348608	0.0492424	-0.200499	0.0573846	-0.509173	0.0900411	NS
ANKRD10	-0.199786	0.0831939	-0.371896	-0.598505	0.110691	0.18274	0.0344983	NS
ANKRD11	-0.365071	0.0826628	-0.178445	1.1513	0.00336869	-0.657536	0.128883	NS
ANKRD12	0.005302	-0.246604	-0.478825	0.43494	-2.03337	0.0965613	0.953475	NS
ANKRD13A	0.071844	-0.123745	0.652746	-0.637183	0.203072	0.330634	0.587234	NS
ANKRD13C	0.184874	1.24081	0.265811	0.547322	-0.00277369	0.0629914	0.324023	NS
ANKRD13D	-1.91834	-0.430875	-0.0815993	1.21721	0.970521	-0.232571	0.779988	NS
ANKRD16	1.01945	0.424202	-0.020879	1.65375	1.08253	0.282607	0.0823189	NS
ANKRD17	-6.79619	-0.705855	-1.90726	-0.282542	-0.784782	-0.860259	0.618195	NS
ANKRD18B	-0.456957	-0.251335	1.64897	-0.156424	1.28097	0.651883	0.991139	NS
ANKRD2	0.55758	0.798487	0.523402	-0.767568	0.955967	-0.203298	0.372461	NS
ANKRD23	0.62944	1.04216	0.0360607	-0.374447	0.00718552	0.730602	0.64989	NS
ANKRD31	-0.357296	-0.165298	0.071816	0.205602	0.50991	0.71687	0.0355661	NS
ANKRD33B	-1.22519	-1.49154	-0.743709	0.612368	0.411426	0.181272	0.61961	NS
ANKRD36B	-0.727382	-1.07007	-0.153659	0.503989	0.991393	0.24409	0.0240663	NS
ANKRD37	0.0352162	-0.333128	-0.2013	0.0850999	-0.0985317	0.68896	0.786074	NS
ANKRD39	-0.099002	0.415742	-0.0369639	-0.896854	-1.84129	-0.174701	0.66365	NS
ANKRD40	0.889785	1.10995	1.19905	-0.848099	-2.40088	0.275141	0.521208	NS
ANKRD42	-0.561918	0.482042	0.313005	0.583007	-2.87365	-0.744165	0.977693	NS
ANKRD44	-0.142629	-0.0131923	0.097275	0.43475	0.244673	0.295361	0.468722	NS
ANKRD45	-0.219406	0.274293	0.630162	0.455094	-0.0265834	0.232113	0.335547	NS
ANKRD49	0.462236	0.766132	-0.436517	0.00124256	0.0662018	0.484686	0.428844	NS
ANKRD50	0.191665	0.484477	0.14288	-0.880582	-0.26252	0.26904	0.215317	NS
ANKRD53	-0.700407	0.135085	0.0073591	0.85738	-0.0392185	-0.823487	0.911932	NS
ANKRD54	0.940766	0.67888	0.276865	-2.06058	-0.494341	0.714698	0.86119	NS
ANKRD6	0.758804	0.596539	0.0897685	-0.343909	-0.000563997	-1.64584	0.271224	NS
ANKRD61	-0.0714347	-0.0201835	0.758989	0.344003	-0.0139038	-0.424855	0.159576	NS
ANKRD65	0.423821	0.306532	0.403805	-0.840628	-0.641306	-0.806029	0.850944	NS
ANKRD7	-0.0330866	-0.20197	0.131631	2.00508	0.172335	-0.615155	0.658147	NS
ANKRD9	0.162423	-0.21594	-0.0448621	1.2904	1.1182	0.269748	0.695398	NS
ANKS1B	-0.0145255	0.0728898	-0.584967	-1.02278	0.0783062	0.53507	0.88028	NS
ANKS3	1.31639	0.144273	1.3322	-0.323405	-0.0808204	-0.499947	0.65287	NS
ANKS6	-0.722888	0.347645	-0.316034	0.901837	0.172582	-0.591734	0.397409	NS
ANKZF1	-0.268649	-0.0732838	-0.724101	-0.668443	0.91087	1.31205	0.171497	NS
ANLN	-1.22888	-2.15999	-1.87599	0.842951	-0.965755	0.586871	0.0936867	NS
ANO10	0.898137	0.393686	0.240979	-0.290615	-0.134011	-0.253576	0.884535	NS
ANO4	-0.323595	-0.537889	-0.434384	-0.0737115	0.960118	0.795658	0.00433968	NS
ANO5	-0.272621	0.424273	-0.457649	0.95478	0.236076	-0.460245	0.121773	NS
ANO6	0.151533	-0.484005	0.0237829	-0.261902	-0.207561	-0.106269	0.146314	NS
ANO7	-0.255599	-0.370291	-0.23279	1.34987	0.209593	0.71868	0.960017	NS
ANO8	-0.383692	-0.848177	-0.8853	-0.0108967	0.183803	-0.0305125	0.266147	NS
ANO9	0.855513	0.616886	0.36823	-0.318165	0.479477	0.407385	0.551515	NS
ANOS1	0.683958	0.703365	0.450217	0.203878	0.525069	0.401645	0.611392	NS
ANP32A	0.935949	0.422613	0.5527	-0.0035325	0.0608836	0.530238	0.139433	NS
ANP32B	-1.21797	-0.100679	-0.00233192	1.06292	0.44316	0.790983	0.747585	NS
ANPEP	0.0911918	0.39587	0.0771309	-0.468217	0.431247	-1.78214	0.440691	NS
ANTXR1	-0.402556	0.114586	-0.983423	0.809275	0.265378	0.431117	0.52287	NS
ANTXR2	0.625143	0.160794	0.513191	0.874614	-0.268049	0.961124	0.211826	NS
ANXA1	0.528086	0.200996	-0.00294144	-1.77328	0.468492	0.723374	0.422795	NS
ANXA10	0.149104	0.355168	-0.121393	-0.231322	-0.443784	-0.77209	0.913908	ISG
ANXA13	0.131404	-0.348555	-0.0405849	-0.159867	0.377168	-1.47667	0.382038	NS
ANXA2	0.321941	0.289262	0.416832	-1.31058	0.517018	0.931201	0.356624	NS
ANXA2R	-0.17548	-1.0488	-0.0361749	0.278012	0.878645	0.630541	0.792737	NS
ANXA3	0.677717	0.371896	0.686368	-0.999966	0.21555	-0.432674	0.041664	NS
ANXA4	0.0905365	-0.0670484	-0.440302	1.04286	1.06442	1.00352	0.732362	NS
ANXA5	0.177852	0.750207	0.00846303	-0.272884	0.0753573	0.399668	0.502299	NS
ANXA6	-0.640955	-2.05674	-0.482746	0.991735	0.375393	-1.30491	0.0757958	NS
ANXA9	1.26715	0.890019	-0.120021	0.845753	0.370794	0.403924	0.872448	NS
AOC2	-0.0637857	-0.235941	-0.75527	0.639029	0.551837	-0.0370831	0.350712	NS
AOPEP	0.529179	-0.270124	-0.397965	-0.301733	-2.39715	0.733211	0.837336	NS
AOX1	1.67825	0.31231	0.855704	-0.514578	0.330949	-1.30362	0.871729	NS
AP1AR	0.189103	0.15724	-0.230664	-0.133391	0.706747	-0.237208	0.576845	NS
AP1B1	0.437811	0.208275	-0.507422	-0.544796	-1.09949	-0.0196516	0.431723	NS
AP1G1	0.0673611	-0.257156	0.173704	0.644281	-0.112541	-1.2582	0.986813	NS
AP1G2	0.521975	0.571991	-0.182447	-0.220176	1.21523	0.773618	0.810198	NS
AP1M1	-0.473714	-0.863963	-1.53974	1.21743	1.87156	0.938041	0.0157998	NS
AP1M2	1.15243	0.947528	-0.355566	0.0220742	-2.12591	-0.393392	0.9677	NS
AP1S1	0.0398033	-0.131618	-0.0956106	0.836078	0.11883	-0.312425	0.461116	NS
AP1S2	-0.094659	-0.0609562	-0.0815164	0.510485	1.1751	-1.84828	0.90952	NS
AP1S3	-0.531727	0.216246	-0.0942478	-1.16945	-0.275739	-0.147663	0.580483	NS
AP2A1	0.359608	0.96691	0.114035	-0.47833	-1.98754	0.152576	0.695942	NS
AP2A2	0.869288	1.52058	0.00338873	-0.661515	0.292267	-0.43487	0.51351	NS
AP2M1	-0.953817	-1.23622	-0.480861	-3.44716	0.108396	-0.0082471	0.499527	NS
AP2S1	-0.0754007	0.169331	0.916876	-0.480188	-0.127611	0.113064	0.771021	NS
AP3B1	-0.361202	-0.199851	-0.145793	-0.180099	0.179261	-0.846667	0.947973	NS
AP3D1	0.0336478	0.381414	-0.148369	-1.63032	-0.906454	-0.723867	0.209172	NS
AP3M1	0.856757	-0.939343	0.314591	-0.144952	-0.279145	-2.13515	0.293182	NS
AP3M2	-1.01064	-0.605737	-0.439497	0.932429	0.225422	0.0136387	0.00760453	NS
AP3S1	0.0477341	0.189743	0.587071	-0.260857	0.38259	-0.0442064	0.457965	NS
AP3S2	0.583798	-0.465542	0.0184716	-0.153824	0.555119	0.509807	0.830838	NS
AP4E1	-0.318406	-0.122427	-0.0496838	-0.111544	-0.0450549	0.910393	0.780154	NS
AP4M1	-1.03913	-0.27971	-0.281904	0.788391	0.543131	1.1655	0.808008	NS
AP4S1	-0.268367	0.157996	0.570653	0.470475	0.731817	0.26505	0.990292	NS
AP5M1	-0.770214	0.0893949	-0.0210618	-0.648901	0.0397735	-0.382044	0.844641	NS
AP5S1	0.257444	0.030845	0.105177	-0.382818	0.157845	-0.212094	0.214915	NS
AP5Z1	0.037872	-0.364631	0.973871	0.431885	0.359316	-1.08607	0.042385	NS
APBA1	-0.2901	0.843948	-0.0274334	-0.0791121	0.659091	0.30497	0.925094	NS
APBA3	0.451976	0.219705	1.11479	-0.0216184	-0.475839	0.518215	0.905225	NS
APBB1	0.0717163	-0.317497	0.112991	0.0412691	-0.808	0.444744	0.200611	NS
APBB1IP	0.463209	-0.132565	0.823313	-0.809915	0.0819383	-1.39294	0.0692805	NS
APBB2	0.749772	0.882166	0.818355	-0.452257	-0.00347268	0.313399	0.771607	NS
APC	-0.0898511	0.277202	0.915625	-0.154436	0.391917	0.456865	0.580197	NS
APC2	0.180536	-0.0616013	0.389612	-0.0248825	-0.0740605	0.890259	0.260709	NS
APCDD1	-0.358121	-0.236883	-0.41959	-0.183912	-1.16811	-0.0218163	0.420958	NS
APEH	0.796218	0.323613	0.340069	-1.45246	-2.32906	0.444325	0.145364	NS
APEX1	1.22569	0.655012	-0.222308	-0.215368	0.477593	0.369033	0.986623	NS
APEX2	-0.692941	-0.781779	-1.10837	0.144965	0.211336	0.10524	0.875672	NS
APH1A	1.19612	1.56432	-0.0270532	-0.151207	1.07409	-0.0507055	0.930661	NS
API5	-1.47281	-0.890129	-0.752024	0.202298	-0.0927245	-0.563014	0.658524	NS
APLF	0.967999	0.241565	0.179885	-1.4422	-0.222669	-0.167252	0.138575	NS
APLN	0.949369	0.428318	0.679943	-0.828727	-0.0351886	0.163073	0.670407	NS
APLP2	1.00741	0.137059	0.144752	0.240251	-0.336871	0.213116	0.582697	NS
APMAP	0.1845	0.628456	0.211721	-0.107292	-0.0180736	0.700739	0.976941	NS
APOA2	-1.8213	-0.0614842	-1.32354	-0.30992	-1.0401	-1.28891	0.599533	NS
APOBEC2	0.209681	-0.0166228	-0.330106	-1.54618	0.576691	-1.12664	0.573571	NS
APOBEC3A	0.0469509	0.0353922	0.368323	0.159274	-0.142955	-0.0128809	0.110581	NS
APOBEC3B	0.25829	0.231571	0.0875206	-0.597377	-1.26622	-0.817177	0.641587	NS
APOBEC3C	0.96789	0.340353	1.26307	0.5898	-0.00780949	0.717855	0.897596	NS
APOBEC3D	0.111111	0.864222	0.160781	-0.688557	-1.00565	0.23746	0.612058	NS
APOBEC3F	-0.473123	0.114995	-0.307265	-0.280705	-0.16917	0.424789	0.97586	ISG
APOBEC3G	-0.253782	-0.417875	-0.438009	-0.165791	-0.00731121	0.941205	0.417362	NS
APOBR	-0.96022	-0.166469	-1.70466	1.48733	0.0283914	0.793514	0.0341075	NS
APOC1	-1.06631	0.379058	0.495145	1.26184	0.257816	-0.739795	0.511202	NS
APOC2	0.095493	0.662895	0.576891	0.128894	0.2979	-0.289448	0.761054	NS
APOD	0.198181	0.453757	0.241634	0.402534	0.812681	-0.387466	0.607832	NS
APOE	0.528793	-0.0717993	0.176314	-0.0731009	0.513861	-0.320596	0.124692	NS
APOH	1.48981	1.36504	0.468069	-0.889602	0.114417	-0.322107	0.755322	NS
APOL1	0.61965	0.559692	0.284786	-0.264839	-1.4566	0.185081	0.767812	ISG
APOL2	-0.630698	-0.462737	0.330904	-0.642809	0.315423	0.238131	0.478358	ISG
APOL3	-0.334619	0.317204	-0.62163	-0.0348233	0.997948	2.42922	0.0637124	ISG
APOLD1	0.142319	0.376005	0.167588	0.64778	-0.443419	-0.460764	0.750631	NS
APOM	0.0770595	-0.305219	-0.132089	0.452864	-0.299265	0.331115	0.382565	NS
APOO	0.264905	0.317119	0.611595	0.309459	-1.74792	0.0904475	0.80212	NS
APOOL	0.461509	0.390493	0.523481	-0.398569	-0.0833755	-0.773356	0.593566	NS
APPBP2	0.733413	0.230337	0.308002	0.393159	-0.858289	-1.24023	0.104774	NS
APPL1	0.212091	0.570767	-0.164225	-0.152703	-0.68684	0.715994	0.0635712	NS
APPL2	-1.70643	0.210804	0.0295074	1.26346	0.919911	1.03688	0.4041	NS
APRT	-0.0536696	0.0251358	-0.309087	0.501446	0.35665	0.765101	0.179295	NS
APTX	1.04824	0.453205	0.232046	-0.745711	0.64946	0.847762	0.397653	NS
AQP1	0.00927785	-0.0791695	-0.593816	0.013024	0.0479465	-0.553713	0.340495	NS
AQP11	-0.871476	-0.105933	-0.38542	0.716229	0.0637052	-0.542993	0.475309	NS
AQP3	-0.200383	-0.213072	-0.235928	-0.321308	0.319072	0.60138	0.0558248	NS
AQP5	-0.29891	0.724102	0.507365	0.614104	0.246353	0.120567	0.90755	NS
AQP6	-0.63606	0.563641	-0.333314	0.872405	0.501337	0.32587	0.522293	NS
AQP7	-1.03689	-0.704264	-0.33675	0.291791	1.03731	-0.158274	0.173763	NS
ARAF	-2.10311	-0.447288	-0.298102	1.38695	-0.647781	-0.328575	0.241046	NS
ARAP1	0.228429	1.0805	1.04713	-2.69883	-1.65987	-0.334724	0.755012	NS
ARAP2	-0.218266	0.51021	0.30668	-0.101367	0.0440229	-1.42938	0.11783	NS
ARAP3	0.877035	-0.360056	0.663697	0.209116	0.736808	0.736262	0.299385	NS
ARCN1	-1.75539	-0.658324	-0.89669	-2.71206	-1.09247	0.560634	0.245598	NS
AREG	0.160617	1.19642	0.197354	0.762149	-0.45088	0.669568	0.211123	NS
AREL1	0.323225	-0.0341585	1.04058	0.192099	0.0646954	-1.12364	0.374274	NS
ARF1	-0.192834	-0.357928	0.651198	-1.49873	-6.28133	-0.404833	0.37759	NS
ARF3	0.946714	-0.162831	0.204256	0.326943	-0.109605	-1.13383	0.260491	NS
ARF4	-1.17371	-1.04273	-0.885763	-1.65828	0.101096	0.795365	0.77859	NS
ARF5	0.0692052	-0.178885	-0.146017	0.395478	0.543721	0.50695	0.745596	NS
ARFGAP1	0.136212	-0.367454	0.150396	0.380139	-1.20925	0.727129	0.381985	NS
ARFGAP2	0.147541	0.0543624	-0.255234	-1.24699	0.615532	-0.235544	0.426695	NS
ARFGAP3	0.263013	-0.847515	-1.19733	-2.86491	0.133073	0.0561598	0.61729	NS
ARFGEF1	1.57209	0.625063	0.348711	-0.56564	-1.64148	-0.0458262	0.338263	NS
ARFGEF2	-0.341016	-0.449208	-0.224199	-0.570689	-0.455484	-2.96599	0.930925	NS
ARFIP2	1.75094	2.13485	0.56918	-1.2904	0.254212	0.95126	0.0541094	NS
ARFRP1	0.462385	0.757365	0.97747	0.0724152	-0.275115	0.213101	0.307342	NS
ARG1	-0.0870715	0.18225	0.164016	0.120739	-0.121856	0.917687	0.0290427	NS
ARG2	-0.603402	0.0688523	-0.168152	-0.548791	-0.582628	-1.74891	0.952237	NS
ARHGAP10	-0.0825986	-0.229552	-0.172682	0.391977	-0.716595	0.699653	0.859673	NS
ARHGAP11A	-0.134641	0.426197	0.388619	-0.127037	0.138628	-0.751705	0.253337	NS
ARHGAP12	0.563728	0.412713	0.234711	-0.281257	-0.107196	0.288069	0.371693	NS
ARHGAP15	-1.38097	-0.391235	0.36215	-0.127821	-0.573155	0.897607	0.690595	NS
ARHGAP17	0.260566	-0.0974329	0.274814	-1.14004	-0.189118	-0.549244	0.142627	NS
ARHGAP21	-0.397763	0.0705055	0.120465	-0.594001	0.606203	0.593874	0.288205	NS
ARHGAP22	-0.387594	-0.18521	-0.361591	-0.104143	-0.546261	-1.95801	1.14886e-05	NS
ARHGAP23	0.250967	0.38223	0.467419	2.19392	0.432392	-0.303517	0.0606942	NS
ARHGAP24	-0.252215	-0.110674	1.45439	0.215907	-0.585983	-2.01673	0.238237	NS
ARHGAP27	-0.449247	-0.0149438	0.0192205	0.890499	-1.33825	-0.704012	0.0867497	NS
ARHGAP28	0.127026	0.230015	0.399191	0.00461967	0.188502	0.227762	0.234838	NS
ARHGAP29	-0.497872	-0.0247816	-0.179352	0.889447	-0.0657849	0.518487	0.429056	NS
ARHGAP30	0.796519	0.239095	-0.055627	0.392761	-0.123125	1.26624	0.834388	NS
ARHGAP31	-0.918321	-0.0120333	-0.613304	0.0859632	-0.111502	0.707432	0.120711	NS
ARHGAP32	1.22766	0.823902	0.785194	-0.721061	-0.124509	-1.33719	0.947026	NS
ARHGAP33	-0.611645	0.10019	0.360885	-0.0614068	0.882902	0.0151934	0.189406	NS
ARHGAP35	0.229417	0.158509	0.514899	0.285987	-1.10821	-0.349254	0.657864	NS
ARHGAP39	-0.31328	-0.726811	-0.696975	0.779359	-0.0840846	0.597542	0.362374	NS
ARHGAP4	0.11059	-0.812343	1.16811	-0.35448	-0.133979	0.287941	0.806253	NS
ARHGAP42	0.0146344	-0.3895	0.153879	-0.0800461	0.601143	0.669315	0.526547	NS
ARHGAP44	0.127274	0.285851	0.12643	0.222421	-0.462557	0.604034	0.11076	NS
ARHGAP45	0.70483	0.450113	0.577867	-0.467711	1.04415	0.243493	0.922201	NS
ARHGAP5	-0.415912	-0.180348	-0.392656	0.546365	0.158979	-1.96981	0.308372	NS
ARHGAP8	0.0717071	1.03721	0.337726	-0.236542	-0.577043	-0.260941	0.312113	NS
ARHGAP9	0.116446	0.402691	0.0818275	-0.334864	0.857244	-0.050484	0.610647	NS
ARHGDIA	-1.61028	-0.139753	-0.0868102	2.11062	0.495256	0.570774	0.244004	NS
ARHGDIB	1.28428	0.796413	0.62911	-0.426434	-0.196131	0.310441	0.865939	NS
ARHGEF10	0.350002	0.387264	0.408719	-1.00979	-0.0852843	-0.547804	0.596706	NS
ARHGEF11	0.0739343	-0.0363642	1.12846	-0.630262	0.319587	0.58606	0.709491	NS
ARHGEF12	0.940169	1.3033	0.633639	-1.57206	-0.512809	0.644691	0.629143	NS
ARHGEF16	-0.0112561	1.01622	-0.547776	-0.800794	-0.508479	-2.48806	0.974438	NS
ARHGEF17	0.385335	0.775622	0.268903	-1.36051	-1.69063	0.754922	0.353755	NS
ARHGEF18	1.20655	0.588809	0.254954	-1.30609	0.46998	0.49993	0.677722	NS
ARHGEF19	-0.0969423	-0.531358	-0.642855	0.420245	0.0653978	-1.08703	0.996787	NS
ARHGEF2	0.276942	-0.0178264	0.261584	-0.00850967	1.34005	-1.09279	0.209956	NS
ARHGEF25	-0.692621	-0.306049	-0.262619	-0.41544	-0.000893402	1.32236	0.673055	NS
ARHGEF26	0.671381	0.248099	0.413658	-0.61771	-1.80621	-0.872721	0.453746	NS
ARHGEF28	2.41422	0.171543	0.391611	0.123013	0.313905	-0.223033	0.959278	NS
ARHGEF3	0.432347	1.07184	0.103459	-0.214827	0.661145	0.0573748	0.061015	NS
ARHGEF37	-0.737225	-0.143831	-0.537289	-0.170767	-0.246713	1.28509	0.977186	NS
ARHGEF38	-1.00168	-0.620749	0.207728	-0.092175	-0.955403	0.695164	0.562114	NS
ARHGEF4	-0.136442	-1.82437	-0.0558675	0.218345	0.269127	0.584034	0.935381	NS
ARHGEF40	1.0564	-0.327544	-0.795712	-0.393969	0.207796	0.657751	0.666142	NS
ARHGEF5	0.518922	0.577991	0.496795	-0.814041	-0.892538	-0.131654	0.111598	NS
ARHGEF6	0.231881	0.290672	0.0829261	-0.2239	-0.587379	0.14788	0.322351	NS
ARHGEF7	-0.0551636	0.56306	0.281129	0.917553	-0.340838	0.510939	0.740512	NS
ARHGEF9	-0.444776	-0.106258	-0.297447	0.0785539	0.425988	-0.671539	0.380939	NS
ARID1A	0.563099	0.22993	1.19989	0.794987	-0.542686	0.0930754	0.599593	NS
ARID1B	-1.16448	0.553794	0.106715	1.05721	1.02356	0.00988537	0.293104	NS
ARID2	-1.23127	-0.665525	-0.187669	0.400678	3.10677	-0.00721854	0.290997	NS
ARID3B	-0.0986881	0.561113	0.134004	-0.138471	-0.614737	-0.0664057	0.218364	NS
ARID3C	0.587821	-0.0356667	-0.592307	-1.24286	-0.475358	0.276934	0.321873	NS
ARID4A	-0.668612	0.0660152	0.112429	0.754616	-0.00932283	0.573072	0.2444	NS
ARID4B	0.20759	-0.122747	-0.822469	-0.764808	-1.62333	-1.02103	0.505409	NS
ARID5A	-1.26149	-1.60831	-0.30622	3.22674	2.35037	0.430926	0.724874	NS
ARID5B	0.484894	0.621571	-0.182022	-0.178095	0.30696	-1.01337	0.120279	NS
ARIH1	-1.03073	-1.64741	-0.445133	0.80569	0.700099	-0.225378	0.819582	NS
ARIH2	0.536027	0.983194	0.31684	-0.40866	-0.817734	1.23575	0.0851937	NS
ARL1	0.105538	0.203273	0.509415	-0.465162	0.099976	-2.34297	0.526749	NS
ARL10	-0.283276	-0.638798	-0.580496	-0.648962	-0.384761	-0.803438	0.398028	NS
ARL13A	-0.208021	0.215826	-0.115624	0.0612909	-0.295302	0.399854	0.181805	NS
ARL13B	0.0481033	-0.194618	0.121248	-2.04896	-1.50126	0.689745	0.277513	NS
ARL14EP	1.37935	1.1584	0.309064	-1.23852	-1.43393	0.412128	0.498931	NS
ARL15	0.298731	0.0442836	0.140073	0.479572	-0.222548	0.415272	0.66108	NS
ARL16	0.655642	-0.139548	0.380478	0.950173	0.510104	-0.272067	0.435764	NS
ARL2	-0.978476	-0.858703	-0.48399	-0.465249	0.563156	-0.0409662	0.537388	NS
ARL2BP	1.02205	0.415193	0.552897	0.234384	0.535186	0.382192	0.00161841	NS
ARL3	2.00044	1.06326	0.740138	-0.393017	0.293236	0.409264	0.627964	NS
ARL4A	0.439513	0.183506	0.521908	0.364743	-2.97709	0.381612	0.711415	NS
ARL4D	1.09124	0.868572	0.397475	0.366314	-0.604769	0.0940036	0.0796736	NS
ARL5A	-0.33318	0.0807413	-0.23384	0.5427	-0.580922	0.193747	0.882851	NS
ARL5B	1.86516	-0.0338147	1.15456	-0.691955	0.558298	-0.670897	0.1268	NS
ARL6	0.367139	0.409232	-0.0522473	0.175304	-0.648377	0.393181	0.831875	NS
ARL6IP1	-1.60231	-1.15984	-0.720695	0.796587	-0.654798	0.316583	0.0676061	NS
ARL6IP4	-1.20818	-0.0874353	-0.422839	0.903428	-0.126385	-1.1747	0.917339	NS
ARL6IP5	0.989895	1.42057	1.69611	-0.467649	-1.01681	-0.365876	0.507057	NS
ARL6IP6	-1.95341	-2.03248	-1.7019	0.320125	1.21946	0.839585	0.554458	NS
ARL8A	0.247877	0.39434	0.581107	0.289956	0.0957452	-1.21709	0.485172	NS
ARL8B	0.472471	0.00353338	0.439584	-2.35824	-0.129347	0.904772	0.636724	NS
ARL9	-0.696122	-0.429371	-0.435316	-0.00541342	-0.0644114	-0.513172	0.914456	NS
ARMC1	1.38224	3.37562	0.771361	-0.12383	-1.23878	-0.831697	0.350387	NS
ARMC10	-1.47318	-0.184382	-0.505685	0.569128	-0.480754	-0.208324	0.749039	NS
ARMC12	0.272991	0.589265	0.745158	-0.148142	0.339283	-1.29014	0.875693	NS
ARMC2	-0.277303	0.770091	0.227196	-0.722935	-0.0902179	-0.190805	0.279626	NS
ARMC3	0.0448041	0.0567708	-0.138451	0.691035	0.0206994	0.0900211	0.20457	NS
ARMC5	0.0708888	0.692169	0.418083	0.348303	1.2651	0.92328	0.721323	NS
ARMC6	0.208226	-0.481661	1.08333	-0.816111	-5.38198	0.536701	0.586984	NS
ARMC7	-1.72791	-0.781534	-1.13875	2.66939	2.24328	0.780258	0.725328	NS
ARMC8	-0.482584	0.00937475	-0.138106	0.726084	0.938979	-0.0718633	0.251332	NS
ARMC9	0.215395	0.69329	0.349933	-0.256966	0.254921	0.448853	0.830639	NS
ARMCX1	-0.521646	0.308627	0.235879	0.871976	0.275362	0.328333	0.929435	NS
ARMCX3	0.416349	-0.164923	0.0685544	-0.570012	-0.574242	-0.360808	0.751848	NS
ARMCX4	0.468502	0.876732	0.0185436	-0.568853	-0.150831	-0.390964	0.906624	NS
ARMCX6	-0.134124	0.106114	0.2186	-0.97462	-0.802589	0.476967	0.365955	NS
ARMH1	4.09362	0.326179	1.09624	-0.95063	0.483584	0.871361	0.0658088	NS
ARMH3	0.121192	1.00246	-0.0756156	-0.321188	-0.169472	0.732863	0.105229	NS
ARMH4	-0.0539405	-0.0995165	-0.488887	1.42104	0.47101	0.553349	0.491561	NS
ARMT1	0.882955	-0.011629	0.185237	0.209493	-0.679966	-0.305278	0.283238	NS
ARNT	-1.07622	-0.703019	-0.066306	0.582148	0.962224	0.936225	0.000234589	NS
ARNT2	0.502994	0.0726864	-0.105169	0.0265958	-0.26606	0.818873	0.290036	NS
ARNTL	-0.32112	0.0904686	-0.339497	0.313103	-0.260545	-1.59215	0.902487	NS
ARNTL2	0.223503	-0.0283529	0.0568207	0.433373	2.13798	0.757272	0.836359	NS
ARPC1A	-0.13542	-0.434592	-0.124146	0.516022	0.958113	-1.01924	0.569106	NS
ARPC1B	0.248078	0.397124	1.49343	0.306428	0.0559127	-0.711521	0.0160332	NS
ARPC3	-0.764548	0.107694	-0.215844	1.00902	0.918105	0.162471	0.314434	NS
ARPC4	0.0195992	0.196685	-0.0580006	0.350135	0.166336	-0.702966	0.5407	NS
ARPC4-TTLL3	0.679606	-0.18046	0.210012	-0.241416	0.166817	0.527328	0.526942	NS
ARPC5	0.515562	-0.115975	0.432214	0.20642	0.179517	0.284486	0.731389	NS
ARPC5L	0.386639	0.333761	0.849548	-0.324695	-1.48691	0.462664	0.0369788	NS
ARPP19	-1.03543	-0.362884	0.030705	0.0867168	-0.700766	0.376022	0.834476	NS
ARRB1	-0.851287	-0.368216	-0.772916	0.318836	0.689134	-0.062097	0.866999	NS
ARRB2	0.499998	0.146212	0.0102858	0.344469	-0.262726	-0.692481	0.411595	NS
ARRDC2	-0.278355	0.28652	0.369638	-0.659766	0.191548	-0.611096	0.433916	NS
ARRDC3	0.358614	0.03707	0.165474	-0.997613	0.768522	0.337891	0.35829	NS
ARRDC4	-0.0132993	-0.0813277	-0.200838	-1.54428	0.505914	0.711426	0.10547	NS
ARSA	0.0496412	-1.13994	-0.15421	-0.490536	-0.10201	0.863597	0.342941	NS
ARSB	-0.232282	0.155004	-0.12942	-0.645147	-0.798792	1.12818	0.730583	NS
ARSD	0.325139	3.24347	0.0222406	-1.10832	-0.158142	-0.113106	0.0623978	NS
ARSG	-0.00311433	-0.0975406	0.370395	1.16332	0.583231	0.374412	0.0195505	NS
ARSI	0.145424	0.651642	0.951511	-0.131046	0.0574111	-1.18993	0.596916	NS
ARSJ	0.0708891	0.0426947	1.06555	0.127358	0.150573	0.0722589	0.11264	NS
ARSK	0.404088	1.41231	-0.0234197	0.685399	-0.161242	0.857772	0.376415	NS
ARSL	0.316686	-0.545877	0.0257494	-0.11736	0.721348	0.963431	0.175658	NS
ART3	-1.25834	-0.982147	0.00664452	-0.118424	0.0868768	-0.343541	0.882073	NS
ART4	0.13513	0.446537	0.566389	0.0169028	0.437956	-0.436151	0.69442	NS
ART5	-0.555592	0.00857073	-0.606065	0.973561	-0.117747	0.592415	0.109089	NS
ARVCF	0.783894	0.257228	-0.452041	0.10304	-0.0443501	1.36241	0.433667	NS
AS3MT	0.507297	0.216103	0.0939131	0.0281425	-0.125735	1.02422	0.521012	NS
ASAH1	0.321756	0.413998	0.282957	0.199553	0.441742	0.0410056	0.851555	NS
ASAH2	-0.15633	-0.833087	-0.80879	0.196947	-0.70441	-0.16206	0.838357	NS
ASAP2	-0.144585	-0.632046	0.0806088	-2.25626	0.748647	-1.80025	0.868976	NS
ASAP3	0.369451	0.238531	-1.76221	0.57262	0.419105	-0.728604	0.269666	NS
ASB1	1.14312	0.803014	0.733068	-0.828917	0.453313	-0.465397	0.613601	NS
ASB13	0.785459	0.700375	0.875875	0.699895	0.575925	-0.486304	0.262211	NS
ASB14	1.53451	0.752827	0.989312	-0.624725	-0.673533	0.371085	0.0323545	NS
ASB16	-0.45273	-1.26708	0.233673	2.04195	0.677672	0.313426	0.2366	NS
ASB2	-0.00342562	0.148832	0.328554	-0.273356	-1.62329	0.0161983	0.569637	NS
ASB3	-0.199206	-0.106867	0.0432957	0.747197	0.399644	0.149059	0.960666	NS
ASB4	0.525166	0.515014	0.405161	0.00383995	0.217848	-0.402135	0.837796	NS
ASB6	-0.0989617	-0.393407	-0.163051	-0.0428106	-0.0837658	-1.1009	0.68896	NS
ASB7	-0.454899	-0.115983	0.593093	-0.196005	0.253676	-1.85343	0.712433	NS
ASB8	0.437193	0.562108	-0.23535	0.321601	-1.28453	0.202546	0.846008	NS
ASB9	0.346719	0.248694	-0.0964722	-0.429717	-0.0434508	-0.485341	0.221486	NS
ASCC2	-0.580784	-0.375409	-0.0530998	-0.792843	0.200041	0.858818	0.832687	NS
ASCC3	-0.054914	1.13105	0.0330242	-0.307356	-0.193736	0.926371	0.245324	NS
ASCL1	-0.964032	-0.584853	-0.883753	0.69511	0.746326	-0.457784	0.757471	NS
ASCL5	-0.476914	-0.695604	-0.470975	0.969071	0.673179	0.738434	0.151947	NS
ASF1A	-0.27885	-0.0111051	1.40174	-0.150763	-0.473278	-0.255991	0.758391	NS
ASF1B	-0.50727	-0.790036	-0.15272	1.62869	2.02375	0.945427	0.0357694	NS
ASGR1	-0.900804	0.0486758	-0.50428	0.730602	0.0563728	0.341342	0.171319	NS
ASH1L	0.466445	0.00117573	0.218087	-0.082511	1.48836	0.620666	0.980235	NS
ASIC1	0.74823	0.237101	0.486227	0.0685404	0.26116	-0.121657	0.972434	NS
ASIC3	0.488422	0.983469	0.271202	-0.379656	-0.0714228	0.602718	0.444017	NS
ASL	0.0241296	0.229092	0.508876	1.61361	-0.317081	0.963164	0.43702	NS
ASNS	0.307734	0.41239	0.526012	-2.21635	0.246452	0.194882	0.450486	ISG
ASNSD1	-0.147703	-0.126273	-0.355815	0.569042	1.44013	0.632607	0.603703	NS
ASPDH	0.115092	-0.901567	1.22555	-1.38385	0.293788	-0.229304	0.487954	NS
ASPH	-0.0182334	-0.404111	0.434933	-0.0818524	0.263722	0.918528	0.536883	NS
ASPHD2	-0.823943	0.263382	-0.23194	-0.51074	-2.01058	-0.0488165	0.911905	NS
ASPM	0.355892	-0.0561299	0.628908	0.161952	-0.356248	0.87532	0.877206	NS
ASPRV1	1.0366	0.641466	0.891618	-0.416316	-0.344891	-1.10274	0.824858	NS
ASPSCR1	0.708537	-0.441432	0.434217	-0.448078	0.961271	-0.495826	0.0471566	NS
ASRGL1	-0.182042	-0.440132	0.478286	0.433321	1.02501	0.550052	0.947534	NS
ASS1	-0.0350827	0.73393	-0.411908	-0.0419486	-0.635031	0.906298	0.598286	NS
ASXL1	0.3843	-1.17652	-0.873539	-0.747869	0.823361	1.64613	0.877048	NS
ATAD1	-0.268983	0.151473	-0.0505638	0.88698	0.00456217	-0.389257	0.600725	NS
ATAD2	0.605916	-0.0870902	0.174723	-0.277596	0.293889	0.371678	0.236055	NS
ATAD3B	-0.606902	-0.249115	0.390031	-0.0405005	-0.239374	0.0234173	0.49256	NS
ATAD3C	1.59247	0.563265	0.641814	0.66631	-0.352303	-2.28043	0.873617	NS
ATAD5	0.174325	-0.0401858	1.45212	1.85679	0.367761	-1.63932	0.0408506	NS
ATCAY	0.761521	0.0339416	0.242805	-0.0816514	0.648005	0.368589	0.942236	NS
ATE1	0.306521	0.335869	0.63286	-1.05563	-1.25953	-0.460032	0.736432	NS
ATF1	-0.22507	0.0696003	-0.213403	0.595472	1.11738	-0.726961	0.46751	NS
ATF2	-0.1936	-0.682584	-0.280582	0.793592	0.432886	-0.394427	0.571354	NS
ATF3	0.676049	0.405094	-0.218401	-0.658747	-0.147609	0.716746	0.67133	NS
ATF4	0.157536	-2.01348	0.284606	1.19986	-0.6564	0.449983	0.979834	NS
ATF5	0.0883712	-0.261221	-0.00537856	0.135443	0.970165	0.232567	0.105738	NS
ATF6	0.530526	0.261639	0.0500768	0.714181	1.25794	1.28137	0.975876	NS
ATF6B	0.289867	-0.0275293	0.0722571	0.858773	-1.71821	-0.33257	0.523507	NS
ATF7	-0.653138	-0.12855	0.729597	0.448336	0.772689	-0.0850904	0.837316	NS
ATF7IP	0.721011	0.714359	0.826132	-1.29091	-0.16486	0.107725	0.855622	NS
ATF7IP2	0.160515	1.44899	-0.0725399	-0.56945	-1.91575	-0.0509908	0.24084	NS
ATG10	-0.600821	-0.421028	0.0494196	-0.31647	0.647758	0.139294	0.9659	NS
ATG12	0.0078005	0.0227828	-0.167964	-0.426193	-0.433546	0.679843	0.275263	NS
ATG13	-0.0156322	0.417075	0.0710391	0.0551026	0.244592	1.13096	0.754081	NS
ATG14	-0.348706	-0.291557	-0.570088	0.730267	0.732398	-0.681277	0.612196	NS
ATG16L2	0.663499	0.0101847	0.815908	0.295179	0.0697552	-0.591141	0.420833	NS
ATG2A	0.296251	0.559892	0.52341	1.01154	0.452215	1.24933	0.387979	NS
ATG2B	-0.41781	-0.237471	-0.699333	-0.144152	1.2389	-0.18887	0.449576	NS
ATG3	0.477593	-0.10295	0.465457	-0.453667	-0.343125	0.291303	0.0468704	NS
ATG4A	-0.471902	0.0773915	0.589283	-0.0507929	0.0687046	-0.139352	0.128584	NS
ATG4B	0.555149	0.0315733	0.537913	-1.5433	-1.10174	-0.889317	0.146081	NS
ATG4C	0.881826	1.27146	0.824542	-1.76336	-2.84524	0.337054	0.231378	NS
ATG4D	0.134661	0.802112	-1.2832	0.397524	-0.391474	-0.125544	0.699087	NS
ATG5	-0.0856597	0.473991	0.0246616	0.0671147	-0.200888	-1.22319	0.778339	NS
ATG7	0.0553053	-0.353579	0.201043	0.0209749	-0.35978	0.292929	0.558127	NS
ATG9A	-0.38258	-0.0920659	-0.297197	0.759939	0.787591	-2.49738	0.562733	NS
ATG9B	0.0623315	0.286892	-1.02392	0.746218	1.04005	-0.0961997	0.0620953	NS
ATIC	0.169246	1.32488	0.939817	0.865154	0.731003	0.695471	0.742063	NS
ATL1	-0.0224233	0.198354	0.589298	0.571078	-0.97795	0.126401	0.197119	NS
ATL2	-0.0031705	-0.0755614	0.605046	2.03931	3.29824	-1.08617	0.0215237	NS
ATL3	0.62076	1.52746	0.343998	2.37965	2.38309	0.194814	0.87629	NS
ATM	0.48584	0.167272	-0.0955706	-0.279275	-0.304179	-0.535677	0.352144	NS
ATMIN	-0.0749171	-0.0536016	0.451319	0.164828	-0.0473721	0.923778	0.98272	NS
ATN1	-0.975666	-0.325506	-0.227649	0.838376	0.34473	0.00881989	0.797882	NS
ATOH7	-0.948001	-0.830993	0.299975	-0.0971688	-0.338655	-1.29468	0.0458167	NS
ATOH8	0.617146	1.1521	0.418163	0.247658	-1.13154	-0.359561	0.0138906	NS
ATP10A	0.142756	-0.068604	-0.040886	1.69258	1.13938	0.309412	0.0691464	NS
ATP10B	0.156576	0.225788	0.533242	-0.564342	0.563799	-1.4087	0.490382	NS
ATP10D	0.349397	0.233813	-0.59003	-0.920566	-0.0865582	0.33034	0.442288	NS
ATP11A	-0.300515	0.118854	0.400051	0.637444	0.939853	0.599919	0.569025	NS
ATP11B	1.42192	-0.074171	-0.0277369	-0.224322	-0.823147	0.946341	0.905939	NS
ATP11C	0.54008	0.904251	-0.0171874	-0.336327	-1.15553	0.144264	0.252532	NS
ATP13A1	0.119556	-0.19912	-0.5086	-0.104586	0.533557	-1.0554	0.328537	NS
ATP13A2	-1.23903	-0.557194	-0.423323	1.47769	1.12446	0.778628	0.729382	NS
ATP13A3	-1.2475	-0.978446	-0.961544	1.41607	0.433637	0.692039	0.191512	NS
ATP1A1	-0.187895	-1.08787	0.105379	-1.51977	-2.55968	0.276427	0.521015	NS
ATP1A2	0.0795213	0.0812596	0.0227899	-0.403059	-0.328666	0.540937	0.192292	NS
ATP1A3	0.0418364	0.0429099	0.1353	-0.456702	-0.0156494	0.736957	0.670906	NS
ATP1B1	0.410958	0.61746	0.607259	0.146121	0.43902	-0.336237	0.354647	NS
ATP1B2	-0.347888	-0.494404	-0.508003	0.707742	0.182959	0.0983064	0.318646	NS
ATP1B4	0.570688	-0.350616	0.48922	-1.73813	-0.443601	0.696934	0.128191	NS
ATP23	-0.530155	-0.774538	-0.479146	-0.086977	0.99649	0.0856288	0.991347	NS
ATP2A1	0.225883	0.301396	0.673482	-0.303667	-0.139254	0.850661	0.204602	NS
ATP2A2	-1.52285	-1.27333	-0.156211	0.150531	0.515777	0.68006	0.222297	NS
ATP2A3	-0.607714	0.119343	-0.163204	-0.7485	-0.354045	-0.107137	0.692235	NS
ATP2B1	-0.561582	-0.342178	0.13682	0.0586659	-0.137888	-0.0764081	0.296297	NS
ATP2B4	0.753784	-0.1728	0.47956	0.445695	0.386638	-0.584961	0.634034	NS
ATP2C1	0.19754	-0.402429	0.041394	-0.224867	-0.996632	-0.354826	0.657318	NS
ATP5F1A	-0.717389	-2.69977	-0.413046	1.43682	0.679899	-3.07893	0.1628	NS
ATP5F1B	-2.17095	-3.01782	-0.507795	1.91975	0.658127	0.36748	0.721861	NS
ATP5F1C	-0.829217	-0.617097	-0.476917	1.62016	2.12705	0.381907	0.976058	NS
ATP5F1D	-1.37946	-1.2794	-0.969462	1.55553	-0.0721166	0.0587296	0.53823	NS
ATP5IF1	0.603729	0.301356	1.23698	0.13492	-0.993292	0.285999	0.892715	NS
ATP5MC1	0.218517	0.0429112	0.478837	1.90115	-0.314331	0.376779	0.420941	NS
ATP5MC3	-1.35741	-0.279361	-0.111815	1.61917	0.177293	0.699275	0.855766	NS
ATP5MF	-0.0518599	0.0850312	-0.271366	0.850441	0.343631	0.93676	0.826157	NS
ATP5MF-PTCD1	-1.7577	-0.686589	-1.38237	1.42343	0.486993	-1.29802	0.723573	NS
ATP5MG	0.445112	0.410471	0.266885	0.933429	0.18389	0.721352	0.672404	NS
ATP5MPL	0.362549	0.0816723	0.523612	-0.895157	0.295131	0.267079	0.124478	NS
ATP5PB	-0.821444	-1.99695	-0.0521599	0.503821	-0.319691	0.659783	0.153375	NS
ATP5PD	-2.61341	-1.04791	-1.49644	1.40945	0.471796	0.3534	0.0703819	NS
ATP5PF	-0.905564	-0.29557	0.194651	0.893633	0.586604	0.161888	0.938007	NS
ATP5PO	-0.702147	-0.710135	-0.707824	1.44165	1.10057	0.105481	0.795558	NS
ATP6AP1	-0.197848	-0.686517	-0.0933925	1.07095	0.212336	-0.155333	0.32167	NS
ATP6V0A2	-0.085164	-0.00767611	0.24186	0.145319	0.676709	-0.135681	0.723278	NS
ATP6V0B	-0.790794	-0.14068	-0.349476	0.203222	0.698266	-1.40573	0.162421	NS
ATP6V0C	-5.44606	-2.00507	-1.51884	-1.99714	-4.26416	0.812544	0.0439323	NS
ATP6V0D1	-1.06204	-2.7902	-0.184213	-0.622595	-1.64116	0.312263	0.982341	NS
ATP6V0E1	-0.336427	-0.34075	0.161052	0.972248	-0.314487	-0.42515	0.130179	NS
ATP6V1A	-1.38728	-0.539747	-0.302664	0.930073	-0.481351	0.88626	0.26973	NS
ATP6V1B1	-0.760057	0.116083	-0.252717	1.18983	-0.0864723	0.218629	0.255073	NS
ATP6V1C1	1.27778	0.447827	0.0243381	0.952104	-0.058983	0.121402	0.771847	NS
ATP6V1C2	0.374354	0.624709	-0.745135	-0.321114	0.430997	0.938016	0.320755	NS
ATP6V1D	0.441046	1.8075	0.92958	0.139668	0.176401	-0.258477	0.954365	NS
ATP6V1E1	0.334593	-0.0835839	0.584313	0.395412	-0.261478	0.243277	0.58419	NS
ATP6V1E2	0.8797	-0.0237095	0.472812	-1.13871	0.221251	1.12811	0.0337666	NS
ATP6V1F	-0.8265	-0.104912	0.168203	2.0261	0.360394	0.775177	0.938078	NS
ATP6V1FNB	0.0454288	-0.470183	-0.116054	-0.772409	0.183033	0.404808	0.312438	NS
ATP6V1G1	-1.18291	-0.839049	-0.613212	0.754383	0.0681687	0.21226	0.0993693	NS
ATP6V1G2	1.11401	0.411769	0.0398366	0.566909	0.678902	0.705311	0.518362	NS
ATP6V1H	-0.0670828	-0.079126	0.192851	0.426061	-0.802119	-0.158648	0.842833	NS
ATP7A	0.383373	0.285713	0.365478	-0.400472	-0.154415	-1.37204	0.456151	NS
ATP7B	0.820305	0.51373	-0.052736	1.00723	0.875906	-0.00543829	0.875461	NS
ATP8A1	0.809132	-0.181474	0.0150972	-0.987995	-0.098415	-1.61765	0.0984753	NS
ATP8B1	0.775885	0.180179	0.136584	-0.980574	0.224677	0.896355	0.190163	NS
ATP8B2	-0.0508904	0.308864	0.129928	0.843948	0.708043	0.959953	0.633066	NS
ATP8B3	0.218787	0.449153	0.117944	-0.795405	-0.448715	0.423203	0.00696114	NS
ATP9A	-1.05927	0.268948	-0.196554	0.742205	-0.247394	-0.131161	0.524994	NS
ATP9B	0.715809	0.732756	1.11925	0.1639	-0.651188	-0.473858	0.918898	NS
ATPAF1	0.281236	-0.232107	-0.0365462	0.852392	1.04146	-0.335108	0.767026	NS
ATPAF2	-1.44194	-1.50279	0.777234	0.496505	-0.146147	0.125306	0.403302	NS
ATPSCKMT	0.803614	-0.32988	0.234469	-0.648749	-0.615316	-0.28033	0.250909	NS
ATR	0.0626681	0.456422	-0.170798	0.111174	0.471263	-1.90363	0.851761	NS
ATRAID	0.0486797	0.415558	-1.28605	-0.136212	0.495552	-0.264816	0.679158	NS
ATRN	-0.608216	-0.719076	-0.74574	-1.61837	-0.559021	-0.152556	0.44708	NS
ATRX	-0.236453	0.424863	0.114328	-0.4185	0.546595	0.849493	0.255479	NS
ATXN1	0.293983	0.110446	0.22116	-0.6907	-1.24148	0.711958	0.544385	NS
ATXN10	0.0318498	-0.0819252	0.0501182	0.0428256	-0.317174	0.314519	0.434628	NS
ATXN1L	-0.529811	0.274167	-1.43142	-0.0712562	0.472425	0.756038	0.807041	NS
ATXN2	0.211967	0.347292	0.696791	-0.528253	0.220754	0.681537	0.0112667	NS
ATXN2L	0.219856	0.15268	0.036963	0.259988	2.28336	-0.0192728	0.666939	NS
ATXN7	0.481338	0.357509	0.00164619	0.0333505	-0.514271	0.292328	0.433	NS
ATXN7L1	0.252187	1.06893	1.98873	-0.157895	-0.212072	-0.729511	0.960642	NS
ATXN7L2	-0.186475	0.3855	0.170126	0.531526	-0.324679	-0.0726222	0.505557	NS
ATXN7L3	3.82026	1.65571	1.63267	0.425634	0.841192	0.386905	0.944041	NS
ATXN7L3B	-0.863074	-0.903886	-0.261379	0.543515	-0.649791	1.0033	0.894499	NS
AUH	-0.0888142	0.376544	0.884873	0.0113212	0.319948	-0.350201	0.5938	NS
AUNIP	-0.00408739	-0.340082	-0.304977	0.408747	-0.113923	0.965676	0.494527	NS
AUP1	-0.478651	-0.351604	-1.003	1.12652	0.164365	0.0235145	0.445696	NS
AURKA	-5.89835	-2.93317	-0.903272	5.72963	5.21941	0.522825	0.633088	NS
AURKAIP1	-1.05443	-0.764698	-0.497695	1.46349	-0.757737	-0.904504	0.457068	NS
AURKB	-5.64859	-2.37373	-1.30258	4.99709	2.34996	0.543528	0.942877	NS
AURKC	-0.263517	0.026444	0.0572118	0.556436	-0.494097	0.42217	0.159147	NS
AVIL	-0.170273	0.0813618	-0.484432	-0.309667	-0.21821	0.770965	0.696263	NS
AVL9	-0.213288	-0.577128	0.0469301	0.129324	-0.403576	-0.835534	0.780505	NS
AVPI1	0.443753	-0.0102008	0.343317	0.207994	0.565422	-0.0762319	0.962141	NS
AVPR1A	-0.416161	0.176047	-0.81268	0.527203	0.0432713	0.692804	0.34816	NS
AXIN1	0.327889	0.251597	0.280529	-1.23038	-0.157095	-0.526199	0.463703	NS
AXIN2	1.65362	-0.452096	0.324466	-0.227811	-0.0235122	-0.158991	0.771265	NS
AXL	-0.133022	-0.281956	-0.0163358	-0.709638	-0.125312	-0.203399	0.713811	NS
AZGP1	0.146843	-0.284466	0.700433	0.101643	0.242102	-0.925243	0.407763	NS
AZI2	-0.549691	0.291686	0.0436843	0.0582657	0.295842	0.761205	0.791617	NS
AZIN2	-0.171646	0.319288	0.0346621	0.826024	0.552674	-2.28099	0.127665	NS
AZU1	-0.489121	-0.0655934	-0.142049	0.235374	-2.14277	0.315965	0.28486	NS
B2M	0.600163	0.489088	0.205599	-0.390861	-0.14442	0.770567	0.336286	ISG
B3GALNT1	0.235847	0.0718369	0.456001	-0.751237	-2.25607	0.530778	0.511275	NS
B3GALNT2	0.543544	0.583362	0.225457	-0.821097	-1.16001	-0.617932	0.837792	NS
B3GALT1	0.701024	-0.504339	-0.0678008	-0.232001	1.67183	0.513329	0.531814	NS
B3GALT2	-0.162389	0.170996	-0.487051	0.127488	-0.00623789	-0.868966	0.258064	NS
B3GALT4	0.810253	0.497199	1.05389	-0.00534185	0.0176612	-2.03498	0.44747	NS
B3GALT6	0.523953	0.312002	-0.171929	-1.00416	-0.203136	0.567373	0.0552369	NS
B3GAT2	0.0754503	-0.385038	0.162299	0.21766	0.00669608	0.716052	0.0778519	NS
B3GLCT	-0.274285	0.565526	0.276534	-0.128404	-0.00267638	0.436382	0.284647	NS
B3GNT2	0.820851	0.299615	0.143029	-0.0165439	-0.594699	-0.339022	0.38467	NS
B3GNT3	-0.210258	0.621991	0.0418104	0.291193	0.0760907	0.861285	0.547372	NS
B3GNT4	0.0394221	-0.172755	0.282798	0.145749	4.23777	0.851737	0.934389	NS
B3GNT5	2.95223	0.409141	-0.163187	-0.0128539	-0.043879	2.49591	0.810753	NS
B3GNT6	1.46	-0.819581	0.232265	-1.7496	-2.38941	0.755051	0.623711	NS
B3GNT7	0.298872	0.376878	0.0271584	-0.344514	0.75903	-0.201662	0.333723	NS
B3GNT8	-0.334632	-0.104087	0.360149	0.794069	0.676518	0.854357	0.580274	NS
B3GNT9	0.980299	0.225921	-0.784514	-2.23593	-0.271606	0.636345	0.989947	NS
B3GNTL1	-0.23798	-0.100353	-0.184187	0.59731	-0.0720704	-1.32974	0.703083	NS
B4GALNT1	-0.592422	0.379893	-0.153128	-0.155122	0.459946	0.564069	0.679494	NS
B4GALNT2	0.0772981	0.0994618	-0.796597	0.201088	0.735044	-0.954384	0.00751581	NS
B4GALNT3	0.600042	0.304251	0.999247	-0.534893	0.349057	0.677277	0.69101	NS
B4GALNT4	0.0261455	0.0795426	0.277664	0.206562	-0.0643923	-0.513499	0.315866	NS
B4GALT1	-0.363783	0.249004	-0.0947154	-0.171435	-0.092384	-0.00508037	0.270691	NS
B4GALT2	-0.15176	-0.762347	0.174102	1.19071	1.90766	0.414624	0.934167	NS
B4GALT3	0.485252	-0.2304	0.559225	0.325677	-0.768914	-1.15138	0.580138	NS
B4GALT4	0.115961	0.475392	0.0572257	0.375705	-0.385322	-0.336091	0.582414	NS
B4GALT5	-0.317937	0.413167	0.187064	0.669573	-1.31383	0.156382	0.644604	NS
B4GALT6	0.690591	0.287893	0.00417063	-0.944572	-0.50487	0.899447	0.0455066	NS
B4GALT7	-0.449954	-2.13206	0.439929	0.809971	2.27436	0.590398	0.561462	NS
B4GAT1	-0.912896	-0.943137	-0.203697	2.4908	2.09616	0.198874	0.814412	NS
B9D1	1.08274	0.924718	0.299015	-0.678916	0.57538	0.379078	0.793065	NS
B9D2	-0.441775	-0.606825	-0.68561	0.396145	-0.231232	-0.128999	0.18249	NS
BAAT	0.185879	0.958996	-0.0775865	-0.193875	-0.398447	-0.929291	0.410878	NS
BABAM1	0.33679	0.0963797	0.185215	-0.931962	-1.14241	0.411112	0.554453	NS
BABAM2	-0.354952	-0.0765873	-0.0557243	0.847958	-0.0745869	0.840223	0.302472	NS
BACE1	0.195223	1.60616	0.623482	-0.247951	-0.801565	-0.103602	0.604341	NS
BACE2	1.00879	0.304365	1.1042	-0.225211	0.365199	0.558947	0.47958	NS
BACH1	1.67584	0.509207	0.666548	-0.867469	-0.54053	0.510472	0.732492	NS
BACH2	0.166561	1.07329	-0.287126	0.22718	0.248936	-2.03505	0.989932	NS
BAD	0.0716752	-0.083292	0.188073	-0.743069	1.12438	0.23619	0.553556	NS
BAG1	-0.625009	-0.102229	-0.130451	0.670808	0.257379	0.936109	0.965218	NS
BAG2	0.234867	0.709871	1.72726	0.720662	-0.825587	0.421382	0.522157	NS
BAG3	0.172648	1.48196	0.514297	-0.0505658	0.474503	-0.00701178	0.525715	NS
BAG4	-0.316276	-0.0841464	0.120587	-1.09098	-0.157637	-0.653716	0.252764	NS
BAG5	0.527733	0.766529	0.0546859	-0.320242	0.716532	0.900613	0.352009	NS
BAHCC1	-1.10638	-0.620897	0.166027	0.0087795	0.414227	-0.289029	0.0472289	NS
BAHD1	-0.104459	-0.122122	-0.0774541	1.43534	0.453703	-0.829106	0.721967	NS
BAIAP2	0.528501	0.346931	-0.538725	2.71369	0.63651	0.0547666	0.851759	NS
BAIAP2L1	-0.377156	0.710686	-0.0264183	1.82888	0.128946	-1.17609	0.818169	NS
BAIAP2L2	0.67213	0.381778	-0.221594	-0.967707	-0.555477	0.0406571	0.560801	NS
BAIAP3	-0.0435878	-0.0627735	0.366547	0.302832	-0.328015	-1.49676	0.604269	NS
BAK1	0.975124	0.0947993	0.982439	0.731447	-0.262109	0.377801	0.423509	NS
BAMBI	0.132816	0.185755	0.877663	0.086933	-0.165809	8.34041e-05	0.437169	NS
BAP1	0.281819	0.241419	0.156403	0.0765652	-0.385326	0.853543	0.574425	NS
BARD1	-1.46394	-1.60011	-0.492931	1.59139	0.741145	0.251631	0.00677996	NS
BARX2	0.896099	0.244267	0.0181398	-0.00331166	-0.0369013	-2.13185	0.456956	NS
BATF	-0.215124	0.329624	0.257941	0.0161729	0.268716	-2.02722	0.750035	NS
BATF2	0.929983	0.31577	0.269303	-1.24742	-0.0562497	0.871803	0.0278075	ISG
BATF3	0.1176	-0.216614	0.135263	1.46643	0.203081	-1.85329	0.16923	NS
BAX	0.460715	0.082963	-0.381759	-0.62036	-1.99724	-0.311618	0.373453	NS
BAZ1A	0.564309	0.312394	0.789183	0.394826	0.79685	-0.743574	0.170046	NS
BAZ1B	-0.00986473	0.143006	-0.723101	0.479318	0.0768376	0.234268	0.201413	NS
BAZ2B	0.165126	-0.218204	-0.196683	0.344693	0.514209	1.05947	0.679323	NS
BBC3	-0.30365	0.0635278	0.124428	1.99662	1.44952	0.0625539	0.737663	NS
BBIP1	0.481818	0.898289	0.644751	-1.67094	-0.711156	0.440461	0.0107353	NS
BBS10	0.283077	0.0139074	0.418437	0.0869944	0.261699	0.303629	0.836099	NS
BBS12	0.952218	-0.151638	0.900794	-1.96582	-1.72399	-0.305148	0.983866	NS
BBS2	-0.206791	0.424201	-0.0651937	-0.199469	-0.660603	-0.0146562	0.658547	NS
BBS4	-0.348291	-0.259306	-0.271778	0.0769774	-0.0832603	0.0225228	0.779621	NS
BBS5	-0.383513	0.265429	1.65376	-0.0830702	0.814969	0.263687	0.670654	NS
BBS9	-0.130589	-0.41237	-0.395719	0.648783	0.0504342	-2.23712	0.395176	NS
BBX	0.300187	0.0920011	0.503776	-0.156511	-0.534716	-0.391082	0.847354	NS
BCAM	0.793544	0.777947	0.449203	0.0281013	0.726271	-0.0769108	0.41198	NS
BCAP29	1.49574	0.313471	0.399429	0.310101	-0.0604083	0.558061	0.454145	NS
BCAP31	-0.659357	-0.75117	0.00128732	0.164132	0.0636619	0.606824	0.0690635	NS
BCAR1	0.11285	0.603639	0.184937	-0.982882	-0.182897	0.570304	0.462538	NS
BCAR3	0.422515	0.317043	1.04374	0.786321	0.730595	0.791236	0.693405	NS
BCAS1	-0.722004	0.088332	-0.247798	-0.432495	0.231597	-0.566501	0.30231	NS
BCAS2	-2.65261	-1.3342	-1.85682	-0.118347	0.0904163	0.420146	0.586382	NS
BCAS3	-1.6524	-0.942451	-0.019935	2.15648	0.0344062	0.898087	0.150444	NS
BCAS4	0.113983	-0.431262	-0.662614	-0.650856	-0.135511	1.17624	0.327158	NS
BCAT1	-0.0982533	0.884825	-0.48082	-0.704454	-0.139743	0.0044738	0.758097	NS
BCAT2	0.496001	0.435963	-0.133241	-0.802221	-0.732842	0.528606	0.487382	NS
BCCIP	-0.0423078	0.720707	-0.111764	-0.570992	-0.0939813	0.346793	0.468197	NS
BCDIN3D	-1.42073	-0.571023	0.162131	1.1961	0.077901	0.92779	0.179147	NS
BCHE	1.20669	1.01975	0.34163	-0.63491	0.296133	0.395456	0.700512	NS
BCKDHA	-0.124409	0.545325	0.599164	-1.26212	-0.119296	-1.34719	0.625001	NS
BCKDHB	0.870418	0.676391	-0.0675181	-2.10621	-1.64782	1.19866	0.161125	NS
BCKDK	-0.339988	-0.0821763	-0.597005	0.534641	0.0824249	0.0942363	0.257699	NS
BCL2	-0.56341	-0.100132	-0.0429077	1.17107	0.404767	0.562399	0.111305	NS
BCL2A1	-0.0839707	-0.439481	0.262116	0.143518	0.0421238	-0.125492	0.365566	NS
BCL2L1	-2.66185	-0.983194	-1.54997	-2.42128	-1.47834	0.639156	0.58757	NS
BCL2L11	-0.88081	-0.453099	-1.68701	-0.239907	-0.133553	-0.593282	0.0855111	NS
BCL2L12	0.1408	-0.670284	0.255413	-1.0176	0.0891841	-0.140185	0.0816135	NS
BCL2L13	0.244613	0.215576	-0.353597	-2.07165	-0.0812847	-0.249439	0.359679	NS
BCL2L14	0.533903	-0.505117	0.876574	-0.156773	2.43766	0.905638	0.427588	ISG
BCL2L15	0.201757	-1.37037	-0.133837	-0.190642	0.300455	-0.150606	0.646022	NS
BCL2L2	2.0053	0.266853	-0.147709	-0.519499	0.555368	0.537277	0.963858	NS
BCL2L2-PABPN1	-0.335234	-0.749015	0.108415	1.10457	1.84917	-0.670069	0.342931	NS
BCL3	1.11036	0.274143	0.217292	0.357282	1.28526	-1.95012	0.480561	NS
BCL6	-1.72122	-0.857992	-0.648712	1.10982	0.0566968	0.312013	0.27881	NS
BCL7A	-0.904199	-0.198117	-0.762481	-0.0620777	0.621053	-1.87417	0.999775	NS
BCL7B	-0.457259	-0.696734	-1.32092	1.60096	0.770577	0.461796	0.876522	NS
BCL9	0.755447	1.03409	1.10662	-0.738841	0.338287	-0.146828	0.671094	NS
BCLAF1	0.149643	-0.545795	-0.773272	-0.0232942	0.216521	0.108865	0.329044	NS
BCO2	0.820713	0.054294	0.278036	-0.541739	0.291192	0.582376	0.85712	NS
BCOR	-0.218623	-0.783256	0.159292	-0.70548	-1.43856	0.736817	0.189684	NS
BCR	0.032086	0.15757	-0.377817	-0.288441	0.306956	0.872119	0.74181	NS
BCS1L	0.987873	0.744656	0.0129891	0.0663915	0.428067	0.607595	0.749683	NS
BDH1	0.320422	0.558967	-0.157124	-1.40469	-0.176557	0.509155	0.42161	NS
BDH2	0.442236	0.958748	0.572224	-1.75544	-0.1864	0.497237	0.988354	NS
BDKRB1	0.195076	0.101226	0.0819885	0.0363921	0.487949	0.881666	0.697959	NS
BDKRB2	0.0680183	-0.152888	-0.0729602	0.543035	0.416459	0.979231	0.654176	NS
BDNF	-0.0312762	0.532005	-0.722294	-0.00480808	-1.3335	0.184579	0.467914	NS
BDP1	-2.65875	-3.53017	-1.80948	-0.646926	0.421399	0.322148	0.804165	NS
BEAN1	0.654907	1.32528	0.515146	0.0129306	-1.34181	1.17351	0.78374	NS
BECN1	-0.0589316	-0.165923	0.606876	-0.440385	-0.0523233	-0.895341	0.706321	NS
BEND3	0.75751	-0.0232139	-0.0461741	-0.466107	0.0282733	-0.269384	0.875326	NS
BEND6	1.6886	0.0117138	0.110507	0.282345	-0.013962	0.515734	0.377769	NS
BEND7	-0.0944731	0.121351	-0.0499748	0.118215	-0.227346	-3.6567	0.601619	NS
BEST1	-0.00456881	-0.0250409	0.1827	-0.394416	-1.53759	-1.02781	0.853912	NS
BEST4	-0.601452	-0.508049	-0.627782	1.07436	1.22567	0.596441	0.0450686	NS
BET1L	1.34075	0.795292	0.971893	0.0756529	-2.14054	1.69438	0.220468	NS
BEX2	-0.479151	1.39485	0.186562	0.622596	1.14564	-0.539121	0.545651	NS
BEX3	0.479247	1.17314	1.23029	0.0159186	-0.258706	0.297949	0.824332	NS
BFAR	-0.132986	-0.0107295	-0.236866	0.668336	0.392563	-1.59266	0.844819	NS
BFSP1	-0.885114	-0.525755	-0.245049	-2.07862	-0.272466	-0.603191	0.239153	NS
BHLHA15	0.418152	0.201373	0.0976043	-0.0385746	-0.0187384	0.788388	0.439056	NS
BHLHB9	-0.0226617	-0.278045	-0.0361521	-0.0897044	0.425134	0.584084	0.973255	NS
BHLHE40	0.716468	0.19167	0.323089	0.154619	0.694369	0.0322213	0.775217	NS
BHLHE41	-0.293801	-0.151088	0.0408064	0.444695	0.892153	0.994925	0.501237	NS
BHMT2	0.624451	0.279178	1.06654	-0.284929	-0.567247	0.763587	0.363153	NS
BICC1	0.0474234	-0.0394344	-0.170953	0.168128	1.20933	0.259059	0.946487	NS
BICD2	-0.133756	-0.230409	-0.436276	-0.673668	-0.00170525	0.261762	0.331721	NS
BICDL1	-0.0735279	0.52131	0.280228	-0.49197	0.0710876	0.562366	0.484112	NS
BICRA	-0.0396589	0.146202	0.289647	0.0812478	-0.484622	-0.194693	0.613565	NS
BICRAL	0.0583346	-0.30836	-0.160583	-0.459407	-1.17139	-1.15349	0.855017	NS
BID	0.605947	0.557417	0.490647	-0.964619	-0.24756	0.784067	0.0383481	NS
BIK	-0.778552	-0.0436518	-0.58847	-3.49526	-0.11739	0.76884	0.0810915	NS
BIN1	0.423965	-0.146744	0.685164	-0.663249	-1.97277	0.533415	0.628067	NS
BIRC2	0.0300781	-0.485535	0.183005	-0.279144	0.167471	0.200445	0.247755	NS
BIRC3	-0.156598	0.566354	-0.00976103	0.131623	-0.626216	0.609484	0.612224	NS
BIRC5	-5.18413	-3.71764	-1.40445	3.34113	0.707385	0.199727	0.00267173	NS
BIRC6	-0.0352926	-0.260265	-0.227834	-0.320858	0.666627	0.886537	0.561835	NS
BIRC7	0.556921	0.687967	0.426431	0.129274	0.0588725	-0.300656	0.0862383	NS
BIVM	1.53273	-0.579096	0.0341317	-1.02358	-0.348134	-0.046253	0.341777	NS
BLCAP	0.654474	0.361131	0.349002	0.504748	-0.0147492	0.504624	0.694327	NS
BLM	0.49686	0.707888	0.290008	0.431061	-0.217104	0.776942	0.130263	NS
BLMH	-0.44053	-0.227714	0.541592	2.10692	1.14188	0.534645	0.717243	NS
BLNK	-0.856411	-0.547836	-0.105351	0.644297	0.46811	0.442986	0.74525	NS
BLOC1S1	-0.476052	0.0474327	-0.459352	0.479089	1.09336	0.139336	0.554282	NS
BLOC1S2	-0.990718	-0.524529	0.173224	0.342527	0.0232157	-0.2222	0.464586	NS
BLOC1S3	-1.16394	-0.527678	0.16506	-0.473562	-1.12795	0.311172	0.593643	NS
BLOC1S4	0.375087	1.01296	0.882411	-0.785771	-0.349927	0.830975	0.964894	NS
BLOC1S5	-0.350849	0.645733	-0.0250203	-0.0063503	-0.818901	0.822902	0.464978	NS
BLOC1S6	-0.76771	0.580533	0.919127	0.317142	-1.44816	-1.69313	0.35861	NS
BLVRA	0.765179	1.06858	0.102321	-0.0450514	0.0412186	0.0918354	0.161557	NS
BLVRB	0.775733	0.420247	0.487252	-0.169461	-0.0349267	1.0885	0.448424	NS
BLZF1	0.0579903	1.2012	0.178372	0.241544	0.0589296	0.270821	0.482229	ISG
BMERB1	0.499655	-0.40469	0.516297	-1.31826	0.238832	0.674749	0.317974	NS
BMF	1.05716	0.203745	0.474715	-0.319792	-0.515556	-1.55317	0.483054	NS
BMI1	0.0891515	0.113675	0.248681	0.196411	-0.224076	0.206189	0.129468	NS
BMP2	-0.658259	-0.0180222	0.0621895	-0.843687	-0.631656	-0.730436	0.496128	NS
BMP2K	-0.602237	-0.991335	-0.164449	1.45636	0.433709	-1.46266	0.161785	NS
BMP4	0.161995	0.612779	0.0229123	0.219324	0.414021	-0.477337	0.679166	NS
BMP6	1.26037	1.37804	0.390361	-0.588654	-0.520234	0.79854	0.220912	NS
BMP7	-0.426901	-0.168557	-0.451574	0.395101	-0.164789	0.860391	0.843898	NS
BMP8B	-0.628739	-0.150328	1.28192	0.923779	1.36523	-0.230939	0.82507	NS
BMPR1A	-0.25905	-0.16383	0.381259	-2.20316	-0.192856	0.200696	0.589659	NS
BMPR1B	-0.170732	-0.285226	-0.0921751	0.620138	0.512536	-1.80242	0.00701325	NS
BMPR2	0.578877	0.0453864	0.164551	0.417465	0.024323	0.568123	0.578007	NS
BMS1	-2.47452	-3.19647	-1.78204	-0.907572	-0.982679	-5.75963	0.474379	NS
BMT2	-0.656997	-3.79665	-1.18393	0.520649	1.05342	0.692508	0.123486	NS
BNIP1	-0.690556	0.181142	-0.246958	0.011485	0.0813839	0.224805	0.122477	NS
BNIP2	0.314223	0.452464	0.0430786	-0.0647254	0.036138	-0.323705	0.963463	NS
BNIP3	1.07993	1.43176	0.679439	0.10681	0.591529	-0.397147	0.790205	NS
BNIP3L	0.0882257	0.117492	0.662877	0.457145	-0.0431555	0.41356	0.610666	NS
BOD1	0.638382	0.300567	0.947099	-1.6295	-0.448225	-0.0615799	0.792983	NS
BOK	-0.547842	-0.253096	0.0590325	0.795599	0.101936	-1.4475	0.103712	NS
BOLA3	-0.0600935	-0.740652	0.112437	1.14312	0.331357	-0.201062	0.699981	NS
BOLL	-0.119761	-0.176964	0.562861	0.442801	-0.336871	0.64697	0.433999	NS
BOP1	-2.01612	-0.720372	-1.61223	-3.55925	-3.20354	1.67074	0.0264345	NS
BORA	-0.992781	-0.650556	-1.21467	1.04308	0.890663	1.05234	0.505352	NS
BORCS5	-0.497142	0.147895	-0.24583	-0.0852671	-0.569182	-0.206857	0.265785	NS
BORCS6	-0.531539	-0.845415	-0.0111049	0.579285	-0.401629	0.738949	0.52956	NS
BORCS7	2.19143	4.20103	1.22954	-0.0867641	0.187365	0.269096	0.310638	NS
BORCS8	0.204592	0.892225	0.339314	0.529476	0.18516	-0.778703	0.684601	NS
BPGM	0.129822	-0.568386	0.00969215	1.44513	1.60241	0.902483	0.931495	NS
BPHL	0.325297	0.321273	0.457936	-0.00937715	-0.341511	-0.0496719	0.638835	NS
BPIFB1	-0.840258	-0.46151	0.271658	0.95396	1.73566	0.251779	0.786835	NS
BPNT1	0.368399	0.316956	0.353069	-0.410479	-0.442074	-0.203604	0.204835	NS
BPNT2	-0.00586431	0.711542	-0.0681898	-0.809532	0.922774	0.253076	0.889141	NS
BPTF	-0.163951	-0.143493	-0.244963	1.30091	1.54454	0.639193	0.584134	NS
BRAF	-0.416012	-0.303909	0.340143	0.793875	0.761159	-1.96072	0.808136	NS
BRAP	-0.0737682	-0.241193	-0.356045	0.299955	0.337266	0.599349	0.198329	NS
BRAT1	0.595792	-0.278489	-0.0365239	-1.01441	-1.23433	-0.924805	0.0708746	NS
BRCA1	-1.03733	-2.00726	-0.497503	1.16636	1.04961	0.197033	0.418256	NS
BRCA2	0.233169	1.26757	-0.409136	-0.310399	0.621897	0.197051	0.78374	NS
BRCC3	-0.142317	-0.596993	0.344653	-0.657381	-0.528005	0.965844	0.650474	NS
BRD1	-0.586095	0.221969	0.544894	0.822359	0.874363	0.608489	0.263606	NS
BRD2	0.12517	0.0780475	0.0882972	-0.0678381	-0.137385	0.668396	0.759067	NS
BRD3	1.24751	0.778473	0.328234	-0.751896	-0.221894	0.241649	0.24636	NS
BRD4	-3.46504	-4.76749	-1.85766	2.01489	1.526	-0.675516	0.332439	NS
BRD7	-0.111033	0.461326	-0.0818273	-1.10817	-1.13439	-0.186016	0.442404	NS
BRD8	-0.26481	0.141842	0.127972	0.827653	-0.462862	-0.149519	0.717985	NS
BRD9	-0.452143	0.304711	0.306871	-1.01375	0.250863	-0.275329	0.775971	NS
BRF1	-0.0971823	0.0914975	-0.0124678	1.02006	0.419552	0.622612	0.375192	NS
BRI3	0.198377	0.102833	0.254025	2.43511	1.29139	0.746171	0.225073	NS
BRI3BP	0.93222	0.430841	-0.600048	-0.488213	0.226385	0.76611	0.347185	NS
BRICD5	0.232432	1.25296	-0.383195	0.693135	0.0812182	0.164315	0.557755	NS
BRINP2	1.52245	0.411671	0.136114	-0.440047	-0.612365	0.582513	0.757361	NS
BRIP1	-0.0170021	0.442825	-0.279207	-0.0928526	-0.302493	0.797343	0.732686	NS
BRIX1	-2.61188	-3.57606	-0.807191	-0.313521	-3.17656	0.792489	0.129881	NS
BRMS1	-1.45791	-0.444128	0.297668	0.931263	-0.0648382	0.908981	0.00758764	NS
BRMS1L	0.590281	0.354429	0.0328162	-1.66311	0.0833425	-0.208134	0.455133	NS
BROX	0.102406	0.186238	-0.00749723	0.508627	0.194277	0.97493	0.515508	NS
BRPF1	0.0928799	-0.0801402	0.383815	0.847022	1.75393	0.760267	0.461333	NS
BRPF3	-0.0859089	0.362687	-0.207042	-0.0616992	0.872881	0.377247	0.565434	NS
BRSK1	0.751509	0.063809	0.6846	0.551505	-2.04397	0.610701	0.134371	NS
BRSK2	-0.862607	-0.502338	-0.154802	0.644777	0.0980676	0.111626	0.765504	NS
BRWD1	1.18441	0.899727	0.621325	-0.781252	-0.471947	0.700617	0.577623	NS
BSCL2	-0.457681	-0.199173	-0.396498	0.750212	0.113785	0.759521	0.204374	NS
BSDC1	-0.587509	-0.395419	-0.148644	-0.762323	-0.377388	0.675742	0.523867	NS
BSN	0.30298	0.862688	-0.464488	-1.25161	-0.683481	0.199132	0.228365	NS
BSPRY	0.389874	0.444447	1.91784	0.344379	1.22366	-1.16592	0.393466	NS
BST1	-0.163421	0.26013	-0.00144714	0.0144911	0.0920089	0.104923	0.271753	NS
BST2	-0.459187	1.10991	0.157891	0.586283	0.27087	0.455299	0.298864	ISG
BTAF1	0.8553	0.37523	0.332478	-0.0357068	-0.263982	-1.16644	0.932753	NS
BTBD11	0.431777	0.35806	0.806405	0.136607	0.341794	0.204979	0.271301	NS
BTBD16	-0.718566	0.333663	0.0762878	-0.118494	0.270284	-0.70778	0.351603	ISG
BTBD18	-1.14721	-0.209275	-0.180842	1.42825	-0.88099	0.591003	0.838459	NS
BTBD2	1.26763	0.69339	0.339248	-1.228	-0.573394	-0.52209	0.913394	NS
BTBD3	0.235537	0.298538	0.439983	0.59769	-0.283796	0.734453	0.0337646	NS
BTBD7	0.382211	0.906154	1.13561	-0.19839	0.0459938	1.16996	0.0602376	NS
BTBD8	1.07456	1.79794	0.0566487	-2.69623	-2.60706	0.421478	0.516535	NS
BTBD9	0.184344	0.498308	0.60452	-0.04066	0.101997	0.380757	0.251649	NS
BTD	0.316186	0.504149	0.831335	0.156212	0.693357	1.00523	0.866795	NS
BTG1	-0.61781	-1.77112	-0.0847865	1.90712	0.491519	0.883871	0.693528	NS
BTG2	-0.606302	-0.528718	-0.118415	0.783051	0.580656	0.495743	0.0418547	NS
BTG3	-0.0863883	1.01125	-0.044977	0.198067	-0.521999	-0.163216	0.67141	NS
BTK	-0.680445	0.208685	-0.294496	0.0478019	0.0750735	0.857007	0.903546	NS
BTN2A1	-0.0317177	0.94156	-0.0347233	-0.813257	0.0482834	0.293505	0.0765367	NS
BTN3A1	-0.136502	0.114294	-0.122009	-2.00639	0.52831	-1.30558	0.695324	ISG
BTN3A2	0.366608	0.373406	0.770844	0.732366	0.292119	-1.57551	0.123822	ISG
BTNL9	-0.121799	0.450672	0.219362	-0.0178066	0.0228984	0.320581	0.49969	NS
BTRC	-0.110201	-0.112057	-0.119	-0.153995	-0.0823703	-1.08625	0.0910108	NS
BUB1	-2.95258	-0.985404	-1.18073	2.96023	1.74274	-0.602259	0.0208749	NS
BUB1B	-5.06667	-5.51719	-1.12627	3.50915	0.817437	0.752726	0.209958	NS
BUD13	-0.413705	0.013898	-0.492687	0.478979	0.696593	1.11039	0.832674	NS
BVES	0.592738	2.11335	0.537349	-0.602015	0.188286	2.11513	0.501806	NS
BYSL	0.567661	-0.217793	0.373717	0.992212	-0.678474	-0.0177905	0.0172143	NS
BZW2	-0.0757466	1.99061	-0.436504	-0.930653	-0.15612	-0.769159	0.240609	NS
C10orf62	-0.0450009	-0.420844	-0.487149	-0.21469	-0.491977	-0.3433	0.302342	NS
C10orf88	1.46817	1.51393	1.36593	-0.956711	-0.365287	-0.138882	0.633808	NS
C10orf95	0.532356	-0.162721	0.219273	0.548327	0.621109	0.35812	0.187663	NS
C11orf1	0.559584	0.321439	0.0313848	-0.90027	-0.876321	-0.20889	0.106359	NS
C11orf16	-0.172212	0.30265	-0.0972759	0.172061	-0.159035	0.364667	0.172791	NS
C11orf24	-0.347978	-0.53925	0.291649	1.99962	2.33844	0.194977	0.959805	NS
C11orf45	0.126117	0.336568	0.12718	-2.62125	-1.77098	-1.01972	0.0799818	NS
C11orf49	0.598797	0.350137	0.620518	0.573601	0.331063	-0.0583609	0.0702546	NS
C11orf52	-0.178693	0.296552	0.0589151	0.213149	-0.572093	0.136319	0.0485518	NS
C11orf54	0.280517	-0.0224686	0.288011	0.279682	1.56112	0.736738	0.140933	NS
C11orf58	1.07477	0.647591	-0.272931	0.00997831	0.352298	0.701046	0.728678	NS
C11orf65	0.42951	0.0883455	0.367943	0.751893	0.79489	-0.380976	0.272381	NS
C11orf68	0.101509	0.960625	0.0311462	-0.42375	0.288024	-0.694953	0.50185	NS
C11orf71	0.798257	-0.0374485	0.709069	0.0541874	-0.254656	0.481481	0.266454	NS
C11orf94	0.66926	0.862691	0.802151	-0.828572	-0.432375	-0.733537	0.303391	NS
C11orf98	-0.269549	0.073952	0.0518022	0.692258	-0.92549	0.781921	0.374875	NS
C12orf29	-0.900368	-0.401348	-0.990756	1.94935	0.429197	0.812129	0.0111271	NS
C12orf4	0.274785	0.136534	0.0340378	0.0170322	-0.144326	-0.299097	0.92415	NS
C12orf43	0.0694663	-0.289703	0.0526374	1.07555	1.74674	0.413863	0.0771088	NS
C12orf45	0.254759	-0.709014	-0.105759	0.0921686	0.280172	0.252013	0.760998	NS
C12orf50	0.446219	0.296165	0.483922	-0.51669	0.187141	-1.01414	0.556748	NS
C12orf56	-0.124549	0.582408	0.059824	0.741938	-0.210151	0.466119	0.773277	NS
C12orf57	-0.535752	-0.305401	-1.01957	0.711713	0.401327	0.929949	0.0529107	NS
C12orf60	2.53374	0.465629	0.0528641	-0.666179	-0.649894	0.955231	0.304545	NS
C12orf65	0.278852	0.148428	0.0690097	-0.222924	0.00843061	0.23847	0.990986	NS
C12orf71	0.654906	0.158282	0.337718	-0.129973	0.721249	-0.379358	0.229552	NS
C12orf76	-0.0764966	0.599277	0.275922	-0.157134	0.587636	-0.154701	0.346683	NS
C14orf119	0.090303	0.0963695	0.219825	-0.768029	0.253994	0.190984	0.134906	NS
C14orf132	0.610326	0.588906	0.321331	-0.323362	-0.87043	-1.20274	0.309723	NS
C14orf28	-0.140218	0.603147	-0.525729	-0.0731739	0.965986	-2.1108	0.157655	NS
C14orf93	0.63904	-0.113957	1.6602	-0.533621	-0.218234	0.489684	0.50144	NS
C15orf41	-0.111761	-0.422502	-0.228126	0.591004	0.164471	0.833378	0.510115	NS
C15orf48	0.135036	-0.286132	0.0226638	-1.00935	0.334937	-0.471708	0.401215	NS
C15orf61	0.507797	0.144858	1.34742	-1.47912	-0.161969	1.1264	0.966185	NS
C15orf62	0.494673	-0.529307	-0.0732452	-0.304773	1.90576	-0.555028	0.712354	NS
C16orf70	-0.25202	-0.465541	0.337918	0.732106	0.966186	0.333689	0.678681	NS
C16orf71	-0.571801	-0.328056	0.0952955	1.0023	-0.474058	-1.7824	0.13935	NS
C16orf74	-1.45092	-0.260891	-0.0725841	0.0199577	-1.09739	0.484173	0.994211	NS
C16orf87	-1.02072	-0.20976	-0.629141	1.16277	-1.29318	1.14066	0.28876	NS
C16orf91	1.34161	0.669908	0.645156	0.392712	-1.0754	0.0178622	0.674505	NS
C16orf95	-1.66049	-0.291786	-0.961461	0.045708	-0.40534	0.868981	0.910909	NS
C17orf100	0.291065	0.422365	0.236227	-0.149184	-0.223521	-0.545041	0.0769473	NS
C17orf107	0.461209	0.139016	1.74015	0.852025	0.405977	0.600567	0.693805	NS
C17orf58	-0.355989	-0.0288184	-0.453736	0.790418	-0.34152	0.708137	0.531267	NS
C17orf67	0.258846	-1.12392	-0.539946	0.0747909	0.692958	-0.612933	0.753306	ISG
C17orf78	0.0907512	-0.187126	-0.0669176	1.8102	0.769639	0.721472	0.280171	NS
C17orf80	1.53703	0.259734	1.18289	-0.272147	0.36253	0.200006	0.920751	NS
C17orf97	-0.865767	-2.17106	-0.292121	-0.858187	-0.223915	0.00629838	0.0832555	NS
C17orf99	-0.0116929	0.228357	-0.198558	0.161437	0.281094	0.17032	0.5839	NS
C18orf21	0.833466	-0.0938014	-0.519735	-0.370093	-6.28864	-0.423829	0.945627	NS
C18orf25	0.500921	0.841949	0.25721	-0.516854	-1.30399	-0.613554	0.643253	NS
C18orf32	0.593022	0.129826	-0.718398	-0.228105	-0.263768	0.499649	0.888495	NS
C18orf54	0.0236832	-0.149286	0.692076	0.240907	0.157591	-2.36035	0.792276	NS
C19orf12	0.177167	0.385364	0.650177	0.42355	0.143635	0.78828	0.12667	NS
C19orf25	0.0659247	-0.0581865	0.311857	0.279301	0.697598	-0.829889	0.760477	NS
C19orf38	0.908566	1.03543	0.132001	-1.43191	-1.26234	-0.11258	0.696153	NS
C19orf44	-0.830777	-0.511756	-0.39674	0.391831	1.16501	-1.51109	0.21648	NS
C19orf53	0.155352	-0.176698	0.112638	-0.559901	1.82868	0.0194034	0.665098	NS
C19orf71	-0.665205	-0.479886	-0.0936396	0.204008	-0.118296	0.248281	0.512237	NS
C19orf73	0.686572	0.20524	0.323714	-0.512418	0.476957	-0.568079	0.0983709	NS
C1GALT1	0.124201	-0.765593	-0.217148	-0.320816	0.0350319	0.933327	0.811044	NS
C1GALT1C1L	0.132193	-1.01087	-0.170727	-0.216	-0.0543743	0.745549	0.66798	NS
C1QBP	-1.37851	-1.46847	0.329792	2.89603	1.52022	0.26113	0.351204	NS
C1QL1	-0.411697	0.187647	-0.491344	-0.312307	0.441852	0.799426	0.328758	NS
C1QL3	0.912567	0.19795	-0.143482	-0.391687	-1.50592	0.510258	0.936349	NS
C1QTNF1	0.222906	0.181808	0.219016	0.138001	0.649551	-0.518951	0.433442	NS
C1QTNF12	-0.84556	0.668291	0.435109	0.76879	-2.79498	-0.766875	0.933244	NS
C1QTNF3	0.313376	0.757171	-0.451136	0.457671	-0.654389	0.202882	0.964626	NS
C1QTNF6	1.44943	0.177555	1.16837	-0.342218	-0.290307	0.60521	0.78578	NS
C1QTNF9B	-0.0199101	-0.0422578	-0.482346	-0.902262	0.815589	-0.767617	0.758866	NS
C1R	-0.266037	0.25799	-0.247307	1.10223	-1.38459	0.978313	0.943202	ISG
C1RL	0.114467	0.0658552	0.484602	-0.661525	-0.464013	0.508461	0.611739	NS
C1orf100	0.888541	0.625374	0.204901	0.4789	0.337583	0.417691	0.51907	NS
C1orf112	0.34329	2.12747	0.151862	-0.730003	-0.0804096	0.796946	0.140598	NS
C1orf115	0.34876	0.167412	0.0404112	1.85755	0.277266	-0.0232607	0.655183	NS
C1orf122	0.766313	-0.358335	-0.196533	-0.12026	0.176247	-0.311196	0.905416	NS
C1orf131	-0.0534206	0.290051	0.0209487	-0.146703	-0.191378	0.868051	0.108797	NS
C1orf146	0.285102	0.0150649	-0.249096	0.562213	-1.03874	-0.113331	0.391401	NS
C1orf159	0.902278	0.359141	-0.008712	0.138992	-0.303997	-0.0312816	0.715219	NS
C1orf162	-0.322409	-0.52948	-0.551479	0.217764	0.274075	-0.963891	0.632778	NS
C1orf174	-0.476044	-0.304418	-0.325531	0.153852	0.0194875	0.00715784	0.939426	NS
C1orf189	0.489023	-0.0151679	-0.279932	-0.905726	-0.0211742	0.864877	0.290406	NS
C1orf198	1.48077	0.565328	-0.312838	0.0435184	0.481107	-0.296768	0.237904	NS
C1orf21	-0.222365	-0.103778	0.0293755	-0.334201	-0.0233138	0.202355	0.518207	NS
C1orf210	0.130382	0.543665	-1.14271	1.21458	-0.945123	-0.0999789	0.856478	NS
C1orf216	-0.168792	-0.574814	-0.434677	-0.235487	0.0231228	0.839216	0.201659	NS
C1orf226	0.709128	-0.112738	-0.143785	0.113885	0.291786	-1.45813	0.690237	NS
C1orf35	0.200573	-0.0836705	0.244999	-0.414784	-0.037837	0.018745	0.248318	NS
C1orf43	-0.541726	-1.47313	-0.637559	-0.383215	0.110467	0.684121	0.672925	NS
C1orf53	0.0334062	0.349517	-0.195712	0.414186	-0.0342984	-0.360355	0.248458	NS
C1orf54	0.456754	-0.076836	0.223527	-0.376705	0.375952	-1.57963	0.0840658	NS
C1orf56	-0.359002	0.191155	-0.0444128	0.360983	0.52607	0.509335	0.768412	NS
C1orf61	-0.0831484	0.23846	-0.163936	-0.141859	-0.462861	0.550306	0.812179	NS
C1orf74	0.881368	0.585564	0.227112	-0.553066	-0.552557	0.578632	0.291485	NS
C2	0.0296349	-0.227136	1.2287	0.263804	0.255877	-0.303334	0.155052	NS
C20orf202	-0.557644	-0.811262	0.755266	0.323323	-2.44576	-5.93937	0.887073	NS
C20orf27	-1.15053	-0.650494	-0.700659	0.578399	1.19583	0.726137	0.762647	NS
C20orf96	3.19653	0.440381	0.466037	-0.18501	-0.538068	-0.101907	0.843125	NS
C21orf58	0.0275318	0.222334	-0.752384	0.697772	0.782607	0.735222	0.975954	NS
C21orf62	-0.231523	-0.341288	-0.148546	-0.0763894	0.652794	0.14592	0.672257	NS
C21orf91	0.209841	0.134369	-0.254902	-1.3934	0.0663113	-2.4714	0.344473	NS
C22orf15	0.151051	0.309706	0.507045	0.0247582	-0.37062	0.390239	0.869842	NS
C22orf23	0.55343	0.11573	0.237296	-0.941821	-0.123848	-0.0622473	0.119655	NS
C22orf42	1.2022	2.53649	0.704096	-0.283938	-1.79968	0.162266	0.462498	NS
C2CD2	0.0727997	-1.21286	1.01178	0.881352	0.441875	0.669036	0.107729	NS
C2CD4A	-0.225122	0.33337	-0.0443389	0.0902934	-1.40348	0.86	0.230367	ISG
C2CD4B	-0.772603	0.0326836	-0.464099	0.663541	0.744871	0.678177	0.430523	NS
C2CD4C	0.247365	0.608872	0.577822	-0.85356	-0.277627	-0.559635	0.056118	NS
C2CD4D	-0.984849	-0.382286	-0.304084	0.737728	0.790268	0.396486	0.978328	NS
C2CD5	-0.114193	-0.234852	0.21076	-0.024514	-0.601528	-0.840222	0.866203	NS
C2orf15	0.897236	1.10568	0.464522	-0.498672	0.00743548	0.352169	0.396072	NS
C2orf16	0.662259	-0.120842	0.48392	-0.878853	-0.839013	0.27408	0.606419	NS
C2orf42	-0.246641	0.229725	-0.460307	0.371418	-0.529115	-1.06632	0.258407	NS
C2orf49	0.483419	-0.112692	0.0798677	0.0226716	0.462751	0.293944	0.632163	NS
C2orf68	-1.03094	-0.565827	-0.0704097	0.19918	0.334289	0.47533	0.941031	NS
C2orf69	-0.43167	-0.184941	-0.213833	0.287747	0.527472	0.64819	0.297923	NS
C2orf72	-1.90422	-0.804903	-0.9457	-0.332299	0.310897	0.593748	0.402573	NS
C2orf74	0.241464	0.0248971	1.08118	-0.833493	-0.306502	-0.330266	0.785756	NS
C2orf76	0.374882	0.879341	-0.178449	-0.281012	-1.58966	-2.33886	0.959389	NS
C2orf88	-1.17482	-0.303453	-1.19312	-0.155184	0.106904	1.02427	0.535097	NS
C3	0.462619	-0.353571	0.433067	0.679526	-1.11031	1.1621	0.69405	NS
C3AR1	0.126155	0.376721	1.73259	0.0668087	-0.0152914	-0.594561	0.83764	NS
C3orf14	-0.161766	-0.128982	-0.394259	-1.90441	0.0239188	0.39019	0.781423	NS
C3orf18	0.0813635	0.442057	0.587338	0.767116	-0.504953	0.639329	0.976445	NS
C3orf20	-0.387881	-0.135059	-0.238075	-0.563918	-0.848401	0.140932	0.884822	NS
C3orf33	-0.466045	0.14491	-0.0543249	0.865844	0.716452	1.11528	0.412472	NS
C3orf52	-0.191225	-0.437444	-0.896117	0.444563	-0.270244	0.958019	0.268795	NS
C3orf70	1.29184	0.17675	0.287522	0.00422406	0.318646	0.763031	0.410052	NS
C3orf80	-0.342423	-0.32484	0.183827	-0.564346	0.355097	0.505702	0.702197	NS
C4BPB	-0.0300683	1.01744	0.651955	-0.496534	-0.418431	0.198068	0.536879	NS
C4orf19	-0.445151	0.356216	-0.145109	0.337395	1.39232	0.89591	0.499025	NS
C4orf3	-0.714095	-0.246244	-0.449734	0.808858	1.1834	-1.04307	0.389044	NS
C4orf33	0.560633	0.425513	0.126493	-0.162921	-0.34028	-1.30741	0.911204	NS
C4orf36	-0.254613	0.0401934	1.32389	-0.111697	-0.400084	-0.373256	0.357199	NS
C4orf46	-0.225322	-0.355374	-0.35845	0.167753	-0.627469	-3.30341	0.266989	NS
C4orf47	1.13099	1.12924	0.017153	-0.998549	0.00713086	-0.448351	0.801182	NS
C4orf48	0.458585	0.338727	0.806759	-0.459874	0.208639	0.719237	0.572055	NS
C5AR1	0.989545	0.424883	0.333915	-0.765433	-0.279442	0.628049	0.134884	NS
C5AR2	0.162644	-0.158096	0.118116	-0.280243	0.189273	0.927844	0.951602	NS
C5orf15	-0.230975	0.200457	0.122365	0.93334	-1.08591	1.03601	0.770907	NS
C5orf22	0.749731	0.653191	-0.0608874	0.649513	-0.63647	-0.81628	0.752307	NS
C5orf24	-0.0641762	0.0274756	-0.257051	0.199469	-0.503141	0.971064	0.526749	NS
C5orf34	-0.895344	-1.44418	0.0764141	-0.0804075	0.202565	-0.702671	0.464686	NS
C5orf49	0.0936868	-0.352844	-0.0761869	-0.354453	-0.497039	-0.06716	0.788973	NS
C5orf63	-0.247333	-0.0489357	0.13515	0.11405	0.0588015	-0.0142333	0.410599	NS
C6orf120	-0.274271	0.307703	0.375855	0.381416	0.251244	-0.0615001	0.211742	NS
C6orf132	0.38089	0.472299	0.182991	-0.219817	-0.0887716	-0.736012	0.353306	NS
C6orf136	-0.339164	-0.107406	-0.354619	0.0961511	-0.721447	0.370711	0.131813	NS
C6orf141	0.0982759	0.553497	0.566226	0.364112	-0.18751	-0.846345	0.749897	NS
C6orf163	0.3897	-0.0312357	-0.0829547	0.590243	0.181409	-1.59129	0.243557	NS
C6orf201	-0.686561	0.201614	0.0293091	0.217429	0.552495	0.529877	0.43334	NS
C6orf223	0.63531	0.953359	0.95591	0.704792	0.227243	0.566689	0.320476	NS
C6orf226	1.11891	0.463682	-0.0404787	-0.0753156	0.311201	-0.202309	0.358647	NS
C6orf52	-0.30821	-0.0184499	0.759342	-0.663803	-0.816907	0.227659	0.432271	NS
C6orf58	0.319158	-0.353798	0.982346	-0.0826475	0.0410561	-0.950795	0.532243	NS
C6orf62	-0.651632	0.655873	0.388426	-0.0214553	-0.227324	-0.573749	0.708015	NS
C7orf25	-2.86453	-0.438171	-1.37286	1.63839	0.0319738	-1.24337	0.452095	NS
C7orf50	0.401186	0.273547	0.010167	-0.112974	-0.033615	0.0714741	0.352708	NS
C7orf61	0.331304	0.128722	-0.647179	0.986839	0.955628	-0.492631	0.460763	NS
C8G	-0.0552503	-0.223288	0.169554	-1.21288	-0.112064	0.543352	0.59339	NS
C8orf33	-0.286532	0.16207	-0.738249	0.427727	0.389356	0.759688	0.592908	NS
C8orf58	-0.0637358	-0.0814161	-0.135172	0.411615	0.707472	1.86981	0.0501338	NS
C8orf76	0.535458	0.346065	0.635082	0.149277	-0.0196746	-1.48145	0.306233	NS
C8orf82	-0.238535	-0.411551	-1.14446	-0.214483	-0.470298	-0.273952	0.640214	NS
C8orf88	1.97286	0.674274	0.227455	-0.202121	1.8944	0.347991	0.460264	NS
C9orf116	1.12961	-0.349171	0.612616	0.711435	0.798346	1.13517	0.678119	NS
C9orf131	-0.285533	-0.0901963	0.372655	0.685015	0.0557894	0.353042	0.623532	NS
C9orf135	0.334936	1.02618	0.296535	0.169999	0.338788	0.132341	0.60203	NS
C9orf152	-0.919908	0.140548	0.220957	-0.410651	-0.891733	0.838949	0.817408	NS
C9orf153	0.27191	1.03436	0.736983	-1.37224	-0.78492	0.399254	0.0119909	NS
C9orf24	1.34765	-0.361337	1.22522	-0.383442	0.147918	-0.0608684	0.911936	NS
C9orf40	-0.0213931	-0.308009	-0.463462	0.326253	0.539471	-0.482213	0.855592	NS
C9orf43	0.775595	0.0142031	0.662675	0.0491321	0.708219	-1.46588	0.301478	NS
C9orf50	0.747069	-0.142963	0.555376	-0.41452	-0.10227	-0.459151	0.678056	NS
C9orf64	0.174995	0.792282	0.343041	-0.132373	-0.702464	0.774406	0.328825	NS
C9orf72	0.0932391	-0.21795	-0.0072953	-0.0416328	0.280855	0.526641	0.933108	NS
C9orf78	0.696795	0.685035	1.54571	0.231551	0.0474056	0.814383	0.150131	NS
C9orf85	-1.692	-0.662554	-0.393446	-0.84821	0.780565	0.208312	0.379065	NS
CA11	0.293028	0.294175	-0.146378	0.221065	0.731929	-0.0465868	0.986422	NS
CA12	0.331315	0.854596	0.0548958	-0.499105	-1.01912	-1.54872	0.0436233	NS
CA13	-0.376649	-1.17066	-0.308618	0.27456	1.48598	-0.927648	0.645156	NS
CA14	-0.180473	-0.154306	0.146907	0.36748	-1.13274	0.963755	0.647962	NS
CA2	-0.298575	0.26023	0.0229061	0.470897	-1.92578	1.28132	0.281095	NS
CA4	1.15882	1.42368	0.418206	-0.0703881	-0.430406	0.624264	0.181082	NS
CA5A	-0.413806	-0.428773	0.738993	-0.0997883	-0.269976	-0.181479	0.426934	NS
CA5B	0.058889	0.150106	0.150539	-0.103463	-0.247582	1.19425	0.0122115	NS
CA8	0.471033	-0.619198	-0.103655	-1.3546	-0.673337	0.710182	0.973375	NS
CAB39	-0.153142	-0.381219	0.225738	0.87264	0.893885	0.582318	0.784848	NS
CAB39L	0.182177	-0.259817	-0.00257653	-1.33944	-1.37595	0.853683	0.0715117	NS
CABIN1	-1.04012	-0.5025	-0.205021	0.387143	-0.624083	0.390016	0.708904	NS
CABLES1	-0.456414	-0.574959	-0.330439	-0.434164	0.0695197	0.280857	0.447959	NS
CABP7	0.12716	-0.334671	0.804692	-0.0713455	0.534882	0.462086	0.668668	NS
CACHD1	0.261771	0.537088	-0.0545355	0.0814481	0.385487	0.527239	0.309723	NS
CACNA1D	-0.353892	0.455511	-0.229465	1.05154	0.354184	-0.107981	0.461755	NS
CACNA1G	-0.615762	-0.277573	-0.0938581	1.8217	1.1023	0.826119	0.267706	NS
CACNA1H	-0.408175	-1.9471	-0.0169129	0.327014	0.471862	-1.33061	0.339902	NS
CACNA2D1	-0.183261	0.225681	-0.0703114	0.419714	-0.381171	0.20774	0.0965688	NS
CACNA2D2	0.088919	0.275702	0.166807	0.596863	0.649761	0.95615	0.827505	NS
CACNB1	-0.604612	-0.918322	-0.472494	2.14722	4.05751	-0.821404	0.140978	NS
CACNB2	-0.38313	-0.1081	0.22935	0.765494	0.294082	-2.75154	0.860073	NS
CACNB3	-1.27306	-0.349198	-0.642199	0.45124	0.622347	-1.00442	0.0446	NS
CACNB4	-0.820056	-0.634504	-0.741618	0.574035	0.186952	1.12886	0.852813	NS
CACNG1	-1.43826	-0.298051	-0.466713	0.993722	0.389175	-0.571778	0.448847	NS
CACNG4	0.372822	-0.14925	0.125384	0.37247	0.95363	0.235427	0.576276	NS
CACNG8	-1.05854	-0.692438	-1.77123	0.052183	0.00828156	-0.0951142	0.443429	NS
CACUL1	-0.316019	-0.290503	-0.234201	0.0787206	0.940898	0.625274	0.197036	NS
CAD	-0.758456	-0.372855	-1.64249	-5.96042	-4.96068	-1.02563	0.906176	NS
CADM1	-1.03747	-0.582751	-0.155992	-0.181324	-0.732211	0.210612	0.196385	NS
CALB1	-1.05989	-0.23989	-0.213906	-0.876318	-0.0721853	0.338294	0.61565	NS
CALB2	0.0718712	-0.134464	0.101706	-0.439759	0.311979	0.0863213	0.923742	NS
CALCB	-0.151169	0.506047	0.24774	-1.01659	0.370323	-0.0295481	0.17481	NS
CALCOCO1	0.0459564	0.522253	-0.0378637	-0.369847	-0.32236	-0.16281	0.254697	NS
CALCOCO2	0.310022	-0.148927	0.675902	0.722145	0.505056	0.907252	0.296643	NS
CALCRL	-0.384328	-0.00449894	-0.505398	-0.059352	-0.323701	-0.610978	0.970186	NS
CALD1	-0.257737	-1.2156	0.43188	-0.354127	-0.964328	-0.301103	0.935666	NS
CALHM3	0.262644	-0.761416	-0.0328009	0.808682	-0.860085	-0.134003	0.79752	NS
CALHM5	0.531415	0.776338	-0.113956	0.626261	0.50826	-0.161908	0.253589	NS
CALM1	-0.413919	-0.041835	-0.395176	-1.61319	-0.13072	0.347162	0.349476	NS
CALM2	-0.458131	-0.839908	-0.207358	0.432109	-0.293189	0.735655	0.736399	NS
CALM3	-0.067962	0.681696	0.216997	-0.0377878	-0.802241	0.176485	0.662072	NS
CALML4	-0.884729	-0.926463	0.167626	0.479473	0.193415	-0.700077	0.262457	NS
CALML6	0.634489	0.0875574	0.296021	-0.818805	-0.680733	0.244687	0.66705	NS
CALR	-0.255557	-0.622815	-0.739715	-1.12179	0.27059	-0.628563	0.4811	NS
CALU	0.263369	0.489799	0.507738	-1.37063	-0.0991672	0.898804	0.794622	NS
CALY	-1.9205	-0.248731	-0.406355	-0.149452	0.866561	0.585754	0.957027	NS
CAMK1	-0.376208	-0.38392	0.48327	0.512653	-1.41552	-0.549279	0.754955	NS
CAMK1D	0.142478	0.194376	0.065898	-0.308406	-0.174335	-0.64128	0.518047	NS
CAMK2B	0.650688	0.153872	0.125187	-0.0783032	-0.349656	-0.76363	0.316842	NS
CAMK2D	0.0728989	0.176702	0.385996	0.969173	-1.73323	-0.266834	0.976289	NS
CAMK2G	0.0075916	0.0209364	0.288407	0.350547	-0.542067	0.852704	0.0243601	NS
CAMK2N2	0.218514	-0.459919	-0.425667	0.492742	1.2123	-0.417677	0.982787	NS
CAMKK1	0.19613	1.36165	-0.46511	-0.714256	-0.477235	0.349762	0.399867	NS
CAMKK2	-0.171995	-0.182321	0.0894657	-0.634619	-1.60685	0.293931	0.420939	NS
CAMKMT	-0.811846	0.0361395	-0.0256109	0.751946	0.225087	-0.435535	0.939247	NS
CAMKV	-0.0563582	0.123116	-0.159243	0.706326	-0.295937	-0.394885	0.927351	NS
CAMLG	-0.48671	-0.101259	0.25503	0.584826	0.552893	0.072988	0.701415	NS
CAMSAP1	1.39017	0.129456	0.270305	-0.561271	-1.70534	0.110927	0.282069	NS
CAMSAP2	0.158089	0.341578	-0.249967	0.0687624	-0.450918	0.495728	0.85856	NS
CAMSAP3	0.202452	0.000317666	0.179564	-0.368486	0.291019	-0.0379273	0.00778808	NS
CAMTA1	0.112182	0.441566	0.477184	0.573739	-0.321054	0.00986176	0.286489	NS
CAMTA2	0.0985999	0.394733	0.358746	-0.624638	-0.309982	1.3426	0.767534	NS
CAND1	-0.387401	-0.640343	-0.266249	1.58593	1.21403	0.537692	0.678261	NS
CAND2	0.385187	0.0134819	0.330729	0.0254583	-0.242592	-1.60891	0.0229007	NS
CANT1	0.63904	0.17813	0.456236	0.323412	0.3761	0.258806	0.107052	NS
CANX	-0.272243	-0.216336	-0.0622901	2.93643	-0.0783857	0.935281	0.85836	NS
CAP1	1.14261	0.0322344	0.465021	0.12826	0.938522	0.490862	0.178347	NS
CAP2	0.350161	0.830728	0.638768	0.960633	-1.83926	0.830463	0.75264	NS
CAPG	-0.379627	-0.15113	1.53382	0.127592	0.636659	0.675278	0.102848	NS
CAPN1	-0.0483778	0.320034	0.109258	0.419016	0.116036	0.826958	0.887176	NS
CAPN10	0.240863	-0.285021	0.21188	-0.508971	0.321952	0.298808	0.315877	NS
CAPN11	0.167271	0.391785	-0.089756	-1.07393	0.522625	-0.662149	0.781702	NS
CAPN12	0.267784	0.283	0.263522	-0.508616	0.231375	0.061381	0.717345	NS
CAPN13	1.17807	1.10131	0.575435	-7.76615	-2.04344	-2.12061	0.361338	NS
CAPN14	0.395996	0.732953	0.209875	-0.415357	-0.0447551	0.554346	0.606111	NS
CAPN15	0.621609	0.561708	0.0631251	-0.768992	-0.459494	-1.28855	0.726339	NS
CAPN2	-0.058513	0.561476	0.107377	0.363083	0.086826	0.73712	0.0214693	NS
CAPN3	0.417025	-0.237494	-0.376659	0.166559	0.623331	1.12226	0.691013	NS
CAPN5	0.391848	0.0685196	0.651768	-0.232982	-0.0240455	-0.813907	0.847835	NS
CAPN7	0.413574	-0.0912232	0.567521	-0.142488	-0.0548127	-0.383204	0.23533	NS
CAPN8	0.32817	0.460734	-0.370637	-0.395584	-0.822707	0.170872	0.696772	NS
CAPNS2	-0.141933	0.74821	0.265734	0.676389	0.619169	1.08808	0.691204	NS
CAPRIN1	-1.02283	-0.109541	-0.148402	0.0529051	-0.840977	-0.316388	0.464026	NS
CAPRIN2	0.365464	0.125076	0.10631	0.756719	0.427575	0.31828	0.489819	NS
CAPS	0.129784	-0.155965	0.613054	-0.149023	-1.46069	-0.411493	0.818126	NS
CAPZA1	0.101687	0.502843	0.852162	0.47835	0.488831	0.870239	0.925469	NS
CAPZA2	1.68321	0.0461711	1.93217	-0.447457	-0.619504	0.905831	0.892533	NS
CAPZB	-1.24306	-0.507569	-0.0574891	1.0226	0.240794	0.403299	0.538263	NS
CARD10	1.32324	-0.0436087	0.575817	-0.120531	0.564737	-0.262453	0.180438	NS
CARD11	1.59819	0.419061	0.0225384	0.197894	0.0347123	1.34911	0.0359525	NS
CARD14	0.58087	0.107007	0.346774	-0.743253	-0.0812237	-1.86651	0.280966	NS
CARD16	0.521309	0.328055	0.130182	-0.705294	0.718451	-0.246621	0.042741	ISG
CARD6	-0.101139	-0.144648	-0.264055	0.982301	0.522222	0.499182	0.281873	NS
CARD8	1.76265	2.38636	0.778771	-0.665734	-0.425851	-0.371582	0.599244	NS
CARF	-0.408005	-0.594101	-0.0762729	0.946238	0.325024	-0.553655	0.728513	NS
CARHSP1	-0.00320589	-0.438959	-0.316288	0.144411	0.0320955	-0.836074	0.0892113	NS
CARM1	0.00337087	0.270238	0.485962	-1.94142	-0.201334	0.471323	0.899379	NS
CARMIL1	1.63828	1.23138	1.19014	-0.156955	0.349975	0.177458	0.0306196	NS
CARMIL2	-1.17738	-0.102712	-0.638662	-1.68088	0.456477	-4.17693	0.764461	NS
CARMIL3	0.195777	1.3226	0.273139	-1.5782	-0.220645	-0.467493	0.140429	NS
CARNMT1	0.570001	0.788514	0.493858	-0.0359918	-0.0528705	0.287134	0.957259	NS
CARNS1	-2.40022	-1.7636	-0.90941	0.878277	1.32883	1.07548	0.144422	NS
CARS1	-3.49985	-1.50411	-1.45998	0.712465	0.289028	0.713146	0.743359	NS
CARS2	0.165739	0.303102	0.160838	0.247744	0.0461465	-0.519023	0.142207	NS
CASC1	0.654406	0.983321	0.720124	0.0755024	0.516592	-0.329417	0.738034	NS
CASC3	-0.743921	-0.203867	-0.785938	0.388799	1.90949	0.812912	0.503076	NS
CASD1	0.43257	0.938341	0.401822	-1.16917	-0.89222	0.156047	0.778839	NS
CASK	-0.19889	-0.0706818	-0.0120228	-0.030803	-1.35288	0.198652	0.967029	NS
CASKIN2	0.136951	-0.225671	-0.259337	-0.124216	0.434798	-1.5943	0.819298	NS
CASP10	0.591597	0.458856	0.491169	-0.118443	0.00841767	0.598059	0.919596	NS
CASP2	0.709504	0.286026	0.392701	0.173617	-0.110234	0.0156326	0.922878	NS
CASP3	-0.393632	-0.0628624	-0.257099	0.0379275	-1.47175	-0.0649711	0.319391	NS
CASP6	-0.140689	0.601668	0.415162	0.564336	-1.42632	-0.245932	0.0156594	NS
CASP7	-0.349176	-0.189462	-0.958946	0.555009	-0.850889	-0.189279	0.226351	ISG
CASP8	0.0807841	0.0268968	-0.0697035	0.0547631	-0.337528	-1.20329	0.445303	NS
CASP9	0.839544	0.416789	-0.0730045	-1.00109	-0.316089	-1.49952	0.291242	NS
CASQ1	0.197096	-0.195571	0.0766907	-0.213977	-0.0443282	-1.17704	0.816688	NS
CAST	-0.0329671	0.117747	0.51554	-1.39456	0.463838	-0.923003	0.313061	NS
CASTOR1	1.40979	1.77589	0.308077	-0.767691	0.710602	-0.193325	0.11822	NS
CASTOR2	2.07908	2.83861	1.33971	0.0390601	-0.344148	0.138395	0.144073	NS
CASZ1	0.19807	0.163213	0.532626	-0.753859	0.584745	0.517112	0.0305995	NS
CAT	0.239154	0.51395	0.880412	0.418733	-2.37379	0.132129	0.595041	NS
CATIP	-2.35088	-0.680984	-1.48624	2.49492	0.606454	0.720484	0.673395	NS
CATSPER1	-0.573029	-1.29832	-1.4396	-0.115938	0.554007	-0.358849	0.915005	NS
CATSPER2	-0.00584608	0.777332	-0.00236159	-0.174762	-0.284107	-0.105724	0.494494	NS
CATSPER3	-0.195827	0.764952	0.512822	-0.0239685	-0.220089	0.0326769	0.346223	NS
CATSPERB	0.0276279	0.750512	0.14758	0.466994	-0.745859	-8.09792	0.598641	NS
CATSPERE	0.890774	0.664869	0.135267	-0.09743	-0.732414	-0.582909	0.445526	NS
CATSPERG	-0.390081	0.0369955	-0.185175	0.256371	-0.27029	0.111862	0.871135	NS
CAV1	0.233885	0.048323	0.925978	0.566936	0.324301	0.538684	0.775861	NS
CAV2	0.162817	0.688194	-0.0947327	0.230415	0.0609142	-1.12405	0.800972	NS
CAVIN1	-0.241257	0.225756	-0.158792	-0.726515	0.0599702	0.575635	0.491409	NS
CAVIN2	0.0569745	0.298385	0.756459	1.19105	0.592148	-0.513376	0.0324469	NS
CAVIN3	0.161481	-0.919408	-0.828116	0.113448	-0.0908963	-0.1674	0.937715	NS
CAVIN4	-0.0651195	-0.00248227	0.497917	0.572082	-0.485184	0.762819	0.541851	NS
CBARP	-1.12767	-0.0183595	-0.143084	0.259797	-3.70226	0.460499	0.143278	NS
CBFA2T2	0.295258	0.739555	0.611791	0.0371844	-0.770119	0.513481	0.773089	NS
CBFB	1.24673	0.7074	1.05986	-1.57204	0.166745	0.0520213	0.127629	NS
CBL	-0.182086	0.355206	0.700636	0.151832	-0.48549	0.321113	0.397825	NS
CBLB	0.5883	0.0413675	0.0328033	0.398662	0.78349	-1.27827	0.56729	NS
CBLC	-0.249142	0.171521	0.0621257	-0.510016	0.447492	1.01852	0.145487	NS
CBLL1	0.453891	0.956291	0.600485	0.260858	-0.83662	-2.01607	0.00332435	NS
CBLN3	-4.92436	-1.77597	-0.231084	-0.552518	-0.743879	0.69113	0.420079	NS
CBR1	0.0405624	-0.479835	0.190055	0.419454	1.49977	0.996128	0.183903	NS
CBR3	0.0384495	0.458729	0.328284	0.163742	0.317829	0.668167	0.383347	NS
CBR4	-0.0240078	0.0129094	0.0380369	0.301057	-0.0968484	0.493211	0.461617	NS
CBWD1	0.0895356	-0.150322	-0.251763	-0.569637	0.793818	0.265412	0.522018	NS
CBWD2	-0.354971	-0.199617	-0.332219	0.877465	-0.27056	0.218776	0.214082	NS
CBWD6	-0.0822312	-1.19097	-1.01136	0.126776	1.08377	0.424404	0.991804	NS
CBX1	-0.235358	-0.0581324	0.0991039	-2.09013	-1.44863	-1.94349	0.322997	NS
CBX2	-0.0969697	0.344305	1.19662	0.583279	-0.39274	-0.884579	0.594866	NS
CBX3	-0.910157	-0.301282	-0.151412	0.138413	-0.696474	0.958923	0.0775241	NS
CBX4	-0.0695736	0.454945	0.412593	0.856702	0.824745	-0.389696	0.487544	NS
CBX5	-0.755709	-1.21625	-0.427234	0.527461	-0.537433	0.743813	0.773187	NS
CBX6	0.68072	0.657945	0.310981	-1.32781	-2.06008	-0.504154	0.514803	NS
CBX7	0.77238	0.572547	0.75428	-0.529675	-0.477371	0.835374	0.223494	NS
CBX8	-0.355013	0.102389	-0.479599	1.05894	1.06845	-0.52186	0.41222	NS
CBY1	0.0750382	-0.0490869	0.101326	-0.537481	0.295017	-1.77474	0.597005	NS
CC2D1A	-0.0677216	0.362585	-0.24725	-0.386788	0.343294	0.0242868	0.0899211	NS
CC2D2A	-0.502847	-1.18826	0.12101	0.601383	0.453516	0.358893	0.841675	NS
CCAR1	-0.408479	-0.333478	0.0517432	-0.142379	0.420717	-1.49484	0.876478	NS
CCAR2	0.724638	0.0663018	0.0210454	-0.191747	-0.175718	-0.83664	0.833316	NS
CCBE1	-0.0758047	0.562742	-0.00663575	-0.653262	0.705567	-0.26426	0.372112	NS
CCDC102A	-0.304729	0.321783	0.143591	-0.680143	-0.582925	-0.750008	0.432238	NS
CCDC107	0.0242086	0.126977	-0.493322	-0.0734341	-0.391643	0.249019	0.12009	NS
CCDC110	2.82667	1.19858	0.900455	0.291914	-0.0273773	-0.0931329	0.766952	NS
CCDC112	-0.250843	-1.49373	-0.166063	0.0516279	0.144806	0.835705	0.713737	NS
CCDC113	-0.0626599	0.174883	0.412363	-0.112152	-0.541319	0.514679	0.417739	NS
CCDC114	0.00803414	0.138329	0.822395	0.148027	0.153932	0.659861	0.574657	NS
CCDC116	-0.220293	0.980044	0.110683	-2.14974	0.296613	0.624634	0.1363	NS
CCDC117	-0.709165	0.248257	-0.78193	0.72487	-0.263815	0.591528	0.722523	NS
CCDC12	-0.294526	-0.440581	-0.229708	0.872786	1.26514	-0.485811	0.126772	NS
CCDC120	0.194281	0.339257	0.109699	-0.284204	0.048716	-0.315658	0.285653	NS
CCDC121	0.664747	0.276778	0.127651	-0.270879	0.457577	0.201193	0.162444	NS
CCDC122	-0.22212	0.575002	-0.226841	0.120253	-1.40743	0.901454	0.548539	NS
CCDC124	-0.355731	0.83282	0.789555	0.527472	0.201346	0.908831	0.338113	NS
CCDC125	0.273103	0.878288	-0.332529	-0.150246	0.363514	0.603958	0.768729	NS
CCDC127	-0.214678	-0.173043	-0.49065	0.237685	-2.72943	0.599803	0.207188	NS
CCDC13	0.621308	0.576648	-0.0201268	-0.906036	-1.05446	-0.343379	0.76166	NS
CCDC130	-0.997288	0.0765131	-0.670188	1.71847	1.76427	0.80308	0.331073	NS
CCDC134	-0.974195	-0.438375	-0.526744	-0.254026	-1.42669	0.960391	0.787382	NS
CCDC136	1.97429	-0.367762	0.304251	-0.0953267	-1.2428	-1.90915	0.0599892	NS
CCDC138	-0.383829	-0.502401	-0.263089	0.970235	0.292401	0.739012	0.459348	NS
CCDC142	-2.83201	-0.935184	-0.135306	0.921105	-0.565005	-1.65087	0.0918495	NS
CCDC148	-0.160312	0.133192	-0.458737	-2.53948	-0.291538	0.576415	0.835239	NS
CCDC149	1.04666	0.259008	0.59943	-0.332835	0.581075	0.552777	0.876282	NS
CCDC15	-1.15181	-0.422029	0.229256	-0.0920427	-0.307783	-2.60675	0.737106	NS
CCDC153	0.620113	0.449682	0.313362	0.110967	-0.945254	-0.167885	0.75237	NS
CCDC154	0.977474	0.820054	-0.140954	0.0754261	0.677053	-0.416236	0.561289	NS
CCDC157	0.574555	0.0562943	0.0588132	-0.644962	-0.521602	0.0493877	0.358073	NS
CCDC158	-0.889546	-0.71871	-0.46432	-0.945677	-0.504599	-0.123769	0.247272	NS
CCDC159	1.01455	2.05925	0.400263	-0.256752	0.139165	0.959506	0.689918	NS
CCDC167	0.572448	0.342742	-0.830878	0.241813	0.712628	-0.698996	0.930979	NS
CCDC17	0.0666596	-0.0906961	-1.4234	1.37647	0.969652	0.263715	0.943863	NS
CCDC170	0.28134	-0.390688	-0.143252	-0.414335	-0.767981	0.137875	0.963879	ISG
CCDC171	0.422204	-0.249672	-0.0871118	-0.694854	-1.3634	0.00133167	0.531535	NS
CCDC173	-0.594453	-0.122252	0.0262441	0.300163	0.339412	0.115622	0.213705	NS
CCDC174	0.41466	0.12179	0.242354	-0.159668	-0.0688755	-0.151706	0.967988	NS
CCDC180	0.555559	-0.290567	0.535243	-1.14396	-0.24233	-1.16411	0.190622	NS
CCDC181	-0.22833	0.360206	-1.01206	0.682553	0.623551	1.06323	0.586569	NS
CCDC183	-0.1693	-0.397006	-0.216735	0.351754	0.0804985	0.653251	0.4166	NS
CCDC186	0.541151	0.792848	0.234187	-0.0965914	0.0593901	-1.01704	0.0164167	NS
CCDC188	-0.215954	0.396573	-1.14784	0.616665	-1.49917	0.926745	0.652297	NS
CCDC189	1.15106	0.498029	1.12919	-0.482555	-1.0735	0.250751	0.324857	NS
CCDC191	-0.012123	-0.169391	0.528277	0.202171	0.228137	-0.788418	0.805472	NS
CCDC198	0.166256	1.8279	0.425808	-0.63653	0.443769	0.147324	0.0112318	NS
CCDC22	0.545637	-0.44971	-0.273338	-0.990085	-0.055088	0.468969	0.844554	NS
CCDC24	0.0582489	0.156384	-0.37045	0.79998	0.886298	0.958937	0.865312	NS
CCDC25	0.165474	-0.0808435	-0.0499176	0.244564	0.0733145	-0.206232	0.941756	NS
CCDC30	0.87645	0.519579	0.768748	-0.263299	-0.219464	0.263524	0.987576	NS
CCDC32	-0.112832	0.0410886	-0.263207	-0.440534	0.00374948	-0.0638727	0.338724	NS
CCDC34	-0.360591	-0.263679	-0.0326129	0.967249	0.481229	-0.504782	0.561608	NS
CCDC40	0.61904	1.28572	-0.0336622	0.745879	0.273634	-0.423647	0.502008	NS
CCDC43	-0.0337323	-0.145792	-0.284252	0.51536	0.416129	0.00626494	0.166935	NS
CCDC47	0.487573	0.491355	0.8585	1.32706	0.423868	-0.437012	0.14781	NS
CCDC50	-0.933314	-1.15149	-0.483979	0.800074	-0.207797	0.445767	0.684596	NS
CCDC51	0.37604	0.0799095	0.0525682	0.0755077	-0.270118	1.39251	0.0298369	NS
CCDC57	-0.638576	0.377732	-0.031072	0.903929	0.755067	0.489648	0.364613	NS
CCDC58	-0.347704	-0.313398	0.0428617	0.110718	-0.408974	-1.65007	0.41719	NS
CCDC59	0.0378331	1.88168	-0.0041777	0.363078	-0.109511	-0.44864	0.846651	NS
CCDC6	0.75668	0.247726	-0.202757	1.32333	0.588436	0.612084	0.602877	NS
CCDC61	-0.0584682	0.83149	0.52217	-0.174302	-2.9332	-0.840906	0.0387761	NS
CCDC62	0.00436817	0.111899	0.151626	1.03153	0.503202	1.34959	0.969096	NS
CCDC65	-0.50129	0.148695	0.972117	0.16281	0.563429	-0.784607	0.848107	NS
CCDC66	0.222735	-0.0345398	0.208458	-0.785131	-0.40594	-1.49341	0.354237	NS
CCDC68	0.723531	0.190316	-0.307003	-0.0518996	-2.08509	0.169958	0.789011	NS
CCDC69	1.67321	0.300095	0.267252	0.0793076	0.253803	-0.0334619	0.442117	NS
CCDC7	1.06128	0.279311	0.533076	-1.26659	0.717246	0.644088	0.274269	NS
CCDC71	0.380954	0.160168	0.276198	0.172776	0.556862	0.696376	0.653614	NS
CCDC71L	-0.9193	-0.128339	0.138034	-0.444427	0.179774	-0.366133	0.769188	NS
CCDC73	0.454444	0.182073	0.104644	-0.571075	-0.389207	-1.11089	0.399448	NS
CCDC74A	-0.0180351	-0.674272	-1.3975	-0.869439	0.0991454	-0.293082	0.481458	NS
CCDC74B	-0.0628418	-0.118669	-0.335657	-0.916419	-0.00476866	0.742648	0.70479	NS
CCDC77	0.771964	0.147949	0.0865896	-0.415376	0.52836	0.449412	0.834945	NS
CCDC78	0.521957	0.106727	0.438524	0.0849467	0.607718	-0.0214479	0.664407	NS
CCDC80	-1.30499	-0.544771	0.0611326	-0.417168	-0.337666	1.16947	0.523124	NS
CCDC81	0.114548	0.232411	0.0411209	-0.639048	-0.45199	0.614288	0.12313	NS
CCDC82	-0.0807754	0.634971	-0.0523719	0.446448	-0.11148	0.69157	0.896717	NS
CCDC84	0.320626	0.623698	0.0725979	0.158776	1.33813	-0.0556489	0.36371	NS
CCDC85C	0.613842	1.36395	0.363014	0.124049	0.979933	-0.174357	0.805796	NS
CCDC87	-0.865389	0.0606161	0.173248	1.2899	0.471293	-0.479513	0.30983	NS
CCDC88A	0.59486	1.64244	0.437086	-0.420615	-1.05988	0.503925	0.383372	NS
CCDC88B	0.10335	0.0173708	-0.41188	1.00811	-0.681874	0.13143	0.353602	NS
CCDC88C	0.41467	-0.147621	-0.644858	-0.037048	0.282021	-0.0957052	0.800438	NS
CCDC9	0.259104	-0.254881	-0.0694836	-1.07444	0.229448	-0.22035	0.229272	NS
CCDC90B	0.379498	0.51999	0.233903	-0.469635	-2.25602	0.0693821	0.938487	NS
CCDC91	0.914005	0.538047	-0.102242	-0.164604	-0.580943	0.114959	0.118351	NS
CCDC92	0.0533328	-0.15634	0.640366	0.0855687	-0.150579	0.398052	0.0387223	NS
CCDC93	0.0372262	-0.106685	-0.00705423	-0.0460834	-0.0379552	0.571147	0.785294	NS
CCDC96	0.153391	0.0727557	0.941352	0.501485	0.316339	0.456927	0.454901	NS
CCDC97	0.198788	-0.476942	-0.46938	0.467851	-0.0808768	-0.304305	0.338661	NS
CCDC9B	1.04945	0.491785	0.0494683	0.395447	0.719471	-0.624758	0.0156727	NS
CCER2	0.589605	-0.334131	-0.304362	0.344457	-0.0233103	0.6901	0.714842	NS
CCL16	0.775399	1.42786	0.509945	0.728221	-0.387375	-0.0412256	0.433667	NS
CCL17	0.0278952	0.523775	0.00163961	1.02319	-0.273584	0.566373	0.508524	NS
CCL2	0.766466	0.55308	0.155752	-0.0252827	0.124027	0.595784	0.660978	NS
CCL20	0.140846	0.533165	-0.157119	-0.422851	0.220791	0.384695	0.008877	NS
CCL22	0.526373	1.297	0.174946	-0.799558	-0.535133	-1.66297	0.698366	NS
CCL26	0.234338	-0.446658	0.282202	-0.125567	-0.834028	0.837239	0.0518723	NS
CCL28	0.167245	-0.0990226	-0.467017	-0.922642	0.395457	0.104226	0.468428	NS
CCL5	-0.182036	-0.0565994	0.196919	-0.335846	1.0201	-0.120436	0.483733	NS
CCM2	-0.0221944	0.163679	0.547597	0.376797	0.500108	0.184704	0.693657	NS
CCN1	-0.166519	-0.184273	-0.344944	0.105839	0.659519	0.0874246	0.266641	NS
CCN2	-0.146355	-0.136708	-0.0182904	0.442846	-2.20264	-0.156039	0.144501	NS
CCN3	-0.391837	-1.28411	-0.130258	2.18557	1.10133	-0.0276005	0.056552	NS
CCN5	1.03148	0.171942	0.762897	0.123937	0.635141	0.812397	0.914761	NS
CCN6	0.87854	0.304933	-0.130185	-1.06701	0.732411	1.10088	0.923652	NS
CCNB1IP1	0.0585607	0.256482	0.0930332	-0.0210165	-0.25717	0.0123228	0.310392	NS
CCNB2	0.378939	0.755834	-0.201896	-0.353546	0.262695	0.229546	0.00889072	NS
CCNB3	-0.221021	-0.00419976	-0.163551	0.725074	-0.727723	0.823217	0.203119	NS
CCNC	-1.45765	-1.35572	-0.845285	0.0202485	-0.565333	0.601578	0.332582	NS
CCND2	0.473391	0.145659	0.33266	0.256201	-0.0598658	-0.590278	0.611374	NS
CCND3	0.227869	0.459059	0.618476	-0.204643	-1.21203	-0.285789	0.418253	NS
CCNDBP1	-0.491177	-0.632878	-0.132718	-1.20946	-0.432253	-0.63211	0.302427	NS
CCNE1	-0.564625	-0.645779	-0.0217829	2.2517	0.211444	-5.02625	0.49838	NS
CCNE2	0.144868	-0.536071	-0.141409	-1.21983	0.171758	0.597159	0.183183	NS
CCNF	-0.261143	-0.0358635	-0.178284	0.803381	-0.194861	0.0403636	0.265502	NS
CCNG1	1.2532	1.21278	1.18631	-0.218243	0.0789661	0.833122	0.637517	NS
CCNG2	0.205839	0.204618	-0.00992371	-0.129858	0.570562	0.316074	0.779431	NS
CCNH	-0.662738	-0.589629	-1.12901	0.27128	1.51412	0.132653	0.607036	NS
CCNI	0.0818311	-0.25306	-0.237482	0.236808	0.302411	0.914962	0.851445	NS
CCNJ	-0.43295	0.450744	-0.288445	0.52731	1.36294	0.306076	0.119808	NS
CCNJL	1.2541	1.1266	0.659557	-0.175337	0.399045	1.15167	0.698427	NS
CCNK	-0.73256	-0.287641	-0.117037	0.227579	-0.428134	-0.0359589	0.663561	NS
CCNL2	0.0706682	0.303283	0.325839	-0.072572	-0.277022	0.334771	0.868263	NS
CCNO	0.205236	0.0124673	-0.128266	2.26676	1.39937	-1.54118	0.926874	NS
CCNQ	1.87887	1.18956	0.272593	-3.5077	-0.350163	0.393906	0.711509	NS
CCNT2	-0.0490213	-0.0758704	0.168724	-0.016868	-1.16473	-0.142004	0.892589	NS
CCNY	0.626133	0.572408	0.18611	-1.48151	0.113038	-1.36976	0.360804	NS
CCNYL1	0.333502	-1.04672	-0.48425	0.0264633	1.11863	0.251054	0.595268	NS
CCP110	-0.842948	-1.33681	-0.727122	0.509502	0.147638	0.485462	0.753593	NS
CCPG1	0.254658	0.255404	0.0733636	-1.03672	-0.904742	-2.11319	0.627056	NS
CCR1	-0.249683	0.728296	-0.240259	-0.415677	-0.497355	-0.580668	0.469996	NS
CCR10	0.30865	-0.224631	0.0319395	1.76326	5.12588	0.683904	0.785086	NS
CCR3	0.321161	0.202264	0.0473921	0.128631	-0.170382	-0.835365	0.406336	NS
CCR4	-0.212844	-0.162862	-0.0308427	0.343258	-1.70609	0.331833	0.0503156	NS
CCR7	-0.268773	0.149456	-0.247666	-1.21511	-0.559408	-0.656761	0.659698	NS
CCS	-0.686036	-1.69884	-0.420207	6.18894	3.66013	0.9486	0.0405658	NS
CCSAP	0.812684	1.33542	0.275587	0.83121	-1.86068	-0.0109592	0.759735	NS
CCSER2	0.176356	0.68026	0.162548	-0.0697448	1.05308	-0.174214	0.962754	NS
CCT2	-1.14933	-2.61947	-0.785322	0.607434	2.93824	0.859954	0.799	NS
CCT6A	-1.20447	-2.2543	-0.405804	-0.743303	1.38467	0.70966	0.213616	NS
CCT6B	-0.475157	0.171704	-0.0696071	2.39422	1.36774	0.472709	0.471499	NS
CCT7	-1.49952	-1.7318	-0.50448	1.19899	1.19329	0.756809	0.652905	NS
CCT8	-2.78887	-1.37666	-1.2048	1.24773	3.20418	0.134062	0.398159	NS
CD109	4.31493	1.2793	0.119253	-0.578763	-0.414064	-0.809986	0.746338	NS
CD14	0.143163	-0.236601	-1.63751	0.890422	-0.473685	0.0255105	0.992233	NS
CD160	-0.406918	-0.249018	-0.390837	0.992244	1.46046	-0.256221	0.213513	NS
CD163L1	-0.0524565	0.805175	0.203307	-0.136038	0.165111	-0.0341022	0.0819123	NS
CD164	0.160193	-0.129472	-0.214914	0.0175276	1.0873	0.867576	0.465454	NS
CD180	-0.190351	-0.21249	-0.242889	-0.363043	-0.417577	1.10645	0.363533	NS
CD19	-0.432801	-0.182847	-0.0899605	-0.319004	-0.712917	-0.677661	0.642693	NS
CD22	0.521025	-0.0324156	0.0592198	-0.006682	0.55918	-0.503637	0.158416	NS
CD24	0.156901	-0.152732	0.529313	0.332116	0.359473	-0.386287	0.851197	NS
CD247	-0.261797	0.21039	-0.940511	-0.105029	0.114149	-0.185795	0.0604001	NS
CD27	0.638689	-0.355253	0.112629	-0.379041	0.0900983	0.441486	0.967327	NS
CD274	0.363933	-0.716626	0.331232	-0.0796458	0.279993	0.290849	0.468189	ISG
CD2AP	0.434567	0.0172705	0.64343	0.079372	0.400461	-0.80759	0.437481	NS
CD2BP2	-0.296149	-0.478015	0.109366	-0.115672	0.233303	-2.69755	0.817248	NS
CD300A	-0.242556	1.05481	0.133357	-0.34762	-0.0392788	-0.37884	0.814438	NS
CD302	-1.26576	-1.02479	-0.620857	2.36936	1.05879	0.0348139	0.133655	NS
CD320	0.771463	-0.0324774	0.181459	1.10579	-0.0503891	-0.392955	0.0735604	NS
CD34	1.20926	0.457003	1.34598	0.465313	0.326103	0.0879583	0.91179	NS
CD36	-0.325826	-0.0613145	0.0462546	2.06928	0.317864	-0.482973	0.57536	NS
CD37	0.119699	0.639767	-0.553282	0.223569	0.397999	0.31123	0.0391009	NS
CD38	-0.520432	0.202899	-0.0289777	-0.089448	-0.631276	0.058487	0.873871	ISG
CD3D	1.09401	0.329476	1.15314	-0.695908	-0.260752	-0.859907	0.691965	NS
CD3EAP	0.401826	-0.117775	-0.295403	-1.52831	-0.0213136	-0.400626	0.299702	NS
CD44	0.416402	0.414612	0.0672888	-1.63492	-0.303466	-0.643254	0.745764	NS
CD47	-0.0838501	-0.268333	0.19097	-0.667121	-0.422638	0.836471	0.232378	NS
CD53	0.790277	-0.743424	0.004378	1.12905	1.01652	0.726679	0.282764	NS
CD55	1.02973	0.630419	0.463019	-0.531626	-0.980424	-0.374781	0.898315	NS
CD58	-0.437417	-0.37889	-0.106066	-0.0759769	-0.0159559	-0.3066	0.359186	NS
CD59	0.0737239	-1.28627	-0.0815686	0.780967	0.612516	1.37076	0.561367	NS
CD63	-0.433437	-0.814568	-0.94883	0.216632	1.05171	0.890698	0.182828	NS
CD68	-0.395292	-0.17084	-0.357823	0.776888	0.278117	-0.705769	0.342114	NS
CD7	1.15446	1.81116	0.825126	0.299247	-0.0237124	-0.253435	0.0739864	NS
CD70	-0.333398	-0.404018	0.0256087	-1.19571	0.297577	-0.381575	0.1265	NS
CD72	-0.0257107	-0.540702	0.0740948	0.757906	-0.520797	0.699441	0.715579	NS
CD74	0.848266	0.111923	0.431971	0.600695	0.37154	1.11784	0.660605	NS
CD79A	0.172033	-0.215893	-0.0996566	-0.191428	-1.20957	-0.853305	0.352926	NS
CD79B	-0.0921354	0.556093	-1.22331	1.36114	0.751902	0.34441	0.540003	NS
CD81	-0.518153	2.47805	-0.239366	1.58325	0.373099	-1.97715	0.627649	NS
CD82	0.0831378	-0.0795027	0.284971	-1.3041	-0.118806	-1.72411	0.564109	NS
CD83	0.669828	-0.102227	0.166187	-0.332381	0.165324	-0.19875	0.455189	NS
CD8A	-0.411772	-0.319461	-0.0694623	2.04025	1.82135	-0.704024	0.620611	NS
CD9	-0.23312	0.0478827	-0.0958825	-0.49681	0.439651	0.687891	0.541048	NS
CD96	0.276875	2.69883	0.0905093	-0.340539	-0.519522	0.498309	0.119794	NS
CD99L2	0.161747	-0.276982	-0.025385	-0.796046	-0.255083	0.599055	0.189248	NS
CDADC1	0.126615	-0.0413715	0.102891	0.0412521	-0.627041	0.179459	0.52582	NS
CDC123	-0.401956	0.436473	0.113227	-1.01398	0.41328	-0.587638	0.0923035	NS
CDC14A	-0.119845	-0.993791	-1.04687	-0.493156	1.43852	-0.597689	0.156063	NS
CDC14B	-0.355597	0.0230344	-0.434917	1.69446	1.19936	0.615103	0.313479	NS
CDC16	0.0976029	0.176852	0.353624	-3.24305	-0.721814	0.53761	0.562822	NS
CDC20B	0.45569	-0.0188303	0.699915	-0.323253	0.344594	0.17661	0.81591	NS
CDC23	-3.00036	-1.4242	-0.947957	-2.47317	-0.227395	1.2239	0.14517	NS
CDC25A	-2.29429	-0.14449	-0.764673	0.270772	0.456065	-2.19618	0.10674	NS
CDC25B	-0.206623	-0.86818	-0.0460502	1.48775	1.26842	0.544558	0.127394	NS
CDC25C	-1.72291	-1.94123	-0.640976	0.314566	0.381636	-2.05329	0.5639	NS
CDC34	-0.0527423	0.174594	-0.513742	-1.00626	-1.42882	-0.495075	0.436722	NS
CDC37	-0.166452	0.340859	0.406686	0.04407	1.18027	-0.129624	0.73691	NS
CDC37L1	0.020117	-0.170372	-0.012011	0.0342944	0.102926	0.902748	0.888387	NS
CDC40	-0.734851	-0.843448	-0.461828	-0.391313	0.0224852	0.22732	0.667942	NS
CDC42	0.24905	0.789573	0.941893	-0.316684	-0.325861	1.00718	0.72622	NS
CDC42BPA	-0.476076	0.102884	-0.147545	0.267736	0.527958	0.0386542	0.610303	NS
CDC42BPB	-0.615015	-0.358728	-1.61092	0.563913	0.630783	0.143008	0.572549	NS
CDC42BPG	0.0289207	0.772923	-0.0698764	-0.407879	1.01262	-1.1311	0.0423633	NS
CDC42EP1	1.46635	0.742057	0.760495	-1.18215	-0.217335	-0.0644516	0.541604	NS
CDC42EP3	0.202854	-0.461989	0.450822	0.447649	0.701522	0.565338	0.665877	NS
CDC42EP4	1.90838	0.274699	0.577007	-0.304426	-0.955681	0.915488	0.919897	NS
CDC42EP5	-0.608537	0.15965	0.0556867	-0.340614	-0.765176	0.579367	0.0634369	NS
CDC42SE1	-0.035512	0.395496	0.113805	0.632497	-0.550956	-0.750549	0.830492	NS
CDC42SE2	0.360197	0.628404	0.30469	0.241859	-0.796757	0.777711	0.213721	NS
CDC45	-1.99195	-1.22171	-0.919936	0.757075	0.806756	0.419391	0.707373	NS
CDC6	-4.1002	-4.08802	-1.8565	5.18989	3.90157	-0.281868	0.301425	NS
CDC7	-6.43577	-5.27699	-1.15119	1.24611	0.871903	0.835558	0.106427	NS
CDC73	-1.35421	-0.70241	-0.146397	4.87606	2.3836	0.422677	0.895813	NS
CDCA2	0.185012	0.0542675	0.212526	0.445883	0.783905	-0.378098	0.792338	NS
CDCA3	-0.232599	0.172852	-0.602476	0.421161	0.0524327	-0.27932	0.747319	NS
CDCA4	0.301564	0.0292534	1.26882	-3.11555	-0.797934	-1.95856	0.518469	NS
CDCA7	-1.4029	-1.40566	-1.90361	0.494555	0.206836	-0.297596	0.902851	NS
CDCP1	-0.560643	0.153749	0.480281	0.601564	-0.314852	-0.231194	0.300866	NS
CDH10	-0.551846	-0.209961	0.198621	0.106152	-0.722366	0.331789	0.367519	NS
CDH17	0.0366189	0.0807317	0.215786	-0.000971037	0.411679	-0.043415	0.627446	NS
CDH19	0.53049	0.116933	1.41311	-1.57649	0.198052	-0.210265	0.714691	NS
CDH26	-0.170391	0.110372	-0.281132	-0.236699	0.343868	-0.255682	0.565388	NS
CDH3	0.419494	0.691453	0.730002	0.328039	0.666761	-0.669841	0.131793	NS
CDH4	0.445602	0.539777	1.82786	-0.746151	0.201359	-0.454355	0.566808	NS
CDHR2	0.251768	0.465873	0.0882197	-0.438417	-0.764253	0.403455	0.933685	NS
CDHR3	1.05706	0.564582	1.35113	-0.271577	-0.817046	-1.59756	0.42447	NS
CDHR4	0.107351	0.354304	-0.0433885	-0.419603	-0.558931	0.836903	0.700579	NS
CDHR5	1.44898	0.954817	0.838608	-0.405008	-2.51961	0.55921	0.272025	NS
CDIP1	0.323512	0.397676	0.57616	0.169962	-3.36213	0.649816	0.326727	NS
CDIPT	0.549033	1.55222	-0.0349184	-0.201982	0.447897	-0.146536	0.183845	NS
CDK10	-0.232625	-0.0393269	-0.721312	0.0162606	-0.28395	-2.91209	0.212673	NS
CDK11A	-0.314454	-0.933125	-0.0546274	-1.47871	0.151126	-2.44566	0.816729	NS
CDK11B	-3.28173	-2.44284	-0.598941	0.325658	1.22026	0.0154335	0.449998	NS
CDK12	-0.40161	-0.862412	-0.523785	1.04669	0.779374	0.468104	0.546824	NS
CDK13	-1.34383	-1.0615	-0.826559	0.850529	0.223627	0.659394	0.782741	NS
CDK14	0.429062	1.38157	-0.156878	-0.938223	-3.98715	1.4059	0.713117	NS
CDK16	-0.936616	-0.583508	-0.807832	1.04614	0.298119	0.489837	0.719167	NS
CDK17	-0.439588	0.0470605	-0.0212249	-0.485421	0.189628	0.243904	0.98642	NS
CDK18	0.351389	0.146644	0.384427	1.02813	0.0278943	0.803055	0.86361	NS
CDK19	0.181118	0.157784	0.305112	-0.413746	0.0240253	0.643651	0.634856	NS
CDK2	-1.26555	-1.70329	-0.599346	0.70309	0.752159	0.641761	0.352985	NS
CDK20	0.612641	-1.12887	0.155333	-0.0373133	0.649563	-0.14315	0.861373	NS
CDK2AP1	0.761194	-0.128754	0.852138	0.733016	0.207054	0.242511	0.0826065	NS
CDK2AP2	-5.53664	0.265914	-0.490199	1.52794	0.489997	-0.326793	0.700956	NS
CDK3	0.0881595	-0.0439423	0.190485	0.446916	0.447632	0.549773	0.906084	NS
CDK4	-1.70742	-4.39806	-0.669864	1.36827	1.36806	-0.248211	0.192381	NS
CDK5	-0.600481	-0.232382	-0.209817	0.312297	-0.57963	-1.4232	0.784591	NS
CDK5R1	-0.808216	-0.276589	0.250646	2.40974	1.18591	0.401507	0.410057	NS
CDK5RAP1	0.402801	0.2219	0.148219	-0.0326012	-0.317413	-0.172094	0.539091	NS
CDK5RAP2	0.43328	0.31169	0.284031	1.94498	-0.0325063	0.0163442	0.58814	NS
CDK5RAP3	-0.235493	-0.841721	-0.429535	1.49656	0.108287	-0.000384557	0.477961	NS
CDK6	-1.808	-0.792142	-1.18167	1.50864	2.51811	0.108888	0.603291	NS
CDK7	-0.827532	-0.683193	-0.457669	0.731774	0.402813	0.423726	0.980799	NS
CDK8	0.469413	-0.0857523	0.0977938	-0.478414	-0.585614	-2.06606	0.338275	NS
CDK9	-0.274834	-0.249461	-1.00068	0.679609	1.06615	-0.628405	0.83369	NS
CDKAL1	0.376485	0.411902	0.339359	-0.176186	0.583663	-0.576775	0.556093	NS
CDKL1	0.0917359	-0.56869	-0.340694	0.564518	-0.18319	-0.31255	0.391296	NS
CDKL3	-0.022721	0.991985	0.475906	0.0607085	0.223521	-1.35592	0.935884	NS
CDKN2A	1.48949	1.21815	0.503478	-0.434987	-0.0576433	-0.501336	0.394295	NS
CDKN2AIPNL	-0.111596	0.100208	-0.690578	0.0777263	-0.0165868	-0.148293	0.767705	NS
CDKN3	0.619262	1.81967	0.145523	-1.20927	-0.727462	-0.596432	0.612261	NS
CDNF	-0.422583	-0.397026	0.0309319	0.556929	-0.0676425	0.551262	0.647456	NS
CDON	0.10769	-0.0114262	0.925324	0.272568	1.06559	0.825607	0.533993	NS
CDPF1	-0.651266	-0.723636	-0.59887	-0.637904	-1.35482	0.89339	0.461569	NS
CDR2	0.830213	-0.82269	-0.228942	-0.17235	-0.606632	-1.18593	0.441994	NS
CDR2L	0.262554	0.0813979	1.09525	0.912597	0.120051	-0.356534	0.378708	NS
CDRT1	0.219536	0.255795	0.0515149	0.0978115	0.470491	0.313912	0.702111	NS
CDRT15	0.171446	-0.396013	-0.174107	0.615132	0.521162	0.0582447	0.483845	NS
CDS1	0.457702	0.250619	0.21904	0.0210156	-0.0656141	-1.85569	0.352241	NS
CDS2	0.311922	0.290702	0.112879	0.00374849	-1.15546	0.851763	0.51282	NS
CDV3	-0.328161	0.323855	-0.214633	-1.22116	-0.901169	-0.0268557	0.111249	NS
CDYL2	1.67765	0.840725	0.604311	-0.640221	0.39782	0.710367	0.944887	NS
CEACAM1	0.568335	0.87828	0.581392	-0.425561	-0.521345	0.735579	0.136636	ISG
CEACAM19	-0.115012	1.43493	0.214775	0.572454	-0.218281	0.918068	0.374132	NS
CEACAM6	0.631256	0.250004	0.954471	-0.687153	-0.73689	-0.482724	0.890701	NS
CEACAM8	0.579914	0.0530803	0.307171	-1.87035	-0.105113	0.0941538	0.559657	NS
CEBPA	-0.246877	-0.211629	-0.644746	-0.807753	-0.710514	-0.20907	0.0483982	NS
CEBPB	-0.237223	0.121361	0.18881	0.510853	0.334837	-0.839426	0.359121	NS
CEBPD	-0.863929	-0.171841	-0.415299	-0.25216	-0.180916	0.968605	0.246391	NS
CEBPG	1.01919	0.323672	0.263947	-0.765498	0.473553	-0.808152	0.994739	NS
CEBPZ	-0.398042	-0.714292	-0.134113	-1.10044	-1.91701	0.520575	0.911493	NS
CECR2	0.0126231	-0.0150159	0.171171	-1.1525	-0.211721	-0.904585	0.27931	NS
CEL	0.518662	0.923496	0.111971	0.237954	0.344045	-0.754342	0.169408	NS
CELA2A	0.0343746	1.07923	0.86585	0.221311	-0.0107971	0.496933	0.932637	NS
CELA3A	1.79039	2.86546	1.26261	0.0381252	0.558804	-1.52043	0.021836	NS
CELF1	-0.342218	-1.69677	-0.520498	0.554888	0.24684	0.650337	0.195848	NS
CELF3	0.359359	0.32085	0.154163	0.271216	0.522015	0.29809	0.0921957	NS
CELF5	0.699358	1.28199	0.438636	0.0731264	0.159082	0.465192	0.593953	NS
CELSR1	-0.186667	0.617337	0.0948936	-0.281804	0.0748654	0.165598	0.263055	NS
CELSR2	-0.337732	-1.16867	-1.36587	-0.209732	1.00366	-0.668485	0.277371	NS
CELSR3	-0.531974	0.210523	-0.181378	-0.0339561	-1.33238	-0.4999	0.687917	NS
CEMIP	0.439557	0.561259	0.20675	-0.630142	0.0443512	-1.31398	0.477761	NS
CEMIP2	-0.147752	0.495021	-0.0459251	-1.09746	0.858649	0.784854	0.669386	NS
CEND1	-0.834045	-0.115347	-0.182702	0.665339	-0.977216	0.729524	0.248442	NS
CENPA	-0.45774	-1.01564	-0.284758	-0.742945	0.336137	0.864481	0.534401	NS
CENPB	-0.830818	-0.470086	-0.543364	0.429564	-0.761496	-0.931944	0.270455	NS
CENPE	-2.11124	-2.05635	-1.00722	0.569546	-0.63673	-1.18252	0.979693	NS
CENPF	-0.668906	0.317182	0.00212081	-1.21445	-0.12982	-0.898724	0.312235	NS
CENPH	-0.541437	-0.0791062	-0.821553	0.887887	0.11464	0.456311	0.221849	NS
CENPI	-1.27185	-0.710308	-0.21073	0.831834	0.217971	-1.36575	0.936285	NS
CENPL	-1.04549	-2.33367	-0.526146	1.43002	2.08581	0.719951	0.462916	NS
CENPM	-0.913681	0.102337	-0.616057	0.829908	0.615529	0.0500684	0.523969	NS
CENPN	-0.632842	-1.10712	-0.916639	1.83219	1.73394	1.14351	0.762553	NS
CENPO	0.298243	1.89361	1.37572	0.321715	-0.500463	0.450961	0.46094	NS
CENPP	0.988453	0.207532	0.817673	-0.436133	0.674166	0.155842	0.804411	NS
CENPS	0.233024	0.117781	0.0418334	0.515392	0.351926	-0.479992	0.0414847	NS
CENPS-CORT	0.896013	0.27353	0.0720746	-0.945916	0.101167	-0.65103	0.184426	NS
CENPV	0.669338	0.193887	-0.188404	0.391158	0.36978	-0.0331753	0.537993	NS
CENPW	0.584985	0.36336	0.875647	-1.92913	-1.03461	0.829572	0.0103129	NS
CEP104	0.335649	0.464932	0.313007	0.122504	0.324284	0.0179777	0.988708	NS
CEP112	0.072699	0.181912	-0.0404702	-1.24184	0.0980013	-0.936253	0.447467	NS
CEP120	-0.612227	-0.299369	-0.648098	0.0833819	0.135984	0.900816	0.549563	NS
CEP128	-0.670788	-0.244928	-0.275676	0.0349508	-0.213533	0.0536765	0.6353	NS
CEP131	0.0392723	0.540398	-0.336447	0.43077	0.115582	0.360767	0.12091	NS
CEP135	0.624488	2.12856	0.805391	0.400953	-0.237864	-0.456212	0.184332	NS
CEP152	-0.444354	-0.204546	1.0313	-0.98109	-0.397422	0.107303	0.65972	NS
CEP162	0.048945	0.404012	0.500306	0.397396	0.732814	0.213491	0.796729	NS
CEP164	-0.410309	-0.30357	-0.0166506	0.91771	-0.016704	0.436741	0.952508	NS
CEP170	1.45791	0.416595	0.526504	-0.461346	-0.280996	-0.176433	0.995991	NS
CEP170B	0.469649	0.0757048	-0.323176	-1.02208	-0.647259	-1.65824	0.100405	NS
CEP19	0.196683	-0.625704	0.197713	-0.676069	-0.286571	-0.186368	0.553342	NS
CEP192	-0.515039	-1.45898	1.16118	-0.107114	0.520089	0.467145	0.59384	NS
CEP20	1.48479	0.196224	0.637729	-2.37885	0.783601	1.22216	0.620144	NS
CEP250	-0.589345	0.044852	-0.222517	0.877688	0.237775	0.896374	0.460538	NS
CEP295	0.332765	-0.372039	-1.81246	-0.106366	0.879147	0.417405	0.247555	NS
CEP295NL	0.535948	0.145115	-0.16599	-0.363424	-0.154902	0.457851	0.426508	NS
CEP41	0.169458	-0.150052	0.554188	-1.05765	-0.411981	-0.134818	0.379609	NS
CEP43	2.05755	0.354067	0.674816	0.354817	-1.63505	0.289898	0.537006	NS
CEP44	-0.255655	-0.0472258	-0.975875	-0.929779	-0.875898	-0.591369	0.416323	NS
CEP55	-0.967622	-1.03486	-0.402069	2.06446	-0.416286	-1.93485	0.434815	NS
CEP57	-0.770188	-1.72891	-0.310895	0.129804	0.673767	-0.54363	0.487908	NS
CEP57L1	1.10492	0.490763	1.06685	0.263365	0.0340148	-0.236688	0.918261	NS
CEP68	0.321186	0.53157	-0.0940541	-0.149758	0.236807	0.732647	0.447129	NS
CEP70	0.0154607	-0.322043	-0.281823	-0.606054	-1.44797	-0.619703	0.161193	NS
CEP76	0.0729388	0.0119988	-0.308338	-0.697166	0.380774	0.832175	0.437672	NS
CEP78	0.135728	-0.339777	-0.276123	-0.251127	0.734064	0.489556	0.523404	NS
CEP85	0.12287	-0.979578	-0.293213	0.0486506	-1.50177	-0.255571	0.987321	NS
CEP85L	0.758943	0.127017	0.277866	-0.130855	-0.877319	0.309408	0.26599	NS
CEP89	0.0487307	0.369748	0.752229	-0.988926	-1.25078	0.473071	0.921659	NS
CEP95	-0.566753	-0.214757	-0.479686	-0.444745	-0.50307	-1.24469	0.194879	NS
CEP97	0.323503	0.161141	0.590806	0.0191579	-0.00402632	-0.620203	0.197528	NS
CEPT1	0.489482	-0.0151819	0.148854	-0.712744	-0.0166372	-0.0105962	0.305157	NS
CERCAM	-0.0221057	-0.133524	-0.0309795	1.15724	0.0861918	0.919134	0.650386	NS
CERK	-0.286116	-0.156855	-0.0773325	-0.68075	-0.902341	-0.890484	0.376842	NS
CERKL	0.763439	0.27742	0.0149841	-0.646637	-0.0395437	-0.779151	0.953144	NS
CERS1	-0.233786	0.0742722	0.71653	1.10746	0.0385316	-0.0331345	0.525393	NS
CERS2	-0.287523	-0.0925289	-0.0782175	-0.846431	-0.643167	1.6188	0.398486	NS
CERS4	0.00639045	0.0636002	-0.0206422	0.548672	-0.467458	0.621629	0.453236	NS
CERS5	0.204874	-0.297233	-0.322072	0.0471557	-0.920988	0.582683	0.723443	NS
CERS6	-1.04784	-1.04622	-0.403425	2.18531	3.31074	0.985748	0.709582	NS
CERT1	0.677383	0.28278	1.42682	0.234718	1.44097	-1.03497	0.101537	NS
CES1	-0.0420932	0.107788	-0.324221	0.183239	-1.91653	0.138615	0.314214	NS
CES2	-0.704034	-0.0957194	-0.0667718	-1.72439	-1.42586	-0.6402	0.562707	NS
CES3	0.531398	0.576622	0.486416	-1.49933	0.277055	-0.528069	0.996012	NS
CES4A	0.174065	-0.0348959	0.0544681	-0.745018	-1.55308	0.216329	0.370122	NS
CETN3	-1.38097	-0.370977	-0.756654	0.0199969	0.475039	0.163087	0.177267	NS
CFAP100	0.410122	-0.0824762	0.0407771	0.233453	0.013806	-0.807525	0.83383	NS
CFAP157	0.713341	-0.0845731	0.633957	0.534742	-0.683287	0.74826	0.751138	NS
CFAP20	1.11321	0.753134	0.576941	-2.34518	-0.123088	-0.80027	0.722674	NS
CFAP206	0.023485	0.0199627	0.0331472	0.0574829	0.882996	-1.3343	0.657066	NS
CFAP221	0.163113	0.520582	-0.285025	0.149129	0.647815	-0.424991	0.0800977	NS
CFAP251	1.15414	0.481627	0.353029	-0.681543	0.41381	-0.708026	0.496553	NS
CFAP298	-0.0997989	0.820087	-0.099896	0.62521	1.04529	0.23896	0.524808	NS
CFAP300	-0.180626	-0.1817	0.224454	-0.744884	0.196094	-0.0296345	0.15104	NS
CFAP36	-0.546734	-0.274803	-0.246753	0.722432	0.828001	-1.78643	0.0567334	NS
CFAP410	-0.290227	1.35887	0.702163	1.71901	0.358527	-0.40705	0.623915	NS
CFAP43	0.752224	0.0480317	1.56889	-0.829224	-0.450147	1.21363	0.250031	NS
CFAP44	0.126411	-0.200995	0.475186	0.0402097	0.770464	0.696285	0.355714	NS
CFAP45	0.349496	-0.213941	0.694209	-1.15937	-0.671291	-0.972072	0.99754	NS
CFAP53	-1.61419	-0.254678	0.199648	0.425504	0.330639	0.206459	0.0151643	NS
CFAP57	0.209542	-0.015487	0.124861	0.976351	1.60889	-1.17835	0.899233	NS
CFAP69	-0.388322	-0.132392	-1.44776	0.675317	0.564244	0.782	0.453114	NS
CFAP70	0.226059	-0.495721	-0.185676	-0.502469	-0.214137	0.925749	0.363176	NS
CFAP73	-1.28414	-0.474169	0.123091	0.0510445	-0.00928046	0.86289	0.0800516	NS
CFAP74	0.0453246	-0.118859	0.265837	0.378741	1.28765	0.772518	0.860626	NS
CFAP91	-0.468969	0.277521	0.350094	-0.114053	-0.484485	-0.145125	0.0622157	NS
CFAP92	0.550818	0.367634	0.56299	-0.20083	0.65676	1.02884	0.102391	NS
CFAP97	0.893155	0.87786	0.414765	-0.0382975	-0.00275139	0.15776	0.979298	NS
CFAP97D1	0.24971	0.363681	0.529772	1.06944	0.870281	-3.47291	0.695993	NS
CFB	0.366355	-0.535614	1.23562	-1.68715	0.638451	0.163296	0.205315	ISG
CFD	-0.208549	0.231377	0.14281	0.270309	-0.632719	0.836729	0.175119	NS
CFDP1	0.20912	0.101644	0.100047	-0.786008	-1.14007	-1.34938	0.819221	NS
CFH	0.413069	0.130871	0.493447	0.341801	0.404601	1.04704	0.206785	NS
CFHR1	0.43857	0.452401	0.424066	-0.607691	0.0371555	0.0615138	0.693004	NS
CFI	0.0923165	0.109918	-0.21743	0.2919	-0.553708	-1.57833	0.764006	NS
CFL1	-0.360702	-0.103611	-0.264949	-0.942349	-0.0152415	0.588901	0.606405	NS
CFL2	-0.147346	-0.250055	1.14294	-0.112273	0.390193	-2.55309	0.44736	NS
CFLAR	0.123848	0.407822	-0.135241	-0.667294	-0.388861	-0.0155682	0.915722	NS
CFP	0.0842231	0.290403	0.154244	-0.11785	-0.69239	0.665168	0.800077	NS
CFTR	-0.213707	-0.977158	-0.561873	0.533493	0.29603	0.106098	0.423093	NS
CGGBP1	-0.60404	0.118969	-0.0412855	1.54741	0.691192	0.537842	0.288964	NS
CGN	-1.65306	-0.542965	0.296006	-0.152466	0.701799	-0.557736	0.831594	NS
CGNL1	0.0141247	-0.357101	-0.23583	-0.483231	-0.795889	-2.49429	0.5737	NS
CGREF1	0.806958	0.18873	0.210332	-0.282731	0.63789	0.146998	0.732083	NS
CGRRF1	0.125562	0.317606	-0.0583485	-0.0560231	-0.147675	0.984473	0.710566	NS
CHAC1	0.315882	0.146185	0.0247785	-0.00612652	-1.24468	1.07146	0.289836	NS
CHAC2	-1.24188	-0.696334	-0.526327	0.714775	1.04299	-3.78153	0.906887	NS
CHAD	0.327638	0.538755	0.0339568	0.449538	0.212513	-0.234525	0.740842	NS
CHAF1A	-6.03882	-2.13842	-1.97488	4.20865	1.82273	0.62754	0.47418	NS
CHAF1B	-1.11367	-1.43995	-1.85682	1.56683	2.71727	0.356231	0.513761	NS
CHAMP1	0.145535	0.214925	-0.605601	0.951643	1.05534	-0.328862	0.264748	NS
CHCHD1	0.542925	0.0604714	0.740717	-0.00133772	-1.24055	-0.197446	0.255603	NS
CHCHD10	0.0125921	0.90166	0.266868	-0.903065	-0.946278	-0.315005	0.468852	NS
CHCHD2	0.942314	0.102617	-0.47555	-0.0576187	-1.18281	-0.152188	0.830336	NS
CHCHD3	-0.454535	-0.00395286	-0.120464	0.906294	0.922396	0.683209	0.682932	NS
CHCHD4	0.387612	0.62926	-0.117413	0.42539	0.974765	0.373311	0.602162	NS
CHCHD5	-2.47453	-0.661076	-0.00197554	0.0641904	-0.814152	0.519321	0.0935897	NS
CHCHD7	0.345043	0.615534	0.544262	-0.00644019	-0.0777819	0.470931	0.0796125	NS
CHD1	-0.10969	-0.0106168	0.117057	0.600034	0.815392	0.542892	0.937034	NS
CHD1L	-0.150774	-0.224794	-0.0178356	1.35736	0.615682	-0.224927	0.0288814	NS
CHD2	0.304884	-1.07443	0.656375	-0.436735	-0.457441	-0.10698	0.87849	NS
CHD4	-0.141178	-0.53719	-0.0447948	1.56423	0.808195	0.0384743	0.472631	NS
CHD5	0.506597	0.370666	0.662948	-0.917	-0.244796	-0.0285369	0.0720619	NS
CHD6	0.592841	-0.12786	0.626322	0.237611	0.599381	0.174112	0.581993	NS
CHD7	0.118487	1.91011	-0.163173	-2.29155	-8.78412	-0.182076	0.175578	NS
CHD8	-2.67413	-1.83777	-1.50238	0.754049	0.940757	0.74526	0.745037	NS
CHD9	0.365587	0.0873596	-0.0161878	-0.103089	1.55299	-0.202248	0.0125234	NS
CHDH	-0.184547	0.327807	0.367753	0.530301	0.843209	-0.103521	0.400863	NS
CHEK2	-0.0954448	0.371883	0.160502	-0.233592	-0.342902	0.350982	0.242882	NS
CHERP	-1.08236	-1.1318	-0.2311	1.13925	1.09512	-0.22585	0.5165	NS
CHFR	-0.85968	-0.386334	-0.0553109	0.388173	0.46216	-0.156267	0.688106	NS
CHGA	1.30467	1.85453	0.762358	-0.953991	-0.710298	-0.294715	0.71816	NS
CHGB	0.232705	-0.107348	-0.247494	-0.775739	-1.07153	-0.807604	0.471091	NS
CHI3L2	-1.92722	-0.466543	-0.913171	0.362219	0.275591	-0.0754888	0.358874	NS
CHIC2	0.9265	0.0636483	0.00667207	-1.41946	-1.03968	0.42835	0.039643	NS
CHID1	-0.212558	-0.24823	0.492586	0.704462	0.762767	-0.133191	0.00914434	NS
CHKA	-2.65573	-0.744589	-1.06559	2.37697	2.16437	0.671506	0.966805	NS
CHKB	-0.04378	-0.213586	-0.415223	-0.629661	-0.173491	-0.467041	0.946457	NS
CHM	-0.0418772	0.11773	0.105334	0.329071	0.314822	1.05357	0.974077	NS
CHML	0.750383	0.184864	0.381701	-1.35921	0.413064	0.242649	0.587568	NS
CHMP1B	1.15312	0.39325	0.0784537	3.62416	3.78962	-0.507359	0.334391	NS
CHMP2B	-0.259587	0.0165415	-0.970103	0.912451	0.726047	0.329481	0.990995	NS
CHMP3	-0.229976	0.135348	-0.0301826	5.07102	6.48143	0.194587	0.940811	NS
CHMP4A	0.0638563	-1.37032	-0.0347439	-0.410967	0.925283	-0.880195	0.518031	NS
CHMP4C	-1.36596	-1.38436	-1.22811	0.63615	0.600434	0.0486141	0.928367	NS
CHMP6	-1.02278	-0.259518	-1.53906	1.7198	0.56712	0.937288	0.792017	NS
CHMP7	-0.483128	0.107828	-0.459412	-0.373893	-1.58743	0.0935962	0.901049	NS
CHN1	0.325514	-0.109605	-0.154984	0.416874	0.344446	0.150089	0.627528	NS
CHP1	-0.755836	-0.310693	-0.0174724	0.050735	0.0216541	0.767486	0.558047	NS
CHPF	0.271129	0.355138	0.263307	0.271877	-0.42464	-1.31348	0.76373	NS
CHPF2	0.0289016	0.458799	0.667883	-0.444399	-0.716036	1.28412	0.0861956	NS
CHPT1	-0.21824	-1.049	-0.433218	-0.120907	0.0304193	1.0604	0.728902	NS
CHRAC1	-0.376018	0.107202	-0.903619	1.15021	0.00340289	-0.10605	0.458861	NS
CHRM3	0.321562	0.905843	1.01222	-0.0586741	1.13282	1.06093	0.677937	NS
CHRM4	-0.774612	0.0914561	-0.237988	-0.297066	-0.143043	0.745973	0.342134	NS
CHRNA10	-0.38856	-0.465163	-0.158246	0.175021	-0.521668	-0.111933	0.173597	NS
CHRNA5	0.345416	-0.0440315	-0.00888526	0.361511	0.144766	0.108036	0.123144	NS
CHRNB1	-0.597514	-0.146193	0.4618	0.940502	0.718565	0.754092	0.143238	NS
CHRNB2	-0.254532	-1.18348	-0.228542	1.24502	5.63142	0.818357	0.373798	ISG
CHRNB4	0.035678	-0.10994	0.131577	-0.605593	-0.824808	0.526603	0.165676	NS
CHRNG	-0.355685	-0.314696	-1.19088	0.988592	0.650949	-0.315287	0.366494	NS
CHST10	-0.124766	-0.114237	-0.338641	-0.2695	0.403857	0.722212	0.773601	NS
CHST11	0.122158	-0.133628	-0.522192	0.8012	-0.0961721	-0.0331446	0.725878	NS
CHST12	-0.358252	0.520014	0.272607	1.41729	0.520879	-0.52597	0.188521	NS
CHST13	-0.176265	-0.51509	-0.396275	-1.02455	-0.564249	-0.122794	0.956014	NS
CHST14	-0.636392	-0.848497	-0.104992	0.00801567	-0.0667978	0.362999	0.276458	NS
CHST15	0.347904	0.383719	1.64247	-0.0709414	-0.146835	-0.0541549	0.789871	NS
CHST2	0.830935	0.282599	-0.0657503	-0.868858	-0.105028	0.603069	0.194275	NS
CHST3	0.159715	0.33544	0.257583	-1.13272	-0.764844	0.904519	0.676325	NS
CHST4	0.0449919	0.155464	0.67797	-0.98398	-1.13058	-0.227182	0.52381	NS
CHST5	0.335208	-0.0740032	0.753062	0.220858	0.0256763	-0.0323063	0.298212	NS
CHST6	-0.161042	0.397302	0.411898	0.205594	-0.626928	-0.556763	0.312126	NS
CHST7	0.430952	0.867738	0.209395	-0.446164	-1.2243	-0.0523982	0.518607	NS
CHSY1	0.21625	0.176252	0.553546	0.0241894	-1.16969	-0.847075	0.858256	NS
CHSY3	0.0107106	-0.487015	-0.101422	0.0737194	0.0807254	-0.973415	0.295762	NS
CHTF18	0.977173	-0.262767	-0.194752	-1.35244	0.247224	0.871573	0.12181	NS
CHTF8	0.542426	0.227471	-0.259538	-0.0279914	0.616617	0.310828	0.123945	NS
CHUK	0.348743	0.108708	-0.0807309	-0.552862	-0.47132	-2.49325	0.959512	NS
CHURC1	0.298055	-0.47432	-0.0218412	0.20921	0.841035	-0.0650572	0.286575	NS
CIAO1	0.595706	0.63811	0.274609	-0.960744	-0.0196045	-0.761133	0.67841	NS
CIAO2A	1.71246	0.973364	-0.049986	-0.0481644	0.331826	0.694182	0.0492701	NS
CIAO2B	-0.763942	-0.216293	-0.465348	0.223888	0.28197	1.831	0.815846	NS
CIAPIN1	0.527929	0.336765	0.77892	-0.762062	-0.514131	0.926809	0.574888	NS
CIART	0.443233	-0.0256249	-0.16964	0.381127	0.713765	0.262074	0.983684	NS
CIB1	0.444169	0.333599	0.307553	-0.610051	0.109311	0.760948	0.0244559	NS
CIB2	0.257951	0.122589	-0.0355481	-0.845151	-0.19179	-0.316208	0.974137	NS
[truncated: 10,120 more rows]
