# Supplementary material for: A genome-wide arrayed CRISPR screen identifies PLSCR1 as an intrinsic barrier to SARS-CoV-2 entry that recent virus variants have evolved to resist
Source: PLoS Biol. 2024 Sep 24;22(9):e3002767. doi: 10.1371/journal.pbio.3002767 (PMC11486371; doi:10.1371/journal.pbio.3002767)
Supplement: S9 Table — (XLSX) [file pbio.3002767.s023.xlsx]

## Sheet: Supp Table 09 arrayed CRISPR KO
Gene	Class	SARS-CoV-2 infection z-score, without IFN pretreatment	SARS-CoV-2 infection z-score, with IFN pretreatment
AAMP	Proviral without IFN pretreatment	-2.25427	-1.83609
ABHD4	Proviral with or without IFN pretreatment	-2.76749	-2.01846
ABT1	Proviral with IFN pretreatment	-1.77027	-2.9581
ACACA	Proviral with IFN pretreatment	-0.024132	-4.06429
ACADSB	Proviral without IFN pretreatment	-3.41475	0.192748
ACE2	Proviral with or without IFN pretreatment	-2.0927	-2.05411
ACER3	Proviral without IFN pretreatment	-2.56273	0.0176469
ACLY	Antiviral without IFN pretreatment	2.47986	0.537056
ACO2	Proviral without IFN pretreatment	-3.39559	-1.59907
ACTL6A	Antiviral without IFN pretreatment	4.19603	-0.0485391
ACY3	Antiviral without IFN pretreatment	2.62392	1.31485
ACYP2	Antiviral without IFN pretreatment	3.7601	1.14231
ADAM10	Proviral without IFN pretreatment	-2.54824	-0.209094
ADAMTSL2	Proviral without IFN pretreatment	-2.58162	0.000843244
ADAMTSL4	Proviral without IFN pretreatment	-2.02773	-0.779266
ADCK5	Proviral with IFN pretreatment	-0.342266	-2.42868
ADGRG6	Antiviral with IFN pretreatment	1.95531	3.89654
ADHFE1	Antiviral without IFN pretreatment	2.4702	0.806211
ADRB2	Antiviral without IFN pretreatment	2.31516	0.269802
AFDN	Proviral without IFN pretreatment	-2.86212	-0.709467
AGAP2	Antiviral with IFN pretreatment	0.934219	2.35169
AGPAT2	Antiviral without IFN pretreatment	2.39753	-0.133467
AHCTF1	Antiviral with IFN pretreatment	1.54435	2.73224
AHCYL1	Proviral with IFN pretreatment	-1.5194	-2.74224
AHCYL2	Proviral with IFN pretreatment	0.645357	-2.05329
AKAP11	Antiviral with IFN pretreatment	-0.158818	2.5459
AKAP13	Antiviral without IFN pretreatment	2.58808	0.535523
AKNAD1	Antiviral without IFN pretreatment	3.97961	1.95942
ALDH1A3	Proviral without IFN pretreatment	-2.10347	-0.00870442
ALDH3B1	Antiviral without IFN pretreatment	2.28954	1.1961
ALDOA	Antiviral without IFN pretreatment	2.29024	1.46135
ALKBH3	Proviral with IFN pretreatment	-0.216245	-2.55814
ALMS1	Antiviral without IFN pretreatment	2.1725	0.672513
ALS2CL	Proviral without IFN pretreatment	-3.64886	0.8697
ALYREF	Antiviral with or without IFN pretreatment	8.28427	7.43559
ANGEL2	Proviral without IFN pretreatment	-2.03431	0.354835
ANKRD12	Proviral with IFN pretreatment	0.43494	-2.03337
ANKRD40	Proviral with IFN pretreatment	-0.848099	-2.40088
ANKRD42	Proviral with IFN pretreatment	0.583007	-2.87365
ANKRD54	Proviral without IFN pretreatment	-2.06058	-0.494341
ANKRD7	Antiviral without IFN pretreatment	2.00508	0.172335
AOPEP	Proviral with IFN pretreatment	-0.301733	-2.39715
AP1M2	Proviral with IFN pretreatment	0.0220742	-2.12591
AP2M1	Proviral without IFN pretreatment	-3.44716	0.108396
APEH	Proviral with IFN pretreatment	-1.45246	-2.32906
ARAP1	Proviral without IFN pretreatment	-2.69883	-1.65987
ARCN1	Proviral without IFN pretreatment	-2.71206	-1.09247
ARF1	Proviral with IFN pretreatment	-1.49873	-6.28133
ARFGAP3	Proviral without IFN pretreatment	-2.86491	0.133073
ARHGAP23	Antiviral without IFN pretreatment	2.19392	0.432392
ARHGDIA	Antiviral without IFN pretreatment	2.11062	0.495256
ARID2	Antiviral with IFN pretreatment	0.400678	3.10677
ARID5A	Antiviral with or without IFN pretreatment	3.22674	2.35037
ARL13B	Proviral without IFN pretreatment	-2.04896	-1.50126
ARL4A	Proviral with IFN pretreatment	0.364743	-2.97709
ARL8B	Proviral without IFN pretreatment	-2.35824	-0.129347
ARMC6	Proviral with IFN pretreatment	-0.816111	-5.38198
ARMC7	Antiviral with or without IFN pretreatment	2.66939	2.24328
ARNTL2	Antiviral with IFN pretreatment	0.433373	2.13798
ASAP2	Proviral without IFN pretreatment	-2.25626	0.748647
ASB16	Antiviral without IFN pretreatment	2.04195	0.677672
ASF1B	Antiviral with IFN pretreatment	1.62869	2.02375
ASNS	Proviral without IFN pretreatment	-2.21635	0.246452
ASPHD2	Proviral with IFN pretreatment	-0.51074	-2.01058
ATG4C	Proviral with IFN pretreatment	-1.76336	-2.84524
ATL2	Antiviral with or without IFN pretreatment	2.03931	3.29824
ATL3	Antiviral with or without IFN pretreatment	2.37965	2.38309
ATP1A1	Proviral with IFN pretreatment	-1.51977	-2.55968
ATP5F1C	Antiviral with IFN pretreatment	1.62016	2.12705
ATP6V0C	Proviral with IFN pretreatment	-1.99714	-4.26416
ATP6V1F	Antiviral without IFN pretreatment	2.0261	0.360394
ATXN2L	Antiviral with IFN pretreatment	0.259988	2.28336
AURKA	Antiviral with or without IFN pretreatment	5.72963	5.21941
AURKB	Antiviral with or without IFN pretreatment	4.99709	2.34996
AZU1	Proviral with IFN pretreatment	0.235374	-2.14277
B3GALNT1	Proviral with IFN pretreatment	-0.751237	-2.25607
B3GNT4	Antiviral with IFN pretreatment	0.145749	4.23777
B3GNT6	Proviral with IFN pretreatment	-1.7496	-2.38941
B3GNT9	Proviral without IFN pretreatment	-2.23593	-0.271606
B4GALT7	Antiviral with IFN pretreatment	0.809971	2.27436
B4GAT1	Antiviral with or without IFN pretreatment	2.4908	2.09616
BAIAP2	Antiviral without IFN pretreatment	2.71369	0.63651
BCAS3	Antiviral without IFN pretreatment	2.15648	0.0344062
BCKDHB	Proviral without IFN pretreatment	-2.10621	-1.64782
BCL2L1	Proviral without IFN pretreatment	-2.42128	-1.47834
BCL2L13	Proviral without IFN pretreatment	-2.07165	-0.0812847
BCL2L14	Antiviral with IFN pretreatment	-0.156773	2.43766
BET1L	Proviral with IFN pretreatment	0.0756529	-2.14054
BFSP1	Proviral without IFN pretreatment	-2.07862	-0.272466
BIK	Proviral without IFN pretreatment	-3.49526	-0.11739
BIRC5	Antiviral without IFN pretreatment	3.34113	0.707385
BLMH	Antiviral without IFN pretreatment	2.10692	1.14188
BMPR1A	Proviral without IFN pretreatment	-2.20316	-0.192856
BOP1	Proviral with or without IFN pretreatment	-3.55925	-3.20354
BRD4	Antiviral without IFN pretreatment	2.01489	1.526
BRI3	Antiviral without IFN pretreatment	2.43511	1.29139
BRIX1	Proviral with IFN pretreatment	-0.313521	-3.17656
BRSK1	Proviral with IFN pretreatment	0.551505	-2.04397
BTBD8	Proviral with or without IFN pretreatment	-2.69623	-2.60706
BTN3A1	Proviral without IFN pretreatment	-2.00639	0.52831
BUB1	Antiviral without IFN pretreatment	2.96023	1.74274
BUB1B	Antiviral without IFN pretreatment	3.50915	0.817437
C11orf24	Antiviral with IFN pretreatment	1.99962	2.33844
C11orf45	Proviral without IFN pretreatment	-2.62125	-1.77098
C18orf21	Proviral with IFN pretreatment	-0.370093	-6.28864
C1QBP	Antiviral without IFN pretreatment	2.89603	1.52022
C1QTNF12	Proviral with IFN pretreatment	0.76879	-2.79498
C20orf202	Proviral with IFN pretreatment	0.323323	-2.44576
CACNB1	Antiviral with or without IFN pretreatment	2.14722	4.05751
CAD	Proviral with or without IFN pretreatment	-5.96042	-4.96068
CANX	Antiviral without IFN pretreatment	2.93643	-0.0783857
CAPN13	Proviral with or without IFN pretreatment	-7.76615	-2.04344
CAT	Proviral with IFN pretreatment	0.418733	-2.37379
CATIP	Antiviral without IFN pretreatment	2.49492	0.606454
CBARP	Proviral with IFN pretreatment	0.259797	-3.70226
CBX1	Proviral without IFN pretreatment	-2.09013	-1.44863
CBX6	Proviral with IFN pretreatment	-1.32781	-2.06008
CCDC116	Proviral without IFN pretreatment	-2.14974	0.296613
CCDC127	Proviral with IFN pretreatment	0.237685	-2.72943
CCDC148	Proviral without IFN pretreatment	-2.53948	-0.291538
CCDC61	Proviral with IFN pretreatment	-0.174302	-2.9332
CCDC68	Proviral with IFN pretreatment	-0.0518996	-2.08509
CCDC90B	Proviral with IFN pretreatment	-0.469635	-2.25602
CCN2	Proviral with IFN pretreatment	0.442846	-2.20264
CCN3	Antiviral without IFN pretreatment	2.18557	1.10133
CCNE1	Antiviral without IFN pretreatment	2.2517	0.211444
CCNO	Antiviral without IFN pretreatment	2.26676	1.39937
CCNQ	Proviral without IFN pretreatment	-3.5077	-0.350163
CCR10	Antiviral with IFN pretreatment	1.76326	5.12588
CCS	Antiviral with or without IFN pretreatment	6.18894	3.66013
CCT2	Antiviral with IFN pretreatment	0.607434	2.93824
CCT6B	Antiviral without IFN pretreatment	2.39422	1.36774
CCT8	Antiviral with IFN pretreatment	1.24773	3.20418
CD302	Antiviral without IFN pretreatment	2.36936	1.05879
CD36	Antiviral without IFN pretreatment	2.06928	0.317864
CD8A	Antiviral without IFN pretreatment	2.04025	1.82135
CDC16	Proviral without IFN pretreatment	-3.24305	-0.721814
CDC23	Proviral without IFN pretreatment	-2.47317	-0.227395
CDC6	Antiviral with or without IFN pretreatment	5.18989	3.90157
CDC73	Antiviral with or without IFN pretreatment	4.87606	2.3836
CDCA4	Proviral without IFN pretreatment	-3.11555	-0.797934
CDHR5	Proviral with IFN pretreatment	-0.405008	-2.51961
CDIP1	Proviral with IFN pretreatment	0.169962	-3.36213
CDK14	Proviral with IFN pretreatment	-0.938223	-3.98715
CDK5R1	Antiviral without IFN pretreatment	2.40974	1.18591
CDK6	Antiviral with IFN pretreatment	1.50864	2.51811
CENPL	Antiviral with IFN pretreatment	1.43002	2.08581
CEP20	Proviral without IFN pretreatment	-2.37885	0.783601
CEP55	Antiviral without IFN pretreatment	2.06446	-0.416286
CERS6	Antiviral with or without IFN pretreatment	2.18531	3.31074
CFAP20	Proviral without IFN pretreatment	-2.34518	-0.123088
CHAF1A	Antiviral without IFN pretreatment	4.20865	1.82273
CHAF1B	Antiviral with IFN pretreatment	1.56683	2.71727
CHD7	Proviral with or without IFN pretreatment	-2.29155	-8.78412
CHKA	Antiviral with or without IFN pretreatment	2.37697	2.16437
CHMP1B	Antiviral with or without IFN pretreatment	3.62416	3.78962
CHMP3	Antiviral with or without IFN pretreatment	5.07102	6.48143
CHRNB2	Antiviral with IFN pretreatment	1.24502	5.63142
CIR1	Antiviral without IFN pretreatment	3.40737	1.70088
CLASP2	Proviral without IFN pretreatment	-2.8139	-0.414758
CLCN1	Antiviral with or without IFN pretreatment	2.14543	2.44991
CLDND2	Proviral without IFN pretreatment	-2.06868	-0.217583
CLEC16A	Proviral with IFN pretreatment	-1.3416	-4.5583
CLIC4	Antiviral without IFN pretreatment	2.57231	-0.120319
CLN6	Proviral with IFN pretreatment	-0.200108	-2.12249
CLTC	Proviral with or without IFN pretreatment	-2.21768	-2.60654
CLTRN	Proviral without IFN pretreatment	-2.00384	-0.72206
CNR2	Antiviral without IFN pretreatment	2.69234	0.201051
COASY	Antiviral with or without IFN pretreatment	2.14706	2.40542
COG3	Proviral with or without IFN pretreatment	-4.14237	-3.25003
COL1A1	Antiviral without IFN pretreatment	2.19377	0.694168
COL22A1	Proviral with IFN pretreatment	-0.176163	-2.89779
COL4A2	Proviral without IFN pretreatment	-3.17599	-0.358637
COL5A1	Proviral without IFN pretreatment	-3.17614	-1.81879
COL6A1	Proviral without IFN pretreatment	-2.01249	-0.0982089
COMMD9	Proviral with IFN pretreatment	-1.27952	-2.86002
COPA	Proviral without IFN pretreatment	-6.05219	0.180173
COPE	Proviral without IFN pretreatment	-2.22659	-0.304431
COQ2	Proviral with IFN pretreatment	-0.555483	-2.45948
CPB2	Proviral with IFN pretreatment	-1.27853	-2.59719
CPSF1	Antiviral without IFN pretreatment	2.0521	1.67497
CPSF4	Antiviral without IFN pretreatment	2.423	1.60799
CPSF6	Antiviral with or without IFN pretreatment	4.49427	2.8157
CPT1B	Proviral without IFN pretreatment	-2.01105	-0.0403335
CRB3	Proviral without IFN pretreatment	-2.06751	0.0927543
CRCP	Antiviral with IFN pretreatment	1.67126	2.12328
CRTAP	Proviral with IFN pretreatment	-0.289754	-2.88561
CRYBB2	Proviral without IFN pretreatment	-2.61089	-1.07107
CSNK1A1	Antiviral with IFN pretreatment	1.49094	2.12017
CSNK2B	Proviral with or without IFN pretreatment	-12.3378	-7.20867
CTBP1	Proviral without IFN pretreatment	-2.60556	-0.541546
CTNNB1	Antiviral without IFN pretreatment	2.04335	1.50807
CTNNBL1	Antiviral without IFN pretreatment	2.25909	-0.42738
CTR9	Antiviral with or without IFN pretreatment	3.5846	4.26972
CTSL	Proviral with or without IFN pretreatment	-2.55706	-3.61604
CUL3	Antiviral without IFN pretreatment	2.44703	1.15632
CWC15	Antiviral with IFN pretreatment	1.05568	3.0251
CXXC1	Antiviral with IFN pretreatment	0.910481	2.31247
CXorf56	Proviral with IFN pretreatment	-0.0220653	-3.84473
CYB5D2	Antiviral with IFN pretreatment	1.9849	2.48177
CYBA	Antiviral without IFN pretreatment	2.50168	0.145361
CYP1A1	Proviral with IFN pretreatment	-0.513891	-2.22007
CYTH3	Proviral with or without IFN pretreatment	-3.94366	-2.98904
DACT3	Proviral without IFN pretreatment	-2.12184	-0.127632
DAXX	Antiviral without IFN pretreatment	2.12792	1.16069
DAZAP2	Antiviral with or without IFN pretreatment	3.97998	5.1069
DCAF16	Proviral with IFN pretreatment	-1.29203	-2.34582
DCP1B	Proviral with IFN pretreatment	0.525828	-2.4666
DCTN2	Antiviral with IFN pretreatment	1.95587	2.11697
DDX10	Proviral with IFN pretreatment	-0.729391	-2.25859
DDX18	Proviral with IFN pretreatment	-1.79983	-4.53242
DDX24	Proviral with or without IFN pretreatment	-4.03849	-3.1841
DDX28	Antiviral without IFN pretreatment	2.69498	-0.507254
DDX41	Antiviral with or without IFN pretreatment	3.39142	2.32366
DDX47	Proviral with IFN pretreatment	-1.83476	-4.07517
DDX6	Proviral with IFN pretreatment	-0.692285	-2.19313
DERL1	Antiviral without IFN pretreatment	2.9786	0.953454
DGKA	Antiviral with IFN pretreatment	1.52444	2.01361
DHDDS	Proviral without IFN pretreatment	-2.36234	-1.29
DHRS11	Antiviral with or without IFN pretreatment	2.57811	2.38318
DHX15	Antiviral with IFN pretreatment	0.528232	2.56754
DHX16	Antiviral without IFN pretreatment	2.22053	0.542542
DHX34	Proviral with IFN pretreatment	0.0963846	-2.14974
DHX35	Antiviral without IFN pretreatment	2.19647	-0.00568108
DHX37	Proviral without IFN pretreatment	-2.28946	-0.900947
DHX58	Antiviral without IFN pretreatment	2.93299	0.551441
DIMT1	Proviral without IFN pretreatment	-2.94535	-1.53178
DKC1	Proviral with IFN pretreatment	-1.86445	-2.38273
DLG1	Antiviral without IFN pretreatment	2.84308	0.680849
DMAP1	Antiviral without IFN pretreatment	3.71798	1.02868
DNAAF1	Proviral without IFN pretreatment	-2.71308	-0.584602
DNAI1	Proviral without IFN pretreatment	-2.36369	0.478254
DNAJC28	Antiviral with IFN pretreatment	0.727601	2.113
DOCK11	Proviral with IFN pretreatment	-1.24426	-3.22433
DONSON	Antiviral with or without IFN pretreatment	4.81427	7.11817
DSN1	Antiviral with IFN pretreatment	0.739103	2.11222
DTNA	Proviral with IFN pretreatment	-0.16983	-2.01326
DUSP14	Antiviral without IFN pretreatment	10.3648	1.95609
DUSP2	Antiviral without IFN pretreatment	2.53666	0.410479
DYNC1H1	Antiviral without IFN pretreatment	2.29487	1.16704
DYNC1I2	Antiviral without IFN pretreatment	2.14932	1.42889
ECT2L	Proviral without IFN pretreatment	-2.04698	0.930339
EEF1B2	Antiviral without IFN pretreatment	3.28501	0.337315
EEF2	Proviral with or without IFN pretreatment	-4.01654	-8.56922
EGLN1	Proviral with IFN pretreatment	-0.21314	-2.38779
EIF1AD	Proviral with IFN pretreatment	0.154645	-2.07012
EIF3F	Proviral with or without IFN pretreatment	-3.38314	-3.38078
EIF3G	Proviral with or without IFN pretreatment	-2.24773	-3.83105
EIF3H	Proviral with IFN pretreatment	0.0745176	-2.87049
EIF3J	Antiviral without IFN pretreatment	2.00734	0.0525628
EIF4A1	Antiviral without IFN pretreatment	2.83666	-0.804685
EIF4B	Proviral without IFN pretreatment	-2.23433	-1.04819
EIF4G1	Proviral with or without IFN pretreatment	-2.15538	-8.36285
EIF4G2	Proviral with IFN pretreatment	-0.961471	-3.90626
EIF5A	Proviral with IFN pretreatment	-1.05078	-3.14738
ELL	Antiviral with IFN pretreatment	-0.364524	2.01078
ELOC	Proviral with IFN pretreatment	0.00711406	-2.5233
ELP1	Antiviral without IFN pretreatment	2.13527	1.41456
EMC7	Proviral with IFN pretreatment	0.156117	-2.04278
EML4	Proviral with IFN pretreatment	-0.183092	-2.14444
ENDOV	Antiviral without IFN pretreatment	2.0608	0.795827
ENG	Proviral without IFN pretreatment	-2.77549	0.0396409
EOLA2	Proviral without IFN pretreatment	-2.29649	-0.077722
EP300	Proviral with or without IFN pretreatment	-2.94097	-2.57255
EPC2	Antiviral without IFN pretreatment	5.91005	1.03493
EPN1	Proviral with or without IFN pretreatment	-4.01464	-2.69732
ERAP2	Proviral with IFN pretreatment	-0.71876	-2.14229
ERGIC2	Proviral with IFN pretreatment	-0.00451094	-2.41136
ERI1	Proviral with IFN pretreatment	0.646213	-2.36251
ERICH6	Proviral without IFN pretreatment	-2.11646	0.150874
ERN1	Antiviral with IFN pretreatment	0.108944	3.41288
ERO1B	Proviral with IFN pretreatment	-1.44294	-2.25335
ETNK1	Proviral with or without IFN pretreatment	-2.15115	-3.05906
EXOC4	Proviral with IFN pretreatment	-0.892084	-4.36664
EXOSC4	Antiviral without IFN pretreatment	2.10928	1.32032
EXOSC8	Antiviral with or without IFN pretreatment	2.49122	2.8617
EXT1	Proviral with or without IFN pretreatment	-2.25932	-3.34934
EYA2	Antiviral without IFN pretreatment	2.07698	1.04976
F11R	Proviral with IFN pretreatment	0.433005	-2.40123
F5	Antiviral with IFN pretreatment	-0.174449	2.10873
FAAH	Antiviral without IFN pretreatment	2.39464	0.46257
FADS2	Antiviral with IFN pretreatment	1.83727	4.56564
FAM160B2	Proviral without IFN pretreatment	-2.31396	0.0144272
FAM210B	Antiviral with IFN pretreatment	0.455371	3.499
FAM217A	Proviral with IFN pretreatment	0.35053	-2.26014
FAM222A	Proviral with IFN pretreatment	-0.52827	-2.72205
FAM32A	Antiviral with IFN pretreatment	1.15914	5.22012
FAM3A	Proviral without IFN pretreatment	-2.1952	0.549362
FAM50A	Antiviral without IFN pretreatment	2.39371	0.737205
FAM83D	Proviral with IFN pretreatment	0.409402	-3.35163
FAM98C	Proviral with IFN pretreatment	-1.29028	-2.84489
FARSA	Proviral without IFN pretreatment	-2.1592	-0.962978
FASN	Proviral with or without IFN pretreatment	-2.82774	-4.50787
FAT2	Proviral without IFN pretreatment	-3.55411	-0.285601
FBL	Proviral without IFN pretreatment	-3.26236	-1.3596
FBLN2	Proviral with IFN pretreatment	-0.655725	-2.07974
FBXL6	Antiviral without IFN pretreatment	3.00926	1.10311
FBXO25	Proviral without IFN pretreatment	-2.49392	-0.523296
FBXO32	Proviral with IFN pretreatment	0.525613	-2.04561
FBXO7	Proviral without IFN pretreatment	-2.29907	0.0683587
FBXW11	Proviral with or without IFN pretreatment	-3.49888	-2.0219
FCAR	Antiviral without IFN pretreatment	2.5755	0.339818
FDFT1	Proviral with IFN pretreatment	-0.329676	-2.23634
FDX2	Proviral without IFN pretreatment	-2.189	-1.3245
FEM1A	Proviral with or without IFN pretreatment	-5.14949	-2.32788
FER1L5	Proviral with or without IFN pretreatment	-2.32439	-2.24207
FGF18	Antiviral without IFN pretreatment	3.08901	1.06781
FHL2	Proviral without IFN pretreatment	-2.99926	-0.462368
FKBP10	Antiviral with IFN pretreatment	1.28088	2.57771
FKBP3	Proviral without IFN pretreatment	-2.1032	-0.441299
FLRT3	Proviral with IFN pretreatment	-1.65141	-2.21027
FLVCR1	Proviral with IFN pretreatment	-1.35284	-2.40867
FOXC1	Antiviral without IFN pretreatment	2.1139	0.430423
FOXJ2	Antiviral without IFN pretreatment	3.10095	1.14027
FOXO3	Proviral with or without IFN pretreatment	-3.61522	-2.53015
FRRS1	Antiviral without IFN pretreatment	3.9394	1.1204
FSIP2	Proviral with IFN pretreatment	0.485419	-2.1866
FUCA1	Proviral with IFN pretreatment	1.38117	-2.44203
FUT3	Proviral without IFN pretreatment	-2.08127	-0.399249
FZD9	Antiviral with or without IFN pretreatment	2.39102	3.00448
GABBR2	Antiviral without IFN pretreatment	2.17684	0.900327
GABRP	Proviral with IFN pretreatment	-0.418037	-2.24915
GAK	Proviral with or without IFN pretreatment	-3.65361	-4.90514
GAL	Antiviral without IFN pretreatment	2.19102	1.56393
GALC	Proviral with IFN pretreatment	0.225643	-4.03018
GART	Proviral without IFN pretreatment	-3.93485	0.974983
GBP1	Antiviral with IFN pretreatment	0.557303	4.041
GCNT2	Antiviral with IFN pretreatment	0.351535	2.60915
GFOD1	Proviral without IFN pretreatment	-4.42811	0.03329
GGCT	Proviral with IFN pretreatment	-0.803869	-2.03909
GIGYF2	Proviral with IFN pretreatment	-1.68088	-2.72541
GJA1	Proviral with IFN pretreatment	-0.618287	-4.51091
GJD3	Antiviral with IFN pretreatment	1.13125	2.04766
GLIS3	Proviral without IFN pretreatment	-3.29821	-0.357188
GLMN	Antiviral with IFN pretreatment	0.896032	2.41851
GLS2	Antiviral without IFN pretreatment	2.01158	1.2706
GOLGA3	Proviral with IFN pretreatment	0.937429	-2.92039
GOLGA6L9	Proviral without IFN pretreatment	-2.20859	-1.5151
GPR137C	Proviral without IFN pretreatment	-5.36202	0.314619
GPR19	Proviral without IFN pretreatment	-2.99493	-1.18855
GPR34	Proviral without IFN pretreatment	-2.74991	-0.909491
GPR75	Antiviral without IFN pretreatment	2.60269	0.982325
GPX7	Antiviral with IFN pretreatment	0.779218	2.14156
GPX8	Antiviral with IFN pretreatment	0.717993	2.1708
GRB2	Proviral with IFN pretreatment	1.82188	-4.25054
GREB1	Proviral with IFN pretreatment	-0.599537	-2.26487
GRK2	Antiviral with or without IFN pretreatment	6.40447	2.8785
GRK3	Proviral without IFN pretreatment	-2.13838	-0.362351
GRN	Antiviral with IFN pretreatment	1.57452	2.12515
GSDMB	Antiviral without IFN pretreatment	2.05212	0.733636
GSTM2	Antiviral without IFN pretreatment	2.26982	0.987161
GTF2A2	Antiviral without IFN pretreatment	2.18624	0.554038
GUSB	Proviral with IFN pretreatment	1.37775	-2.66592
H2AC20	Antiviral with or without IFN pretreatment	4.26327	5.48493
H2AC21	Antiviral with IFN pretreatment	1.81812	3.53661
H2AC6	Antiviral with or without IFN pretreatment	3.17138	5.91181
H2AC7	Antiviral without IFN pretreatment	2.49342	1.77108
H2BC11	Antiviral with or without IFN pretreatment	3.96367	4.73338
H2BC13	Antiviral with IFN pretreatment	1.54278	3.05653
H3-3B	Antiviral with or without IFN pretreatment	2.74872	2.37181
HACD1	Antiviral without IFN pretreatment	2.08039	0.580117
HADH	Antiviral without IFN pretreatment	3.02809	-0.305911
HADHA	Proviral with IFN pretreatment	-0.411612	-3.36314
HAT1	Antiviral with IFN pretreatment	0.497185	2.5538
HAUS2	Antiviral with IFN pretreatment	0.618804	2.0849
HEATR5B	Antiviral without IFN pretreatment	2.92366	-0.488479
HERPUD1	Antiviral with IFN pretreatment	0.656702	2.6403
HHLA1	Proviral with or without IFN pretreatment	-2.02192	-2.04599
HIPK1	Antiviral with IFN pretreatment	1.60914	2.71229
HIPK4	Proviral with IFN pretreatment	-1.54068	-2.65817
HK2	Antiviral with or without IFN pretreatment	3.92889	3.07986
HLA-DOB	Antiviral without IFN pretreatment	2.17534	-0.417792
HM13	Proviral with IFN pretreatment	-1.93649	-2.23655
HMGXB4	Proviral without IFN pretreatment	-2.92348	-1.7951
HNF4G	Proviral with IFN pretreatment	-1.11671	-2.12938
HNRNPK	Proviral with or without IFN pretreatment	-3.88878	-4.26364
HNRNPU	Proviral without IFN pretreatment	-4.56066	-1.72212
HOXA1	Proviral with IFN pretreatment	0.106196	-2.36631
HOXC10	Antiviral with IFN pretreatment	0.956975	2.08285
HSD17B8	Proviral with IFN pretreatment	-0.334053	-2.75468
HVCN1	Antiviral without IFN pretreatment	2.18872	0.649587
ICAM1	Antiviral with IFN pretreatment	-0.500741	2.60974
IER3IP1	Proviral with IFN pretreatment	-0.571048	-4.48263
IER5	Antiviral without IFN pretreatment	2.2943	0.811611
IFI35	Antiviral with IFN pretreatment	1.0311	2.7292
IFI6	Antiviral with IFN pretreatment	0.42602	2.03601
IFIT3	Proviral without IFN pretreatment	-2.96904	-1.14885
IFNAR1	Antiviral with IFN pretreatment	-0.0511407	2.53546
IFNAR2	Antiviral with IFN pretreatment	-0.37736	3.69748
IFT74	Proviral with IFN pretreatment	-0.506725	-3.87408
IGFBP2	Proviral with IFN pretreatment	-0.125137	-3.31531
IGFBP3	Proviral with IFN pretreatment	-0.349325	-3.09698
IHH	Proviral with IFN pretreatment	-0.510211	-2.56028
IL13RA1	Proviral with IFN pretreatment	-0.0140554	-3.1321
ILF2	Antiviral with IFN pretreatment	1.23135	3.20008
IMP3	Proviral with IFN pretreatment	-1.29983	-3.17631
IMPG1	Proviral without IFN pretreatment	-5.90997	-0.509645
INCENP	Antiviral without IFN pretreatment	2.87764	1.40292
ING3	Antiviral with or without IFN pretreatment	2.4935	2.39158
INO80B	Antiviral without IFN pretreatment	2.0806	0.969737
INPP4A	Antiviral without IFN pretreatment	2.97779	1.3046
INSIG1	Proviral with IFN pretreatment	0.483942	-2.1146
INTS12	Antiviral with IFN pretreatment	1.62051	3.05982
INTS14	Proviral with IFN pretreatment	0.39809	-2.07728
INTS2	Antiviral with or without IFN pretreatment	3.59686	3.86279
INTS6	Antiviral with or without IFN pretreatment	2.29276	2.53161
INTS8	Antiviral without IFN pretreatment	2.63801	1.86649
IQUB	Proviral with IFN pretreatment	0.000634003	-4.89277
IRAK2	Antiviral without IFN pretreatment	3.85318	1.15901
IRF9	Antiviral with IFN pretreatment	-0.418499	2.82478
ISG15	Proviral with IFN pretreatment	-0.572451	-4.75181
IST1	Antiviral with IFN pretreatment	1.56308	2.69199
ITSN2	Proviral without IFN pretreatment	-4.06307	-0.42767
JADE3	Proviral with IFN pretreatment	0.550892	-2.12213
JAK1	Antiviral with IFN pretreatment	0.627436	3.58652
JAK2	Proviral without IFN pretreatment	-2.47758	-0.233327
JUN	Antiviral with IFN pretreatment	0.301949	3.41223
KANSL2	Antiviral with IFN pretreatment	1.24826	2.2418
KAT2A	Antiviral with or without IFN pretreatment	3.09488	2.5585
KAT7	Antiviral with or without IFN pretreatment	3.1892	2.45973
KCNAB1	Antiviral with IFN pretreatment	-0.0191726	7.16915
KCNK6	Proviral with IFN pretreatment	-0.809059	-4.11077
KDM4A	Antiviral without IFN pretreatment	2.90815	1.37279
KIAA0100	Antiviral with or without IFN pretreatment	3.55741	2.36734
KIAA0319	Proviral with IFN pretreatment	-1.70163	-2.04606
KIAA0825	Proviral with IFN pretreatment	0.725242	-2.18494
KIAA1522	Proviral without IFN pretreatment	-2.07034	-0.0399498
KIF11	Antiviral without IFN pretreatment	3.18549	1.61797
KIF13B	Proviral with IFN pretreatment	-1.19043	-3.45307
KIF23	Antiviral without IFN pretreatment	2.89186	1.45149
KLHDC8B	Proviral without IFN pretreatment	-3.55769	-1.5777
KLHL10	Antiviral without IFN pretreatment	2.89796	0.714979
KLHL20	Proviral without IFN pretreatment	-2.1305	-0.0469941
KLHL28	Proviral without IFN pretreatment	-2.19378	-0.00501261
KPNA2	Antiviral without IFN pretreatment	2.50892	0.478608
KPNB1	Antiviral with or without IFN pretreatment	3.11089	2.17282
KRT17	Antiviral with IFN pretreatment	0.41496	2.07449
KRTAP5-9	Antiviral with or without IFN pretreatment	2.03872	2.48301
KTN1	Proviral with IFN pretreatment	0.239178	-2.61444
LAMB1	Antiviral without IFN pretreatment	2.51873	0.135593
LAMTOR2	Antiviral without IFN pretreatment	2.58576	1.89619
LARP4B	Proviral without IFN pretreatment	-2.51926	-0.562738
LATS2	Proviral with IFN pretreatment	-6.08399e-05	-2.12981
LDB1	Proviral with IFN pretreatment	-1.11522	-2.5053
LDLRAD3	Antiviral without IFN pretreatment	2.85374	0.659478
LDOC1	Proviral with IFN pretreatment	-1.78401	-2.00123
LEO1	Proviral with IFN pretreatment	-0.20104	-2.12812
LHPP	Proviral without IFN pretreatment	-4.07737	-0.481944
LIN7C	Antiviral without IFN pretreatment	2.65651	1.03214
LMLN	Proviral with IFN pretreatment	-0.277338	-4.53383
LRIF1	Antiviral without IFN pretreatment	3.26466	0.0425507
LRP10	Antiviral with or without IFN pretreatment	3.59919	3.21376
LRP3	Proviral without IFN pretreatment	-2.14624	-0.517777
LRP5L	Proviral without IFN pretreatment	-2.50936	-0.452565
LRRC10B	Antiviral without IFN pretreatment	4.09819	0.580826
LRRC3C	Antiviral without IFN pretreatment	2.57619	1.65572
LRRC4B	Proviral without IFN pretreatment	-2.55821	0.107252
MAD2L1	Antiviral without IFN pretreatment	2.3031	0.968056
MAGEA10	Proviral without IFN pretreatment	-2.3832	-0.464476
MAN1A2	Proviral with IFN pretreatment	0.535113	-2.24927
MANEA	Proviral with IFN pretreatment	-1.21285	-10.1747
MAP3K2	Proviral without IFN pretreatment	-2.00806	-0.655946
MAP7	Antiviral without IFN pretreatment	2.07499	0.812141
MARCHF9	Antiviral with IFN pretreatment	1.90422	2.24964
MARCKS	Proviral without IFN pretreatment	-2.10742	-1.23314
MARS1	Antiviral with or without IFN pretreatment	2.04351	2.85425
MAVS	Proviral with IFN pretreatment	-0.963898	-2.4378
MBTPS1	Proviral without IFN pretreatment	-2.62955	-1.69395
MBTPS2	Proviral without IFN pretreatment	-4.51049	-0.97787
MCF2L	Proviral without IFN pretreatment	-2.64228	-0.961073
MCM3AP	Antiviral with or without IFN pretreatment	6.45406	7.87145
MCM7	Antiviral without IFN pretreatment	5.6506	0.766401
ME1	Proviral with IFN pretreatment	-0.95462	-3.45447
MEAF6	Antiviral with or without IFN pretreatment	2.952	4.2334
MED10	Proviral with or without IFN pretreatment	-2.0339	-2.94316
MED11	Proviral with or without IFN pretreatment	-2.25867	-2.21512
MED12	Proviral with IFN pretreatment	0.0623569	-2.47313
MED14	Proviral with or without IFN pretreatment	-3.44734	-2.08565
MED17	Proviral without IFN pretreatment	-2.92377	-1.00603
MED22	Proviral without IFN pretreatment	-4.35012	-0.198078
MED27	Proviral without IFN pretreatment	-2.25001	-1.88537
MED28	Proviral with or without IFN pretreatment	-2.90588	-8.56229
MED30	Proviral without IFN pretreatment	-2.63262	-0.329872
MED7	Proviral without IFN pretreatment	-2.98454	-0.667075
MED9	Proviral without IFN pretreatment	-2.70087	-1.20644
MEIS2	Proviral without IFN pretreatment	-4.06044	0.425759
METAP2	Antiviral with IFN pretreatment	0.376076	2.47378
METTL8	Proviral with IFN pretreatment	-0.522906	-2.05313
MEX3A	Antiviral without IFN pretreatment	2.74176	1.59604
MFN2	Antiviral without IFN pretreatment	2.26109	0.471386
MFSD4B	Proviral without IFN pretreatment	-2.50296	-0.584158
MFSD8	Proviral without IFN pretreatment	-3.30127	-0.271254
MFSD9	Antiviral without IFN pretreatment	2.27216	0.714412
MGMT	Proviral with IFN pretreatment	-0.658808	-2.4997
MGP	Antiviral without IFN pretreatment	2.50643	-0.549191
MIA3	Proviral without IFN pretreatment	-2.46791	-0.883573
MIF4GD	Antiviral without IFN pretreatment	2.16052	0.73268
MLLT1	Proviral without IFN pretreatment	-4.13515	-0.557873
MMP15	Proviral with IFN pretreatment	-0.433575	-3.74727
MORN1	Proviral with IFN pretreatment	-0.113466	-2.22261
MPZL3	Proviral without IFN pretreatment	-2.37127	-1.23573
MRM1	Antiviral without IFN pretreatment	2.12077	1.99323
MRPL45	Antiviral with IFN pretreatment	1.99663	3.03516
MRPL50	Antiviral with IFN pretreatment	1.30221	2.66678
MRPS17	Antiviral without IFN pretreatment	2.61138	0.956712
MST1	Proviral without IFN pretreatment	-2.61264	-1.27802
MT2A	Antiviral without IFN pretreatment	2.13269	0.722267
MTCH2	Proviral with IFN pretreatment	-0.127831	-2.88785
MTHFD2L	Proviral without IFN pretreatment	-3.00731	-0.330486
MTMR6	Antiviral without IFN pretreatment	2.61894	0.980529
MUC1	Antiviral with IFN pretreatment	0.836131	2.34006
MUC3A	Antiviral without IFN pretreatment	2.70454	-0.643488
MYH9	Antiviral with IFN pretreatment	0.460208	2.28965
MYL10	Proviral without IFN pretreatment	-2.51544	-1.47506
MYL9	Antiviral without IFN pretreatment	3.05787	0.175626
MYLK	Proviral with IFN pretreatment	-0.173355	-3.86874
MYO1F	Proviral with IFN pretreatment	0.603459	-2.27674
MYO1G	Proviral without IFN pretreatment	-3.14016	-0.157492
MYOM1	Proviral with IFN pretreatment	0.074357	-2.13101
NAA60	Antiviral without IFN pretreatment	3.06385	0.402874
NACAD	Proviral without IFN pretreatment	-2.2192	-0.497067
NADK	Proviral with IFN pretreatment	-0.924994	-3.66483
NBPF9	Antiviral with or without IFN pretreatment	9.74639	3.0603
NCBP1	Antiviral without IFN pretreatment	3.63791	1.46524
NCBP2	Antiviral without IFN pretreatment	4.13162	1.27857
NCSTN	Proviral with IFN pretreatment	-0.772825	-3.01777
NDC80	Antiviral with or without IFN pretreatment	2.46555	2.39874
NDE1	Proviral with IFN pretreatment	-1.42824	-2.21226
NDUFA3	Proviral without IFN pretreatment	-2.31125	-0.221919
NDUFA5	Antiviral without IFN pretreatment	3.32569	-0.0760043
NDUFAF6	Antiviral with IFN pretreatment	1.846	2.35843
NDUFAF8	Antiviral without IFN pretreatment	3.50254	-0.246768
NDUFV1	Antiviral without IFN pretreatment	4.83362	-0.39257
NELFB	Antiviral without IFN pretreatment	2.0567	0.245366
NES	Antiviral without IFN pretreatment	2.11333	0.578955
NFKB2	Proviral with IFN pretreatment	0.0718337	-2.08005
NFRKB	Antiviral with IFN pretreatment	0.300227	2.42356
NFXL1	Proviral with IFN pretreatment	-0.334381	-3.57087
NFYA	Proviral without IFN pretreatment	-2.08161	0.329919
NIP7	Proviral with IFN pretreatment	-1.21327	-2.87302
NIPAL3	Proviral without IFN pretreatment	-2.11825	-0.50924
NIPAL4	Proviral with or without IFN pretreatment	-2.51681	-3.14234
NKAP	Antiviral with IFN pretreatment	0.949104	2.32052
NLE1	Proviral with IFN pretreatment	0.172603	-2.4218
NMD3	Proviral with or without IFN pretreatment	-3.71983	-3.02255
NME1	Antiviral without IFN pretreatment	2.78301	0.367209
NME2	Antiviral with IFN pretreatment	1.34407	2.52018
NNMT	Proviral without IFN pretreatment	-2.44577	-1.10694
NOB1	Proviral with IFN pretreatment	-0.363301	-2.31799
NOG	Antiviral with IFN pretreatment	1.33813	2.23416
NOP14	Proviral with or without IFN pretreatment	-3.18434	-2.04873
NOP53	Proviral without IFN pretreatment	-2.5428	-1.51846
NOP56	Proviral with IFN pretreatment	-0.107708	-2.12165
NOS3	Proviral with IFN pretreatment	-0.379088	-5.76752
NPC1	Proviral with IFN pretreatment	-1.26723	-5.97814
NPM3	Proviral without IFN pretreatment	-2.39162	0.0685744
NR2F6	Proviral with IFN pretreatment	-0.424408	-2.68221
NR3C2	Proviral with IFN pretreatment	-0.401426	-2.25063
NRBP1	Antiviral without IFN pretreatment	3.20508	1.49227
NRG2	Antiviral without IFN pretreatment	2.0331	-0.346953
NTN3	Proviral with IFN pretreatment	-0.378042	-2.43429
NUBP2	Proviral with IFN pretreatment	-1.42781	-2.12444
NUBPL	Antiviral with IFN pretreatment	0.0950161	6.68669
NUDCD2	Proviral without IFN pretreatment	-2.02844	0.184058
NUDT12	Antiviral without IFN pretreatment	2.17416	0.627347
NUDT15	Antiviral without IFN pretreatment	2.78038	1.18419
NUMB	Proviral without IFN pretreatment	-2.55714	-0.378761
NUP155	Antiviral with IFN pretreatment	1.52455	3.74535
NUP205	Antiviral without IFN pretreatment	3.96241	1.46731
NUTF2	Antiviral with IFN pretreatment	0.453045	2.45203
NXT1	Antiviral with or without IFN pretreatment	2.23364	4.09111
ODR4	Proviral without IFN pretreatment	-2.96275	1.48305
OGT	Antiviral with IFN pretreatment	1.82875	3.28858
ORAI1	Antiviral with IFN pretreatment	0.286274	2.38969
OSBPL3	Proviral with IFN pretreatment	-0.529001	-2.26736
OSBPL9	Antiviral without IFN pretreatment	2.8771	1.233
P3H1	Antiviral without IFN pretreatment	2.46642	0.458366
PABPN1	Antiviral without IFN pretreatment	2.19981	1.38095
PACC1	Antiviral with IFN pretreatment	0.343904	2.20203
PAK1IP1	Proviral with or without IFN pretreatment	-2.76623	-2.96119
PALM3	Proviral without IFN pretreatment	-3.23948	-0.240984
PARD3	Proviral without IFN pretreatment	-2.64375	1.44989
PBX2	Antiviral with IFN pretreatment	0.580873	3.30674
PCBD1	Proviral without IFN pretreatment	-2.24039	-0.356814
PCBP1	Antiviral with IFN pretreatment	1.56308	6.79356
PCDHGC5	Proviral with IFN pretreatment	0.0213746	-2.07663
PCNX2	Proviral with IFN pretreatment	-1.14023	-2.48851
PCSK6	Proviral with IFN pretreatment	-1.48815	-2.06582
PDAP1	Antiviral without IFN pretreatment	2.19115	1.5346
PDCD7	Antiviral with or without IFN pretreatment	2.50204	3.39331
PDCL	Proviral without IFN pretreatment	-2.81649	0.114566
PDE1C	Proviral with IFN pretreatment	-0.671234	-2.13044
PDE4C	Proviral with IFN pretreatment	-1.20223	-2.61598
PDE7A	Antiviral without IFN pretreatment	2.31879	0.00141869
PEAK3	Proviral without IFN pretreatment	-2.45866	-0.492321
PEBP1	Antiviral without IFN pretreatment	3.61086	1.41615
PFKFB3	Antiviral with IFN pretreatment	1.88926	2.70239
PFKM	Antiviral with IFN pretreatment	0.703174	2.48019
PIAS1	Proviral without IFN pretreatment	-2.7993	-1.70595
PIAS4	Proviral with IFN pretreatment	-1.64654	-3.73803
PIGT	Proviral without IFN pretreatment	-2.18365	-1.02502
PLA2G12A	Antiviral with IFN pretreatment	0.103989	2.17688
PLA2G4A	Antiviral with IFN pretreatment	0.592868	2.37068
PLA2G4D	Proviral without IFN pretreatment	-2.15442	-0.252212
PLEKHA1	Proviral without IFN pretreatment	-2.37491	-0.199308
PLEKHA3	Proviral with IFN pretreatment	0.678262	-2.16979
PLEKHM3	Proviral with IFN pretreatment	-0.662244	-2.80584
PLIN2	Proviral without IFN pretreatment	-2.19259	-0.827203
PLK4	Antiviral without IFN pretreatment	3.90658	1.40998
PLPPR3	Proviral without IFN pretreatment	-2.99571	-0.436519
PLSCR1	Antiviral with or without IFN pretreatment	9.20738	11.5559
POGLUT3	Proviral with IFN pretreatment	-1.11521	-2.92358
POLD4	Antiviral with or without IFN pretreatment	2.67845	2.87205
POLE	Antiviral with or without IFN pretreatment	2.86141	4.08102
POLR1B	Proviral with or without IFN pretreatment	-2.36368	-2.06681
POLR2G	Antiviral with or without IFN pretreatment	10.6863	4.53489
POLR2J	Antiviral with or without IFN pretreatment	4.12793	3.88805
POLR2L	Antiviral with IFN pretreatment	0.937502	6.30047
POLR3A	Antiviral with IFN pretreatment	0.347888	3.90605
POLR3B	Antiviral with IFN pretreatment	1.42186	2.183
POLR3D	Proviral without IFN pretreatment	-2.40709	0.572535
PON2	Proviral without IFN pretreatment	-2.21211	-1.13614
PPAN	Proviral with or without IFN pretreatment	-3.35983	-9.03891
PPM1H	Antiviral with or without IFN pretreatment	2.65112	2.30854
PPP1R35	Antiviral without IFN pretreatment	2.30708	0.7331
PPP1R7	Proviral with IFN pretreatment	-0.792734	-2.79132
PPP2CB	Antiviral with IFN pretreatment	0.399746	3.4585
PPP2R2A	Proviral without IFN pretreatment	-2.60625	0.0273781
PPP6R3	Antiviral without IFN pretreatment	2.15235	1.13923
PRAME	Proviral with IFN pretreatment	-0.0743914	-2.24126
PRDX3	Antiviral without IFN pretreatment	2.37915	0.756271
PRKRA	Antiviral without IFN pretreatment	2.27926	0.694548
PRMT3	Antiviral with IFN pretreatment	0.827386	2.281
PRPF18	Antiviral with or without IFN pretreatment	2.05566	3.04191
PRPF19	Antiviral without IFN pretreatment	2.01866	0.802659
PRPF4B	Antiviral without IFN pretreatment	2.11029	1.72269
PRR3	Proviral with IFN pretreatment	-0.906041	-2.31286
PRR5L	Antiviral without IFN pretreatment	3.71793	0.527845
PSMB6	Proviral with IFN pretreatment	-0.217033	-4.51727
PSMC2	Proviral without IFN pretreatment	-5.91616	-0.840833
PSMC5	Proviral without IFN pretreatment	-4.56249	-1.06101
PSTK	Proviral with IFN pretreatment	-0.0492456	-3.48832
PSTPIP1	Proviral without IFN pretreatment	-2.05728	-0.593951
PTGER4	Antiviral with IFN pretreatment	1.95527	2.09413
PTPMT1	Antiviral with or without IFN pretreatment	3.96513	2.26894
PTPN11	Antiviral without IFN pretreatment	2.53173	0.402595
PTPN23	Proviral with IFN pretreatment	-0.499745	-3.02262
PTPN3	Antiviral without IFN pretreatment	2.13827	0.776004
PTPRF	Antiviral without IFN pretreatment	2.18859	0.766775
PUS3	Antiviral without IFN pretreatment	2.76286	0.749353
PWWP3A	Proviral with IFN pretreatment	-1.08203	-2.33493
PYCR3	Proviral with IFN pretreatment	0.387537	-3.54945
QDPR	Proviral without IFN pretreatment	-2.4322	-1.43001
RAB19	Proviral with IFN pretreatment	-0.146581	-2.80472
RAB27B	Antiviral without IFN pretreatment	2.11338	1.24345
RAB40C	Antiviral with IFN pretreatment	0.390671	2.04543
RAB5A	Antiviral without IFN pretreatment	2.00086	0.564719
RAB7A	Proviral without IFN pretreatment	-3.30739	-1.37332
RAC3	Proviral with IFN pretreatment	-0.0613146	-2.16968
RACK1	Proviral with IFN pretreatment	-1.56022	-4.02861
RAD21	Antiviral with or without IFN pretreatment	4.28308	2.83516
RAD51D	Antiviral without IFN pretreatment	5.1012	-0.0450224
RAD9A	Antiviral with or without IFN pretreatment	3.27312	2.00371
RAPH1	Proviral without IFN pretreatment	-2.63931	-0.179834
RASGRP1	Proviral without IFN pretreatment	-2.35629	0.132152
RASL12	Antiviral without IFN pretreatment	3.38715	-0.0278261
RASSF2	Proviral without IFN pretreatment	-3.71249	-0.634932
RBBP6	Antiviral with IFN pretreatment	0.970763	2.02963
RBKS	Proviral with IFN pretreatment	-0.106574	-3.68877
RBM24	Proviral without IFN pretreatment	-2.88975	0.0111647
RBM48	Antiviral with IFN pretreatment	0.724376	2.94209
RBM8A	Antiviral without IFN pretreatment	2.59226	1.90227
RBPMS	Proviral without IFN pretreatment	-2.99065	-1.41989
RCL1	Proviral with IFN pretreatment	-1.91418	-4.63055
RDH11	Proviral with IFN pretreatment	0.275008	-2.10288
RDM1	Antiviral without IFN pretreatment	2.73005	1.30164
REC8	Proviral without IFN pretreatment	-3.29142	0.433117
RERE	Proviral with IFN pretreatment	-0.422208	-2.98475
RFTN1	Proviral without IFN pretreatment	-2.33913	0.198087
RFX2	Proviral with IFN pretreatment	-0.183598	-2.09297
RHBDD3	Proviral without IFN pretreatment	-2.38814	-0.688725
RIN2	Proviral with IFN pretreatment	-0.295777	-3.064
RNASET2	Antiviral without IFN pretreatment	3.71304	0.238877
RND3	Antiviral without IFN pretreatment	2.4146	0.156874
RNF103-CHMP3	Antiviral with IFN pretreatment	1.36316	6.90127
RNF11	Antiviral without IFN pretreatment	2.58273	1.11525
RNF14	Proviral with IFN pretreatment	-1.70424	-3.81531
RNF146	Antiviral without IFN pretreatment	2.73148	-0.421205
RNF181	Antiviral without IFN pretreatment	2.04799	0.616851
RNF5	Antiviral with IFN pretreatment	-0.610387	2.61847
RPA1	Antiviral without IFN pretreatment	2.69923	1.99349
RPIA	Antiviral with IFN pretreatment	0.0751214	2.03462
RPL10A	Proviral with IFN pretreatment	-1.08402	-4.97917
RPL31	Proviral without IFN pretreatment	-4.16342	-0.466181
RPL4	Proviral with or without IFN pretreatment	-4.48747	-2.34041
RPN2	Proviral without IFN pretreatment	-4.2617	-0.393041
RPS19BP1	Proviral without IFN pretreatment	-2.18186	-0.607569
RPS25	Proviral with or without IFN pretreatment	-2.37174	-6.81092
RPS3	Proviral with IFN pretreatment	-1.09269	-5.08446
RPS5	Antiviral with IFN pretreatment	1.20137	2.18355
RPS6KA4	Proviral without IFN pretreatment	-2.51199	0.358031
RPS6KB2	Antiviral with or without IFN pretreatment	2.04626	2.42933
RRAGA	Antiviral without IFN pretreatment	3.86556	1.67356
RRBP1	Proviral with IFN pretreatment	0.278553	-2.94853
RREB1	Proviral with IFN pretreatment	-0.998928	-3.58554
RRP36	Proviral with IFN pretreatment	-0.113336	-3.16368
RSRC1	Proviral with IFN pretreatment	-0.0259048	-2.06996
RSRP1	Antiviral without IFN pretreatment	2.43085	0.418143
S1PR5	Antiviral with IFN pretreatment	0.504891	2.52352
SAP18	Antiviral with IFN pretreatment	1.98152	3.60892
SARDH	Antiviral without IFN pretreatment	2.87635	0.470904
SARS1	Antiviral with IFN pretreatment	1.31881	4.19467
SCAMP1	Proviral without IFN pretreatment	-2.0367	0.713883
SCD	Proviral with or without IFN pretreatment	-3.05096	-2.60439
SCN3A	Antiviral with IFN pretreatment	1.20728	2.02215
SCPEP1	Proviral without IFN pretreatment	-3.41263	-0.805114
SCYL3	Antiviral with IFN pretreatment	0.859536	2.52217
SDCBP	Antiviral with or without IFN pretreatment	5.17212	6.37911
SEC13	Antiviral with or without IFN pretreatment	2.02125	2.10757
SEC16A	Proviral without IFN pretreatment	-2.80617	0.617306
SEC31A	Antiviral with IFN pretreatment	-0.736456	3.48059
SEC62	Antiviral with IFN pretreatment	0.971608	2.48023
SELENON	Proviral with IFN pretreatment	0.341851	-2.32312
SELL	Antiviral without IFN pretreatment	2.17908	-0.665247
SEM1	Antiviral without IFN pretreatment	3.61685	1.46617
SEMA3E	Proviral without IFN pretreatment	-4.2843	-0.844009
SEPTIN6	Proviral without IFN pretreatment	-2.00161	0.336199
SEPTIN9	Proviral with IFN pretreatment	1.89395	-2.13262
SF3A1	Antiviral with IFN pretreatment	-0.209195	2.39715
SH3GL2	Proviral without IFN pretreatment	-2.82881	-0.988959
SH3YL1	Proviral without IFN pretreatment	-2.36546	-1.50953
SHB	Proviral without IFN pretreatment	-3.31678	0.744327
SHISA9	Proviral with IFN pretreatment	-0.107982	-2.40686
SIK3	Proviral with IFN pretreatment	-0.893682	-2.09489
SINHCAF	Antiviral without IFN pretreatment	2.35942	0.653272
SIPA1L3	Proviral without IFN pretreatment	-2.24775	0.558568
SIRPB1	Proviral without IFN pretreatment	-3.83972	-0.0559154
SLA2	Proviral without IFN pretreatment	-2.00216	-0.422313
SLC12A9	Proviral with IFN pretreatment	-0.178355	-3.62051
SLC15A4	Antiviral with or without IFN pretreatment	2.14673	3.04415
SLC16A7	Antiviral with IFN pretreatment	-0.0580422	2.72709
SLC22A14	Proviral without IFN pretreatment	-2.29617	0.116348
SLC25A15	Antiviral with IFN pretreatment	0.509313	5.73471
SLC25A36	Antiviral with IFN pretreatment	1.28888	2.2776
SLC25A38	Proviral without IFN pretreatment	-2.38824	-0.22464
SLC25A41	Proviral without IFN pretreatment	-2.06986	0.256326
SLC2A1	Antiviral with or without IFN pretreatment	2.0174	2.37263
SLC30A1	Proviral without IFN pretreatment	-2.81423	-0.700587
SLC33A1	Proviral with or without IFN pretreatment	-2.69127	-2.25614
SLC36A1	Antiviral without IFN pretreatment	2.00949	0.228105
SLC38A5	Proviral with IFN pretreatment	0.446241	-2.83945
SLC44A1	Antiviral with IFN pretreatment	0.714933	2.74987
SLC45A1	Antiviral with IFN pretreatment	0.411609	2.77058
SLC46A1	Antiviral with or without IFN pretreatment	2.35042	4.88933
SLC66A3	Proviral without IFN pretreatment	-2.27386	0.239802
SLC7A11	Proviral without IFN pretreatment	-2.94308	-0.373896
SLC7A7	Proviral without IFN pretreatment	-2.08383	-0.898635
SLC8B1	Proviral with IFN pretreatment	1.26922	-2.19629
SLFN11	Antiviral without IFN pretreatment	2.48839	0.746459
SLFN5	Antiviral without IFN pretreatment	2.57192	0.941326
SMAD7	Antiviral with or without IFN pretreatment	5.06597	3.35873
SMCO3	Proviral with IFN pretreatment	-0.276155	-3.2106
SMCR8	Proviral without IFN pretreatment	-2.5763	0.409273
SNAPC2	Antiviral with IFN pretreatment	0.0958713	2.86056
SNAPC4	Antiviral with IFN pretreatment	1.06565	5.37177
SNORC	Proviral with IFN pretreatment	1.04985	-2.17175
SNRNP200	Antiviral with IFN pretreatment	0.449603	2.03564
SNX2	Antiviral without IFN pretreatment	2.05135	0.413365
SNX29	Proviral with IFN pretreatment	-1.46871	-5.02182
SOAT2	Antiviral with IFN pretreatment	0.558726	2.01525
SOCS1	Proviral with IFN pretreatment	0.129336	-2.7402
SOCS7	Antiviral with IFN pretreatment	1.54446	2.29241
SOX4	Antiviral without IFN pretreatment	2.69307	1.47308
SP3	Antiviral with IFN pretreatment	1.72211	3.21459
SPATA7	Proviral with IFN pretreatment	0.0723906	-3.35245
SPC24	Antiviral with or without IFN pretreatment	2.23864	2.71124
SPDYE1	Antiviral without IFN pretreatment	2.18938	0.445997
SPDYE5	Antiviral without IFN pretreatment	2.2244	-0.308027
SPG21	Proviral with IFN pretreatment	-0.902477	-2.78032
SPINK9	Proviral without IFN pretreatment	-2.8202	-0.0128438
SPNS1	Proviral with IFN pretreatment	-0.176372	-2.45832
SPRYD7	Antiviral without IFN pretreatment	4.36134	0.383088
SRBD1	Antiviral with or without IFN pretreatment	6.31038	2.35807
SREBF2	Proviral with or without IFN pretreatment	-9.56964	-14.9444
SRPRB	Proviral with IFN pretreatment	-0.0470029	-2.68681
SRPX2	Proviral with IFN pretreatment	-0.64505	-2.34321
SRRM2	Antiviral with or without IFN pretreatment	3.29255	3.77642
SRSF5	Proviral with or without IFN pretreatment	-2.57306	-2.79043
SRSF7	Antiviral with or without IFN pretreatment	2.48628	5.26913
SS18L2	Antiviral without IFN pretreatment	3.93182	0.990332
SSH1	Antiviral without IFN pretreatment	3.22911	0.169334
SSH3	Antiviral without IFN pretreatment	2.68511	1.58214
SSR1	Proviral without IFN pretreatment	-2.57824	-0.12795
SSRP1	Antiviral with IFN pretreatment	1.12401	3.15252
STARD8	Antiviral with IFN pretreatment	0.162033	2.12707
STAT2	Antiviral with IFN pretreatment	-0.0341093	2.36639
STAT5A	Antiviral without IFN pretreatment	2.88658	0.819502
STIL	Antiviral without IFN pretreatment	3.74847	0.942806
STOX1	Proviral with IFN pretreatment	0.215081	-2.34277
STS	Proviral with IFN pretreatment	-1.3727	-2.86355
STT3A	Proviral without IFN pretreatment	-2.03804	-0.414804
STT3B	Antiviral without IFN pretreatment	3.6475	-0.299917
STUB1	Proviral with IFN pretreatment	-0.917391	-4.80533
SUGCT	Proviral with IFN pretreatment	-1.35667	-2.35736
SUPT5H	Antiviral with or without IFN pretreatment	4.53134	2.06333
SUPT6H	Antiviral with or without IFN pretreatment	3.28884	2.29452
SUSD5	Proviral without IFN pretreatment	-2.93729	0.0107779
SUZ12	Antiviral without IFN pretreatment	2.36311	0.648794
SYMPK	Antiviral with or without IFN pretreatment	2.6864	2.41938
SYNCRIP	Proviral with IFN pretreatment	0.19979	-3.20383
TAF1	Antiviral with IFN pretreatment	0.194432	5.01218
TAF3	Antiviral with IFN pretreatment	1.80655	2.00664
TAF5L	Antiviral without IFN pretreatment	2.05026	1.19464
TAF7	Proviral without IFN pretreatment	-2.37712	0.415325
TAP2	Proviral without IFN pretreatment	-3.26105	-0.5516
TARBP2	Antiviral without IFN pretreatment	3.42053	0.2118
TARDBP	Antiviral without IFN pretreatment	5.54635	0.255497
TASOR2	Proviral with IFN pretreatment	-0.0837556	-3.91693
TATDN1	Proviral with IFN pretreatment	0.825737	-4.24293
TAZ	Antiviral with or without IFN pretreatment	2.37896	3.05319
TBC1D12	Proviral without IFN pretreatment	-2.35415	-0.0647118
TBP	Antiviral with IFN pretreatment	0.373103	2.48799
TBX1	Proviral with IFN pretreatment	-0.502562	-3.62387
TBXA2R	Proviral with IFN pretreatment	-0.332524	-2.21503
TCERG1	Proviral without IFN pretreatment	-2.1126	-0.89729
TDG	Antiviral without IFN pretreatment	2.42564	0.581709
TDRKH	Proviral without IFN pretreatment	-2.57453	-0.226551
TERF1	Antiviral with IFN pretreatment	1.53319	2.03604
TEX2	Antiviral with IFN pretreatment	1.38761	4.72418
TEX30	Proviral with IFN pretreatment	-0.89652	-2.62817
TFG	Proviral with IFN pretreatment	0.251518	-13.243
TFR2	Proviral with IFN pretreatment	0.401226	-2.47906
TGIF1	Antiviral without IFN pretreatment	5.19147	1.51268
TGS1	Antiviral with or without IFN pretreatment	2.42594	2.85947
THAP1	Proviral without IFN pretreatment	-3.94212	-1.67739
THAP11	Antiviral with or without IFN pretreatment	2.31875	4.46428
THEMIS2	Proviral without IFN pretreatment	-2.07118	0.0210872
THRA	Antiviral without IFN pretreatment	4.37915	0.679007
THUMPD2	Proviral without IFN pretreatment	-2.38645	-0.539547
TIMM44	Antiviral without IFN pretreatment	2.54303	1.43863
TIMM8A	Antiviral with or without IFN pretreatment	3.47587	2.43385
TIMM8B	Antiviral with IFN pretreatment	-0.358469	2.15428
TIPRL	Proviral without IFN pretreatment	-4.28328	-1.15833
TLL2	Proviral with IFN pretreatment	-1.23636	-2.80418
TLR6	Proviral with IFN pretreatment	-0.728972	-2.1076
TMEM14A	Antiviral without IFN pretreatment	3.00951	1.21531
TMEM151A	Antiviral without IFN pretreatment	3.09038	1.30765
TMEM185B	Proviral with IFN pretreatment	-0.740536	-2.47237
TMEM198	Proviral with IFN pretreatment	0.400389	-2.26586
TMEM223	Antiviral without IFN pretreatment	2.1717	0.401129
TMEM229B	Proviral without IFN pretreatment	-2.21196	-0.516229
TMEM38A	Antiviral with IFN pretreatment	-1.01143	2.16695
TMEM39A	Antiviral with IFN pretreatment	1.88484	3.69298
TMX3	Antiviral with IFN pretreatment	0.447285	2.18423
TOLLIP	Proviral with IFN pretreatment	-1.39604	-3.28838
TOP2A	Antiviral with or without IFN pretreatment	3.43484	3.17816
TOP2B	Antiviral without IFN pretreatment	2.98907	1.53063
TOPBP1	Antiviral with IFN pretreatment	1.63129	3.57123
TOR1B	Antiviral with IFN pretreatment	0.328823	2.66948
TOX3	Proviral with IFN pretreatment	-0.491602	-2.89239
TPCN2	Antiviral without IFN pretreatment	2.29211	1.09441
TPM2	Antiviral with IFN pretreatment	-0.34731	2.01035
TPP2	Proviral with IFN pretreatment	-0.106345	-3.90958
TPX2	Antiviral with or without IFN pretreatment	4.50666	4.87635
TRAPPC1	Antiviral without IFN pretreatment	2.93507	0.724217
TRAPPC4	Proviral with IFN pretreatment	-0.0471717	-2.59604
TRAPPC5	Proviral with IFN pretreatment	-1.83007	-2.43526
TRIB1	Antiviral without IFN pretreatment	5.48675	1.33751
TRIM37	Antiviral with IFN pretreatment	1.12616	2.20859
TRMT1	Proviral without IFN pretreatment	-2.46143	-1.7731
TRMT1L	Proviral without IFN pretreatment	-2.15267	0.442496
TRMT5	Proviral with IFN pretreatment	-1.26858	-3.05487
TRUB1	Proviral without IFN pretreatment	-2.48957	-0.00313381
TSEN2	Proviral with IFN pretreatment	-0.196054	-5.37951
TSG101	Antiviral without IFN pretreatment	2.15548	1.28222
TSKU	Proviral with IFN pretreatment	-0.494543	-3.29127
TSR2	Proviral with IFN pretreatment	-0.744556	-2.95391
TTC13	Proviral with IFN pretreatment	0.0883744	-2.00962
TTC21A	Proviral with IFN pretreatment	0.389728	-3.35877
TTK	Antiviral with IFN pretreatment	1.33011	8.69523
TUBG1	Antiviral with or without IFN pretreatment	5.65148	8.83609
TUBGCP2	Antiviral with or without IFN pretreatment	2.95541	2.34507
TUFM	Proviral with IFN pretreatment	-0.162402	-2.07065
TXLNG	Proviral with IFN pretreatment	-0.165624	-2.51445
TXNRD1	Antiviral with IFN pretreatment	0.354734	2.24301
U2AF2	Antiviral with IFN pretreatment	0.12417	4.13312
UBAP1	Proviral with IFN pretreatment	-0.853968	-8.20716
UBASH3B	Proviral without IFN pretreatment	-3.35443	-1.37381
UBE2I	Proviral without IFN pretreatment	-3.7389	-1.70727
UBR4	Antiviral with IFN pretreatment	1.10811	5.74454
UBTD1	Proviral without IFN pretreatment	-3.53324	-1.45292
UBTF	Antiviral with IFN pretreatment	0.236986	2.05516
UFM1	Proviral without IFN pretreatment	-2.38173	-1.54235
UHMK1	Antiviral without IFN pretreatment	2.8537	0.754938
ULBP2	Proviral with IFN pretreatment	0.519202	-2.16506
UPK2	Proviral with IFN pretreatment	0.780181	-4.58914
USP18	Proviral with IFN pretreatment	-0.727232	-6.32733
USP34	Antiviral with IFN pretreatment	0.193715	2.99745
USP8	Antiviral without IFN pretreatment	2.23992	1.29079
UXT	Proviral with IFN pretreatment	0.846443	-3.05291
VASP	Antiviral with IFN pretreatment	-0.632731	2.15889
VAV1	Proviral with IFN pretreatment	-0.36512	-2.22365
VIM	Antiviral with or without IFN pretreatment	2.67969	2.39903
VNN1	Proviral without IFN pretreatment	-2.33046	-1.13734
VPS11	Proviral with IFN pretreatment	-1.3962	-7.6693
VPS18	Proviral with IFN pretreatment	-1.51073	-2.84468
VPS36	Antiviral with IFN pretreatment	1.52403	7.22548
VPS37A	Antiviral without IFN pretreatment	2.46068	-0.221855
VPS39	Proviral without IFN pretreatment	-3.52784	-0.00419968
VPS41	Proviral without IFN pretreatment	-2.91537	-0.874262
VPS4B	Antiviral with or without IFN pretreatment	2.80263	4.23135
VPS54	Proviral with IFN pretreatment	-0.210183	-2.90503
VRK3	Proviral without IFN pretreatment	-2.77666	-0.792618
VTN	Antiviral without IFN pretreatment	2.48075	0.646067
WBP11	Antiviral with IFN pretreatment	-1.48458	2.92995
WDR43	Proviral without IFN pretreatment	-5.41112	-1.75622
WDR74	Proviral without IFN pretreatment	-2.47668	-0.725914
WDR86	Proviral without IFN pretreatment	-2.62502	-0.914835
WFDC8	Proviral with IFN pretreatment	-0.436637	-3.61308
WNK1	Antiviral without IFN pretreatment	2.82394	1.31727
WTAP	Proviral with or without IFN pretreatment	-2.11289	-2.28256
XAB2	Antiviral without IFN pretreatment	2.41117	1.85263
XRCC3	Antiviral with IFN pretreatment	0.752676	2.11102
YIPF5	Proviral without IFN pretreatment	-2.37111	0.0218374
YJU2	Antiviral with or without IFN pretreatment	4.69352	2.65359
YTHDC1	Antiviral with IFN pretreatment	0.98245	2.44127
YWHAQ	Proviral with IFN pretreatment	0.226547	-2.1675
ZBTB11	Antiviral without IFN pretreatment	4.26527	1.0194
ZC3HAV1	Proviral with IFN pretreatment	-0.827797	-3.26635
ZCRB1	Proviral without IFN pretreatment	-2.30977	-1.06069
ZFAND1	Antiviral with IFN pretreatment	1.60147	2.11673
ZFP14	Proviral with IFN pretreatment	-1.37176	-2.13973
ZFYVE21	Proviral with IFN pretreatment	-0.322419	-3.13304
ZMYM5	Proviral without IFN pretreatment	-2.52636	-0.3396
ZNF133	Proviral with IFN pretreatment	-0.135703	-2.90698
ZNF154	Antiviral without IFN pretreatment	2.37603	-0.0415225
ZNF182	Proviral with IFN pretreatment	-0.664613	-3.61121
ZNF195	Antiviral without IFN pretreatment	2.04037	0.870917
ZNF256	Antiviral without IFN pretreatment	2.44781	0.597719
ZNF274	Proviral with IFN pretreatment	-0.99376	-2.82109
ZNF326	Antiviral without IFN pretreatment	3.05246	1.57516
ZNF407	Antiviral with or without IFN pretreatment	2.21043	2.43951
ZNF462	Proviral with IFN pretreatment	-1.03732	-2.11383
ZNF530	Proviral with IFN pretreatment	1.05244	-3.43908
ZNF576	Proviral without IFN pretreatment	-3.40865	-1.03705
ZNF629	Proviral without IFN pretreatment	-2.35465	-0.930838
ZNF644	Antiviral without IFN pretreatment	3.18161	-0.65643
ZNF671	Antiviral with IFN pretreatment	0.466879	2.013
ZNF70	Proviral with IFN pretreatment	-0.304597	-3.55553
ZNF77	Proviral with IFN pretreatment	-0.0372602	-4.75015
ZNF829	Proviral without IFN pretreatment	-3.84751	-0.910489
ZSCAN26	Proviral without IFN pretreatment	-3.15641	-0.179508
ZSCAN5A	Antiviral without IFN pretreatment	2.62451	0.152731
ZSWIM3	Proviral without IFN pretreatment	-2.06451	-0.789318
ZWINT	Antiviral with IFN pretreatment	1.98346	2.29604
