# Supplementary material for: A genome-wide arrayed CRISPR screen identifies PLSCR1 as an intrinsic barrier to SARS-CoV-2 entry that recent virus variants have evolved to resist
Source: PLoS Biol. 2024 Sep 24;22(9):e3002767. doi: 10.1371/journal.pbio.3002767 (PMC11486371; doi:10.1371/journal.pbio.3002767)
Supplement: S10 Table — (XLSX) [file pbio.3002767.s024.xlsx]

## Sheet: Supp Table 10 arrayed CRISPR KO
pathway	IFN_1pM_Score	IFN_0pM_Score	IFN_1pM_LeadingEdge	IFN_0pM_LeadingEdge
REACTOME INHIBITION OF DNA RECOMBINATION AT TELOMERE	7.23745	4.36101	POLR2L, H2AC6, H2AC20, H2BC11, POLR2G, POLR2J, H2BC13, H3-3B, TERF1, TERF2IP, H2BC15, H2AC7, POLR2D, H4C9, H2BC10, DAXX, POLR2E, H2AJ, H4C5, H2BC9, H2BU1	POLR2G, H2AC20, POLR2J, H2BC11, H2AC6, H3-3B, H2AC7, DAXX, H2BC9, H2BC6, H2BC15, H2BC13, TERF1, POLR2E, H2BU1, H4C2, POLR2D, H2AX, POLR2L, H2BC10
REACTOME MRNA SPLICING	9.6204	4.1356	ALYREF, PCBP1, POLR2L, SRSF7, POLR2G, U2AF2, POLR2J, SRRM2, PDCD7, CWC15, WBP11, CPSF6, DHX15, SYMPK, SF3A1, SNRNP200, CASC3, RBM8A, XAB2, LSM4, USP39, SART1, CPSF1, CPSF4, POLR2D, PPWD1, DDX23, CLP1, LSM2, NCBP1, PRPF8, SRRT, PABPN1, NUDT21, NCBP2, CSTF2, GTF2F2, HNRNPL, EFTUD2, CHERP, PPIL4, SNRPE, PUF60, SNRPF, SNRNP70, CWC22, POLR2E, SRSF1, SF3B4, HNRNPM, CWC27, SUGP1, DHX9, PPIH, PRPF19, SNR…	POLR2G, ALYREF, CPSF6, NCBP2, POLR2J, NCBP1, SRRM2, SYMPK, RBM8A, PDCD7, SRSF7, CPSF4, XAB2, CTNNBL1, DHX16, PABPN1, CPSF1, PRPF19, DDX23, SYF2, SF3B4, PCBP1, SNRPB, DHX9, PPWD1, LSM2, POLR2E, PPIL4, SNRNP27, DDX5, SRRM1, PPIH, FIP1L1, CHERP, SNRNP70, HNRNPR, CWC15, PUF60, POLR2D, SRRT, POLR2L
REACTOME RNA POLYMERASE II TRANSCRIBES SNRNA GENES	6.95606	5.08739	POLR2L, SNAPC4, POLR2G, POLR2J, INTS2, INTS12, SNAPC2, INTS6, TBP, SUPT5H, ELL, INTS8, TAF13, POLR2D, INTS1, SUPT4H1, NCBP1, SRRT, NCBP2, GTF2F2, TAF5, SSU72, RPRD1B, CDK9, POLR2E	POLR2G, SUPT5H, NCBP2, POLR2J, NCBP1, INTS2, INTS8, INTS6, GTF2A2, INTS12, INTS5, TAF5, INTS1, POLR2E, SSU72, TAF13, SP1, SNAPC4, POLR2D, SRRT, POLR2L
REACTOME TRANSCRIPTIONAL REGULATION BY SMALL RNAS	6.65502	6.11297	POLR2L, H2AC6, H2AC20, H2BC11, POLR2G, POLR2J, NUP155, H2BC13, H3-3B, SEC13, H2BC15, H2AC7, POLR2D, NUP205, NUP153, H4C9, H2BC10, POLR2E, H2AJ, SEH1L, H4C5, AGO1, H2BC9, H2BU1, NUP107, RAE1	POLR2G, H2AC20, POLR2J, H2BC11, NUP205, H2AC6, H3-3B, H2AC7, SEC13, NUP153, NUP85, H2BC9, H2BC6, H2BC15, POM121, H2BC13, NUP155, POLR2E, H3C13, NUP214, H2BU1, RAE1, H4C2, NDC1, POLR2D, H2AX, RANBP2, POLR2L, H2BC10, H3C8, H3C4, H3C10
REACTOME PROCESSING OF CAPPED INTRON CONTAINING PRE MRNA	11.3199	4.91675	ALYREF, PCBP1, POLR2L, SRSF7, POLR2G, U2AF2, NXT1, POLR2J, SRRM2, NUP155, PDCD7, CWC15, WBP11, CPSF6, DHX15, SYMPK, SF3A1, SEC13, SNRNP200, CASC3, RBM8A, XAB2, LSM4, USP39, SART1, CPSF1, DDX39B, CPSF4, POLR2D, PPWD1, DDX23, CLP1, LSM2, NUP205, NCBP1, PRPF8, SRRT, NUP153, PABPN1, NUDT21, NCBP2, CSTF2, GTF2F2, HNRNPL, EFTUD2, CHERP, PPIL4, SNRPE, PUF60, SNRPF, SNRNP70, CWC22, POLR2E, SRSF1, SEH1L, …	POLR2G, ALYREF, CPSF6, NCBP2, POLR2J, NUP205, NCBP1, SRRM2, SYMPK, RBM8A, PDCD7, SRSF7, CPSF4, XAB2, CTNNBL1, NXT1, DHX16, PABPN1, CPSF1, SEC13, PRPF19, NUP153, DDX39B, DDX23, NUP85, SYF2, SF3B4, POM121, PCBP1, NUP155, SNRPB, DHX9, PPWD1, LSM2, POLR2E, NUP214, PPIL4, SNRNP27, DDX5, SRRM1, PPIH, FIP1L1, RAE1, CHERP, SNRNP70, HNRNPR, NDC1, CWC15, PUF60, POLR2D, SRRT, RANBP2, POLR2L
REACTOME MRNA SPLICING MINOR PATHWAY	5.44869	1.74623	POLR2L, SRSF7, POLR2G, POLR2J, PDCD7, SNRNP200, POLR2D, DDX23, NCBP1, PRPF8, NCBP2, GTF2F2, EFTUD2, SNRPE, SNRPF, POLR2E, SRSF1, SF3B4	POLR2G, NCBP2, POLR2J, NCBP1, PDCD7, SRSF7, DDX23, SF3B4, SNRPB, POLR2E
REACTOME TELOMERE MAINTENANCE	5.72968	4.91675	POLR2L, H2AC6, H2AC20, H2BC11, POLR2G, POLR2J, H2BC13, POLD4, H3-3B, TERF1, RPA1, TERF2IP, H2BC15, H2AC7, POLR2D, POLA2, H4C9, FEN1, H2BC10, DAXX, PPP6R3, POLD1, POLR2E, H2AJ, H4C5, POLA1, H2BC9, H2BU1, RFC5, PRIM2	POLR2G, H2AC20, POLR2J, H2BC11, H2AC6, H3-3B, RPA1, POLD4, H2AC7, PPP6R3, DAXX, RFC5, H2BC9, POLA2, H2BC6, H2BC15, PRIM2, H2BC13, TERF1, POLR2E, H2BU1, PCNA, H4C2, POLD1, POLR2D, H2AX, POLR2L, POLA1
REACTOME HIV TRANSCRIPTION INITIATION	4.66316	1.02133	POLR2L, TAF1, POLR2G, POLR2J, TBP, TAF3, TAF12, TAF13, TAF4, POLR2D, CCNH, GTF2F2, TAF5, ERCC3, POLR2E, ERCC2	POLR2G, POLR2J, GTF2A2, TAF3, TAF15, TAF5, POLR2E, TAF12, TAF13, POLR2D, POLR2L
REACTOME RNA POLYMERASE II PRE TRANSCRIPTION EVENTS	5.72685	3.10258	POLR2L, TAF1, POLR2G, CTR9, POLR2J, SSRP1, TBP, CDC73, SUPT6H, SUPT5H, ELL, TAF3, TAF12, TAF13, TAF4, POLR2D, SUPT4H1, CCNH, NCBP1, RTF1, NCBP2, GTF2F2, TAF5, ERCC3, CDK9, POLR2E	POLR2G, CDC73, SUPT5H, NCBP2, POLR2J, NCBP1, CTR9, SUPT6H, GTF2A2, NELFB, TAF3, TAF15, TAF5, POLR2E, TAF12, SSRP1, TAF13, POLR2D, RTF1, POLR2L
REACTOME GENE SILENCING BY RNA	6.11982	5.1706	POLR2L, H2AC6, H2AC20, H2BC11, POLR2G, POLR2J, NUP155, H2BC13, H3-3B, SEC13, H2BC15, H2AC7, POLR2D, NUP205, NUP153, H4C9, H2BC10, POLR2E, H2AJ, TSNAX, SEH1L, H4C5, AGO1, H2BC9, H2BU1, NUP107, HENMT1, RAE1	POLR2G, H2AC20, POLR2J, H2BC11, NUP205, TARBP2, H2AC6, H3-3B, H2AC7, PRKRA, SEC13, NUP153, NUP85, H2BC9, H2BC6, H2BC15, POM121, H2BC13, NUP155, POLR2E, H3C13, NUP214, H2BU1, BCDIN3D, RAE1, H4C2, NDC1, POLR2D, H2AX, RANBP2, POLR2L, H2BC10, H3C8, H3C4, H3C10
REACTOME RNA POLYMERASE I PROMOTER ESCAPE	4.67514	1.38906	POLR2L, H2AC6, H2AC20, H2BC11, H2BC13, TBP, H3-3B, UBTF, H2BC15, H2AC7, POLR1C, CCNH, H4C9, H2BC10, ERCC3, POLR2E, H2AJ, H4C5, ERCC2, H2BC9, H2BU1	H2AC20, H2BC11, H2AC6, H3-3B, H2AC7, H2BC9, H2BC6, H2BC15, H2BC13, POLR2E, H3C13, H2BU1, H4C2, H2AX, POLR2L, H2BC10, H3C8, H3C4, H3C10
REACTOME TRANSCRIPTION OF THE HIV GENOME	4.78666	2.36004	POLR2L, TAF1, POLR2G, POLR2J, SSRP1, TBP, SUPT5H, ELL, TAF3, TAF12, TAF13, TAF4, POLR2D, SUPT4H1, CCNH, NCBP1, NCBP2, GTF2F2, TAF5, ERCC3, CDK9, POLR2E	POLR2G, SUPT5H, NCBP2, POLR2J, NCBP1, GTF2A2, NELFB, TAF3, TAF15, TAF5, POLR2E, TAF12, SSRP1, TAF13, POLR2D, POLR2L
REACTOME RNA POLYMERASE III TRANSCRIPTION INITIATION FROM TYPE 3 PROMOTER	4.52096	0.0502078	POLR2L, SNAPC4, POLR3A, SNAPC2, TBP, POLR3B, CRCP, POLR1C	CRCP, POLR3B, POLR2E, SNAPC4, POLR2L
REACTOME RECOGNITION AND ASSOCIATION OF DNA GLYCOSYLASE WITH SITE CONTAINING AN AFFECTED PURINE	3.91543	2.1617	H2AC6, H2AC20, H2BC11, H2BC13, TERF1, TERF2IP, H2BC15, H2AC7, H4C9, H2BC10, H2AJ, H4C5, H2BC9, H2BU1	H2AC20, H2BC11, H2AC6, H2AC7, H2BC9, H2BC6, H2BC15, H2BC13, TERF1, H2BU1, MUTYH, H4C2, H2AX, H2BC10, OGG1, TERF2IP, H4-16, H4C4, H4C9, H2BC8
REACTOME CHROMOSOME MAINTENANCE	5.74959	5.21084	POLR2L, H2AC6, H2AC20, H2BC11, POLR2G, POLR2J, H2BC13, POLD4, H3-3B, CENPL, TERF1, RPA1, TERF2IP, H2BC15, H2AC7, CENPN, POLR2D, POLA2, H4C9, FEN1, H2BC10, DAXX, PPP6R3, POLD1, POLR2E, H2AJ, H4C5, POLA1, H2BC9, H2BU1, RFC5, PRIM2	POLR2G, H2AC20, POLR2J, H2BC11, H2AC6, H3-3B, RPA1, POLD4, H2AC7, PPP6R3, DAXX, CENPN, RFC5, H2BC9, POLA2, H2BC6, H2BC15, PRIM2, H2BC13, TERF1, CENPL, POLR2E, MIS18BP1, H2BU1, PCNA, H4C2, POLD1, POLR2D, H2AX, POLR2L, POLA1, CENPH, ITGB3BP, H2BC10, CENPI, CENPM, FEN1
REACTOME FORMATION OF THE EARLY ELONGATION COMPLEX	3.89283	1.99621	POLR2L, POLR2G, POLR2J, SUPT5H, POLR2D, SUPT4H1, CCNH, NCBP1, NCBP2, GTF2F2, ERCC3, POLR2E, ERCC2	POLR2G, SUPT5H, NCBP2, POLR2J, NCBP1, NELFB, POLR2E
REACTOME ACTIVATION OF ANTERIOR HOX GENES IN HINDBRAIN DEVELOPMENT DURING EARLY EMBRYOGENESIS	4.78666	3.31642	POLR2L, H2AC6, H2AC20, H2BC11, POLR2G, POLR2J, JUN, H2BC13, H3-3B, H2BC15, H2AC7, POLR2D, CTCF, H4C9, PCGF2, H2BC10, PKNOX1, PAXIP1, POLR2E, H2AJ, H4C5, H2BC9, H2BU1, RARG	POLR2G, H2AC20, POLR2J, H2BC11, H2AC6, H3-3B, H2AC7, SUZ12, H2BC9, H2BC6, H2BC15, H2BC13, PCGF2, POLR2E, H3C13, H2BU1, H4C2, POLR2D, RARG, H2AX, POLR2L, H2BC10, H3C8, H3C4, H3C10
REACTOME NEGATIVE EPIGENETIC REGULATION OF RRNA EXPRESSION	4.76193	1.74233	POLR2L, H2AC6, H2AC20, H2BC11, SAP18, H2BC13, TBP, H3-3B, UBTF, H2BC15, H2AC7, POLR1C, CCNH, H4C9, SIN3A, H2BC10, ERCC3, POLR2E, H2AJ, RRP8, H4C5, HDAC2, ERCC2, H2BC9, H2BU1	H2AC20, H2BC11, H2AC6, H3-3B, H2AC7, SAP18, H2BC9, H2BC6, H2BC15, H2BC13, SIN3A, RRP8, POLR2E, H3C13, H2BU1, H4C2, H2AX, HDAC1, POLR2L, H2BC10, H3C8, H3C4, H3C10
REACTOME ACTIVATED PKN1 STIMULATES TRANSCRIPTION OF AR ANDROGEN RECEPTOR REGULATED GENES KLK2 AND KLK3	3.64848	2.91442	H2AC6, H2AC20, H2BC11, H2BC13, H3-3B, NCOA2, H2BC15, H2AC7, H4C9, H2BC10, H2AJ, H4C5, H2BC9, H2BU1	H2AC20, H2BC11, H2AC6, H3-3B, H2AC7, H2BC9, H2BC6, H2BC15, H2BC13, NCOA2, H3C13, H2BU1, H4C2, H2AX, H2BC10, H3C8, H3C4, H3C10, H4-16, H4C4, H3C6, H4C9, H2BC8
REACTOME CONDENSATION OF PROPHASE CHROMOSOMES	3.5756	2.83711	H2AC6, H2AC20, H2BC11, H2BC13, H3-3B, H2BC15, H2AC7, H4C9, H2BC10, H2AJ, H4C5, H2BC9, NCAPD3, H2BU1, SET	H2AC20, H2BC11, H2AC6, H3-3B, H2AC7, H2BC9, SET, H2BC6, H2BC15, H2BC13, H3C13, H2BU1, H4C2, H2AX, H2BC10, H3C8, H3C4, H3C10, H4-16, H4C4, H3C6, H4C9, H2BC8
REACTOME BASE EXCISION REPAIR	4.50491	4.57223	H2AC6, H2AC20, H2BC11, POLE, H2BC13, POLD4, TERF1, RPA1, TERF2IP, H2BC15, H2AC7, H4C9, FEN1, POLE3, NEIL2, H2BC10, POLD1, H2AJ, H4C5, H2BC9, H2BU1, POLE4, UNG, RFC5	H2AC20, H2BC11, H2AC6, POLE, RPA1, POLD4, H2AC7, TDG, RFC5, H2BC9, H2BC6, H2BC15, H2BC13, TERF1, H2BU1, PCNA, MUTYH, LIG3, H4C2, POLD1, POLE4, H2AX, PARP2, POLB, H2BC10, FEN1, OGG1, TERF2IP, PNKP, H4-16, H4C4, POLE3, UNG
REACTOME HIV LIFE CYCLE	5.74959	6.30585	CHMP3, POLR2L, TAF1, POLR2G, VPS4B, POLR2J, NUP155, SSRP1, TBP, SEC13, SUPT5H, ELL, TAF3, XPO1, TAF12, TAF13, TAF4, POLR2D, SUPT4H1, CCNH, NUP205, NCBP1, VTA1, NUP153, CXCR4, FEN1, TSG101, NCBP2, RANGAP1, GTF2F2, TAF5, ERCC3, PDCD6IP, NEDD4L, CDK9, POLR2E, SEH1L, VPS4A, MVB12A, CHMP4A, ERCC2	POLR2G, CHMP3, SUPT5H, NCBP2, POLR2J, NUP205, NCBP1, VPS4B, VPS37A, GTF2A2, TSG101, NELFB, SEC13, NUP153, NUP85, TAF3, TAF15, CHMP6, VTA1, POM121, TAF5, NUP155, CXCR4, HMGA1, VPS4A, POLR2E, NUP214, PDCD6IP, TAF12, RANGAP1, VPS37B, RAE1, NEDD4L, SSRP1, TAF13, NDC1, MVB12B, POLR2D, PPIA, RANBP2, POLR2L, CHMP2B
REACTOME HIV TRANSCRIPTION ELONGATION	3.89283	1.77829	POLR2L, POLR2G, POLR2J, SSRP1, SUPT5H, ELL, POLR2D, SUPT4H1, CCNH, NCBP1, NCBP2, GTF2F2, ERCC3, CDK9, POLR2E, ERCC2	POLR2G, SUPT5H, NCBP2, POLR2J, NCBP1, NELFB, POLR2E, SSRP1, POLR2D, POLR2L, TCEA1, CDK7, ELOB, CDK9, ELOA
REACTOME RNA POLYMERASE I TRANSCRIPTION	4.55044	1.66575	POLR2L, H2AC6, H2AC20, H2BC11, H2BC13, KAT2A, TBP, H3-3B, UBTF, H2BC15, H2AC7, POLR1C, CCNH, H4C9, H2BC10, ERCC3, POLR2E, H2AJ, H4C5, HDAC2, ERCC2, H2BC9, H2BU1, CHD4, MTA1, MTA3, MTA2, H2BC8, H2BC6, HDAC1, TAF1C	H2AC20, H2BC11, H2AC6, KAT2A, H3-3B, H2AC7, H2BC9, H2BC6, H2BC15, CHD4, H2BC13, POLR2E, H3C13, H2BU1, H4C2, MTA3, MAPK3, H2AX, HDAC1, POLR2L, H2BC10, H3C8, H3C4, H3C10
REACTOME RHOBTB GTPASE CYCLE	3.40039	0.302785	CCT2, VIM, RBBP6, DDX39B, CCT6A, ACTG1, CCT7, CDC37, COPS2, CUL3, MYO6, RNF20, PHIP, ACTN1, GPS1, TWF1	VIM, CUL3, DDX39B, SRRM1, CCT7, RBBP6, ACTG1, TXNL1, MYO6, CCT2, COPS2, TRA2B, COPS4, STK38, HSP90AA1, SPEN, ROCK2, CPSF7
REACTOME RNA POLYMERASE III TRANSCRIPTION	3.40039	0.0658703	POLR2L, SNAPC4, POLR3A, SNAPC2, TBP, POLR3B, CRCP, POLR1C	CRCP, POLR3B, POLR2E, SNAPC4, BRF1, GTF3C3, POLR2L, GTF3C5
REACTOME RNA POLYMERASE II TRANSCRIPTION TERMINATION	3.80583	2.95045	ALYREF, SRSF7, U2AF2, CPSF6, SYMPK, CASC3, RBM8A, CPSF1, DDX39B, CPSF4, CLP1, NCBP1, PABPN1, NUDT21, NCBP2, CSTF2, SNRPE, SNRPF, SRSF1	ALYREF, CPSF6, NCBP2, NCBP1, SYMPK, RBM8A, SRSF7, CPSF4, PABPN1, CPSF1, DDX39B, SNRPB, LSM11, SRRM1, FIP1L1
REACTOME TRANSCRIPTION COUPLED NUCLEOTIDE EXCISION REPAIR TC NER	4.28038	1.31004	POLR2L, POLR2G, POLE, POLR2J, POLD4, ELL, RPA1, XAB2, COPS5, POLR2D, CCNH, COPS3, XPA, POLE3, COPS2, ERCC3, POLD1, POLR2E, GPS1, POLK, ERCC2, POLE4, RFC5, PRPF19, HMGN1	POLR2G, POLR2J, POLE, RPA1, POLD4, XAB2, PRPF19, RFC5, COPS5, ZNF830, POLR2E, PCNA, LIG3, POLD1, POLE4, POLR2D, POLR2L, UBC, TCEA1, COPS7B
REACTOME HATS ACETYLATE HISTONES	5.72685	5.21084	H2AC6, H2AC20, H2BC11, MEAF6, H2AC21, OGT, H2BC13, KAT2A, HAT1, KAT7, ING3, KANSL2, H2AC11, NCOA2, H2BC15, TAF12, H2AC7, BRPF1, EP400, ELP1, TADA3, H4C9, NCOA1, TAF5L, H2BC10, HCFC1, DMAP1, H4C5, H2BC9, H2BU1, BRD1, BRPF3, KANSL1, ATXN7L3, DR1	H2AC20, ACTL6A, H2BC11, DMAP1, KAT7, H2AC6, KAT2A, MEAF6, ING3, H2AC7, ELP1, TAF5L, H2AC11, EP400, SGF29, OGT, H2AC21, H2BC9, MORF4L2, ENY2, H2BC6, H2BC15, HCFC1, H2BC13, YEATS4, TADA3, NCOA2, H3C13, KANSL2, TAF12, TADA2A, H2BU1, H4C2, TADA2B, H2AC17, H2BC10, BRPF1, H3C8, BRD8, BRD1, H3C4, H3C10, EPC1, ATF2
REACTOME ASSEMBLY OF THE ORC COMPLEX AT THE ORIGIN OF REPLICATION	3.64848	2.73832	H2AC6, H2AC20, H2BC11, H2BC13, H3-3B, KPNB1, H2BC15, H2AC7, H4C9, H2BC10, H2AJ, H4C5, H2BC9, H2BU1	H2AC20, H2BC11, H2AC6, KPNB1, H3-3B, H2AC7, H2BC9, H2BC6, H2BC15, H2BC13, H3C13, H2BU1, H4C2, H2AX, ORC2, H2BC10, H3C8, H3C4, H3C10, ORC1, ORC4, H4-16, H4C4, H3C6, H4C9, H2BC8, KPNA6, ORC6, KPNA1, H2AJ
REACTOME DNA METHYLATION	3.32182	2.83073	H2AC6, H2AC20, H2BC11, H2BC13, H3-3B, H2BC15, H2AC7, H4C9, H2BC10, H2AJ, H4C5, H2BC9, H2BU1	H2AC20, H2BC11, H2AC6, H3-3B, H2AC7, H2BC9, H2BC6, H2BC15, H2BC13, H3C13, H2BU1, H4C2, H2AX, H2BC10, H3C8, H3C4, H3C10, H4-16, H4C4, H3C6, H4C9, H2BC8
REACTOME FGFR2 MUTANT RECEPTOR ACTIVATION	3.47451	2.28387	POLR2L, POLR2G, POLR2J, POLR2D, NCBP1, NCBP2, GTF2F2, FGF18, POLR2E, FGF5	POLR2G, NCBP2, POLR2J, NCBP1, FGF18, POLR2E, POLR2D, POLR2L
REACTOME MEIOTIC SYNAPSIS	3.64848	1.29676	H2AC6, H2AC20, H2BC11, H2BC13, RAD21, TERF1, TERF2IP, H2BC15, H2AC7, H4C9, DIDO1, H2BC10, BRCA1, H2AJ, H4C5, H2BC9, H2BU1, LMNA, LMNB1	RAD21, H2AC20, H2BC11, H2AC6, H2AC7, H2BC9, H2BC6, H2BC15, H2BC13, TERF1, H2BU1, BRCA1, H4C2, H2AX, H2BC10, DIDO1, TERF2IP, SMC1A, SMC3, SUN1, H4-16, H4C4
REACTOME TRANSPORT OF MATURE TRANSCRIPT TO CYTOPLASM	4.06131	3.67092	ALYREF, SRSF7, U2AF2, NXT1, NUP155, SYMPK, SEC13, CASC3, RBM8A, CPSF1, DDX39B, CPSF4, NUP205, NCBP1, NUP153, NCBP2	ALYREF, NCBP2, NUP205, NCBP1, SYMPK, RBM8A, SRSF7, CPSF4, NXT1, CPSF1, SEC13, NUP153, DDX39B, NUP85, POM121, NUP155, NUP214, SRRM1, FIP1L1, RAE1, NDC1
KEGG SPLICEOSOME	4.50926	1.46282	ALYREF, PCBP1, SRSF7, U2AF2, PRPF18, CWC15, WBP11, DHX15, SF3A1, SNRNP200, RBM8A, XAB2, LSM4, USP39, SART1, DDX39B, DDX23, LSM2, NCBP1, PRPF8, NCBP2, CCDC12, PRPF40B, EFTUD2, CHERP, DHX8, SNRPE, PUF60, SNRPF, SNRNP70, SRSF1, PRPF38B, SF3B4, HNRNPM, SRSF8, PPIH, PRPF19, SNRNP27	ALYREF, NCBP2, NCBP1, RBM8A, SRSF7, XAB2, CTNNBL1, DHX16, PRPF18, PRPF19, DDX39B, DDX23, SYF2, SF3B4, PCBP1, SNRPB, LSM2, SNRNP27, DDX5, PPIH, CHERP, SNRNP70, CWC15, PUF60
REACTOME DUAL INCISION IN TC NER	3.6559	1.25964	POLR2L, POLR2G, POLE, POLR2J, POLD4, RPA1, XAB2, POLR2D, CCNH, XPA, POLE3, ERCC3, POLD1, POLR2E, POLK, ERCC2, POLE4, RFC5, PRPF19, HMGN1	POLR2G, POLR2J, POLE, RPA1, POLD4, XAB2, PRPF19, RFC5, ZNF830, POLR2E, PCNA, POLD1, POLE4, POLR2D, POLR2L
REACTOME SIRT1 NEGATIVELY REGULATES RRNA EXPRESSION	3.40039	2.9301	H2AC6, H2AC20, H2BC11, H2BC13, TBP, H3-3B, H2BC15, H2AC7, H4C9, H2BC10, H2AJ, RRP8, H4C5, H2BC9, H2BU1	H2AC20, H2BC11, H2AC6, H3-3B, H2AC7, H2BC9, H2BC6, H2BC15, H2BC13, RRP8, H3C13, H2BU1, H4C2, H2AX, H2BC10, H3C8, H3C4, H3C10, H4-16, H4C4, H3C6, H4C9, H2BC8
REACTOME ABORTIVE ELONGATION OF HIV 1 TRANSCRIPT IN THE ABSENCE OF TAT	3.73513	2.46732	POLR2L, POLR2G, POLR2J, SUPT5H, POLR2D, SUPT4H1, NCBP1, NCBP2, GTF2F2, POLR2E	POLR2G, SUPT5H, NCBP2, POLR2J, NCBP1, NELFB, POLR2E, POLR2D, POLR2L
REACTOME BASE EXCISION REPAIR AP SITE FORMATION	3.53632	2.70959	H2AC6, H2AC20, H2BC11, H2BC13, TERF1, TERF2IP, H2BC15, H2AC7, H4C9, NEIL2, H2BC10, H2AJ, H4C5, H2BC9, H2BU1, UNG	H2AC20, H2BC11, H2AC6, H2AC7, TDG, H2BC9, H2BC6, H2BC15, H2BC13, TERF1, H2BU1, MUTYH, H4C2, H2AX, H2BC10, OGG1, TERF2IP, H4-16, H4C4, UNG, H4C9, H2BC8
REACTOME ESTROGEN DEPENDENT GENE EXPRESSION	4.78666	3.31642	POLR2L, H2AC6, H2AC20, H2BC11, POLR2G, POLR2J, JUN, H2BC13, RAD21, TBP, H3-3B, NCOA2, H2BC15, H2AC7, POLR2D, H4C9, NCOA1, GTF2F2, GPAM, H2BC10, CTSD, CDK9, POLR2E, H2AJ, H4C5, AGO1, H2BC9, H2BU1, RUNX1	POLR2G, RAD21, H2AC20, POLR2J, H2BC11, H2AC6, H3-3B, KPNA2, H2AC7, GTF2A2, H2BC9, CITED1, H2BC6, H2BC15, H2BC13, NCOA2, POLR2E, H3C13, DDX5, H2BU1, BCL2, H4C2, SP1, POLR2D, H2AX, HDAC1, POLR2L, ZNF217, FOXA1, H2BC10, H3C8, GPAM, H3C4, H3C10, ATF2
REACTOME FORMATION OF RNA POL II ELONGATION COMPLEX	3.42991	2.47433	POLR2L, POLR2G, CTR9, POLR2J, SSRP1, CDC73, SUPT6H, SUPT5H, ELL, POLR2D, SUPT4H1, CCNH, NCBP1, RTF1, NCBP2, GTF2F2, ERCC3, CDK9, POLR2E, ERCC2, EAF1	POLR2G, CDC73, SUPT5H, NCBP2, POLR2J, NCBP1, CTR9, SUPT6H, NELFB, POLR2E, SSRP1, POLR2D, RTF1, POLR2L
REACTOME DNA DAMAGE TELOMERE STRESS INDUCED SENESCENCE	3.40039	2.3949	H2AC6, H2AC20, H2BC11, H2BC13, TERF1, H1-5, TERF2IP, H2BC15, H2AC7, EP400, H4C9, TP53, H2BC10, H2AJ, H4C5, H2BC9, H2BU1, LMNB1, CDK2, H2BC8, H2BC6, HMGA1	H2AC20, H2BC11, H2AC6, H2AC7, CCNE1, EP400, H2BC9, H2BC6, H2BC15, H2BC13, TERF1, HMGA1, TP53, H2BU1, H4C2, H1-4, H2AX
REACTOME DISEASES OF PROGRAMMED CELL DEATH	3.91543	2.85432	H2AC6, H2AC20, H2BC11, JUN, H2BC13, H3-3B, H2BC15, H2AC7, C1QBP, POLA2, H4C9, CDC25B, TP53, CDK5R1, H2BC10, GOLGA2, H2AJ, H4C5, POLA1, H2BC9, PRDX1, H2BU1, LMNA, LMNB1, PRIM2	H2AC20, H2BC11, H2AC6, C1QBP, H3-3B, H2AC7, CDK5R1, SUZ12, H2BC9, POLA2, H2BC6, H2BC15, PRIM2, H2BC13, CDC25B, TP53, H3C13, H2BU1, H4C2, H2AX, POLA1, H2BC10, H3C8, H3C4, H3C10, GSDME
REACTOME VIRAL MESSENGER RNA SYNTHESIS	3.21184	3.12049	POLR2L, POLR2G, POLR2J, NUP155, SEC13, POLR2D, NUP205, NUP153, GTF2F2, POLR2E, SEH1L, NUP107, RAE1	POLR2G, POLR2J, NUP205, SEC13, NUP153, NUP85, POM121, NUP155, POLR2E, NUP214, RAE1, NDC1, POLR2D, RANBP2, POLR2L
REACTOME TP53 REGULATES TRANSCRIPTION OF DNA REPAIR GENES	3.40039	2.4359	POLR2L, POLR2G, POLR2J, JUN, SSRP1, SUPT5H, ELL, POLR2D, SUPT4H1, CCNH, TP53, GTF2F2, ERCC3, CDK9, BRCA1, POLR2E, ERCC2, MDC1, FANCC, CDK12	POLR2G, RAD51D, SUPT5H, POLR2J, NELFB, POLR2E, TP53, BRCA1, SSRP1, CDK12, POLR2D, POLR2L, FANCC, PMS2, CDK13, ATF2, TCEA1, CDK7, ELOB, CDK9, ELOA
REACTOME MRNA CAPPING	2.81723	1.71839	POLR2L, POLR2G, POLR2J, SUPT5H, POLR2D, CCNH, NCBP1, NCBP2, GTF2F2, ERCC3, POLR2E, ERCC2	POLR2G, SUPT5H, NCBP2, POLR2J, NCBP1, POLR2E, POLR2D, POLR2L
REACTOME FORMATION OF THE BETA CATENIN TCF TRANSACTIVATING COMPLEX	3.21184	1.92454	H2AC6, H2AC20, H2BC11, H2BC13, CDC73, H3-3B, H2BC15, H2AC7, TCF7L1, CTNNB1, H4C9, H2BC10, H2AJ, TLE1, H4C5, MEN1, H2BC9, H2BU1	CDC73, H2AC20, H2BC11, H2AC6, H3-3B, H2AC7, CTNNB1, H2BC9, H2BC6, H2BC15, H2BC13, H3C13, H2BU1, H4C2, MEN1, H2AX, HDAC1, H2BC10, H3C8, H3C4, H3C10
REACTOME SIGNALING BY FGFR2 IIIA TM	3.71284	1.71839	POLR2L, POLR2G, POLR2J, POLR2D, NCBP1, NCBP2, GTF2F2, POLR2E	POLR2G, NCBP2, POLR2J, NCBP1, POLR2E, POLR2D, POLR2L
REACTOME RNA POLYMERASE III TRANSCRIPTION INITIATION FROM TYPE 1 PROMOTER	2.64845	0.135301	POLR2L, POLR3A, TBP, POLR3B, CRCP, POLR1C, POLR2E	CRCP, POLR3B, POLR2E, BRF1, GTF3C3, POLR2L, GTF3C5
KEGG RNA POLYMERASE	2.82373	0.528525	POLR2L, POLR2G, POLR3A, POLR2J, POLR3B, POLR1C, POLR2D	POLR2G, POLR2J, POLR3B, POLR2E, POLR2D, POLR2L
REACTOME MEIOTIC RECOMBINATION	2.90286	3.31642	H2AC6, H2AC20, H2BC11, H2BC13, H3-3B, RPA1, H2BC15, H2AC7, H4C9, CDK4, H2BC10, BRCA1, H2AJ, H4C5, H2BC9, H2BU1	H2AC20, H2BC11, H2AC6, H3-3B, RPA1, H2AC7, H2BC9, H2BC6, H2BC15, H2BC13, CDK4, H3C13, H2BU1, BRCA1, PSMC3IP, H4C2, H2AX, H2BC10, H3C8, H3C4, H3C10, RBBP8, CDK2, H4-16, H4C4, H3C6, MSH5, H4C9, H2BC8, MLH3
REACTOME ERCC6 CSB AND EHMT2 G9A POSITIVELY REGULATE RRNA EXPRESSION	2.97396	2.63036	H2AC6, H2AC20, H2BC11, H2BC13, H3-3B, H2BC15, H2AC7, H4C9, H2BC10, H2AJ, H4C5, HDAC2, H2BC9, H2BU1, CHD4, MTA1, MTA3, MTA2, H2BC8, H2BC6, HDAC1	H2AC20, H2BC11, H2AC6, H3-3B, H2AC7, H2BC9, H2BC6, H2BC15, CHD4, H2BC13, H3C13, H2BU1, H4C2, MTA3, H2AX, HDAC1, H2BC10, H3C8, H3C4, H3C10
REACTOME RNA POLYMERASE III CHAIN ELONGATION	3.01377	0.089726	POLR2L, POLR3A, POLR3B, CRCP, POLR1C, POLR2E	CRCP, POLR3B, POLR2E, POLR2L
REACTOME DEPOSITION OF NEW CENPA CONTAINING NUCLEOSOMES AT THE CENTROMERE	3.29039	2.26182	H2AC6, H2AC20, H2BC11, H2BC13, CENPL, H2BC15, H2AC7, CENPN, H4C9, H2BC10, H2AJ, H4C5, H2BC9, H2BU1, SMARCA5, H2BC8, H2BC6, CENPP, ITGB3BP, CENPM	H2AC20, H2BC11, H2AC6, H2AC7, CENPN, H2BC9, H2BC6, H2BC15, H2BC13, CENPL, MIS18BP1, H2BU1, H4C2, H2AX, CENPH, ITGB3BP, H2BC10, CENPI, CENPM
REACTOME MITOTIC PROPHASE	3.7678	4.57223	H2AC6, H2AC20, H2BC11, NUP155, PPP2CB, H2BC13, H3-3B, SEC13, H2BC15, H2AC7, PPP2CA, NUP205, NUP153, H4C9, PRKCA, H2BC10, GOLGA2, H2AJ, SEH1L, H4C5, TMPO, H2BC9, NCAPD3, CTDNEP1, H2BU1, LMNA, NUP107, LMNB1, RAE1, SET	H2AC20, H2BC11, NUP205, H2AC6, H3-3B, H2AC7, SEC13, NUP153, NUP85, H2BC9, SET, H2BC6, H2BC15, POM121, H2BC13, NUP155, H3C13, NUP214, PPP2CA, H2BU1, RAE1, H4C2, NDC1, MAPK3, H2AX, LEMD3, RANBP2, H2BC10, H3C8, H3C4, H3C10
REACTOME FGFR2 ALTERNATIVE SPLICING	2.50965	1.71839	POLR2L, POLR2G, POLR2J, POLR2D, NCBP1, NCBP2, GTF2F2, POLR2E, HNRNPM	POLR2G, NCBP2, POLR2J, NCBP1, POLR2E, POLR2D, POLR2L
WP NUCLEOTIDE EXCISION REPAIR IN XERODERMA PIGMENTOSUM	3.21184	0.911993	H2AC6, POLE, POLD4, H3-3B, RPA1, XAB2, CCNH, XPA, H4C9, POLE3, ERCC3, POLD1, RAD23A, BRCA1, GPS1, POLK, H4C5, ERCC2, POLE4, RFC5, HMGN1	H2AC6, POLE, H3-3B, RPA1, POLD4, XAB2, RFC5, CHD1L, RAD23B, PCNA, RAD23A, BRCA1, LIG3, H4C2, POLD1, POLE4
REACTOME CELL CYCLE MITOTIC	9.13033	8.26847	TUBG1, CHMP3, H2AC6, H2AC20, AURKA, TPX2, H2BC11, POLE, CDC6, NUP155, PPP2CB, TOP2A, H2BC13, POLD4, RAD21, AHCTF1, SPC24, IST1, CDK6, NDC80, H3-3B, AURKB, TUBGCP2, ZWINT, KPNB1, DCTN2, DSN1, SEC13, CENPL, HAUS2, RPA1, XPO1, H2BC15, H2AC7, BUB1, CENPN, PPP2CA, TUBGCP3, CCNH, NUP205, SEM1, POLA2, KIF23, CDC14A, DYNC1I2, NME7, PLK4, TUBA1C, INCENP, NUP153, KIF2C, H4C9, FEN1, CDK4, SSNA1, PRKCA, PPP1…	AURKA, TUBG1, MCM7, CDC6, CHMP3, AURKB, TPX2, RAD21, H2AC20, H2BC11, NUP205, PLK4, SEM1, BUB1B, TOP2A, BIRC5, H2AC6, KPNB1, BUB1, TUBGCP2, KIF23, INCENP, POLE, H3-3B, RPA1, POLD4, H2AC7, NDC80, MAD2L1, DYNC1H1, CCNE1, SPC24, ALMS1, DYNC1I2, SEC13, ZWINT, SKA2, DCTN2, CDK5RAP2, NUP153, MAX, PSMA5, NUP85, CENPN, RFC5, H2BC9, POLA2, PHLDA1, TUBGCP3, CHMP6, SET, H2BC6, H2BC15, POM121, SKP2, PRIM2, IS…
REACTOME HCMV EARLY EVENTS	3.32171	4.22666	H2AC6, H2AC20, H2BC11, NUP155, H2AC21, H2BC13, SEC13, H2AC11, H2BC15, H2AC7, NUP205, DYNC1I2, TUBA1C, NUP153, H4C9, H2BC10, DYNC1H1, DAXX, SEH1L, DYNLL1, H4C5, H2BC9, H2BU1, NUP107, RAE1	H2AC20, H2BC11, NUP205, H2AC6, H2AC7, SUZ12, DYNC1H1, DYNC1I2, DAXX, SEC13, H2AC11, CREB1, NUP153, NUP85, H2AC21, H2BC9, H2BC6, H2BC15, POM121, H2BC13, NUP155, DYNLL1, H3C13, NUP214, TUBA4A, H2BU1, RAE1, H4C2, TUBA1C, NDC1, H2AC17, RANBP2, H2BC10, H3C8, H3C4, TUBA8, H3C10
REACTOME PROCESSING OF INTRONLESS PRE MRNAS	2.4501	2.58093	CPSF6, SYMPK, CPSF1, CPSF4, CLP1, NCBP1, PABPN1, NUDT21, NCBP2, CSTF2, CSTF1, PAPOLA	CPSF6, NCBP2, NCBP1, SYMPK, CPSF4, PABPN1, CPSF1, FIP1L1, NUDT21, CSTF1, CPSF2, CLP1
REACTOME SENESCENCE ASSOCIATED SECRETORY PHENOTYPE SASP	2.99351	1.24297	H2AC6, H2AC20, H2BC11, JUN, H2BC13, CDK6, H3-3B, H2BC15, STAT3, H2AC7, RPS6KA1, H4C9, CDK4, H2BC10, H2AJ, H4C5, H2BC9, H2BU1	H2AC20, H2BC11, H2AC6, H3-3B, H2AC7, H2BC9, H2BC6, H2BC15, H2BC13, CDK6, CDK4, H3C13, H2BU1, H4C2, MAPK3, H2AX, UBE2E1, H2BC10, IL6, UBC, H3C8, H3C4, H3C10
REACTOME FORMATION OF TUBULIN FOLDING INTERMEDIATES BY CCT TRIC	2.55804	0.686684	CCT8, CCT2, TCP1, TUBA1C, CCT6A, CCT6B, CCT7	CCT6B, TUBA4A, CCT8, CCT7, TUBA1C, TUBA8, TUBB6, TUBA3D, CCT2
REACTOME NUCLEOTIDE EXCISION REPAIR	3.21184	1.72491	POLR2L, POLR2G, POLE, POLR2J, POLD4, NFRKB, ELL, RPA1, XAB2, COPS5, POLR2D, CCNH, COPS3, XPA, POLE3, COPS2, ERCC3, POLD1, RAD23A, UBE2V2, POLR2E, GPS1, INO80B, POLK, ERCC2, POLE4, RFC5, PRPF19, HMGN1	POLR2G, ACTL6A, POLR2J, POLE, RPA1, POLD4, XAB2, INO80B, PRPF19, RFC5, COPS5, USP45, UBE2V2, ZNF830, CHD1L, POLR2E, RAD23B, ACTR5, PCNA, RAD23A, LIG3, POLD1, POLE4, POLR2D, POLR2L, PARP2
REACTOME HCMV LATE EVENTS	3.10957	5.44252	VPS36, CHMP3, H2AC6, H2AC20, H2BC11, NUP155, H2AC21, H2BC13, SEC13, H2AC11, H2BC15, H2AC7, NUP205, NUP153, H4C9, VPS25, TSG101, H2BC10, SEH1L, H4C5, VPS4A, MVB12A, CHMP4A, H2BC9, H2BU1, NUP107	CHMP3, H2AC20, H2BC11, NUP205, H2AC6, H2AC7, VPS37A, TSG101, SEC13, H2AC11, NUP153, VPS25, NUP85, H2AC21, H2BC9, CHMP6, H2BC6, H2BC15, POM121, H2BC13, NUP155, VPS36, VPS4A, H3C13, NUP214, H2BU1, VPS37B, RAE1, H4C2, NDC1, MVB12B, H2AC17, RANBP2, CHMP2B, H2BC10, H3C8, H3C4, H3C10
REACTOME TRANSPORT OF MATURE MRNAS DERIVED FROM INTRONLESS TRANSCRIPTS	2.13088	4.1356	ALYREF, NUP155, SYMPK, SEC13, CPSF1, CPSF4, NUP205, NCBP1, NUP153, NCBP2, SEH1L, NUP107, RAE1, NUP214, NDC1, NUP85, FIP1L1, NUP58, NUP37, NXF1, TPR, AAAS	ALYREF, NCBP2, NUP205, NCBP1, SYMPK, CPSF4, CPSF1, SEC13, NUP153, NUP85, POM121, NUP155, NUP214, FIP1L1, RAE1, NDC1
REACTOME RHO GTPASES ACTIVATE PKNS	2.80555	2.66909	H2AC6, H2AC20, H2BC11, H2BC13, H3-3B, MYH9, NCOA2, H2BC15, H2AC7, MYL6, H4C9, PPP1R12A, H2BC10, H2AJ, H4C5, H2BC9, H2BU1	H2AC20, H2BC11, H2AC6, MYL9, H3-3B, H2AC7, H2BC9, H2BC6, H2BC15, H2BC13, NCOA2, H3C13, H2BU1, H4C2, PPP1R12A, H2AX, H2BC10, H3C8, H3C4, H3C10, MYL6, H4-16, H4C4, H3C6, H4C9, PPP1R12B, H2BC8, SFN, RHOB, PPP1R14A, KDM1A, H2AJ, MYH9
REACTOME RHOBTB1 GTPASE CYCLE	2.11102	0.573712	CCT2, VIM, RBBP6, CCT7, COPS2, CUL3, MYO6, RNF20, GPS1, ROCK2	VIM, CUL3, SRRM1, CCT7, RBBP6, TXNL1, MYO6, CCT2, COPS2, TRA2B, COPS4, STK38, SPEN, ROCK2, CPSF7
REACTOME FORMATION OF TC NER PRE INCISION COMPLEX	2.21275	0.49909	POLR2L, POLR2G, POLR2J, XAB2, COPS5, POLR2D, CCNH, COPS3, XPA, COPS2, ERCC3, POLR2E, GPS1, ERCC2, PRPF19, HMGN1	POLR2G, POLR2J, XAB2, PRPF19, COPS5, ZNF830, POLR2E, POLR2D, POLR2L, UBC, TCEA1, COPS7B, CDK7
REACTOME NUCLEAR ENVELOPE NE REASSEMBLY	2.54958	1.40714	CHMP3, NUP155, AHCTF1, IST1, KPNB1, SEC13, PPP2CA, NUP205, TUBA1C, RANGAP1, SEH1L, VPS4A, TMPO, CHMP4A, TNPO1, LMNA, NUP107, LMNB1, SPAST	CHMP3, NUP205, KPNB1, SEC13, NUP85, CHMP6, POM121, IST1, AHCTF1, NUP155, VPS4A, TUBA4A, PPP2CA, RANGAP1, TNPO1, TUBA1C, NDC1, LEMD3, CHMP2B
REACTOME MEIOSIS	3.32382	2.26706	H2AC6, H2AC20, H2BC11, H2BC13, RAD21, H3-3B, TERF1, RPA1, TERF2IP, H2BC15, H2AC7, H4C9, CDK4, DIDO1, H2BC10, BRCA1, H2AJ, H4C5, H2BC9, H2BU1, LMNA, LMNB1	RAD21, H2AC20, H2BC11, H2AC6, H3-3B, RPA1, H2AC7, H2BC9, H2BC6, H2BC15, H2BC13, TERF1, CDK4, H3C13, H2BU1, BRCA1, PSMC3IP, H4C2, H2AX, H2BC10, DIDO1, H3C8, H3C4, H3C10, RBBP8, TERF2IP, SMC1A, CDK2, SMC3, SUN1, H4-16, H4C4, H3C6, MSH5, H4C9, H2BC8, STAG1, MLH3
KEGG SYSTEMIC LUPUS ERYTHEMATOSUS	2.64684	2.83073	H2AC6, H2AC20, H2BC11, H2AC21, H2BC13, H3-3B, H2AC11, H2BC15, H2AC7, H4C9, H2BC10, H2AJ, ACTN1, H4C5, H2BC9, H2BU1	H2AC20, H2BC11, H2AC6, H3-3B, H2AC7, HLA-DOB, H2AC11, H2AC21, H2BC9, H2BC6, H2BC15, H2BC13, SNRPB, H3C13, H3-5, H2BU1, H4C2, C1R, H2AC17, H2AX, H2BC10, H3C8, H3C4, H3C10, C3, H4-16, H4C4, H2AC16, IL10, H3C6, H4C9, H2BC8
WP EUKARYOTIC TRANSCRIPTION INITIATION	2.32002	0.673392	POLR2G, POLR2J, TBP, POLR3B, TAF12, TAF13, CCNH, GTF2F2, TAF5, ERCC3, POLR2E, ERCC2	POLR2G, POLR2J, GTF2A2, TAF5, POLR3B, POLR2E, TAF12, TAF13
WP DNA REPLICATION	1.95691	1.97659	POLE, CDC6, POLD4, RPA1, POLA2, POLD1, MCM2, POLA1, CDC7, RFC5, PRIM2, CDC45, MCM7, CDK2, MCM4	MCM7, CDC6, POLE, RPA1, POLD4, RFC5, POLA2, PRIM2, CDC7, PCNA, POLD1, ORC2, POLA1, MCM6, UBC, CDC45, CDK2, ORC1, ORC4
PID PLK1 PATHWAY	1.98183	3.07704	TUBG1, AURKA, TPX2, SPC24, NDC80, BUB1, PPP2CA, INCENP, PPP1R12A, CDC25B, CDC14B, GOLGA2, BORA, CLSPN, BUB1B	AURKA, TUBG1, TPX2, BUB1B, BUB1, INCENP, NDC80, SPC24, CLSPN, CDC14B, CDC25B, PPP2CA, PPP1R12A, BORA
REACTOME RMTS METHYLATE HISTONE ARGININES	2.46097	1.66308	H2AC6, H2AC20, H2AC21, ARID2, PRMT3, H2AC11, H2AC7, H4C9, CDK4, PRMT5, SMARCB1, ARID1B, H2AJ, H4C5	H2AC20, ACTL6A, H2AC6, H2AC7, H2AC11, H2AC21, SMARCE1, CDK4, H3C13, PRMT6, H4C2, ARID1B, H2AC17, H2AX, WDR77, H3C8, PRMT3, H3C4, H3C10, ARID1A, SMARCD2, COPRS, H4-16, H4C4, H2AC16, H3C6, H4C9
REACTOME CELL CYCLE	9.6204	9.76253	TUBG1, CHMP3, POLR2L, H2AC6, H2AC20, AURKA, TPX2, H2BC11, POLR2G, POLE, CDC6, POLR2J, NUP155, TOPBP1, PPP2CB, TOP2A, H2BC13, POLD4, RAD21, AHCTF1, SPC24, IST1, CDK6, NDC80, H3-3B, AURKB, TUBGCP2, ZWINT, KPNB1, DCTN2, DSN1, SEC13, CENPL, HAUS2, TERF1, RAD9A, RPA1, XPO1, TERF2IP, H2BC15, H2AC7, BUB1, CENPN, PPP2CA, TUBGCP3, POLR2D, CCNH, NUP205, SEM1, POLA2, KIF23, CDC14A, DYNC1I2, NME7, PLK4, TUBA…	POLR2G, AURKA, TUBG1, MCM7, CDC6, CHMP3, AURKB, TPX2, RAD21, H2AC20, POLR2J, H2BC11, NUP205, PLK4, SEM1, BUB1B, TOP2A, BIRC5, RAD9A, H2AC6, KPNB1, BUB1, TUBGCP2, KIF23, INCENP, POLE, H3-3B, RPA1, POLD4, H2AC7, NDC80, MAD2L1, DYNC1H1, CCNE1, SPC24, ALMS1, PPP6R3, DYNC1I2, DAXX, SEC13, ZWINT, SKA2, DCTN2, CDK5RAP2, CLSPN, NUP153, MAX, PSMA5, NUP85, CENPN, RFC5, H2BC9, POLA2, PHLDA1, TUBGCP3, CHMP6,…
REACTOME DNA REPLICATION	3.70988	2.44989	H2AC6, H2AC20, H2BC11, POLE, CDC6, H2BC13, POLD4, H3-3B, KPNB1, RPA1, H2BC15, H2AC7, SEM1, POLA2, H4C9, FEN1, POLE3, H2BC10, POLD1, MCM2, H2AJ, SKP2, H4C5, PSMA5, POLA1, H2BC9, H2BU1, CDC7, POLE4, RFC5, PRIM2, CDC45, MCM7, CDK2, KPNA6, PSME3, MCM4, H2BC8, H2BC6, PSMD1	MCM7, CDC6, H2AC20, H2BC11, SEM1, H2AC6, KPNB1, POLE, H3-3B, RPA1, POLD4, H2AC7, CCNE1, PSMA5, RFC5, H2BC9, POLA2, H2BC6, H2BC15, SKP2, PRIM2, H2BC13, H3C13, PSMD5, CDC7, H2BU1, PCNA, H4C2, POLD1, POLE4, PSMD1, H2AX, ORC2, POLA1, UBE2E1, MCM6, H2BC10, UBC, H3C8, FEN1, H3C4, H3C10, CDC45, PSME4, ANAPC16, CDK2, ORC1, ORC4, PSMD4, PSME2, H4-16, H4C4
REACTOME PRC2 METHYLATES HISTONES AND DNA	2.40022	3.30959	H2AC6, H2AC20, H2BC11, H2BC13, H3-3B, H2BC15, H2AC7, H4C9, H2BC10, H2AJ, H4C5, AEBP2, H2BC9, H2BU1	H2AC20, H2BC11, H2AC6, H3-3B, H2AC7, SUZ12, H2BC9, H2BC6, H2BC15, H2BC13, H3C13, H2BU1, H4C2, H2AX, H2BC10, H3C8, H3C4, H3C10, H4-16, H4C4, H3C6, H4C9, H2BC8, AEBP2
REACTOME HIV ELONGATION ARREST AND RECOVERY	2.40541	2.07906	POLR2L, POLR2G, POLR2J, SSRP1, SUPT5H, ELL, POLR2D, SUPT4H1, GTF2F2, CDK9, POLR2E	POLR2G, SUPT5H, POLR2J, NELFB, POLR2E, SSRP1, POLR2D, POLR2L, TCEA1, ELOB, CDK9, ELOA
REACTOME HDACS DEACETYLATE HISTONES	2.32002	1.99621	H2AC6, H2AC20, H2BC11, SAP18, H2AC21, H2BC13, H2AC11, H2BC15, H2AC7, H4C9, H2BC10, H4C5, HDAC2, H2BC9, H2BU1, SAP30L, CHD4, MTA1, NCOR2, MTA3, MTA2, H2BC8, H2BC6, HDAC1, H2AC17	H2AC20, H2BC11, H2AC6, H2AC7, SAP18, H2AC11, H2AC21, H2BC9, H2BC6, H2BC15, CHD4, H2BC13, H3C13, H2BU1, H4C2, MTA3, H2AC17, HDAC1, BRMS1, H2BC10, H3C8, H3C4, H3C10
REACTOME TRANSCRIPTIONAL REGULATION OF GRANULOPOIESIS	2.26103	1.36361	H2AC6, H2AC20, H2BC11, H2BC13, H3-3B, H2BC15, STAT3, H2AC7, H4C9, CDK4, H2BC10, GATA2, H2AJ, H4C5, H2BC9, H2BU1, RUNX1	H2AC20, H2BC11, H2AC6, H3-3B, H2AC7, CREB1, H2BC9, H2BC6, H2BC15, H2BC13, CDK4, H3C13, H2BU1, H4C2, H2AX, H2BC10, H3C8, H3C4, H3C10, TFDP2, CDK2, H4-16, H4C4, H3C6, H4C9, H2BC8, GATA2, CEBPB, TFDP1
REACTOME SIGNALING BY FGFR IN DISEASE	2.33979	3.00635	POLR2L, POLR2G, POLR2J, CPSF6, STAT3, POLR2D, NCBP1, NCBP2, GTF2F2, MYO18A, FGF18, POLR2E, FGF5, STAT5A, PLCG1, STAT5B	POLR2G, CPSF6, NCBP2, POLR2J, NCBP1, FGF18, STAT5A, GRB2, POLR2E, FRS2, STAT5B, MYO18A, POLR2D, POLR2L
REACTOME DNA REPLICATION PRE INITIATION	3.21184	1.94722	H2AC6, H2AC20, H2BC11, POLE, CDC6, H2BC13, H3-3B, KPNB1, RPA1, H2BC15, H2AC7, SEM1, POLA2, H4C9, POLE3, H2BC10, MCM2, H2AJ, H4C5, PSMA5, POLA1, H2BC9, H2BU1, CDC7, POLE4, PRIM2, CDC45, MCM7, CDK2, KPNA6, PSME3, MCM4, H2BC8, H2BC6, PSMD1	MCM7, CDC6, H2AC20, H2BC11, SEM1, H2AC6, KPNB1, POLE, H3-3B, RPA1, H2AC7, PSMA5, H2BC9, POLA2, H2BC6, H2BC15, PRIM2, H2BC13, H3C13, PSMD5, CDC7, H2BU1, H4C2, POLE4, PSMD1, H2AX, ORC2, POLA1, UBE2E1, MCM6, H2BC10, UBC, H3C8, H3C4, H3C10, CDC45, ANAPC16, CDK2, ORC1, ORC4, PSMD4, PSME2, H4-16, H4C4, MCM4, POLE3, H3C6
REACTOME B WICH COMPLEX POSITIVELY REGULATES RRNA EXPRESSION	2.15979	1.40714	POLR2L, H2AC6, H2AC20, H2BC11, H2BC13, KAT2A, TBP, H3-3B, H2BC15, H2AC7, POLR1C, H4C9, H2BC10, POLR2E, H2AJ, H4C5, H2BC9, H2BU1	H2AC20, H2BC11, H2AC6, KAT2A, H3-3B, H2AC7, H2BC9, H2BC6, H2BC15, H2BC13, POLR2E, H3C13, H2BU1, H4C2, H2AX, POLR2L, H2BC10, H3C8, H3C4, H3C10
REACTOME PROCESSING OF CAPPED INTRONLESS PRE MRNA	1.89598	2.59501	CPSF6, SYMPK, CPSF1, CPSF4, CLP1, NCBP1, PABPN1, NUDT21, NCBP2, CSTF2, SNRPE, SNRPF, CSTF1, PAPOLA, LSM11, LSM10	CPSF6, NCBP2, NCBP1, SYMPK, CPSF4, PABPN1, CPSF1, SNRPB, LSM11, FIP1L1, SNRPE, NUDT21, CSTF1, CPSF2, CLP1, SNRPF
REACTOME RNA POLYMERASE III TRANSCRIPTION TERMINATION	1.99697	0.0438168	POLR2L, POLR3A, POLR3B, CRCP, POLR1C, POLR2E	CRCP, POLR3B, POLR2E, POLR2L
REACTOME SIGNALING BY FGFR2	2.20543	2.51994	POLR2L, POLR2G, POLR2J, PPP2CB, SHC1, PPP2CA, POLR2D, NCBP1, NCBP2, GTF2F2, FGF18, POLR2E, HNRNPM, FGF5, PLCG1, BRAF, TIAL1, SPRY2, PIK3R1, FGFBP1	POLR2G, NCBP2, POLR2J, NCBP1, FGF18, PTPN11, GRB2, POLR2E, FRS2, PPP2CA, FRS3, MAPK3, POLR2D, POLR2L
WP OVERVIEW OF INTERFERONSMEDIATED SIGNALING PATHWAY	1.82597	-0.0634173	IFNAR2, JAK1, IRF9, IFNAR1, STAT2, PRKCA, IL10RB, PIK3R1, TYK2	JAK2
REACTOME MICRORNA MIRNA BIOGENESIS	1.81732	1.97659	POLR2L, POLR2G, POLR2J, POLR2D, POLR2E, AGO1	POLR2G, POLR2J, TARBP2, PRKRA, POLR2E, BCDIN3D, POLR2D, POLR2L
WP GASTRIC CANCER NETWORK 1	1.82984	0.911993	AURKA, TPX2, TOP2A, NUP107	AURKA, TPX2, ACTL6A, TOP2A, RNF216
REACTOME RUNX1 REGULATES GENES INVOLVED IN MEGAKARYOCYTE DIFFERENTIATION AND PLATELET FUNCTION	2.46109	1.49292	H2AC6, H2AC20, H2BC11, H2BC13, H3-3B, H2BC15, H2AC7, H4C9, ZFPM1, SIN3A, H2BC10, H2AJ, KMT2B, H4C5, AGO1, H2BC9, H2BU1, RUNX1	H2AC20, H2BC11, H2AC6, MYL9, H3-3B, H2AC7, H2BC9, H2BC6, H2BC15, H2BC13, SIN3A, H3C13, PRMT6, H2BU1, H4C2, H2AX, HDAC1, H2BC10, H3C8, H3C4, H3C10
REACTOME RHOBTB2 GTPASE CYCLE	1.72786	0.130496	CCT2, DDX39B, CCT6A, ACTG1, CCT7, CDC37, CUL3, MYO6, PHIP, ACTN1, TWF1	CUL3, DDX39B, SRRM1, CCT7, ACTG1, TXNL1, MYO6, CCT2, TRA2B, STK38, HSP90AA1
BIOCARTA IFNA PATHWAY	3.03214	0.0119923	IFNAR2, JAK1, IRF9, IFNAR1, STAT2	JAK1, STAT1, TYK2
REACTOME OXIDATIVE STRESS INDUCED SENESCENCE	2.81497	3.30959	H2AC6, H2AC20, H2BC11, JUN, H2BC13, CDK6, H3-3B, H2BC15, H2AC7, H4C9, CDK4, TP53, H2BC10, CBX8, MAP2K7, H2AJ, H4C5, AGO1, H2BC9, H2BU1, TXN, CBX4, MAP2K6, MAP2K3, SCMH1, MAP2K4	H2AC20, H2BC11, H2AC6, H3-3B, H2AC7, SUZ12, H2BC9, H2BC6, H2BC15, H2BC13, CDK6, CDK4, TP53, H3C13, H2BU1, H4C2, SCMH1, CBX8, MINK1, MAPK3, H2AX, H2BC10, CBX4, UBC, H3C8, H3C4, H3C10, TFDP2, E2F2, MAP2K4, MAP2K3, H4-16, H4C4, TXN, MAP2K7, H3C6, PHC3, CBX2, H4C9, MDM2, H2BC8
REACTOME M PHASE	5.72685	5.52319	TUBG1, CHMP3, H2AC6, H2AC20, H2BC11, NUP155, PPP2CB, H2BC13, RAD21, AHCTF1, SPC24, IST1, NDC80, H3-3B, AURKB, TUBGCP2, ZWINT, KPNB1, DCTN2, DSN1, SEC13, CENPL, HAUS2, XPO1, H2BC15, H2AC7, BUB1, CENPN, PPP2CA, TUBGCP3, NUP205, SEM1, KIF23, DYNC1I2, NME7, PLK4, TUBA1C, INCENP, NUP153, KIF2C, H4C9, SSNA1, PRKCA, RANGAP1, HAUS5, PRKAR2B, H2BC10, DYNC1H1, GOLGA2, MAPRE1, H2AJ, SEH1L, MAD2L1, DYNLL1, H…	TUBG1, CHMP3, AURKB, RAD21, H2AC20, H2BC11, NUP205, PLK4, SEM1, BUB1B, BIRC5, H2AC6, KPNB1, BUB1, TUBGCP2, KIF23, INCENP, H3-3B, H2AC7, NDC80, MAD2L1, DYNC1H1, SPC24, ALMS1, DYNC1I2, SEC13, ZWINT, SKA2, DCTN2, CDK5RAP2, NUP153, PSMA5, NUP85, CENPN, H2BC9, TUBGCP3, CHMP6, SET, H2BC6, H2BC15, POM121, IST1, AHCTF1, H2BC13, NUP155, DYNLL1, PPP2R5B, CENPL, VPS4A, HAUS6, PPP2R5E, H3C13, NUP214, KIF18A,…
REACTOME CHROMATIN MODIFYING ENZYMES	4.78666	3.88129	H2AC6, H2AC20, H2BC11, MEAF6, SAP18, H2AC21, OGT, ARID2, H2BC13, KAT2A, HAT1, KAT7, ING3, PRMT3, KANSL2, H2AC11, NCOA2, H2BC15, TAF12, H2AC7, BRPF1, SETDB2, EP400, ASH1L, SETD2, ELP1, TADA3, H4C9, KDM4A, CDK4, NCOA1, TAF5L, H2BC10, PRMT5, KDM1B, PHF2, HCFC1, SMARCB1, DMAP1, ARID1B, H2AJ, KMT2B, H4C5, AEBP2, HDAC2, H2BC9, H2BU1, BRD1, BRPF3, KANSL1, ATXN7L3, DR1, SAP30L, CHD4, MTA1, YEATS2, NSD1, …	H2AC20, ACTL6A, H2BC11, DMAP1, KAT7, H2AC6, KAT2A, MEAF6, KDM4A, ING3, H2AC7, SUZ12, ELP1, TAF5L, SAP18, H2AC11, EP400, SGF29, OGT, H2AC21, H2BC9, MORF4L2, ENY2, H2BC6, H2BC15, SMARCE1, HCFC1, CHD4, H2BC13, YEATS4, TADA3, CDK4, NCOA2, H3C13, KDM5A, PRMT6, KANSL2, TAF12, TADA2A, H2BU1, KDM5C, H4C2, MTA3, ARID1B, TADA2B, H2AC17, H2AX, HDAC1, BRMS1, WDR77, H2BC10, BRPF1, H3C8, BRD8, PRMT3, BRD1, H3C…
KEGG FRUCTOSE AND MANNOSE METABOLISM	1.66852	0.986572	HK2, PFKFB3, PFKM, ALDOC, FCSK, TPI1, FBP2, ALDOA, FBP1, FPGT, MTMR6, PHPT1	HK2, MTMR6, ALDOA, PFKFB3, PHPT1, FBP1, ALDOB, ALDOC, PFKL, FCSK, FBP2, PFKM, KHK
REACTOME DUAL INCISION IN GG NER	1.81732	0.363424	POLE, POLD4, RPA1, XPA, POLE3, ERCC3, POLD1, POLK, ERCC2, POLE4, RFC5, CHD1L, DDB2, CUL4B	POLE, RPA1, POLD4, RFC5, CHD1L, PCNA, POLD1, POLE4, PARP2, UBC
REACTOME RESOLUTION OF SISTER CHROMATID COHESION	2.71038	3.89422	PPP2CB, RAD21, AHCTF1, SPC24, NDC80, AURKB, ZWINT, DSN1, SEC13, CENPL, XPO1, BUB1, CENPN, PPP2CA, DYNC1I2, TUBA1C, INCENP, KIF2C, RANGAP1, DYNC1H1, MAPRE1, SEH1L, MAD2L1, DYNLL1, NUP107, BUB1B, PPP2R5E, MAD1L1, BIRC5, STAG1	AURKB, RAD21, BUB1B, BIRC5, BUB1, INCENP, NDC80, MAD2L1, DYNC1H1, SPC24, DYNC1I2, SEC13, ZWINT, SKA2, NUP85, CENPN, AHCTF1, DYNLL1, PPP2R5B, CENPL, PPP2R5E, KIF18A, TUBA4A, PPP2CA, RANGAP1, PPP2R5A, TUBA1C, KIF2C, RANBP2, KIF2A, CENPH, ITGB3BP, CENPI, CENPM, TUBA8, SMC1A, DSN1, TUBB6, SKA1, SMC3, NUP107, NUDC, TUBA3D
REACTOME HCMV INFECTION	2.89321	5.62986	VPS36, CHMP3, H2AC6, H2AC20, H2BC11, NUP155, H2AC21, H2BC13, SEC13, H2AC11, H2BC15, H2AC7, NUP205, DYNC1I2, TUBA1C, NUP153, H4C9, VPS25, TSG101, H2BC10, DYNC1H1, DAXX, SEH1L, DYNLL1, H4C5, VPS4A, MVB12A, CHMP4A, H2BC9, H2BU1, NUP107	CHMP3, H2AC20, H2BC11, NUP205, H2AC6, H2AC7, VPS37A, SUZ12, DYNC1H1, TSG101, DYNC1I2, DAXX, SEC13, H2AC11, CREB1, NUP153, VPS25, NUP85, H2AC21, H2BC9, CHMP6, H2BC6, H2BC15, POM121, H2BC13, NUP155, VPS36, DYNLL1, VPS4A, H3C13, NUP214, TUBA4A, H2BU1, VPS37B, RAE1, H4C2, TUBA1C, NDC1, MVB12B, H2AC17, RANBP2, CHMP2B, H2BC10, H3C8, H3C4, TUBA8, H3C10
KEGG GLYCOSPHINGOLIPID BIOSYNTHESIS LACTO AND NEOLACTO SERIES	1.98183	-0.0468155	B3GNT4, GCNT2, B4GAT1, B4GALT2, B3GALT1	FUT3, FUT4
REACTOME DNA REPAIR	4.80253	4.19447	POLR2L, H2AC6, H2AC20, H2BC11, POLR2G, POLE, POLR2J, TOPBP1, H2BC13, POLD4, NFRKB, XRCC3, TERF1, ELL, RAD9A, RPA1, TERF2IP, XAB2, H2BC15, ALKBH2, H2AC7, COPS5, POLR2D, UBXN1, CCNH, EYA3, SEM1, COPS3, REV3L, XPA, H4C9, FEN1, KDM4A, POLE3, FANCL, MSH6, TP53, NEIL2, H2BC10, COPS2, ERCC3, POLD1, RAD23A, EYA2, BRCA1, UBE2V2, PAXIP1, UBE2T, POLR2E, H2AJ, GPS1, REV1, INO80B, POLK, RNF4, H4C5, ERCC2, H2B…	POLR2G, RAD51D, H2AC20, ACTL6A, POLR2J, H2BC11, SEM1, RAD9A, H2AC6, KDM4A, POLE, RPA1, POLD4, KPNA2, H2AC7, TDG, XAB2, INO80B, EYA2, PRPF19, CLSPN, RFC5, H2BC9, COPS5, H2BC6, H2BC15, TOPBP1, BARD1, UBE2L6, H2BC13, TERF1, RHNO1, USP45, UBE2V2, ZNF830, CHD1L, POLR2E, TP53, RAD23B, TP53BP1, ACTR5, H2BU1, PCNA, REV3L, MUTYH, RAD23A, BRCA1, LIG3, H4C2, WDR48, POLD1, DCLRE1B, POLE4, POLR2D, H2AX, POLR2…
KEGG NUCLEOTIDE EXCISION REPAIR	1.81299	0.360407	POLE, POLD4, RPA1, CCNH, XPA, POLE3, ERCC3, POLD1, RAD23A, ERCC2, POLE4, RFC5	POLE, RPA1, POLD4, RFC5, RAD23B, PCNA, RAD23A, POLD1, POLE4
WP NUCLEOTIDE EXCISION REPAIR	1.81299	0.360407	POLE, POLD4, RPA1, CCNH, XPA, POLE3, ERCC3, POLD1, RAD23A, ERCC2, POLE4, RFC5	POLE, RPA1, POLD4, RFC5, RAD23B, PCNA, RAD23A, POLD1, POLE4
KEGG BASAL TRANSCRIPTION FACTORS	1.82741	0.0753348	TAF1, TBP, TAF12, TAF13, TAF4, GTF2F2, TAF5L, TAF5	GTF2A2, TAF5L, TAF5, TAF12, TAF13, GTF2I, TBPL2, TAF6L
REACTOME REPRODUCTION	2.68913	2.49845	H2AC6, H2AC20, H2BC11, H2BC13, RAD21, H3-3B, TERF1, RPA1, TERF2IP, H2BC15, H2AC7, H4C9, CDK4, DIDO1, H2BC10, BRCA1, H2AJ, H4C5, H2BC9, H2BU1, LMNA, LMNB1, CDK2, OVGP1, STAG1, H2BC8, H2BC6, HVCN1, BRCA2, SUN1	RAD21, H2AC20, H2BC11, H2AC6, H3-3B, RPA1, H2AC7, HVCN1, ZP1, H2BC9, H2BC6, H2BC15, H2BC13, TERF1, CDK4, H3C13, H2BU1, BRCA1, PSMC3IP, H4C2, H2AX, H2BC10, DIDO1, H3C8, H3C4, IZUMO1, H3C10, RBBP8, TERF2IP, SMC1A, CDK2, OVGP1, SMC3, SUN1, H4-16, H4C4, H3C6, MSH5, H4C9, H2BC8, STAG1, MLH3
REACTOME ACTIVATION OF THE PRE REPLICATIVE COMPLEX	1.82597	1.43855	POLE, CDC6, RPA1, POLA2, POLE3, MCM2, POLA1, CDC7, POLE4, PRIM2, CDC45, MCM7, CDK2, MCM4	MCM7, CDC6, POLE, RPA1, POLA2, PRIM2, CDC7, POLE4, ORC2, POLA1, MCM6, CDC45, CDK2, ORC1, ORC4, MCM4, POLE3
REACTOME INTERACTIONS OF REV WITH HOST CELLULAR PROTEINS	1.64169	2.08266	NUP155, KPNB1, SEC13, XPO1, NUP205, NUP153, RANGAP1, SEH1L, NUP107, RAE1, NUP214, NDC1, NUP85, NUP58, NUP37, TPR, AAAS	NUP205, KPNB1, SEC13, NUP153, NUP85, POM121, NUP155, NUP214, RANGAP1, RAE1, NDC1, RANBP2
REACTOME HIV INFECTION	3.92356	3.88129	CHMP3, POLR2L, TAF1, POLR2G, VPS4B, POLR2J, NUP155, SSRP1, TBP, KPNB1, SEC13, SUPT5H, ELL, TAF3, XPO1, AP1M1, TAF12, TAF13, TAF4, POLR2D, SUPT4H1, CCNH, NUP205, SEM1, NCBP1, VTA1, NUP153, CXCR4, FEN1, TSG101, NCBP2, RANGAP1, GTF2F2, AP1S2, TAF5, ERCC3, PDCD6IP, NEDD4L, CDK9, PACS1, POLR2E, SEH1L, VPS4A, PSMA5, MVB12A, CHMP4A, ERCC2	POLR2G, CHMP3, SUPT5H, NCBP2, POLR2J, NUP205, NCBP1, SEM1, KPNB1, VPS4B, VPS37A, GTF2A2, TSG101, NELFB, SEC13, NUP153, PSMA5, NUP85, TAF3, TAF15, CHMP6, VTA1, POM121, TAF5, NUP155, CXCR4, HMGA1, VPS4A, POLR2E, NUP214, PDCD6IP, PSMD5, TAF12, AP1M1, RANGAP1, VPS37B, RAE1, NEDD4L, SSRP1, TAF13, NDC1, MVB12B, PSMD1, POLR2D, PPIA, RANBP2, POLR2L, PACS1, CHMP2B
REACTOME SIGNALING BY FGFR2 IN DISEASE	1.75222	2.46732	POLR2L, POLR2G, POLR2J, POLR2D, NCBP1, NCBP2, GTF2F2, FGF18, POLR2E, FGF5, PLCG1	POLR2G, NCBP2, POLR2J, NCBP1, FGF18, GRB2, POLR2E, FRS2, POLR2D, POLR2L
REACTOME POSITIVE EPIGENETIC REGULATION OF RRNA EXPRESSION	1.9961	1.36535	POLR2L, H2AC6, H2AC20, H2BC11, H2BC13, KAT2A, TBP, H3-3B, H2BC15, H2AC7, POLR1C, H4C9, H2BC10, POLR2E, H2AJ, H4C5, HDAC2, H2BC9, H2BU1, CHD4, MTA1, SMARCA5, MTA3, MTA2, H2BC8, H2BC6, HDAC1, TAF1C	H2AC20, H2BC11, H2AC6, KAT2A, H3-3B, H2AC7, H2BC9, H2BC6, H2BC15, CHD4, H2BC13, POLR2E, H3C13, H2BU1, H4C2, MTA3, H2AX, HDAC1, POLR2L, H2BC10, H3C8, H3C4, H3C10
KEGG DNA REPLICATION	1.76386	1.67043	POLE, POLD4, RPA1, POLA2, FEN1, POLE3, POLD1, MCM2, POLA1, POLE4, RFC5, PRIM2, MCM7, MCM4, RNASEH1	MCM7, POLE, RPA1, POLD4, RFC5, POLA2, PRIM2, PCNA, POLD1, POLE4, POLA1, MCM6, FEN1
REACTOME TRANSPORT OF THE SLBP DEPENDANT MATURE MRNA	1.54839	3.41425	ALYREF, NUP155, SEC13, NUP205, NCBP1, NUP153, NCBP2, SEH1L, NUP107, RAE1, NUP214, NDC1, NUP85, NUP58, NUP37, NXF1, TPR, AAAS	ALYREF, NCBP2, NUP205, NCBP1, SEC13, NUP153, NUP85, POM121, NUP155, NUP214, RAE1, NDC1, RANBP2
REACTOME PRE NOTCH EXPRESSION AND PROCESSING	2.40632	0.935231	H2AC6, H2AC20, H2BC11, JUN, H2BC13, KAT2A, H3-3B, H2BC15, H2AC7, NOTCH2, H4C9, TP53, H2BC10, H2AJ, H4C5, AGO1, H2BC9, H2BU1, RUNX1	H2AC20, H2BC11, H2AC6, KAT2A, H3-3B, H2AC7, H2BC9, H2BC6, H2BC15, H2BC13, TP53, H3C13, H2BU1, H4C2, H2AX, H2BC10, H3C8, H3C4, H3C10, TFDP2
REACTOME GLYCOLYSIS	1.97422	2.14244	NUP155, PPP2CB, HK2, PFKFB3, PFKM, SEC13, ALDOC, PPP2CA, PKM, TPI1, BPGM, NUP205, ALDOA, NUP153	NUP205, HK2, ALDOA, SEC13, NUP153, PFKFB3, NUP85, POM121, NUP155, PKM, BPGM, ALDOB, NUP214, PPP2CA, RAE1, GPI, NDC1, RANBP2, ALDOC, PFKL, PGP
REACTOME RECOGNITION OF DNA DAMAGE BY PCNA CONTAINING REPLICATION COMPLEX	1.49015	0.859447	POLE, POLD4, RPA1, POLE3, POLD1, POLE4, RFC5	POLE, RPA1, POLD4, RFC5, PCNA, WDR48, POLD1, POLE4, UBC
REACTOME PROCESSIVE SYNTHESIS ON THE C STRAND OF THE TELOMERE	1.28378	0.562252	POLD4, TERF1, RPA1, TERF2IP, FEN1, POLD1	RPA1, POLD4, TERF1, PCNA, POLD1, FEN1, TERF2IP
REACTOME COOPERATION OF PREFOLDIN AND TRIC CCT IN ACTIN AND TUBULIN FOLDING	1.38435	0.393142	CCT8, CCT2, TCP1, TUBA1C, CCT6A, CCT6B, CCT7, PFDN6	CCT6B, TUBA4A, CCT8, CCT7, TUBA1C, TUBA8, TUBB6, TUBA3D, CCT2
KEGG PYRIMIDINE METABOLISM	1.95909	1.13241	POLR2L, POLR2G, POLE, POLR3A, POLR2J, POLD4, NME2, TXNRD1, POLR3B, POLR1C, POLR2D, POLA2, NME7, POLE3, NT5C2, POLD1, POLR2E, POLA1, UPP2, POLE4, NT5C1B, PRIM2	POLR2G, POLR2J, POLE, NME1, POLD4, POLA2, DPYD, PRIM2, POLR3B, NT5C1B, POLR2E, NME2, TXNRD2, POLD1, POLE4, NT5C2, NME6, POLR2D, POLR2L, POLA1
WP DNA MISMATCH REPAIR	1.39452	0.838038	POLE, POLD4, RPA1, POLE3, MSH6, POLD1, POLE4, RFC5	POLE, RPA1, POLD4, RFC5, PCNA, POLD1, POLE4, PMS2
WP PYRIMIDINE METABOLISM	1.87795	0.859308	POLR2L, POLR2G, POLE, POLR3A, POLR2J, POLD4, NME2, POLR3B, POLR1C, POLR2D, POLA2, NME7, POLE3, POLD1, POLR2E, DCTPP1, POLA1, POLE4, PRIM2	POLR2G, POLR2J, POLE, NME1, POLD4, POLA2, DPYD, PRIM2, POLR3B, POLR2E, NME2, POLD1, POLE4, NME6, POLR2D, POLR2L, POLA1
REACTOME AURKA ACTIVATION BY TPX2	1.71728	2.10927	TUBG1, AURKA, TPX2, DCTN2, HAUS2, DYNC1I2, PLK4, SSNA1, HAUS5, PRKAR2B, DYNC1H1, MAPRE1, DYNLL1, NEDD1, HMMR	AURKA, TUBG1, TPX2, PLK4, DYNC1H1, ALMS1, DYNC1I2, DCTN2, CDK5RAP2, DYNLL1, HAUS6, TUBA4A, PRKAR2B, NEDD1, CEP164, CEP250, HMMR
REACTOME RHO GTPASE EFFECTORS	4.06484	5.52319	H2AC6, H2AC20, H2BC11, PPP2CB, H2BC13, AHCTF1, SPC24, NDC80, H3-3B, AURKB, ZWINT, MYH9, DSN1, SEC13, CENPL, XPO1, NCOA2, H2BC15, H2AC7, BUB1, CENPN, PPP2CA, MYL6, CTNNB1, RHOD, DYNC1I2, TUBA1C, INCENP, KIF2C, H4C9, PRKCA, DIAPH3, PPP1R12A, ACTR2, ACTG1, RANGAP1, H2BC10, DYNC1H1, MAPRE1, H2AJ, SEH1L, IQGAP1, MAD2L1, DYNLL1, ARPC1A, H4C5, MEN1, H2BC9, ARPC3, LIMK1, H2BU1, PTK2, NUP107	AURKB, H2AC20, H2BC11, BUB1B, BIRC5, H2AC6, MYL9, BUB1, INCENP, H3-3B, BAIAP2, CYBA, H2AC7, NDC80, MAD2L1, DYNC1H1, SPC24, DYNC1I2, CTNNB1, SEC13, ZWINT, SKA2, RHOD, NUP85, CENPN, GRB2, H2BC9, H2BC6, H2BC15, AHCTF1, H2BC13, RHOQ, DYNLL1, PPP2R5B, CENPL, NCOA2, PRKCZ, PPP2R5E, H3C13, KIF18A, KIF5B, TUBA4A, PPP2CA, H2BU1, RANGAP1, PPP2R5A, DVL1, H4C2, TUBA1C, MEN1, PPP1R12A, MAPK3, ARPC3, KIF2C, H2…
REACTOME E3 UBIQUITIN LIGASES UBIQUITINATE TARGET PROTEINS	1.72949	2.49845	H2BC11, CTR9, H2BC13, CDC73, H2BC15, RRAGA, WAC, RTF1, H2BC10, UBE2V2, RNF20, DERL1, H2BC9	CDC73, H2BC11, RRAGA, CTR9, DERL1, RNF181, H2BC9, H2BC6, H2BC15, H2BC13, UBE2V2, RNF40, PEX12, PCNA, RTF1, UBE2E1, H2BC10, WAC, UBC
REACTOME RHO GTPASES ACTIVATE FORMINS	2.40632	3.59104	PPP2CB, AHCTF1, SPC24, NDC80, AURKB, ZWINT, DSN1, SEC13, CENPL, XPO1, BUB1, CENPN, PPP2CA, RHOD, DYNC1I2, TUBA1C, INCENP, KIF2C, DIAPH3, ACTG1, RANGAP1, DYNC1H1, MAPRE1, SEH1L, MAD2L1, DYNLL1, NUP107, BUB1B, DVL3, PPP2R5E, MAD1L1, BIRC5, CENPP, SRGAP2, ITGB3BP, CENPM, PPP2R5A	AURKB, BUB1B, BIRC5, BUB1, INCENP, NDC80, MAD2L1, DYNC1H1, SPC24, DYNC1I2, SEC13, ZWINT, SKA2, RHOD, NUP85, CENPN, AHCTF1, DYNLL1, PPP2R5B, CENPL, PPP2R5E, KIF18A, TUBA4A, PPP2CA, RANGAP1, PPP2R5A, DVL1, TUBA1C, KIF2C, SRF, RANBP2, KIF2A, CENPH, ITGB3BP, CENPI, CENPM, ACTG1, TUBA8, SRGAP2, DSN1, TUBB6
WP SEROTONIN TRANSPORTER ACTIVITY	1.28378	0.00205886	PPP2CB, STX1A, IL1R1	STX1A, IL1R1, PPP2CB, TGFB1I1, IL1B, TPH2
REACTOME NUCLEAR IMPORT OF REV PROTEIN	1.0817	1.49292	NUP155, KPNB1, SEC13, NUP205, NUP153, SEH1L, NUP107, RAE1, NUP214, NDC1, NUP85, NUP58, NUP37, TPR, AAAS	NUP205, KPNB1, SEC13, NUP153, NUP85, POM121, NUP155, NUP214, RAE1, NDC1, RANBP2
KEGG GLYCOLYSIS GLUCONEOGENESIS	1.6446	1.12189	HK2, PFKM, ALDOC, ALDH7A1, PKM, TPI1, BPGM, FBP2, ALDOA, FBP1, AKR1A1, ALDH3B1, GALM, LDHB, ALDH2, ENO2, ADH5, HK1, ENO3, PFKL	HK2, ALDOA, ALDH3B1, ALDH2, PKM, FBP1, BPGM, ALDOB, ALDH7A1, AKR1A1, GPI, ALDH3A2, ALDOC, PFKL, PGM1, DLD, FBP2, PFKM, ADH6
REACTOME BINDING OF TCF LEF CTNNB1 TO TARGET GENE PROMOTERS	1.90383	0.13875	TCF7L1, CTNNB1, TCF7L2	CTNNB1, TCF7L2, RUNX3, TCF7L1, TCF7
REACTOME MITOTIC SPINDLE CHECKPOINT	1.99697	2.46732	PPP2CB, AHCTF1, SPC24, NDC80, AURKB, ZWINT, DSN1, SEC13, CENPL, XPO1, BUB1, CENPN, PPP2CA, DYNC1I2, INCENP, KIF2C, RANGAP1, DYNC1H1, MAPRE1, SEH1L, MAD2L1, DYNLL1	AURKB, BUB1B, BIRC5, BUB1, INCENP, NDC80, MAD2L1, DYNC1H1, SPC24, DYNC1I2, SEC13, ZWINT, SKA2, NUP85, CENPN, AHCTF1, DYNLL1, PPP2R5B, CENPL, PPP2R5E, KIF18A, PPP2CA, RANGAP1, PPP2R5A, KIF2C, RANBP2, UBE2E1, KIF2A, CENPH, ITGB3BP, CENPI, CENPM
REACTOME PIWI INTERACTING RNA PIRNA BIOGENESIS	1.06533	0.55187	POLR2L, POLR2G, POLR2J, POLR2D, POLR2E, HENMT1	POLR2G, POLR2J, POLR2E, POLR2D, POLR2L
WP GLYCOLYSIS AND GLUCONEOGENESIS	1.37193	1.22887	HK2, PFKM, SLC2A1, ALDOC, PKM, TPI1, MPC1, FBP2, ALDOA, FBP1, MPC2, LDHB, ENO2, HK1, ENO3, PFKL	HK2, ALDOA, SLC2A1, PKM, FBP1, ALDOB, GPI, MPC2, MDH2, ALDOC, PFKL, DLD, FBP2, PFKM
REACTOME FOLDING OF ACTIN BY CCT TRIC	1.54221	0.210364	CCT8, CCT2, TCP1, CCT6A, CCT6B, CCT7	CCT6B, CCT8, CCT7, CCT2
BIOCARTA CPSF PATHWAY	1.50249	0.676482	BCL2L2-PABPN1, CPSF1, CPSF4, PABPN1, CSTF2, CSTF1, PAPOLA	CPSF4, PABPN1, CPSF1, BCL2L2-PABPN1, CSTF1, CPSF2
WP HOSTPATHOGEN INTERACTION OF HUMAN CORONAVIRUSES INTERFERON INDUCTION	1.19	-0.0742157	IFNAR2, JAK1, JUN, IRF9, IFNAR1, STAT2, TRAF6	TLR7, NFKB1, MAVS, TRAF6, OAS1, OAS2, CHUK, IKBKE, OAS3, MAPK8, IRF9, IFNAR2, MAP3K7, IKBKG, RIPK1, MAPK14
BIOCARTA RANMS PATHWAY	1.48063	1.43928	AURKA, TPX2, KPNB1, RANGAP1	AURKA, TPX2, KPNB1, KPNA2, RANGAP1
REACTOME EPIGENETIC REGULATION OF GENE EXPRESSION	2.28894	1.58867	POLR2L, H2AC6, H2AC20, H2BC11, SAP18, H2BC13, KAT2A, TBP, H3-3B, UBTF, H2BC15, H2AC7, POLR1C, CCNH, H4C9, SIN3A, H2BC10, ERCC3, POLR2E, H2AJ, RRP8, H4C5, AEBP2, HDAC2, ERCC2, H2BC9, H2BU1, SAP30L, CHD4, MTA1, SMARCA5, MTA3, MTA2, H2BC8, H2BC6, HDAC1, TAF1C, SUZ12, TET3	H2AC20, H2BC11, H2AC6, KAT2A, H3-3B, H2AC7, TDG, SUZ12, SAP18, H2BC9, H2BC6, H2BC15, CHD4, H2BC13, SIN3A, RRP8, POLR2E, H3C13, H2BU1, H4C2, MTA3, H2AX, HDAC1, POLR2L, H2BC10, H3C8, H3C4, H3C10
REACTOME AMYLOID FIBER FORMATION	1.75084	1.55852	H2AC6, H2AC20, H2BC11, H2BC13, H3-3B, H2BC15, H2AC7, H4C9, IAPP, H2BC10, APH1A, LYZ, H4C5, H2BC9, SIAH2, H2BU1	H2AC20, H2BC11, H2AC6, H3-3B, H2AC7, H2BC9, H2BC6, H2BC15, UBE2L6, H2BC13, H3C13, H2BU1, H4C2, H2AX, SIAH2, H2BC10, UBC, H3C8, TTR, H3C4, H3C10, LYZ
REACTOME ESR MEDIATED SIGNALING	2.89321	2.40658	POLR2L, H2AC6, H2AC20, H2BC11, POLR2G, POLR2J, JUN, H2BC13, RAD21, TBP, H3-3B, XPO1, SHC1, NCOA2, H2BC15, H2AC7, POLR2D, H4C9, NCOA1, EGF, GTF2F2, GPAM, H2BC10, CTSD, CDK9, GNAI3, POLR2E, H2AJ, H4C5, AGO1, H2BC9, H2BU1, PTK2, RUNX1	POLR2G, RAD21, H2AC20, POLR2J, H2BC11, H2AC6, UHMK1, H3-3B, KPNA2, H2AC7, GTF2A2, CREB1, H2BC9, CITED1, GNAI3, H2BC6, H2BC15, H2BC13, NCOA2, POLR2E, PRKCZ, H3C13, DDX5, GNAI1, H2BU1, BCL2, ESR2, H4C2, SP1, MAPK3, POLR2D, H2AX, SRF, HDAC1, POLR2L, ZNF217, FOXA1, H2BC10, H3C8, GPAM, GNG12, H3C4, H3C10, ATF2
REACTOME PCNA DEPENDENT LONG PATCH BASE EXCISION REPAIR	1.07336	1.12295	POLE, POLD4, RPA1, FEN1, POLE3, POLD1, POLE4, RFC5	POLE, RPA1, POLD4, RFC5, PCNA, POLD1, POLE4, POLB, FEN1
REACTOME MITOTIC METAPHASE AND ANAPHASE	3.21184	3.00277	CHMP3, NUP155, PPP2CB, RAD21, AHCTF1, SPC24, IST1, NDC80, AURKB, ZWINT, KPNB1, DSN1, SEC13, CENPL, XPO1, BUB1, CENPN, PPP2CA, NUP205, SEM1, DYNC1I2, TUBA1C, INCENP, KIF2C, RANGAP1, DYNC1H1, MAPRE1, SEH1L, MAD2L1, DYNLL1, VPS4A, PSMA5, TMPO, CHMP4A, TNPO1, LMNA, NUP107, LMNB1, SPAST, BUB1B, PPP2R5E, CHMP2B, PSME3, MAD1L1, BIRC5, STAG1, PSMD1, CENPP, ITGB3BP, PSMB10, CENPM, PSMF1, PPP2R5A, CHMP4C	CHMP3, AURKB, RAD21, NUP205, SEM1, BUB1B, BIRC5, KPNB1, BUB1, INCENP, NDC80, MAD2L1, DYNC1H1, SPC24, DYNC1I2, SEC13, ZWINT, SKA2, PSMA5, NUP85, CENPN, CHMP6, POM121, IST1, AHCTF1, NUP155, DYNLL1, PPP2R5B, CENPL, VPS4A, PPP2R5E, KIF18A, PSMD5, TUBA4A, PPP2CA, RANGAP1, TNPO1, PPP2R5A, TUBA1C, NDC1, PSMD1, KIF2C, LEMD3, RANBP2, UBE2E1, CHMP2B, KIF2A, CENPH, ITGB3BP, UBC, CENPI, CENPM, TUBA8, PSME4, …
REACTOME SIGNALING BY FGFR	1.68348	2.17569	POLR2L, POLR2G, POLR2J, PPP2CB, SHC1, PPP2CA, POLR2D, NCBP1, NCBP2, GTF2F2, FGF18, POLR2E, HNRNPM, FGF5, PLCG1, BRAF, TIAL1, SPRY2, PIK3R1, FGFBP1	POLR2G, NCBP2, POLR2J, NCBP1, FGF18, PTPN11, GRB2, POLR2E, FRS2, PPP2CA, FRS3, MAPK3, POLR2D, POLR2L
REACTOME REGULATION OF GLUCOKINASE BY GLUCOKINASE REGULATORY PROTEIN	1.15559	1.41824	NUP155, SEC13, NUP205, NUP153, SEH1L, NUP107, RAE1, NUP214, NDC1, NUP85, NUP58, NUP37, TPR, AAAS, NUP54, NUP50, POM121	NUP205, SEC13, NUP153, NUP85, POM121, NUP155, NUP214, RAE1, NDC1, RANBP2
REACTOME LYSINE CATABOLISM	1.17062	0.0599271	OGDH, AASS, ALDH7A1, PIPOX	ALDH7A1, PHYKPL, OGDH, PIPOX, DLD
REACTOME ASSOCIATION OF TRIC CCT WITH TARGET PROTEINS DURING BIOSYNTHESIS	1.075	0.138583	CCT8, CCT2, STAT3, FBXO6, TCP1, CCT6A, CCT6B, FBXO4, SKIV2L, TP53, CCT7	CCT6B, CCNE1, FBXO6, TP53, CCT8, CCT7, FBXO4, WRAP53, FKBP9, CCT2
REACTOME GLUCOSE METABOLISM	1.81299	2.51983	NUP155, PPP2CB, HK2, PFKFB3, PFKM, SEC13, ALDOC, PPP2CA, PKM, TPI1, BPGM, FBP2, NUP205, ALDOA, FBP1, NUP153, SLC25A12, SEH1L, NUP107, RAE1, G6PC3, SLC25A10, ENO2, HK1, ENO3, PFKL, NUP214, PRKACA, SLC37A4, NDC1, PCK2, NUP85, PGK1, NUP58, NUP37, TPR, AAAS	NUP205, HK2, ALDOA, SEC13, NUP153, PFKFB3, NUP85, POM121, SLC25A10, NUP155, PKM, FBP1, BPGM, ALDOB, NUP214, PPP2CA, RAE1, SLC25A13, GPI, NDC1, MDH2, RANBP2, ALDOC, PFKL, PGP, FBP2, PFKM, SLC25A12, NUP107, G6PC3, PRKACB
PID ILK PATHWAY	1.27907	0.489517	AURKA, JUN, XPO1, PARVA, CTNNB1, ZEB1, PPP1R12A, PXN, CDC37, ACTN1, IQGAP1	AURKA, MYL9, CTNNB1, CREB1, LIMS2, PPP1R12A, SNAI1, ARHGEF7, IQGAP1
WP SARS CORONAVIRUS AND INNATE IMMUNITY	1.05102	-0.0135984	IFNAR2, JAK1, IRF9, IFNAR1, STAT2	ACE2, MAVS, IKBKE, TLR3, IRF9, IFNAR2
PID AURORA B PATHWAY	1.01859	3.12049	AURKA, VIM, NDC80, AURKB, BUB1, SEPTIN1, KIF23, PEBP1, INCENP, KIF2C, CUL3	AURKA, AURKB, PEBP1, BIRC5, BUB1, KIF23, INCENP, VIM, NDC80, CUL3
WP AEROBIC GLYCOLYSIS	1.13134	0.571798	PFKM, SLC2A1, PKM, TPI1, ALDOA	ALDOA, SLC2A1, PKM, GPI, PFKM
REACTOME SNRNP ASSEMBLY	1.23886	2.12817	NUP155, TGS1, SEC13, NUP205, NCBP1, NUP153, NCBP2, PRMT5, SNRPE, SNRPF, SEH1L, SNUPN, NUP107, RAE1, WDR77, NUP214, NDC1, NUP85, PHAX, NUP58, NUP37, TPR, AAAS	NCBP2, NUP205, NCBP1, TGS1, SEC13, NUP153, NUP85, POM121, NUP155, SNRPB, NUP214, RAE1, NDC1, RANBP2, WDR77, SNRPE
REACTOME LAGGING STRAND SYNTHESIS	1.147	1.49678	POLD4, RPA1, POLA2, FEN1, POLD1, POLA1, RFC5, PRIM2	RPA1, POLD4, RFC5, POLA2, PRIM2, PCNA, POLD1, POLA1, FEN1
REACTOME RNA POLYMERASE I TRANSCRIPTION TERMINATION	1.06533	-0.305405	POLR2L, TBP, UBTF, POLR1C, CCNH, ERCC3, POLR2E, ERCC2	POLR1B, ERCC2, GTF2H5, ERCC3, POLR1A
REACTOME DNA REPLICATION INITIATION	1.51741	0.972011	POLE, POLA2, POLE3, POLA1, POLE4, PRIM2	POLE, POLA2, PRIM2, POLE4, POLA1, POLE3
REACTOME PROCESSIVE SYNTHESIS ON THE LAGGING STRAND	1.05542	1.66575	POLD4, RPA1, POLA2, FEN1, POLD1, POLA1, PRIM2	RPA1, POLD4, POLA2, PRIM2, PCNA, POLD1, POLA1, FEN1
REACTOME PROTEIN UBIQUITINATION	1.38435	2.36196	H2BC11, CTR9, H2BC13, CDC73, H2BC15, RRAGA, WAC, UBE2Z, UBA1, RTF1, H2BC10, UBE2K, UBE2V2, UBE2T, RNF20, DERL1, H2BC9	CDC73, H2BC11, RRAGA, CTR9, DERL1, RNF181, H2BC9, H2BC6, H2BC15, H2BC13, UBE2V2, RNF40, PEX12, PCNA, RTF1, UBA6, UBE2E1, H2BC10, WAC, UBC, UBE2Z, USP5, UBE2E3, UBA1
REACTOME POLYMERASE SWITCHING	1.03114	1.03251	POLD4, POLA2, POLD1, POLA1, RFC5, PRIM2	POLD4, RFC5, POLA2, PRIM2, PCNA, POLD1, POLA1
WP RETINOBLASTOMA GENE IN CANCER	1.59435	2.98799	TTK, POLE, TOP2A, CDK6, RPA1, PLK4, CDK4, CDC25B, MSH6, TP53, SIN3A, SKP2, POLA1, CDC7, RFC5, CDC45, MCM7, CDK2, BARD1, DHFR, MCM4, HDAC1, KIF4A, FANCG, CCDC6, RBP1, STMN1, MCM3	MCM7, PLK4, TOP2A, POLE, RPA1, CCNE1, RFC5, SKP2, BARD1, SIN3A, CDK6, CDC25B, CDK4, TP53, TTK, CCDC6, CDC7, PCNA, MAPK13, RAF1, HDAC1, POLA1, MCM6, ANLN, TFDP2, E2F2, CDC45, SMC1A, FAF1, CDK2, ORC1, SMC3, KIF4A, MCM4
REACTOME DNA DOUBLE STRAND BREAK REPAIR	1.98097	2.85432	H2BC11, POLE, TOPBP1, H2BC13, POLD4, XRCC3, RAD9A, RPA1, H2BC15, UBXN1, EYA3, SEM1, H4C9, FEN1, KDM4A, POLE3, TP53, H2BC10, POLD1, EYA2, BRCA1, UBE2V2, PAXIP1, POLK, RNF4, H4C5, H2BC9, H2BU1, MDC1, GEN1, POLE4, CLSPN, RFC5	RAD51D, H2BC11, SEM1, RAD9A, KDM4A, POLE, RPA1, POLD4, KPNA2, EYA2, CLSPN, RFC5, H2BC9, H2BC6, H2BC15, TOPBP1, BARD1, H2BC13, RHNO1, UBE2V2, TP53, TP53BP1, H2BU1, PCNA, BRCA1, LIG3, H4C2, POLD1, POLE4, H2AX, PARP2, H2BC10, BABAM2, UBC, RAD9B, FEN1, RBBP8, RNF4, XRCC3, PAXIP1, CDK2, RNF168, H4-16, SPIDR, H4C4, MUS81, POLE3, RIF1, POLH
WP DISORDERS OF FOLATE METABOLISM AND TRANSPORT	0.966579	-0.0917023	SLC46A1, MTHFR, MTHFD1, GART, ATIC, DHFR	GART, MTR
REACTOME RNA POLYMERASE I TRANSCRIPTION INITIATION	0.992114	-0.135301	POLR2L, KAT2A, TBP, UBTF, POLR1C, CCNH, ERCC3, POLR2E, HDAC2, ERCC2, CHD4, MTA1, MTA3, MTA2, HDAC1, TAF1C	POLR1B, GATAD2B, ERCC2, GTF2H5, ERCC3, HDAC2, POLR1A
KEGG PURINE METABOLISM	1.977	1.6071	POLR2L, POLR2G, POLE, POLR3A, POLR2J, POLD4, NME2, POLR3B, POLR1C, PKM, POLR2D, PDE1A, GMPR2, POLA2, NME7, ADPRM, POLE3, NT5C2, POLD1, POLR2E, PAICS, PDE6G, GART, DGUOK, AMPD2, POLA1, POLE4, NT5C1B, AK7, PRIM2, AK5, ADCY5, ADK	POLR2G, POLR2J, POLE, NME1, POLD4, PDE7A, ADCY1, POLA2, PRIM2, PKM, POLR3B, NT5C1B, ADCY3, IMPDH1, PDE11A, POLR2E, NME2, PDE1A, ADCY5, PRPS2, PDE6D, PDE4B, POLD1, POLE4, NT5C2, NME6, POLR2D, POLR2L, POLA1
REACTOME RECRUITMENT OF MITOTIC CENTROSOME PROTEINS AND COMPLEXES	1.25486	1.31004	TUBG1, TUBGCP2, DCTN2, HAUS2, TUBGCP3, DYNC1I2, NME7, PLK4, SSNA1, CDK11B, HAUS5, PRKAR2B, DYNC1H1, MAPRE1, DYNLL1, NEDD1	TUBG1, PLK4, TUBGCP2, DYNC1H1, ALMS1, DYNC1I2, DCTN2, CDK5RAP2, TUBGCP3, DYNLL1, HAUS6, TUBA4A, PRKAR2B
REACTOME REGULATION OF TP53 ACTIVITY THROUGH PHOSPHORYLATION	1.6283	1.15635	AURKA, TAF1, TPX2, TOPBP1, SSRP1, HIPK1, TBP, AURKB, TAF3, RAD9A, RPA1, TAF12, TAF13, TAF4, TP53, CDK5R1, TAF5	AURKA, AURKB, TPX2, RAD9A, RPA1, CDK5R1, RFC5, TAF3, TAF15, TOPBP1, HIPK1, BARD1, TAF5, RHNO1, TP53, TAF12, BRCA1, SSRP1, TAF13
REACTOME CELL CYCLE CHECKPOINTS	2.83208	4.57223	H2BC11, CDC6, TOPBP1, PPP2CB, H2BC13, AHCTF1, SPC24, NDC80, AURKB, ZWINT, DSN1, SEC13, CENPL, RAD9A, RPA1, XPO1, H2BC15, BUB1, CENPN, PPP2CA, SEM1, DYNC1I2, INCENP, KIF2C, H4C9, PCBP4, TP53, RANGAP1, H2BC10, DYNC1H1, MAPRE1, BRCA1, UBE2V2, MCM2, SEH1L, MAD2L1, DYNLL1, H4C5, PSMA5, H2BC9, H2BU1, MDC1, NUP107, CDC7, CLSPN, RFC5, BUB1B, COP1, CDC45, MCM7, CDK2, BARD1, PPP2R5E, PSME3, MAD1L1, BIRC5, …	MCM7, CDC6, AURKB, H2BC11, SEM1, BUB1B, BIRC5, RAD9A, BUB1, INCENP, RPA1, NDC80, MAD2L1, DYNC1H1, CCNE1, SPC24, DYNC1I2, SEC13, ZWINT, SKA2, CLSPN, PSMA5, NUP85, CENPN, RFC5, H2BC9, H2BC6, H2BC15, TOPBP1, BARD1, AHCTF1, H2BC13, COP1, RHNO1, DYNLL1, PPP2R5B, CENPL, UBE2V2, PKMYT1, TP53, PPP2R5E, KIF18A, PSMD5, TP53BP1, CDC7, PPP2CA, H2BU1, RANGAP1, PPP2R5A, BRCA1, H4C2, PSMD1, KIF2C, H2AX, ORC2, R…
WP UREA CYCLE AND RELATED DISEASES	1.075	0.55187	SLC25A15, GLS2, NAGS	GLS2, ASL, SLC25A13, CPS1, NAGS, SLC25A15
REACTOME POSTMITOTIC NUCLEAR PORE COMPLEX NPC REFORMATION	0.913335	0.986569	NUP155, AHCTF1, KPNB1, SEC13, NUP205, RANGAP1, SEH1L, TNPO1, NUP107	NUP205, KPNB1, SEC13, NUP85, POM121, AHCTF1, NUP155, RANGAP1, TNPO1, NDC1
REACTOME MITOTIC PROMETAPHASE	2.32231	2.73832	TUBG1, PPP2CB, RAD21, AHCTF1, SPC24, NDC80, AURKB, TUBGCP2, ZWINT, DCTN2, DSN1, SEC13, CENPL, HAUS2, XPO1, BUB1, CENPN, PPP2CA, TUBGCP3, DYNC1I2, NME7, PLK4, TUBA1C, INCENP, KIF2C, SSNA1, RANGAP1, HAUS5, PRKAR2B, DYNC1H1, MAPRE1, SEH1L, MAD2L1, DYNLL1	TUBG1, AURKB, RAD21, PLK4, BUB1B, BIRC5, BUB1, TUBGCP2, INCENP, NDC80, MAD2L1, DYNC1H1, SPC24, ALMS1, DYNC1I2, SEC13, ZWINT, SKA2, DCTN2, CDK5RAP2, NUP85, CENPN, TUBGCP3, AHCTF1, DYNLL1, PPP2R5B, CENPL, HAUS6, PPP2R5E, KIF18A, TUBA4A, PRKAR2B, PPP2CA, RANGAP1, PPP2R5A, TUBA1C, NEDD1, KIF2C, RANBP2, CEP164, KIF2A, CENPH, CEP250, ITGB3BP, CENPI, CENPM, TUBA8
REACTOME RUNX3 REGULATES WNT SIGNALING	1.59623	0.145272	TCF7L1, CTNNB1, TCF7L2	CTNNB1, TCF7L2, RUNX3, TCF7L1, TCF7
REACTOME INTERACTIONS OF VPR WITH HOST CELLULAR PROTEINS	1.01488	1.83494	NUP155, SEC13, NUP205, NUP153, SEH1L, NUP107, RAE1, HMGA1, NUP214, NDC1, NUP85, SLC25A4, NUP58, NUP37, TPR, AAAS	NUP205, SEC13, NUP153, NUP85, POM121, NUP155, HMGA1, NUP214, RAE1, NDC1, RANBP2
WP MRNA PROCESSING	1.74217	0.660204	SRSF7, U2AF2, PRPF18, DHX15, SF3A1, SUPT5H, PRPF4B, CPSF1, CPSF4, CLP1, LSM2, NCBP1, PRPF8, PABPN1, NUDT21, NCBP2, CSTF2, HNRNPL, EFTUD2, PTBP2, DHX8, SNRPE, SNRPF, SNRNP70, SRSF1, SF3B4, HNRNPM, SUGP1, DHX9, CSTF1, PAPOLA, SRPK1	SUPT5H, NCBP2, NCBP1, SRSF7, CPSF4, DHX16, PABPN1, PRPF4B, PRPF18, CPSF1, SF3B4, SNRPB, DHX9, LSM2, SRRM1, SFPQ, NONO, SNRNP70, HNRNPR, PPM1G, SRPK1, SRPK2, SNRPE, NUDT21, SMC1A, HNRNPD, CSTF1, CPSF2, SREK1, RNPS1, CLP1, YBX1
REACTOME GLOBAL GENOME NUCLEOTIDE EXCISION REPAIR GG NER	1.62206	0.49463	POLE, POLD4, NFRKB, RPA1, COPS5, CCNH, COPS3, XPA, POLE3, COPS2, ERCC3, POLD1, RAD23A, UBE2V2, GPS1, INO80B, POLK, ERCC2, POLE4, RFC5	ACTL6A, POLE, RPA1, POLD4, INO80B, RFC5, COPS5, USP45, UBE2V2, CHD1L, RAD23B, ACTR5, PCNA, RAD23A, LIG3, POLD1, POLE4
REACTOME ELEVATION OF CYTOSOLIC CA2 LEVELS	0.952638	0.263365	ORAI1, ORAI2, P2RX7, P2RX6, ITPR3, P2RX4, ITPR1, STIM1	P2RX7, STIM1, P2RX5, ITPR1, ITPR3, ORAI2, ITPR2, ORAI1
REACTOME DETOXIFICATION OF REACTIVE OXYGEN SPECIES	1.08927	0.463661	CCS, TXNRD1, GPX8, GPX7, CYCS, P4HB, PRDX1, TXN, PRDX3, SOD1, TXNRD2	CCS, CYBA, PRDX3, CYCS, P4HB, TXNRD2, PRDX6, GPX7, GPX8, GSTP1, TXN
REACTOME UCH PROTEINASES	1.17891	1.25302	H2AC6, H2AC20, H2AC21, SMAD7, OGT, NFRKB, H2AC11, H2AC7, UCHL5, SEM1, KDM1B, HCFC1, NEDD8, INO80B, PSMA5	SMAD7, H2AC20, ACTL6A, SEM1, H2AC6, H2AC7, INO80B, H2AC11, PSMA5, OGT, H2AC21, BARD1, HCFC1, NEDD8, PSMD5, ACTR5, USP15, FOXK1, H2AC17, PSMD1
REACTOME INTERLEUKIN 10 SIGNALING	1.01859	-0.00163863	JAK1, ICAM1, STAT3, PTGS2, IL1R1, IL12A, TNFRSF1A, CCL5, IL10RB, PTAFR, TYK2, CSF1, LIF, TIMP1	TNF, CXCL1, TNFRSF1B, CCL22, ICAM1, LIF, TNFRSF1A, CCL20, CCR1, IL18, CCL5, IL10RB, TIMP1
PID ATR PATHWAY	0.957325	1.82119	CDC6, TOPBP1, RAD9A, RPA1, PPP2CA, MCM2, CLSPN, RFC5, MCM7, CDK2	MCM7, CDC6, RAD9A, RPA1, CLSPN, RFC5, TOPBP1, SMARCAL1, PPP2CA
BIOCARTA IL22BP PATHWAY	0.932634	0.118233	JAK1, STAT3, STAT5A, STAT5B, TYK2	STAT5A, STAT5B, JAK3, SOCS3, JAK1, STAT1
WP 16P112 PROXIMAL DELETION SYNDROME	1.38796	0.131911	PPP2CB, CCT8, CCT2, PPP2CA, BPTF, TRAF6, ALDOA, MVP, TCP1, PPP4R1, CCT6A, CCT6B, TP53, CCT7, PAXIP1, YPEL3, ZG16, MAP2K6, MAP2K3, REL, UNC13B, PPP4R3B	CCT6B, ALDOA, TP53, CCDC6, BPTF, CCT8, PPP2CA, PPP4R1, PCNA, CCT7, MAPK3, CORO1A, TBX6
REACTOME MITOTIC G2 G2 M PHASES	2.07224	1.07208	TUBG1, AURKA, TPX2, PPP2CB, TUBGCP2, DCTN2, HAUS2, XPO1, PPP2CA, TUBGCP3, CCNH, SEM1, DYNC1I2, NME7, PLK4, TUBA1C, SSNA1, PPP1R12A, CDC25B, TP53, CDK11B, HAUS5, PRKAR2B, DYNC1H1, MAPRE1, DYNLL1, PSMA5, BORA, NEDD1, HMMR, PHLDA1, CDK2, CEP78, PPP1R12B, PSME3, PSMD1, CEP57, ALMS1, MZT2A, PSMB10, PRKACA, PSMF1	AURKA, TUBG1, TPX2, PLK4, SEM1, TUBGCP2, DYNC1H1, ALMS1, DYNC1I2, DCTN2, CDK5RAP2, PSMA5, PHLDA1, TUBGCP3, CDC25B, DYNLL1, HAUS6, PKMYT1, TP53, PSMD5, TUBA4A, PRKAR2B, PPP2CA, TUBA1C, NEDD1, PPP1R12A, BORA, PSMD1
REACTOME METALLOPROTEASE DUBS	0.834462	0.635986	H2AC6, H2AC20, H2AC21, H2AC11, H2AC7, BRCA1, MYSM1, STAMBP	H2AC20, H2AC6, H2AC7, H2AC11, H2AC21, BARD1, BRCA1, H2AC17, BABAM2, UBC
REACTOME TRANSCRIPTIONAL REGULATION BY TP53	3.35401	2.29749	POLR2L, AURKA, TAF1, TPX2, POLR2G, MEAF6, POLR2J, TOPBP1, PPP2CB, JUN, SSRP1, HIPK1, TBP, BCL2L14, AURKB, TXNRD1, SUPT5H, ELL, TAF3, RAD9A, RPA1, RHEB, LAMTOR2, TAF12, BRPF1, TAF13, PPP2CA, RRAGA, TAF4, POLR2D, SUPT4H1, CCNH, BBC3, PCBP4, GLS2, TP53, GTF2F2, CDK5R1, TAF5, DAXX, ERCC3, PRMT5, CYCS, RNF34, CDK9, BRCA1, RPTOR, LAMTOR4, POLR2E, HDAC2, AGO1, ERCC2, PRDX1, TXN, MDC1, BRD1, BRPF3, RABGG…	POLR2G, AURKA, RAD51D, AURKB, SUPT5H, TPX2, POLR2J, RRAGA, BIRC5, RAD9A, MEAF6, RPA1, LAMTOR2, CDK5R1, CCNE1, DAXX, NELFB, GLS2, BBC3, RFC5, TAF3, CYCS, TAF15, TOPBP1, HIPK1, BARD1, CHD4, TAF5, RHNO1, RHEB, POLR2E, TP53, PIP4K2C, RRAGC, RFFL, LAMTOR1, TAF12, PPP2CA, PCNA, MAPKAP1, BRCA1, COX11, SSRP1, GPI, BCL6, TAF13, RPTOR, SURF1, CDK12, TP63, POLR2D, HDAC1, POLR2L, FANCC, PMS2, TP53INP1, MTOR,…
REACTOME GAP FILLING DNA REPAIR SYNTHESIS AND LIGATION IN GG NER	0.81869	0.786013	POLE, POLD4, RPA1, POLE3, POLD1, POLK, POLE4, RFC5	POLE, RPA1, POLD4, RFC5, PCNA, LIG3, POLD1, POLE4, UBC
REACTOME RECRUITMENT OF NUMA TO MITOTIC CENTROSOMES	1.34579	1.47782	TUBG1, TUBGCP2, DCTN2, HAUS2, TUBGCP3, DYNC1I2, NME7, PLK4, TUBA1C, SSNA1, HAUS5, PRKAR2B, DYNC1H1, MAPRE1, DYNLL1, NEDD1, CEP78, CEP57, ALMS1, MZT2A, PRKACA, HAUS6, NUMA1, HAUS1, CEP192, HSP90AA1, TUBGCP4, CNTRL, MZT2B, TUBB6, PCNT	TUBG1, PLK4, TUBGCP2, DYNC1H1, ALMS1, DYNC1I2, DCTN2, CDK5RAP2, TUBGCP3, DYNLL1, HAUS6, TUBA4A, PRKAR2B, TUBA1C, NEDD1
REACTOME TELOMERE C STRAND LAGGING STRAND SYNTHESIS	0.952638	0.661632	POLD4, TERF1, RPA1, TERF2IP, POLA2, FEN1, POLD1, POLA1, RFC5, PRIM2	RPA1, POLD4, RFC5, POLA2, PRIM2, TERF1, PCNA, POLD1, POLA1, FEN1, TERF2IP
REACTOME RESOLUTION OF AP SITES VIA THE MULTIPLE NUCLEOTIDE PATCH REPLACEMENT PATHWAY	0.789797	1.46628	POLE, POLD4, RPA1, FEN1, POLE3, POLD1, POLE4, RFC5	POLE, RPA1, POLD4, RFC5, PCNA, POLD1, POLE4, PARP2, POLB, FEN1
REACTOME HDR THROUGH HOMOLOGOUS RECOMBINATION HRR	1.01871	1.99621	POLE, TOPBP1, POLD4, XRCC3, RAD9A, RPA1, SEM1, POLE3, POLD1, BRCA1, POLK, GEN1, POLE4, RFC5	RAD51D, SEM1, RAD9A, POLE, RPA1, POLD4, RFC5, TOPBP1, BARD1, RHNO1, PCNA, BRCA1, POLD1, POLE4, UBC, RAD9B, RBBP8, XRCC3, SPIDR, MUS81, POLE3, POLH
REACTOME CELLULAR SENESCENCE	2.05568	1.74231	H2AC6, H2AC20, H2BC11, JUN, H2BC13, CDK6, H3-3B, TERF1, H1-5, TERF2IP, H2BC15, STAT3, H2AC7, RPS6KA1, EP400, H4C9, CDK4, TP53, H2BC10, CBX8, MAP2K7, H2AJ, H4C5, AGO1, H2BC9, H2BU1, TXN, LMNB1, CBX4, MAP2K6, MAP2K3, SCMH1, MAP2K4	H2AC20, H2BC11, H2AC6, H3-3B, H2AC7, SUZ12, CCNE1, EP400, H2BC9, H2BC6, H2BC15, H2BC13, TERF1, CDK6, HMGA1, CDK4, TP53, H3C13, H2BU1, H4C2, SP1, SCMH1, CBX8, MINK1, ETS2, MAPK3, H1-4, H2AX, UBE2E1, H2BC10, CBX4, IL6, UBC, H3C8, H3C4, H3C10, TFDP2, E2F2, TERF2IP, MAP2K4, ANAPC16, CDK2, MAP2K3, H4-16, H4C4, TXN, MAP2K7, H3C6, PHC3, CBX2, H4C9, MDM2, H2BC8
REACTOME INTERLEUKIN 20 FAMILY SIGNALING	0.802062	0.302785	JAK1, STAT2, STAT3, IL10RB, STAT5A, STAT5B, TYK2	STAT5A, PTPN11, STAT5B, STAT4, JAK3, SOCS3, JAK1, IFNLR1, STAT1
WP TYPE III INTERFERON SIGNALING	0.909653	0.0582555	JAK1, IRF9, STAT2, IL10RB, TYK2	JAK1, IFNLR1, STAT1, TYK2
REACTOME HOMOLOGY DIRECTED REPAIR	1.5746	2.54716	H2BC11, POLE, TOPBP1, H2BC13, POLD4, XRCC3, RAD9A, RPA1, H2BC15, SEM1, H4C9, FEN1, POLE3, H2BC10, POLD1, BRCA1, UBE2V2, POLK, RNF4, H4C5, H2BC9, H2BU1, MDC1, GEN1, POLE4, CLSPN, RFC5	RAD51D, H2BC11, SEM1, RAD9A, POLE, RPA1, POLD4, CLSPN, RFC5, H2BC9, H2BC6, H2BC15, TOPBP1, BARD1, H2BC13, RHNO1, UBE2V2, TP53BP1, H2BU1, PCNA, BRCA1, LIG3, H4C2, POLD1, POLE4, H2AX, PARP2, H2BC10, BABAM2, UBC, RAD9B, FEN1, RBBP8, RNF4, XRCC3, CDK2, RNF168, H4-16, SPIDR, H4C4, MUS81, POLE3, POLH
REACTOME SUMOYLATION OF DNA REPLICATION PROTEINS	0.90973	3.01011	AURKA, NUP155, TOP2A, AURKB, SEC13, TOP2B, NUP205, INCENP, NUP153, RANGAP1, SEH1L, NUP107, RAE1	AURKA, AURKB, NUP205, TOP2A, BIRC5, TOP2B, INCENP, SEC13, NUP153, NUP85, POM121, NUP155, NUP214, RANGAP1, PCNA, RAE1, NDC1
BIOCARTA NPC PATHWAY	0.869209	1.31004	NUTF2, KPNB1, NUP153, RANGAP1, NUP214, KPNA2	KPNB1, KPNA2, NUP153, NUP214, RANGAP1, RANBP2
WP IMMUNE RESPONSE TO TUBERCULOSIS	0.658085	-0.54566	IFNAR2, JAK1, IRF9, IFI35, IFNAR1, STAT2, IFITM1	MED14, IFIT3, PIAS1, JAK2
REACTOME REGULATION OF PLK1 ACTIVITY AT G2 M TRANSITION	1.2973	1.1829	TUBG1, AURKA, DCTN2, HAUS2, DYNC1I2, PLK4, SSNA1, PPP1R12A, HAUS5, PRKAR2B, DYNC1H1, MAPRE1, DYNLL1, BORA, NEDD1	AURKA, TUBG1, PLK4, DYNC1H1, ALMS1, DYNC1I2, DCTN2, CDK5RAP2, DYNLL1, HAUS6, TUBA4A, PRKAR2B, NEDD1, PPP1R12A, BORA, CEP164, CEP250, UBC
WP METABOLISM OF ALPHALINOLENIC ACID	1.03114	2.00173	FADS2, PTGS2	FADS2, FADS1, ALOX12, PTGS2
WP ATR SIGNALING	1.03114	1.04071	TOPBP1, RAD9A, RPA1	RAD9A, RPA1, TOPBP1, RAD9B
REACTOME RUNX1 REGULATES TRANSCRIPTION OF GENES INVOLVED IN DIFFERENTIATION OF HSCS	1.23284	0.730153	H2AC6, H2AC20, H2BC11, H2BC13, H3-3B, H2BC15, H2AC7, CCNH, SEM1, H4C9, H2BC10, GATA2, H2AJ, H4C5, PSMA5, H2BC9, H2BU1, RUNX1	H2AC20, H2BC11, SEM1, H2AC6, H3-3B, H2AC7, PSMA5, H2BC9, H2BC6, H2BC15, H2BC13, H3C13, PSMD5, H2BU1, H4C2, PSMD1, H2AX, H2BC10, UBC, H3C8, H3C4, H3C10, PSME4, CDK7, PSMD4, PSME2, H4-16, H4C4
REACTOME EXPORT OF VIRAL RIBONUCLEOPROTEINS FROM NUCLEUS	0.625942	1.40714	NUP155, SEC13, XPO1, NUP205, NUP153, SEH1L, NUP107, RAE1, NUP214, NDC1, NUP85, NUP58, NUP37, TPR, AAAS	NUP205, SEC13, NUP153, NUP85, POM121, NUP155, NUP214, RAE1, NDC1, RANBP2
PID AURORA A PATHWAY	0.928732	1.47342	AURKA, TPX2, AURKB, GIT1, CDC25B, TP53, BRCA1	AURKA, AURKB, TPX2, BIRC5, CDC25B, AURKAIP1, TP53, BRCA1, TACC1
PID TELOMERASE PATHWAY	1.12706	0.144256	IFNAR2, SAP18, JUN, SP3, TERF1, RAD9A, TERF2IP, MXD1, RPS6KB1, EGF, SIN3A	RAD9A, SAP18, MAX, SP3, TERF1, SIN3A, SP1, MAPK3, PINX1, HDAC1, PARP2, MTOR
REACTOME SEPARATION OF SISTER CHROMATIDS	1.54221	2.17569	PPP2CB, RAD21, AHCTF1, SPC24, NDC80, AURKB, ZWINT, DSN1, SEC13, CENPL, XPO1, BUB1, CENPN, PPP2CA, SEM1, DYNC1I2, TUBA1C, INCENP, KIF2C, RANGAP1, DYNC1H1, MAPRE1, SEH1L, MAD2L1, DYNLL1, PSMA5, NUP107, BUB1B, PPP2R5E, PSME3, MAD1L1, BIRC5, STAG1, PSMD1, CENPP, ITGB3BP, PSMB10, CENPM, PSMF1, PPP2R5A	AURKB, RAD21, SEM1, BUB1B, BIRC5, BUB1, INCENP, NDC80, MAD2L1, DYNC1H1, SPC24, DYNC1I2, SEC13, ZWINT, SKA2, PSMA5, NUP85, CENPN, AHCTF1, DYNLL1, PPP2R5B, CENPL, PPP2R5E, KIF18A, PSMD5, TUBA4A, PPP2CA, RANGAP1, PPP2R5A, TUBA1C, PSMD1, KIF2C, RANBP2, UBE2E1, KIF2A, CENPH, ITGB3BP, UBC, CENPI, CENPM, TUBA8, PSME4, SMC1A, DSN1, TUBB6, ANAPC16, SKA1, SMC3, NUP107, PSMD4, PSME2, NUDC, TUBA3D
REACTOME INTERLEUKIN 9 SIGNALING	0.661067	0.445913	JAK1, STAT3, STAT5A, STAT5B	STAT5A, STAT5B, JAK3, JAK1, STAT1
KEGG ENDOCYTOSIS	1.71728	0.20945	VPS36, CHMP3, VPS4B, CHMP1B, GRK2, AGAP2, TRAF6, GIT1, MET, PARD3, VTA1, CXCR4, VPS25, USP8, TSG101, EGF, F2R, PDCD6IP, NEDD4L, RAB5C, PLD2, STAM2, PARD6G, VPS4A, EPN2, MVB12A, CHMP4A, SH3GLB1, STAMBP, LDLRAP1, RAB11FIP3, VPS45, CBLB, SMAP2, ASAP2, RAB5B, ARAP3, CHMP2B, VPS37B, RBSN, PIKFYVE, ARRB1, PSD, DAB2, SMURF1, ARFGAP2, PSD4, CHMP4C, MVB12B	GRK2, CHMP3, CHMP1B, VPS4B, VPS37A, ADRB2, USP8, TSG101, RAB5A, VPS25, CHMP6, VTA1, VPS36, CXCR4, VPS4A, PRKCZ, PDCD6IP, VPS37B, NEDD4L, MVB12B, SMAP2, SMURF1, RAB11FIP4, AGAP2, CHMP2B, PLD2
REACTOME DNA STRAND ELONGATION	0.802062	1.37446	POLD4, RPA1, POLA2, FEN1, POLD1, MCM2, POLA1, RFC5, PRIM2, CDC45, MCM7, MCM4	MCM7, RPA1, POLD4, RFC5, POLA2, PRIM2, PCNA, POLD1, POLA1, MCM6, FEN1, CDC45
REACTOME CYTOSOLIC TRNA AMINOACYLATION	0.555877	0.764867	SARS1, MARS1, KARS1, VARS1, QARS1, EPRS1, AIMP2, YARS1, IARS1, HARS1	MARS1, AIMP2, RARS1, SARS1, LARS1, KARS1, QARS1, HARS1, GARS1, IARS1, YARS1, AARS1, NARS1, CARS1, WARS1, VARS1, EPRS1
WP TCA CYCLE NUTRIENT USE AND INVASIVENESS OF OVARIAN CANCER	0.957897	0.0339645	JAK1, STAT3, MAPK1	MAPK3, JAK1
WP LIPID METABOLISM IN SENESCENT CELLS	0.574203	-0.0417373	PLA2G4A, PLA2G12A, PTGS2, TP53	PLA2G4D, HRAS, PLA2G4C
REACTOME INTERLEUKIN 21 SIGNALING	0.676682	0.476979	JAK1, STAT3, STAT5A, STAT5B	STAT5A, STAT5B, STAT4, JAK3, JAK1, STAT1
REACTOME TCF DEPENDENT SIGNALING IN RESPONSE TO WNT	1.82984	0.508465	H2AC6, H2AC20, H2BC11, PPP2CB, H2BC13, USP34, CDC73, H3-3B, CSNK1A1, XPO1, H2BC15, H2AC7, PPP2CA, ZNRF3, TCF7L1, CTNNB1, SOX4, SEM1, H4C9, USP8, FRAT2, H2BC10, CUL3, SOX9, H2AJ, TLE1, H4C5, MEN1, PSMA5, CHD8, H2BC9, H2BU1	CDC73, H2AC20, H2BC11, SEM1, H2AC6, H3-3B, RNF146, SOX4, H2AC7, CUL3, USP8, CTNNB1, PSMA5, H2BC9, H2BC6, H2BC15, H2BC13, FZD1, CSNK1A1, PPP2R5B, FZD2, PPP2R5E, H3C13, PSMD5, PPP2CA, SOX7, H2BU1, PPP2R5A, DVL1, H4C2, MEN1, PSMD1, DACT1, H2AX, HDAC1
REACTOME SEALING OF THE NUCLEAR ENVELOPE NE BY ESCRT III	0.669213	1.30956	CHMP3, IST1, TUBA1C, VPS4A, CHMP4A, SPAST, CHMP2B, CHMP4C, CHMP6	CHMP3, CHMP6, IST1, VPS4A, TUBA4A, TUBA1C, CHMP2B, TUBA8, TUBB6, TUBA3D, CHMP4C
KEGG ALPHA LINOLENIC ACID METABOLISM	0.637208	0.319398	FADS2, PLA2G4A, PLA2G12A	FADS2, PLA2G4A, JMJD7-PLA2G4B, PLA2G4E, ACOX1
REACTOME MISMATCH REPAIR	0.591209	0.447729	POLD4, RPA1, MSH6, POLD1	RPA1, POLD4, PCNA, POLD1, PMS2
BIOCARTA TCYTOTOXIC PATHWAY	0.560624	0.044909	ICAM1, CD8A, PTPRC, ITGB2	CD8A
WP MTHFR DEFICIENCY	0.56885	0.35822	MARS1, CHKA, ALDH7A1, MTHFR, HNMT, CYCS, CHDH	CHKA, MARS1, CYCS, ALDH7A1, HNMT, MTHFR, CHDH, GRIN2D, DNMT1, COMT
REACTOME POLYMERASE SWITCHING ON THE C STRAND OF THE TELOMERE	0.59177	0.508465	POLD4, TERF1, TERF2IP, POLA2, POLD1, POLA1, RFC5, PRIM2	POLD4, RFC5, POLA2, PRIM2, TERF1, PCNA, POLD1, POLA1, TERF2IP
REACTOME TRNA AMINOACYLATION	0.681145	0.638673	SARS1, MARS1, KARS1, VARS1, QARS1, EPRS1, VARS2, TARS2, AIMP2, YARS1, IARS1, HARS1, WARS2, PPA2, PARS2, DARS2, FARS2, MARS2, DARS1	MARS1, AIMP2, RARS1, VARS2, SARS1, LARS1, KARS1, QARS1, FARS2, HARS1, GARS1, IARS1, YARS1, AARS1, NARS1, CARS1, PPA2, WARS2, WARS1, VARS1, EPRS1
REACTOME NUCLEAR ENVELOPE BREAKDOWN	0.661067	1.29296	NUP155, SEC13, NUP205, NUP153, PRKCA, SEH1L, TMPO, CTDNEP1, LMNA, NUP107, LMNB1, RAE1, CNEP1R1, NUP214, NDC1, NUP85, VRK2, NUP58, NUP37, TPR, AAAS	NUP205, SEC13, NUP153, NUP85, POM121, NUP155, NUP214, RAE1, NDC1, LEMD3, RANBP2
WP GLUCOSE METABOLISM IN TRIPLENEGATIVE BREAST CANCER CELLS	0.608656	0.238231	SLC2A1, PKM, SLC16A1, HK1, PDK1	SLC2A1, PDK1, PKM, SLC16A1
WP TYPE I INTERFERON INDUCTION AND SIGNALING DURING SARSCOV2 INFECTION	0.671449	-0.11363	IFNAR2, JAK1, IRF9, IFNAR1, STAT2, TRAF6	ACE2, TLR7, MAVS, TRAF6, TMPRSS2, TLR6, OAS1, OAS2, IKBKE, OAS3, TLR3, IRF9, IFNAR2
REACTOME DEFECTIVE INTRINSIC PATHWAY FOR APOPTOSIS	0.579081	0.143707	JUN, C1QBP, CDC25B, TP53, CDK5R1, GOLGA2, PRDX1, LMNA, LMNB1	C1QBP, CDK5R1, CDC25B, TP53
REACTOME CYCLIN A B1 B2 ASSOCIATED EVENTS DURING G2 M TRANSITION	0.612902	0.0545147	PPP2CB, XPO1, PPP2CA, CCNH, CDC25B	CDC25B, PKMYT1, PPP2CA, FOXM1, CDK7, CDK2
REACTOME REGULATION OF TP53 ACTIVITY	1.40561	1.0932	AURKA, TAF1, TPX2, MEAF6, TOPBP1, PPP2CB, SSRP1, HIPK1, TBP, AURKB, TAF3, RAD9A, RPA1, TAF12, BRPF1, TAF13, PPP2CA, TAF4, TP53, CDK5R1, TAF5, DAXX, PRMT5, RNF34, BRCA1, HDAC2, BRD1, BRPF3, RFC5, PRKAA2, CHD4, MAP2K6, CDK2, JMY, BARD1	AURKA, AURKB, TPX2, RAD9A, MEAF6, RPA1, CDK5R1, DAXX, RFC5, TAF3, TAF15, TOPBP1, HIPK1, BARD1, CHD4, TAF5, RHNO1, TP53, PIP4K2C, RFFL, TAF12, PPP2CA, MAPKAP1, BRCA1, SSRP1, TAF13, TP63, HDAC1, TP53INP1, MTOR, PIP4K2B, BRPF1, UBC, RAD9B, BRD1
REACTOME SIGNALING BY NUCLEAR RECEPTORS	2.05568	1.36963	POLR2L, H2AC6, H2AC20, H2BC11, POLR2G, POLR2J, JUN, H2BC13, RAD21, TBP, H3-3B, XPO1, SHC1, NCOA2, H2BC15, H2AC7, DHRS4, POLR2D, H4C9, KDM4A, NCOA1, EGF, GTF2F2, GPAM, H2BC10, KDM1B, CTSD, CDK9, RDH5, GNAI3, POLR2E, H2AJ, H4C5, AGO1, H2BC9, H2BU1, PTK2, RUNX1, RARG, PDK3, CHD1, APOD	POLR2G, RAD21, H2AC20, POLR2J, H2BC11, H2AC6, KDM4A, UHMK1, H3-3B, KPNA2, H2AC7, GTF2A2, CREB1, H2BC9, CITED1, GNAI3, H2BC6, H2BC15, PDK1, H2BC13, NCOA2, POLR2E, PRKCZ, H3C13, DDX5, APOC1, GNAI1, H2BU1, BCL2, ESR2, H4C2, PLTP, SP1, MAPK3, POLR2D, RARG, H2AX, SRF, HDAC1, POLR2L, FABP6, ZNF217, NR1H3, FOXA1, H2BC10, H3C8, GPAM, GNG12, H3C4, DLD, H3C10, ATF2, ABCG5, AREG, SMC1A, KDM1B, AKT2, SREBF1,…
REACTOME METABOLISM OF FOLATE AND PTERINES	0.47751	-0.0265265	SLC46A1, MTHFR, SLC19A1, MTHFD1, MTHFD1L, DHFR, MTHFD2, DHFR2, FPGS, ALDH1L1	MTHFD2L
WP SLEEP REGULATION	0.604435	-0.0198727	CHRNB2, ADORA1, SLC29A1	GHRL, ADA, ADORA2A, STAR, AHCY, IL18, DLAT, OXTR
BIOCARTA PTC1 PATHWAY	0.528265	0.238458	XPO1, CCNH, CDC25B, PTCH1, SHH, CDC25A, MNAT1, CDK7, CDC25C	CDC25B, CDK7, PTCH1, XPO1, CDC25C, CCNH, CDC25A, SHH
REACTOME DISASSEMBLY OF THE DESTRUCTION COMPLEX AND RECRUITMENT OF AXIN TO THE MEMBRANE	0.63602	0.659393	PPP2CB, CSNK1A1, PPP2CA, CTNNB1, FRAT2, FZD1, DVL3, PPP2R5E, LRP5, PPP2R5A, LRP6	CTNNB1, FZD1, CSNK1A1, PPP2R5B, FZD2, PPP2R5E, PPP2CA, PPP2R5A, DVL1
REACTOME INTERLEUKIN 2 SIGNALING	0.528265	0.322926	JAK1, SHC1, STAT5A, STAT5B, LCK, IL2RG, PTK2B	STAT5A, STAT5B, JAK3, JAK1
WP IL10 ANTIINFLAMMATORY SIGNALING PATHWAY	0.494357	0.0283447	JAK1, STAT2, STAT3, IL10RB	IL6, JAK1, IL10, STAT1
WP TYPE II INTERFERON SIGNALING	0.625942	0.00113915	GBP1, JAK1, IRF9, ICAM1, STAT2, IFI6	PTPN11, IFIT2, IRF1, SOCS3, JAK1, GBP1, STAT1
REACTOME DNA DOUBLE STRAND BREAK RESPONSE	0.872326	1.25871	H2BC11, H2BC13, H2BC15, UBXN1, EYA3, H4C9, KDM4A, TP53, H2BC10, EYA2, BRCA1, UBE2V2, H4C5, H2BC9, H2BU1, MDC1, SMARCA5, BARD1, H2BC8, H2BC6	H2BC11, KDM4A, KPNA2, EYA2, H2BC9, H2BC6, H2BC15, BARD1, H2BC13, UBE2V2, TP53, TP53BP1, H2BU1, BRCA1, H4C2, H2AX, H2BC10, BABAM2, UBC
BIOCARTA MCM PATHWAY	0.495237	0.592134	CDC6, KITLG, MCM2, MCM7, CDK2, MCM4, ORC4, MCM3	MCM7, CDC6, CCNE1, KITLG, ORC2, MCM6, CDK2, ORC1, ORC4, MCM4
REACTOME NEUROFASCIN INTERACTIONS	0.559392	0.607588	SDCBP, CNTNAP1, NRCAM	SDCBP, NRCAM
BIOCARTA STAT3 PATHWAY	0.560624	-0.0595047	JAK1, STAT3, TYK2, MTOR, MAPK1	JAK2
REACTOME ANCHORING OF THE BASAL BODY TO THE PLASMA MEMBRANE	0.944664	0.730153	TUBG1, DCTN2, HAUS2, DYNC1I2, PLK4, SSNA1, MKS1, HAUS5, PRKAR2B, DYNC1H1, TCTN3, MAPRE1, DYNLL1, RAB3IP, NEDD1, CEP78, CEP162, NPHP1, CEP57, ALMS1, FBF1, PRKACA, HAUS6, B9D1, SCLT1, HAUS1, CEP192, AHI1, HSP90AA1, CNTRL, PCNT, CC2D2A	TUBG1, PLK4, DYNC1H1, ALMS1, DYNC1I2, DCTN2, CDK5RAP2, DYNLL1, HAUS6, TUBA4A, PRKAR2B, NEDD1, NPHP1, CEP164, CEP250, TCTN2
REACTOME ENDOSOMAL SORTING COMPLEX REQUIRED FOR TRANSPORT ESCRT	0.500075	2.4718	VPS36, CHMP3, VPS4B, VTA1, VPS25, TSG101, STAM2, VPS4A, MVB12A, CHMP4A	CHMP3, VPS4B, VPS37A, TSG101, VPS25, CHMP6, VTA1, VPS36, VPS4A, VPS37B, MVB12B, CHMP2B, UBC
REACTOME PHASE 2 PLATEAU PHASE	0.499566	0.119224	CACNB1, KCNE2, CACNG4, KCNE4, CACNA2D2, KCNE3, KCNQ1	CACNB1, KCNQ1, CACNB2, CACNA2D2
REACTOME SYNAPTIC ADHESION LIKE MOLECULES	0.58126	0.508465	RTN3, FLOT1, PTPRF, DLG1, GRIN1, LRFN4, FLOT2, DLG4, DLG3	DLG1, PTPRF, RTN3, LRFN4
WP THIAMINE METABOLIC PATHWAYS	0.456019	-0.0548648	OGDH, SLC19A3	BCKDHA, TPK1, TKT
WP TGFBETA RECEPTOR SIGNALING	0.625942	-0.128203	JAK1, JUN, SMAD7, NOG, STAT3, TGIF1, CTNNB1, EGF	EP300, ENG, TGFBR1, TGFBR2, TNF, ITGB6, TFE3, SMAD5, NFKB1, CREBBP, LTBP1, LEFTY1, SPP1, SMAD9, SMAD1
BIOCARTA RANKL PATHWAY	0.433916	-0.340256	IFNAR2, IRF9, IFNAR1, TRAF6	NFKB1, TRAF6, TNFRSF11A, MAPK8, IRF9, IFNAR2
REACTOME PROCESSING OF SMDT1	0.433916	0.114983	SMDT1, YME1L1, MCU, PMPCB, MICU2, PMPCA, MICU1, MICU3, MAIP1	YME1L1, MICU3, AFG3L2, MICU2, SMDT1, MCU, PMPCA, MICU1
WP MFAP5MEDIATED OVARIAN CANCER CELL MOTILITY AND INVASIVENESS	0.425447	0.124491	JUN, ITGAV, PTK2, PLCG1, ITPR3	CREB1, MAPK3, ITGAV, ITPR3, PTK2
REACTOME PLATELET CALCIUM HOMEOSTASIS	0.377993	0.0399673	ORAI1, ORAI2, P2RX7, P2RX6, ITPR3, P2RX4, ITPR1, STIM1, ATP2A2	P2RX7, STIM1, P2RX5, ITPR1, ITPR3, ATP2B4, ORAI2, ITPR2, ORAI1, SRI
PID SYNDECAN 4 PATHWAY	0.568047	-0.0935717	SDCBP, CXCR4, PRKCA, CCL5, ACTN1, PTK2, TNC	TFPI, ITGA5, FN1, SDC4, RAC1, FGFR1, ITGB1, FZD7
REACTOME UREA CYCLE	0.417585	0.173916	SLC25A15, NAGS	ASL, CPS1, NAGS, SLC25A15
REACTOME ACTIVATION OF ATR IN RESPONSE TO REPLICATION STRESS	0.417585	1.22887	CDC6, RAD9A, RPA1, MCM2, CDC7, CLSPN, RFC5, CDC45, MCM7, CDK2, MCM4, ORC4, MCM3	MCM7, CDC6, RAD9A, RPA1, CLSPN, RFC5, CDC7, ORC2, MCM6, RAD9B, CDC45, CDK2, ORC1, ORC4
WP REGULATION OF SISTER CHROMATID SEPARATION AT THE METAPHASEANAPHASE TRANSITION	0.392989	1.47091	RAD21, BUB1, MAD2L1, BUB1B, MAD1L1, STAG1	RAD21, BUB1B, BUB1, MAD2L1, SMC1A, SMC3, CENPE, STAG1
REACTOME TERMINATION OF TRANSLESION DNA SYNTHESIS	0.362167	0.835313	POLE, POLD4, RPA1, POLE3, POLD1, REV1, POLK, POLE4, RFC5	POLE, RPA1, POLD4, RFC5, UBE2L6, PCNA, POLD1, POLE4, UBC, TRIM25, USP43
REACTOME INHIBITION OF REPLICATION INITIATION OF DAMAGED DNA BY RB1 E2F1	0.381313	0.251742	PPP2CB, PPP2CA, POLA2, POLA1, PRIM2	POLA2, PRIM2, PPP2CA, POLA1, TFDP2
KEGG HOMOLOGOUS RECOMBINATION	0.35821	0.839297	POLD4, XRCC3, RPA1, RAD54L, SEM1, POLD1	RAD51D, SEM1, RPA1, POLD4, POLD1, RAD54L, XRCC3, RAD54B, MUS81
WP GLYCOLYSIS IN SENESCENCE	0.426663	0.205084	ALDOC, PKM, TP53, PRKAA1, HK1, PGK1, GAPDH, RB1	PKM, TP53, ALDOC, HK1, ENO1
REACTOME TRANSLESION SYNTHESIS BY Y FAMILY DNA POLYMERASES BYPASSES LESIONS ON DNA TEMPLATE	0.558427	0.659471	POLE, POLD4, RPA1, REV3L, POLE3, POLD1, REV1, POLK, POLE4, RFC5	POLE, RPA1, POLD4, RFC5, UBE2L6, PCNA, REV3L, POLD1, POLE4, UBC, TRIM25, USP43
BIOCARTA BTG2 PATHWAY	0.453246	0.673392	CHAF1B, CHAF1A, TP53, BTG2, BTG1, RB1	CHAF1A, BTG1, CHAF1B, TP53, BTG2
REACTOME G2 M DNA DAMAGE CHECKPOINT	0.661067	1.86764	H2BC11, TOPBP1, H2BC13, RAD9A, RPA1, H2BC15, H4C9, TP53, H2BC10, BRCA1, UBE2V2, H4C5, H2BC9, H2BU1, MDC1, RFC5	H2BC11, RAD9A, RPA1, RFC5, H2BC9, H2BC6, H2BC15, TOPBP1, BARD1, H2BC13, RHNO1, UBE2V2, TP53, TP53BP1, H2BU1, BRCA1, H4C2, H2AX, H2BC10, BABAM2, RAD9B, RBBP8, RNF168, H4-16, H4C4
REACTOME TRANSLESION SYNTHESIS BY POLK	0.392989	0.24001	RPA1, REV3L, REV1, POLK, RFC5	RPA1, RFC5, PCNA, REV3L, UBC
BIOCARTA BLYMPHOCYTE PATHWAY	0.579081	-0.114983	ICAM1, PTPRC, ITGB2	ITGAL, ITGB2, ICAM1
WP BIOMARKERS FOR UREA CYCLE DISORDERS	0.419185	0.508465	GAMT, GLS2, NAGS, F10	GLS2, ASL, GPT, GAMT, NAGS
WP COHESIN COMPLEX CORNELIA DE LANGE SYNDROME	0.574203	0.508465	PPP2CB, RAD21, AURKB, PPP2CA	AURKB, RAD21, PPP2R5B, PPP2R5E, PPP2CA, PPP2R5A
REACTOME MITOTIC G1 PHASE AND G1 S TRANSITION	0.877401	0.693326	POLE, CDC6, PPP2CB, TOP2A, CDK6, RPA1, PPP2CA, CCNH, SEM1, POLA2, CDK4, POLE3, MCM2, SKP2, PSMA5, POLA1, CDC7, POLE4, PRIM2, CDC45, MCM7, CDK2, DHFR, PSME3, MCM4, HDAC1, PSMD1	MCM7, CDC6, SEM1, TOP2A, POLE, RPA1, CCNE1, MAX, PSMA5, POLA2, SKP2, PRIM2, CDK6, CDK4, PSMD5, CDC7, PPP2CA, PCNA, POLE4, PSMD1, ORC2, HDAC1, POLA1, MCM6, UBC, TFDP2, E2F2, CDC45, CDK7, AKT2, CDK2, ORC1, ORC4, PSMD4, PSME2
REACTOME SYNTHESIS OF BILE ACIDS AND BILE SALTS VIA 27 HYDROXYCHOLESTEROL	0.382631	0.0531589	NCOA2, NCOA1, NR1H4, AKR1C1, CYP27A1, RXRA, AKR1D1	NCOA2, AKR1C4, NR1H4
REACTOME INTERLEUKIN 6 SIGNALING	0.393386	0.0502078	JAK1, STAT3, TYK2, IL6ST, PTPN11	PTPN11, IL6, SOCS3, JAK1, STAT1
KEGG CELL CYCLE	0.826326	1.02133	TTK, CDC6, RAD21, CDK6, BUB1, CCNH, CDC14A, CDK4, CDC25B, TP53, CDC14B, MCM2, SKP2, MAD2L1, HDAC2, CDC7, BUB1B, GADD45G, CDC45, MCM7, SMAD4, CDK2, MAD1L1, STAG1, MCM4, HDAC1	MCM7, CDC6, RAD21, BUB1B, BUB1, MAD2L1, CCNE1, CDC14B, SKP2, CDK6, CDC25B, PKMYT1, CDK4, ZBTB17, TP53, ANAPC13, TTK, CDC7, PCNA, ORC2, HDAC1, MCM6, TFDP2, E2F2, CDC45, SMC1A, CDK7, CCNB3, CDK2, ORC1, ORC4
BIOCARTA BARD1 PATHWAY	0.469002	0.52371	BRCA1, FANCC, BARD1, FANCG	BARD1, BRCA1, FANCC, FANCA
BIOCARTA PEPI PATHWAY	0.74336	0.312271	GRN, SLPI	GRN, SLPI, CELA2A
PID RAC1 PATHWAY	0.543996	0.316847	JUN, STAT3, CTNNB1, ACTR2, MAP2K7, IQGAP1, ARPC3, LIMK1, STAT5A, MAP2K6, MAP2K3, MAP2K4	STAT5A, BAIAP2, CYBA, ARHGDIA, CTNNB1, ARPC3, IQGAP1, ACTR3, ATF2, MAP2K4, ABI2, MAP2K3, MAP2K7, NOXA1, LIMK1, ARHGAP5, IQGAP3, ACTR2
REACTOME DNA DAMAGE BYPASS	0.37347	0.57382	POLE, POLD4, RPA1, REV3L, POLE3, POLD1, REV1, POLK, POLE4, RFC5	POLE, RPA1, POLD4, RFC5, UBE2L6, PCNA, REV3L, WDR48, POLD1, POLE4, UBC, TRIM25, USP43
REACTOME PRESYNAPTIC DEPOLARIZATION AND CALCIUM CHANNEL OPENING	0.417585	0.340256	CACNB1, CACNG4, CACNA2D2, CACNB3	CACNB1, CACNB2, CACNA2D2, CACNB4, CACNB3, CACNG4
REACTOME BETA CATENIN PHOSPHORYLATION CASCADE	0.350499	0.319398	PPP2CB, CSNK1A1, PPP2CA, CTNNB1, FRAT2	CTNNB1, CSNK1A1, PPP2R5B, PPP2R5E, PPP2CA, PPP2R5A
BIOCARTA IL17 PATHWAY	0.387207	0.263486	CD8A, KITLG, CD34, IL6	CD8A, KITLG, IL6, CD34
REACTOME UB SPECIFIC PROCESSING PROTEASES	0.999456	1.92205	H2AC6, H2AC20, H2BC11, H2AC21, SMAD7, H2BC13, USP34, KAT2A, H2AC11, H2BC15, H2AC7, USP24, TRAF6, SEM1, TADA3, VDAC2, USP8, USP20, TP53, H2BC10, USP13, SKP2, STAM2, PSMA5, H2BC9, SIAH2, RNF123, H2BU1, CLSPN, RHOT1, USP21, SMAD4, USP42, PSME3, ARRB1, H2BC8, H2BC6, PSMD1, H2AC17, TAF9B, PSMB10, DDB2, PSMF1	SMAD7, H2AC20, H2BC11, SEM1, H2AC6, KAT2A, RNF146, H2AC7, ADRB2, USP8, H2AC11, CLSPN, PSMA5, H2AC21, H2BC9, H2BC6, H2BC15, SKP2, H2BC13, TADA3, TP53, PSMD5, H2BU1, USP15, FKBP8, VDAC3, WDR48, USP24, TADA2B, RHOT1, H2AC17, PSMD1, USP49, VDAC2, SIAH2, POLB, H2BC10, UBC
WP TGFBETA RECEPTOR SIGNALING IN SKELETAL DYSPLASIAS	0.508655	-0.156908	JAK1, JUN, SMAD7, NOG, STAT3, TGIF1, CTNNB1, EGF	EP300, ENG, ADAMTSL2, TGFBR1, TGFBR2, TNF, ITGB6, TFE3, SMAD5, NFKB1, CREBBP, LTBP1, LEFTY1, SPP1, SMAD9, SMAD1
KEGG GALACTOSE METABOLISM	0.382631	0.173916	HK2, PFKM, B4GALT2, HK1, PFKL, GAA, GLB1, PGM1, GALT	HK2, B4GALT2, PFKL, PGM1, GAA, PFKM, GLB1
REACTOME SUMOYLATION OF CHROMATIN ORGANIZATION PROTEINS	0.462887	0.651279	NUP155, SEC13, NUP205, NUP153, H4C9, PCGF2, CBX8, SEH1L, H4C5, HDAC2, NUP107, RAE1, CBX4, SCMH1, HDAC1, SUZ12, NUP214, NDC1, NUP85, NUP58, NUP37, TPR, PHC1, AAAS	NUP205, SUZ12, SEC13, NUP153, NUP85, POM121, NUP155, PCGF2, NUP214, SATB2, RAE1, H4C2, SCMH1, NDC1, CBX8, HDAC1, RANBP2
WP GENES CONTROLLING NEPHROGENESIS	0.528265	0.690779	NOTCH2, CTNNB1, ITGA3, CXCR4, NPHS1, HNF1B, ETV4, LMX1B, WNT4	FOXC1, CD36, CTNNB1, ETV4, CXCR4, HNF1B, ITGA3
WP MAMMALIAN DISORDER OF SEXUAL DEVELOPMENT	0.352934	0.191538	CTNNB1, INSL3, SOX9, WNT4, SRD5A1	CTNNB1, FST, SOX9, WNT4, CBX2, AMH, MAPK11, PBX1
REACTOME RESOLUTION OF ABASIC SITES AP SITES	0.495237	1.9232	POLE, POLD4, RPA1, FEN1, POLE3, NEIL2, POLD1, POLE4, UNG, RFC5	POLE, RPA1, POLD4, TDG, RFC5, PCNA, MUTYH, LIG3, POLD1, POLE4, PARP2, POLB, FEN1, OGG1, PNKP, POLE3, UNG
WP EXTRACELLULAR VESICLES IN THE CROSSTALK OF CARDIAC CELLS	0.348502	0.102536	STAT3, EGF, CD63, SOD1, BIRC5	BIRC5, CD81, ETS2, IL6
WP CELL CYCLE	0.736081	0.82675	TTK, CDC6, RAD21, CDK6, BUB1, CCNH, CDC14A, CDK4, CDC25B, TP53, CDC14B, MCM2, SKP2, HDAC2, CDC7, GADD45G, CDC45, MCM7, SMAD4, CDK2, MAD1L1, STAG1, MCM4, HDAC1	MCM7, CDC6, RAD21, BUB1, CCNE1, CDC14B, SKP2, CDK6, CDC25B, PKMYT1, CDK4, ZBTB17, TP53, ANAPC13, TTK, CDC7, PCNA, ORC2, HDAC1, MCM6, TFDP2, E2F2, CDC45, SMC1A, CDK7, CCNB3, CDK2, ORC1, ORC4
PID HIF1 TFPATHWAY	0.696068	0.110326	JUN, HK2, PFKFB3, SLC2A1, NCOA2, COPS5, PKM, ALDOA, CXCR4, NCOA1, GATA2, CP, ARNT, BHLHE41, SMAD4, ITGB2, BHLHE40, HK1, PFKL, BNIP3, FOS	HK2, ALDOA, SLC2A1, CREB1, PFKFB3, COPS5, CXCR4, PKM, NCOA2, MCL1, SP1, CP, PFKL, PGM1
REACTOME STRIATED MUSCLE CONTRACTION	0.346593	0.0605998	VIM, TPM2, MYH3, TPM4, DES, TNNC2, NEB, MYL4, TTN, TNNI3	VIM, TMOD1
REACTOME KERATAN SULFATE KERATIN METABOLISM	0.415423	0.0417373	B3GNT4, B4GAT1, B4GALT2, GNS, HEXA, SLC35D2	B4GAT1, GNS, B4GALT2, HEXA, OGN, GLB1, B4GALT5
REACTOME NONHOMOLOGOUS END JOINING NHEJ	0.502822	0.965043	H2BC11, H2BC13, H2BC15, H4C9, H2BC10, BRCA1, UBE2V2, PAXIP1, H4C5, H2BC9, H2BU1, MDC1, BARD1, H2BC8, H2BC6	H2BC11, H2BC9, H2BC6, H2BC15, BARD1, H2BC13, UBE2V2, TP53BP1, H2BU1, BRCA1, H4C2, H2AX, H2BC10, BABAM2, PAXIP1, RNF168, H4-16, H4C4, RIF1, H4C9, H2BC8, RNF8, DCLRE1C
REACTOME PROCESSING OF DNA DOUBLE STRAND BREAK ENDS	0.671001	1.19625	H2BC11, TOPBP1, H2BC13, RAD9A, RPA1, H2BC15, H4C9, H2BC10, BRCA1, UBE2V2, RNF4, H4C5, H2BC9, H2BU1, MDC1, CLSPN, RFC5, CDK2, BARD1, H2BC8, H2BC6	H2BC11, RAD9A, RPA1, CLSPN, RFC5, H2BC9, H2BC6, H2BC15, TOPBP1, BARD1, H2BC13, RHNO1, UBE2V2, TP53BP1, H2BU1, BRCA1, H4C2, H2AX, H2BC10, BABAM2, UBC, RAD9B, RBBP8, RNF4, CDK2, RNF168, H4-16, H4C4
BIOCARTA THELPER PATHWAY	0.343669	-0.475073	ICAM1, PTPRC, ITGB2	ITGAL, CD3D, ITGB2, ICAM1
REACTOME SIGNALING BY CTNNB1 PHOSPHO SITE MUTANTS	0.348542	0.348751	PPP2CB, CSNK1A1, PPP2CA, CTNNB1	CTNNB1, CSNK1A1, PPP2R5B, PPP2R5E, PPP2CA, PPP2R5A
WP NCRNAS INVOLVED IN STAT3 SIGNALING IN HEPATOCELLULAR CARCINOMA	0.343823	-0.0192148	JAK1, STAT3, SOX4, ZEB1	JAK2, NFKB1, IL11, IL6ST, IL11RA
KEGG HYPERTROPHIC CARDIOMYOPATHY HCM	0.568047	-0.0179704	CACNB1, TPM2, ITGA4, ITGA7, ITGAV, ITGA3, ACTG1, TPM4, CACNG4, LMNA, ITGB5, PRKAA2, DES, ITGB6, PRKAA1, PRKAG2, CACNA2D2, CACNB3	ITGA5, ITGA8, TNF, ITGB6, TNNI3, ITGA2, EMD, PRKAG1, ITGB1
REACTOME INITIATION OF NUCLEAR ENVELOPE NE REFORMATION	0.328329	-0.0610254	KPNB1, PPP2CA, TMPO, LMNA, LMNB1	PPP2R2A, EMD, PPP2R1A, SIRT2
REACTOME DEPOLYMERISATION OF THE NUCLEAR LAMINA	0.343823	0.00444736	PRKCA, TMPO, CTDNEP1, LMNA, LMNB1, CNEP1R1	LEMD3, CTDNEP1, LPIN1, CNEP1R1, PRKCA, LEMD2, LMNB1
BIOCARTA IL10 PATHWAY	0.343823	0.0570233	JAK1, STAT3, IL10RB, STAT5A	STAT5A, IL6, JAK1, IL10, STAT1
KEGG ETHER LIPID METABOLISM	0.343669	0.00373481	PLA2G4A, PLA2G12A, PAFAH2, PLD2, PLPP1, PLPP3, JMJD7-PLA2G4B, PLA2G4E, LPCAT1	PLD2, PLPP1, PLA2G4A, JMJD7-PLA2G4B, PLA2G4E, LPCAT1, PLPP3
REACTOME VOLTAGE GATED POTASSIUM CHANNELS	0.343669	0.0666574	KCNAB1, KCNC4, KCNH3, KCNG3, KCND2, KCNQ5, KCNQ4, KCNQ1, KCNAB3	KCNH3, KCNQ4, KCNQ1, KCNC4
REACTOME TRANSCRIPTION OF E2F TARGETS UNDER NEGATIVE CONTROL BY DREAM COMPLEX	0.343669	0.640481	CDC6, TOP2A, HDAC1, CDC25A, TFDP2, TFDP1, PCNA, RBBP4, LIN52	CDC6, TOP2A, MAX, PCNA, HDAC1, TFDP2
REACTOME MRNA DECAY BY 3 TO 5 EXORIBONUCLEASE	0.311808	1.04977	EXOSC8, EXOSC4, EXOSC7, SKIV2L, EXOSC6, EXOSC2	EXOSC8, EXOSC4, EXOSC6, EXOSC7, NT5C3B, TTC37, EXOSC2, EXOSC9, DCPS
KEGG ONE CARBON POOL BY FOLATE	0.311808	-0.351134	MTHFR, MTHFD1, GART, MTHFD1L, ATIC, DHFR, AMT, MTHFD2	GART, MTHFD2L, MTR
REACTOME IL 6 TYPE CYTOKINE RECEPTOR LIGAND INTERACTIONS	0.313601	-0.0895271	JAK1, CTF1, TYK2, IL11, LIF, LIFR, IL6ST, CLCF1	JAK2, IL11, IL6ST, IL11RA, LIF
REACTOME CYTOSOLIC SENSORS OF PATHOGEN ASSOCIATED DNA	0.523102	0.105558	POLR2L, POLR3A, DDX41, POLR3B, CRCP, POLR1C, CTNNB1	DDX41, CTNNB1, CRCP, NKIRAS2, POLR3B, DHX9, POLR2E
REACTOME LYSOSPHINGOLIPID AND LPA RECEPTORS	0.317728	-0.479541	S1PR5, LPAR3, PLPPR2	PLPPR3, PLPPR2, S1PR3, S1PR2
WP G1 TO S CELL CYCLE CONTROL	0.495237	2.17569	POLE, CDK6, RPA1, CCNH, POLA2, CDK4, TP53, MCM2, PRIM2, CDC45, MCM7, CDK2, MCM4, CREB3, ORC4, CCNG2, MCM3, CDC25A, TFDP2, MNAT1, MCM6, RB1, CDK7	MCM7, POLE, RPA1, CCNE1, CREB1, POLA2, PRIM2, CDK6, CDK4, TP53, PCNA, ORC2, MCM6, ATF6B, CREB3L1, CREB3L4, TFDP2, E2F2, CDC45, CDK7, CDK2, ORC1, ORC4
REACTOME GDP FUCOSE BIOSYNTHESIS	0.351283	0.0545147	FCSK, FPGT, SLC35C1	SLC35C1, FCSK, GMDS
WP INFLUENCE OF LAMINOPATHIES ON WNT SIGNALING	0.371798	0.167921	CDK6, CSNK1A1, TCF7L1, CTNNB1, TOR1AIP1, TLE1, LMNA	TARBP2, CTNNB1, CDK6, CSNK1A1, WNT10B, TOR1AIP1
REACTOME CHOLINE CATABOLISM	0.364187	0.312271	SLC44A1, ALDH7A1, CHDH, SARDH	SARDH, ALDH7A1, SLC44A1, CHDH
REACTOME RECYCLING OF BILE ACIDS AND SALTS	0.301246	0.0283447	NCOA2, NCOA1, NR1H4, SLC27A5, RXRA	NCOA2, FABP6, NR1H4, ABCC3, SLC51A, SLC51B, RXRA
KEGG MISMATCH REPAIR	0.311808	0.440365	POLD4, RPA1, MSH6, POLD1, RFC5	RPA1, POLD4, RFC5, PCNA, POLD1, PMS2
REACTOME PHOSPHOLIPASE C MEDIATED CASCADE FGFR2	0.317728	0.141345	FGF18, FGF5, PLCG1	FGF18, FGF1
REACTOME DEUBIQUITINATION	1.26138	2.52268	H2AC6, H2AC20, H2BC11, H2AC21, SMAD7, OGT, H2BC13, USP34, KAT2A, NFRKB, H2AC11, H2BC15, H2AC7, USP24, UCHL5, TRAF6, SEM1, TADA3, VDAC2, USP8, USP20, TP53, H2BC10, KDM1B, RAD23A, HCFC1, USP13, BRCA1, NEDD8, RIPK2, SKP2, MYSM1, INO80B, STAM2, PSMA5, H2BC9, SIAH2, RNF123, H2BU1, CLSPN, STAMBP	SMAD7, H2AC20, ACTL6A, H2BC11, SEM1, H2AC6, KAT2A, RNF146, H2AC7, ADRB2, USP8, INO80B, H2AC11, CLSPN, VCPIP1, OTUD5, PSMA5, OGT, H2AC21, H2BC9, H2BC6, H2BC15, SKP2, BARD1, HCFC1, NEDD8, H2BC13, TADA3, TP53, RAD23B, PSMD5, ACTR5, H2BU1, USP15, RAD23A, BRCA1, FOXK1, TRAF3, FKBP8, VDAC3, WDR48, USP24, TADA2B, RHOT1, H2AC17, PSMD1, USP49, VDAC2, SIAH2, POLB, H2BC10, BABAM2, UBC, TRIM25
REACTOME REGULATION OF PTEN GENE TRANSCRIPTION	0.521422	1.4798	JUN, RHEB, LAMTOR2, RRAGA, TP53, CBX8, RPTOR, LAMTOR4, HDAC2, LAMTOR3, LAMTOR5, CBX4, CHD4, MTA1, SCMH1, RRAGC, MTA3, MTA2, HDAC5, HDAC1, SNAI2, SUZ12, MTOR, SNAI1, RRAGB	RRAGA, LAMTOR2, SUZ12, CHD4, RHEB, TP53, RRAGC, LAMTOR1, MTA3, HDAC5, SCMH1, CBX8, RPTOR, SNAI1, MAPK3, HDAC1, MTOR, LAMTOR5, CBX4, ATN1, SNAI2, ATF2
REACTOME INTERLEUKIN 23 SIGNALING	0.314324	-0.0816361	STAT3, IL23A, P4HB, TYK2	JAK2, IL12RB1
REACTOME RNA POLYMERASE II TRANSCRIPTION	3.43612	4.23204	ALYREF, POLR2L, H2AC6, H2AC20, SNAPC4, SRSF7, AURKA, TAF1, TPX2, H2BC11, POLR2G, CTR9, MEAF6, U2AF2, POLR2J, INTS2, TOPBP1, PPP2CB, JUN, SMAD7, SSRP1, ARID2, INTS12, H2BC13, SNAPC2, CPSF6, HIPK1, KAT2A, INTS6, CDK6, TBP, BCL2L14, SYMPK, CDC73, H3-3B, AURKB, SUPT6H, TXNRD1, SUPT5H, ZNF671, ELL, TAF3, RAD9A, RPA1, RHEB, ZNF496, CASC3, RBM8A, LAMTOR2, INTS8, H2BC15, TAF12, H2AC7, BRPF1, NOTCH2, TAF1…	POLR2G, ALYREF, AURKA, TGIF1, RAD51D, SMAD7, AURKB, CDC73, SUPT5H, TPX2, CPSF6, THRA, H2AC20, ACTL6A, NCBP2, POLR2J, H2BC11, RRAGA, NCBP1, SEM1, INTS2, CTR9, BIRC5, SUPT6H, RAD9A, NRBP1, H2AC6, KAT2A, MYL9, MEAF6, H3-3B, RPA1, SYMPK, INTS8, RBM8A, LAMTOR2, PTPN11, H2AC7, SRSF7, ZNF256, CPSF4, CDK5R1, ZNF154, SUZ12, INTS6, CCNE1, PABPN1, COL1A1, GTF2A2, DAXX, NELFB, CPSF1, CTNNB1, ZNF195, GLS2, BB…
REACTOME HIGHLY CALCIUM PERMEABLE NICOTINIC ACETYLCHOLINE RECEPTORS	0.364187	0.0399673	CHRNB2, CHRNA5	CHRNB2, CHRNA5
REACTOME HIGHLY CALCIUM PERMEABLE POSTSYNAPTIC NICOTINIC ACETYLCHOLINE RECEPTORS	0.364187	0.0399673	CHRNB2, CHRNA5	CHRNB2, CHRNA5
REACTOME NUCLEAR PORE COMPLEX NPC DISASSEMBLY	0.351283	1.72491	NUP155, SEC13, NUP205, NUP153, SEH1L, NUP107, RAE1, NUP214, NDC1, NUP85, NUP58, NUP37, TPR, AAAS	NUP205, SEC13, NUP153, NUP85, POM121, NUP155, NUP214, RAE1, NDC1, RANBP2
WP EMBRYONIC STEM CELL PLURIPOTENCY PATHWAYS	0.636579	0.296059	JAK1, JUN, SMAD7, FZD9, NOG, STAT3, CTNNB1, ACTR2, EGF, FGF18, ACVR1, FGF5, FZD1, MAP2K6, MAP2K3, BRAF, SMAD4, PIK3CD, DVL3, WNT4, SMAD6, FZD6, LRP5, MTOR, LRP6, LIF, FOS, MAPK1, SMAD5, AKT3, LIFR, IL6ST, BMPR1B	SMAD7, FGF18, PTPN11, FZD9, CTNNB1, GRB2, FZD1, FZD2, WNT10B, ARAF, NOG, WNT11, WNT16, DVL1, ACVR1, RAF1, MTOR, BRAF, AKT2, MAP2K3, MAP2K2, WNT9B, WNT3, JAK1, WNT4, BMPR1B
PID IL27 PATHWAY	0.311808	-0.0387387	JAK1, STAT2, STAT3, IL12A, STAT5A, TYK2, TBX21	JAK2, TNF, GATA3, IL12RB1
REACTOME ACYL CHAIN REMODELLING OF PI	0.303865	-0.179676	PLA2G4A, PLA2G12A, PLAAT3, PLA2G4E	PLA2G4D, MBOAT7, PLA2G4C
KEGG ARRHYTHMOGENIC RIGHT VENTRICULAR CARDIOMYOPATHY ARVC	0.560624	0.0310238	CACNB1, ITGA4, ITGA7, TCF7L1, CTNNB1, ITGAV, ITGA3, JUP, ACTG1, ACTN1, CACNG4, LMNA, ITGB5, DES, PKP2, ITGB6	CACNB1, CTNNB1, ITGB4, ITGA6, ITGA7, ITGA3, CACNA1D, CACNG1, ACTG1, ITGAV, CACNB2, ITGA10, CACNA2D2, TCF7L2, CACNB4
WP ARRHYTHMOGENIC RIGHT VENTRICULAR CARDIOMYOPATHY	0.560624	0.0310238	CACNB1, ITGA4, ITGA7, TCF7L1, CTNNB1, ITGAV, ITGA3, JUP, ACTG1, ACTN1, CACNG4, LMNA, ITGB5, DES, PKP2, ITGB6	CACNB1, CTNNB1, ITGB4, ITGA6, ITGA7, ITGA3, CACNA1D, CACNG1, ACTG1, ITGAV, CACNB2, ITGA10, CACNA2D2, TCF7L2, CACNB4
REACTOME DNA DAMAGE RECOGNITION IN GG NER	0.343669	0.282771	NFRKB, COPS5, COPS3, COPS2, RAD23A, GPS1, INO80B	ACTL6A, INO80B, COPS5, RAD23B, ACTR5, RAD23A, PARP2, UBC, COPS7B
REACTOME PLATELET SENSITIZATION BY LDL	0.310934	0.932427	PPP2CB, PLA2G4A, PPP2CA, PPP2R5E, PPP2R5A, LRP8	PTPN11, PTPN6, PPP2R5B, PPP2R5E, PPP2CA, PPP2R5A, LRP8
REACTOME ACYL CHAIN REMODELLING OF PG	0.293042	-0.188418	PLA2G4A, PLA2G12A, LPCAT1	PLA2G4D
REACTOME MAPK TARGETS NUCLEAR EVENTS MEDIATED BY MAP KINASES	0.349777	-0.0656045	PPP2CB, JUN, PPP2CA, RPS6KA1, ATF1, DUSP3	VRK3, DUSP4, RPS6KA3, PPP2R1A, MAPKAPK2
KEGG HUNTINGTONS DISEASE	0.834462	3.86623	POLR2L, POLR2G, POLR2J, TBP, ATP5F1C, DCTN2, COX6B2, TAF4, POLR2D, NDUFB8, BBC3, HTT, NDUFB6, VDAC2, TP53, SIN3A, CYCS, ATP5PO, HAP1, POLR2E, NDUFA9, NDUFA4L2, HDAC2, NDUFA1	POLR2G, NDUFV1, POLR2J, NDUFA5, BBC3, DCTN2, CREB1, ATP5F1B, ATP5MC1, NDUFS2, CYCS, NDUFS3, UQCRB, ATP5F1C, ATP5MC3, ATP5F1D, SIN3A, ATP5PO, ATP5F1A, NDUFB2, ATP5PD, CYC1, NDUFS7, POLR2E, TP53, NDUFB10, NDUFB3, VDAC3, NDUFA2, SP1, DNALI1, HAP1, POLR2D, SDHD, DNAH3, HDAC1, POLR2L, VDAC2, NDUFB9, NDUFB4, ATP5PF, UQCRQ, CREB3L1, CREB3L4, NDUFS5, NDUFB8, NDUFA10, TBPL2, NDUFA9, ITPR1, CREB5, COX7A2, …
KEGG PENTOSE PHOSPHATE PATHWAY	0.303865	0.412675	PFKM, RPIA, ALDOC, FBP2, ALDOA, FBP1	ALDOA, FBP1, ALDOB, PRPS2, GPI, ALDOC, PFKL, PGM1, FBP2, PFKM
WP CATALYTIC CYCLE OF MAMMALIAN FLAVINCONTAINING MONOOXYGENASES FMOS	0.63602	0.0051225	FMO3, FMO4	FMO3, FMO4
BIOCARTA RAN PATHWAY	0.343669	0.330446	RANGAP1, RANBP2	RANGAP1, RANBP2, RANBP1
WP VITAMIN B6DEPENDENT AND RESPONSIVE DISORDERS	0.326832	0.154235	AASS, ALDH7A1, PNPO, PIGV	ALDH7A1, PNPO
REACTOME TELOMERE C STRAND SYNTHESIS INITIATION	0.279906	0.283989	TERF1, TERF2IP, POLA2, POLA1, PRIM2	POLA2, PRIM2, TERF1, POLA1, TERF2IP, CTC1
REACTOME TRISTETRAPROLIN TTP ZFP36 BINDS AND DESTABILIZES MRNA	0.279906	1.03251	EXOSC8, XRN1, EXOSC4, EXOSC7, EXOSC6, TNPO1, EXOSC2	EXOSC8, EXOSC4, XRN1, EXOSC6, TNPO1, EXOSC7, DCP1A, EXOSC2, EXOSC9
REACTOME INTERLEUKIN 6 FAMILY SIGNALING	0.303477	0.0349119	JAK1, STAT3, CTF1, TYK2, IL11, LIF, LIFR, IL6ST, CLCF1, PTPN11, CNTF, IL6, IL11RA, OSM, STAT1	PTPN11, IL6, CLCF1, SOCS3, JAK1, LIFR, STAT1
PID RB 1PATHWAY	0.498594	0.0283447	TAF1, JUN, CDK6, TBP, UBTF, PPP2CA, MET, CDK4, RBP2, SMARCB1, SKP2, CBX4, ATF7, CDK2	CCNE1, SKP2, CDK6, CDK4, PPP2CA, RAF1, HDAC1, CBX4, ATF2, E2F2, CDK2, E2F4, MDM2, CEBPB, MAPK11, TFDP1, SMARCB1, ATF7, DNMT1, SUV39H1, RBP2, E2F3, TBP, ELF1
BIOCARTA IFNG PATHWAY	0.303865	-0.141345	JAK1, STAT1	JAK2
REACTOME RUNX1 REGULATES TRANSCRIPTION OF GENES INVOLVED IN BCR SIGNALING	0.321723	-0.114983	RUNX1, ELF2, CBFB	CBFB
BIOCARTA LYMPHOCYTE PATHWAY	0.279906	-0.0620091	ICAM1, ITGA4, ITGB2	CD44, ITGAL, ITGB1, ITGB2, ICAM1
REACTOME MITOTIC TELOPHASE CYTOKINESIS	0.288498	0.524694	RAD21, KIF23, STAG1	RAD21, KIF23, SMC1A, SMC3, STAG1, MAU2, KIF20A
WP GPCRS CLASS C METABOTROPIC GLUTAMATE PHEROMONE	0.279906	0.343183	GPRC5A, GABBR1, GABBR2, GPRC5C, GPRC5D, GRM6	GABBR2, GPRC5A, GPRC5C, GABBR1
REACTOME ACETYLCHOLINE BINDING AND DOWNSTREAM EVENTS	0.315981	0.0998668	CHRNB2, CHRNG	CHRNB2, CHRNG, CHRNA5
REACTOME PRESYNAPTIC NICOTINIC ACETYLCHOLINE RECEPTORS	0.315981	0.0998668	CHRNB2, CHRNG	CHRNB2, CHRNG, CHRNA5
REACTOME G2 M CHECKPOINTS	0.5972	1.99799	H2BC11, CDC6, TOPBP1, H2BC13, RAD9A, RPA1, H2BC15, SEM1, H4C9, TP53, H2BC10, BRCA1, UBE2V2, MCM2, H4C5, PSMA5, H2BC9, H2BU1, MDC1, CDC7, CLSPN, RFC5, CDC45, MCM7, CDK2, BARD1, PSME3, MCM4, H2BC8, H2BC6, PSMD1	MCM7, CDC6, H2BC11, SEM1, RAD9A, RPA1, CLSPN, PSMA5, RFC5, H2BC9, H2BC6, H2BC15, TOPBP1, BARD1, H2BC13, RHNO1, UBE2V2, PKMYT1, TP53, PSMD5, TP53BP1, CDC7, H2BU1, BRCA1, H4C2, PSMD1, H2AX, ORC2, MCM6, H2BC10, BABAM2, UBC, RAD9B, RBBP8, CDC45, PSME4, CDK2, ORC1, ORC4, RNF168, PSMD4, PSME2, H4-16, H4C4
REACTOME EXTENSION OF TELOMERES	0.323923	0.432029	POLD4, TERF1, RPA1, TERF2IP, POLA2, FEN1, PPP6R3, POLD1, POLA1, RFC5, PRIM2, CDK2	RPA1, POLD4, PPP6R3, RFC5, POLA2, PRIM2, TERF1, PCNA, POLD1, POLA1, FEN1, TERF2IP, CDK2, WRAP53
BIOCARTA RB PATHWAY	0.279906	0.330446	CDK4, CDC25B, TP53, CDK2, CDC25A, RB1, CDC25C	CDC25B, CDK4, TP53, CDK2
WP ROLES OF CERAMIDES IN THE DEVELOPMENT OF INSULIN RESISTANCE	0.279906	0.0245818	ERN1, PPP2CA, RPS6KB1, TNFRSF1A, ACSL1, PIK3R1	CD36, PRKCZ, PPP2CA, TRAF1, RPS6KB1, PIK3R1, IRS1
KEGG BASE EXCISION REPAIR	0.303865	1.51654	POLE, POLD4, FEN1, POLE3, NEIL2, POLD1, POLE4, UNG	POLE, POLD4, TDG, PCNA, MUTYH, LIG3, POLD1, POLE4, PARP2, POLB, FEN1, OGG1, POLE3, UNG
REACTOME HISTIDINE CATABOLISM	0.279906	0.0417373	HNMT, CARNS1, HAL	CARNS1, HNMT, HAL
REACTOME RUNX3 REGULATES IMMUNE RESPONSE AND CELL MIGRATION	0.279906	-0.280874	ITGA4, ITGAL, CBFB	CBFB, ITGAL, SPP1
REACTOME SLBP DEPENDENT PROCESSING OF REPLICATION DEPENDENT HISTONE PRE MRNAS	0.279906	0.73703	NCBP1, NCBP2, SNRPE, SNRPF, LSM11, LSM10	NCBP2, NCBP1, SNRPB, LSM11, SNRPE, SNRPF
REACTOME TP53 REGULATES TRANSCRIPTION OF GENES INVOLVED IN G1 CELL CYCLE ARREST	0.279906	0.115865	PCBP4, TP53, CDK2	CCNE1, TP53, PCBP4, ZNF385A, CDK2
WP 15Q112 COPY NUMBER VARIATION SYNDROME	0.279906	0.122026	TUBGCP2, TUBGCP3, TUBGCP4	TUBGCP2, TUBGCP3
WP IL5 SIGNALING PATHWAY	0.325342	0.12862	JAK1, JUN, RPS6KB2, SHC1, STAT3, RPS6KB1, RPS6KA1	STAT5A, PTPN11, RPS6KB2, GRB2, STAT5B, BCL2, MAPK3, RAF1
WP AMINO ACID METABOLISM IN TRIPLENEGATIVE BREAST CANCER CELLS	0.279906	-0.0560072	SLC2A1, PSAT1, SLC1A5	SLC7A11, SLC1A5, PSPH
REACTOME MET INTERACTS WITH TNS PROTEINS	0.279906	-0.126489	MET, TNS3	ITGB1
WP INTEGRATED CANCER PATHWAY	0.35821	0.110326	JAK1, BBC3, CDK4, CDC25B, MSH6, TP53, BAD, ATF1, BRCA1, CDK2, BARD1	BBC3, BARD1, CDC25B, CDK4, TP53, BCL2, BRCA1, CDK2, NOXA1, JAK1, ATF1, MDM2, STAT1
REACTOME TYPE I HEMIDESMOSOME ASSEMBLY	0.279906	0.197576	DST, COL17A1, KRT14, KRT5, LAMA3	ITGB4, ITGA6, KRT5, KRT14, DST
REACTOME PROTON COUPLED MONOCARBOXYLATE TRANSPORT	0.279906	0.0140688	SLC16A7, SLC16A1	SLC16A1, SLC16A7
BIOCARTA LYM PATHWAY	0.254702	0.016057	ICAM1, ITGA4, ITGB2, VCAM1	SELL, ITGA4, CD34
WP NICOTINE EFFECT ON DOPAMINERGIC NEURONS	0.279414	0.0327494	CHRNB2, PRKACA	GNAI1, CHRNB2, CHRNA5, CDK5, PRKACA
WP TGFBETA SIGNALING IN THYROID CELLS FOR EPITHELIALMESENCHYMAL TRANSITION	0.254911	0.0895271	VIM, TNC, SMAD4, SNAI2, SNAI1, MAPK1, RUNX2	VIM, SNAI1, MAPK3, SNAI2
REACTOME MECP2 REGULATES NEURONAL RECEPTORS AND CHANNELS	0.279414	0.0794169	MET, SIN3A, PTPN4, HDAC2, HDAC1	CREB1, SIN3A, HDAC1, PTPN4, MECP2, PTPN1
REACTOME INTERLEUKIN 35 SIGNALLING	0.254911	0.0441822	JAK1, STAT3, IL12A	CANX, STAT4, IL12A, JAK1, STAT1
WP DISORDERS OF FRUCTOSE METABOLISM	0.279414	0.3485	TPI1, FBP1, HK1, PFKL, ALDH1A1, PGM1, ALDOB	FBP1, ALDOB, GPI, PFKL, PGM1, KHK, GLYCTK, HK1, TPI1
WP SOMATIC SEX DETERMINATION	0.288498	0.0895271	SOX9, WNT4, GATA4, AMH	SOX9, WNT4, AMH
WP MAPK PATHWAY IN CONGENITAL THYROID CANCER	0.253919	0.114983	JUN, KSR1, SHC1, BRAF	KSR1, MAPK3, RAF1, BRAF, MAP2K2, JUN, FOS, SHC1, KRAS
REACTOME INTERACTION BETWEEN L1 AND ANKYRINS	0.254702	0.173916	SCN3A, SPTBN1, ACTG1, SCN9A, SCN8A, SCN1B, SPTBN2, NRCAM	SPTB, SCN3A, SCN8A, SCN9A, ACTG1, SCN3B, NRCAM, SPTBN1, SPTBN2
WP CANCER IMMUNOTHERAPY BY PD1 BLOCKADE	0.254702	0.109956	JUN, CD8A, STAT3, NFAT5	PTPN11, CD8A
REACTOME DEACTIVATION OF THE BETA CATENIN TRANSACTIVATING COMPLEX	0.310934	-0.0404423	XPO1, TCF7L1, CTNNB1, SOX4, SOX9, TLE1, MEN1, CHD8, SOX13, HDAC1, SOX7	CTBP1, TLE1, CTNNBIP1, PYGO2, AKT1, KMT2D, TLE4, BCL9
PID ALK2 PATHWAY	0.26264	-0.0502078	ACVR1, SMAD4, SMAD5, FKBP1A, SMAD9	SMAD5, SMAD9, SMAD1, FKBP1A, SMAD4
WP BASE EXCISION REPAIR	0.279906	2.14244	POLE, POLD4, FEN1, POLE3, NEIL2, POLD1, POLE4, UNG, NTHL1, MBD4, TDG, APEX1, PARP2, PNKP	POLE, POLD4, TDG, PCNA, MUTYH, LIG3, POLD1, POLE4, PARP2, POLB, FEN1, OGG1, PNKP, POLE3, UNG
BIOCARTA IL12 PATHWAY	0.247185	-0.114352	JUN, MAP2K6, ETV5, TYK2	JAK2, IL12RB1, CD3D, MAPK8, IL18, MAPK14, MAP2K6, IL18R1
REACTOME GLUCONEOGENESIS	0.273745	0.476916	ALDOC, TPI1, FBP2, ALDOA, FBP1, SLC25A12, G6PC3, SLC25A10, ENO2, ENO3, SLC37A4, PCK2, PGK1	ALDOA, SLC25A10, FBP1, ALDOB, SLC25A13, GPI, MDH2, ALDOC, FBP2, SLC25A12, G6PC3
REACTOME BMAL1 CLOCK NPAS2 ACTIVATES CIRCADIAN GENE EXPRESSION	0.279906	-0.0405555	TGS1, ARNTL2, NCOA2, CHD9, NCOA1, BHLHE41, BHLHE40, TBL1XR1, RXRA, MED1	CARM1, NAMPT, CREBBP, TBL1XR1, CLOCK, TBL1X
WP REGULATORY CIRCUITS OF THE STAT3 SIGNALING PATHWAY	0.398425	0.000486121	IFNAR2, JAK1, IFNAR1, STAT3, MAPK15, F2R, RPTOR, PTPRC, CTF1, IL10RB, TYK2, MTOR, STMN1, MAPK1, GHR, LIFR, IL6ST	DUSP2, MAPKAP1, MAPK13, RPTOR, MAPK3, MTOR, JAK3, SOCS3, JAK1, GHR, IFNLR1, LIFR, PIAS3, IL15RA, MAPK11
REACTOME SYNTHESIS OF DNA	0.349777	0.508465	POLE, CDC6, POLD4, RPA1, SEM1, POLA2, FEN1, POLE3, POLD1, MCM2, SKP2, PSMA5, POLA1, POLE4, RFC5, PRIM2, CDC45, MCM7, CDK2, PSME3, MCM4, PSMD1, PSMB10, PSMF1, ORC4	MCM7, CDC6, SEM1, POLE, RPA1, POLD4, CCNE1, PSMA5, RFC5, POLA2, SKP2, PRIM2, PSMD5, PCNA, POLD1, POLE4, PSMD1, ORC2, POLA1, UBE2E1, MCM6, UBC, FEN1, CDC45, PSME4, ANAPC16, CDK2, ORC1, ORC4, PSMD4, PSME2, MCM4, POLE3
WP DNA REPAIR PATHWAYS FULL NETWORK	0.554246	0.242163	POLE, POLD4, RPA1, CCNH, REV3L, XPA, FEN1, POLE3, FANCL, MSH6, NEIL2, ERCC3, POLD1, RAD23A, BRCA1, REV1, POLK, ERCC2, POLE4, UNG, RFC5	POLE, RPA1, POLD4, TDG, RFC5, RAD23B, PCNA, REV3L, MUTYH, RAD23A, BRCA1, LIG3, WDR48, POLD1, POLE4, H2AX, FANCC, PARP2, PMS2, POLB, FEN1, RAP1A, OGG1, CDK7, PNKP, RAD54B, POLE3, UNG, POLH
REACTOME METABOLISM OF CARBOHYDRATES	0.909177	0.475073	B3GNT4, NUP155, PPP2CB, HK2, PFKFB3, PFKM, SLC2A1, B4GALT7, SEC13, B4GAT1, RPIA, ALDOC, B4GALT2, GNS, GLCE, PPP2CA, B3GALT1, PKM, TPI1, BPGM, FBP2, NUP205, ALDOA, FBP1, NUP153, PHKG1, AKR1A1, HS6ST1, SLC25A12, PHKA1, EXT2, HEXA, SEH1L, SLC35D2	NUP205, HK2, B4GAT1, ALDOA, SEC13, SLC2A1, NUP153, PFKFB3, NUP85, POM121, SLC25A10, GNS, NUP155, PKM, FBP1, BPGM, ALDOB, CHST12, GUSB, GYG2, NUP214, AKR1A1, PRPS2, PPP2CA, B4GALT2, RAE1, SLC25A13, GPI, STAB2, NDC1, MDH2, SLC35B2, GLCE, HEXA, PHKG1, RANBP2, ALDOC, PFKL, HMMR, PGM1, UBC, PGP, GAA, B4GALT7, CHST11, HS3ST6, OGN, FBP2, HS2ST1, PFKM, SLC25A12, GLB1, FUT11, DCXR, B4GALT5, PHKG2, KHK, NU…
REACTOME INTERLEUKIN 27 SIGNALING	0.247185	0.0479667	JAK1, STAT3, TYK2, IL6ST	CANX, JAK1, STAT1
REACTOME EPHRIN SIGNALING	0.24932	0.104565	SDCBP, GIT1	SDCBP, ARHGEF7, GIT1, EPHB3, MYL12A, NCK2
REACTOME REGULATION OF GLYCOLYSIS BY FRUCTOSE 2 6 BISPHOSPHATE METABOLISM	0.240843	0.0399673	PPP2CB, PFKFB3, PPP2CA	PFKFB3, PPP2CA, PRKACB
REACTOME KILLING MECHANISMS	0.246403	0.0580276	JUN, DVL3	CYBA, DVL1, NOXA1
WP PHOTODYNAMIC THERAPYINDUCED UNFOLDED PROTEIN RESPONSE	0.245641	0.146047	ERN1, HSP90B1, BBC3, ATF6, PPP1R15A, NFE2L2	BBC3, NFE2L2, HSP90B1, ATF4, PPP1R15A, UBE2E1, NARS1, ATF6, WARS1, DDIT3
REACTOME MITOCHONDRIAL TRNA AMINOACYLATION	0.247185	0.210979	KARS1, QARS1, VARS2, TARS2, WARS2, PPA2, PARS2, DARS2, FARS2, MARS2	VARS2, KARS1, QARS1, FARS2, GARS1, PPA2, WARS2, PARS2, HARS2, RARS2, MARS2, CARS2
REACTOME G0 AND EARLY G1	0.254702	0.572423	CDC6, TOP2A, CDK2, HDAC1, CDC25A, DYRK1A, TFDP2, TFDP1, PCNA, RBBP4, LIN52	CDC6, TOP2A, CCNE1, MAX, PCNA, HDAC1, TFDP2, CDK2
WP NICOTINE METABOLISM IN LIVER CELLS	0.26264	-0.0895271	FMO3, AOX1	CYP2A6, AOX1
REACTOME METABOLISM OF RNA	1.22289	0.764029	ALYREF, PCBP1, POLR2L, SRSF7, POLR2G, U2AF2, NXT1, POLR2J, SRRM2, NUP155, PDCD7, CWC15, WBP11, EXOSC8, TGS1, CPSF6, DHX15, SYMPK, SF3A1, RPS5, SEC13, SUPT5H, SNRNP200, MRM1, CASC3, XPO1, RBM8A, XAB2, LSM4, USP39, PPP2CA, SART1, CPSF1, DDX39B, CPSF4, POLR2D, PPWD1, DDX23, CLP1, TRNT1, TRIT1, CCNH, PABPC1, LSM2, NUP205, SEM1, NCBP1, PRPF8, QTRT1, SRRT, NUP153, XRN1, PABPN1, NUDT21, PRKCA, EXOSC4, E…	POLR2G, ALYREF, SUPT5H, CPSF6, NCBP2, POLR2J, NUP205, NCBP1, SEM1, SRRM2, EIF4A1, PUS3, SYMPK, RBM8A, PDCD7, EXOSC8, SRSF7, TGS1, CPSF4, XAB2, CTNNBL1, NXT1, DHX16, PABPN1, MRM1, EXOSC4, CPSF1, SEC13, PRPF19, NUP153, DDX39B, DDX23, PSMA5, PATL1, NUP85, SYF2, SF3B4, SET, MPHOSPH10, POM121, PCBP1, RPL13A, NUP155, SNRPB, PABPC1, XRN1, DHX9, PPWD1, LSM2, POLR2E, NUP214, PPIL4, EXOSC6, PSMD5, LSM11, U…
WP TARGET OF RAPAMYCIN SIGNALING	0.279906	0.139045	RHEB, RPS6KB1, RRAGA, PRKCA, RPTOR, ULK1, DDIT4L, PRKAA2, DDIT4, RRAGC, PRKAA1, PRKAG2, MTOR, RRAGB, PRR5L, FKBP1A	RRAGA, PRR5L, RHEB, RRAGC, MAPKAP1, RPTOR, MTOR
WP AMPLIFICATION AND EXPANSION OF ONCOGENIC PATHWAYS AS METASTATIC TRAITS	0.220715	0.0769489	TCF7L1, CXCR4, EPAS1, TNC, VCAM1	CXCR4, EPAS1, CYTIP, TCF7L2, TNC, TCF7L1, VCAM1, TCF7, VEGFA
KEGG INTESTINAL IMMUNE NETWORK FOR IGA PRODUCTION	0.279906	0.149586	CCR10, ITGA4, CXCR4, IL15	HLA-DOB, CCR10, CXCR4, IL6, PIGR, AICDA, IL10, ITGA4, IL15RA, HLA-DOA, HLA-DRA
WP HIF1A AND PPARG REGULATION OF GLYCOLYSIS	0.236624	0.0386022	SLC2A1, TPI1, GAPDH	SLC2A1, TPI1
REACTOME SIGNALING BY RHO GTPASES MIRO GTPASES AND RHOBTB3	1.65617	1.90568	H2AC6, H2AC20, H2BC11, TEX2, PPP2CB, H2BC13, CCT2, AHCTF1, SPC24, VIM, NDC80, H3-3B, AURKB, ZWINT, MYH9, STARD8, DSN1, SEC13, CENPL, RBBP6, SPTBN1, XPO1, NCOA2, H2BC15, H2AC7, BUB1, CENPN, PPP2CA, WDR11, DDX39B, DST, MYL6, C1QBP, CTNNB1, RHOD, GIT1, DYNC1I2, TUBA1C, INCENP, EPSTI1, KIF2C, CCT6A, DEPDC1B, H4C9, ARHGEF2, JUP, PRKCA, DIAPH3, PPP1R12A, ACTR2, ACTG1, RANGAP1, CCT7, CDC37, H2BC10, COPS…	AURKB, H2AC20, H2BC11, BUB1B, BIRC5, NDUFA5, H2AC6, MYL9, BUB1, C1QBP, INCENP, H3-3B, BAIAP2, VIM, AKAP13, CYBA, H2AC7, NDC80, CUL3, RND3, MAD2L1, DYNC1H1, MFN2, CCNE1, SPC24, ARHGAP23, DYNC1I2, ARHGDIA, CTNNB1, SEC13, ZWINT, SKA2, RHOD, DDX39B, NUP85, CENPN, BAIAP2L1, GRB2, H2BC9, NDUFS3, H2BC6, H2BC15, MTX1, WDR11, AHCTF1, H2BC13, RHOQ, DYNLL1, PPP2R5B, CENPL, TEX2, TOR1AIP1, NCOA2, PRKCZ, PPP2…
BIOCARTA STEM PATHWAY	0.224652	0.210979	CD8A, IL7, IL11, CSF1	CD8A, CSF1, IL6, IL7
REACTOME WAX AND PLASMALOGEN BIOSYNTHESIS	0.247185	0.0895271	GNPAT, FAR2	FAR2, GNPAT, FAR1
REACTOME E2F MEDIATED REGULATION OF DNA REPLICATION	0.244084	0.167705	PPP2CB, PPP2CA, POLA2, POLA1, PRIM2	POLA2, PRIM2, PPP2CA, ORC2, POLA1, TFDP2, ORC1, ORC4, TFDP1, ORC6, PPP2CB, MCM8, ORC5
REACTOME UPTAKE AND FUNCTION OF ANTHRAX TOXINS	0.225113	0.0816361	PDCD6IP, MAP2K7, MAP2K6, MAP2K3, MAP2K4	PDCD6IP, ANTXR2, ANTXR1, MAP2K4, MAP2K3, MAP2K2, MAP2K7
REACTOME N GLYCAN TRIMMING IN THE ER AND CALNEXIN CALRETICULIN CYCLE	0.254702	0.573712	RNF5, UBXN1, OS9, DERL1, MARCHF6, ENGASE, EDEM3, MOGS, SEL1L	DERL1, CANX, RAD23B, ENGASE, MLEC, RNF139, UBC, OS9, SYVN1, MARCHF6
BIOCARTA SM PATHWAY	0.224652	0.316847	SNRPE, SNRPF, SNRNP70, SNRPB2, SNRPB	SNRPB, SNRNP70, SNRPE, SNRPF, SNRPA1, SNRPA
WP PDGFRBETA PATHWAY	0.254911	0.114604	JAK1, JUN, SHC1, STAT3, PRKCA, STAT5A, PLCG1, STAT5B, MAP2K4, STAT6, RASA1	STAT5A, GRB2, STAT5B, MAPK3, SRF, RAF1, MAP2K4, JAK1, PIK3R1, STAT1
REACTOME COMPLEX I BIOGENESIS	0.300948	1.99831	NUBPL, NDUFAF6, NDUFB8, NDUFB6, NDUFA12, NDUFAF4, NDUFA9, NDUFA1	NDUFV1, NDUFA5, NDUFAF6, NDUFS2, NDUFS3, NDUFB2, NDUFS7, NDUFB10, NDUFB3, NDUFA2, NDUFB11, NDUFAF1, NDUFB9, NDUFB4, NDUFS5, ECSIT, NDUFB8, ACAD9, NDUFA10, NDUFA9, NDUFA6, NDUFB1
REACTOME VITAMIN B1 THIAMIN METABOLISM	0.220851	-0.10767	SLC19A3, THTPA, SLC25A19	TPK1
KEGG ARACHIDONIC ACID METABOLISM	0.254702	-0.00155017	PLA2G4A, PLA2G12A, GPX7, PTGS2, CBR1	CYP2E1, GPX4, AKR1C3, PTGIS, EPHX2, GPX3
REACTOME SIGNALING BY NOTCH	0.671001	0.124491	H2AC6, H2AC20, H2BC11, JUN, H2BC13, KAT2A, H3-3B, H2BC15, H2AC7, NOTCH2, SEM1, H4C9, EGF, TP53, HEY1, H2BC10, APH1A, H2AJ, TLE1, H4C5, PSMA5, HDAC2, AGO1, H2BC9, H2BU1, RUNX1	H2AC20, H2BC11, SEM1, H2AC6, KAT2A, H3-3B, H2AC7, CREB1, PSMA5, H2BC9, H2BC6, H2BC15, H2BC13, TP53, H3C13, MDK, PSMD5, HDAC9, H2BU1, H4C2, HDAC5, PSMD1, H2AX, HDAC1, H2BC10, NEURL1, UBC, H3C8, H3C4, H3C10, PLXND1
WP MECP2 AND ASSOCIATED RETT SYNDROME	0.313601	0.634326	TAF1, SP3, CTCF, GAMT, GAD1, SIN3A, CDON, FGF5, DHX9, HDAC1, GRIN1, TET3, MTOR, CNP	TARDBP, CREB1, GABRR2, SP3, SIN3A, DHX9, GRID1, CNP, NF1, BCL6, SP1, HDAC1, FUT8, MTOR, SMC3, MECP2, GAMT, YBX1
REACTOME CDC6 ASSOCIATION WITH THE ORC ORIGIN COMPLEX	0.223586	0.168732	CDC6, ORC4	CDC6, ORC2, ORC1, ORC4
REACTOME DOWNREGULATION OF SMAD2 3 SMAD4 TRANSCRIPTIONAL ACTIVITY	0.253919	0.391301	SMAD7, TGIF1, TRIM33, NEDD4L, SMAD4, NCOR2, HDAC1	TGIF1, SMAD7, SKI, NEDD4L, MAPK3, PPM1A, HDAC1, UBC
REACTOME ENERGY DEPENDENT REGULATION OF MTOR BY LKB1 AMPK	0.246403	0.391301	RHEB, LAMTOR2, RRAGA, RPTOR, LAMTOR4, CAB39, LAMTOR3, PRKAA2, LAMTOR5, RRAGC, PRKAA1, PRKAG2, MTOR, RRAGB	RRAGA, LAMTOR2, RHEB, RRAGC, LAMTOR1, RPTOR, PPM1A, MTOR, CAB39, LAMTOR5
WP ESTRADIOL REGULATION IN PORTOSINUSOIDAL VASCULAR DISEASE	0.220851	0.0742157	SP3, SP1	SP3, SP1
REACTOME SIGNALING BY WNT	0.641884	0.203064	H2AC6, H2AC20, H2BC11, PPP2CB, H2BC13, USP34, CDC73, H3-3B, CSNK1A1, XPO1, H2BC15, H2AC7, PPP2CA, ZNRF3, TCF7L1, CTNNB1, SOX4, SEM1, NLK, H4C9, PRKCA, USP8, WLS, FRAT2, H2BC10, CUL3, SOX9, H2AJ, PDE6G, TLE1, H4C5, MEN1, PSMA5, CHD8, AGO1, H2BC9, H2BU1, PPP3R1, CTBP2, FZD1, ITPR3, DVL3, PPP2R5E, SOX13, PSME3, H2BC8, H2BC6, HDAC1, PSMD1, WNT4, GNG4, FZD6, LRP5, SMURF1, PSMB10, PDE6A, PSMF1, PPP2R5A…	CDC73, H2AC20, H2BC11, SEM1, H2AC6, H3-3B, RNF146, SOX4, H2AC7, CUL3, USP8, CTNNB1, PSMA5, H2BC9, H2BC6, H2BC15, H2BC13, FZD1, CSNK1A1, PPP2R5B, FZD2, CTBP2, WNT10B, PPP2R5E, WNT11, H3C13, PSMD5, PPP2CA, SOX7, H2BU1, WNT16, PPP2R5A, DVL1, H4C2, MEN1, TMED5, PSMD1, SMURF1, DACT1, H2AX, HDAC1
WP PRADERWILLI AND ANGELMAN SYNDROME	0.252099	0.549501	CDC6, CDK6, CDK4, TP53, ATP10A, GNRH1	CDC6, GABRR2, ATP10A, CDK6, CDK4, PRKCZ, TP53
REACTOME SYNTHESIS OF PA	0.246403	0.0914379	PLA2G4A, PLA2G12A, GNPAT, GPAM, PLD2, DDHD1, LCLAT1, LPCAT1, GPD2, ACP6	AGPAT2, GPD1L, LIPH, ACP6, PLD2, GPAM, GNPAT, MIGA1, PLA2G4A, PLD6
REACTOME HIGHLY SODIUM PERMEABLE POSTSYNAPTIC ACETYLCHOLINE NICOTINIC RECEPTORS	0.24374	0.119224	CHRNB2, CHRNG	CHRNB2, CHRNG
BIOCARTA CTL PATHWAY	0.2204	-0.476484	ICAM1, ITGB2, FAS	ITGAL, HLA-A, CD3D, ITGB2, ICAM1, B2M
WP SMC1SMC3 ROLE IN DNA DAMAGE CORNELIA DE LANGE SYNDROME	0.216433	0.502132	RAD21, BRCA1, PAXIP1, MDC1	RAD21, BRCA1, SMC1A, PAXIP1, SMC3
BIOCARTA EGF PATHWAY	0.246403	0.112722	JAK1, JUN, SHC1, STAT3, PRKCA, EGF, STAT5A, PLCG1, MAP2K4, RASA1	STAT5A, GRB2, MAPK3, SRF, RAF1, MAP2K4, JAK1, PIK3R1, STAT1
WP OMEGA3 OMEGA6 FATTY ACID SYNTHESIS	0.210108	0.146047	FADS2, PLA2G4A, ACSL1, ELOVL2, ACOT2	FADS2, FADS1, PLA2G4A
BIOCARTA FEEDER PATHWAY	0.212955	0.0957211	TPI1, HK1, PYGM, PGM1	PGM1, KHK, HK1, TPI1, PYGL, MPI
WP GPCRS OTHER	0.23946	0.49463	LTB4R2, ADGRL2, GPR61, F2R, CHRM3, CELSR2, ALG6, VN1R1, ADGRG1, GPR18, SSTR2, GNRHR, ADGRV1, ADRA1D	ADRB2, VN1R1, GNRHR, ADRA1D, GPR61, HTR1F, ADGRG1, GPR83, ALG6, ADGRV1
REACTOME KERATAN SULFATE BIOSYNTHESIS	0.236624	0.00163863	B3GNT4, B4GAT1, B4GALT2, SLC35D2, B3GNT7	B4GAT1, B4GALT2, OGN, B4GALT5, ST3GAL4
WP SARSCOV2 INNATE IMMUNITY EVASION AND CELLSPECIFIC IMMUNE RESPONSE	0.303865	-0.257504	IFNAR2, JAK1, IFNAR1, STAT2, TRAF6, IFITM1, CD160, CCL5, HDAC2, RAE1	EP300, ACE2, TLR7, TNF, CXCL1, HDAC2, NFKB1, IFITM1, MAVS, HAVCR2, TRAF5, TRAF6, TP53I3
REACTOME TRANSPORT OF BILE SALTS AND ORGANIC ACIDS METAL IONS AND AMINE COMPOUNDS	0.280209	-0.0742157	SLC44A1, SLC16A7, SLC6A9, SLC2A13, SLC39A14, CP, SLC30A7, SLC13A5, SLC41A2, RUNX1, SLC16A1, SLC6A13, SLC11A2, RHAG, SLC6A12, SLC39A10, SLC30A5, SLC5A11	SLC30A1, SLC6A6, SLC39A8, SLC30A6, SLC39A1, SLC11A2, SLC44A2, SLC39A2, SLC39A7, SLC39A6, SLC22A4, SLC18A2, SLC5A3, SLC39A5, SLC16A8
WP PENTOSE PHOSPHATE PATHWAY IN SENESCENT CELLS	0.214742	-0.0192148	RPIA, TP53, TALDO1, PGLS	PGLS
REACTOME REGULATED NECROSIS	0.279906	1.73704	CHMP3, SDCBP, OGT, TP53, CDC37, PDCD6IP, CYCS, FLOT1, CHMP4A, PELI1, CHMP2B, TRADD, IRF2, CHMP4C, FAS	SDCBP, CHMP3, OGT, CYCS, CHMP6, TP53, PDCD6IP, TP63, CHMP2B, UBC, GSDME, PELI1, BAK1, IRF1, CHMP4C, FADD
REACTOME SIGNALING BY BMP	0.232317	0.0399673	SMAD7, NOG, SMAD4, FSTL1, SMAD6, SMURF1, SMAD5, BMPR1B	SMAD7, NOG, SKI, SMURF1
REACTOME SYNTHESIS OF BILE ACIDS AND BILE SALTS VIA 7ALPHA HYDROXYCHOLESTEROL	0.226925	0.0207582	NCOA2, NCOA1, SCP2, NR1H4, SLC27A5, AKR1C1, CYP27A1, AMACR, RXRA	AMACR, NCOA2, AKR1C4, NR1H4
REACTOME SYNTHESIS OF GLYCOSYLPHOSPHATIDYLINOSITOL GPI	0.197645	-0.00422245	PIGM, PIGA, PIGC, DPM2, PIGZ, PIGV, PIGH	PIGG, PIGQ, PIGF
WP STEROID BIOSYNTHESIS	0.208747	-0.0405555	CYP17A1, HSD17B7, HSD17B1	HSD17B3
REACTOME S PHASE	0.369232	0.865725	POLE, CDC6, POLD4, RAD21, RPA1, CCNH, SEM1, POLA2, FEN1, CDK4, POLE3, CDC25B, POLD1, MCM2, SKP2, PSMA5, POLA1, POLE4, RFC5, PRIM2, CDC45, MCM7, CDK2, PSME3, STAG1, MCM4, PSMD1	MCM7, CDC6, RAD21, SEM1, POLE, RPA1, POLD4, CCNE1, MAX, PSMA5, RFC5, POLA2, SKP2, PRIM2, CDC25B, CDK4, PSMD5, PCNA, POLD1, POLE4, PSMD1, ORC2, POLA1, UBE2E1, MCM6, UBC, FEN1, TFDP2, CDC45, PSME4, SMC1A, ANAPC16, CDK7, AKT2, CDK2, ORC1, ORC4, SMC3, PSMD4, PSME2
WP HOMOLOGOUS RECOMBINATION	0.210553	0.508465	POLD4, RPA1, POLD1, BRCA2, RAD54B	RPA1, POLD4, POLD1, RAD54B
REACTOME BUTYRATE RESPONSE FACTOR 1 BRF1 BINDS AND DESTABILIZES MRNA	0.201528	0.49569	EXOSC8, XRN1, EXOSC4, EXOSC7, EXOSC6, EXOSC2	EXOSC8, EXOSC4, XRN1, EXOSC6, EXOSC7, DCP1A, EXOSC2, EXOSC9
BIOCARTA CCR5 PATHWAY	0.195156	-0.11363	JUN, CXCR4, PRKCA, PLCG1	CALM1, GNAQ, PLCG1
PID MYC PATHWAY	0.217421	0.921428	KAT2A, TAF12, PPP2CA, SKP2, PPP2R5A, SUPT7L, PML, SUPT3H	ACTL6A, KAT2A, MAX, SKP2, ZBTB17, HBP1, TAF12, PPP2CA, PPP2R5A
REACTOME INTERFERON ALPHA BETA SIGNALING	0.279906	0.0408279	IFNAR2, JAK1, IRF9, IFI35, IFNAR1, STAT2, KPNB1, IFI6, IFITM1	KPNB1, PTPN11, PTPN6, IFITM3, IFI35, IFIT2, IFIT1, IRF1, SOCS3, HLA-G, JAK1, BST2, PTPN1, IRF5, STAT1, ADAR, IRF3, KPNA1, GBP2, IFI6, IRF7
REACTOME AGGREPHAGY	0.225113	0.443298	VIM, DYNC1I2, TUBA1C, DYNC1H1, HSF1, DYNLL1	VIM, DYNC1H1, DYNC1I2, DYNLL1, TUBA4A, TUBA1C, UBC, TUBA8, TUBB6, TUBA3D, DYNC1LI1
REACTOME AMINO ACIDS REGULATE MTORC1	0.277278	1.2814	SEC13, RHEB, LAMTOR2, FLCN, RRAGA, SZT2, BMT2, RPTOR, LAMTOR4, SEH1L, LAMTOR3, LAMTOR5, RRAGC, CASTOR1, ATP6V0B, ATP6V1G2, SH3BP4, MTOR, MIOS, RRAGB, TCIRG1	RRAGA, LAMTOR2, ATP6V1F, SEC13, FLCN, SZT2, RHEB, RRAGC, LAMTOR1, ATP6V1B1, RPTOR, TCIRG1, ATP6V0E1, ATP6V1C1, ATP6V1A, MTOR, LAMTOR5, ATP6V1G1, FNIP1
REACTOME REGULATION OF CYTOSKELETAL REMODELING AND CELL SPREADING BY IPP COMPLEX COMPONENTS	0.196263	-0.156908	PARVA, PXN, ACTN1, PARVB	LIMS1, RSU1, ACTN1, TESK1
BIOCARTA CELLCYCLE PATHWAY	0.190371	0.288588	CDK6, CCNH, CDK4, CDK2, CDC25A, RB1, CDK7, TFDP1	CCNE1, CDK6, CDK4, CDK7, CDK2
WP FARNESOID X RECEPTOR PATHWAY	0.194343	0.0855348	NR1H4, SLC27A5, NR0B2, PPARGC1A, RXRA	NR1H4, SULT2A1, PPARGC1A, NR0B2, RXRA, SLC27A5
REACTOME CYCLIN D ASSOCIATED EVENTS IN G1	0.232317	0.044909	PPP2CB, CDK6, PPP2CA, CCNH, CDK4, SKP2	CCNE1, SKP2, CDK6, CDK4, PPP2CA, UBC, TFDP2, E2F2, CDK7, CDK2
REACTOME NS1 MEDIATED EFFECTS ON HOST PATHWAYS	0.22107	2.00312	NUP155, KPNB1, SEC13, CPSF4, NUP205, NUP153, PABPN1, SEH1L, NUP107, RAE1, NUP214, NDC1, NUP85, NUP58, NUP37, KPNA2, TPR, AAAS	NUP205, KPNB1, KPNA2, CPSF4, PABPN1, SEC13, NUP153, NUP85, POM121, NUP155, NUP214, RAE1, NDC1, RANBP2
REACTOME RHO GTPASES ACTIVATE ROCKS	0.207466	0.247343	MYH9, MYL6, PPP1R12A, LIMK1, ROCK2, PPP1R12B	MYL9, PPP1R12A, MYL6, PPP1R12B, LIMK1, RHOB, MYH9, ROCK2, MYH11, RHOA
REACTOME SMALL INTERFERING RNA SIRNA BIOGENESIS	0.184587	0.82675	TSNAX, AGO1, PRKRA, DICER1, AGO3	TARBP2, PRKRA, AGO4
REACTOME PHASE 0 RAPID DEPOLARISATION	0.20526	0.168732	CACNB1, SCN3A, SCN9A, CACNG4, SCN8A	CACNB1, SCN3A, SCN8A, SCN9A, CAMK2D, SCN3B, CACNB2
REACTOME FGFR2 LIGAND BINDING AND ACTIVATION	0.195156	0.197725	FGF18, FGF5, FGFBP1	FGF18, FGFBP1, FGF1
REACTOME FGFR2C LIGAND BINDING AND ACTIVATION	0.184161	0.312213	FGF18, FGF5	FGF18, FGF1
WP H19 ACTION RBE2F1 SIGNALING AND CDKBETACATENIN ACTIVITY	0.184587	0.832406	CTNNB1, SOX4, CDK4, MED1, RB1	SOX4, CTNNB1, CDK4
KEGG DILATED CARDIOMYOPATHY	0.280209	0.0192148	CACNB1, TPM2, ITGA4, ITGA7, ITGAV, ITGA3, ACTG1, TPM4, CACNG4, LMNA, ITGB5, ADCY5, DES, ITGB6	CACNB1, ADCY1, ITGB4, ITGA6, ITGA7, ADCY3, ADCY5, ITGA3, CACNA1D, CACNG1, ACTG1, ITGAV, CACNB2
WP APOPTOSISRELATED NETWORK DUE TO ALTERED NOTCH3 IN OVARIAN CANCER	0.254911	0.114983	ERN1, SMAD7, VIM, RPS6KB1, BCL3, F2R, RIPK2, PTK2, SERBP1, BIRC5, IER3, HDAC1, MAPK1, APOE, JUND, RNF7, TNFRSF21	SMAD7, BIRC5, VIM, NQO1
REACTOME REGULATION OF IFNA IFNB SIGNALING	0.18344	0.418445	IFNAR2, JAK1, IFNAR1, STAT2	PTPN11, PTPN6, SOCS3, JAK1, PTPN1, STAT1
REACTOME SCAVENGING BY CLASS A RECEPTORS	0.184587	0.0742546	HSP90B1, COL1A1, FTL, APOE, COL1A2, COL3A1	COL1A1, HSP90B1, FTL, COL1A2
REACTOME PROLACTIN RECEPTOR SIGNALING	0.184036	0.17236	STAT5A, STAT5B, GHR, SH2B1, PTPN11	STAT5A, PTPN11, STAT5B
PID CXCR4 PATHWAY	0.35821	0.615283	VPS4B, GRK2, STAT2, STAT3, ITGA4, ITGA7, ITGAV, ITGA3, CXCR4, PXN, BAD, GNAI3, VPS4A, LIMK1, PTPRC, PTK2, STAT5A, STAT5B	GRK2, SSH1, STAT5A, VPS4B, PTPN11, PTPN6, GNAI3, ITGA6, CXCR4, ITGA7, VPS4A, PRKCZ, STAT5B, RALB, GNAI1, MAPKAP1, ITGA3
REACTOME ACTIVATION OF THE PHOTOTRANSDUCTION CASCADE	0.184036	0.00163863	CNGB1, PDE6G, CNGA1, PDE6A, SAG	CNGB1, PDE6B, SAG
WP MITOCHONDRIAL COMPLEX I ASSEMBLY MODEL OXPHOS SYSTEM	0.23739	1.58353	NUBPL, NDUFAF6, NDUFB8, NDUFB6, NDUFA12, NDUFAF4	NDUFV1, NDUFA5, NDUFAF6, NDUFS2, NDUFS3, NDUFB2, NDUFB10, NDUFB3, NDUFA2, NDUFB11, NDUFAF1, NDUFB9, NDUFB4, NDUFS5, ECSIT, NDUFB8, ACAD9, NDUFA10, NDUFA6, NDUFB1
PID TGFBR PATHWAY	0.248126	0.125894	PPP2CB, SMAD7, SPTBN1, SHC1, PPP2CA, RPS6KB1, CTNNB1, DAXX, NEDD4L	SMAD7, DAXX, CTNNB1, GRB2, PPP2CA, NEDD4L, PPP1R15A, SMURF1
REACTOME MAPK1 ERK2 ACTIVATION	0.183125	0.0441822	JAK1, TYK2, MAPK1, IL6ST, PTPN11, IL6, MAP2K2	PTPN11, IL6, MAP2K2, JAK1
REACTOME FORMATION OF XYLULOSE 5 PHOSPHATE	0.178586	0.0186358	AKR1A1, DCXR, XYLB	AKR1A1, DCXR
WP CLEAR CELL RENAL CELL CARCINOMA PATHWAYS	0.323923	0.181923	HK2, PFKM, SLC2A1, ALDOC, KSR1, RHEB, STAT3, PKM, TPI1, SETD2, ALDOA, PSAT1, ZEB1, RAPGEF5, RPTOR, ARNT, BHLHE41, LDHB	HK2, ACLY, ALDOA, SLC2A1, PKM, ALDOB, RHEB, KDM5C, GPI, PSAT1, RPTOR, KSR1, ALDOC, PFKL, MTOR, PGM1
WP MED AND PSEUDOACHONDROPLASIA GENES	0.177981	0.0502078	MATN3, MATN1, COL9A3, COL9A2, COMP	MATN1, COL9A2, COMP
REACTOME HUR ELAVL1 BINDS AND STABILIZES MRNA	0.179003	0.250569	XPO1, PRKCA, SET, NUP214	SET, NUP214, PRKCD, XPO1, PRKCA, ELAVL1
REACTOME DRUG MEDIATED INHIBITION OF CDK4 CDK6 ACTIVITY	0.184431	0.443051	CDK6, CDK4	CDK6, CDK4, CCND2
KEGG TGF BETA SIGNALING PATHWAY	0.272064	-0.0816361	PPP2CB, SMAD7, RPS6KB2, NOG, PPP2CA, RPS6KB1, BMP8B, ACVR1C	EP300, BMPR1A, TGFBR1, TGFBR2, TNF, SMAD5, ID4, PPP2R1A, ID3, CREBBP, ID2, LTBP1, LEFTY1, BMP2, SMAD9, SMAD1, TGFB2, CUL1, INHBB, SMAD3, ACVR2B, BMP6
REACTOME PURINE CATABOLISM	0.174584	0.491779	ADPRM, NT5C2, NUDT15, DNPH1, NT5C1B, NT5C, NT5E, PNP, ITPA	NUDT15, DNPH1, NT5C1B, NT5C2, NUDT5, NT5E
WP BMP SIGNALING IN EYELID DEVELOPMENT	0.184587	-0.0528581	JUN, SMAD4, TGFA, SMAD5, SHH, FOXC1, BMP4	SMAD5, EGFR, SMAD1, NOTCH1, INHBB, FOXC2, MAPK9
REACTOME IONOTROPIC ACTIVITY OF KAINATE RECEPTORS	0.184587	0.0895271	NCALD, GRIK1, DLG1, DLG4, GRIK2, DLG3	DLG1, GRIK1, GRIK2, NCALD
REACTOME BUDDING AND MATURATION OF HIV VIRION	0.197645	3.12458	CHMP3, VPS4B, VTA1, TSG101, PDCD6IP, NEDD4L, VPS4A, MVB12A, CHMP4A, CHMP2B, VPS37B	CHMP3, VPS4B, VPS37A, TSG101, CHMP6, VTA1, VPS4A, PDCD6IP, VPS37B, NEDD4L, MVB12B, PPIA, CHMP2B, UBC
REACTOME GLYCOGEN BREAKDOWN GLYCOGENOLYSIS	0.177981	0.0331403	PHKG1, PHKA1, GYG2, GAA, PYGM, GYG1, PGM1	GYG2, PHKG1, PGM1, GAA, PHKG2
REACTOME ACYL CHAIN REMODELLING OF PC	0.184036	-0.0135984	PLA2G4A, PLA2G12A, PLAAT3, PLA2G4E, LPCAT1, PNPLA8, MBOAT2, TMEM86B, PLA2R1	PLA2G4D
WP EXERCISEINDUCED CIRCADIAN REGULATION	0.223432	-0.0569106	DAZAP2, PPP2CB, HERPUD1, H2BC15, CRY2	RBPMS, IDI1, STBD1, CRY1, EIF4G2, PPP1R3C, TAB2, NR1D2, PIGF, PER1, CLOCK
REACTOME TP53 REGULATES METABOLIC GENES	0.314583	0.24001	TXNRD1, RHEB, LAMTOR2, RRAGA, GLS2, TP53, CYCS, RPTOR, LAMTOR4, AGO1, PRDX1, TXN, LAMTOR3, PRKAA2, LAMTOR5, DDIT4, RRAGC, COX11, PRKAA1	RRAGA, LAMTOR2, GLS2, CYCS, RHEB, TP53, RRAGC, LAMTOR1, COX11, GPI, RPTOR, SURF1, TP63, MTOR, COX16, LAMTOR5
REACTOME FORMATION OF ATP BY CHEMIOSMOTIC COUPLING	0.171695	2.10927	ATP5F1C, ATP5PO, ATP5F1A, ATP5F1B, ATP5PF, ATP5PD, ATP5MF, DMAC2L	ATP5F1B, ATP5MC1, ATP5F1C, ATP5MC3, ATP5F1D, ATP5PO, ATP5F1A, ATP5PD, ATP5MG, ATP5PF, ATP5MF
REACTOME IRAK2 MEDIATED ACTIVATION OF TAK1 COMPLEX	0.18344	0.130496	TRAF6, IRAK2, TAB3	IRAK2, UBC, TAB3
REACTOME SUMOYLATION	0.432738	2.51994	AURKA, NUP155, SP3, TOP2A, RAD21, AURKB, SEC13, RPA1, NCOA2, TOP2B, NUP205, INCENP, NUP153, H4C9, PCGF2, NCOA1, TP53, RANGAP1, SIN3A, DAXX, CBX8, BRCA1, NR1H4, SEH1L, H4C5, HDAC2, MDC1, NUP107, RAE1, CBX4, MTA1, SCMH1	AURKA, AURKB, THRA, RAD21, NUP205, TOP2A, BIRC5, TOP2B, INCENP, RPA1, TDG, SUZ12, DAXX, SEC13, NUP153, NUP85, SP3, POM121, SIN3A, NUP155, PCGF2, NCOA2, TP53, NUP214, TP53BP1, DDX5, RANGAP1, PCNA, SATB2, BRCA1, RAE1, H4C2, SCMH1, NDC1, CBX8
WP TRIACYLGLYCERIDE SYNTHESIS	0.197645	0.0497707	GNPAT, MOGAT3, GPAM, DGAT2, PLPP1, PLPP3	AGPAT2, MOGAT3, DGAT2, GPAM, GNPAT, PLPP1
PID SMAD2 3NUCLEAR PATHWAY	0.279906	0.322529	SAP18, JUN, SMAD7, SP3, KAT2A, NCOA2, TGIF1, CDK4, NCOA1, SIN3A	TGIF1, SMAD7, KAT2A, SAP18, CREB1, MAX, CITED1, SP3, SIN3A, CDK4, NCOA2, ZBTB17, SKI, DCP1A, SP1
WP INTERFERON TYPE I SIGNALING PATHWAYS	0.236624	0.180513	IFNAR2, JAK1, IRF9, IFNAR1, STAT2, STAT3, RPS6KB1, RPTOR, PTPRC, STAT5A, RPS6KA5, MAP2K6, MAP2K3, REL, PIK3CD, PDCD4, RAPGEF1, PIK3R1, TYK2	STAT5A, EIF4A1, PTPN11, CREB1, PTPN6, MAPKAP1, RPTOR, RAPGEF1, STAT4, MTOR, RAP1A, MAP2K3, SOCS3, JAK1, RPS6KB1, PIK3R1, PIAS3, IRS1, STAT1, REL, RPS6KA5
REACTOME INFECTIOUS DISEASE	1.03155	2.06517	VPS36, CHMP3, POLR2L, H2AC6, H2AC20, TAF1, H2BC11, POLR2G, VPS4B, POLR2J, NUP155, IFNAR2, SAP18, JAK1, H2AC21, JUN, SSRP1, H2BC13, IFNAR1, TBP, STAT2, MYH9, TXNRD1, RPS5, KPNB1, CSNK1A1, SEC13, PTGER4, SUPT5H, ELL, TAF3, H2AC11, XPO1, AP1M1, H2BC15, TAF12, ST6GALNAC3, H2AC7, TAF13, ITGA4, CPSF4, TAF4, POLR2D, BRD4, SUPT4H1, TRAF6, CCNH, CTNNB1, NUP205, SEM1, NCBP1, MET, DYNC1I2, TUBA1C, VTA1, NUP…	POLR2G, CHMP3, SUPT5H, H2AC20, NCBP2, POLR2J, H2BC11, NUP205, IRAK2, NCBP1, SEM1, H2AC6, KPNB1, CANX, VPS4B, BAIAP2, PTPN11, KPNA2, CYBA, H2AC7, VPS37A, CUL3, CPSF4, SUZ12, ADRB2, DYNC1H1, PABPN1, GTF2A2, TSG101, DYNC1I2, DAXX, NELFB, CTNNB1, SEC13, BRD4, RAB5A, SAP18, H2AC11, PTGER4, CREB1, ADCY1, NUP153, VPS25, PSMA5, NUP85, GRB2, PTPN6, H2AC21, TAF3, H2BC9, TAF15, NFE2L2, GNAI3, CHMP6, H2BC6, …
REACTOME THE PHOTOTRANSDUCTION CASCADE	0.20308	-0.0417887	METAP2, PRKCA, CNGB1, PDE6G, PPEF1, CNGA1, PDE6A, METAP1, SAG, GRK7	GUCA1B, CALM1, NMT2, PPEF1, GNB5, RGS9BP, GNB1
REACTOME CELL EXTRACELLULAR MATRIX INTERACTIONS	0.184036	-0.0567393	VASP, PARVA, ACTG1, PXN, ACTN1	FLNA, LIMS1, RSU1, ITGB1
REACTOME RELAXIN RECEPTORS	0.254702	-0.133394	INSL3	INSL3
REACTOME ANTIMICROBIAL PEPTIDES	0.177981	0.0595047	BPIFB1, LYZ, PGLYRP1, PRSS3, S100A9, TLR1, TLR2, PI3, SLC11A1	SLC11A1, BPIFB1, LCN2, LYZ, CLU
WP CONVERSION OF ANGIOTENSINOGEN TO ANGIOTENSIN II	0.218781	0.114983	CTSD, ACE	CTSD, ACE
REACTOME ACYL CHAIN REMODELLING OF PS	0.167992	0.0424596	PLA2G4A, PLA2G12A, OSBPL5, PLAAT3, MBOAT1, PLA2G4E	PLA1A, MBOAT1, OSBPL5, PLA2G4A, OSBPL10, PLA2G4E, PLAAT3, OSBPL8, PLA2R1
WP CORI CYCLE	0.165434	0.283989	SLC2A1, TPI1, ALDOA, HK1, TALDO1, PGK1, GAPDH	ALDOA, SLC2A1, GPI, GPT
KEGG HISTIDINE METABOLISM	0.196629	0.291164	ALDH7A1, HNMT, ACY3, ALDH3B1, HAL, ALDH2, METTL2B, MAOB	ACY3, ALDH3B1, METTL2B, ALDH2, ALDH7A1, ALDH3A2, LCMT2, HNMT
BIOCARTA IL6 PATHWAY	0.194343	0.0956323	JAK1, JUN, SHC1, STAT3	PTPN11, GRB2, MAPK3, SRF, RAF1, IL6, JAK3, JAK1
REACTOME SEROTONIN NEUROTRANSMITTER RELEASE CYCLE	0.174584	0.352667	SYN2, STX1A, SYT1, UNC13B	PPFIA1, STX1A, CPLX1, SYT1, VAMP2
REACTOME LDL REMODELING	0.21091	0.135301	P4HB, MTTP	P4HB, MTTP
KEGG GLYCINE SERINE AND THREONINE METABOLISM	0.200741	0.1238	GAMT, PSAT1, GLDC, PIPOX, CTH, CHDH, AGXT, MAOB, AOC2, AMT	SARDH, PSAT1, GNMT, PIPOX, DLD, SHMT1, GAMT, AOC2
REACTOME DEFECTIVE C1GALT1C1 CAUSES TNPS	0.16472	0.0548321	MUC1, MUC20	MUC3A, MUC1
REACTOME GAMMA CARBOXYLATION TRANSPORT AND AMINO TERMINAL CLEAVAGE OF PROTEINS	0.16472	-0.0450868	GGCX, F10, PROC, PROS1	FURIN
WP EV RELEASE FROM CARDIAC CELLS AND THEIR FUNCTIONAL EFFECTS	0.17797	-0.0742157	RGS16, MYB, KLF2	TNF
WP IL2 SIGNALING PATHWAY	0.211207	0.238458	JAK1, JUN, RPS6KB2, SHC1, STAT3, RPS6KB1	STAT5A, PTPN11, RPS6KB2, GRB2, STAT5B, BCL2, MAPK3, RAF1, JAK3, SOCS3, MAP2K2, JAK1, RPS6KB1, PIK3R1
PID FANCONI PATHWAY	0.211207	0.120669	TOPBP1, XRCC3, RAD9A, RPA1, FANCL, BRCA1, UBE2T, RFC5, FANCC	RAD9A, RPA1, RFC5, TOPBP1, BRCA1, WDR48, H2AX, FANCC
WP PRION DISEASE PATHWAY	0.190668	0.143707	RAD21, TBP, STAT3, HSP90B1, CTCF	RAD21, CREB1, HSP90B1, BCL2, MAPK3, RFX5, SMC3, PTK2
REACTOME BBSOME MEDIATED CARGO TARGETING TO CILIUM	0.175993	-0.0722575	CCT8, CCT2, TCP1, RAB3IP, BBS5	BBS12, BBIP1
REACTOME SUMOYLATION OF RNA BINDING PROTEINS	0.211207	0.413475	NUP155, SEC13, NUP205, NUP153, PCGF2, CBX8, SEH1L, NUP107, RAE1, CBX4, SCMH1, NUP214, NDC1, NUP85, NUP58, HNRNPC, NUP37, TPR, PHC1, AAAS	NUP205, SEC13, NUP153, NUP85, POM121, NUP155, PCGF2, NUP214, RAE1, SCMH1, NDC1, CBX8, RANBP2, CBX4
REACTOME TRANSCRIPTIONAL REGULATION OF TESTIS DIFFERENTIATION	0.167992	0.0957211	SOX9, WNT4, ZFPM2	SOX9, WNT4, AMH
BIOCARTA ION PATHWAY	0.174584	-0.0753348	PRKCA, PLCG1, PTK2B, P2RY2	PLCG1
WP HYPERTROPHY MODEL	0.169544	0.508465	DUSP14, ZEB1, IL1R1, CCN1, JUND	DUSP14, IL1R1
REACTOME CRISTAE FORMATION	0.190371	2.36196	ATP5F1C, MICOS10, ATP5PO, MICOS13, CHCHD3, IMMT, ATP5F1A, ATP5F1B, ATP5PF, MTX1	MICOS10, ATP5F1B, ATP5MC1, ATP5F1C, ATP5MC3, MTX1, ATP5F1D, ATP5PO, ATP5F1A, ATP5PD, ATP5MG, CHCHD3, ATP5PF, ATP5MF
PID TCPTP PATHWAY	0.208747	0.339375	JAK1, KPNB1, SHC1, STAT3, MET, EGF, STAT5A, STAT5B, STAT6, PIK3CD	KPNB1, STAT5A, KPNA2, GRB2, PTPN2, STAT5B, CSF1
REACTOME METALLOTHIONEINS BIND METALS	0.17638	0.455137	MT2A, MT1F, MT1G	MT2A, MT1F
REACTOME CELLULAR RESPONSES TO STIMULI	0.920252	1.31004	H2AC6, H2AC20, SLC46A1, H2BC11, NUP155, CCS, SEC31A, ERN1, JUN, H2BC13, EXOSC8, TGS1, HERPUD1, CDK6, H3-3B, CXXC1, TXNRD1, RPS5, GPX8, GPX7, DCTN2, SEC13, TERF1, RPA1, RHEB, H1-5, XPO1, LAMTOR2, SHC1, NCOA2, TERF2IP, H2BC15, FLCN, STAT3, H2AC7, HSP90B1, RPS6KA1, RRAGA, EP400, CHD9, NUP205, SEM1, DYNC1I2, SZT2, TUBA1C, NUP153, H4C9, CDK4, EXOSC4, EXOSC7, NCOA1, RPL28, ATF6, TP53, SIN3A, EXTL2, H2B…	CCS, H2AC20, H2BC11, NUP205, RRAGA, SEM1, H2AC6, H3-3B, RPA1, LAMTOR2, CYBA, H2AC7, EXOSC8, CUL3, TGS1, PRDX3, SUZ12, SLC46A1, DYNC1H1, CCNE1, DYNC1I2, MT2A, EXOSC4, ATP6V1F, SEC13, DCTN2, CREB1, EP400, NUP153, PSMA5, NUP85, FLCN, CYCS, H2BC9, NFE2L2, HSP90B1, H2BC6, H2BC15, POM121, HSPA14, SKP2, YIF1A, H2BC13, RPL13A, TERF1, SIN3A, NUP155, CDK6, DYNLL1, PPP2R5B, HMGA1, SZT2, MEF2D, P4HB, NQO1, R…
REACTOME ESTROGEN BIOSYNTHESIS	0.174584	0.138583	HSD17B1, HSD17B11, HSD17B14	HSD17B11, HSD17B1, HSD17B14
REACTOME PEXOPHAGY	0.158766	0.305405	NBR1, EPAS1, USP30	NBR1, EPAS1, UBC
WP UREA CYCLE AND ASSOCIATED PATHWAYS	0.184161	1.07002	SLC25A15, GLS2, PYCR1, SLC25A12, NAGS, LDHB	GLS2, ASL, PYCR1, SLC25A13, MDH2, GPT, SLC25A12, CPS1, NAGS, GOT2, SLC25A15
REACTOME COHESIN LOADING ONTO CHROMATIN	0.16472	0.452315	RAD21, STAG1	RAD21, SMC1A, SMC3, STAG1, MAU2
WP TCA CYCLE AND DEFICIENCY OF PYRUVATE DEHYDROGENASE COMPLEX PDHC	0.16472	0.176146	OGDH, CS, IDH1, ACLY, ACO1	ACLY, OGDH, CS, DLD, IDH1
WP STRIATED MUSCLE CONTRACTION PATHWAY	0.184587	0.172664	VIM, TPM2, MYH3, ACTG1, TPM4, DES, TNNC2, NEB, MYL4, ACTN4, TTN, TNNI3	MYL9, VIM, TMOD1, ACTG1
WP VITAMIN DSENSITIVE CALCIUM SIGNALING IN DEPRESSION	0.184431	0.114983	KDM1B, ITPR3, CYP27A1, NFE2L2, GRIN1, TPH1, ITPR1, RXRA, TPH2, GSR, BCL2, CYP27B1, ATP2B4	NFE2L2, CYP27B1, BCL2, TPH1, ITPR1, KDM1B, ITPR3, VDR, GRIN2D, KDM1A, ATP2B4
REACTOME INTERLEUKIN 15 SIGNALING	0.155698	0.530634	JAK1, SHC1, STAT3, IL15, STAT5A, STAT5B	STAT5A, GRB2, STAT5B, JAK3, JAK1, IL15RA
PID P38 GAMMA DELTA PATHWAY	0.174584	0.000722545	MAP2K6, MAP2K3, MAP3K20, STMN1, MAPK12, MAPT, EEF2K, MAPK13, PKN1	MAPK13, MAP2K3, MAP3K20, MAPT, SNTA1, EEF2K
WP ULTRACONSERVED REGION 339 MODULATION OF TUMOR SUPPRESSOR MICRORNAS IN CANCER	0.184587	0.0135984	TP53, CCNE2	TP53
REACTOME PHOSPHOLIPASE C MEDIATED CASCADE FGFR4	0.155565	0.200063	FGF18, PLCG1	FGF18, FGF1
REACTOME ACYL CHAIN REMODELLING OF PE	0.175671	-0.1238	PLA2G4A, PLA2G12A, PLAAT5, PLAAT4	ABHD4, PLA2G4D
WP DOPAMINE METABOLISM	0.174584	0.0187338	PPP2CB, PPP2CA, SOD1, PRKACA, MAOB	NQO1, PPP2CA, PRKACB, PPP2CB, COMT, PRKACA, MAOB
KEGG AMINOACYL TRNA BIOSYNTHESIS	0.196629	0.764867	SARS1, MARS1, KARS1, VARS1, QARS1, EPRS1, VARS2, TARS2, YARS1, IARS1, HARS1, WARS2, TARS3, PARS2, DARS2, FARS2, MARS2, DARS1	MARS1, RARS1, VARS2, SARS1, LARS1, KARS1, QARS1, TARS3, FARS2, HARS1, GARS1, IARS1, YARS1, AARS1, NARS1, CARS1, WARS2, WARS1, VARS1, EPRS1
REACTOME SUMOYLATION OF DNA DAMAGE RESPONSE AND REPAIR PROTEINS	0.236624	0.55187	NUP155, RAD21, SEC13, RPA1, NUP205, NUP153, PCGF2, CBX8, BRCA1, SEH1L, MDC1, NUP107, RAE1, CBX4, SCMH1, STAG1, NUP214, TDG, NDC1, NUP85, PML, NUP58, NUP37, TPR, PHC1, AAAS	RAD21, NUP205, RPA1, TDG, SEC13, NUP153, NUP85, POM121, NUP155, PCGF2, NUP214, BRCA1, RAE1, SCMH1, NDC1, CBX8, RANBP2, CBX4, NSMCE2, SMC1A, NSMCE3, RNF168, SMC3, NUP107
PID BARD1 PATHWAY	0.18344	0.284925	TOPBP1, FANCL, TP53, BRCA1, FANCC, CSTF1, CDK2, BARD1	CCNE1, TOPBP1, BARD1, TP53, PCNA, BRCA1, FANCC, RBBP8, CDK2, CSTF1
WP RETT SYNDROME CAUSING GENES	0.181398	0.114983	XAB2, HTT, HAP1, GABBR2, SCN8A, CHD4, BRAF, NCOR2, HDAC5, HDAC1	XAB2, GABBR2, CHD4, SCN8A, SATB2, HDAC5, HAP1, HDAC1, BRAF, SMC1A, MECP2
REACTOME MUSCARINIC ACETYLCHOLINE RECEPTORS	0.184161	-0.0399673	CHRM3, CHRM4	CHRM4, CHRM3
WP UNFOLDED PROTEIN RESPONSE	0.181398	-0.0753348	ERN1, BBC3, ATF6, TP53, TXNIP, PPP1R15A, NFE2L2	MBTPS2, MBTPS1, RTCB, BID
REACTOME UNFOLDED PROTEIN RESPONSE UPR	0.254702	-0.286004	SEC31A, ERN1, EXOSC8, HERPUD1, CXXC1, SHC1, HSP90B1, EXOSC4, EXOSC7, ATF6, EXTL2, SRPRA, EXOSC6, LMNA, ACADVL, EXOSC2, YIF1A	MBTPS2, MBTPS1, SSR1, ASNS, NFYA, PARN, SRPRA, NFYC, HYOU1, PREB, KHSRP, CALR, NFYB, GOSR2, PDIA6
REACTOME CHEMOKINE RECEPTORS BIND CHEMOKINES	0.174584	0.0153403	CCR10, CXCR4, CCL5, CX3CL1	CCR10, CXCR4, CCL17, CCL16, CXCL3, ACKR3
PID RXR VDR PATHWAY	0.174584	0.191094	RPS6KB1, NCOA1, NR1H4, RARG, NCOR2, ABCA1, THRA, RXRA, RXRB, MED1	THRA, BCL2, RARG, NR1H3, NR1H4, SREBF1, RPS6KB1, ABCA1, VDR
BIOCARTA TERT PATHWAY	0.150384	1.46282	SP3, TP53, HDAC1	MAX, SP3, TP53, SP1, HDAC1
WP ETHANOL EFFECTS ON HISTONE MODIFICATIONS	0.176792	-0.107976	HAT1, MTHFR, SLC19A1, HDAC2, MAT1A, ALDH2, DHFR, HDAC5, HDAC1, ALDH1A1	ALDH1A3, ALDH1A2, CYP2E1, HDAC2, MTR, HDAC6, HDAC4
BIOCARTA P27 PATHWAY	0.160123	0.460044	NEDD8, SKP2, CDK2, RB1, TFDP1, E2F1, CCNE1	CCNE1, SKP2, NEDD8, CDK2, TFDP1
PID CD8 TCR DOWNSTREAM PATHWAY	0.194343	-0.0186686	IFNAR2, JUN, IFNAR1, CD8A, PRKCA, PTPN7, PPP3R1, BRAF	TNF, NFATC2, HLA-A, EOMES, HRAS, CD3D, JUNB, PRKCE, MAPK9, PPP3CA, ELK1, NFATC3, MAPK8, B2M, IL2RG, IFNAR2
BIOCARTA PDGF PATHWAY	0.174584	0.123437	JAK1, JUN, SHC1, STAT3, PRKCA, STAT5A, PLCG1, MAP2K4, RASA1	STAT5A, GRB2, MAPK3, SRF, RAF1, MAP2K4, JAK1, PIK3R1, STAT1
REACTOME HOMOLOGOUS DNA PAIRING AND STRAND EXCHANGE	0.188268	1.71839	TOPBP1, XRCC3, RAD9A, RPA1, SEM1, BRCA1, RFC5, BARD1	RAD51D, SEM1, RAD9A, RPA1, RFC5, TOPBP1, BARD1, RHNO1, BRCA1, RAD9B, RBBP8, XRCC3
BIOCARTA LAIR PATHWAY	0.150384	-0.124812	ICAM1, ITGA4, ITGB2, VCAM1	TNF, ITGAL, ITGB1, SELPLG, ITGB2, ICAM1
WP CELLS AND MOLECULES INVOLVED IN LOCAL ACUTE INFLAMMATORY RESPONSE	0.150384	-0.124812	ICAM1, ITGA4, ITGB2, VCAM1	TNF, ITGAL, ITGB1, SELPLG, ITGB2, ICAM1
REACTOME TRANSLATION OF REPLICASE AND ASSEMBLY OF THE REPLICATION TRANSCRIPTION COMPLEX	0.161398	0.200063	CHMP3, CHMP4A, CHMP2B, CHMP4C, CHMP6	CHMP3, CHMP6, CHMP2B
REACTOME INTERCONVERSION OF NUCLEOTIDE DI AND TRIPHOSPHATES	0.17638	0.00973446	NME2, TXNRD1, DCTPP1, TXN, AK7, AK5, GUK1, AK4, DTYMK, AK1, GSR, NME4, NME1	NME1, NME2, CTPS1, TXN, CMPK1, NUDT13
WP EGFEGFR SIGNALING PATHWAY	0.279906	0.225457	PLSCR1, AURKA, JAK1, JUN, SHC1, STAT3, RPS6KB1, RPS6KA1, PEBP1, PRKCA, USP8, EGF, REPS2, ATF1, NEDD8, PLD2, IQGAP1, STAM2, SYNJ1, PTK2, STAMBP, STAT5A, RPS6KA5, PLCG1, STAT5B, CBLB, MEF2D, BRAF	PLSCR1, AURKA, PEBP1, STAT5A, PTPN11, USP8, RAB5A, CREB1, GRB2, NEDD8, MEF2D, PRKCZ, PTPN12, STAT5B, RALB, PCNA
REACTOME ACTIVATION OF THE AP 1 FAMILY OF TRANSCRIPTION FACTORS	0.156751	0.0198104	JUN, FOS, MAPK1, ATF2	MAPK3, ATF2, MAPK11, JUN, FOS
REACTOME TRANSCRIPTIONAL REGULATION BY RUNX1	0.303865	0.305405	H2AC6, H2AC20, H2BC11, ARID2, H2BC13, CDK6, H3-3B, H2BC15, H2AC7, CCNH, SEM1, H4C9, ZFPM1, SIN3A, GPAM, H2BC10, GATA2, SMARCB1, CBX8, ARID1B, H2AJ, KMT2B, H4C5, PSMA5, AGO1, H2BC9, H2BU1, RUNX1, ELF2, CBX4	H2AC20, ACTL6A, H2BC11, SEM1, H2AC6, MYL9, H3-3B, PTPN11, H2AC7, YAF2, PSMA5, H2BC9, H2BC6, H2BC15, SMARCE1, H2BC13, SIN3A, CDK6, H3C13, PSMD5, PRMT6, H2BU1, H4C2, SCMH1, CBX8, ARID1B, PSMD1, H2AX, HDAC1, H2BC10, CBX4, UBC, H3C8, GPAM, H3C4, H3C10, ARID1A, SMARCD2, PSME4, FOXP3, CDK7, NFE2
KEGG PHENYLALANINE METABOLISM	0.147634	0.0141534	HPD, ALDH3B1, MIF, MAOB, AOC2, PRDX6, GOT2, IL4I1, ALDH3A1, DDC	ALDH3B1, HPD, PRDX6, AOC2, GOT2, MIF
REACTOME TRIGLYCERIDE BIOSYNTHESIS	0.160123	0.119224	MOGAT3, GPAM, DGAT2, DGAT1, GK, LPIN1, GPAT2, AGMO	MOGAT3, DGAT2, GPAM, DGAT1, LPIN1
BIOCARTA TEL PATHWAY	0.145612	0.138583	TERF1, PPP2CA, PRKCA, TP53	TERF1, TP53, PPP2CA, BCL2
REACTOME EICOSANOIDS	0.148809	-0.114983	CYP4F8, CYP4F3	PTGIS, CYP4F8, CYP4F12, CYP4F3
REACTOME INTERLEUKIN 17 SIGNALING	0.204683	-0.020198	PPP2CB, JUN, PPP2CA, RPS6KA1, TRAF6, IRAK2, ATF1, DUSP3, MAP2K7, RIPK2, TAB3, RPS6KA5, MAP2K6, MAP2K3, MAP2K4	FBXW11, VRK3, DUSP4, RPS6KA3, NFKB1, PPP2R1A, MAPKAPK2
BIOCARTA WNT LRP6 PATHWAY	0.15258	0.0247933	FZD1, KREMEN2, WNT8B	FZD1, KREMEN2
WP PHOTODYNAMIC THERAPYINDUCED AP1 SURVIVAL SIGNALING	0.192804	0.0141534	JUN, TRAF6, BCL3, TP53, TNFRSF1A, MAP2K7, MAP2K6, MAP2K3, MAP2K4, NFE2L2, FAS, FOS, JUNB, HSP90AA1, MMP2, ATF2, RB1, BCL2, MAPK12	CCNE1, NFE2L2, TP53, MCL1, BCL2, MAPK13, IL6, ATF2, MAP2K4, BAK1, MAP2K3, MAP2K7
REACTOME SIGNALING BY FGFR3	0.175671	0.508122	PPP2CB, SHC1, PPP2CA, FGF18, FGF5, PLCG1, BRAF, SPRY2, PIK3R1	FGF18, PTPN11, GRB2, FRS2, PPP2CA, FRS3, MAPK3, UBC, BRAF
WP GLYCEROPHOSPHOLIPID BIOSYNTHETIC PATHWAY	0.174584	0.15354	PTPMT1, GNPAT, MOGAT3, GPAM	PTPMT1, PTDSS1, MOGAT3, GPAM, GNPAT, PGS1
PID ANTHRAX PATHWAY	0.14456	0.172664	MAP2K7, MAP2K6, MAP2K3, MAP2K4, VCAM1, MAPK1	MAPK3, ANTXR2, ANTXR1, MAP2K4, MAP2K3, NLRP1, MAP2K2, MAP2K7
WP NONGENOMIC ACTIONS OF 125 DIHYDROXYVITAMIN D3	0.194343	0.0024094	IFNAR2, JAK1, JUN, SP3, STAT2, PRKCA, TNFRSF1A	SP3, CYP27B1, PRKCZ, MAPK13, SP1, MAPK3, CAMK2D, IL6, JAK1, PRKCH, CAV1, STAT1, VDR, MAPK11
REACTOME NEGATIVE REGULATION OF TCF DEPENDENT SIGNALING BY WNT LIGAND ANTAGONISTS	0.150384	-0.0468514	WNT4, LRP5, LRP6, KREMEN2, WNT9A	DKK1
PID INTEGRIN CS PATHWAY	0.167992	-0.0753348	ITGA4, ITGA7, ITGAV, ITGA3, ITGB5, ITGB6, ITGB2	ITGA5, ITGA8, ITGB6, ITGA2, ITGAL, ITGB1
BIOCARTA RARRXR PATHWAY	0.140301	0.0382597	TBP, NCOA1, NCOR2, RXRA	RARA, TBP, RXRA, KAT2B, NCOR2
REACTOME APOBEC3G MEDIATED RESISTANCE TO HIV 1 INFECTION	0.145612	0.27912	HMGA1, PPIA, APOBEC3G, PSIP1	HMGA1, PPIA
KEGG LYSINE DEGRADATION	0.174584	0.139045	OGDH, AASS, ALDH7A1, SETDB2, ASH1L, SETD2, PIPOX, ALDH2, NSD1	HADH, ALDH2, ALDH7A1, OGDH, PLOD1, ALDH3A2, PIPOX, AASDHPPT, AASDH, KMT5B, SETDB2, NSD1, SUV39H1, SUV39H2
BIOCARTA TERC PATHWAY	0.137385	-0.114983	SP3, NFYC, RB1, NFYA, SP1	NFYA, NFYC, NFYB
REACTOME TERMINATION OF O GLYCAN BIOSYNTHESIS	0.139376	-0.0310238	MUC1, ST6GALNAC3, ST6GALNAC4	MUC5B, ST6GAL1, ST3GAL1, MUC13, ST3GAL2, MUC20
BIOCARTA MONOCYTE PATHWAY	0.133016	-0.0666574	ICAM1, ITGA4, ITGB2	CD44, ITGAL, ITGB1, ITGB2, ICAM1
REACTOME CREB PHOSPHORYLATION	0.144437	-0.019492	RPS6KA1, ATF1, RPS6KA5	RPS6KA3, MAPKAPK2
KEGG NEUROACTIVE LIGAND RECEPTOR INTERACTION	0.23424	0.496941	CHRNB2, S1PR5, PTGER4, LTB4R2, LPAR3, ADORA1, PARD3, GABBR1, F2R, CHRM3, GRIK1, P2RX7, GABBR2, ADORA2B, LPAR6, P2RX6, PRSS3, CHRNB1, THRA, GRIN1, PTAFR, CHRNG, P2RX4, GLP2R, SSTR2, GNRHR, GABRE, GHR	THRA, CNR2, ADRB2, GABBR2, PTGER4, LPAR6, GABRR2, GNRHR, ADORA2B, ADRA1D, GRID1, HTR1F, P2RX7, CHRNB2, TRPV1, GPR156, GPR83, P2RX5, CHRNG, PTGER2, CHRNB1, P2RY4, GABBR1, OPRD1, GRIK1, SCTR, HRH1, GHR, P2RY6, GRIK2, OPRL1, PTH1R, BDKRB2, PLG, AVPR1A, S1PR5, GRIN2D, PTAFR
WP FOXP3 IN COVID19	0.144437	0.344901	STAT3, STAT5A, STAT5B, IL6ST, IL2RG, IL6, IL7R, IL2RB	STAT5A, STAT5B, IL6, FOXP3
WP CANCER IMMUNOTHERAPY BY CTLA4 BLOCKADE	0.144437	0.680363	PPP2CA, PIK3CD, PIK3R1, PTPN11, PTPN6	PTPN11, PTPN6, PPP2CA, PIK3R1
REACTOME GLUCOCORTICOID BIOSYNTHESIS	0.167992	-0.0984803	CYP17A1, SERPINA6	SERPINA6
REACTOME KERATAN SULFATE DEGRADATION	0.133016	0.13875	GNS, HEXA, OGN, GLB1, HEXB	GNS, HEXA, OGN, GLB1
WP BREAST CANCER PATHWAY	0.23946	0.101104	JUN, FZD9, CDK6, RPS6KB2, CSNK1A1, SHC1, NOTCH2, RPS6KB1, TCF7L1, CTNNB1, CDK4, NCOA1, EGF, TP53, HEY1, FRAT2, FGF18, BRCA1, POLK, FGF5, FZD1, GADD45G, BRAF, PIK3CD, DVL3, ERBB2, HEYL, WNT4, PIK3R1, FZD6, LRP5, BRCA2, DDB2, MTOR, LRP6, FOS	FGF18, FZD9, RPS6KB2, CTNNB1, GRB2, FZD1, CDK6, CSNK1A1, FZD2, WNT10B, ARAF, CDK4, TP53, WNT11, WNT16, BRCA1, ESR2, DVL1, SP1, MAPK3, RAF1, MTOR, BRAF, E2F2, BAK1, AKT2, NOTCH4, MAP2K2, WNT3, HEYL, WNT4, RPS6KB1, HES1, PIK3R1
WP PURINERGIC SIGNALING	0.163154	0.423994	ADORA1, GNAI3, P2RX7, ADORA2B, LPAR6, P2RX6, P2RX4, GNAI2	LPAR6, GNAI3, ADORA2B, GNAI1, P2RX7, P2RX5, P2RY4
REACTOME SARS COV 2 ACTIVATES MODULATES INNATE AND ADAPTIVE IMMUNE RESPONSES	0.211207	0.524694	NUP155, IFNAR2, JAK1, IFNAR1, STAT2, SEC13, TRAF6, NUP205, NUP153, CNBP, IRAK2, RIPK2, SEH1L, NUP107, TAB3, RAE1, ATG14, SEC24C, TYK2, SIKE1, TLR1, NUP214, IL17RC, NDC1, STING1, SEC23A, NUP85, NUP58, NUP37, HSP90AA1, TLR2, KPNA2, TPR, AAAS	NUP205, IRAK2, PTPN11, KPNA2, SEC13, NUP153, NUP85, PTPN6, POM121, NUP155, NUP214, RAE1, TRAF3, NDC1, SIKE1, RANBP2, G3BP1, CNBP, UBC, TRIM25, ATG14, RIPK2, NUP107, HLA-G, TKFC, JAK1, TBK1
REACTOME COENZYME A BIOSYNTHESIS	0.132925	0.275966	COASY, PANK3, PPCS	COASY, PANK3, PANK4
WP FOLATEALCOHOL AND CANCER PATHWAY HYPOTHESES	0.132925	-0.0201706	MTHFR, ADH5, ALDH1A1, CYP2E1, ALDH1L1, CEBPB	CYP2E1, MTR, ADH5, ALDH1L1, ALDH1A1
PID HDAC CLASSI PATHWAY	0.174584	-0.114352	SAP18, SMAD7, XPO1, STAT3, MXD1, ZFPM1, RANGAP1, SIN3A, TNFRSF1A, PRMT5, GATA2, HDAC2, CHD4, NCOR2, MTA2, HDAC5, WDR77, HDAC1, SMURF1, PRKACA, SIRT7	UBE2I, EP300, FKBP3, NCOR1, TNF, GATAD2B, HDAC2, NFKB1, HDAC6, CREBBP, HDAC4, SIRT5, SIRT2
WP OSX AND MIRNAS IN TOOTH DEVELOPMENT	0.140086	-0.0374306	NOTCH2, CTNNB1, ALPL, RUNX2	DKK1, HNF1A, NOTCH1
WP DNA IRDAMAGE AND CELLULAR RESPONSE VIA ATR	0.197645	2.00173	TOPBP1, RAD9A, RPA1, SEM1, XPA, FEN1, TP53, PPM1D, BRCA1, MCM2, MDC1, CLSPN, CDC45, RECQL4, CDK2, BARD1	SEM1, RAD9A, RPA1, CLSPN, PPM1D, TOPBP1, BARD1, SMARCAL1, TP53, TP53BP1, UPF1, PCNA, BRCA1, BCL6, SP1, H2AX, FOXM1, RECQL5, CEP164, POLB, FEN1, RBBP8, CDC45, SMC1A, CDK2
WP HISTONE MODIFICATIONS	0.174584	0.26272	H3-3B, SETDB2, ASH1L, SETD2, H4C9, EZH1, KMT2B, H4C5, AEBP2, SETD5, SET, NSD1	H3-3B, SET, H3C13, H4C2, H3C8, H3C4, H3C10, SETBP1, EZH1, SMYD5, H4-16, H4C4, KMT5B, SETD5, H3C6, H4C9, AEBP2, SETDB2, NSD1
BIOCARTA RHODOPSIN PATHWAY	0.13046	-0.0399673	PDE6G, PDE6A, SAG, SLC25A22, PDE6B	SLC25A18, PDE6A, PDE6G, SAG, SLC25A22, PDE6B
WP THYROID STIMULATING HORMONE TSH SIGNALING PATHWAY	0.177981	0.0936525	JAK1, JUN, STAT3, RPS6KB1, RPS6KA1, CDK4, GNAI3, MAP2K6, MAP2K3, BRAF, CDK2, PIK3R1, MTOR, PLCB1, FOS, MAPK1, GNAI2, RAP1B	CCNE1, CREB1, GNAI3, ADCY3, CDK4, GNAI1, MAPK3, RAF1, MTOR, BRAF, RAP1A, CDK2, MAP2K3, JAK1, RPS6KB1, PIK3R1
REACTOME RIPK1 MEDIATED REGULATED NECROSIS	0.157681	0.407231	SDCBP, OGT, CDC37, PDCD6IP, FLOT1, PELI1	SDCBP, OGT, PDCD6IP, UBC, PELI1, FADD, TNFRSF10B, HSP90AA1, FLOT2, FLOT1
REACTOME SIGNALLING TO P38 VIA RIT AND RIN	0.16472	0.0895271	BRAF, RIT1	BRAF, RIT1
REACTOME GLI PROTEINS BIND PROMOTERS OF HH RESPONSIVE GENES TO PROMOTE TRANSCRIPTION	0.133165	0.216259	PTCH1, HHIP, PTCH2, GLI1	GLI1, HHIP, PTCH1
REACTOME DECTIN 2 FAMILY	0.14142	0.0548648	MUC1, MUC20, CLEC4A, FYN, LYN, PLCG2, FCER1G	MUC3A, MUC1, FCER1G, CLEC4A
REACTOME BH3 ONLY PROTEINS ASSOCIATE WITH AND INACTIVATE ANTI APOPTOTIC BCL 2 MEMBERS	0.130071	-0.0450868	STAT3, BBC3, BAD	BCL2L1, BID, BAD
PID BETA CATENIN NUC PATHWAY	0.179003	-0.114983	JUN, XPO1, NCOA2, TCF7L1, CTNNB1, INCENP, CACNA1G, TLE1, CHD8, HDAC2, DVL3, HDAC1, SNAI2, CCN1	EP300, CTBP1, DKK1, TLE1, CTNNBIP1, HDAC2, MMP2, ADCY7, ID2, TBL1XR1, TLE4, BCL9, TBL1X, CUL1
REACTOME ER QUALITY CONTROL COMPARTMENT ERQC	0.155044	0.0818007	RNF5, OS9, MARCHF6, EDEM3, SEL1L, RNF185, RNF139	RNF139, UBC, OS9, SYVN1, MARCHF6, EDEM1, SEL1L, UGGT1, RNF185, MAN1B1, RNF103
BIOCARTA D4GDI PATHWAY	0.127838	-0.0135984	JUN, ARHGAP5	CASP9, ARHGDIB
REACTOME LINOLEIC ACID LA METABOLISM	0.127838	0.0940734	FADS2, ACSL1, ELOVL2	FADS2, FADS1, ELOVL3, ELOVL1
WP NUCLEOTIDE GPCRS	0.132925	0.194484	ADORA1, ADORA2B, LPAR6	LPAR6, ADORA2B, P2RY4, P2RY6
REACTOME NRCAM INTERACTIONS	0.130071	0.131238	DLG1, NRCAM, DLG4, DLG3	DLG1, NRCAM, NRP2
BIOCARTA ETC PATHWAY	0.13046	0.0742157	NDUFA1, ATP5F1A, SLC25A4, GPD2	ATP5F1A, SDHD, GPD2
WP OSTEOCLAST SIGNALING	0.132808	0.00973446	IFNAR1, AIMP2, TNFRSF11A	AIMP2, ATP6V1G1, GPR68
REACTOME TRNA PROCESSING IN THE MITOCHONDRION	0.130071	-0.0334992	TRNT1, PRORP, ELAC2, HSD17B10	ELAC2, TRMT10C
REACTOME HYDROLYSIS OF LPC	0.128166	-0.215655	PLA2G4A, PLA2G4E	PLA2G4D, GPCPD1, PLA2G4C
WP 47 HEDGEHOG SIGNALING PATHWAY	0.130071	1.22489	SAP18, GRK2, SIN3A, KIF7, PTCH1	GRK2, SAP18, GLI1, SIN3A
REACTOME NUCLEOTIDE LIKE PURINERGIC RECEPTORS	0.13198	0.162513	ADORA1, ADORA2B, LPAR6	LPAR6, ADORA2B, P2RY4, P2RY6
REACTOME REGULATION OF TP53 ACTIVITY THROUGH ACETYLATION	0.154849	0.0662416	MEAF6, BRPF1, TP53, HDAC2, BRD1, BRPF3, CHD4, MAP2K6, MTA2, HDAC1	MEAF6, CHD4, TP53, PIP4K2C, HDAC1, PIP4K2B, BRPF1, BRD1, AKT2
PID ECADHERIN KERATINOCYTE PATHWAY	0.144437	-0.0853834	VASP, CTNNB1, JUP, ZYX, PLCG1, PIK3R1, AJUBA, AKT2	RAC1, AKT1, CTNNA1, PLCG1, EGFR, VASP
WP RELATIONSHIP BETWEEN INFLAMMATION COX2 AND EGFR	0.160123	0.207934	PTGER4, PTGS2, BRAF, PIK3CD, MAPK1, AKT3, AKT2	PTGER4, PLA1A, PTGS2, MAPK3, PTGER2, BRAF, AKT2
KEGG GLYCEROPHOSPHOLIPID METABOLISM	0.174584	0.0895271	PLA2G4A, PLA2G12A, CHKA, DGKA, GNPAT, DGKH, ADPRM, GPAM, PLD2	AGPAT2, CHKA, GPD1L, PTDSS1, DGKA, MBOAT1, PLD2, GPAM, GNPAT, PGS1, PLPP1, PLA2G4A, JMJD7-PLA2G4B, DGKB, DGKD, GPD2, LPGAT1, PLA2G4E, DGKQ
PID CDC42 PATHWAY	0.177319	0.371417	JUN, RPS6KB1, CTNNB1, DIAPH3, ACTR2, MAP2K7, IQGAP1, ARPC3, LIMK1, MAP2K6, MAP2K3, MAP2K4, BRAF, DLG1, PIK3R1, BAIAP2, MTOR, MAPK1, IQGAP3, CDC42BPA	DLG1, BAIAP2, ARHGDIA, CTNNB1, PRKCZ, MAPK3, ARPC3, RAF1, ARHGEF7, RASGRF1, IQGAP1, ACTR3, MTOR, BRAF, ATF2, MAP2K4, MAP2K3, MAP2K7, RPS6KB1, PIK3R1, LIMK1, IQGAP3, ACTR2, PAX6, TNK2
REACTOME METAL SEQUESTRATION BY ANTIMICROBIAL PROTEINS	0.144437	0.0468155	S100A9, LCN2	LCN2, S100A9
WP MICROTUBULE CYTOSKELETON REGULATION	0.168409	-0.0216333	AURKB, STAT3, MARK2, KIF2C, PRKCA, MAPRE1, LIMK1, TESK2	GSK3B, GNAQ, RAC1, AKT1, MAPKAPK2, STMN1
KEGG AMINO SUGAR AND NUCLEOTIDE SUGAR METABOLISM	0.168766	0.0895271	HK2, FCSK, FPGT, UAP1, NANP, HEXA	HK2, GPI, HEXA, NANP, UAP1, PGM1, FCSK
REACTOME TRNA PROCESSING IN THE NUCLEUS	0.169544	0.464169	NUP155, SEC13, CPSF1, CPSF4, CLP1, TRNT1, NUP205, NUP153, CSTF2, SEH1L, NUP107, RAE1	NUP205, CPSF4, CPSF1, SEC13, NUP153, NUP85, POM121, NUP155, NUP214, RAE1, NDC1, RANBP2, RPP25
REACTOME SIGNALING BY FGFR4	0.155698	0.476916	PPP2CB, SHC1, PPP2CA, FGF18, PLCG1, BRAF, SPRY2, PIK3R1	FGF18, PTPN11, GRB2, FRS2, PPP2CA, FRS3, MAPK3, UBC, BRAF
REACTOME RHO GTPASES ACTIVATE IQGAPS	0.154988	0.1577	CTNNB1, TUBA1C, ACTG1, IQGAP1, MEN1	CTNNB1, TUBA4A, TUBA1C, MEN1, IQGAP1, ACTG1, TUBA8, TUBB6, TUBA3D
BIOCARTA G1 PATHWAY	0.145612	0.172664	CDK6, CDK4, TP53, SKP2, SMAD4, CDK2, DHFR, HDAC1	CCNE1, SKP2, CDK6, CDK4, TP53, HDAC1
REACTOME ALPHA LINOLENIC OMEGA3 AND LINOLEIC OMEGA6 ACID METABOLISM	0.128166	0.0666574	FADS2, SCP2, ACSL1, ELOVL2, ACAA1	FADS2, FADS1, ELOVL3, ELOVL1, SCP2
REACTOME HEME SIGNALING	0.167992	0.0431546	SLC46A1, TGS1, XPO1, NCOA2, CHD9, NCOA1	TGS1, SLC46A1, CREB1, NFE2L2, MEF2D, NCOA2
BIOCARTA EICOSANOID PATHWAY	0.139376	0.0534326	PLA2G4A, PTGER4, PTGS2, CYP2J2, PLCB1	PTGER4, PTGS2, PTGER2
REACTOME MASTL FACILITATES MITOTIC PROGRESSION	0.124898	0.0119923	PPP2CB, PPP2CA	PPP2CA, PPP2CB, ENSA
REACTOME ERKS ARE INACTIVATED	0.127838	-0.142646	PPP2CB, PPP2CA, DUSP3	VRK3, DUSP4, PPP2R1A
REACTOME ABACAVIR METABOLISM	0.138175	0.125894	NT5C2, GUK1, ADAL	NT5C2, ADAL, GUK1
REACTOME ESTABLISHMENT OF SISTER CHROMATID COHESION	0.124898	0.235864	RAD21, STAG1, ESCO1	RAD21, SMC1A, SMC3, STAG1
REACTOME MITOCHONDRIAL CALCIUM ION TRANSPORT	0.135015	0.454335	VDAC2, SMDT1, AKAP1, LETM1, YME1L1, MCU, PMPCB, MICU2, PMPCA, MICU1, MICU3	YME1L1, SLC8B1, VDAC3, MICU3, VDAC2, AFG3L2, AKAP1, MICU2
REACTOME PHASE 3 RAPID REPOLARISATION	0.125016	-0.0470026	KCNE2, KCNE4, KCNE3, KCNQ1, KCNH2	AKAP9, KCNH2, KCNE2, KCNE4
REACTOME CROSS PRESENTATION OF PARTICULATE EXOGENOUS ANTIGENS PHAGOSOMES	0.125016	0.409125	ITGAV, ITGB5, CD36, CYBA, CYBB	CYBA, CD36, ITGAV
REACTOME SYNTHESIS OF PI	0.124898	0.0530105	PITPNM2, PITPNM1, CDIPT	PITPNM1, PITPNM2, CDS1
PID ERBB1 INTERNALIZATION PATHWAY	0.163714	0.113571	CHMP3, SHC1, USP8, TSG101, EGF, SYNJ1, PTK2, STAMBP, CBLB, PIK3CD, SPRY2, PIK3R1	CHMP3, USP8, TSG101, RAB5A, GRB2
REACTOME DISORDERS OF TRANSMEMBRANE TRANSPORTERS	0.177981	0.143839	NUP155, RNF5, SLC2A1, SEC13, ERLEC1, NUP205, SEM1, NUP153, OS9, ERLIN1, CP, SEH1L, DERL1, PSMA5, NUP107, SLC16A1, RAE1, ABCA1, PSME3, SLC5A2, PSMD1, HK1, SLC11A2, SEL1L, RHAG, NUP214, PSMB10, PSMF1, NDC1, NUP85, RNF185, SLC36A2, SLC35C1, ABCB6, NUP58, NUP37, TPR, AAAS, DERL3, SLC22A5, PSME4	NUP205, SEM1, DERL1, SEC13, SLC2A1, NUP153, PSMA5, NUP85, POM121, NUP155, NUP214, PSMD5, SLC39A4, RAE1, NDC1, PSMD1, ERLEC1, CP, SLC35C1, RANBP2, SLC36A2, SLC20A2, UBC, OS9, ABCG5, SLC6A20, SLC16A1, PSME4
REACTOME RUNX1 REGULATES TRANSCRIPTION OF GENES INVOLVED IN INTERLEUKIN SIGNALING	0.125016	-0.101104	RUNX1, LIFR, CBFB, ELF1	CBFB
REACTOME ACYL CHAIN REMODELING OF DAG AND TAG	0.124762	0.0304575	DGAT2, DGAT1, PNPLA2, MGLL	DGAT2, DGAT1, MGLL, PNPLA2
REACTOME SIGNALING BY LRP5 MUTANTS	0.132925	-0.113818	LRP5, KREMEN2, DKK1	DKK1
WP TGIF DISRUPTION OF SHH SIGNALING	0.125016	0.633552	TGIF1, SHH	TGIF1, TGIF2
WP MIR222 IN EXERCISEINDUCED CARDIAC GROWTH	0.132925	-0.0265265	HIPK1	HMBOX1
BIOCARTA KERATINOCYTE PATHWAY	0.16016	0.0530105	JUN, PPP2CA, PRKCA, EGF, TNFRSF1A, DAXX, MAP2K7, MAP2K6, MAP2K3, MAP2K4	DAXX, PPP2CA, BCL2, MAPK13, SP1, ETS2, MAPK3, RAF1, NFKBIA, MAP2K4, MAP2K3, MAP2K7, PRKCH
REACTOME TRAF6 MEDIATED INDUCTION OF TAK1 COMPLEX WITHIN TLR4 COMPLEX	0.131296	0.240852	TRAF6, IRAK2, TAB3	IRAK2, SARM1, CD14, UBC
PID SYNDECAN 1 PATHWAY	0.140086	0.0399673	SDCBP, MET, COL7A1, CCL5, COL17A1, COL16A1, COL6A2, COL1A1, COL9A3, PRKACA	SDCBP, COL1A1, MAPK3, COL9A2, COL1A2, COL16A1, COL7A1, COL8A1
REACTOME POU5F1 OCT4 SOX2 NANOG ACTIVATE GENES RELATED TO PROLIFERATION	0.124762	0.0025592	STAT3, EPHA1	EPHA1, SALL4, NANOG, FGF2
REACTOME MAPK3 ERK1 ACTIVATION	0.124144	0.0576913	JAK1, TYK2, IL6ST, PTPN11	PTPN11, MAPK3, IL6, JAK1
REACTOME PROGRAMMED CELL DEATH	0.199785	0.821745	CHMP3, SDCBP, OGT, VIM, KPNB1, H1-5, STAT3, C1QBP, CTNNB1, SEM1, BBC3, TP53, CDC37, PDCD6IP, CYCS, BAD, DYNLL1, FLOT1, PSMA5, CHMP4A, PTK2, LMNA, PPP3R1, CLSPN, LMNB1, PELI1, GSN, OMA1	SDCBP, CHMP3, SEM1, KPNB1, C1QBP, VIM, CTNNB1, BBC3, CLSPN, PSMA5, OGT, CYCS, CHMP6, DYNLL1, TP53, PDCD6IP, PSMD5, BCL2, OMA1, MAPK3, TP63, PSMD1, H1-4, CHMP2B, CD14, UBC, NMT1, TFDP2, GSDME, PELI1, PSME4, DIABLO, BAK1, AKT2, PKP1, IRF1, GAS2, PSMD4, PSME2, UNC5B, CHMP4C, FADD, ACIN1
BIOCARTA EFP PATHWAY	0.125016	0.453192	CDK6, CDK4, TP53, CDK2, SMURF1	CDK6, CDK4, TP53, SMURF1, TRIM25, CDK7, CDK2, SFN, CDK3, SMURF2, CDK5
SA REG CASCADE OF CYCLIN EXPR	0.12363	0.168732	CDK4, CDK2, E2F1, CCNE1, CCNE2, E2F2	CCNE1, CDK4, E2F2, CDK2, E2F4
REACTOME DEFENSINS	0.125016	-0.0404423	PRSS3, TLR1, TLR2	TLR2, DEFB1, TLR1, PRSS3
WP PDGF PATHWAY	0.147634	0.0531589	JAK1, JUN, PLA2G4A, SHC1, STAT3	PTPN11, GRB2, MAPK3, SRF, RAF1, NFKBIA, MAP2K4, JAK1, PIK3R1, PLA2G4A, STAT1
REACTOME PYROPTOSIS	0.14456	1.13531	CHMP3, TP53, CYCS, CHMP4A, CHMP2B, IRF2, CHMP4C, CHMP6	CHMP3, CYCS, CHMP6, TP53, TP63, CHMP2B, GSDME, BAK1, IRF1, CHMP4C
BIOCARTA ARENRF2 PATHWAY	0.132925	0.104477	JUN, PRKCA, CRYZ, MAFF, NFE2L2, MAFK, FOS, MAPK1	CREB1, NFE2L2, MAFG, AKR7A2, POR, MAFF, JUN, FOS, PRKCA
REACTOME ALPHA DEFENSINS	0.132925	0.0187338	PRSS3	PRSS3
REACTOME ATF4 ACTIVATES GENES IN RESPONSE TO ENDOPLASMIC RETICULUM STRESS	0.132925	-0.0682189	EXOSC8, HERPUD1, EXOSC4, EXOSC7, ATF6, EXOSC6	ASNS, NFYA, PARN, NFYC, KHSRP, NFYB
WP WNT SIGNALING PATHWAY AND PLURIPOTENCY	0.17107	-0.114983	PPP2CB, JUN, FZD9, PPP2CA, TCF7L1, CTNNB1, NLK, PRKCA, PPM1J, TP53	EP300, PPP2R2A, CTBP1, NFYA, GSK3B, CD44, LDLR, AXIN1, FZD3, PPP2R1A, NKD1, PRKCG, CSNK1E, CREBBP, FZD7, PPARD, WNT2B
REACTOME FORMATION OF SENESCENCE ASSOCIATED HETEROCHROMATIN FOCI SAHF	0.125016	0.355715	H1-5, EP400, TP53, LMNB1, HMGA1	EP400, HMGA1, TP53, H1-4
REACTOME PURINE SALVAGE	0.125016	-0.0397243	GMPR2, DGUOK, AMPD2, ADK, PNP, ADAL, APRT	DCK, ADA
REACTOME PP2A MEDIATED DEPHOSPHORYLATION OF KEY METABOLIC FACTORS	0.121004	-0.0578602	PPP2CB, PPP2CA	PFKFB1, PPP2R1A
WP CHROMOSOMAL AND MICROSATELLITE INSTABILITY IN COLORECTAL CANCER	0.167992	0.110326	JUN, CSNK1A1, PTGS2, TCF7L1, CTNNB1, BBC3, MSH6, TP53, CYCS, BAD, POLK, GADD45G, REL, BRAF, SMAD4, NTN1	BIRC5, CTNNB1, BBC3, CYCS, CSNK1A1, ARAF, TP53, RALB, BCL2, PTGS2, MAPK3, RAF1
WP INFLAMMATORY RESPONSE PATHWAY	0.127838	0.303804	TNFRSF1A, COL1A1, VTN, LCK, COL1A2, IL2RG, COL3A1, FN1, LAMB2	LAMB1, VTN, COL1A1, IL4R
REACTOME FGFR3 LIGAND BINDING AND ACTIVATION	0.123997	0.403656	FGF18, FGF5	FGF18, FGF1
REACTOME CALNEXIN CALRETICULIN CYCLE	0.134982	0.114417	RNF5, OS9, MARCHF6, EDEM3, SEL1L, RNF185, RNF139	CANX, RNF139, UBC, OS9, SYVN1, MARCHF6
KEGG GLYCEROLIPID METABOLISM	0.148809	0.0917023	DGKA, DGKH, ALDH7A1, AKR1A1, GPAM, DGAT2, ALDH2, PLPP1, PLPP3, LCLAT1	AGPAT2, ALDH2, DGKA, ALDH7A1, AKR1A1, DGAT2, MBOAT1, ALDH3A2, GPAM
REACTOME RORA ACTIVATES GENE EXPRESSION	0.141228	-0.0843758	TGS1, NCOA2, CHD9, NCOA1	EP300, CARM1, CREBBP, TBL1XR1
REACTOME DEGRADATION OF BETA CATENIN BY THE DESTRUCTION COMPLEX	0.144437	-0.13875	PPP2CB, CSNK1A1, PPP2CA, TCF7L1, CTNNB1, SEM1, FRAT2, TLE1, PSMA5, CTBP2, PPP2R5E, PSME3, HDAC1, PSMD1, PSMB10, PSMF1, PPP2R5A	PSMC2, PSMC5, CTBP1, GSK3B, TLE1, AXIN1, PSMB9, PPP2R1A, PSMD13, PSMB8
REACTOME ORGANELLE BIOGENESIS AND MAINTENANCE	0.19433	0.833444	TUBG1, CCT8, CCT2, TGS1, ATP5F1C, DCTN2, HAUS2, NCOA2, CHD9, MICOS10, TCP1, DYNC1I2, PLK4, TUBA1C, SSNA1, NCOA1, HSPB11, CNGB1, MKS1, HAUS5, PRKAR2B, DYNC1H1, CYCS, TCTN3, ATP5PO, MICOS13, HCFC1, MAPRE1, DYNLL1, CHCHD3, TNPO1, RAB3IP, NEDD1, PRKAA2, EXOC3, RAB11FIP3, BBS5, EXOC8, MEF2D, CEP78, CEP162, IMMT, PERM1, NPHP1, ATP5F1A, CEP57, ALMS1, ATP5F1B, PRKAG2, PKD2, FBF1	TUBG1, PLK4, TGS1, DYNC1H1, ALMS1, DYNC1I2, DCTN2, CREB1, CDK5RAP2, MICOS10, ATP5F1B, ATP5MC1, CYCS, ATP5F1C, ATP5MC3, MTX1, HCFC1, ATP5F1D, DYNLL1, ATP5PO, ATP5F1A, ATP5PD, HAUS6, MEF2D, NCOA2, WDR19, TUBA4A, CCT8, PRKAR2B, TTC21B, TNPO1, PPRC1, PDE6D, TUBA1C, NEDD1, UNC119B, NPHP1, ATP5MG, CEP164, CHCHD3, ATP5PF, CEP250, ATP5MF, TCTN2, LZTFL1, TUBA8, ATF2, RAB11FIP3, INPP5E, CYS1, CNGB1, TUBB6,…
WP PATHOGENESIS OF SARSCOV2 MEDIATED BY NSP9NSP10 COMPLEX	0.125016	0.1238	CD8A, LBP, LCK, IL6, FYN, MMP25, HLA-DRB1, CD247	CD8A, IL6, HLA-DRA, LCK, MMP25, NKRF
REACTOME ERK MAPK TARGETS	0.132925	-0.119224	PPP2CB, PPP2CA, RPS6KA1, DUSP3, RPS6KA5	VRK3, DUSP4, RPS6KA3, PPP2R1A
SA G2 AND M PHASES	0.123248	0.0722998	CDC25B, CDC25A, CDK7, NEK1	CDC25B, CDK7, CDC25A
REACTOME SUMOYLATION OF SUMOYLATION PROTEINS	0.132925	0.432084	NUP155, SEC13, NUP205, NUP153, SEH1L, NUP107, RAE1, NUP214, NDC1, NUP85, NUP58, NUP37, TPR, AAAS	NUP205, SEC13, NUP153, NUP85, POM121, NUP155, NUP214, RAE1, NDC1, RANBP2
REACTOME TRANSPORT OF RCBL WITHIN THE BODY	0.118142	0.0911214	TCN1, LDLRAP1	CD320, LDLRAP1, LMBRD1, ABCD4
BIOCARTA WNT PATHWAY	0.132925	-0.261501	PPP2CA, CTNNB1, NLK, TLE1, FZD1, SMAD4, HDAC1	CTBP1, GSK3B, TLE1, CSNK2A1, AXIN1, HNF1A, CREBBP, PPARD
REACTOME IRE1ALPHA ACTIVATES CHAPERONES	0.14188	-0.0828045	SEC31A, ERN1, CXXC1, SHC1, EXTL2, SRPRA, LMNA, ACADVL, YIF1A	SSR1, SRPRA, HYOU1, PREB, GOSR2, PDIA6, FKBP14, SEC31A, SERP1
WP CELL DIFFERENTIATION INDEX	0.118632	0.209779	STAT3, MEF2D, HDAC5, MEF2C, SRF	MEF2D, HDAC5, SRF, MEF2A
PID BMP PATHWAY	0.13198	0.168732	SMAD7, NOG, PPP1R15A, SMAD4, SMAD6, SMURF1, NUP214, MAPK1, SMAD5, BMPR1B	SMAD7, FST, NOG, NUP214, SKI, PPP1R15A, PPM1A, SMURF1
WP IL7 SIGNALING PATHWAY	0.132808	0.0234615	JAK1, STAT3, BAD, STAT5A, STAT5B, IL7, PIK3R1	STAT5A, STAT5B, MAPK3, JAK3, MAP2K2, JAK1, PIK3R1, STAT1, IL7R, IL7
REACTOME REGULATION OF INNATE IMMUNE RESPONSES TO CYTOSOLIC DNA	0.118632	0.216259	DDX41, STING1	DDX41, UBC, TBK1, IRF3
WP INFLAMMATORY BOWEL DISEASE SIGNALING	0.132925	-0.00422245	JUN, STAT3, IL12A, IL23A, STAT6, TBX21	TNF, GATA3, NFKB1, IL12RB1, STAT6, HLA-DMA, RORA, TGFB1, MAF, IL18, IL2RG
REACTOME MITOCHONDRIAL TRANSLATION	0.150384	1.71839	MRPL45, MRPL50, MRPS10, MRPS18A, MTIF2, MRPL58, MRPL21, MRPL47, MRPS17, MRPL42, MRPL33, MRPS34, MRPS22, MRPL14, MRPS21, MRPL43, MRPL40, MTRF1L, MRPS24, MRPL39	MRPS17, MRPL45, MRPS30, MRPS34, AURKAIP1, MRPL24, MRPL39, MRPL23, MRPL50, MRPL32, MRPS31, MRPL10, MRPL18, MRPS14, MRPL47, MRPL33, MRPL46, MRPS15, MRPL53, MRPL11, MRPL21, MRPL1, MRPL58, MRPS25, OXA1L, MRPL20, MRPL42, GFM1, MRPL13, MRPS16, DAP3, MRPL38, MRPS22, MRPL40
REACTOME DEFECTIVE GALNT3 CAUSES HFTC	0.117676	0.0666574	MUC1, MUC20	MUC3A, MUC1
REACTOME PASSIVE TRANSPORT BY AQUAPORINS	0.117426	0.142646	AQP7, AQP6, AQP3, AQP5, AQP11, AQP1	AQP6, AQP11, AQP5, AQP7
REACTOME SIGNALING BY ACTIVIN	0.125016	0.146047	ACVR1C, DRAP1, ACVR1B, SMAD4, MAPK1	FST, MAPK3, ACVR1C, DRAP1, FSTL3
KEGG RNA DEGRADATION	0.134982	0.368278	EXOSC8, LSM4, LSM2, XRN1, EXOSC4, EXOSC7, SKIV2L, PAPOLG, LSM1, EXOSC6	EXOSC8, EXOSC4, PATL1, XRN1, LSM2, EXOSC6, EXOSC7, DCP1A, TTC37, TENT4A, EXOSC2, PNPT1, EXOSC9, DCPS
REACTOME ROLE OF SECOND MESSENGERS IN NETRIN 1 SIGNALING	0.123248	0.019492	PLCG1, NTN1, TRPC1	TRPC1
WP SYNAPTIC SIGNALING PATHWAYS ASSOCIATED WITH AUTISM SPECTRUM DISORDER	0.139171	-0.0300795	RHEB, RPS6KB1, RPTOR, PRKAA2, PIK3CD, PRKAA1, GRIN1, PRKAG2, PIK3R1, MTOR, MAPK1, AKT3, AKT2, GRIN3B, HOMER1, DLG4	GSK3B, GRIN3B, TSC2, AKT1, PRKAG1, TSC1, HRAS, PTEN
WP PENTOSE PHOSPHATE METABOLISM	0.117426	-0.174207	RPIA, TALDO1, PGLS	PGLS, TKT, TALDO1, G6PD
WP GDNFRET SIGNALING AXIS	0.123248	0.186232	CTNNB1, HSPB11, SPRY1	FOXC1, CTNNB1, FAT4
WP CIRCADIAN RHYTHM GENES	0.174584	-0.0666574	CHRNB2, JUN, OGT, TOP2A, ARNTL2, NCOA2, CRY2, ADORA1, CDK4, TP53, HNF1B, SIN3A, PRMT5, ATF5, ARNT, HDAC2, BHLHE41, PRKAA2, DHX9, PSPC1, MTA1, TNFRSF11A, ROCK2, PRKAA1, CIART, BHLHE40, THRAP3, GNA11, HDAC1, GFPT1, TPH1, KCND2, FAS, HNRNPD, PPARGC1A, DDX5	HNRNPU, FBXW11, EP300, GSK3B, NCOR1, GNAQ, PPP1CC, NAMPT, NRIP1, SETX, HTR7, GHRL, HDAC2, ID4, ID3, ADA, METTL3, CRY1, PRKCG, CSNK1E, ID2, NGFR, ADORA2A, NR1D2, KCNMA1, PER1, CLOCK, CSNK1D, PTEN, KMT2A, PPARG, NR1D1
REACTOME PROTEIN FOLDING	0.144437	-0.892887	CCT8, CCT2, STAT3, FBXO6, TCP1, TUBA1C, CCT6A, CCT6B, FBXO4, SKIV2L, TP53, CCT7	CSNK2B, PDCL, GNB2, KIFC3, CSNK2A1, GNAQ, LONP2, TBCB, CCNE2, RGS7, GNG2, CSNK2A2
WP METABOLIC REPROGRAMMING IN COLON CANCER	0.132925	-0.103488	SLC2A1, RPIA, PYCR2, PKM, PSAT1, PYCR1, PAICS, GART, SLC1A5	GART, ACO2, FASN
REACTOME PERK REGULATES GENE EXPRESSION	0.13046	-0.0570499	EXOSC8, HERPUD1, EXOSC4, EXOSC7, ATF6, EXOSC6	ASNS, NFYA, PARN, NFYC, KHSRP, NFYB
REACTOME MET RECEPTOR ACTIVATION	0.123248	0.0635755	MET, SPINT2, HPN	HPN, MET
KEGG MTOR SIGNALING PATHWAY	0.135219	-0.0957211	RPS6KB2, RHEB, RPS6KB1, RPS6KA1, RPTOR, VEGFB, ULK1, CAB39, PRKAA2, DDIT4, BRAF, PIK3CD, PRKAA1	EIF4B, EIF4E2, TSC2, VEGFD, RPS6KA3, CAB39L, AKT1
WP CYTOSOLIC DNASENSING PATHWAY	0.134896	0	POLR2L, POLR3A, POLR3B, POLR1C, CCL5, POLR2E	POLR3D, NFKB1, MAVS, POLR3G, STING1, RNF125, ISG15, CHUK, IKBKE
PID P38 ALPHA BETA DOWNSTREAM PATHWAY	0.132925	-0.476484	JUN, PLA2G4A, PTGS2, KRT8, ATF6, TP53, ATF1	CSNK2B, RPS6KA4, CSNK2A1, CSNK2A2, MAPKAPK2
BIOCARTA TSP1 PATHWAY	0.117426	0.135301	JUN, FOS	CD36, JUN, FOS
REACTOME REGULATION OF BACH1 ACTIVITY	0.112989	0.13875	SKP2, FBXL17, MAFK	SKP2, FBXL17, UBC
WP NANOPARTICLE TRIGGERED REGULATED NECROSIS	0.119945	-0.00444736	PLA2G4A, TNFRSF1A, TRADD, FTL	TNF
BIOCARTA IL4 PATHWAY	0.123248	0.114417	JAK1, SHC1, RPS6KB1, STAT6	GRB2, IL4R, JAK3, JAK1, RPS6KB1, IRS1
KEGG LINOLEIC ACID METABOLISM	0.124898	-0.019492	PLA2G4A, PLA2G12A, CYP2J2, JMJD7-PLA2G4B, PLA2G4E, CYP2C18, CYP3A5, CYP2E1	CYP2E1
WP NANOPARTICLE TRIGGERED AUTOPHAGIC CELL DEATH	0.130071	0.0576913	CHAF1A, ATG9B, ULK1, SH3GLB1, ATG14, ATG10	CHAF1A, BCL2, ATG9B, ATG14
REACTOME SYNTHESIS OF PROSTAGLANDINS PG AND THROMBOXANES TX	0.123248	-0.0940734	PTGS2, CBR1, PTGES3, PTGES, PTGR2	AKR1C3, PTGIS, PTGR2, PTGES3, PTGS1, HPGD
WP BONE MORPHOGENIC PROTEIN SIGNALING AND REGULATION	0.121004	-0.0417373	NOG, SMAD4, SMAD6, SMURF1, RUNX2, BMPR1B	BMPR1A, BMP2, SMAD1
WP MALIGNANT PLEURAL MESOTHELIOMA	0.183125	0.114983	JAK1, JUN, OGT, FZD9, RPS6KB2, SLC2A1, CSNK1A1, RHEB, SHC1, ITGA4, RPS6KB1, RPS6KA1, TCF7L1, CTNNB1, SETD2, MET, KIF23, BBC3, ITGAV, ITGA3, CDK4, TEAD3, KITLG, ACTG1, EGF, TP53, STK3, MOB1B, FRAT2, CYCS, HCFC1, FGF18, MAP2K7, BRCA1, RPTOR, VEGFB, CCL5, ULK1, MAD2L1, CHD8, FGF5, PTK2, CTBP2, SETD5, PRKAA2, FZD1, ASXL1, RPS6KA5, HMGN1, MAP2K6, MAP2K3, MAP2K4, ITPR3, MEF2D, CDK2, BARD1, PIK3CD, DVL3…	FGF18, KIF23, LAMB1, FZD9, SUZ12, MAD2L1, CCNE1, RPS6KB2, CTNNB1, SLC2A1, BBC3, CREB1, MAX, OGT, GRB2, CYCS, ITGB4, ITGA6, BARD1, PDK1, HCFC1, FZD1, KITLG, CSNK1A1, MOB1A, FZD2, CTBP2, WNT10B, MEF2D, RHEB, CDK4, TP53, WNT11, PGF, MDK, MCL1, WNT16, BCL2, BRCA1, CSF1, DVL1, TEAD3, SP1, ITGA3, RPTOR, MINK1, MAPK3, CTHRC1, RAF1, MAP3K6, TELO2, FOXM1, STK3
BIOCARTA DICER PATHWAY	0.117426	-0.0405555	AGO1, DICER1, AGO3	AGO2, AGO3, DICER1
REACTOME ERYTHROPOIETIN ACTIVATES STAT5	0.10933	0.0855348	STAT5A, STAT5B, LYN, EPOR	STAT5A, STAT5B, EPOR
REACTOME CTLA4 INHIBITORY SIGNALING	0.125016	0.310192	PPP2CB, PPP2CA, PPP2R5E, PPP2R5A, AKT3, AKT2, LCK, PTPN11	PTPN11, PPP2R5B, PPP2R5E, PPP2CA, PPP2R5A
REACTOME NEUROTRANSMITTER RELEASE CYCLE	0.125434	0.660204	SYN2, GAD1, STX1A, GLS2, SYT1, LIN7C, UNC13B, SLC6A13, APBA1	LIN7C, GLS2, SLC38A2, PPFIA1, STX1A, CPLX1, SYT1, VAMP2
BIOCARTA ATRBRCA PATHWAY	0.124762	0.578616	RAD9A, TP53, BRCA1, FANCC, BRCA2, FANCG, ATR	RAD9A, TP53, BRCA1, FANCC
REACTOME TRANSCRIPTIONAL REGULATION BY MECP2	0.131374	0.0198104	AURKB, GAMT, GAD1, MET, HTT, SIN3A, PTPN4, HDAC2, AGO1	AURKB, CREB1, SIN3A, CAMK2D, HDAC1, PTPN4
REACTOME INTERLEUKIN 2 FAMILY SIGNALING	0.128166	0.173342	JAK1, SHC1, STAT3, IL15, STAT5A, STAT5B, PIK3CD	STAT5A, GRB2, PTPN6, STAT5B, STAT4, JAK3, JAK1, PIK3R1, STAT1, IL15RA
REACTOME SIGNALING BY WNT IN CANCER	0.130502	0.0984803	PPP2CB, CSNK1A1, PPP2CA, CTNNB1, CTBP2, PPP2R5E, FZD6, LRP5, PPP2R5A, LRP6	CTNNB1, CSNK1A1, PPP2R5B, CTBP2, PPP2R5E, PPP2CA, PPP2R5A
REACTOME IMMUNOREGULATORY INTERACTIONS BETWEEN A LYMPHOID AND A NON LYMPHOID CELL	0.13046	0.0408279	ICAM1, CD8A, ITGA4, IFITM1, CD160, TREM2, CXADR, ULBP3, KLRG1, ICAM5, COL17A1, ITGB2, COL1A1, VCAM1	COL1A1, SELL, CD8A, TREM2, CD81, CD160, PILRB, PILRA, COL1A2, C3, HLA-G, KLRK1, ITGA4, MICB, LAIR1
REACTOME KERATINIZATION	0.12642	-0.142646	KRTAP5-9, KRT17, KRT8, JUP, PKP3, EVPL, FLG, KAZN, PKP2, SPINK5, KRT14, KRT5, DSC3, PKP4, KRT80, PRSS8, KRT10	SPINK9, FURIN, PPL, KLK5, PCSK6, PI3, DSC2, DSP, TGM1
KEGG JAK STAT SIGNALING PATHWAY	0.140301	-0.0153403	IFNAR2, JAK1, IRF9, IFNAR1, STAT2, SOCS7, STAT3, SPRY1, IL12A, IL15, PIM1, STAM2, IL23A, CTF1, IL10RB, STAT5A, STAT5B, CBLB, STAT6, PIK3CD, SOCS4, SPRY2, IL7, PIK3R1, TYK2, IL11	EP300, PIAS1, JAK2, BCL2L1, PIAS4, AKT1, IL12RB1, SOCS2, CREBBP, STAM, SOCS5, CISH, STAT6, IL20RB
REACTOME CILIUM ASSEMBLY	0.167992	0.187741	TUBG1, CCT8, CCT2, DCTN2, HAUS2, TCP1, DYNC1I2, PLK4, TUBA1C, SSNA1, HSPB11, CNGB1, MKS1, HAUS5, PRKAR2B, DYNC1H1, TCTN3, MAPRE1, DYNLL1, TNPO1, RAB3IP, NEDD1, EXOC3, RAB11FIP3, BBS5, EXOC8	TUBG1, PLK4, DYNC1H1, ALMS1, DYNC1I2, DCTN2, CDK5RAP2, DYNLL1, HAUS6, WDR19, TUBA4A, CCT8, PRKAR2B, TTC21B, TNPO1, PDE6D, TUBA1C, NEDD1, UNC119B, NPHP1, CEP164, CEP250, TCTN2, LZTFL1, TUBA8, RAB11FIP3, INPP5E, CYS1, CNGB1, TUBB6, IFT172, SMO, HAUS5
REACTOME REGULATION OF HSF1 MEDIATED HEAT SHOCK RESPONSE	0.134982	0.52371	NUP155, SEC13, RPA1, NUP205, NUP153, HSPA14, HSF1, SEH1L, NUP107, HSPA13, RAE1, BAG5, NUP214, NDC1, NUP85, MAPK1, HIKESHI, NUP58, NUP37, TNFRSF21, TPR, BAG3, AAAS, ATR, MRPL18	NUP205, RPA1, SEC13, NUP153, NUP85, POM121, HSPA14, NUP155, NUP214, MRPL18, RAE1, NDC1, MAPK3, RANBP2
PID NFKAPPAB CANONICAL PATHWAY	0.128166	-0.114352	XPO1, TRAF6, PRKCA, TNFRSF1A, RIPK2, MALT1	UBE2D3, TNF, NFKB1, TRAF6
REACTOME DOPAMINE NEUROTRANSMITTER RELEASE CYCLE	0.125016	0.673392	SYN2, STX1A, SYT1, LIN7C, UNC13B, APBA1	LIN7C, PPFIA1, STX1A, CPLX1, SYT1, VAMP2
WP QUERCETIN AND NFKB AP1 INDUCED APOPTOSIS	0.11991	-0.0605398	JUN, PTGS2, NFE2L2, MAFK, FOS	ACOX2, NFKB1, CYP2A6, MMP1
WP MICRORNA NETWORK ASSOCIATED WITH CHRONIC LYMPHOCYTIC LEUKEMIA	0.119945	0.781383	TP53, BCL2	TP53, MCL1, BCL2
WP GLYCOGEN SYNTHESIS AND DEGRADATION	0.128166	0.111557	PPP2CB, HK2, PPP2CA, PHKG1, PHKA1, PPP2R3A, PPP2R5E, HK1, GYG2, PPP2R5A	HK2, PPP2R5B, GYG2, PPP2R5E, PPP2R3A, PPP2CA, PPP2R5A, PHKG1, PGM1
BIOCARTA CTCF PATHWAY	0.124762	-0.0386022	PPP2CA, RPS6KB1, CTCF, TP53, SMAD4, CD79B, PIK3R1, MTOR, SMAD5	TGFBR1, TGFBR2, SMAD5, SMAD1, TGFB2, PTEN, TGFB1, TGFB3, CDKN2A, SMAD4
WP MONOAMINE TRANSPORT	0.124762	-0.0386022	PPP2CB, STX1A, IL1R1, UNC13B	TNF, TSC2, SYN1, ADORA2A
REACTOME ACTIVATION OF NOXA AND TRANSLOCATION TO MITOCHONDRIA	0.117426	0.152472	TP53, TFDP2, TFDP1, E2F1	TP53, TFDP2, TFDP1, E2F1
BIOCARTA DNAFRAGMENT PATHWAY	0.111245	0.673392	TOP2A, TOP2B	TOP2A, TOP2B, CASP7
REACTOME FRUCTOSE CATABOLISM	0.10933	0.12402	ALDH1A1, ALDOB, TKFC, GLYCTK	ALDOB, KHK, TKFC, GLYCTK
PID NFAT TFPATHWAY	0.127684	0.0135984	JUN, DGKA, PTGS2, CDK4	DGKA, BATF3, CDK4, PTGS2, TBX21, FOXP3
REACTOME FRUCTOSE METABOLISM	0.111364	0.0855348	ALDH1A1, ALDOB, TKFC, SORD, GLYCTK, AKR1B1, KHK	ALDOB, KHK, TKFC, GLYCTK, AKR1B1
KEGG MELANOMA	0.132925	0.146047	CDK6, MET, CDK4, EGF, TP53, BAD, FGF18, FGF5, BRAF, PIK3CD, PIK3R1, PDGFC, MAPK1, AKT3, AKT2, PDGFD, FGFR1	FGF18, CDK6, ARAF, CDK4, TP53, MAPK3, RAF1, BRAF, E2F2, AKT2, PDGFC, MAP2K2, PIK3R1, MDM2
REACTOME POST CHAPERONIN TUBULIN FOLDING PATHWAY	0.118632	0.0957211	TUBA1C, TBCB, ARL2, TUBB6, TUBA4A	TUBA4A, TUBA1C, TUBA8, TUBB6, TUBA3D
WP FOLATE METABOLISM	0.131374	-0.0635755	SLC46A1, ICAM1, MTHFR, SLC19A1, TP53, CTH, MTHFD1, GART, SAA2, MAT1A, DHFR, FGG, ABCA1, SOD1, FLAD1	GART, TNF, LDLR, SOD1, NFKB1, MTR, GPX4, ALB
WP HEAD AND NECK SQUAMOUS CELL CARCINOMA	0.128166	0.173916	CDK6, RPS6KB2, RHEB, NOTCH2, CTNNB1, CDK4, TP53, CUL3, RPTOR, PRKAA2, DDIT4, REL, SMAD4, PRKAA1, NFE2L2, ERBB2, PIK3R1, MTOR, IRF6, AJUBA, AKT3, FKBP1A, AKT2, MAPKAP1, FGFR1, TP63	CUL3, RPS6KB2, CTNNB1, NFE2L2, CDK6, RHEB, CDK4, TP53, MAPKAP1, TRAF3, RPTOR, TP63
BIOCARTA CREM PATHWAY	0.119518	0.240852	XPO1	ADCY1, XPO1, CREM
WP TGFBETA SIGNALING PATHWAY	0.140301	0.17986	JUN, SMAD7, SPTBN1, SHC1, COPS5, UCHL5, TRAF6, TGIF1, MET, PJA1, NUP153, ZEB1, TP53, SIN3A, NEDD4L, PTK2, TNC, MAP2K6, MAP2K3, MAP2K4, SMAD4	TGIF1, SMAD7, NUP153, GRB2, COPS5, CITED1, ZEB2, ITGB4, PDK1, SIN3A, TP53, NUP214, SKI, NEDD4L, DCP1A, SP1, PPM1A, SMURF1, RAF1, HDAC1
REACTOME ACETYLCHOLINE NEUROTRANSMITTER RELEASE CYCLE	0.117426	1.02133	STX1A, SYT1, UNC13B	PPFIA1, STX1A, CPLX1, SYT1, VAMP2
BIOCARTA IL7 PATHWAY	0.118632	0.0576913	JAK1, NMI, STAT5A, STAT5B, IL7, PIK3R1	STAT5A, STAT5B, BCL2, JAK3, JAK1, PIK3R1, IL7R, IL7, NMI
REACTOME EPHA MEDIATED GROWTH CONE COLLAPSE	0.125016	0.133394	MYH9, MYL6, EPHA1, ROCK2, EFNA4	MYL9, MYL6, EPHA1, NGEF, MYH9, ROCK2, MYH11, RHOA
PID IL12 STAT4 PATHWAY	0.124144	-0.00406932	JUN, STAT3, PPP3R1, ETV5, TBX21, FOS	CREBBP, CD3D, MAPK9, PPP3CA, TGFB1, MAPK8, IL18
BIOCARTA IL2 PATHWAY	0.125016	0.192411	JAK1, JUN, SHC1, STAT5A, STAT5B	STAT5A, GRB2, STAT5B, MAPK3, RAF1, JAK3, JAK1
REACTOME POST TRANSLATIONAL PROTEIN MODIFICATION	0.276271	0.433897	H2AC6, H2AC20, AURKA, H2BC11, CTR9, B3GNT4, NUP155, H2AC21, SEC31A, SMAD7, OGT, SP3, TOP2A, H2BC13, USP34, RAD21, RNF5, KAT2A, NFRKB, CDC73, AURKB, MUC1, PRMT3, DCTN2, F5, SEC13, B4GAT1, RAB40C, RPA1, H2AC11, ALG10, TTL, B4GALT2, SPTBN1, NCOA2, DPH5, H2BC15, FCSK, ST6GALNAC3, H2AC7, HSP90B1, FBXO6, COPS5, RRAGA, USP24, UCHL5, WAC, UBXN1, TOP2B, TRAF6, NUP205, SEM1, FPGT, DYNC1I2, COL7A1, NUCB1, C…	AURKA, SMAD7, AURKB, CDC73, THRA, RAD21, H2AC20, ACTL6A, H2BC11, NUP205, RRAGA, SEM1, CTR9, TOP2A, BIRC5, H2AC6, KAT2A, TOP2B, DERL1, CANX, TRAPPC1, INCENP, RNF146, MUC3A, RPA1, LAMB1, H2AC7, B4GAT1, CUL3, TDG, SUZ12, ADRB2, DYNC1H1, USP8, PPP6R3, DYNC1I2, DAXX, RAB27B, INO80B, RNF181, ASB16, SEC13, RAB5A, H2AC11, DCTN2, CLSPN, VCPIP1, NUP153, OTUD5, PSMA5, NUP85, OGT, H2AC21, H2BC9, COPS5, NFE2L…
WP METASTATIC BRAIN TUMOR	0.102784	0.146047	CDK6, TP53, PIK3R1	CDK6, TP53, PIK3R1, E2F3
REACTOME RESPIRATORY ELECTRON TRANSPORT ATP SYNTHESIS BY CHEMIOSMOTIC COUPLING AND HEAT PRODUCTION BY UNCOUPLING PROTEINS	0.128166	4.82587	NUBPL, NDUFAF6, ATP5F1C, NDUFB8, NDUFB6, NDUFA12, NDUFAF4, CYCS, ATP5PO, NDUFA9, COQ10A, NDUFA1	NDUFV1, NDUFA5, ATP5F1B, ATP5MC1, NDUFAF6, NDUFS2, CYCS, NDUFS3, UQCRB, ATP5F1C, ATP5MC3, ATP5F1D, ATP5PO, ATP5F1A, NDUFB2, ATP5PD, CYC1, NDUFS7, NDUFB10, NDUFB3, COX11, NDUFA2, NDUFB11, SURF1, NDUFAF1, SDHD, ATP5MG, NDUFB9, NDUFB4, ATP5PF, UQCRQ, COX16, ATP5MF, NDUFS5, ECSIT, UCP2, NDUFB8, ACAD9, NDUFA10, NDUFA9, TRAP1, NDUFA6, NDUFB1
REACTOME LAMININ INTERACTIONS	0.124144	0.0399673	ITGA7, COL7A1, ITGAV, ITGA3	LAMB1, ITGB4, ITGA6, ITGA7, ITGA3
WP LINOLEIC ACID METABOLISM AFFECTED BY SARSCOV2	0.101134	0.114983	FADS2, ELOVL2, ACOT2	FADS2, FADS1
WP 2Q13 COPY NUMBER VARIATION SYNDROME	0.124762	0.0666574	POLR2L, TTL, POLR1C, IL1R1, POLR2E, IL23A, PTK2	GRB2, POLR2E, SLC20A1, CSF1, POLR2L, IL6, IL1R1, SOCS3, PTK2, PSD4, STAT1, IL23A, POLR1C, FBLN7, TTL, ZC3H6
BIOCARTA STRESS PATHWAY	0.121004	-0.0015724	JUN, TNFRSF1A, ATF1, MAP2K6, MAP2K3, MAP2K4, TRADD	TNF, NFKB1
REACTOME OTHER INTERLEUKIN SIGNALING	0.113002	0.0576913	JAK1, STX1A, IL10RB, TYK2, CSF1	STX1A, CSF1, VAMP2, STX3, JAK1, IFNLR1
REACTOME RESPIRATORY ELECTRON TRANSPORT	0.127568	2.73555	NUBPL, NDUFAF6, NDUFB8, NDUFB6, NDUFA12, NDUFAF4, CYCS, NDUFA9, COQ10A, NDUFA1	NDUFV1, NDUFA5, NDUFAF6, NDUFS2, CYCS, NDUFS3, UQCRB, NDUFB2, CYC1, NDUFS7, NDUFB10, NDUFB3, COX11, NDUFA2, NDUFB11, SURF1, NDUFAF1, SDHD, NDUFB9, NDUFB4, UQCRQ, COX16, NDUFS5, ECSIT, NDUFB8, ACAD9, NDUFA10, NDUFA9, TRAP1, NDUFA6, NDUFB1
REACTOME EPH EPHRIN SIGNALING	0.125016	-0.00163863	SDCBP, MYH9, MYL6, EPHA1, GIT1, ACTR2, ACTG1, APH1A, ARPC1A, ARPC3, LIMK1, PTK2	AP2M1, ADAM10, CLTC, RAC1, EPHB6, MMP2, CFL1, EFNB3, NCSTN, HRAS, AP2A2, EPHB2, EFNB1
WP FOLLICLE STIMULATING HORMONE FSH SIGNALING PATHWAY	0.119023	0.230971	RPS6KB2, RHEB, RPS6KB1, PRKCA	RPS6KB2, CREB1, RHEB, MAPK3, RAF1, MTOR, AREG, RPS6KB1
WP IL1 AND MEGAKARYOCYTES IN OBESITY	0.117426	-0.00444736	ICAM1, IL1R1, F2R, S100A9, TLR1, TIMP1, TLR2	NFKB1, ICAM1, IRAK1, IL18, TLR2, TIMP1
WP ENDODERM DIFFERENTIATION	0.125016	1.08075	CTR9, CDC73, NOG, ZNF281, TCF7L1, BPTF, C1QBP, CTNNB1, PABPC1, NLK, KDM4A, RTF1, MBTD1, HNF1B, CAND1, TAF5, UBR5, AEBP2, SIAH2, CTBP2, RARG, MAP2K3, SMAD4, PHF6, ATP8B2, AHDC1, PTHLH, TBX21, DAB2, MIXL1, GATA6, CUL4B, SOX7	CDC73, CTR9, KDM4A, C1QBP, NME1, DUSP2, CTNNB1, FOXA2, CAND1, TAF5, PABPC1, CTBP2, ZBTB17, NOG, HHEX, BPTF, SOX7, HNF1B, RARG, RTF1, SIAH2, TBX21, CEP250, FOXA1, ATP8B2, ZNF281
WP PI3KAKT SIGNALING PATHWAY	0.150384	0.0576913	IFNAR2, JAK1, PPP2CB, IFNAR1, CDK6, RPS6KB2, RHEB, HSP90B1, PPP2CA, ITGA4, RPS6KB1, LPAR3, ITGA7, MET, TNXB, ITGAV, ITGA3, CDK4, PRKCA, KITLG, EGF, TP53, CDC37, F2R, BAD, FGF18, BRCA1, RPTOR, VEGFB, FGF5, PTK2, TNC, ITGB5, LPAR6, PRKAA2, G6PC3, DDIT4, ITGB6, CDK2, PPP2R3A, PIK3CD, PPP2R5E, PRKAA1, COL6A2, COL1A1, COL9A3, IL7, VTN, PIK3R1, GNG4, TGFA, CREB3, MTOR, PPP2R5A, LAMA3, CSF1	FGF18, LAMB1, VTN, CCNE1, COL1A1, RPS6KB2, CREB1, LPAR6, GRB2, HSP90B1, ITGB4, ITGA6, CDK6, KITLG, TNXB, PPP2R5B, ITGA7, RHEB, CDK4, TP53, PPP2R5E, PGF, MCL1, PPP2R3A, PPP2CA, ATF4, IL4R, BCL2, PPP2R5A, BRCA1, CSF1, ITGA3, RPTOR, MAPK3, COL9A2, RAF1, MTOR, ATF6B, IL6, CREB3L1, GNG12, CREB3L4, ITGAV, ATF2, EPOR, AKT2, CREB5, CDK2, COL1A2, JAK3, PDGFC, ITGA10, G6PC3, MAP2K2, JAK1, PRKAA2, GHR, RPS6…
REACTOME PECAM1 INTERACTIONS	0.112118	0.188126	ITGAV, PLCG1, LCK, PTPN11, PTPN6, FYN, LYN, ITGB3	PTPN11, PTPN6, ITGAV
WP AUTOPHAGY	0.123248	0.000722545	RPTOR, ULK1, PRKAA2, ATG9A, ATG14, PRKAA1, PRKAG2, MTOR	RPTOR, MTOR, ATG9A, ATG14, PRKAA2, PRKAG2, WIPI2, PRKAB2
WP ALTERNATIVE PATHWAY OF FETAL ANDROGEN SYNTHESIS	0.111977	-0.00422245	CYP17A1, HSD17B6, CYB5A	HSD17B3, STAR, SRD5A2
KEGG CYTOSOLIC DNA SENSING PATHWAY	0.124762	-0.0101369	POLR3A, POLR3B, POLR1C, CCL5	POLR3D, NFKB1, MAVS, POLR3G, STING1, CHUK, IKBKE, IL18, CCL5, IKBKG, RIPK1
REACTOME VITAMIN C ASCORBATE METABOLISM	0.101134	-0.0450868	SLC2A1, CYB5A, SLC2A3	SLC23A2, SLC2A3, CYB5R3, SLC23A1
REACTOME TRANSLESION SYNTHESIS BY POLH	0.112371	0.146047	RPA1, RFC5, RCHY1	RPA1, RFC5, PCNA, UBC, POLH
WP GASTRIC CANCER NETWORK 2	0.121004	0.51298	TOP2A, AHCTF1, CTNNB1, TP53, UBE2T, COL9A3, S100A6, CHTF8	TOP2A, CTNNB1, OTUD5, AHCTF1, TP53
REACTOME INTERLEUKIN 4 AND INTERLEUKIN 13 SIGNALING	0.125016	-0.0957594	JAK1, ICAM1, VIM, MUC1, STAT3, HSP90B1, PTGS2, ZEB1, TP53, IL12A, PIM1	FOXO3, JAK2, BCL2L1, ANXA1, FN1, TNF, HMOX1, MAOA, GATA3, AKT1, MMP2, TNFRSF1B, ITGB1, MMP1, SOCS5, STAT6, CCL22
PID IL23 PATHWAY	0.123248	-0.0870271	STAT3, ITGA3, IL23A, STAT5A, PIK3R1, TYK2	JAK2, TNF, CXCL1, NFKB1, IL12RB1
REACTOME DEFECTIVE CFTR CAUSES CYSTIC FIBROSIS	0.124762	-0.0843758	RNF5, ERLEC1, SEM1, OS9, ERLIN1, DERL1, PSMA5, PSME3, PSMD1, SEL1L, PSMB10, PSMF1	PSMC2, PSMC5, PSMB9, PSMD13, DERL3, PSMB8
REACTOME CELL JUNCTION ORGANIZATION	0.123997	-0.0417373	VASP, PARVA, DST, CTNNB1, PARD3, JUP, ACTG1, PXN, ACTN1, PARD6G, COL17A1, CLDN3, CLDN18, KRT14, CDH3, KRT5, CLDN14, LAMA3	AFDN, PARD3, CRB3, FLNA, LIMS1, LAMB3, RSU1, CTNNA1, ITGB1, NECTIN4, PARD6B
REACTOME COPI INDEPENDENT GOLGI TO ER RETROGRADE TRAFFIC	0.123997	0.313316	PLA2G4A, DCTN2, DYNC1I2, TUBA1C, DYNC1H1, DYNLL1	DYNC1H1, DYNC1I2, DCTN2, DYNLL1, TUBA4A, TUBA1C, CAPZB, TUBA8, TUBB6, TUBA3D, DYNC1LI1, PLA2G4A, RAB18, CAPZA1
REACTOME REGULATION OF MECP2 EXPRESSION AND ACTIVITY	0.123248	0.0945742	AURKB, HTT, SIN3A, HDAC2, AGO1, NCOR2, HDAC1, PRKACA, TBL1XR1	AURKB, CREB1, SIN3A, CAMK2D, HDAC1
PID REG GR PATHWAY	0.123248	0.0376745	JUN, ICAM1, TBP, KRT17, NCOA2, NCOA1, TSG101, TP53, CDK5R1, HDAC2, STAT5A, STAT5B, FGG, KRT14, HDAC1, KRT5, TBX21, PRKACA, FOS, PCK2, MAPK1	STAT5A, CDK5R1, TSG101, CREB1, NCOA2, TP53, KRT5, STAT5B, MAPK3, HDAC1, TBX21, IL6
REACTOME VLDL ASSEMBLY	0.112371	0.210018	P4HB, APOC1, MTTP	P4HB, APOC1, MTTP
WP CEREBRAL ORGANIC ACIDURIAS INCLUDING DISEASES	0.101803	0.369437	ALDH7A1, ADHFE1, D2HGDH, L2HGDH	ADHFE1, ALDH7A1, MDH2
WP GPCRS CLASS A RHODOPSINLIKE	0.127534	0.152472	CCR10, PTGER4, ADORA1, CXCR4, GPR37L1, F2R, CHRM3, GPR75, HCAR3, ADORA2B, LPAR6, GPR37, GPR173, GPR65, RGL4, PTAFR, OPN1SW, GPR18, SSTR2, GPR87, GPR27, GPR20, ADRA1D, GPR3, ACKR3, BDKRB1, HCAR1, CX3CR1, BDKRB2, HRH1, CHML, P2RY2, OPRD1, OR2H2, HTR1D, GPR52, HTR1F	CNR2, GPR75, ADRB2, PTGER4, LPAR6, CCR10, OPN3, ADORA2B, CXCR4, ADRA1D, HTR1F, PTGDR2, GPR52, GPR83
BIOCARTA EXTRINSIC PATHWAY	0.111977	-0.0450868	F5, F2R, F10, FGG, PROC, F3	TFPI
REACTOME SYNTHESIS OF PG	0.101722	0.445913	PTPMT1, PLD2, PLD3	PTPMT1, PLD2, PGS1, PLD6
REACTOME G1 S SPECIFIC TRANSCRIPTION	0.119617	0.550509	CDC6, POLA1, CDC45, DHFR, HDAC1, CDC25A, TFDP2, TFDP1, PCNA, RBBP4, LIN52	CDC6, CCNE1, PCNA, HDAC1, POLA1, TFDP2, CDC45, ORC1, E2F4, TK1, TFDP1, DHFR, LIN52
BIOCARTA FLUMAZENIL PATHWAY	0.108612	-0.173286	SOD1, PRKCE	SOD1, PRKCE
KEGG FC GAMMA R MEDIATED PHAGOCYTOSIS	0.123248	-0.307335	RPS6KB2, PLA2G4A, VASP, RPS6KB1, PRKCA, PLD2, ARPC1A, ARPC3, LIMK1, PTPRC, MARCKSL1, PLCG1, PLPP1, GSN, ASAP2, PIK3CD, PIKFYVE, PLPP3, PIK3R1	ASAP2, PLA2G4D, MARCKS, WASF3, PIP5K1B, WAS, GSN, RAC1, CRKL, AKT1, PRKCG, RAC2, CFL1, PLCG1
REACTOME NOREPINEPHRINE NEUROTRANSMITTER RELEASE CYCLE	0.111977	0.443051	STX1A, SYT1, UNC13B	PPFIA1, STX1A, CPLX1, SYT1, VAMP2
REACTOME CLASS A 1 RHODOPSIN LIKE RECEPTORS	0.124144	-0.031843	CCR10, S1PR5, PTGER4, LTB4R2, LPAR3, ADORA1, GAL, CXCR4, GPR37L1, INSL3, F2R, CHRM3, CCL5, HCAR3, PLPPR2, GNRH1, ADORA2B, LPAR6, GPR37, HCAR2, CX3CL1	PLPPR3, NTS, PLPPR2, ANXA1, GNRH1, AGTR1, HTR7, CXCL1, GHRL, CCR7, CYSLTR1, NPW, ECE1, ADRA2C, EDNRA, ADORA2A, S1PR3, S1PR2, CCL28, FFAR4, GNRH2, APLN, CCL22, GALR2, C5AR1, OXER1, GPR35
PID ERBB1 DOWNSTREAM PATHWAY	0.124762	0.0998668	JUN, KSR1, STAT3, PPP2CA, PEBP1, PRKCA, DIAPH3, ACTR2, EGF, BAD, ATF1, PLD2, IQGAP1, MYLPF, ARPC3, RPS6KA5, MAP2K4, BRAF, PIK3CD	PEBP1, BAIAP2, RAB5A, CREB1, GRB2, DUSP1, PRKCZ, PPP2CA, MAPKAP1, KSR1, MAPK3, ARPC3, SRF, RAF1, IQGAP1, PLD2, ACTR3, MTOR, BRAF, ATF2, MAP2K4, MYLPF
REACTOME DISEASES OF DNA REPAIR	0.125016	1.49292	TOPBP1, RAD9A, RPA1, SEM1, MSH6, BRCA1, RFC5, BARD1, NTHL1, BRCA2	RAD51D, SEM1, RAD9A, RPA1, RFC5, TOPBP1, BARD1, RHNO1, MUTYH, BRCA1, PMS2, RAD9B, OGG1, RBBP8
REACTOME RESPONSE TO METAL IONS	0.101803	0.325627	MT2A, MT1F, MTF1, MT1G	MT2A, MTF1
REACTOME AUTOPHAGY	0.123265	0.513499	CHMP3, VIM, RHEB, LAMTOR2, RRAGA, DYNC1I2, NBR1, TUBA1C, TSG101, DYNC1H1, EPAS1, RPTOR, LAMTOR4, ATG9B, HSF1, EEF1A1, ULK1, DYNLL1, MVB12A, CHMP4A, WDR45B, LAMTOR3, PRKAA2, LAMTOR5, ATG9A, RRAGC, ATG14, CHMP2B, VPS37B, PRKAA1	CHMP3, RRAGA, VIM, LAMTOR2, VPS37A, DYNC1H1, MFN2, TSG101, DYNC1I2, CHMP6, MTMR14, DYNLL1, RHEB, MAP1LC3C, RRAGC, TOMM22, TUBA4A, LAMTOR1, VPS37B, TUBA1C, MVB12B, RPTOR, NBR1, CHMP2B, EPAS1, PGAM5, MTERF3, MTOR, LAMTOR5, UBC, TUBA8, WDR45B, ATG9A, ATG9B, TUBB6, ATG14
REACTOME ALPHA PROTEIN KINASE 1 SIGNALING PATHWAY	0.10018	-0.0141534	TRAF6, TAB3, TAB1	TAB2, TRAF6, ALPK1, MAP3K7, TIFA
PID RHOA PATHWAY	0.121004	-0.0283447	JUN, PPP1R12A, PLD2, LIMK1, MAP2K6, MAP2K3, MAP2K4, ROCK2, CCN1, CIT, FOS, TLN1	SH3GL2, PIP5K1B, MRTFA, CFL1, ITGB1, PKN2, PTEN, MAPK12, SCAI, PKN1
REACTOME DEFECTIVE LFNG CAUSES SCDO3	0.101722	-0.00113915	NOTCH2, NOTCH3	NOTCH1
REACTOME HDR THROUGH SINGLE STRAND ANNEALING SSA	0.123248	0.935164	TOPBP1, RAD9A, RPA1, BRCA1, RFC5, BARD1	RAD9A, RPA1, RFC5, TOPBP1, BARD1, RHNO1, BRCA1, RAD9B, RBBP8
WP DEVELOPMENT OF PULMONARY DENDRITIC CELLS AND MACROPHAGE SUBSETS	0.0976839	0.0895271	STAT3, CSF1, RUNX2	BATF3, CSF1, FLT3LG, RUNX2, TCF4, IRF8
WP HEMATOPOIETIC STEM CELL DIFFERENTIATION	0.121004	0.119224	MUC1, TNXB, CXCR4, KITLG, GATA2, PIM1, ACVR1B, RUNX1, STAT5A, CSF1, FOS, MYB, HES6, RIOK3	STAT5A, KITLG, CXCR4, TNXB, CSF1, IL6, MUC1, NFE2
KEGG DRUG METABOLISM CYTOCHROME P450	0.121004	0.0110826	FMO3, FMO4, ALDH3B1, MGST3, GSTM2, UGT2B7, ADH5, GSTA1, GSTM1, MAOB, CYP2C18, CYP3A5, CYP2E1, GSTZ1	ALDH3B1, GSTM2, MGST3, ADH6, GSTP1, CYP2D6, GSTM1, GSTO1, MGST2, GSTK1, GSTM3
REACTOME SLC TRANSPORTER DISORDERS	0.118632	0.295548	NUP155, SLC2A1, SEC13, NUP205, NUP153, CP, SEH1L, NUP107, SLC16A1, RAE1, SLC5A2, HK1, SLC11A2, RHAG, NUP214, NDC1, NUP85, SLC36A2, SLC35C1, NUP58, NUP37, TPR, AAAS, SLC22A5	NUP205, SEC13, SLC2A1, NUP153, NUP85, POM121, NUP155, NUP214, SLC39A4, RAE1, NDC1, CP, SLC35C1, RANBP2, SLC36A2, SLC20A2, SLC6A20, SLC16A1
KEGG PEROXISOME	0.118632	-0.13875	GNPAT, DHRS4, MPV17L, PEX7, PEX3, SCP2, PIPOX, PMVK, PRDX1, IDH1, AGXT, FAR2, PEX19, SOD1, ACSL1, ACAA1, NUDT12, PEX16, PEX12, AMACR, MPV17	SLC25A17, ABCD1, HACL1, ACOX2, SLC27A2, ECH1, DHRS4, SOD1, XDH, PEX6, PEX10, PXMP4, ACSL1, EPHX2, NUDT19, PEX11A, AGPS, PEX3, ACSL3, IDH2, ECI2
PID TCR JNK PATHWAY	0.10933	-0.00174256	JUN, MAP2K4	CRKL
PID PDGFRA PATHWAY	0.117426	-0.0603029	JAK1, JUN, SHC1, ITGAV, PLCG1, SHB, RAPGEF1, PIK3R1	SHB, CSNK2A1, CRKL, PLCG1
WP CREATINE PATHWAY	0.0964549	0.0417373	GAMT, SLC6A8, OAT	GAMT, CKB, GATM
WP AMINO ACID METABOLISM	0.117426	-0.0397243	OGDH, ALDH7A1, PKM, HNMT, VARS1, PYCR1, EPRS1, GCLM, CS, CTH, ACADM, IDH1, P4HA2, HAL, HIBADH, IARS1, ADH5, ACAA1, TPH1, ALDH1A1, FAH, HIBCH	CAD, ACO2, ASNS, SRM, MAOA, ALDH18A1, ACSS1, HIBCH
BIOCARTA EEA1 PATHWAY	0.0985172	-0.102536	EGF, RAB5A, HGS	TFRC, TF, EGFR
WP TUMOR SUPPRESSOR ACTIVITY OF SMARCB1	0.118142	1.23222	CDK6, H3-3B, CDK4, GLI4, SMARCB1, ARID1B, PTCH1, SMARCD2, SUZ12	ACTL6A, H3-3B, SUZ12, GLI1, SMARCE1, CDK6, CDK4, ARID1B, ARID1A, SMARCD2, SMO, PTCH1
REACTOME GLUTAMATE NEUROTRANSMITTER RELEASE CYCLE	0.108457	2.00368	STX1A, GLS2, SYT1, UNC13B	GLS2, SLC38A2, PPFIA1, STX1A, CPLX1, SYT1, VAMP2
REACTOME POTENTIAL THERAPEUTICS FOR SARS	0.117426	-0.117625	IFNAR2, SAP18, JAK1, IFNAR1, STAT2, ITGA4, BRD4, IL1R1, CUL3, HDAC2, SIGMAR1, SAP30L, CHD4, MTA1, CD79B, ROCK2, MTA3, MTA2, NFE2L2, HDAC1	AP2M1, JAK2, ACE2, TLR7, FURIN, SH3KBP1, ATP1A1, GATAD2B, IMPDH2, HDAC2, CYSLTR1
WP PLATELETMEDIATED INTERACTIONS WITH VASCULAR AND CIRCULATING CELLS	0.105853	-0.417432	ICAM1, CCL5, VCAM1, TLR2	TLR7, TGFB2, SELPLG, ICAM1, TGFB1, TGFB3, CCL5, TLR2
WP TH17 CELL DIFFERENTIATION PATHWAY	0.121004	-0.019492	JAK1, JUN, STAT3, IL23A, RUNX1, STAT5A, PLCG1, STAT6, TYK2, TBX21, MTOR, FOS, MAPK1, RXRA	JAK2, TGFBR1, GATA3, NFKB1, CRY1, PLCG1, STAT6, PER1, CLOCK, CD3D, NR1D1
REACTOME BIOSYNTHESIS OF THE N GLYCAN PRECURSOR DOLICHOL LIPID LINKED OLIGOSACCHARIDE LLO AND TRANSFER TO A NASCENT PROTEIN	0.118688	-0.0391423	ALG10, FCSK, ST6GALNAC3, FPGT, ST6GALNAC1, DPAGT1, UAP1, ALG10B, NANP, ALG2, ALG6, DOLK	DHDDS, RFT1, NUDT14, NEU3, DPAGT1, PGM3, ST6GAL1, ST3GAL1, GFPT2, ALG3, ST3GAL2, ALG5, GMPPB, ST3GAL6, DPM1, CTSA, FUOM, ST6GALNAC4, ALG14, FPGT
PID IL5 PATHWAY	0.105643	0.705522	SDCBP, PIM1, STAT5A, STAT5B	SDCBP, STAT5A, PTPN11, GRB2, STAT5B
REACTOME TACHYKININ RECEPTORS BIND TACHYKININS	0.101803	-0.0300795	TAC3	TAC3
WP PROSTAGLANDIN AND LEUKOTRIENE METABOLISM IN SENESCENCE	0.10933	0.133394	PLA2G4A, PTGER4, PTGS2	PTGER4, ALOX12, ADCY3, GNAI1, PTGS2, PTGER2
WP METABOLIC REPROGRAMMING IN PANCREATIC CANCER	0.116339	0.489517	HK2, SLC2A1, RPIA, PKM, GLS2, TP53, UAP1, CS, SLC16A1, SLC1A5	HK2, ACLY, SLC2A1, GLS2, PKM, TP53, GPI, SLC16A4, SLC43A1, UAP1, CS, PFKL, GPT, DLD, SLC16A1
REACTOME FGFRL1 MODULATION OF FGFR1 SIGNALING	0.0963732	0.205084	FGF18, FGF5, SPRED2, SPRED1	FGF18, FGFRL1
WP COMPLEMENT SYSTEM IN NEURONAL DEVELOPMENT AND PLASTICITY	0.111977	0.171638	PLSCR1, MARK2, PARD3, ITGAV, ATP10A, CYCS, PARD6G, ATP11A, CAP1, CX3CL1, ITGB2, ATP8B2, VTN, CFB, CD59, FAS, MFGE8, DIABLO, SUSD4	PLSCR1, VTN, CYCS, ATP10A, PLSCR4, PRKCZ, C1R, ATP8B2, ITGAV, CD59, CLU, PATJ, DIABLO, BAK1, C3, SUSD4
WP MITOCHONDRIAL BETA OXIDATION	0.0949263	-0.477039	DECR1, ECI1, ACADSB, HSD17B10	ACADSB, ACAA2
WP WNT SIGNALING IN KIDNEY DISEASE	0.118142	0.508122	FZD9, CTNNB1, FZD1, DVL3, WNT4, FZD6, LRP5, LRP6	FZD9, CTNNB1, FZD1, FZD2, WNT10B, WNT11, WNT16, DVL1
REACTOME EGFR INTERACTS WITH PHOSPHOLIPASE C GAMMA	0.0949263	-0.0319108	EGF, PLCG1, TGFA	PLCG1, EGFR
BIOCARTA SPPA PATHWAY	0.104539	0.00174256	PLA2G4A, PRKCA, F2R, PLCB1, MAPK1	MAPK3, RAF1, PLA2G4A
KEGG LEUKOCYTE TRANSENDOTHELIAL MIGRATION	0.116713	0.019492	ICAM1, VASP, ITGA4, CTNNB1, CXCR4, PRKCA, ACTG1, PXN, GNAI3, ACTN1, MYLPF, PTK2, RAPGEF4, PLCG1, CLDN3, PIK3CD, ROCK2, CLDN18, ITGB2	MYL9, PTPN11, CYBA, CTNNB1, GNAI3, CXCR4, GNAI1, CLDN11, MAPK13, VCL, CLDN3
KEGG LEISHMANIA INFECTION	0.117426	0.0319108	JAK1, JUN, PTGS2, ITGA4, TRAF6, IL12A	CYBA, HLA-DOB, PTPN6, PTGS2, MAPK13, MAPK3, IRAK4, IL12A, NFKBIA, C3, JAK1, IL10, MYD88, STAT1, ITGA4, MARCKSL1, MAPK11, HLA-DOA, HLA-DRA
REACTOME VISUAL PHOTOTRANSDUCTION	0.105643	0.0692521	LRP10, METAP2, PRKCA, CNGB1, RBP2, RDH5, PDE6G, HSD17B6, PPEF1, CNGA1, AKR1C1, OPN1SW, RETSAT, PDE6A, HSD17B1, RBP1, LRP8, METAP1, SAG, GRK7, APOE	LRP10, RETSAT, LRP1, AKR1C4, METAP1, LRP8, FNTB, ABCA4, PLB1, TTR, NMT1, LRAT, CAMKMT, CNGB1, DHRS3, RDH10, RDH5, HSD17B1
REACTOME REMOVAL OF AMINOTERMINAL PROPEPTIDES FROM GAMMA CARBOXYLATED PROTEINS	0.0940024	-0.0410489	F10, PROC, PROS1, FURIN	FURIN
REACTOME FORMATION OF INCISION COMPLEX IN GG NER	0.117426	-0.210979	RPA1, CCNH, XPA, ERCC3, RAD23A, UBE2V2, ERCC2, CHD1L, DDB2, CUL4B	UBE2I, PIAS1, XPC, ERCC2, GTF2H5, ERCC3
KEGG GLYCOSAMINOGLYCAN BIOSYNTHESIS HEPARAN SULFATE	0.105643	-0.278897	B4GALT7, GLCE, HS6ST1, EXTL2, EXT2	EXT1, NDST1, XYLT1, EXT2, B3GALT6
REACTOME SENSORY PERCEPTION	0.117744	0.209779	LRP10, METAP2, MYH9, SCN3A, SPTBN1, STX1A, PRKCA, ACTG1, CNGB1, RBP2, TAS2R31, RDH5, PDE6G, WHRN, HSD17B6, SCN9A, PPEF1, TWF1, PJVK, CTBP2, CNGA1, AKR1C1, GSN, ITPR3, OTOGL, PCLO, CACNA2D2, OPN1SW, RETSAT, PDE6A, TAS1R3, HSD17B1, RBP1, ESPNL, LRP8, GNAL, METAP1, LHFPL5, SCN1B, SAG, GRK7, ESPN, APOE, SYN1, GNB3, CAPZA1	LRP10, SCNN1D, RETSAT, STX1A, PJVK, LRP1, CTBP2, ADCY3, SCN3A, KCNQ4, SCN9A, VAMP2, AKR1C4, CACNA1D, OR4C6, CAPZB, ESPN, METAP1, LRP8, FNTB, ABCA4, PLB1, WHRN, TTR, ACTG1, LHFPL5, CALHM3, NMT1, EPB41L1, LRAT, CACNB2, CAMKMT, CNGB1
PID FGF PATHWAY	0.117426	0.476484	JUN, SHC1, RPS6KA1, MET, FGF18, PLCG1, STAT5B, SPRY2, PIK3R1, FOS, MAPK1, RUNX2	SSH1, FGF18, PTPN11, GRB2, FRS2, STAT5B, MAPK3
REACTOME TRNA MODIFICATION IN THE MITOCHONDRION	0.0964549	-0.00163863	TRIT1, PRORP, TRMU	GTPBP3
REACTOME HDMS DEMETHYLATE HISTONES	0.118987	0.473733	H4C9, KDM4A, KDM1B, PHF2, H4C5, JMJD6	KDM4A, H3C13, KDM5A, KDM5C, H4C2, H3C8, H3C4, H3C10, KDM1B, H4-16, H4C4, H3C6, H4C9, KDM2B, KDM1A, JMJD6, H4C3, KDM4C, KDM4D
REACTOME LGI ADAM INTERACTIONS	0.095859	0.0767975	STX1A, ADAM11, CACNG4, LGI4, DLG4, LGI2	STX1A, ADAM11, LGI4
KEGG PANTOTHENATE AND COA BIOSYNTHESIS	0.101747	0.114983	COASY, PANK3, PPCS	COASY, DPYD, PANK3
REACTOME NEUROTOXICITY OF CLOSTRIDIUM TOXINS	0.0949263	0.447729	STX1A, SYT1, VAMP1, SV2A	STX1A, SYT1, VAMP2, SV2A, SV2B
BIOCARTA IL1R PATHWAY	0.111977	0.0163687	JUN, TRAF6, IL1R1, IRAK2, MAP2K6, MAP2K3	IRAK2, IL6, IL1R1, NFKBIA, MAP2K3, MYD88
WP AFLATOXIN B1 METABOLISM	0.100664	0.0895271	GSTM1, AKR7A2, AKR7A3	GSTM1, AKR7A2, AKR7A3
WP NEUROINFLAMMATION	0.0949938	0.0192148	JUN, MTOR, FOS	MTOR, NFKBIA, JUN, FOS
REACTOME SEMA4D IN SEMAPHORIN SIGNALING	0.10933	0.0115484	MYH9, MYL6, MET, LIMK1, ROCK2, RRAS, ERBB2	MYL9, MYL6, LIMK1, RHOB, MYH9, ERBB2, RRAS, ROCK2, MYH11, RHOA, ARHGAP35
WP GLUTATHIONE METABOLISM	0.101663	0.0051225	GCLM, GSTM2, IDH1, GSTA1, GSTM1, GSS, ANPEP, GSR	GSTM2, GCLM, IDH1, GSTM1, GPX2
REACTOME APC C MEDIATED DEGRADATION OF CELL CYCLE PROTEINS	0.117426	0.203872	AURKA, AURKB, SEM1, CDC14A, SKP2, MAD2L1, PSMA5, BUB1B, CDK2, PSME3, PSMD1, PSMB10, PSMF1	AURKA, AURKB, SEM1, BUB1B, MAD2L1, PSMA5, SKP2, PSMD5
PID REELIN PATHWAY	0.108767	-0.0252691	ITGA3, ARHGEF2, CDK5R1, MAP2K7, LRPAP1, RAPGEF1, PIK3R1, LRP8	GSK3B, VLDLR, CRKL, AKT1, ITGB1
PID S1P S1P4 PATHWAY	0.101134	0.0888914	S1PR5, GNAI3, PLCG1, MAPK1, GNAI2	GNAI3, GNAI1, MAPK3
REACTOME ATF6 ATF6 ALPHA ACTIVATES CHAPERONE GENES	0.0949263	-0.137337	HSP90B1, ATF6, NFYC, NFYA, CALR, DDIT3	NFYA, NFYC, CALR, NFYB
BIOCARTA TNFR1 PATHWAY	0.10933	-0.11363	JUN, TNFRSF1A, LMNA, LMNB1, MAP2K4, TRADD	TNF, BAG4, DFFA, LMNB2, PRKDC, TNFRSF1A, ARHGDIB, MAPK8, MADD, MAP3K7, RIPK1, RB1
REACTOME ANDROGEN BIOSYNTHESIS	0.0926814	-0.0431036	CYP17A1, SRD5A1	HSD17B3
BIOCARTA TPO PATHWAY	0.105643	0.111557	JUN, SHC1, STAT3, PRKCA, STAT5A, PLCG1, STAT5B, RASA1, PIK3R1, FOS	STAT5A, GRB2, STAT5B, MAPK3, RAF1
REACTOME RUNX1 REGULATES ESTROGEN RECEPTOR MEDIATED TRANSCRIPTION	0.0926814	-0.24001	GPAM, RUNX1	CBFB, AXIN1
REACTOME CALCITONIN LIKE LIGAND RECEPTORS	0.0933849	-0.102536	IAPP, RAMP1, CALCB, RAMP2	RAMP1, CALCB
WP FOCAL ADHESION PI3KAKTMTORSIGNALING PATHWAY	0.124762	0.0497707	IFNAR2, JAK1, PPP2CB, PFKFB3, IFNAR1, RPS6KB2, SLC2A1, RHEB, HSP90B1, PPP2CA, ITGA4, RPS6KB1, LPAR3, ITGA7, MET, TNXB, ITGAV, ITGA3, KITLG, EGF, CDC37, F2R, BAD, FGF18, EPAS1, RPTOR, VEGFB, ULK1, PTK2, CAB39, TNC, ITGB5, LPAR6, PRKAA2, DDIT4, ITGB6, PPP2R3A, PIK3CD, PPP2R5E, PRKAA1, ITGB2, COL6A2, COL1A1, RAB10, VTN, PIK3R1, GNG4, CREB3, MTOR, PPP2R5A, LAMA3, CSF1	FGF18, LAMB1, VTN, COL1A1, RPS6KB2, SLC2A1, CREB1, LPAR6, PFKFB3, GRB2, HSP90B1, ITGB4, ITGA6, KITLG, TNXB, PPP2R5B, ITGA7, RHEB, PPP2R5E, PGF, PPP2R3A, PPP2CA, ATF4, IL4R, PPP2R5A, CSF1, ITGA3, RPTOR, MAPK3, RAF1, EPAS1, MTOR, CAB39, FOXA1, ATF6B, CREB3L1, GNG12, CREB3L4, ITGAV, ATF2, EPOR, AKT2, SREBF1, CREB5, COL1A2, PPARGC1A, JAK3, PDGFC, ITGA10, MAP2K2, JAK1, PRKAA2, GHR, RPS6KB1, PIK3R1, PT…
WP VITAMIN A AND CAROTENOID METABOLISM	0.111977	-0.021885	RBP2, RDH5, RARG, RBP7, RETSAT, ALDH1A1, RBP1, MAPK1, RXRA, SULT1A1, RXRB, DGAT1, CYP2E1, CRABP2	ALDH1A3, CRABP2, ALDH1A2, CYP2E1
WP DOPAMINERGIC NEUROGENESIS	0.101134	0.238231	STAT3, ASCL1, LMX1B, ALDH1A1, SHH, GLI1, SLC18A2, DDC	FOXA2, GLI1, ASCL1
REACTOME SIGNALING BY LEPTIN	0.0933849	0.17236	STAT3, STAT5A, STAT5B, LEPR, SH2B1, PTPN11	STAT5A, PTPN11, STAT5B, SOCS3, IRS1
REACTOME DISEASES OF MISMATCH REPAIR MMR	0.0926814	-0.0187338	MSH6, PMS2, MLH1, MSH3, MSH2	MSH6, MSH3
WP 3Q29 COPY NUMBER VARIATION SYNDROME	0.102784	0.51298	JUN, NCBP1, PIGM, NCBP2, PXN, FBXO45, DYNLL1, STAT5A, STAT5B, DYNLT1	NCBP2, NCBP1, STAT5A, DLG1, DYNLL1, STAT5B, PIGZ, ZNF76, TM4SF19
KEGG ASCORBATE AND ALDARATE METABOLISM	0.0933849	0.319398	ALDH7A1, UGT2B7, ALDH2, MIOX	ALDH2, ALDH7A1, ALDH3A2, MIOX, UGDH, UGT2B17, UGT2B7, ALDH1B1
REACTOME KSRP KHSRP BINDS AND DESTABILIZES MRNA	0.0996789	0.1238	EXOSC8, EXOSC4, EXOSC7, EXOSC6, EXOSC2	EXOSC8, EXOSC4, EXOSC6, EXOSC7, EXOSC2, EXOSC9
BIOCARTA ETS PATHWAY	0.0992068	0.0649823	JUN, SIN3A, HDAC2, NCOR2, HDAC5, CSF1, FOS	SIN3A, CSF1, HDAC5, ETS2
REACTOME TP53 REGULATES TRANSCRIPTION OF SEVERAL ADDITIONAL CELL DEATH GENES WHOSE SPECIFIC ROLES IN P53 DEPENDENT APOPTOSIS REMAIN UNCERTAIN	0.101134	0.302785	BCL2L14, TP53, RABGGTB, BIRC5, TP73, TP63, TP53BP2, CHM, RABGGTA	BIRC5, TP53, BCL6, TP63
REACTOME SODIUM COUPLED PHOSPHATE COTRANSPORTERS	0.0949263	0.0855348	SLC20A1, SLC34A2, SLC34A3, SLC20A2	SLC20A1, SLC20A2
REACTOME THE CITRIC ACID TCA CYCLE AND RESPIRATORY ELECTRON TRANSPORT	0.101803	3.7871	NUBPL, NDUFAF6, ATP5F1C, OGDH, MPC1, NDUFB8, NDUFB6, NDUFA12, NDUFAF4, CYCS, ATP5PO, CS, NDUFA9, MPC2, COQ10A, NDUFA1, ME2, LDHB, SLC16A1, PDK3, ADHFE1	NDUFV1, NDUFA5, ADHFE1, ATP5F1B, ATP5MC1, NDUFAF6, NDUFS2, CYCS, NDUFS3, UQCRB, ATP5F1C, ATP5MC3, PDK1, ATP5F1D, ME2, ATP5PO, ATP5F1A, NDUFB2, ATP5PD, CYC1, NDUFS7, NDUFB10, NDUFB3, COX11, NDUFA2, MPC2, MDH2, NDUFB11, SURF1, OGDH, NDUFAF1, SDHD, ATP5MG, NDUFB9, CS, NDUFB4, ATP5PF, UQCRQ, COX16, ATP5MF, DLD, NDUFS5, ECSIT, UCP2, NDUFB8, ACAD9, SLC16A1, NDUFA10, SUCLG1, NDUFA9, TRAP1
PID LPA4 PATHWAY	0.101134	0.432029	ADCY5, RPS6KA5, PRKACA, GNAL, ADCY6, ADCY3, ADCY9	CREB1, ADCY1, ADCY3, ADCY5
WP METHIONINE METABOLISM LEADING TO SULFUR AMINO ACIDS AND RELATED DISORDERS	0.0940024	-0.00373481	CTH, ADK, MAT1A, CSAD, AHCY, GNMT	MTR, CTH, AHCY, MAT2B
BIOCARTA DREAM PATHWAY	0.0933849	0.0862067	JUN, PRKAR2B	CREB1, PRKAR2B, MAPK3, PRKACB
REACTOME NEURONAL SYSTEM	0.118142	0.432084	KCNAB1, CHRNB2, CACNB1, SYN2, RPS6KA1, GAD1, GIT1, TUBA1C, STX1A, HCN3, PRKCA, GLS2, GABBR1, PRKAR2B, RTN3, KCNC4, NCALD, KCNN1, MYO6, SYT1, LIN7C, GNAI3, KCNH3, GRIK1, CACNG4, FLOT1, DLGAP3, GABBR2, GRIP1, PRKAA2, ADCY5, ALDH2, UNC13B, SLC6A13, PTPRF, PRKAA1, GJC1, DLG1, GRIN1, APBA1, KCNG3, PRKAG2, CHRNG, CACNA2D2, GNG4, CACNB3, PRKACA, KCND2, PLCB1, SLC38A1, KCNQ5, SLC6A12	DLG1, LIN7C, KPNA2, PTPRF, GABBR2, CACNB1, GLS2, SLC38A2, CREB1, ADCY1, PPFIA1, GABRR2, GNAI3, ALDH2, STX1A, KCNH3, CPLX1, ADCY3, RTN3, SYT7, SYT1, ADCY5, TUBA4A, NEFL, GNAI1, PRKAR2B, CHRNB2, KCNK7, KCNQ4, VAMP2, LRFN4, NLGN3, PPM1E, TUBA1C, MAPK3, GJC1, HCN3, CHRNG, CAMK2D, PPFIBP2, ARHGEF7, RASGRF1, GABBR1, GNG12, TUBA8, SLITRK6, EPB41L1, KCNQ1, CACNB2, KCNN1, TUBB6, RASGRF2, KCNC4, HOMER1, GR…
REACTOME FGFR2B LIGAND BINDING AND ACTIVATION	0.0940024	-0.012675	FGFBP1, FGF2, FGF1, FGF7	FGF7, FGF2, FGF1, FGFBP1
WP WNTBETACATENIN SIGNALING PATHWAY IN LEUKEMIA	0.0976839	-0.0957211	CSNK1A1, CTNNB1, JUP, FZD6, LRP5, LRP6, PML	GSK3B, DKK1, AKT1, PPARD, BCL9
REACTOME INTEGRIN CELL SURFACE INTERACTIONS	0.101134	-0.282771	ICAM1, ITGA4, ITGA7, COL7A1, ITGAV, ITGA3, TNC, ITGB5, ICAM5, COL16A1, ITGB6, FGG, ITGB2, COL6A2, COL1A1, VCAM1, COL9A3, VTN	COL5A1, COL4A2, COL6A1, ITGA5, FN1, CD44, ITGA8, ITGB6, COL18A1, ITGA2, ITGAL
REACTOME TRP CHANNELS	0.101079	0.319398	MCOLN2, TRPV4, MCOLN3, TRPC1, TRPV2, TRPV1, TRPV3, TRPM4	TRPV2, MCOLN3, TRPV1, TRPC1, TRPV4, MCOLN2
PID IL2 STAT5 PATHWAY	0.105643	0.464169	JAK1, CDK6, SHC1, STAT5A, STAT5B	STAT5A, PTPN11, GRB2, CDK6, STAT5B, BCL2, SP1, FOXP3, JAK3, JAK1, PIK3R1
KEGG AMYOTROPHIC LATERAL SCLEROSIS ALS	0.101803	0.661632	CCS, PRPH, TP53, TNFRSF1A, DAXX, CYCS, BAD, DERL1, PPP3R1, MAP2K6, MAP2K3, SOD1, GRIN1	CCS, DERL1, DAXX, RAB5A, CYCS, TP53, NEFL, PRPH, BCL2, MAPK13
PID HEDGEHOG 2PATHWAY	0.0964816	0.445913	GRK2, CDON, STIL, PTCH1, LRPAP1, PIK3R1, PTHLH, GAS1, HHAT, SHH	GRK2, STIL, HHIP, SMO, HHAT, PTCH1, PIK3R1
REACTOME CELLULAR RESPONSE TO HEAT STRESS	0.101134	0.436155	NUP155, SEC13, RPA1, NUP205, NUP153, HSPA14, RPTOR, HSF1, EEF1A1, SEH1L, NUP107, HSPB8, HSPA13, RAE1, HSBP1, BAG5, NUP214, MTOR, NDC1, NUP85, MAPK1, PTGES3, HIKESHI, NUP58, NUP37, TNFRSF21, HSP90AA1, TPR, BAG3, AAAS, ATR, MRPL18	NUP205, RPA1, SEC13, NUP153, NUP85, POM121, HSPA14, NUP155, NUP214, HSPB8, MRPL18, RAE1, NDC1, RPTOR, MAPK3, CAMK2D, RANBP2, MTOR
WP ATM SIGNALING PATHWAY	0.106833	0.872309	JUN, RAD9A, TP53, TLK1, BRCA1, MDC1, CDK2	RAD9A, CCNE1, CREB1, TP53, TP53BP1, BRCA1, H2AX, CRADD, ATF2, NFKBIA, PIDD1, SMC1A, CDK2
PID ERB GENOMIC PATHWAY	0.0976839	0.225357	NCOA2, NCOA1, SMARCB1, NEDD8, NR0B2	SMARCE1, NEDD8, NCOA2, ESR2, C3, SMARCB1, NR0B2, SMARCA4
KEGG CYTOKINE CYTOKINE RECEPTOR INTERACTION	0.0985172	-0.0141534	CCR10, IFNAR2, IFNAR1, MET, CXCR4, IL1R1, KITLG, EGF, IL12A, TNFRSF1A, IL15, ACVR1B, VEGFB, ACVR1, CCL5, IL23A, CTF1, IL10RB, CX3CL1, TNFRSF11A, TNFRSF14, INHBE, TNFRSF25, IL7, IL11, CSF1, FAS, LIF, IL17B, PDGFC, GHR, LEPR, LIFR, IL6ST, BMPR1B	BMPR1A, TGFBR1, TGFBR2, TNF, VEGFD, LTA, CXCL1, CCR7, CD70, TNFSF14, IL12RB1, TNFRSF1B, NGFR, CCL28, TNFRSF10D, EGFR, BMP2, CCL22, TNFRSF10C, IL20RB, TGFB2, IL11, INHBB, ACVR2B, PDGFRA, TNFRSF11A, IL6ST, IL11RA, LIF, ACVR2A, TGFB1, TGFB3, TNFSF13, TNFRSF1A, CCL20, CCR1, IL18, TNFSF15, IL2RG, CD27, IFNAR2
REACTOME SUMOYLATION OF UBIQUITINYLATION PROTEINS	0.105643	0.245546	NUP155, SEC13, NUP205, NUP153, SEH1L, NUP107, RAE1, NUP214, NDC1, NUP85, PML, NUP58, NUP37, TPR, AAAS	NUP205, SEC13, NUP153, NUP85, POM121, NUP155, NUP214, RAE1, NDC1, RANBP2
REACTOME METABOLISM OF INGESTED SEMET SEC MESEC INTO H2SE	0.0892024	-0.0580276	HNMT, CTH, MAT1A, AHCY, GNMT, SCLY	NNMT
KEGG PROTEIN EXPORT	0.0964816	-0.135579	SEC62, SEC63, SRPRA, IMMP1L, SEC11C, SRP54, SRP68	SRPRA, IMMP2L, SRP68, SEC11A
REACTOME FGFR3B LIGAND BINDING AND ACTIVATION	0.0940024	0.316847	FGF18, FGF1	FGF18, FGF1
WP OLIGODENDROCYTE SPECIFICATION AND DIFFERENTIATION LEADING TO MYELIN COMPONENTS FOR CNS	0.0964549	-0.0479667	SOX9, ASCL1, LIF, CNP, SHH, MBP, BMP4, SOX6, OMG, CNTF	TNF, CXCL1, BMP2, MOG
WP HOSTPATHOGEN INTERACTION OF HUMAN CORONAVIRUSES MAPK SIGNALING	0.105643	0.0319108	JUN, RPS6KA1, IFITM1, MAP2K7, MAP2K6, MAP2K3, MAP2K4, IFITM3, FOS, JUNB, MAPK1	BCL2, IFITM3, MAPK13, MAPK3, RAF1, ATF2, MAP2K4, MAP2K3, MAP2K2, MAP2K7, BST2, DDIT3, MAPK11
REACTOME ACTIVATED TAK1 MEDIATES P38 MAPK ACTIVATION	0.101134	0.0735838	TRAF6, IRAK2, RIPK2, TAB3, MAP2K6, MAP2K3	IRAK2, UBC, RIPK2, MAP2K3, TAB3, MAPK11
REACTOME TRANSMISSION ACROSS CHEMICAL SYNAPSES	0.10933	0.307335	CHRNB2, CACNB1, SYN2, RPS6KA1, GAD1, GIT1, TUBA1C, STX1A, PRKCA, GLS2, GABBR1, PRKAR2B, NCALD, MYO6, SYT1, LIN7C, GNAI3, GRIK1, CACNG4, GABBR2, GRIP1, PRKAA2, ADCY5, ALDH2, UNC13B, SLC6A13, PRKAA1, DLG1, GRIN1, APBA1, PRKAG2, CHRNG, CACNA2D2, GNG4, CACNB3, PRKACA, PLCB1, SLC38A1, SLC6A12, GNAL, MAPK1, GNAI2	DLG1, LIN7C, KPNA2, GABBR2, CACNB1, GLS2, SLC38A2, CREB1, ADCY1, PPFIA1, GABRR2, GNAI3, ALDH2, STX1A, CPLX1, ADCY3, SYT1, ADCY5, TUBA4A, NEFL, GNAI1, PRKAR2B, CHRNB2, VAMP2, PPM1E, TUBA1C, MAPK3, CHRNG, CAMK2D, ARHGEF7, RASGRF1, GABBR1, GNG12, TUBA8, EPB41L1, CACNB2, TUBB6, RASGRF2, GRIP1, GRIK1, SLC6A12, PRKACB, TUBA3D, MYO6, PRKAA2, GRIK2, CACNA2D2, NCALD, GIT1, CACNB4, MDM2, UNC13B, LIN7A
WP MAMMARY GLAND DEVELOPMENT PATHWAY PUBERTY STAGE 2 OF 4	0.0900339	0.197412	VIM, EGF, STAT5A, ERBB2, TIMP1	STAT5A, VIM, AREG
REACTOME NEGATIVE REGULATION OF MAPK PATHWAY	0.0964549	0.475073	PPP2CB, KSR1, PPP2CA, PEBP1, PTPN7, PTPN3, BRAF, PPP2R5E	PEBP1, DUSP2, PTPN3, DUSP1, PPP2R5B, ARAF, PPP2R5E, PTPN7, PPP2CA, PPP2R5A, KSR1, MAPK3, RAF1, UBC, BRAF
PID CD40 PATHWAY	0.101134	0.0206087	JUN, TRAF6, STAT5A, CBLB, MAP2K4	STAT5A, TRAF3, NFKBIA, MAP2K4, TRAF1, JAK3
REACTOME ABC TRANSPORTER DISORDERS	0.101134	-0.0895271	RNF5, ERLEC1, SEM1, OS9, ERLIN1, DERL1, PSMA5, ABCA1, PSME3, PSMD1, SEL1L, PSMB10, PSMF1	PSMC2, PSMC5, ABCD1, PSMB9, PSMD13, DERL3, PSMB8
REACTOME FATTY ACIDS	0.0882585	-0.110326	CYP4F8, CYP2J2	CYP2F1
REACTOME SIGNALING BY FGFR1 IN DISEASE	0.101803	0.323836	CPSF6, STAT3, MYO18A, FGF5, STAT5A, PLCG1, STAT5B	CPSF6, STAT5A, GRB2, FRS2, STAT5B, MYO18A
BIOCARTA CDC25 PATHWAY	0.0900339	0.0984803	CDC25B, CDC25A, CDC25C	CDC25B, CDC25C, CDC25A
REACTOME EFFECTS OF PIP2 HYDROLYSIS	0.0972893	0.0468155	DGKA, DGKH, ITPR3, ITPR1, ABHD12, DGKE, DGKB, PRKCH, ITPR2	DAGLA, DGKA, ITPR1, ITPR3, PRKCH, DGKB, DGKD, DGKQ, MGLL, DGKH, PRKCD, ITPR2
WP DEVELOPMENT OF URETERIC COLLECTION SYSTEM	0.102391	0.114352	CTNNB1, SPRY1, HNF1B, ETV4, CTDNEP1, GRIP1, RARG, SIX2	FOXC1, CTNNB1, GLI1, ETV4, FST, WNT11, HNF1B, RARG, GRIP1, SMO, SIX2, FAT4, GDF11, CTDNEP1, FRAS1, BMPR2, PBX1, BMP7, RARA
WP FAS LIGAND PATHWAY AND STRESS INDUCTION OF HEAT SHOCK PROTEINS	0.0974639	0.0271675	JUN, ACTG1, DAXX, CYCS, RIPK2, LMNA, LMNB1, MAP2K4	DAXX, CYCS, BCL2, ACTG1, MAP2K4, RIPK2, FAF1, FADD, CASP6, CASP7
REACTOME SODIUM COUPLED SULPHATE DI AND TRI CARBOXYLATE TRANSPORTERS	0.089464	-0.0742157	SLC13A5, SLC13A4	SLC13A4, SLC13A5
REACTOME FGFR1C LIGAND BINDING AND ACTIVATION	0.0882585	-0.0941768	FGF5, ANOS1, FGFR1	FGFR1, FGF5, FGF17
REACTOME FGFR1 LIGAND BINDING AND ACTIVATION	0.0882585	-0.0941768	FGF5, ANOS1, FGFR1	FGFR1, FGF5, FGF17
REACTOME JNK C JUN KINASES PHOSPHORYLATION AND ACTIVATION MEDIATED BY ACTIVATED HUMAN TAK1	0.0949938	0.116179	TRAF6, IRAK2, MAP2K7, RIPK2, TAB3, MAP2K4	IRAK2, UBC, MAP2K4, RIPK2, MAP2K7, TAB3
REACTOME INTERLEUKIN RECEPTOR SHC SIGNALING	0.0949263	0.0742157	JAK1, SHC1, PIK3CD, PIK3R1	GRB2, PTPN6, JAK3, JAK1, PIK3R1
REACTOME NEGATIVE REGULATION OF FGFR3 SIGNALING	0.0963732	0.88775	PPP2CB, PPP2CA, FGF18, FGF5, BRAF, SPRY2	FGF18, PTPN11, GRB2, FRS2, PPP2CA, MAPK3, UBC, BRAF
PID RETINOIC ACID PATHWAY	0.0963732	-0.0981529	NCOA2, CCNH, PRKCA, NCOA1, RARG, NCOR2, HDAC1, PRKACA, RBP1, MAPK1, RXRA, RXRB	EP300, NRIP1, AKT1, PRKCG, CREBBP
REACTOME INTERFERON GAMMA SIGNALING	0.0949938	0.0612625	GBP1, JAK1, SMAD7, IRF9, ICAM1	SMAD7, PTPN11, MT2A, PTPN6, TRIM26, PTPN2, TRIM46, CAMK2D, TRIM25, IRF1, SOCS3, HLA-G, TRIM6, JAK1, TRIM8, PTPN1, GBP1, IRF5, STAT1, TRIM22, IRF3, PTAFR, TRIM3, TRIM45, HLA-DRA, GBP2
PID ERBB1 RECEPTOR PROXIMAL PATHWAY	0.101134	0.242435	SHC1, STAT3, EGF, GNAI3, PTK2, PLCG1, GSN, PIK3CD, RASA1, PIK3R1, MAPK1, TLN1	PTPN11, GRB2, PTPN6, GNAI3, GNAI1, MAPK3
WP EICOSANOID SYNTHESIS	0.0961122	0.110907	PLA2G4A, PTGS2, LTA4H	PNPLA8, ALOX12, PTGS2
WP ERBB SIGNALING PATHWAY	0.0940024	0.130496	JUN, RPS6KB2, SHC1, RPS6KB1, PRKCA, EGF, TP53, BAD, MAP2K7, PTK2, STAT5A, PLCG1, STAT5B, CBLB, MAP2K4, BRAF, PIK3CD, ERBB2, PIK3R1, TGFA, MTOR	STAT5A, RPS6KB2, NRG2, GRB2, ARAF, TP53, STAT5B, MAPK3, CAMK2D, RAF1, MTOR, BRAF, AREG, MAP2K4, AKT2, MAP2K2, MAP2K7, RPS6KB1, PIK3R1, PTK2
REACTOME REGULATION OF TP53 EXPRESSION AND DEGRADATION	0.0964549	0.113011	PPP2CB, PPP2CA, TP53, DAXX, RNF34	DAXX, TP53, RFFL, PPP2CA, MAPKAP1, MTOR, UBC, AKT2, CDK2
REACTOME SENSORY PROCESSING OF SOUND	0.0964816	0.144176	MYH9, SPTBN1, STX1A, ACTG1, WHRN, TWF1, PJVK, CTBP2, GSN, OTOGL, PCLO, CACNA2D2, ESPNL, LHFPL5, ESPN, SYN1, CAPZA1, EPS8, KCNQ4	STX1A, PJVK, CTBP2, KCNQ4, VAMP2, CACNA1D, CAPZB, ESPN, WHRN, ACTG1, LHFPL5, EPB41L1, CACNB2
REACTOME BRANCHED CHAIN AMINO ACID CATABOLISM	0.0968301	-0.338231	PPM1K, IVD, ALDH6A1, HIBADH, DBT, HIBCH, ACAD8	ACADSB, BCKDHB, BCKDHA, HIBCH, BCAT2, BCAT1
BIOCARTA ACETAMINOPHEN PATHWAY	0.087364	-0.0135984	PTGS2, CYP2E1, NR1I3	CYP2E1
REACTOME NEGATIVE REGULATION OF FGFR2 SIGNALING	0.0964549	0.676118	PPP2CB, PPP2CA, FGF18, FGF5, BRAF, SPRY2	FGF18, PTPN11, GRB2, FRS2, PPP2CA, MAPK3, UBC, BRAF
WP PEPTIDE GPCRS	0.0964549	0.0283447	CCR10, CXCR4	CCR10, GNRHR, CXCR4, OPRD1, OPRL1, BDKRB2, AVPR1A
WP P53 TRANSCRIPTIONAL GENE NETWORK	0.0945592	0.0656045	AURKA, IRF9, ICAM1, SLC2A1, SERPINB5, BBC3, GLS2, RPTOR, ULK1, POLK, ADORA2B, PRKAA2, DDIT4, CX3CL1, FANCC, CDK2, PRKAA1, PRKAG2, DDB2, MTOR, FAS, BTG2, LIF	AURKA, CCNE1, SLC2A1, GLS2, BBC3, ADORA2B, FUCA1, PCNA, RPTOR, FANCC, ACAD11, TP53INP1, MTOR
WP REGULATION OF WNT BCATENIN SIGNALING BY SMALL MOLECULE COMPOUNDS	0.0949263	0.237324	CSNK1A1, CTNNB1, FZD1	CTNNB1, FZD1, LRP1, CSNK1A1, MBOAT1
WP INTERLEUKIN11 SIGNALING PATHWAY	0.0964549	0.0895271	JAK1, ICAM1, STAT3, RPS6KB1, RPS6KA1, ATF1	BIRC5, PTPN11, CREB1, GRB2, BCL2, MAPK3, RAF1, SOCS3, MAP2K2, JAK1, RPS6KB1, FES, PIK3R1, ATF1, PIAS3, STAT1
WP MIRNAS INVOLVED IN DNA DAMAGE RESPONSE	0.0923031	0.834238	CDK6, TP53	CCNE1, CREB1, CDK6, TP53, H2AX
REACTOME EICOSANOID LIGAND BINDING RECEPTORS	0.0873237	0.152472	PTGER4, LTB4R2	PTGER4, PTGDR2, PTGER2
WP ALSTROM SYNDROME	0.0964549	0.142113	TUBG1, HSPB11, BLOC1S1	TUBG1, ALMS1, VCPIP1, TFDP2, IFT172, SMO, NSFL1C, PTCH1, E2F4
REACTOME MUSCLE CONTRACTION	0.0933849	0.0570499	CACNB1, HIPK1, VIM, ORAI1, SCN3A, TPM2, MYL6, ORAI2, MYH3, PXN, CACNA1G, TPM4, KCNE2, SCN9A, CACNG4, MYLPF, KCNE4, SCN8A, ITGB5, ALDH2, DES, KCNK12, ITPR3	MYL9, VIM, CACNB1, CACNA1G, ALDH2, HIPK1, KCNK7, SCN3A, SCN8A, SCN9A, TMOD1, TRPC1, STIM1, KCNK12, VCL, ANXA6, CAMK2D, SCN3B, KCNQ1, CACNB2, ITPR1, MYLPF, ATP1B2, MYL6
WP FERROPTOSIS	0.0964549	-0.104565	PCBP1, TXNRD1, VDAC2, TP53, SLC39A14, GCLM, CP, CTH, GCH1, SLC1A5, AKR1C1, ACSL1, SLC11A2, AIFM2, SLC38A1, FTL, CHMP6, NCOA4	SLC7A11, TFRC, GCLC, TF, HMOX1, SLC39A8, SLC11A2, GPX4, IREB2, AKR1C3, BACH1, SLC1A5, ACSL1
REACTOME SYNTHESIS OF 15 EICOSATETRAENOIC ACID DERIVATIVES	0.0865494	0.0300795	PTGS2, GPX2	PTGS2, GPX2
REACTOME STIMULI SENSING CHANNELS	0.0933849	1.11893	CLCN1, MCOLN2, TRPV4, WNK1, BEST4, CLCN2, NEDD4L, TPCN2, TPCN1, ANO4	WNK1, TPCN2, CLCN1, TRPV2, SCNN1D, MCOLN3, ANO7, TTYH2, TTYH3, TRPV1, TRPC1, NEDD4L, BEST4, CLCN6, TRPV4, CLCN2, RAF1, ANO5, MCOLN2, UBC, CLCN3, UNC79, WNK4
REACTOME APOPTOTIC EXECUTION PHASE	0.0963732	0.238231	VIM, KPNB1, H1-5, CTNNB1, PTK2, LMNA, CLSPN, LMNB1, GSN	KPNB1, VIM, CTNNB1, CLSPN, H1-4, PKP1, GAS2, ACIN1, PTK2, CASP6, CASP7
WP CYSTEINE AND METHIONINE CATABOLISM	0.0921714	-0.26272	CTH, MAT1A, CSAD, GSS, AHCY, SUOX, SQOR	GCLC, SUOX, MTR, CTH, SQOR, AHCY, GSS
REACTOME SIGNALING BY ALK	0.0949263	0.0742157	SHC1, STAT3, SIN3A, HDAC2, PLCG1, HDAC1, PIK3R1	PTPN6, SIN3A, FRS2, MDK, HDAC1, JAK3, PIK3R1, IRS1
WP PRIMARY FOCAL SEGMENTAL GLOMERULOSCLEROSIS FSGS	0.0964549	0.0951558	VIM, MYH9, PARVA, CTNNB1, KRT8, ITGAV, ITGA3, NPHS1, PTK2, PLCG1, LMX1B, VTN, LRP5, SYNPO, LRP6, KIRREL2, TLN1, IRF6	VIM, VTN, CTNNB1, ITGB4, SMARCAL1, PCNA, ITGA3, VCL
REACTOME REPRESSION OF WNT TARGET GENES	0.0919618	-0.1238	TCF7L1, TLE1, CTBP2, HDAC1	CTBP1, TLE1
WP TRANSSULFURATION PATHWAY	0.0856369	-0.0213389	GCLM, CTH, CSAD, AHCY	MTR, CTH, AHCY, MAT2B, GOT1, MPST
KEGG ERBB SIGNALING PATHWAY	0.0949263	0.118282	JUN, RPS6KB2, SHC1, RPS6KB1, PRKCA, EGF, BAD, MAP2K7, PTK2, STAT5A, PLCG1, STAT5B, CBLB, MAP2K4, BRAF, PIK3CD, ERBB2, PIK3R1, TGFA, MTOR	STAT5A, RPS6KB2, NRG2, GRB2, ARAF, STAT5B, MAPK3, CAMK2D, RAF1, MTOR, BRAF, AREG, MAP2K4, AKT2, MAP2K2, MAP2K7, RPS6KB1, PIK3R1, PTK2
REACTOME PHOSPHATE BOND HYDROLYSIS BY NUDT PROTEINS	0.0856369	0.328647	ADPRM, NUDT15	NUDT15, NUDT5
REACTOME SENSORY PROCESSING OF SOUND BY OUTER HAIR CELLS OF THE COCHLEA	0.0964549	0.0177252	MYH9, SPTBN1, ACTG1, WHRN, TWF1, PJVK, GSN, OTOGL, ESPNL, LHFPL5, ESPN, EPS8, KCNQ4	PJVK, KCNQ4, ESPN, WHRN, ACTG1, LHFPL5, EPB41L1, ESPNL, SPTBN1, TWF2, MYH9
REACTOME NETRIN MEDIATED REPULSION SIGNALS	0.0856369	0.12402	NTN1, PTPN11, UNC5B, SRC	PTPN11, UNC5B
REACTOME TP53 REGULATES TRANSCRIPTION OF GENES INVOLVED IN G2 CELL CYCLE ARREST	0.0933849	0.0893001	AURKA, TP53	AURKA, TP53, PCNA, TFDP2, ZNF385A, E2F4, SFN, TFDP1
REACTOME REGULATION OF FZD BY UBIQUITINATION	0.0915086	0.0822156	ZNRF3, USP8, FZD6, LRP5, LRP6	USP8, UBC, LRP6, LGR4
REACTOME SYNTHESIS OF IP2 IP AND INS IN THE CYTOSOL	0.0940024	0.0855348	INPP4A, MTMR9, SYNJ1, INPP5B, IMPA1, INPP5J, MIOX	INPP4A, OCRL, INPP5B, IMPA1
KEGG ACUTE MYELOID LEUKEMIA	0.0933849	0.265736	RPS6KB2, STAT3, RPS6KB1, TCF7L1, JUP, BAD, PIM1, RUNX1, STAT5A, STAT5B, BRAF, PIM2, PIK3CD	STAT5A, RPS6KB2, GRB2, ARAF, STAT5B, MAPK3, RAF1, MTOR, BRAF, AKT2, MAP2K2, RPS6KB1, PIK3R1, TCF7L2
WP PANCREATIC ADENOCARCINOMA PATHWAY	0.0933849	0.0283447	JAK1, CDK6, RPS6KB2, STAT3, RPS6KB1, PEBP1, CDK4, EGF, TP53, BAD, POLK, GADD45G, BRAF, SMAD4, PIK3CD, ERBB2, PIK3R1, TGFA, BRCA2, DDB2, RALBP1, MTOR	PEBP1, RPS6KB2, RIPK4, CDK6, ARAF, CDK4, TP53, RALB, MAPK3, RAF1, MTOR, BRAF, E2F2, BAK1, AKT2, MAP2K2, JAK1, RPS6KB1, PIK3R1
REACTOME O LINKED GLYCOSYLATION OF MUCINS	0.0933849	-0.0895271	B3GNT4, MUC1, ST6GALNAC3, GALNT4, GCNT3, GALNT16, B3GNT7, GALNT18, B3GNT8, GALNT1	B3GNT9, B3GNT6, GALNT10, MUC5B, CHST4, B4GALT6, ST6GAL1, ST3GAL1, MUC13, ST3GAL2, MUC20
PID AR TF PATHWAY	0.0949938	-0.0684303	JUN, KAT7, NCOA2, NCOA1, GATA2, SPDEF, DNAJA1, MAP2K6, REL, MAP2K4, ZMIZ2, RCHY1, HDAC1	EP300, CARM1, GSK3B, RACK1, NR2C2, CREBBP, CEBPA, RCHY1, TMPRSS2
REACTOME FORMATION OF THE CORNIFIED ENVELOPE	0.0938735	-0.243821	KRT17, KRT8, JUP, PKP3, EVPL, FLG, KAZN, PKP2, SPINK5, KRT14, KRT5, DSC3, PKP4, KRT80, PRSS8, KRT10, KLK14, KRT15, PI3	SPINK9, FURIN, PPL, KLK5, PCSK6, PI3, DSC2, DSP, TGM1
REACTOME ABACAVIR ADME	0.0856369	0.0855348	NT5C2, GUK1, ADAL, ABCG2	NT5C2, ADAL, SLC22A1, GUK1, ABCG2
PID TCR CALCIUM PATHWAY	0.0933849	0.0438168	JUN, PTGS2, PPP3R1, RCAN2, PRKACA, FOS, JUNB, FKBP1A, PPP3CB	RCAN2, BATF3, PTGS2
REACTOME ARYL HYDROCARBON RECEPTOR SIGNALLING	0.0832582	0.12402	ARNT, AIP, PTGES3	AHR, AIP, ARNT
BIOCARTA EPHA4 PATHWAY	0.0806781	-0.328265	RAP1B, FYN, LYN, ITGB1	RAP1B, ITGB1, FYN, LYN
WP HEPATITIS C AND HEPATOCELLULAR CARCINOMA	0.0933849	-0.125696	JAK1, JUN, STAT3, PTGS2, TP53, BRCA1	COL4A2, BCL2L1, TGFBR1, CD44, RAC1, HNF1A, NFKB1, AKT1, CASP9
REACTOME TRANSCRIPTIONAL REGULATION OF PLURIPOTENT STEM CELLS	0.0923031	0.0474143	STAT3, EPHA1, EPAS1, SMAD4, GATA6	HHEX, FOXP1, EPAS1, TSC22D1, EPHA1
REACTOME NEF MEDIATED DOWNREGULATION OF MHC CLASS I COMPLEX CELL SURFACE EXPRESSION	0.0856369	0.0265265	AP1M1, AP1S2, PACS1	AP1M1, PACS1, AP1S1, AP1G1, AP1S2
WP PHYSICOCHEMICAL FEATURES AND TOXICITYASSOCIATED PATHWAYS	0.0933849	0.297259	JUN, FZD9, SHC1, PPP2CA, CTNNB1, ACTR2, PTK2, FZD1, STAT5A, PLCG1, MAP2K4, ROCK2, SOD1, ERBB2, TGFA, FZD6	STAT5A, FZD9, CTNNB1, GRB2, FZD1, FZD2, WNT11, NEFL, PPP2CA, WNT16, DVL1, RAF1, ACTR3
REACTOME COOPERATION OF PDCL PHLP1 AND TRIC CCT IN G PROTEIN BETA FOLDING	0.0933849	-1.04977	CCT8, CCT2, TCP1, CCT6A, CCT6B, CCT7	CSNK2B, PDCL, GNB2, CSNK2A1, GNAQ, RGS7, GNG2, CSNK2A2
WP PROSTAGLANDIN SYNTHESIS AND REGULATION	0.0940024	0.0110826	PLA2G4A, PTGER4, PTGS2, CBR1, SOX9, ANXA4	PTGER4, PTGS2, ANXA4, ANXA6, PTGER2, SCGB1A1, PPARGC1A, SOX9, PLA2G4A, S100A6
BIOCARTA EOSINOPHILS PATHWAY	0.078861	0.0127508	CCL5, CSF2, HLA-DRB1	HLA-DRA, CCR3, HLA-DRB1, CSF2, CCL5
REACTOME TICAM1 TRAF6 DEPENDENT INDUCTION OF TAK1 COMPLEX	0.0865494	-0.019492	TRAF6, TAB3	TAB2, TRAF6, TLR3, MAP3K7, TICAM1
REACTOME NR1H2 NR1H3 REGULATE GENE EXPRESSION TO CONTROL BILE ACID HOMEOSTASIS	0.0865494	-0.019492	NCOA1, NCOR2, RXRA, RXRB, NCOR1	NCOR1
REACTOME SEMA4D INDUCED CELL MIGRATION AND GROWTH CONE COLLAPSE	0.091047	0.0310238	MYH9, MYL6, LIMK1, ROCK2, ERBB2	MYL9, MYL6, LIMK1, RHOB, MYH9, ERBB2, ROCK2, MYH11, RHOA
REACTOME GABA SYNTHESIS RELEASE REUPTAKE AND DEGRADATION	0.0938735	0.476916	GAD1, STX1A, SYT1, SLC6A13, SLC6A12	STX1A, CPLX1, SYT1, VAMP2, SLC6A12
WP CODEINE AND MORPHINE METABOLISM	0.0786369	0.130496	UGT2B7, CYP2D6, ABCC3	ABCC3, CYP2D6, UGT2B7, ABCC2
REACTOME GPCR LIGAND BINDING	0.0852557	-0.0141534	CCR10, FZD9, S1PR5, PTGER4, LTB4R2, LPAR3, ADORA1, UCN2, GAL, CXCR4, IAPP, GABBR1, GPR37L1, INSL3, F2R, CHRM3, TAS2R31, ADGRE5, CCL5, HCAR3, PLPPR2, GNRH1, GABBR2, ADORA2B, LPAR6, PTCH1, GPR37, FZD1, HCAR2, CX3CL1	PLPPR3, GNB2, NTS, PLPPR2, ANXA1, GNRH1, RAMP1, AGTR1, GRM6, HTR7, CXCL1, GHRL, CCR7, FZD3, GNG2, CYSLTR1, NPW, ECE1, ADRA2C, CALCB, GIPR, EDNRA, ADORA2A, S1PR3, S1PR2, CCL28, TAS2R3, FZD7, ADGRE5, FFAR4, WNT2B, GNRH2, APLN, CCL22, TAS2R20, GALR2, GNAS, C5AR1, OXER1, GPR35
REACTOME APOPTOSIS INDUCED DNA FRAGMENTATION	0.0850988	0.152472	KPNB1, H1-5	KPNB1, H1-4
REACTOME SIGNALING BY FGFR1	0.0938735	0.242202	PPP2CB, SHC1, PPP2CA, FGF18, FGF5, PLCG1, BRAF, SPRY2, PIK3R1	FGF18, PTPN11, GRB2, FRS2, PPP2CA, FRS3, MAPK3, UBC, BRAF
REACTOME HYALURONAN BIOSYNTHESIS AND EXPORT	0.0787976	-0.0397243	HAS3, HAS2, ABCC5, CEMIP	CEMIP
REACTOME SYNTHESIS OF BILE ACIDS AND BILE SALTS	0.0900339	0.0383591	NCOA2, NCOA1, SCP2, OSBPL9, NR1H4, SLC27A5, AKR1C1, CYP27A1	OSBPL9, AMACR, NCOA2, AKR1C4, NR1H4
BIOCARTA EGFR SMRTE PATHWAY	0.0816873	0.49255	EGF, NCOR2, THRA, RXRA	THRA, RARA, RXRA
REACTOME DEGRADATION OF CYSTEINE AND HOMOCYSTEINE	0.0873237	-0.114352	CTH, SLC25A10, CSAD, ADO, SUOX, SQOR, GOT2	SUOX, TXN2, TSTD1, TST, CTH, SQOR
WP IL9 SIGNALING PATHWAY	0.0873237	1.14612	JAK1, STAT3, CDK9, STAT5A, STAT5B, PIK3R1, MAPK1	STAT5A, GRB2, STAT5B, MAPK3, CDK9, JAK3, MAP2K2, JAK1, PIK3R1, STAT1
WP MFAP5 EFFECT ON PERMEABILITY AND MOTILITY OF ENDOTHELIAL CELLS VIA CYTOSKELETON REARRANGEMENT	0.0882585	0.261501	JUN, ITGAV, PXN, ACTN1, PTK2, PLCG1	CREB1, VCL, MAPK3, ITGAV, ITPR1, LPP, PTK2
REACTOME LEUKOTRIENE RECEPTORS	0.0742221	-0.365196	LTB4R2, LTB4R	CYSLTR1
REACTOME ORC1 REMOVAL FROM CHROMATIN	0.087364	0.173916	CDC6, SEM1, MCM2, SKP2, PSMA5, MCM7, CDK2, PSME3, MCM4, PSMD1, PSMB10, PSMF1, ORC4, MCM3	MCM7, CDC6, SEM1, PSMA5, SKP2, PSMD5, PSMD1, ORC2, MCM6, UBC, PSME4, CDK2, ORC1, ORC4, PSMD4, PSME2, MCM4
WP KETOGENESIS AND KETOLYSIS	0.078861	0.0941768	SLC2A1, SLC16A1	SLC2A1, UCP2, SLC16A1
WP PHYSIOLOGICAL AND PATHOLOGICAL HYPERTROPHY OF THE HEART	0.0873237	-0.0404423	JUN, STAT3, CTF1, MAP2K3, FOS, MAPK1, MYEF2, LIFR, IL6ST	CALM1, RAC1, PRKCE, PPP3CA, IL6ST, AGT, GATA4, MAPK8
WP MALE INFERTILITY	0.0742221	-0.0162715	SLC46A1, SLC16A7, CXXC1, XRCC3, LRWD1, MTHFR, CYP17A1, PSAT1, EPSTI1, PUM2, USP8, CDK9, SPATA17, MTHFD1, TSSK6, ERCC2	REC8, EP300, PON2, XPC, TNF, ERCC2, FOLH1, PIWIL2, MTR, MMP2, CREBBP, RAG1, PEX10, MSMB, CLOCK, UBD, SIRPA, MTHFD1, AGO2
REACTOME MITOCHONDRIAL BIOGENESIS	0.0844422	0.848455	TGS1, ATP5F1C, NCOA2, CHD9, MICOS10, NCOA1, CYCS, ATP5PO, MICOS13, HCFC1, CHCHD3, PRKAA2, MEF2D, IMMT, PERM1, ATP5F1A, ATP5F1B, PRKAG2, ATP5PF, PPARGC1A, TBL1XR1, MTX1	TGS1, CREB1, MICOS10, ATP5F1B, ATP5MC1, CYCS, ATP5F1C, ATP5MC3, MTX1, HCFC1, ATP5F1D, ATP5PO, ATP5F1A, ATP5PD, MEF2D, NCOA2, PPRC1, ATP5MG, CHCHD3, ATP5PF, ATP5MF
BIOCARTA CARDIACEGF PATHWAY	0.0919618	-0.329647	JUN, PRKCA, EGF, PLCG1	NFKB1, EDNRA, PLCG1, EGFR, HRAS
REACTOME RAF ACTIVATION	0.0858557	0.114983	PPP2CB, KSR1, PPP2CA	PPP2R5B, ARAF, PPP2R5E, PPP2CA, PPP2R5A, KSR1, CAMK2D, RAF1, BRAF, MRAS, MAP2K2
REACTOME COMMON PATHWAY OF FIBRIN CLOT FORMATION	0.0873237	-0.0559484	F5, F2R, F10, FGG, PROC	F8, SERPINA5
PID INTEGRIN5 PATHWAY	0.0870298	-0.11154	ITGA4, ITGAV, ITGB5, ITGB6, VCAM1, CCN1, VTN	FN1, TGFBR1, ITGB6
KEGG TIGHT JUNCTION	0.0742521	-0.190328	PPP2CB, SYMPK, MYH9, PPP2CA, CTNNB1, ASH1L, PARD3, MYH3, CDK4, PRKCA, ACTG1, GNAI3, ACTN1, MAGI3, PARD6G, MYLPF, EXOC3, RAB13, CLDN3, CLDN18, CGN, RRAS, MAP3K20, TJP2	CSNK2B, AFDN, PARD3, PPP2R2A, MYL10, CRB3, CSNK2A1
WP ESTROGEN RECEPTOR PATHWAY	0.0854423	0.0112303	JUN, STAT3, GPAM, NR0B2	SP1, GPAM, NR0B2, ACOX1, JUN
KEGG LONG TERM DEPRESSION	0.0865494	0.051659	PPP2CB, PLA2G4A, PLA2G12A, PPP2CA, PRKCA, GNAI3, ITPR3, BRAF, GNA11, PLCB1, ITPR1, JMJD7-PLA2G4B, MAPK1, GNAI2, PLA2G4E, RYR1	GNAI3, ARAF, GNAI1, PPP2CA, MAPK3, RAF1, PRKG2, BRAF, ITPR1, ITPR3, MAP2K2, PLA2G4A, JMJD7-PLA2G4B
BIOCARTA P35ALZHEIMERS PATHWAY	0.0761245	0.0759536	PPP2CA, CDK5R1, CAPNS2	CDK5R1, PPP2CA, CAPNS2
WP EDA SIGNALING IN HAIR FOLLICLE DEVELOPMENT	0.07734	0.0530105	PTCH1, SHH, RELB, GLI1, EDARADD	GLI1, EDAR, WNT3, PTCH1, EDARADD
REACTOME BETA DEFENSINS	0.0726365	-0.0746498	TLR1, TLR2	TLR2, DEFB1, TLR1
REACTOME GAP JUNCTION ASSEMBLY	0.0856369	0.248366	GJD3, TUBA1C, GJB3, GJB5	TUBA4A, GJD3, TUBA1C, GJC1, TUBA8, TUBB6, TUBA3D, GJB5, GJC2, GJB3, TUBB2B
WP DNA DAMAGE RESPONSE	0.078861	0.49569	CDK6, RAD9A, BBC3, CDK4, TP53, CYCS, TLK1, BRCA1	RAD9A, CCNE1, BBC3, CREB1, CYCS, CDK6, CDK4, TP53, BRCA1, H2AX, PIDD1, SMC1A, CCNB3, CDK2
REACTOME REGULATION OF GENE EXPRESSION IN EARLY PANCREATIC PRECURSOR CELLS	0.0724554	0.361936	HNF1B, NR5A2	HNF1B, NR5A2, NKX6-1
PID RHODOPSIN PATHWAY	0.0857066	-0.0742157	RDH5, PDE6G, CNGA1, PDE6A, SAG	GUCA1B, GNB5, RGS9BP, GNB1
PID ATF2 PATHWAY	0.0804615	0.0162715	JUN, SERPINB5, CDK4, PRKCA, CUL3, BRCA1, IL23A, PPARGC1A, HRK, FOS, JUNB, MAPK1, JUND, MMP2, ATF2, DUSP5, RB1, BCL2	CUL3, CREB1, DUSP1, CDK4, BCL2, BRCA1, NF1, MAPK3, IL6, ATF2, PPARGC1A, SOCS3, HES1, HRK, DDIT3, IL23A, MAPK11
REACTOME CELL CELL COMMUNICATION	0.0730414	0.010289	VASP, SPTBN1, PARVA, DST, CTNNB1, PARD3, JUP, ACTG1, PXN, NPHS1, SKAP2, ACTN1, IQGAP1, PARD6G, PTK2, COL17A1, CLDN3, CLDN18, KRT14, CDH3, KRT5, PIK3R1, CLDN14, LAMA3	PTPN11, CTNNB1, LIMS2, GRB2, PTPN6, ITGB4, ITGA6, KRT5, CLDN11, CLDN3, SKAP2, IQGAP1, ACTG1, PATJ, FBLIM1, CLDN12, CLDN7, NECTIN3, CLDN18, KRT14, DST, PIK3R1, PTK2
REACTOME CREATINE METABOLISM	0.0745669	0	GAMT, SLC6A8, CKMT2, SLC6A12	SLC6A12, GAMT, CKMT2, CKB
REACTOME DOWNREGULATION OF ERBB2 ERBB3 SIGNALING	0.0771349	0.285457	USP8, ERBB2, AKT3, AKT2, RNF41	USP8, NRG2, UBC, AKT2
REACTOME ADENYLATE CYCLASE INHIBITORY PATHWAY	0.0771349	0.613588	GNAI3, ADCY5, GNAL, GNAI2, ADCY6, ADCY3	ADCY1, GNAI3, ADCY3, ADCY5, GNAI1
WP SPHINGOLIPID METABOLISM IN SENESCENCE	0.078861	-0.00902235	S1PR5, CDK4, PRKCA, CDK2, GBA, MTOR, PLCB1, MAPK1, SGMS2, ASAH1, GLB1, RB1, SMPD3	SPTLC1, RPP38, S1PR2, CERS2, KDSR
REACTOME HDL CLEARANCE	0.0730414	-0.0497707	HDLBP	HDLBP
REACTOME ABERRANT REGULATION OF MITOTIC G1 S TRANSITION IN CANCER DUE TO RB1 DEFECTS	0.0873237	0.302785	CDK6, CDK4, CDK2	CCNE1, CDK6, CDK4, TFDP2, E2F2, CDK2
BIOCARTA RNAPOL3 PATHWAY	0.0733688	0.133394	TBP, GTF3C1, GTF3C5, BRF1	BRF1, GTF3C3, GTF3C5, TBP
BIOCARTA ERBB3 PATHWAY	0.0724198	-0.33036	EGF, UBE2D1	UBE2D1, EGFR
REACTOME ACTIVATION OF PUMA AND TRANSLOCATION TO MITOCHONDRIA	0.0742221	0.353885	BBC3, TP53, TP73, TP63, TP53BP2, TFDP2, TFDP1	BBC3, TP53, TP63, TFDP2, TFDP1
WP BDNFTRKB SIGNALING	0.0778223	0.0853834	RHEB, SHC1, RPS6KB1, RPS6KA1, PLCG1, BRAF, GRIN1, MTOR, MAPK1	CREB1, ADCY1, GRB2, RHEB, MTOR, BRAF, HOMER1
REACTOME TRNA PROCESSING	0.071778	0.142646	NUP155, SEC13, CPSF1, CPSF4, CLP1, TRNT1, TRIT1, NUP205, QTRT1, NUP153, CSTF2, EPRS1, SEH1L, PRORP, ADAT1, NUP107, RAE1, TRDMT1, PUS3, XPOT, WDR4, NUP214, CDKAL1, NDC1, TPRKB, METTL1, NUP85, TYW5, NUP58, NUP37, TP53RK, TYW1, TPR, TSEN15, AAAS, C2orf49	NUP205, PUS3, CPSF4, CPSF1, SEC13, NUP153, NUP85, POM121, NUP155, NUP214, RAE1, NDC1, TRIT1, RANBP2, RPP25, TRMT10A, NSUN6, TSEN54, ADAT2, FAM98B, LCMT2, PUS7, NUP107, QTRT1, TRMU, CLP1, WDR4, TRMT44, TSEN15
REACTOME FORMATION OF APOPTOSOME	0.0761245	0.0649823	CYCS, DIABLO, MAPK1	CYCS, MAPK3, DIABLO, UACA
WP DYRK1A	0.0777052	0.142646	CDK6, CSNK1A1, CRY2, CDK4, TP53, SMARCB1, APH1A, RPTOR	CRY2, CREB1, GLI1, CDK6, CSNK1A1, CDK4, TP53, RPTOR, TFAP4, MTOR, TFDP2, EIF2B5, HES1, E2F4, TFDP1, SMARCB1, LIN52, GMNN, DNM1
WP MICRORNA FOR TARGETING CANCER GROWTH AND VASCULARIZATION IN GLIOBLASTOMA	0.0733688	0.0846424	HEY1, VEGFB, HES1, VEGFA	HES1, VEGFB, HIF1AN, HIF1A, VEGFA
REACTOME METHIONINE SALVAGE PATHWAY	0.071778	0.0141534	MTAP, ENOPH1	MTAP, ENOPH1, GOT1, ADI1
WP 2Q211 COPY NUMBER VARIATION SYNDROME	0.0745669	-0.0310238	STAT3, PLEKHB2, MZT2A, FAM168B, APC	RAC1, CCDC74A
REACTOME METABOLISM OF AMINO ACIDS AND DERIVATIVES	0.0619496	-0.384383	SLC25A15, SARS1, MARS1, SLC44A1, TXNRD1, RPS5, OGDH, AASS, PYCR2, ALDH7A1, PPM1K, HNMT, KARS1, HPD, GAMT, SEM1, PSAT1, CARNS1, GLS2, RPL28, QARS1, PYCR1, GLDC, SLC25A12, SLC6A8, EPRS1, AFMID, RPLP1, PIPOX, NAGS, DUOX1, ASRGL1, IVD, MTAP, CTH, PSMA5, CKMT2, CHDH, RIDA, HAL, MAT1A, SDSL, AIMP2, RPL5, ALDH6A1, SLC25A10, AGXT, RPS3A, HIBADH, IARS1	PSMC2, PSMC5, RPL4, RPL31, ACADSB, NNMT, QDPR, RPS25, PCBD1, ASNS, BCKDHB, SUOX, SRM, FOLH1, TXN2, RPL35, BCKDHA, RPS27L, KMO, AADAT, PSMB9, RPL23, MTR, RPS3, RPL10A, RPS21, RPL19, PSMD13, SLC45A2, TMLHE, RPL37, ALDH18A1, HIBCH, HYKK, RPL17, PSMB8, OAZ3, DUOX2, TSTD1, IL4I1, DLST, RPL28, RPS28, GCAT, SLC25A21, BCAT2, CRYM, NAALAD2, AMDHD1, SERINC3, PAPSS2, GSR, BCAT1, PSPH, OAZ2, EEF1E1
REACTOME CARGO TRAFFICKING TO THE PERICILIARY MEMBRANE	0.0729797	-0.114983	CCT8, CCT2, TCP1, CNGB1, RAB3IP, EXOC3, RAB11FIP3, BBS5, EXOC8	ARL13B, BBS12, BBIP1, ARF4, EXOC6, EXOC4, RAB8A, RP2
REACTOME REGULATION OF RUNX1 EXPRESSION AND ACTIVITY	0.0787976	0.102578	CDK6, AGO1, RUNX1	PTPN11, CDK6
PID PDGFRB PATHWAY	0.0711737	0.1238	JUN, PLA2G4A, KSR1, SHC1, STAT3, PPP2CA, ITGAV, PRKCA, ACTR2, MAP2K7, IQGAP1, ARPC3, DOK1, STAT5A, PLCG1, STAT5B, MAP2K4, BRAF, PIK3CD, RASA1, PTPRJ, RAPGEF1, PIK3R1, BAIAP2, DOCK4, FOS, RAB5A, MAPK1, RAP1B	STAT5A, BAIAP2, PTPN11, ARHGDIA, RAB5A, GRB2, PTPN2, LRP1, STAT5B, PPP2CA, KSR1, MAPK3, ARPC3, SRF, RAF1, RAPGEF1, IQGAP1, ACTR3, DOCK4, ITGAV, BRAF, RAP1A
WP NONALCOHOLIC FATTY LIVER DISEASE	0.0711737	0.987168	ERN1, JUN, SMAD7, COX6B2, NDUFB8, BBC3, NDUFB6, NDUFA12, TNFRSF1A, CYCS, MLX, NR1H4, NDUFA9, NDUFA4L2, NDUFA1, PRKAA2, PIK3CD, NDUFA13, PRKAA1, NDUFV3, MLXIP, VCAM1, PRKAG2, PIK3R1	SMAD7, NDUFV1, NDUFA5, BBC3, NDUFS2, CYCS, NDUFS3, UQCRB, NDUFB2, CYC1, NDUFS7, NDUFB10, ATF4, NDUFB3, NDUFA2, NDUFB11, ADIPOR1, SDHD, NR1H3, NDUFB9, NDUFB4, NR1H4, UQCRQ, IL6, NDUFS5, NDUFB8, NDUFA10, NDUFA9, BAK1, AKT2, SREBF1, COX7A2, NDUFA6, NDUFB1, SOCS3
BIOCARTA ERK PATHWAY	0.0742221	-0.00444736	SHC1, STAT3, PPP2CA, RPS6KA1	MKNK2, NGFR, ITGB1, EGFR, GNAS, HRAS, PDGFRA, ELK1
REACTOME HOST INTERACTIONS OF HIV FACTORS	0.0724198	0.266103	NUP155, KPNB1, SEC13, XPO1, AP1M1, NUP205, SEM1, NUP153, RANGAP1, AP1S2, CDK9, PACS1, SEH1L, PSMA5, NUP107, RAE1	NUP205, SEM1, KPNB1, SEC13, NUP153, PSMA5, NUP85, POM121, NUP155, HMGA1, NUP214, PSMD5, AP1M1, RANGAP1, RAE1, NDC1, PSMD1, PPIA, RANBP2, PACS1, UBC, AP1S1, PSME4, ELOB, CDK9, NUP107, PSMD4, PSME2, AP1G1
WP NEUROINFLAMMATION AND GLUTAMATERGIC SIGNALING	0.0724198	0.0468155	JAK1, SMAD7, SLC2A1, STAT3, PSAT1, LRRC8B, PRKCA, IL1R1, GLS2, SLC6A9, IL12A, TNFRSF1A	SMAD7, SLC2A1, GLS2, SLC38A2, CREB1, ADCY1, ADCY3, IL4R, BCL2, SLC6A9, PSAT1, MAPK3, CAMK2D, IL6, IL12A, DLD, IL1R1, SHMT1, LRRC8C, GRIK1, SOCS3, JAK1, IL10, GRIK2
REACTOME MTORC1 MEDIATED SIGNALLING	0.0786369	0.307401	RHEB, LAMTOR2, RPS6KB1, RRAGA, RPTOR, LAMTOR4, LAMTOR3, LAMTOR5, RRAGC	RRAGA, LAMTOR2, RHEB, RRAGC, LAMTOR1, RPTOR, MTOR, LAMTOR5
REACTOME FGFR1 MUTANT RECEPTOR ACTIVATION	0.0761245	0.443051	CPSF6, STAT3, MYO18A, FGF5, STAT5A, STAT5B	CPSF6, STAT5A, GRB2, STAT5B, MYO18A
WP JOUBERT SYNDROME	0.0724198	-0.00970966	RHEB, UNC119, MKS1, TCTN3, MYO6, PDE6G, NEK8, RAB3IP, BBS5, KIAA0586, DVL3, NPHP1, PDE6A, MTOR, MYO5A, INPP5E, B9D1, CPLANE1, ARL2, AHI1, SHH, PCNT, PDE6D, CC2D2A	ARL13B, FLNA, CSPP1, CEP41, RAB8A, TMEM237, RP2, NPHP4, PIBF1, MRE11, SUFU, B9D1
WP VASOPRESSINREGULATED WATER REABSORPTION	0.0787976	0.638673	DCTN2, DYNC1I2, DYNC1H1, RAB5C, DYNLL1, RAB5B, CREB3, PRKACA, RAB5A, ARHGDIA, ADCY6, DYNC1LI1	DYNC1H1, DYNC1I2, ARHGDIA, RAB5A, DCTN2, CREB1, DYNLL1, ADCY3, VAMP2, CREB3L1, CREB3L4, CREB5, PRKACB, DYNC1LI1, RAB5B
PID HDAC CLASSII PATHWAY	0.0742521	0.197725	GRK2, XPO1, RANGAP1, GATA2, NCOR2, HDAC5	GRK2, HDAC9, RANGAP1, BCL6, HDAC5, SRF, RANBP2
REACTOME DISEASES OF CARBOHYDRATE METABOLISM	0.0779794	0.391301	RPIA, GNS, SGSH, G6PC3, DCXR, TALDO1, HYAL1, GYG2, SLC37A4, GAA	GNS, ALDOB, GUSB, GYG2, UBC, GAA, GLB1, DCXR, KHK, G6PC3, SGSH, HYAL1
REACTOME BILE ACID AND BILE SALT METABOLISM	0.078861	0.019492	NCOA2, NCOA1, SCP2, OSBPL9, NR1H4, SLC27A5, AKR1C1, CYP27A1	OSBPL9, AMACR, NCOA2, AKR1C4, FABP6, NR1H4
KEGG GLYCOSAMINOGLYCAN BIOSYNTHESIS KERATAN SULFATE	0.0787976	0.0570499	B4GAT1, B4GALT2, B3GNT7	B4GAT1, B4GALT2, FUT8
KEGG TYPE II DIABETES MELLITUS	0.0779794	0.329977	HK2, PKM, CACNA1G, PIK3CD, SOCS4, HK1, PIK3R1, MTOR, MAPK1	HK2, CACNA1G, PKM, PRKCZ, CACNA1D, MAPK3, MTOR, SOCS3, PIK3R1, KCNJ11, IRS1
WP IL6 SIGNALING PATHWAY	0.0779816	-0.0584321	JAK1, SHC1, STAT3, RPS6KB1, NLK, NCOA1, BAD	JAK2, BCL2L1, GSK3B, RAC1, AKT1, GAB1, CREBBP
WP INTRAFLAGELLAR TRANSPORT PROTEINS BINDING TO DYNEIN	0.0761546	0.55187	DYNC1I2, HSPB11, DYNC1H1, DYNLL1, DYNLT1	DYNC1H1, DYNC1I2, DYNLL1, WDR19
WP MAMMARY GLAND DEVELOPMENT PATHWAY INVOLUTION STAGE 4 OF 4	0.0724198	0.0424596	STAT3, TP53, IL6ST	TP53, SOCS3
REACTOME CD163 MEDIATING AN ANTI INFLAMMATORY RESPONSE	0.0742221	-0.019492	MYH9, PLK2, IL6, MAPK14	FURIN
PID CMYB PATHWAY	0.071778	-0.145427	CDK6, PTGS2, SND1, NLK, ZFPM1, KITLG, SIN3A, PIM1, IQGAP1, LYZ, ADORA2B, CBX4	COPA, UBE2I, EP300, NCOR1, SLC25A3, GATA3, ADA, CREBBP, TOM1, ETS1, TAB2, CEBPA
BIOCARTA FAS PATHWAY	0.0774767	0.0981529	JUN, DAXX, RIPK2, LMNA, LMNB1, MAP2K4	DAXX, PTPN13, MAP2K4, RIPK2, FAF1, FADD, CASP6, CASP7
KEGG PATHOGENIC ESCHERICHIA COLI INFECTION	0.0724198	0.0940734	CTNNB1, TUBA1C, ARHGEF2, PRKCA, ACTG1, ARPC1A, ARPC3	CTNNB1, HCLS1, TUBA4A, TUBA1C, ARPC3, CD14, ACTG1, TUBA8, TUBB6, TUBA3D, ARPC1A, CLDN1, NCK2, ROCK2, TUBB2B, ARPC4, ARPC1B, WASL, RHOA, PRKCA, TUBB3
WP PATHOGENIC ESCHERICHIA COLI INFECTION	0.0724198	0.0940734	CTNNB1, TUBA1C, ARHGEF2, PRKCA, ACTG1, ARPC1A, ARPC3	CTNNB1, HCLS1, TUBA4A, TUBA1C, ARPC3, CD14, ACTG1, TUBA8, TUBB6, TUBA3D, ARPC1A, CLDN1, NCK2, ROCK2, TUBB2B, ARPC4, ARPC1B, WASL, RHOA, PRKCA, TUBB3
REACTOME ECM PROTEOGLYCANS	0.073289	-0.135301	ITGA7, TNXB, ITGAV, MATN3, MATN1, TNC, ITGB5, ITGB6, COL6A2, COL1A1, COL9A3, VTN, LAMA3	COL5A1, COL4A2, COL6A1, FN1, ITGA8, ITGB6, ITGA2, SPARC, ITGB1, MATN3, TGFB2, LAMA1, COL4A4, COL9A3, ITGAX
WP ONECARBON METABOLISM	0.0747647	-0.0809323	MTHFR, MTHFD1, GART, CHDH, MAT1A, MTHFD1L, ATIC, DHFR, AMT, MTHFD2, AHCY, FOLH1, ALDH1L1	GART, FOLH1, MTR
PID IL2 1PATHWAY	0.0742221	0.24001	JAK1, JUN, SHC1, STAT3, STAM2, STAT5A, STAT5B, CDK2, RASA1	STAT5A, PTPN11, GRB2, STAT5B, BCL2, MAPK3, RAF1, CDK2, JAK3, SOCS3, MAP2K2, JAK1, PIK3R1, IRS1, STAT1, IKZF3, MAPK11
PID CD8 TCR PATHWAY	0.07734	0.010289	ORAI1, SHC1, CD8A, TRAF6, PRKCA, PTPRC, PLCG1, MALT1	CD8A, GRB2, PTPN6, STIM1
WP MIRNA REGULATION OF DNA DAMAGE RESPONSE	0.0724198	0.833444	CDK6, RAD9A, BBC3, CDK4, TP53, CYCS, TLK1, BRCA1, GADD45G, MCM7, CDK2	MCM7, RAD9A, CCNE1, BBC3, CREB1, CYCS, CDK6, CDK4, TP53, BRCA1, H2AX, PIDD1, SMC1A, CCNB3, CDK2
PID P53 REGULATION PATHWAY	0.0742221	0.107976	CSNK1A1, PPP2CA, E4F1, TP53, DAXX, PRMT5, PPM1D, NEDD8, CSE1L, SKP2, COP1, RPL5, CDK2	DAXX, E4F1, PPM1D, SKP2, NEDD8, COP1, CSNK1A1, TP53, PPP2CA
WP INHIBITION OF EXOSOME BIOGENESIS AND SECRETION BY MANUMYCIN A IN CRPC CELLS	0.0742221	0.508465	PDCD6IP, RAB5C, BRAF, RAB5B, RRAS, RAB5A, MAPK1, RRAS2, HGS, MRAS	RAB5A, ARAF, PDCD6IP, MAPK3, RAF1, BRAF, MRAS, RAB5B
PID IL6 7 PATHWAY	0.0690083	-0.146047	JAK1, JUN, STAT3, HSP90B1, LMO4, MAP2K6, MAP2K4, FGG, PIK3R1, TYK2, FOS, JUNB, TIMP1, IL6ST, LBP	PIAS1, JAK2, BCL2L1, LMO4, RAC1, PTPRE, AKT1, GAB1
WP CILIARY LANDSCAPE	0.0598506	0.318771	VIM, LSM4, COPS5, MYL6, CTNNB1, DYNC1I2, COPS3, SSNA1, EXOSC4, WNK1, AAR2, EXOSC7, HSPB11, MKS1, COPS2, DYNC1H1, EFTUD2, MCM2, NDUFA9, IQGAP1, NEK8, WHRN, DYNLL1, VPS4A, ARMC8, HDAC2, XPNPEP3, RHBDD2, CTBP2, EXOC3, BBS5, EXOC8, DYNLT1, MCM7, EXOSC2	MCM7, NDUFA5, WNK1, VIM, AGPAT2, DYNC1H1, DYNC1I2, ARHGDIA, EXOSC4, CTNNB1, COPS5, POM121, AAR2, TFAP2E, DYNLL1, CTBP2, RHBDD2, VPS4A, RALB, NEFL, DDX5, MAPRE2, EXOSC7, HDAC1, MCM6, DNPEP, ANKS6, IQGAP1, WHRN, ZMYND19, LCN2, LZTFL1, EXOSC2, COPS7B, EXOSC9, CCDC40, NDUFA9, ARMC8, IFT172, AFG3L2, XPNPEP3, MYL6, GLB1, RABEP2, NUDC, BBS9
REACTOME PRE NOTCH PROCESSING IN THE ENDOPLASMIC RETICULUM	0.0690168	0	NOTCH2	NOTCH1, NOTCH3, NOTCH2, POFUT1, NOTCH4
BIOCARTA AGR PATHWAY	0.0724198	0.0417887	JUN, LAMA3, MAPK1	NRG2, DVL1, SP1, MAPK3
REACTOME NOTCH4 INTRACELLULAR DOMAIN REGULATES TRANSCRIPTION	0.0742221	-0.0330931	KAT2A, NOTCH2, HEY1	EP300, CREBBP, NOTCH1, SMAD3, ACTA2
REACTOME ANTIGEN PRESENTATION FOLDING ASSEMBLY AND PEPTIDE LOADING OF CLASS I MHC	0.0733688	-0.113011	SEC31A, SEC13, ATG14, SEC24C	TAP2, SEC24A, PIK3C3, CALR, HLA-A, SEC31A, ERAP2, TAP1, PIK3R4, HLA-E, HLA-F, BECN1
REACTOME NUCLEAR EVENTS KINASE AND TRANSCRIPTION FACTOR ACTIVATION	0.069262	-0.0576913	PPP2CB, PPP2CA, RPS6KA1, TRIB1, CDK5R1, ATF1, DUSP3, CHD4, RPS6KA5, MEF2D, ASCL1, TPH1, FOS, NAB2, JUNB, MAPK1, F3	EP300, VRK3, RRAD, DUSP4, RPS6KA3, NAB1, ID4, PPP2R1A, MAPKAPK2, ID3, ID2
REACTOME RHO GTPASES ACTIVATE CIT	0.0742221	0.263102	MYH9, MYL6, PPP1R12A, KIF14, PPP1R12B, CIT	MYL9, PPP1R12A, CIT, PRC1, MYL6, PPP1R12B, RHOB, MYH9
PID IL8 CXCR2 PATHWAY	0.071778	-0.210364	VASP, PPP2CA, PRKCA, PLD2, ARRB1, PLCB1, RAB5A, GNAI2	RAB7A, GNG2, AKT1, PPP2R1A, PRKCG, RAC2, VASP, GNB1, PLCB1, GNA14, LYN, GNAI2, PDPK1
REACTOME CYTOPROTECTION BY HMOX1	0.0724554	-0.0534326	TGS1, NCOA2, STAT3, CHD9, NCOA1, SIN3A, CYCS, TXNIP, COX11, NCOR2, NFE2L2	CARM1, HM13, NCOR1, HMOX1, STAP2, CREBBP, TBL1XR1, COX7B, ALB, BACH1, TACO1, TBL1X
WP MET IN TYPE 1 PAPILLARY RENAL CELL CARCINOMA	0.0711737	0.0666574	JUN, STAT3, MET, INSL3, BAD, PTK2, PLCG1, BRAF, PRCC, PIK3CD, ELOA, RAPGEF1, PIK3R1	PTPN11, GRB2, ARAF, MAPK3, RAF1, RAPGEF1, BRAF, RAP1A, AKT2, JAK3, PRCC, ELOA, MAP2K2, PIK3R1, PTK2
REACTOME RHOB GTPASE CYCLE	0.0711737	-0.24988	STARD8, DEPDC1B, ARHGEF2, JUP, DIAPH3, FLOT1, SOWAHC, RTKN, ROCK2, TJP2, ARHGEF3, PIK3R1, ARHGAP21, CIT, PREX1, AKAP13, SNAP23, IQGAP3	MCF2L, OPHN1, TFRC, ARHGEF12, PREX1, ARHGEF17, DLC1, ARHGEF10, MYO9B, ARHGEF5, PKN2, CAVIN1, ARHGAP32, ARHGEF11, MYO9A, STK10, ARHGAP21
REACTOME G2 M DNA REPLICATION CHECKPOINT	0.061679	0.120522	PKMYT1, CCNB2	PKMYT1, CCNB2
BIOCARTA PML PATHWAY	0.0759042	0.0247933	TP53, TNFRSF1A, DAXX, FAS, PML, RB1, SP100	DAXX, TP53
REACTOME FANCONI ANEMIA PATHWAY	0.0724198	0.0764772	RPA1, FANCL, UBE2T, FANCC, FANCG, ATR, DCLRE1A, CENPS, SLX4, EME1, FANCM, FAAP20	RPA1, WDR48, DCLRE1B, FANCC, UBC, MUS81, CENPS, FANCM, USP1
REACTOME PTK6 REGULATES CELL CYCLE	0.0670721	0.411793	CDK4, CDK2	CCNE1, CDK4, CDK2
REACTOME NEGATIVE REGULATION OF FGFR4 SIGNALING	0.0724198	0.889478	PPP2CB, PPP2CA, FGF18, BRAF, SPRY2	FGF18, PTPN11, GRB2, FRS2, PPP2CA, MAPK3, UBC, BRAF
WP SELENIUM MICRONUTRIENT NETWORK	0.0670721	-0.0283447	ICAM1, TXNRD1, PTGS2, MTHFR, CTH, SELENOH, PRDX1, TXN, SAA2, PRDX3, FGG, ABCA1, SOD1, PNPO, TXNRD2, SELENOO, FLAD1	TNF, LDLR, KMO, SOD1, NFKB1, MTR, XDH, GPX4, ALB, SELENOF, GSR, GPX3, MSRB1, SELENOI, CTH, SELENOT, ICAM1, PTGS1, DIO2, SELENOW, SELENOM
REACTOME THE RETINOID CYCLE IN CONES DAYLIGHT VISION	0.0589947	0.110326	OPN1SW, DHRS3	DHRS3, OPN1SW
SA B CELL RECEPTOR COMPLEXES	0.0724198	0.000486121	JUN, SHC1, RPS6KA1	GRB2, MAPK3, ATF2, BLNK, MAPK8IP3
REACTOME POTASSIUM CHANNELS	0.0683312	0.019492	KCNAB1, HCN3, GABBR1, KCNC4, KCNN1, KCNH3, GABBR2	GABBR2, KCNH3, KCNK7, KCNQ4, HCN3, GABBR1, GNG12, KCNQ1, KCNN1, KCNC4, HCN2
PID ECADHERIN STABILIZATION PATHWAY	0.0724198	-0.1238	VASP, CTNNB1, GIT1, MET, EGF, MYO6, ACTN1, EXOC3, ZYX	AFDN, KIFC3, STX4, CTNNA1, EXOC4, EGFR, VASP, CYFIP2, ACTN1, NCKAP1, ABI1, ENAH, CAMSAP3
REACTOME FGFR1B LIGAND BINDING AND ACTIVATION	0.0583898	-0.110326	FGFR1, FGF2, FGF1	FGFR1
REACTOME REGULATION OF SIGNALING BY NODAL	0.0683312	-0.0310238	ACVR1C, ACVR1B	LEFTY1, ACVR2B, ACVR2A
WP ACETYLCHOLINE SYNTHESIS	0.0683312	0.114983	CHKA, PDHA1	CHKA, ACHE
BIOCARTA TOLL PATHWAY	0.071507	-0.0405555	JUN, TRAF6, PGLYRP1, MAP2K6, MAP2K3, MAP2K4	TLR7, NFKB1, TRAF6, CHUK, ELK1, TLR3, MAPK8, MAP3K7, IKBKG, MAPK14
REACTOME SIALIC ACID METABOLISM	0.0699803	0.00113915	ST6GALNAC3, ST6GALNAC1, NANP, CMAS, ST6GALNAC4, GNE, GLB1	ST6GALNAC1, NANP, ST3GAL5, GLB1, NANS, ST3GAL4, ST3GAL3, ST6GALNAC2, ST6GALNAC3, NPL
REACTOME PLATELET HOMEOSTASIS	0.0650132	0.181452	PPP2CB, ORAI1, PLA2G4A, PPP2CA, PDE1A, ORAI2, PAFAH2, P2RX7, P2RX6, ITPR3, PPP2R5E, GNG4, P2RX4, PPP2R5A, ITPR1, STIM1, LRP8	PTPN11, PTPN6, PPP2R5B, PDE11A, PPP2R5E, PDE1A, P2RX7, PPP2CA, PPP2R5A, STIM1, P2RX5, LRP8, GNG12, PRKG2, ITPR1
WP IL1 SIGNALING PATHWAY	0.0680898	0.114983	JUN, TRAF6, IL1R1, IRAK2, MAP2K7, TAB3, PELI1, PLCG1, MAP2K6, MAP2K3, REL, MAP2K4	IRAK2, PTPN11, PRKCZ, MAPK3, IRAK4, ATF2, ECSIT, IL1R1, NFKBIA, PELI1, MAP2K4, MAP2K3, MAP2K2, MAP2K7, MYD88, PIK3R1
WP VITAMIN B12 METABOLISM	0.0740349	-0.114983	ICAM1, MTHFR, TCN1, CCL5, CTH, SAA2, MAT1A, ABCA1, SOD1	TNF, LDLR, SOD1, NFKB1, MTR, ALB
REACTOME LOSS OF FUNCTION OF MECP2 IN RETT SYNDROME	0.0724198	-0.0895271	SIN3A, NCOR2, HDAC1, PRKACA, TBL1XR1	CALM1, NCOR1, TBL1XR1, TBL1X, HDAC3, GPS2
REACTOME SPRY REGULATION OF FGF SIGNALING	0.0729797	0.506371	PPP2CB, PPP2CA, BRAF, SPRY2	PTPN11, GRB2, PPP2CA, MAPK3, UBC, BRAF
REACTOME RRNA PROCESSING IN THE MITOCHONDRION	0.0670721	0.0992996	MRM1, PRORP	MRM1, PRORP
WP AMYOTROPHIC LATERAL SCLEROSIS ALS	0.073289	0.55187	CCS, PRPH, TP53, TNFRSF1A, DAXX, BAD, DERL1, MAP2K6, SOD1	CCS, DERL1, DAXX, RAB5A, TP53, NEFL, PRPH, BCL2
WP ARACHIDONATE EPOXYGENASE EPOXIDE HYDROLASE	0.0672958	0.000722545	CYP2J2, COX5A, GSTP1	GSTP1, COX5A, CYP2J2, CYP2C9
REACTOME REGULATION OF TP53 ACTIVITY THROUGH ASSOCIATION WITH CO FACTORS	0.0705052	0.0580276	TP53, TP73, AKT3, AKT2, TP63, TP53BP2	TP53, TP63, ZNF385A, AKT2
REACTOME ACTIVATION OF SMO	0.072597	0.40745	GRK2, CSNK1A1, CDON, PTCH1, ARRB1	GRK2, CSNK1A1, SMO, PTCH1
PID S1P S1P1 PATHWAY	0.0724198	0.146047	PTGS2, ITGAV, GNAI3, PLCG1, MAPK1, GNAI2	GNAI3, GNAI1, PTGS2, MAPK3, ITGAV
REACTOME ENDOGENOUS STEROLS	0.0670721	0.0123696	NCOA2, NCOA1, NR1H4, ARNT, CYP27A1	AHR, NCOA2, NR1H4, ARNT, CYP11A1, RXRA, FDX1, FDXR, CYP51A1
WP EGFR TYROSINE KINASE INHIBITOR RESISTANCE	0.0583898	-0.125696	JAK1, RPS6KB2, SHC1, STAT3, RPS6KB1, MET, PRKCA, EGF, BAD	FOXO3, JAK2, BCL2L1, GSK3B, EIF4E2, SHC4, AKT1, PRKCG, GAB1, PLCG1, EGFR, BAD, HRAS, PTEN, AXL
PID ERA GENOMIC PATHWAY	0.0670721	-0.0722998	JUN, NCOA2, NCOA1, CTSD, BRCA1, NEDD8, LMO4, STAT5A, SET, MTA1, NR0B2, SMAD4, NCOR2, SOD1, NDUFV3, HDAC1	EP300, DDX54, NCOR1, COL18A1, NRIP1, CD82, LMO4, SOD1, SRA1, HDAC4
REACTOME SEMAPHORIN INTERACTIONS	0.061679	-0.0283447	MYH9, MYL6, MET, TREM2, SEMA4A, CDK5R1, LIMK1, PTPRC, FARP2, ROCK2, RRAS, ERBB2	SEMA3E, GSK3B, ARHGEF12, RAC1, CFL1, ITGB1, FARP2, SEMA7A, RND1
REACTOME INTERLEUKIN 12 FAMILY SIGNALING	0.0608329	-0.020198	JAK1, STAT3, TCP1, IL12A, MTAP, IL23A, P4HB, LMNB1, MIF, SOD1, PDCD4, TALDO1, TYK2, AIP, RAP1B, IL6ST, ANXA2, CAPZA1	JAK2, ARF1, RAP1B, ANXA2, SOD1, IL12RB1, CFL1
WP TRANSSULFURATION ONECARBON METABOLISM AND RELATED PATHWAYS	0.0654572	-0.1238	CHKA, GPX7, MTHFR, GAD1, PSAT1, GCLM, CTH, MTHFD1, CHDH, MAT1A, MTHFD1L, DHFR, SOD1	MTHFD2L, ETNK1, GCLC, AHCYL1, SOD1, MTR, GPX4, BCAT2, GSR, CEPT1, BCAT1, PSPH, MTHFD1, DHFR2, CHKB, GPX3, PCYT1A
WP PROSURVIVAL SIGNALING OF NEUROPROTECTIN D1	0.073289	-0.0103553	PPP2CB, TNFRSF1A, CYCS	TNF, CASP9
REACTOME CARGO CONCENTRATION IN THE ER	0.0691666	-0.638673	F5, COL7A1, CNIH2, SEC24C, TGFA, CD59, LMAN2L, SEC23A, LMAN1	MIA3, F8, SEC24A, PREB, LMAN1, TMED10, GOSR2
REACTOME SIGNALING BY HEDGEHOG	0.0543138	0.447729	GRK2, CDC73, CSNK1A1, ERLEC1, SEM1, TUBA1C, OS9, MKS1, PRKAR2B, CUL3, KIF7, CDON, PSMA5, P4HB, PTCH1, ADCY5, PSME3, ARRB1, PSMD1, SEL1L, SMURF1, PSMB10, PRKACA, PSMF1	GRK2, CDC73, SEM1, CUL3, ADCY1, PSMA5, GLI1, CSNK1A1, ADCY3, P4HB, WDR19, ADCY5, PSMD5, TUBA4A, PRKAR2B, TTC21B, TUBA1C, HHIP, PSMD1, ERLEC1, SMURF1, UBC, OS9, SYVN1, PSME4, TUBB6, IFT172, SMO, PSMD4, PSME2, HHAT, PRKACB, TUBA3D
WP PLURIPOTENT STEM CELL DIFFERENTIATION PATHWAY	0.0724198	0.0139457	NOG, KITLG, EGF, IL11, CSF1, NT5E, SHH, BMP4	KITLG, FST, NOG, CSF1, IL6
REACTOME INTERLEUKIN 18 SIGNALING	0.061679	-0.135301	IL18R1, ALOX5, IL18, IL18BP	IL18, IL18BP, IL18R1
BIOCARTA ATM PATHWAY	0.0676259	0.0216333	JUN, TP53, BRCA1	TP53, BRCA1, RBBP8, NFKBIA, MDM2
REACTOME DOWNREGULATION OF TGF BETA RECEPTOR SIGNALING	0.0690168	0.156908	SMAD7, XPO1, UCHL5, NEDD4L, PPP1R15A	SMAD7, USP15, NEDD4L, PPP1R15A, SMURF1, UBC
WP MAP3K1 ROLE IN PROMOTING AND BLOCKING GONADAL DETERMINATION	0.0724198	-0.114417	CTNNB1, SOX9, GADD45G, WNT4, MAPK1	GSK3B, MAP3K4, AXIN1
KEGG PRIMARY BILE ACID BIOSYNTHESIS	0.0705052	0.0331403	SCP2, SLC27A5, CYP27A1, AMACR, AKR1D1, AKR1C4, ACOX2, HSD3B7, HSD17B4	AMACR, AKR1C4, SCP2
REACTOME SIGNALING BY ERBB2 ECD MUTANTS	0.073289	-0.0350388	SHC1, EGF, CDC37, PLCG1, ERBB2, PIK3R1	GAB1, PLCG1, EGFR, HRAS
WP GLYOXYLATE METABOLISM	0.0699803	0.114352	AGXT, ALDH4A1, PXMP2, GOT2, GRHPR, SLC26A1	GOT2, GRHPR, PXMP2, SLC26A1, AGXT, HOGA1, ALDH4A1
WP IL17 SIGNALING PATHWAY	0.0672958	-0.111557	JAK1, STAT3, TRAF6	JAK2, GSK3B, NFKB1, AKT1
WP OVERLAP BETWEEN SIGNAL TRANSDUCTION PATHWAYS CONTRIBUTING TO LMNA LAMINOPATHIES	0.061679	-0.025686	CSNK1A1, TCF7L1, CTNNB1, CDK4, TLE1, TMPO, LMNA	GSK3B, TLE1, MAOA, EMD, AXIN1, CREBBP, SPP1, BMP2, CEBPA, TGFB2, NOTCH1, PPARG, AGO2, SMAD3, JUNB
WP PHOTODYNAMIC THERAPYINDUCED NFKB SURVIVAL SIGNALING	0.0670721	-0.0530105	ICAM1, PTGS2, TRAF6, TNFRSF1A, REL, BIRC5, VCAM1	TNF, NFKB1, MMP2, MMP1, TRAF6, CFLAR, CHUK, EGLN2, RELB, BCL2L2, ICAM1, TNFRSF1A
REACTOME PROTEIN PROTEIN INTERACTIONS AT SYNAPSES	0.0619496	0.391268	STX1A, RTN3, SYT1, LIN7C, FLOT1, DLGAP3, PTPRF, DLG1, GRIN1, APBA1	DLG1, LIN7C, PTPRF, PPFIA1, STX1A, RTN3, SYT7, SYT1, LRFN4, NLGN3, PPFIBP2, SLITRK6, EPB41L1, HOMER1, EPB41L2
REACTOME OPSINS	0.0583898	0.164875	OPN1SW, OPN3, RRH	OPN3, RRH
REACTOME VLDL CLEARANCE	0.0615942	0.0941768	LSR, APOC1, VLDLR, APOBR	APOBR, APOC1
REACTOME ADENYLATE CYCLASE ACTIVATING PATHWAY	0.0632955	0.256363	ADCY5, GNAL, ADCY6, ADCY3, ADCY9	ADCY1, ADCY3, ADCY5
WP CONSTITUTIVE ANDROSTANE RECEPTOR PATHWAY	0.066779	0.149135	NCOA2, NCOA1, PPARGC1A, RXRA, SULT1A1, HSP90AA1, CYP3A5, DNAJC7	NCOA2, SP1, SULT2A1, SMC1A, PPARGC1A, NCOA6, ABCC3, HSP90AA1, SULT1A1, NR1I3, RXRA
KEGG GLYCOSYLPHOSPHATIDYLINOSITOL GPI ANCHOR BIOSYNTHESIS	0.061679	-0.00984836	PIGM, PIGA, PIGC, PIGS, DPM2, PIGZ, PIGV, PIGH	PIGT, PIGG, PIGQ, PIGF
BIOCARTA IGF1MTOR PATHWAY	0.0690168	0.0101369	PPP2CA, RPS6KB1, PIK3R1, MTOR, EIF2B5, PDK2	PPP2CA, MTOR, EIF2B5, RPS6KB1, PDK2, PIK3R1
REACTOME TRANSCRIPTIONAL ACTIVITY OF SMAD2 SMAD3 SMAD4 HETEROTRIMER	0.0583898	0.160774	SMAD7, TGIF1, TRIM33, NEDD4L, CDK9, MEN1, SMAD4, NCOR2, HDAC1	TGIF1, SMAD7, SKI, NEDD4L, SP1, MEN1, MAPK3, PPM1A, HDAC1, UBC, TFDP2, COL1A2, CDK9, YBX1, E2F4, STAT1, TGIF2, TRIM33, TFDP1
REACTOME DIGESTION OF DIETARY LIPID	0.0583898	0.0319451	CEL	CEL
REACTOME SIGNALING BY TGFB FAMILY MEMBERS	0.0507437	-0.0612625	SMAD7, NOG, XPO1, UCHL5, TGIF1, PARD3, ITGAV, ACVR1C, TRIM33, DRAP1, NEDD4L, CDK9, ACVR1B, NEDD8, MEN1, ITGB5, PPP1R15A, ITGB6, SMAD4, NCOR2, CGN, HDAC1, FSTL1, SMAD6, SMURF1	EP300, PARD3, BMPR1A, UBE2D3, FURIN, ATP1B4, TGFBR1, TGFBR2, NCOR1, ITGA8, ITGB6, PPP1CC, SMAD5, ARHGEF18
KEGG OOCYTE MEIOSIS	0.0552911	0.183448	AURKA, PPP2CB, BUB1, PPP2CA, RPS6KA1	AURKA, BUB1, MAD2L1, CCNE1, ADCY1, PPP2R5B, ADCY3, PKMYT1, PPP2R5E, ANAPC13, ADCY5, PPP2CA, PPP2R5A, MAPK3, FBXO43, CAMK2D
BIOCARTA GRANULOCYTES PATHWAY	0.0692264	-0.0753348	ICAM1, ITGB2	TNF, ITGAL, SELPLG, ITGB2, ICAM1
WP ECTODERM DIFFERENTIATION	0.0506931	0.0560072	SDCBP, OGT, UBTF, TCF7L1, CTNNB1, NLK, JUP, TRIM33, MKS1, CDON, PIM1, CELSR2, STX16, H2BC9, BAZ1A, VAX2, SMAD4, PTPRB, PAN2, ELOVL2, SPRY2, ZBTB2, PRKAG2	SDCBP, PDE7A, BCAS3, CTNNB1, FOXA2, OGT, H2BC9, CLDN11, PTPN13, SMURF1, CAP2, PPFIBP2, TSC22D1, PGM1
KEGG CARDIAC MUSCLE CONTRACTION	0.0583898	0.0141534	CACNB1, TPM2, COX6B2, TPM4, CACNG4, CACNA2D2, CACNB3, UQCRB, ATP2A2, COX5A, COX7A2, COX6C, ATP1B1, CACNG1, TNNI3, CACNA1D, COX6A1, UQCRQ, CYC1, CACNB2, COX5B	CACNB1, UQCRB, CYC1, CACNA1D, CACNG1, UQCRQ, CACNB2, ATP1B2, COX7A2, CACNA2D2, CACNB4
BIOCARTA NEUTROPHIL PATHWAY	0.061679	-0.0417373	ICAM1, ITGB2	CD44, ITGAL, ITGB2, ICAM1
WP NETRINUNC5B SIGNALING PATHWAY	0.0583898	0.0836586	JUN, ICAM1, AGAP2, PRKCA, TP53, PTK2, NTN1, NTN4, COL1A1, VCAM1	PTPN11, COL1A1, ITGB4, TP53, MAPK3, RAF1, AGAP2, UNC5B, MAP2K2, IL10, PTK2
REACTOME TGF BETA RECEPTOR SIGNALING ACTIVATES SMADS	0.0584715	-0.0682189	SMAD7, XPO1, UCHL5, ITGAV, NEDD4L, NEDD8, ITGB5, PPP1R15A, ITGB6, SMAD4	FURIN, TGFBR1, TGFBR2, ITGA8, ITGB6, PPP1CC, LTBP1, ITGB1, STUB1, LTBP2, TGFB2, SMAD3, FBN1, LTBP3, FKBP1A, TGFB1, TGFB3
BIOCARTA HES PATHWAY	0.0676259	-0.025182	NOTCH2, HES7, FZD1	GSK3B, HNF1A, NOTCH1
WP NEURODEGENERATION WITH BRAIN IRON ACCUMULATION NBIA SUBTYPES PATHWAY	0.0619496	0.114983	COASY, RHEB, GTPBP2, SCP2, ATP13A2, CP, RPTOR, ULK1, ATG14, PRKAA1, ATG10, MTOR, FTL	COASY, ATP13A2, RHEB, FTL, RPTOR, ATG2A, CP, MTOR, ATG14, MECP2
PID P53 DOWNSTREAM PATHWAY	0.0480462	-0.105054	JUN, KAT2A, BCL2L14, SERPINB5, MET, BBC3, HTT, PPM1J, PCBP4, TP53, CTSD, CSE1L, HDAC2, COP1, DDIT4, CX3CL1, S100A2, JMY, RCHY1, SNAI2, AIFM2, TP73, TGFA, DDB2, FAS, DDX5, BTG2, LIF	EP300, BCL2L1, NFYA, CARM1, NFYC, DKK1, COL18A1, TSC2, CD82, RPS27L, HDAC2, RRM2B, CEBPZ, NDRG1, MMP2, NFYB, CREBBP, DUSP5, BID, SPP1, TNFRSF10D, EGFR, RGCC, TP53I3, TIGAR, TNFRSF10C, RCHY1
REACTOME CA DEPENDENT EVENTS	0.0654572	0.437461	GRK2, PLA2G4A, PDE1A, PRKCA, PRKAR2B	GRK2, KPNA2, CREB1, ADCY1, ADCY3, PDE1A, ADCY5, PRKAR2B
PID BETA CATENIN DEG PATHWAY	0.0690774	-0.0548648	CSNK1A1, CTNNB1, DVL3, LRP6	GSK3B, AXIN1, CSNK1E, CSNK1D, CUL1, FZD5
WP TRANSLATION INHIBITORS IN CHRONICALLY ACTIVATED PDGFRA CELLS	0.0583898	0.031843	RPS6KB2, RPS6KB1, RPS6KA1, PRKCA, PIM1, MAP2K7, RPTOR, RPS6KA5, MAP2K6, MAP2K3, MAP2K4, PIM2, PDCD4, PIK3R1, PRKACA, MTOR, PDK1, MAPK1, AKT3	EIF4A1, RPS6KB2, PDK1, RPTOR, MAPK3, MTOR, MAP2K4, AKT2, MAP2K3, MAP2K2, MAP2K7, RPS6KB1, PIK3R1
WP CELL DIFFERENTIATION EXPANDED INDEX	0.0668387	0.0977175	STAT3, MEF2D, HDAC5, RUNX2, MEF2C, SRF	MEF2D, HDAC5, SRF
WP CYTOKINES AND INFLAMMATORY RESPONSE	0.0670721	-0.019492	IL15, IL7, IL11, CSF1	TNF, CXCL1
BIOCARTA CB1R PATHWAY	0.061679	0.607588	PLD2, PLD3, FAAH, PLD1, CNR2	CNR2, FAAH, PLD2
REACTOME MITOCHONDRIAL PROTEIN IMPORT	0.0583898	0.810053	TIMM8A, TIMM8B, NDUFB8, TIMM44, TIMM23, SLC25A12, CS, CHCHD4, CHCHD3	TIMM8A, TIMM44, ATP5F1B, ATP5MC1, TIMM10, MTX1, ATP5F1A, CYC1, TIMM23, TOMM22, SLC25A13, CS, CHCHD3, TIMM17B, NDUFB8, SLC25A12, COX17
REACTOME EXTRINSIC PATHWAY OF FIBRIN CLOT FORMATION	0.0540485	-0.258683	F10, F3	TFPI, F10
WP GASTRIC ACID PRODUCTION	0.053341	0.152472	PGC	PGC
PID ERBB2 ERBB3 PATHWAY	0.05895	0.144685	JUN, SHC1, STAT3, USP8, BAD, PIK3CD, ERBB2, PIK3R1, PRKACA, MTOR, FOS, MAPK1	PTPN11, USP8, NRG2, GRB2, MAPK3, RAF1, MTOR
REACTOME OAS ANTIVIRAL RESPONSE	0.061679	-0.422543	RNASEL, OASL, OAS1	FLNA, OASL, OAS1, OAS2, OAS3
PID WNT CANONICAL PATHWAY	0.0583898	0.114983	CTNNB1, CUL3, DVL3, PPP2R5A, LRP6, RANBP3	CUL3, CTNNB1, PPP2R5A, DVL1
PID RET PATHWAY	0.0589947	0.114983	JUN, SHC1, PRKCA, PXN, PTK2, DOK1, RASA1, PIK3R1, PRKACA	PTPN11, CREB1, GRB2, FRS2, MAPK3, PDLIM7, RAP1A, PIK3R1, PTK2, IRS1
WP COPPER HOMEOSTASIS	0.0584715	0.0957211	CCS, JUN, STEAP1, TP53, ATP7B, COX11, MT2A, SOD1, SLC11A2	CCS, MT2A, STEAP1, TP53, COX11, SP1, ATP7B
REACTOME METAL ION SLC TRANSPORTERS	0.0587522	-0.219146	SLC39A14, CP, SLC30A7, SLC41A2, SLC11A2, SLC39A10, SLC30A5, SLC39A2, SLC39A5, SLC11A1, SLC30A2	SLC30A1, SLC39A8, SLC30A6, SLC39A1, SLC11A2, SLC39A2, SLC39A7, SLC39A6
REACTOME IRF3 MEDIATED INDUCTION OF TYPE I IFN	0.0608329	0.131254	DDX41, STING1	DDX41, TBK1, IRF3
WP CONTROL OF IMMUNE TOLERANCE BY VASOACTIVE INTESTINAL PEPTIDE	0.0584715	0.0570233	IL12A, FAS	IL12A, IL10
REACTOME METABOLISM OF NUCLEOTIDES	0.0480002	-0.341573	NME2, TXNRD1, GMPR2, ADPRM, NT5C2, NUDT15, PAICS, DCTPP1, GART, DGUOK, AMPD2, TXN, UPP2, DNPH1, NT5C1B, AK7, AK5, ADK, ATIC, PUDP, UCK2	CAD, GART, UMPS, DCK, PUDP, AK6, GMPS, AK9, IMPDH2, RRM2B, ADA, XDH, ADSL
KEGG HEMATOPOIETIC CELL LINEAGE	0.0552911	0.0570233	CD8A, ITGA4, ITGA3, IL1R1, KITLG	CD36, CD8A, ITGA6, KITLG, IL4R, CSF1, ITGA3, CD14, IL6, CD59, IL1R1, EPOR
KEGG BASAL CELL CARCINOMA	0.0547872	0.40745	FZD9, TCF7L1, CTNNB1, TP53, PTCH1, FZD1, DVL3, WNT4, FZD6, STK36, SHH, WNT5B, WNT9A, BMP4, APC, HHIP, PTCH2, GLI1, WNT11	FZD9, CTNNB1, GLI1, FZD1, FZD2, WNT10B, TP53, WNT11, WNT16, DVL1, HHIP
WP NCRNAS INVOLVED IN WNT SIGNALING IN HEPATOCELLULAR CARCINOMA	0.0507437	-0.729104	JUN, FZD9, CSNK1A1, TCF7L1, CTNNB1, NLK, FRAT2, CHD8, CTBP2, FZD1, DVL3, WNT4, FZD6, LRP5, SOX7, LRP6	CSNK2B, CTBP1, GSK3B, DKK1, CSNK2A1, CTNNBIP1, AXIN1, FZD3, CSNK2A2, NKD1, CSNK1E, CSNK2A3, FZD7, WNT2B
WP FOCAL ADHESION	0.0416103	-0.0816361	JUN, VASP, SHC1, ITGA4, ITGA7, PARVA, CTNNB1, MET, TNXB, ITGAV, ITGA3, PRKCA, PPP1R12A, ACTG1, PXN, EGF, BAD, VEGFB, ACTN1, MYLPF, PTK2, TNC, ITGB5, ZYX, ITGB6, BRAF, TESK2, PIK3CD, ROCK2, PPP1R12B, COL6A2, COL1A1, ERBB2, RAPGEF1, VTN, PIK3R1	COL4A2, MYL10, GSK3B, FLNA, ITGA5, FN1, ITGA8, ITGB6, PPP1CC, VEGFD, RAP1B, ITGA2, SHC4, PPP1R12C, RAC1, MYLK4, CRKL, LAMB3, AKT1, PRKCG, BCAR1, MYLK3, RAC2, ITGB1, SPP1
WP SULFATION BIOTRANSFORMATION REACTION	0.0598506	-0.0336708	SULT1C4, SULT1B1, SULT1C2, SULT1A1, GSR	SULT1A2, PAPSS2, GSR
WP ZINC HOMEOSTASIS	0.0589947	-0.17236	SLC39A14, SLC30A7, SLC39A11, SLC39A13, MT2A, SLC39A10, SLC30A5, MT1F, SLC39A2, SLC39A5	SLC30A1, SLC39A8, SLC30A6, SLC39A1, SLC39A2, SLC39A7, SLC39A6
REACTOME METABOLIC DISORDERS OF BIOLOGICAL OXIDATION ENZYMES	0.0589947	-0.0477915	FMO3, CYP17A1, GCLM, MAT1A, TPMT, CYP27A1	FDX2, GCLC, MAOA
WP ONECARBON METABOLISM AND RELATED PATHWAYS	0.0583898	-0.0957211	CHKA, GPX7, MTHFR, GAD1, GCLM, CTH, CHDH, MAT1A	ETNK1, GCLC, AHCYL1, SOD1, MTR, GPX4, BCAT2, GSR, CEPT1, BCAT1, DHFR2, CHKB, GPX3, PCYT1A
REACTOME UPTAKE OF DIETARY COBALAMINS INTO ENTEROCYTES	0.058561	-0.0417373	TCN1, PRSS3, CTRB2	CTRB2
WP BURN WOUND HEALING	0.0472918	0.0334992	ICAM1, VIM, BRD4, CXCR4, EGF, TP53, IL15, AMBP, TNC, FLG, COL1A1, S100A9, SNAI2, S100A6, TLR1	VIM, COL1A1, BRD4, CXCR4, FST, TP53, BCL2, CDK16, IL6, SNAI2, NFKBIA, FOXE1, COL1A2, KRT222
REACTOME MOLYBDENUM COFACTOR BIOSYNTHESIS	0.0583898	0.123311	MOCS3, MOCOS, GPHN	MOCS3, MOCOS
REACTOME APOPTOTIC CLEAVAGE OF CELLULAR PROTEINS	0.058561	0.146047	VIM, CTNNB1, PTK2, LMNA, CLSPN, LMNB1, GSN, TJP2	VIM, CTNNB1, CLSPN, PKP1, GAS2, ACIN1, PTK2, CASP6, CASP7
WP 4249 HEDGEHOG SIGNALING PATHWAY	0.0583898	0.55187	GRK2, CSNK1A1, CUL3, KIF7, CDON, PTCH1, FBXL17, ARRB1, SMURF1, PRKACA	GRK2, CUL3, GLI1, CSNK1A1, FBXL17, BCL2, HHIP, SMURF1
REACTOME MET ACTIVATES PTK2 SIGNALING	0.0583898	-0.0923652	MET, ITGA3, PTK2, COL1A1, LAMA3, COL5A3, COL1A2, COL3A1, FN1, COL27A1, LAMB2	COL5A1, FN1, ITGA2, LAMB3, ITGB1
KEGG ECM RECEPTOR INTERACTION	0.0480462	-0.240852	ITGA4, ITGA7, TNXB, ITGAV, ITGA3, GP6, TNC, ITGB5, HMMR, ITGB6, COL6A2, COL1A1, VTN, LAMA3	COL5A1, COL4A2, COL6A1, ITGA5, FN1, CD44, ITGA8, ITGB6, GP1BA, ITGA2, SDC4, LAMB3, GP6, ITGB1, SPP1
REACTOME NOTCH HLH TRANSCRIPTION PATHWAY	0.0583898	-0.0580276	KAT2A, NOTCH2, HDAC2, NCOR2, HDAC5, HDAC1, TBL1XR1	NCOR1, HDAC2, HDAC6, CREBBP, TBL1XR1, HDAC4, NOTCH1, TBL1X
REACTOME G ALPHA I SIGNALLING EVENTS	0.0352039	0.0895271	CCR10, PPP2CB, GRK2, S1PR5, PLA2G4A, PPP2CA, LPAR3, ADORA1, GAL, PDE1A, CXCR4, PRKCA, GABBR1, GPR37L1, PRKAR2B, TAS2R31, GNAI3, CCL5, HCAR3, GABBR2, PPP3R1, GPR37, HCAR2, ADCY5, CX3CL1	GRK2, CNR2, KPNA2, GAL, GABBR2, CREB1, ADCY1, CCR10, GNAI3, OPN3, CXCR4, ADCY3, PDE1A, HTR1F, ADCY5, GNAI1, PRKAR2B, PTGDR2, PPP2CA
REACTOME NEPHRIN FAMILY INTERACTIONS	0.0583898	0.00268679	SPTBN1, NPHS1, ACTN1, IQGAP1, PIK3R1, KIRREL2, ACTN4, CD2AP	IQGAP1, PIK3R1, KIRREL1, SPTBN1, NCK2, KIRREL2, WASL, PIK3CB, KIRREL3
REACTOME L1CAM INTERACTIONS	0.0424352	-0.463787	SDCBP, SCN3A, SPTBN1, RPS6KA1, ITGAV, TUBA1C, ACTG1	CSNK2B, AP2M1, SH3GL2, NUMB, RPS6KA4, CLTC, ITGA5, CSNK2A1, RPS6KA3, ITGA2, RAC1, CSNK2A2
REACTOME HEDGEHOG ON STATE	0.0486258	0.227145	GRK2, CDC73, CSNK1A1, SEM1, CUL3, KIF7, CDON, PSMA5, PTCH1, PSME3, ARRB1, PSMD1, SMURF1, PSMB10, PSMF1	GRK2, CDC73, SEM1, CUL3, PSMA5, GLI1, CSNK1A1, PSMD5, HHIP, PSMD1, SMURF1
PID PTP1B PATHWAY	0.0540485	0.019492	SHC1, STAT3, EGF, TXN, DOK1, STAT5A, STAT5B, SPRY2, PIK3R1, TYK2, CSF1	STAT5A, GRB2, STAT5B, CSF1, SOCS3, TXN, YBX1, PIK3R1, CAV1, PTPN1, IRS1
REACTOME CLASS C 3 METABOTROPIC GLUTAMATE PHEROMONE RECEPTORS	0.061679	-0.019492	GABBR1, TAS2R31, GABBR2, TAS1R3, TAS2R30, GRM6, TAS2R50, TAS2R20, TAS2R14	GRM6, TAS2R3, TAS2R20, TAS2R46
KEGG VASOPRESSIN REGULATED WATER REABSORPTION	0.057251	0.550117	DCTN2, DYNC1I2, DYNC1H1, RAB5C, DYNLL1, RAB5B, CREB3, PRKACA, RAB5A, ARHGDIA, ADCY6, DYNC1LI1	DYNC1H1, DYNC1I2, ARHGDIA, RAB5A, DCTN2, CREB1, DYNLL1, ADCY3, VAMP2, CREB3L1, CREB3L4, CREB5, PRKACB, DYNC1LI1, RAB5B
BIOCARTA VITCB PATHWAY	0.0589947	-0.110326	SLC2A1, P4HB	COL4A2, SLC23A2, SLC2A3, SLC23A1, COL4A4
BIOCARTA BAD PATHWAY	0.0583898	0.11363	RPS6KA1, KITLG, PRKAR2B, BAD	ADCY1, KITLG, PRKAR2B, BCL2, MAPK3, PRKACB, PIK3R1
REACTOME SMAD2 SMAD3 SMAD4 HETEROTRIMER REGULATES TRANSCRIPTION	0.0567001	0.302785	SMAD7, TGIF1, CDK9, MEN1, SMAD4, HDAC1, JUNB, MAPK1	TGIF1, SMAD7, SP1, MEN1, MAPK3, HDAC1, UBC, TFDP2, COL1A2, CDK9, YBX1, E2F4
PID IL8 CXCR1 PATHWAY	0.0583898	0.307401	GRK2, PRKCA, ARRB1, PLCB1, RAB5A, GNAI2	GRK2, RAB5A
REACTOME ARACHIDONATE PRODUCTION FROM DAG	0.0583898	0.114983	ABHD12, DAGLA, ABHD6, MGLL	DAGLA, MGLL
REACTOME NETRIN 1 SIGNALING	0.0567001	0.0417373	AGAP2, SIAH2, PTK2, PLCG1, NTN1, NTN4, TRPC1	PTPN11, TRPC1, MAPK13, AGAP2, SIAH2, UNC5B, PTK2
WP MIRNA TARGETS IN ECM AND MEMBRANE RECEPTORS	0.0583898	-0.812026	TNXB, ITGB5, ITGB6, COL6A2, COL5A3, COL1A2, COL3A1, FN1	COL5A1, COL4A2, COL6A1, FN1, ITGB6
WP MYD88 DISTINCT INPUTOUTPUT PATHWAY	0.0583898	-0.265072	JUN, TRAF6	TLR7, NFKB1, TRAF6, TLR6, IRAK1, TLR2, TLR5, TIFA, IL1A
WP BIOGENIC AMINE SYNTHESIS	0.0571527	-0.0367298	GAD1, TPH1	MAOA
WP BMP2WNT4FOXO1 PATHWAY IN PRIMARY ENDOMETRIAL STROMAL CELL DIFFERENTIATION	0.058561	-0.171356	CTNNB1, WNT4, SMAD5, SMAD9	DKK1, SMAD5, BMP2, SMAD9, SMAD1
REACTOME DEFECTIVE B4GALT7 CAUSES EDS PROGEROID TYPE	0.058561	-0.143707	B4GALT7, CSPG5	GPC2, SDC4
REACTOME PHYSIOLOGICAL FACTORS	0.058561	0.0417373	HIPK1, NPR2	HIPK1, NPR1, NPR2, CES1, KAT2B
WP OVARIAN INFERTILITY	0.0583898	-0.0141534	TBP, CDK4	NCOR1, NRIP1, SMPD1
REACTOME CITRIC ACID CYCLE TCA CYCLE	0.0583898	0.0399673	OGDH, CS, ME2	ME2, MDH2, OGDH, SDHD, CS, DLD, SUCLG1, IDH3B
REACTOME UNWINDING OF DNA	0.0583898	0.176572	MCM2, CDC45, MCM7, MCM4, MCM3, MCM6	MCM7, MCM6, CDC45, MCM4
BIOCARTA FXR PATHWAY	0.0550004	0.0662416	NR1H4, NR0B2, ABCA1, RXRA	FABP6, NR1H3, NR1H4, ABCA1, NR0B2, RXRA
REACTOME ONCOGENE INDUCED SENESCENCE	0.052078	0.24261	CDK6, CDK4, TP53, AGO1, MAPK1, ETS2, TFDP2, RB1, AGO3, ERF, TFDP1, MDM2	CDK6, CDK4, TP53, SP1, ETS2, MAPK3, UBC, TFDP2, E2F2, MDM2, TFDP1, MOV10, AGO4, E2F3, TNRC6C
BIOCARTA BARRESTIN PATHWAY	0.0584715	0.209419	GRK2, ARRB1, PLCB1	GRK2, ADCY1
WP HEPATOCYTE GROWTH FACTOR RECEPTOR SIGNALING	0.0540485	0.0404423	JUN, STAT3, MET, PXN, PTK2, RASA1, RAPGEF1, FOS, MAPK1, RAP1B	PTPN11, GRB2, MAPK3, RAF1, RAPGEF1, RAP1A, MAP2K2, PTK2
REACTOME DEFECTIVE FACTOR IX CAUSES HEMOPHILIA B	0.0515831	-0.437725	GGCX, F10	F8, GP1BA
BIOCARTA KREB PATHWAY	0.0583898	-0.149586	OGDH, CS	ACO2
REACTOME NEGATIVE REGULATION OF FGFR1 SIGNALING	0.0571404	0.445913	PPP2CB, PPP2CA, FGF5, BRAF, SPRY2, MAPK1, ANOS1	PTPN11, GRB2, FRS2, PPP2CA, MAPK3, UBC, BRAF
WP SMALL CELL LUNG CANCER	0.0369382	0.11739	CDK6, PTGS2, TRAF6, ITGAV, ITGA3, CDK4, TP53, CYCS, POLK, PTK2, GADD45G, CDK2, PIK3CD	LAMB1, CCNE1, MAX, CYCS, ITGA6, CDK6, CDK4, ZBTB17, TP53, BCL2, PTGS2, TRAF3, ITGA3, CKS2, ITGAV, NFKBIA, E2F2, BAK1, AKT2, CDK2, TRAF1
WP TOLLLIKE RECEPTOR SIGNALING PATHWAY	0.0368231	0.000444631	IFNAR2, JUN, IFNAR1, TRAF6, IL12A, MAP2K7, CCL5, TAB3, MAP2K6, MAP2K3, MAP2K4, PIK3CD	MAPK13, TRAF3, MAPK3, IRAK4, CD14, IL6, IL12A, NFKBIA, MAP2K4, AKT2, MAP2K3, MAP2K2, MAP2K7, FADD, TBK1, MYD88, PIK3R1, IRF5, TAB3, STAT1, IRF3, MAPK11
WP SERINE METABOLISM	0.0550004	0.044909	PSAT1, DHFR	PSAT1, SHMT1, DHFR
REACTOME RRNA MODIFICATION IN THE MITOCHONDRION	0.0428381	0.427873	MRM1	MRM1, MRM3
REACTOME DISINHIBITION OF SNARE FORMATION	0.0511629	-0.573712	PRKCA, STX4, STXBP3, PRKCG	STX4, STXBP3, PRKCG
REACTOME ERYTHROPOIETIN ACTIVATES PHOSPHOINOSITIDE 3 KINASE PI3K	0.0584715	-0.173916	PIK3CD, PIK3R1, LYN, EPOR, PIK3CA, GAB1, EPO, JAK2, PIK3CB	JAK2, GAB1
REACTOME RUNX2 REGULATES OSTEOBLAST DIFFERENTIATION	0.0563985	0.0399673	HEY1, COL1A1, MAPK1, RUNX2, RB1, HES1, HDAC6, HDAC3	COL1A1, SATB2, MAPK3
REACTOME OTHER SEMAPHORIN INTERACTIONS	0.0583898	-0.0997447	TREM2, SEMA4A, PTPRC	SEMA3E, ITGB1, SEMA7A
BIOCARTA CARM ER PATHWAY	0.0515478	-0.633664	TBP, BRCA1, HDAC2, GRIP1, NCOR2, HDAC5, HDAC1, PPARGC1A	EP300, CARM1, NRIP1, HDAC2, HDAC6, SRA1, CREBBP, HDAC4, PELP1
WP GPCRS CLASS B SECRETINLIKE	0.0547872	-0.110326	ADGRL2, ADGRE5, GLP2R, PTH1R, VIPR1	ADGRL1, GIPR, ADGRE5
WP RESOLVIN E1 AND RESOLVIN D1 SIGNALING PATHWAYS PROMOTING INFLAMMATION RESOLUTION	0.0583898	0.0576913	PIK3CD, MTOR, PDK1, FPR2, LTB4R	PDK1, MTOR
WP PPARALPHA PATHWAY	0.0583898	0.764867	CDK4, SCP2, ACADM, ACAA1, RXRA	CDK4, PLTP, NR1H3, ACADM, CPT1A, SCP2
REACTOME ARACHIDONIC ACID METABOLISM	0.052078	-0.107456	PLA2G4A, PTGS2, CBR1, CYP4F8	PON2, DPEP1, MAPKAPK2, GPX4, AKR1C3, PTGIS, EPHX2, PTGR2, PTGES3, CYP1A1, ABCC1, PTGS1, CYP4F8, HPGD, CYP1B1
BIOCARTA REELIN PATHWAY	0.0552911	0.0879116	CDK5R1, LRP8, FYN, VLDLR	CDK5R1, LRP8
BIOCARTA CIRCADIAN PATHWAY	0.0526334	-0.0828045	CRY2	CRY1, CSNK1E, PER1, CLOCK
WP COMPLEMENT SYSTEM	0.0433725	0.133394	ICAM1, CSNK1A1, C1QBP, PRKCA, GNAI3, TXN, F10, FGG, ITGB2, VTN, CFB, CD59, PRKACA	C1QBP, LAMB1, VTN, SELL, GNAI3, CSNK1A1
WP NEPHROGENESIS	0.0583898	-0.00155017	NOTCH2, SIX2, WNT4	ALDH1A2
WP HFE EFFECT ON HEPCIDIN PRODUCTION	0.0526334	0.915896	SMAD7	SMAD7, TMPRSS6
WP P38 MAPK SIGNALING PATHWAY	0.0481941	0.11363	PLA2G4A, SHC1, DAXX, RPS6KA5, HMGN1, MAP2K6, MAP2K4, MEF2D, TRADD, MAPKAPK5	DAXX, CREB1, MAX, GRB2, MEF2D, RASGRF1, ATF2, MAP2K4, PLA2G4A, DDIT3, STAT1, MKNK1, RPS6KA5, HSPB1
WP EPITHELIAL TO MESENCHYMAL TRANSITION IN COLORECTAL CANCER	0.0261459	0.0684303	NUBPL, FZD9, SHC1, NOTCH2, TRAF6, CTNNB1, ZEB1, JUP, TP53, FZD1, MAP2K6, MAP2K3, MAP2K4, PKP2, MEF2D, SMAD4, CLDN3, PIK3CD, CLDN18, PDCD6, SNAI2, WNT4, SUZ12, VTN, PIK3R1, FZD6, LRP5, CLDN14, LRP6, SNAI1	VTN, FZD9, SUZ12, CTNNB1, GRB2, ZEB2, FZD1, FZD2, WNT10B, MEF2D, TP53, WNT11, WNT16, CLDN11, MAPK13, SNAI1, MAPK3, RAF1, CLDN3, FOXM1, SNAI2, MAP2K4, CLDN12, AKT2, CLDN7, PKP1, MAP2K3, NOTCH4, CLDN18, MAP2K2, WNT9B, WNT3, WNT4, PIK3R1
BIOCARTA BOTULIN PATHWAY	0.0416103	0.447729	STX1A	STX1A, VAMP2
REACTOME GLYOXYLATE METABOLISM AND GLYCINE DEGRADATION	0.0486258	-0.0141534	OGDH, GLDC, AGXT, DHTKD1, LIPT2, DBT, AMT, LIPT1, ALDH4A1, PXMP2, GNMT, GOT2, GRHPR, PDHX	BCKDHB, BCKDHA, DLST
REACTOME NUCLEOTIDE SALVAGE	0.0515831	-0.0853834	GMPR2, DGUOK, AMPD2, UPP2, ADK, PUDP, UCK2	DCK, PUDP, ADA, TYMP, UCK1, HPRT1
WP PROGERIAASSOCIATED LIPODYSTROPHY	0.0507437	-0.11363	POLD1, LMNA, LMNB1, SMAD4	PPARG, SMAD3, FBN1, WRN, LMNB2, TGFB1, SMAD4, FNTA, ICMT
REACTOME APC C CDH1 MEDIATED DEGRADATION OF CDC20 AND OTHER APC C CDH1 TARGETED PROTEINS IN LATE MITOSIS EARLY G1	0.0424352	-0.146047	AURKA, AURKB, SEM1, SKP2, PSMA5, PSME3, PSMD1, PSMB10, PSMF1	PSMC2, PSMC5, CDC16, CDC23, ANAPC15, PSMB9, UBE2D1, PSMD13, UBE2S, PSMB8
BIOCARTA PLCD PATHWAY	0.0471708	0.0397243	PRKCA, TGM2	PRKCA, PLCD1, TGM2
REACTOME ABC FAMILY PROTEINS MEDIATED TRANSPORT	0.0352039	-0.0984563	RNF5, ERLEC1, SEM1, OS9, PEX3, ERLIN1, DERL1, PSMA5, PEX19, PSME3, PSMD1, SEL1L, PSMB10, PSMF1	PSMC2, PSMC5, ABCB7, ABCD1, PSMB9, ABCB9, PSMD13, DERL3, ABCC10, PSMB8
REACTOME SPHINGOLIPID DE NOVO BIOSYNTHESIS	0.0460394	0.0374306	CERS6, CERT1, ORMDL3, ALDH3B1, PRKD2, PLPP1	ALDH3B1, CERS6, CERS1, PPM1L, ALDH3A2, ORMDL3, PRKD1, SGPP2, PLPP1, SPTSSA, CERS4
REACTOME MAPK FAMILY SIGNALING CASCADES	0.0146345	0.201992	JAK1, PPP2CB, JUN, KSR1, SPTBN1, XPO1, LAMTOR2, SHC1, PPP2CA, SEM1, MET, CDC14A, PEBP1, KITLG, ACTG1, EGF, CDC14B, CUL3, ETV4, FGF18, IQGAP1, PTPN7, PSMA5, AGO1, FGF5, KBTBD7, PTK2, LAMTOR3, PTPN3, BRAF, FGG, PPP2R5E, RASA1, PSME3, CDC42EP3, ARRB1, DLG1, ERBB2, PSMD1, NRTN, GRIN1, PIK3R1, TYK2, TGFA, PSMB10, PRKACA, MAPKAPK5, PSMF1, PPP2R5A	SEM1, PEBP1, FGF18, DLG1, LAMTOR2, DUSP2, PTPN11, CUL3, PTPN3, NRG2, PSMA5, GRB2, SPTB, CDC14B, DUSP1, ETV4, KITLG, PPP2R5B, ARAF, PPP2R5E, FRS2, PSMD5, NEFL, PTPN7, PPP2CA, PPP2R5A, NF1, PDE6D, SPRED3, KSR1, VCL, FRS3, MAPK3, PSMD1, FNTB, KALRN, CAMK2D, RAF1, RASGRF1, IQGAP1, IL6, UBC, ACTG1, PRKG2, BRAF, RAP1A, AREG, PSME4, MRAS, RASGRF2
REACTOME CIRCADIAN CLOCK	0.0383252	-0.0895271	TGS1, ARNTL2, NCOA2, CRY2, CHD9, NCOA1	EP300, CARM1, NCOR1, PPP1CC, NAMPT, NRIP1, CRY1, CSNK1E, CREBBP, TBL1XR1, PER1, CLOCK, CSNK1D, TBL1X, NR1D1, CUL1
REACTOME INTERLEUKIN 7 SIGNALING	0.0480462	0.24001	JAK1, STAT3, STAT5A, STAT5B, IL7, PIK3R1	STAT5A, H3C13, STAT5B, H3C8, H3C4, H3C10, JAK3, JAK1, PIK3R1, H3C6, IRS1, IL7R, IL7
REACTOME SYNTHESIS OF SUBSTRATES IN N GLYCAN BIOSYTHESIS	0.0383252	-0.025182	FCSK, ST6GALNAC3, FPGT, ST6GALNAC1, UAP1, NANP, DOLK, GFPT1, DOLPP1, CMAS, DPM2, ST6GALNAC4, SLC35C1	DHDDS, NUDT14, NEU3, PGM3, ST6GAL1, ST3GAL1, GFPT2, ST3GAL2, ALG5, GMPPB, ST3GAL6, DPM1, CTSA, FUOM, ST6GALNAC4, FPGT
PID NEPHRIN NEPH1 PATHWAY	0.0480462	0.000486121	JUN, NPHS1, BAD, PLCG1, MAP2K4, PIK3CD, PIK3R1	GRB2, PRKCZ, MAP2K4, PIK3R1, KIRREL1, NCK2, ARRB2, JUN, WASL, TJP1, PRKCI
REACTOME INTERLEUKIN 12 SIGNALING	0.0424352	-0.0940734	JAK1, TCP1, IL12A, MTAP, P4HB, LMNB1, MIF, SOD1, PDCD4, TALDO1, TYK2, AIP, RAP1B, ANXA2, CAPZA1	JAK2, ARF1, RAP1B, ANXA2, SOD1, IL12RB1, CFL1
WP ALANINE AND ASPARTATE METABOLISM	0.0583898	0.133394	GAD1, AGXT, DARS1, GOT2, ABAT	ASL, GPT, GOT2, ABAT
REACTOME TYROSINE CATABOLISM	0.052078	0.0331403	HPD, FAH, GSTZ1	HPD, FAH
WP TYROSINE METABOLISM AND RELATED DISORDERS	0.052078	0.0331403	HPD, FAH, GSTZ1	HPD, FAH
REACTOME LOSS OF MECP2 BINDING ABILITY TO THE NCOR SMRT COMPLEX	0.0511629	-0.24001	NCOR2, TBL1XR1, NCOR1, HDAC3	NCOR1, TBL1XR1, TBL1X, HDAC3, GPS2
REACTOME EARLY PHASE OF HIV LIFE CYCLE	0.0515831	0.205084	CXCR4, FEN1, HMGA1	CXCR4, HMGA1, PPIA, FEN1
BIOCARTA PDZS PATHWAY	0.0515831	0.0923741	SPTBN1, PCLO, DLG1, GRIN1, GUK1	DLG1, SPTBN1, ADD1, GUK1
BIOCARTA BBCELL PATHWAY	0.045444	0.00973446	FAS, HLA-DRB1, HLA-DRA	HLA-DRA, FAS, HLA-DRB1
WP OSTEOBLAST DIFFERENTIATION AND RELATED DISEASES	0.0332334	0.0580276	FZD9, NOTCH2, CTNNB1, PRKCA, HEY1, SOX9, FGF18, FGF5, PTCH1, FZD1, SMAD4, PIK3CD, WNT4, PIK3R1, FZD6, LRP5, LRP6, PRKD1, MAPK1, RUNX2, SMAD5, BMPR1B, HES6	FGF18, FZD9, CTNNB1, FZD1, FZD2, WNT10B, PRKCZ, WNT11, WNT16, MAPK13, MAPK3, SMO, PRKD1, NOTCH4, SOX9, WNT9B, WNT3, PTCH1, WNT4, BMPR1B, PIK3R1, PRKCH
REACTOME TELOMERE EXTENSION BY TELOMERASE	0.0526334	-0.0666574	TERF1, TERF2IP, PPP6R3, CDK2	DKC1, NOP10, TINF2
WP EFFECT OF PROGERIN ON GENES INVOLVED IN HUTCHINSONGILFORD PROGERIA SYNDROME	0.0455878	0.322926	H3-3B, TP53, HDAC2, CHD4, MTA1, MTA3, MTA2, HDAC1	H3-3B, CHD4, TP53, H3C13, MTA3, HDAC1, H3C8, H3C4, H3C10, SREBF1, H3C6, INPP5K, CBX5, KDM1A
REACTOME ACTIVATION OF BH3 ONLY PROTEINS	0.0455878	0.1203	BBC3, TP53, BAD, DYNLL1, PPP3R1, TP73, AKT3, AKT2, TP63, TP53BP2, TFDP2, BCL2	BBC3, DYNLL1, TP53, BCL2, TP63, TFDP2, AKT2
REACTOME ESTROGEN DEPENDENT NUCLEAR EVENTS DOWNSTREAM OF ESR MEMBRANE SIGNALING	0.0507437	0.0917023	XPO1, EGF, PTK2, UHMK1, TGFA, FOS, MAPK1, AKT3, AKT2, BCL2	UHMK1, CREB1, BCL2, MAPK3, SRF, AREG, AKT2
REACTOME PEPTIDE LIGAND BINDING RECEPTORS	0.032395	-0.0666574	CCR10, GAL, CXCR4, GPR37L1, INSL3, F2R, CCL5, GPR37, CX3CL1	NTS, ANXA1, AGTR1, CXCL1, GHRL, CCR7, NPW, ECE1, EDNRA, CCL28, APLN, CCL22, GALR2, C5AR1, INSL3
WP RANKLRANK SIGNALING PATHWAY	0.0352039	-0.109592	JUN, ICAM1, TRAF6, MAP2K7, PTK2, PLCG1, MAP2K6, TNFRSF11A, VCAM1, PIK3R1, MTOR, FOS, MAPK1	FHL2, RAC1, NFKB1, AKT1, PLCG1, TRAF5, TAB2, ACP5, TRAF6, PAPSS2, CHUK, MAPK9, TNFRSF11A, RELB, ICAM1, LYN, MAPK8, MAP3K7, IKBKG, CDC42, MAPK14
REACTOME GLYCEROPHOSPHOLIPID CATABOLISM	0.0507437	0.00172028	PNPLA6, GDPD1, GDPD5	GDPD1, GDPD5, PNPLA7, GDE1
REACTOME NEGATIVE REGULATION OF TCF DEPENDENT SIGNALING BY DVL INTERACTING PROTEINS	0.0515831	0.192411	DVL3, CCDC88C, DVL1, CXXC4, DVL2	DVL1, DVL2, DVL3
PID FAK PATHWAY	0.0383716	-0.010289	JUN, ITGAV, PXN, ACTN1, PTK2, ITGB5, PLCG1, MAP2K4, BRAF, ROCK2, RASA1, RRAS, RAPGEF1, PIK3R1, MAPK1, RAP1B, TLN1	ITGA5, RAP1B, GIT2, RAC1, BCAR1, ITGB1, ETS1, PLCG1, GRB7, MMP14, KLF8, ARHGEF11, MAPK9, ACTN1
PID PS1 PATHWAY	0.0427741	-0.810053	JUN, CSNK1A1, CTNNB1, NLK, APH1A, TLE1, FZD1, HDAC1, LRP6, FOS, PSENEN, MAPK1	FBXW11, CTBP1, ADAM10, GSK3B, DKK1, TLE1, CSNK2A1, AXIN1, HNF1A, NKD1, CREBBP, PPARD, NCSTN, NOTCH1
REACTOME MAP2K AND MAPK ACTIVATION	0.0434616	0.360385	KSR1, LAMTOR2, PEBP1, ACTG1, IQGAP1, LAMTOR3, BRAF, FGG, ARRB1, MAPK1, RAP1B, TLN1	PEBP1, LAMTOR2, ARAF, KSR1, VCL, MAPK3, RAF1, IQGAP1, ACTG1, BRAF, RAP1A, FGA, MAP2K2, CNKSR1
REACTOME EPHB MEDIATED FORWARD SIGNALING	0.0398062	-0.000228072	ACTR2, ACTG1, ARPC1A, ARPC3, LIMK1, PTK2, ROCK2, RASA1, GRIN1	RAC1, EPHB6, CFL1, EFNB3, HRAS, EPHB2, EFNB1, FYN, YES1, LYN
PID MET PATHWAY	0.032395	0.0699696	JUN, KPNB1, SHC1, CTNNB1, MET, PXN, BAD, RPTOR, PTK2, PLCG1, MAP2K4, PTPRJ, RAPGEF1, PIK3R1, MTOR, SNAI1, RAB5A, MAPK1, RAP1B	KPNB1, PTPN11, CTNNB1, RAB5A, GRB2, PTPN2, PRKCZ, RPTOR, SNAI1, MAPK3, RAF1, RAPGEF1, MTOR, RAP1A, MAP2K4, AKT2
WP METAPATHWAY BIOTRANSFORMATION PHASE I AND II	0.0260767	-0.00163863	KCNAB1, FMO3, HNMT, CYP17A1, CYP4F8, AKR1A1, FMO4, HS6ST1, MGST3, GSTM2, UGT2B7, AKR1C1, TPMT, CYP27A1, CYP2J2, NAA30, CYP20A1, SULT1C4, GSTA1, GSTM1, SULT1B1	NNMT, NDST1, CYP2F1, CYP2E1, CHST3, CYP2A6, CHST13, SULT1A2, CHST4, GPX4, AKR1C3, CHST2, NAT10, EPHX2, GSR, NAT2, GAL3ST1, AKR1D1, NAA40, GAL3ST2, GPX3
WP PROSTAGLANDIN SIGNALING	0.0508348	0.168732	PTGER4, IL12A	PTGER4, AHR, CSF1, PTGER2, IL6, IL12A, AREG
REACTOME ARMS MEDIATED ACTIVATION	0.0424352	0.114983	BRAF, RAP1A	BRAF, RAP1A, CRK
BIOCARTA VDR PATHWAY	0.0455878	0.215601	CHAF1A, TOP2B, NCOA1, COPS2	CHAF1A, ACTL6A, TOP2B, SMARCE1
WP DISORDERS OF BILE ACID SYNTHESIS AND BILIARY TRANSPORT	0.0505319	-0.0450868	SCP2, SLC27A5, CYP27A1, AMACR, AKR1D1, AKR1C4, ACOX2, ATP8B1, HSD3B7, HSD17B4	ACOX2, SLC27A2, ATP8B1, AKR1D1
WP HAIR FOLLICLE DEVELOPMENT ORGANOGENESIS PART 2 OF 3	0.0455474	0.275966	CTNNB1, PTCH1, FZD1, LRP5, SNAI1, RUNX2, SHH, TP63, BMP4	CTNNB1, GLI1, FZD1, SNAI1, TP63, EDAR, SMO, PTCH1
WP EXTRACELLULAR VESICLEMEDIATED SIGNALING IN RECIPIENT CELLS	0.0455878	-0.156908	CTNNB1, MET, TSPAN8, SMAD4, ERBB2, TGFA, MTOR, MFGE8	TGFBR1, TGFBR2, AXIN1, AKT1, EGFR, TGFB2, HRAS, SMAD3, TGFB1, TGFB3, WNT5A, SMAD4
REACTOME CARDIAC CONDUCTION	0.0332334	0.0234615	CACNB1, HIPK1, ORAI1, SCN3A, ORAI2, KCNE2, SCN9A, CACNG4, KCNE4, SCN8A, KCNK12, ITPR3, TRPC1, CACNA2D2, PRKACA, KCND2, ITPR1, STIM1	CACNB1, HIPK1, KCNK7, SCN3A, SCN8A, SCN9A, TRPC1, STIM1, KCNK12, CAMK2D, SCN3B, KCNQ1, CACNB2, ITPR1, ATP1B2, ITPR3, NPR1, CACNA2D2, KCNJ11
REACTOME RAF INDEPENDENT MAPK1 3 ACTIVATION	0.0436854	0.0399673	JAK1, TYK2, MAPK1, IL6ST, DUSP5, DUSP2, PTPN11, DUSP6	DUSP2, PTPN11, DUSP1, MAPK3, IL6, DUSP7, MAP2K2, JAK1
BIOCARTA PAR1 PATHWAY	0.0508348	0.00334938	PRKCA, F2R, PPP1R12B, PIK3R1, PLCB1	ADCY1, PIK3R1, PPP1R12B, RHOA, GNA12, PRKCA
REACTOME STAT3 NUCLEAR EVENTS DOWNSTREAM OF ALK SIGNALING	0.0511629	-0.114983	STAT3, SIN3A, HDAC2, HDAC1	EP300, HDAC2
PID WNT SIGNALING PATHWAY	0.0471708	0.130335	FZD9, FZD1, FZD6, LRP5, LRP6	FZD9, FZD1, FZD2, CTHRC1, KREMEN2, WNT3, WNT7B, RYK, LRP6
REACTOME SULFUR AMINO ACID METABOLISM	0.0434864	-0.0750766	MTAP, CTH, MAT1A, SLC25A10, ENOPH1, CSAD, ADO, AHCY, SUOX, SQOR, GOT2	SUOX, TXN2, MTR, TSTD1, TST, CTH, SQOR, MTRR, AHCY
KEGG VALINE LEUCINE AND ISOLEUCINE BIOSYNTHESIS	0.0513303	0.110907	VARS1, VARS2, IARS1	VARS2, LARS1, IARS1, VARS1
REACTOME BIOSYNTHESIS OF EPA DERIVED SPMS	0.0480462	0.0330931	PTGS2, LTA4H	PTGS2, ALOX15, ALOX5
BIOCARTA 41BB PATHWAY	0.0494101	-0.019492	JUN, ATF2	NFKB1, MAP4K5, MAP3K5, CHUK, MAPK8
WP EXTRAFOLLICULAR B CELL ACTIVATION BY SARSCOV2	0.0400834	0.0971161	IFNAR2, IFITM1, TMSB10, CXCR4, IL12A, PTPRC, STAT5A	STAT5A, SELL, ZEB2, CXCR4, BCL6, IFIT2, TBX21, IL6, IL12A, C3, AICDA, BLNK, IL10
REACTOME RHOA GTPASE CYCLE	0.0219597	-0.0923741	TEX2, STARD8, C1QBP, DEPDC1B, ARHGEF2, JUP, DIAPH3, SCFD1, ARHGAP45, IQGAP1, FLOT1, TMPO, SOWAHC, ARHGAP9, RTKN, ROCK2, ARAP3, TJP2, ARHGEF3, PIK3R1, EMC3, ARHGAP21, ARHGAP42, CIT, FARP1, PREX1, FAF2, AKAP13, SNAP23, IQGAP3, KALRN, LMAN1, ARHGDIA, RASGRF2, AAAS, FLOT2, ARHGEF18	ARAP1, MCF2L, OPHN1, TFRC, STBD1, ARHGEF12, PREX1, ARHGEF17, FMNL3, ARHGEF18, PLEKHG4, LMAN1, DLC1, ARHGEF10, OBSCN, MYO9B, YKT6, FAM13A, ARHGEF5, MACO1, PKN2, CAVIN1, ARHGAP32, PLEKHG6, ARHGEF11, TMEM87A, MYO9A, PLEKHG3, STK10, ARHGAP21
REACTOME NR1H3 NR1H2 REGULATE GENE EXPRESSION LINKED TO CHOLESTEROL TRANSPORT AND EFFLUX	0.0424352	-0.000486121	KDM4A, NCOA1, KDM1B, AGO1, APOD, NCOR2, ABCA1, TBL1XR1, RXRA, APOE, RXRB	EP300, NCOR1, TBL1XR1, TBL1X, AGO2, ABCG1, HDAC3, TNRC6B
PID LYMPH ANGIOGENESIS PATHWAY	0.0423786	-0.0450868	SHC1, ITGA4, RPS6KA1, MAP2K4, COL1A1, PIK3R1	ITGA5, FN1, VEGFD, ITGA2, AKT1, ITGB1
REACTOME GLUTAMATE AND GLUTAMINE METABOLISM	0.0475535	0.114983	PYCR2, GLS2, PYCR1	GLS2, PYCR1, PYCR2
KEGG TYROSINE METABOLISM	0.0416103	0.00373481	HPD, ALDH3B1, MIF, METTL2B, ADH5, FAH, MAOB, AOC2	ALDH3B1, METTL2B, HPD, ADH6, LCMT2, AOC2, GOT2, HEMK1, MIF
REACTOME SIGNALING BY PTK6	0.0383252	-0.0138636	STAT3, CDK4, PXN, EGF, EPAS1, DOK1, CDK2, RASA1, ERBB2	ARAP1, RAC1, AKT1, STAP2, BCAR1, EGFR, PELP1, HRAS
WP CCL18 SIGNALING PATHWAY	0.0424352	0.0940734	VIM, SLC2A1, KIF5B, TEAD4, VCAM1, SNAI1, AK4, ZEB2, MMP2, COL1A2, FN1, PTK2B	VIM, SLC2A1, ZEB2, KIF5B, NEFL, SNAI1
WP MACROPHAGE MARKERS	0.0459273	0.110326	LYZ, F3, CD74, CD68, CD83	CD14, LYZ, CD68, CD74
KEGG TOLL LIKE RECEPTOR SIGNALING PATHWAY	0.0261459	-0.0015724	IFNAR2, JUN, IFNAR1, TRAF6, IL12A, MAP2K7, CCL5, MAP2K6, MAP2K3, MAP2K4, PIK3CD	TLR7, TNF, TOLLIP, RAC1, NFKB1, AKT1, SPP1, TAB2, TRAF6, TLR6, MAPK12, CHUK, MAPK9, IKBKE, TLR3, IRAK1, MAPK8, IFNAR2, CCL5, MAP3K7, IKBKG, PIK3R3, RIPK1, MAPK14, TLR2, TLR5, CTSK, MAPK1, TICAM1
REACTOME PYRUVATE METABOLISM AND CITRIC ACID TCA CYCLE	0.0332334	0.0417373	OGDH, MPC1, CS, MPC2, ME2, LDHB, SLC16A1, PDK3, ADHFE1, PDP2, PDK1, D2HGDH, RXRA, L2HGDH, PDK2	ADHFE1, PDK1, ME2, MPC2, MDH2, OGDH, SDHD, CS, DLD, SLC16A1, SUCLG1
PID MAPK TRK PATHWAY	0.0394053	0.0977175	RPS6KA1, CDK5R1, RPS6KA5, MAP2K6, MAP2K3, BRAF, FOS, RIT1, MAPK1, RAP1B	CDK5R1, CREB1, TRPV1, MAPK3, SRF, RAF1, BRAF, RAP1A, MAP2K3
REACTOME JOSEPHIN DOMAIN DUBS	0.0455878	0.114983	RAD23A, PRKN, RAD23B, JOSD1	RAD23B, RAD23A, UBC
BIOCARTA CELL2CELL PATHWAY	0.0455878	0.0417373	CTNNB1, ACTN1	CTNNB1, VCL
REACTOME TP53 REGULATES TRANSCRIPTION OF CELL CYCLE GENES	0.0332334	0.0399673	AURKA, PCBP4, TP53	AURKA, CCNE1, TP53, PCNA, BTG2, TFDP2, PCBP4, ZNF385A, CDK2, CNOT11, E2F4, PLAGL1, SFN, TFDP1
NABA SECRETED FACTORS	0.0131617	0.0187338	EGFL7, HCFC2, BMP8B, KITLG, EGF, IL12A, INSL3, HCFC1, IL15, FGF18, VEGFB, CCL5, IL23A, FGF5, CTF1, FLG, C1QTNF9B, CX3CL1, S100A2, S100A14, CCBE1, INHBE, S100A9, NRTN, WNT4, FSTL1, IL7, S100A6, TGFA, FGFBP1, FRZB, IL11, GDF11, CSF1, LIF, IL17B, PDGFC	FGF18, NRG2, HCFC1, KITLG, FST, WNT10B, WNT11, PGF, MDK, EGFL7, HCFC2, WNT16, CSF1, HHIP, CCL17, BMP8B, IL6, FSTL3, IL12A, S100A3, CLCF1, AREG, CCL16, PSPN, INHBE, PDGFC, WNT9B, WNT3, WNT4, IL10, CXCL3, S100A6, GDF11, GDF7, TGFA, IL23A, WNT7B, AMH, SFRP5, FLT3LG, FGF12, INHA, S100A4, PDGFD
BIOCARTA BCELLSURVIVAL PATHWAY	0.0433725	0.0570233	ZBTB7A, BIRC5, PIK3R1, MTOR, FOS, JUND	BIRC5, MTOR, PIK3R1, CASP7, DPF2, JUND
BIOCARTA MRP PATHWAY	0.0397224	0.0450868	GSTP1, ABCC1, ABCC3	GSTP1, ABCC3
BIOCARTA PCAF PATHWAY	0.0455474	-0.0187338	JUN, IRF2	NFKB1, CREBBP
KEGG PARKINSONS DISEASE	0.0247073	2.82127	ATP5F1C, COX6B2, NDUFB8, NDUFB6, UBA1, VDAC2, CYCS, ATP5PO, NDUFA9, NDUFA4L2, NDUFA1, GPR37, NDUFV3, ATP5F1A, ATP5F1B, ATP5PF, UBE2L6, SLC25A4, UQCRB, UCHL1, COX5A, COX7A2, ATP5PD, COX6C	NDUFV1, NDUFA5, ATP5F1B, ATP5MC1, NDUFS2, CYCS, NDUFS3, UQCRB, ATP5F1C, ATP5MC3, UBE2L6, ATP5F1D, ATP5PO, ATP5F1A, NDUFB2, ATP5PD, CYC1, NDUFS7, NDUFB10, NDUFB3, VDAC3, NDUFA2, SDHD, VDAC2, NDUFB9, NDUFB4, ATP5PF, UQCRQ, NDUFS5, NDUFB8, NDUFA10, NDUFA9, UBA1, COX7A2, NDUFA6, NDUFB1, UBE2J1, PINK1
REACTOME P75NTR NEGATIVELY REGULATES CELL CYCLE VIA SC1	0.0455878	-0.0415873	HDAC2, HDAC1, PRDM4, HDAC3	HDAC2, NGFR, HDAC3
WP OVERVIEW OF NANOPARTICLE EFFECTS	0.0434864	-0.0895271	NFRKB, PTGS2, PTK2, PIK3CD, CDH3, LAMA3, AKT3, BCL2, FN1	FN1, TNF, HMOX1
WP CILIOPATHIES	0.0158183	0.0461573	FLCN, NME7, PLK4, CCNO, UNC119, RAB28, CNGB1, MKS1, KIF7, TCTN3, CFAP298, RPGRIP1, RAB23, NEK8, DDX59, XPNPEP3, RSPH9, CNGA1, AK7, BBS5, WDPCP, KIAA0586, CEP78, CILK1, NPHP1, ALMS1, PKD2, RSPH1, INPP5E, B9D1, CPLANE1, CCDC65, SCLT1, ARL2BP, TUB, LCA5, RP1L1, POC1A, ADCY6, AHI1, DNAI1, DNAAF3, PDE6D, CC2D2A	PLK4, CCNO, ALMS1, FLCN, CFAP410, TMEM107, WDR19, RAB28, TTC21B, DNAAF5, PDE6D, OCRL, GLIS2, NPHP1, UNC119, MCIDAS, DDX59, CEP164, ANKS6, HYLS1, TCTN2, KIAA0586, LZTFL1, POMGNT1, INPP5E, CCDC40, CNGB1, IFT172, SMO, XPNPEP3, RAB23, TUB, BBS9, FAM161A, CFAP298
REACTOME MIRO GTPASE CYCLE	0.0434864	0.0450868	RHOT1, TRAK2, MFN2, RHOT2, MFN1	MFN2, RHOT1
REACTOME STING MEDIATED INDUCTION OF HOST IMMUNE RESPONSES	0.0434616	0.0957211	DDX41, STAT6, STING1	DDX41, TBK1, IRF3
REACTOME DISPLACEMENT OF DNA GLYCOSYLASE BY APEX1	0.0480462	0.49463	UNG, NTHL1, MBD4, TDG, APEX1	TDG, MUTYH, OGG1, UNG
REACTOME YAP1 AND WWTR1 TAZ STIMULATED GENE EXPRESSION	0.0441418	0.0981529	HIPK1, TEAD3, TEAD4, RUNX2	HIPK1, TEAD3, CCN2
WP ATM SIGNALING IN DEVELOPMENT AND DISEASE	0.0347207	0.592134	AURKB, BUB1, CDK5R1, PPM1D, RNF20, MDC1, HMGN1, PRKAA1	AURKB, BUB1, CDK5R1, PPM1D, RNF40, TP53BP1, H2AX, RASGRF1, MTOR, ATF2, RBBP8, SMC1A, RNF168, RIF1, RNF8, DCLRE1C
REACTOME NEUROTRANSMITTER RECEPTORS AND POSTSYNAPTIC SIGNAL TRANSMISSION	0.016704	0.123253	CHRNB2, RPS6KA1, GIT1, TUBA1C, PRKCA, GABBR1, PRKAR2B, NCALD, MYO6, LIN7C, GNAI3, GRIK1, CACNG4, GABBR2, GRIP1, PRKAA2, ADCY5, PRKAA1, DLG1, GRIN1, APBA1, PRKAG2, CHRNG, GNG4	DLG1, LIN7C, KPNA2, GABBR2, CREB1, ADCY1, GABRR2, GNAI3, ADCY3, ADCY5, TUBA4A, NEFL, GNAI1, PRKAR2B, CHRNB2, PPM1E, TUBA1C, MAPK3, CHRNG, CAMK2D, ARHGEF7, RASGRF1, GABBR1, GNG12, TUBA8, EPB41L1, TUBB6, RASGRF2, GRIP1, GRIK1, PRKACB, TUBA3D, MYO6, PRKAA2, GRIK2, NCALD, GIT1, MDM2
REACTOME SUMOYLATION OF DNA METHYLATION PROTEINS	0.0424352	-0.0548648	PCGF2, CBX8, CBX4, SCMH1	UBE2I
WP CELLULAR PROTEOSTASIS	0.0424352	-0.0300795	PFDN6, PFDN4	PFDN6, PFDN2, VBP1, PFDN4
WP TRANSCRIPTION COFACTORS SKI AND SKIL PROTEIN PARTNERS	0.0424352	0.870013	TEAD3, STK3, SIN3A, PRMT5, TEAD4, HDAC1	SIN3A, SKI, SATB2, NF1, TEAD3, HDAC1, STK3, MECP2
REACTOME SEROTONIN AND MELATONIN BIOSYNTHESIS	0.0424352	0.0450868	TPH1, TPH2, DDC	TPH1, TPH2
PID CASPASE PATHWAY	0.0291647	0.0530105	VIM, TNFRSF1A, CYCS, LIMK1, PTK2, LMNA, LMNB1, GSN	VIM, CYCS, BCL2, CRADD, PIDD1, DIABLO, SREBF1, GAS2, PTK2, CASP6, CASP7, LIMK1
KEGG CIRCADIAN RHYTHM MAMMAL	0.0416103	-0.113011	CRY2, BHLHE41, BHLHE40	CRY1, CSNK1E, PER1, CLOCK, CSNK1D, NR1D1
PID FOXM1 PATHWAY	0.0339518	0.357214	AURKB, CDK4, CDC25B, SKP2, CDK2, ETV5, BIRC5, TGFA, BRCA2, FOS, GAS1	AURKB, BIRC5, CCNE1, SKP2, CDC25B, CDK4, SP1, FOXM1
REACTOME TRANSCRIPTIONAL ACTIVATION OF MITOCHONDRIAL BIOGENESIS	0.0247073	0.130496	TGS1, NCOA2, CHD9, NCOA1, CYCS, HCFC1	TGS1, CREB1, ATP5F1B, CYCS, HCFC1, MEF2D, NCOA2, PPRC1
WP METHYLATION PATHWAYS	0.0424352	0.0471022	HNMT, MAT1A, TPMT	INMT, TPMT, MAT1A, HNMT
PID TCR RAS PATHWAY	0.0427546	0.114983	PRKCA, PTPN7, BRAF, FOS, MAPK1	PTPN7, MAPK3, RAF1, BRAF, MAP3K8, FOS, PRKCA, KRAS
REACTOME P38MAPK EVENTS	0.0427546	0.019492	RALB, MAPK12, RALA, MAPK14, MAPK13, SRC, RALGDS, MAPKAPK2, MAPKAPK3, KRAS, HRAS, MAPK11	RALB, MAPK13, MAPK11
REACTOME BASIGIN INTERACTIONS	0.0383716	-0.10767	ITGA3, SLC16A1, PPIL2, SPN, SLC7A8, ATP1B1, PPIA, MMP1, CAV1, L1CAM	SLC7A11, SLC7A7, ITGB1, L1CAM, MMP1, SLC7A9, SLC7A5, SLC16A8
WP TRANSCRIPTION FACTORS REGULATE MIRNAS RELATED TO CARDIAC HYPERTROPHY	0.0455878	-0.0769489	STAT3, PPP3R1, MYEF2, AKT2	NFKB1, AKT1
REACTOME FICOLINS BIND TO REPETITIVE CARBOHYDRATE STRUCTURES ON THE TARGET CELL SURFACE	0.026618	-0.0957211	MASP2	MASP2
REACTOME LECTIN PATHWAY OF COMPLEMENT ACTIVATION	0.026618	-0.0957211	MASP2	MASP2
BIOCARTA PRC2 PATHWAY	0.0427546	0.188126	EZH1, HDAC2, CBX4, HDAC1, SUZ12	SUZ12, HDAC1, CBX4, EZH1
REACTOME AZATHIOPRINE ADME	0.0383252	0.353497	NME2, SLC29A1, NUDT15, TPMT, GSTA1, GSTM1	NME1, NUDT15, TPMT, IMPDH1, NME2
REACTOME RUNX3 REGULATES CDKN1A TRANSCRIPTION	0.0424352	0.0283447	TP53, SMAD4	TP53, RUNX3
KEGG PHOSPHATIDYLINOSITOL SIGNALING SYSTEM	0.0243657	0.019492	DGKA, DGKH, PRKCA, INPP4A, SYNJ1, INPP5B, PLCG1, IMPA1, ITPR3, PIK3CD, PIKFYVE, ITPKB, PIK3R1, INPP5E, PLCB1, ITPR1	INPP4A, DGKA, PIP4K2C, OCRL, INPP5B, ITPK1, IPPK, PIP4K2B, IMPA1, PIKFYVE, INPP5E, ITPR1, ITPR3, ITPKB, PIK3R1, INPP5K
REACTOME SENSORY PERCEPTION OF TASTE	0.0352039	0.0516246	SCN3A, TAS2R31, SCN9A, ITPR3, TAS1R3, SCN1B, GNB3	SCNN1D, SCN3A, SCN9A, CALHM3, ITPR3
REACTOME ASPARTATE AND ASPARAGINE METABOLISM	0.0416103	-0.11363	SLC25A12, FOLH1, GOT2, ASNS	ASNS, FOLH1, NAALAD2
BIOCARTA AKAP13 PATHWAY	0.0416103	0.114352	LPAR3, PRKAR2B	AKAP13, PRKAR2B, PRKACB
REACTOME HORMONE LIGAND BINDING RECEPTORS	0.0383716	-0.0283447	GNRH1, GNRHR	GNRH1, GNRH2
WP 2Q112 COPY NUMBER VARIATION SYNDROME	0.0296158	0.0895271	ARID5A, SNRNP200, STAT3, ANKRD36B	ARID5A, DUSP2, COX11, MAPK3, ITPRIPL1, IL6
WP MAMMARY GLAND DEVELOPMENT PATHWAY PREGNANCY AND LACTATION STAGE 3 OF 4	0.0352039	-0.0530105	ORAI1, GAL, TTC9, TNFRSF11A, ERBB2, USF2	JAK2, BCL2L1, USF2, EGFR, CEBPA
WP INTEGRINMEDIATED CELL ADHESION	0.0153967	-0.0417373	VASP, SHC1, ITGA4, ITGA7, ITGAV, ITGA3, PXN, PTK2, ITGB5, ZYX, MAP2K6, MAP2K3, ITGB6, BRAF, ROCK2, ITGB2, RAPGEF1, CAPN3, SORBS1, MAPK1, RAP1B, TLN1, AKT3, CAPN11	ITGA5, ITGA8, ITGB6, SORBS1, RAP1B, ITGA2, GIT2, RAC1, ITGAL, AKT1, CAPN11, BCAR1, RAC2, ITGB1
REACTOME MATURATION OF PROTEIN 3A	0.0423786	-0.0450868	ST6GALNAC3, GALNT1, ST6GALNAC4	ST6GAL1, ST3GAL1, ST3GAL2, ST6GALNAC4
REACTOME CA2 PATHWAY	0.0247073	-0.0015724	TCF7L1, CTNNB1, NLK, PRKCA, PDE6G, AGO1, PPP3R1, ITPR3, GNG4, FZD6, PDE6A, PLCB1, ITPR1	GNB2, CALM1, FZD3, GNG2, GNG7, PRKG1, AGO2, FZD5, GNB5, TNRC6B, GNB1, PLCB1, PPP3CA
REACTOME RETINOID CYCLE DISEASE EVENTS	0.0405853	0.135843	RDH5, OPN1SW, RBP1	ABCA4, TTR, LRAT, RDH5
WP GENE REGULATORY NETWORK MODELLING SOMITOGENESIS	0.0383716	0.00422245	HES7, RIPPLY2, HES1, MESP2	TBX6, HES1, HES7, RIPPLY2
WP VITAMIN D METABOLISM	0.0424352	0.11363	CYP27A1, RXRA, RXRB, CYP27B1	CYP27B1, DHCR7, VDR, RXRA, CYP27A1
REACTOME MYOGENESIS	0.0345587	0.142646	CTNNB1, CDON, SPAG9, MAP2K6, MEF2D	CTNNB1, SPAG9, MEF2D
KEGG INOSITOL PHOSPHATE METABOLISM	0.0198154	0.0450868	TPI1, INPP4A, SYNJ1, INPP5B, PLCG1, IMPA1, ALDH6A1, PIK3CD, PIKFYVE, ITPKB, INPP5E, PLCB1, INPP5J, MIOX, CDIPT, ITPK1, PLCE1	INPP4A, PIP4K2C, OCRL, INPP5B, ITPK1, IPPK, PIP4K2B, IMPA1, PIKFYVE, INPP5E, MINPP1, ITPKB, INPP5K
BIOCARTA MTA3 PATHWAY	0.0383252	0.447729	ALDOA, CTSD, MTA1, MTA3, HDAC1, SNAI2, SNAI1	ALDOA, TUBA4A, MTA3, SNAI1, HDAC1, SNAI2
WP PURINE METABOLISM AND RELATED DISORDERS	0.0352039	-0.183448	PAICS, GART, DGUOK, TPMT, ATIC, PNP, ITPA, APRT, AOX1, XDH	GART, RRM2B, ADA, XDH, ADSL
REACTOME G ALPHA S SIGNALLING EVENTS	0.0157993	0.210364	GRK2, PTGER4, SHC1, PDE1A, IAPP, PRKAR2B, INSL3, GNAI3, ADORA2B, ADCY5, RAMP1, ARRB1, PDE8B, GNG4, PTHLH, PRKACA, GLP2R, GPR27, GPR20, GNAI2, PDE4D, GNB3, ADCY6, PDE4A	GRK2, PDE7A, ADRB2, PTGER4, ADCY1, GNAI3, ADORA2B, ADCY3, PDE11A, PDE1A, ADCY5, RAMP2, GNAI1, PRKAR2B
BIOCARTA AKAPCENTROSOME PATHWAY	0.0399922	0.114352	PPP2CA, PRKAR2B, NUP85, PCNT	NUP85, PRKAR2B, PPP2CA, PRKACB
BIOCARTA TH1TH2 PATHWAY	0.0394255	0.0077494	IL12A, IL12RB2, IL18R1, HLA-DRB1, IL18	IL4R, IL12A, HLA-DRA, IL12RB2, IFNGR2, IFNGR1
REACTOME ACTIVATION OF PPARGC1A PGC 1ALPHA BY PHOSPHORYLATION	0.0399922	0.0015724	PRKAA2, PRKAG2, PPARGC1A, MAPK12, MAPK14, PRKAB2	PPARGC1A, PRKAA2, MAPK11, PRKAG2, PRKAB2
WP WHITE FAT CELL DIFFERENTIATION	0.0298014	0.114352	TCF7L1, GATA2, STAT5A, STAT5B	STAT5A, CREB1, WNT10B, STAT5B, NR1H3, SREBF1, DDIT3, GATA2, CEBPB, IRF3, KLF15, NR3C1, RARA, TCF7L1
BIOCARTA BARRESTIN SRC PATHWAY	0.0397224	0.445913	GRK2, ARRB1, PLCB1, MAPK1	GRK2, ADCY1, MAPK3, RAF1
REACTOME DISEASES OF MITOTIC CELL CYCLE	0.0261459	0.0570233	CDK6, CDK4, DAXX, SKP2, CDK2	CCNE1, DAXX, SKP2, CDK6, CDK4, UBE2E1, TFDP2, E2F2, ANAPC16, CDK2
PID INTEGRIN A4B1 PATHWAY	0.0298014	-0.11363	ITGA4, GIT1, PXN, PTK2, VCAM1, PRKACA, TLN1, FN1, PTK2B, CD81	PRKAR1B, FN1, RAC1, BCAR1, ITGB1, SPP1
REACTOME SEROTONIN RECEPTORS	0.032395	0.00973446	HTR1D, HTR1F, HTR7	HTR1F
WP THERMOGENESIS	0.0131617	0.360385	RPS6KB2, RHEB, RPS6KB1, RPS6KA1, BMP8B, ACTG1, SMARCB1, RPTOR, ARID1B, PRKAA2, ADCY5, MAP2K3, PRKAA1, ACSL1, SMARCD2, PRKAG2, CREB3, PRKACA, MTOR, PPARGC1A, SLC25A29, KDM3B	ACTL6A, RPS6KB2, CREB1, ADCY1, GRB2, SMARCE1, ADCY3, RHEB, FRS2, ADCY5, MAPK13, ARID1B, RPTOR, BMP8B, MTOR, CREB3L1, ACTG1, CREB3L4, PRKG2, ARID1A, ATF2, SMARCD2, CREB5, CPT1A, MAP2K3, PPARGC1A, PRKACB, NPR1, PRKAA2, RPS6KB1
REACTOME RHOC GTPASE CYCLE	0.0172433	-0.13875	C1QBP, DEPDC1B, JUP, DIAPH3, IQGAP1, FLOT1, TMPO, RTKN, ROCK2, TJP2, PIK3R1, ARHGAP21, CIT, PREX1, AKAP13, IQGAP3, LMAN1, ARHGDIA, FLOT2	MCF2L, OPHN1, TFRC, ARHGEF12, PREX1, ARHGEF17, FMNL3, LMAN1, DLC1, ARHGEF10, MYO9B, ARHGEF5, MACO1, PKN2, CAVIN1, ARHGAP32, ARHGEF11, STK10, ARHGAP21
BIOCARTA PLC PATHWAY	0.0368231	-0.0957211	PRKCA, PLCG1, PIK3R1, PLCB1	AKT1, PLCG1, PLCB1, VAV1
BIOCARTA RAC1 PATHWAY	0.0332334	0.00504889	RPS6KB1, CDK5R1, LIMK1, PPP1R12B, PIK3R1, RALBP1	CDK5R1, RPS6KB1, PIK3R1, PPP1R12B, LIMK1
WP CLOCKCONTROLLED AUTOPHAGY IN BONE METABOLISM	0.0172433	-0.186777	DRAM2, TRAF6, ULK1, BHLHE41, CTF1, PRKAA2, TNFRSF11A, SMAD4, BHLHE40, ATG10, LRP5, MTOR, CSF1, RUNX2, SMAD5	JAK2, ATG4C, DKK1, SMAD5, PIK3C3, AKT1, CRY1, BMP2, SMAD9, NR1D2, SMAD1, TRAF6, PER1, CLOCK, NOTCH1, BMP6, TNFRSF11A, TGFB1, ATG3, BECN1, ATG12, WNT5A, SMAD4
KEGG TAURINE AND HYPOTAURINE METABOLISM	0.0398062	0.019492	GAD1, CSAD, ADO, GGT6	GGT6, CSAD, ADO, GAD1
REACTOME ABC TRANSPORTERS IN LIPID HOMEOSTASIS	0.0352039	-0.0853834	PEX3, PEX19	ABCD1, PEX3, ABCG1, ABCA7, ABCA3, ABCA10
REACTOME SLC MEDIATED TRANSMEMBRANE TRANSPORT	0.00744388	-0.157892	SLC15A4, SLC44A1, SLC16A7, SLC2A1, SLC29A1, SLC6A9, SLC2A13, SLC39A14, SLC4A2, CP, SLC35D2, SLC30A7, SLC9A8, SLC1A4, SLC13A5, SLC41A2, RUNX1, SLC16A1, SLC1A5, APOD, SLC50A1, SLC6A13, SLC25A10, SLC5A2, SLC12A4, SLC11A2, SLC7A8, SLC26A11, RHAG, SLC38A1, SLC26A9, SLC6A12, SLC39A10, SLC30A5, ARL2, SLC20A1, SLC5A11, SLC25A29, ARL2BP, SLC25A4, SLC36A2, SLC35C1, SLC4A9, SLC43A1, SLC22A5, SLC39A2, SLC25A…	SLC7A11, SLC30A1, SLC33A1, MFSD4B, SLC7A7, SLC12A7, CALM1, SLC35A2, SLC5A6, SLC35A3, SLC6A6, SLC39A8, SLC30A6, SLC39A1, SLC38A3, SLC11A2, SLCO4A1, SLC2A9, SLC7A2, SLC44A2, SLC12A2, SLC39A2, SLC9A6, SLC2A12, SLC39A7, SLC2A3, SLC39A6, SLC34A3, SLC1A5, SLC7A9, SLC26A9, SLC22A4, SLC2A11, SLC29A3, SLC1A4, SLC28A2, SLC4A7, SLC18A2, SLC5A3, SLC35D2, SLC7A5, SLC39A5
WP ETHANOL METABOLISM PRODUCTION OF ROS BY CYP2E1	0.0383252	0.0580276	MAFF, NFE2L2, MAFK, CYP2E1, SP1, MAP2K2	NFE2L2, SP1, MAP2K2, MAFG, MAFF
WP CALORIC RESTRICTION AND AGING	0.0352039	-0.0304575	TP53, MTOR, PPARGC1A	NAMPT, AKT1
WP NICOTINE EFFECT ON CHROMAFFIN CELLS	0.0259692	0.104565	CACNA1G	CACNA1G
BIOCARTA BARR MAPK PATHWAY	0.0352039	0.545235	GRK2, ARRB1, PLCB1, MAPK1	GRK2, ADCY1, MAPK3, RAF1
REACTOME RESPONSE TO ELEVATED PLATELET CYTOSOLIC CA2	0.0141393	-0.585492	TMX3, F5, GTPBP2, ALDOA, PRKCA, EGF, RAB27B, CD63, VEGFB, ACTN1, CAP1, BRPF3, CHID1, FGG, SOD1	FAM3C, IGF2, STXBP2, FLNA, F8, FN1, CALM1, STX4, STXBP3, VEGFD, CALU, TF, SOD1, PHACTR2, PRKCG, SPARC, PCYOX1L, CFL1, WDR1, TIMP3, ALB, APOH, TEX264, TGFB2, FERMT3, HRG, NHLRC2, ORM2
PID HES HEY PATHWAY	0.0203772	-0.463661	STAT3, NCOA1, HEY1, TLE1, ARNT, ASCL1, NCOR2, HDAC1, GATA6, GAA, GHR, MYB, RUNX2, HES6	EP300, CTBP1, JAK2, TLE1, NCOR1
WP SEROTONIN HTR1 GROUP AND FOS PATHWAY	0.0260767	0.27093	GNAI3, RPS6KA5, MAP2K6, MAP2K3, BRAF, ITPR1, FOS, MAPK1, GNAI2	CREB1, GNAI3, HTR1F, GNAI1, MAPK3, SRF, RASGRF1, BRAF, RAP1A, ITPR1, MAP2K3, MAP2K2
REACTOME RUNX2 REGULATES GENES INVOLVED IN CELL MIGRATION	0.0383252	-0.434221	RUNX2, AKT3, AKT2, CBFB	ITGA5, CBFB, AKT1
WP VITAMIN K METABOLISM AND ACTIVATION OF DEPENDENT PROTEINS	0.0357134	0.0807189	GGCX, F10, PROC, AIFM2	NQO1, PROZ, PROC, PROS1
KEGG BETA ALANINE METABOLISM	0.0296158	0.191513	ALDH7A1, GAD1, ACADM, ALDH2, HIBCH, AOC2	DPYD, ALDH2, ALDH7A1, MLYCD, ALDH3A2, ACADM, AOC2, SMS, ABAT
BIOCARTA MELANOCYTE PATHWAY	0.0383252	0.0957594	RPS6KA1, KITLG	CREB1, KITLG, BCL2
REACTOME IRAK1 RECRUITS IKK COMPLEX	0.0345587	0.0659633	TRAF6, PELI3, PELI1	PELI3, UBC, PELI1
BIOCARTA TCRA PATHWAY	0.0352039	-0.0135984	PTPRC, LCK, FYN, HLA-DRB1, CD247	CD3D, FYN
REACTOME RECEPTOR TYPE TYROSINE PROTEIN PHOSPHATASES	0.0352039	0.107456	PTPRF, PPFIA1, LRRC4B, PPFIA3, PTPRS, SLITRK6, IL1RAP, PTPRD, PPFIBP2	PTPRF, PPFIA1, PPFIBP2, SLITRK6
REACTOME RHOT1 GTPASE CYCLE	0.0345587	-0.0141534	RHOT1, TRAK2	TRAK2
WP HIPPOCAMPAL SYNAPTOGENESIS AND NEUROGENESIS	0.029171	0.0135984	RPS6KA1, PRKCA, HNRNPL, RPS6KA5, PPARGC1A, MAPK1	CREB1, BCL2, PPARGC1A, RPS6KA5, RPS6KA1
BIOCARTA P38MAPK PATHWAY	0.0221634	0.0807189	PLA2G4A, SHC1, DAXX, RPS6KA5, HMGN1, MAP2K6, MAP2K4, TRADD, MAPKAPK5	DAXX, CREB1, MAX, GRB2, ATF2, MAP2K4, PLA2G4A, DDIT3, STAT1, MKNK1, RPS6KA5, HSPB1
BIOCARTA ERBB4 PATHWAY	0.0345587	0.27912	PRKCA, PSEN1	NRG2, PRKCA
REACTOME METABOLISM OF STEROID HORMONES	0.0291296	-0.133394	CYP17A1, HSD17B1, SRD5A1, HSD17B11, STAR, SERPINA6, FDX1	FDX2, HSD17B3, SERPINA6
KEGG PROGESTERONE MEDIATED OOCYTE MATURATION	0.0149569	0.199356	BUB1, RPS6KA1, CDC25B, GNAI3, MAD2L1, ADCY5, BRAF, CDK2, PIK3CD, PIK3R1, PRKACA, MAPK1, GNAI2, SPDYA, PKMYT1, AKT3, ADCY6, HSP90AA1, AKT2, CDC25A, ANAPC13, ADCY3, ANAPC5, ANAPC4, MAPK12, CDC25C	BUB1, MAD2L1, ADCY1, GNAI3, CDC25B, ADCY3, PKMYT1, ARAF, ANAPC13, ADCY5, GNAI1, MAPK13, MAPK3, RAF1, BRAF, CCNB3, AKT2, CDK2
SA MMP CYTOKINE CONNECTION	0.0339518	-0.0750766	TNFRSF1A, SPN, CSF1	CD44, TNF, TNFRSF1B, TGFB2
PID AVB3 OPN PATHWAY	0.0260767	-0.317853	JUN, ITGAV, GSN, ROCK2, PIK3R1, FOS, MAPK1	CD44, GSN, RAC1, NFKB1, MMP2, BCAR1, SPP1
REACTOME ORGANIC ANION TRANSPORTERS	0.0352039	0.0940734	SLC25A10, SLC25A22, SLC17A5	SLC25A10, SLC17A5, SLC25A22
REACTOME SYNTHESIS OF BILE ACIDS AND BILE SALTS VIA 24 HYDROXYCHOLESTEROL	0.0280405	-0.0450868	SLC27A5, AKR1C1, CYP27A1, AMACR, AKR1D1	SLC27A2, AKR1C3, PTGIS, AKR1D1
WP CARDIAC PROGENITOR DIFFERENTIATION	0.0260624	-0.311378	NOG, CXCR4, MIXL1, ANPEP, MEF2C, BMP4, TNNI3, MESP1	IGF2, GSK3B, DKK1, TNNI3, ZFP42, MYLK3, MESP2, NOTCH1, SIRPA, PDGFRA, POU5F1, TGFB1, ANPEP, GATA4
REACTOME A TETRASACCHARIDE LINKER SEQUENCE IS REQUIRED FOR GAG SYNTHESIS	0.0280405	-0.347431	B4GALT7, XYLT2	GPC2, XYLT1, SDC4, B3GALT6
BIOCARTA MYOSIN PATHWAY	0.032395	-0.114983	PRKCA, PPP1R12B, PLCB1	GNAQ, GNA13, PLCB1, PKN1
BIOCARTA EDG1 PATHWAY	0.0278669	-0.0162715	ITGAV, PRKCA, PIK3R1, PLCB1, MAPK1, ASAH1	RAC1, SMPD1, AKT1
PID CXCR3 PATHWAY	0.019869	0.0404423	GNAI3, MAP2K6, MAP2K3, PIK3CD, ITGB2, ARRB1, PIK3R1, MTOR, MAPK1, GNAI2, MAPKAP1, DNM1	GNAI3, GNAI1, MAPKAP1, MAPK3, RAF1, MTOR, MAP2K3, MAP2K2, PIK3R1
REACTOME RSK ACTIVATION	0.0352039	-0.0162715	RPS6KA1, MAPK1	RPS6KA3
WP DEREGULATION OF RAB AND RAB EFFECTOR GENES IN BLADDER CANCER	0.0352039	0.027518	RAB27B, RPH3AL, EXPH5, SYTL3, SYTL5	RAB27B, SYTL4, SYTL5, RAB27A, EXPH5, SYTL3, MADD, MLPH, RPH3AL, SYTL2, SYTL1, TBC1D10A
PID NECTIN PATHWAY	0.0245657	-0.0300795	CTNNB1, ITGAV, IQGAP1, PTK2, FARP2, RAPGEF1, PIK3R1, RAP1B, TLN1	AFDN, RAP1B, RAC1, CTNNA1, FARP2, PTPRM
REACTOME RUNX1 REGULATES TRANSCRIPTION OF GENES INVOLVED IN DIFFERENTIATION OF MYELOID CELLS	0.0352039	-0.434221	RUNX1, RUNX2, CSF2, CBFB, LGALS3	CBFB, CREBBP
BIOCARTA CHREBP PATHWAY	0.0261459	0.0397243	PPP2CA, PRKAR2B, PRKAA2, PRKAA1, PRKAG2	ADCY1, PRKAR2B, PPP2CA, PRKACB, PRKAA2
WP ADIPOGENESIS	0.00744388	0.0450868	STAT2, NCOA2, STAT3, CTNNB1, NCOA1, MBNL1, GATA2, EPAS1, LMNA, FZD1, STAT5A, MIF, STAT5B, MEF2D, STAT6, NCOR2, HMGA1, FRZB, MIXL1, FAS, PPARGC1A, LIF, PCK2, RXRA, LIFR, IL6ST	STAT5A, AGPAT2, CTNNB1, CREB1, FZD1, HMGA1, WNT10B, AHR, MEF2D, NCOA2, STAT5B, MBNL1, DVL1, SP1, NR1H3, EPAS1, KLF7, IL6
WP DEVELOPMENT AND HETEROGENEITY OF THE ILC FAMILY	0.0261459	-0.14564	IL12A, IL15, IL23A, IL7, TBX21	TNF, GFI1, GATA3, HNF1A, ID2, EOMES
PID LYSOPHOSPHOLIPID PATHWAY	0.0131617	-0.146047	JUN, LPAR3, PXN, GNAI3, PLD2, PTK2, ADCY5, PLCG1, GNA11, PIK3R1, FOS, PRKD1, GNAI2	GSK3B, GNAQ, RAC1, GNG2, NFKB1, AKT1, MMP2, ADCY6, GAB1, BCAR1, GNA13, ADCY7, PLCG1, EGFR
WP LEUCINE ISOLEUCINE AND VALINE METABOLISM	0.0247073	-0.578616	IVD, ALDH6A1, HIBADH, DBT, HIBCH, ACAD8	ACADSB, BCKDHB, ACSF3, BCKDHA, HIBCH, BCAT2, BCAT1
WP INTERACTOME OF POLYCOMB REPRESSIVE COMPLEX 2 PRC2	0.0261459	0.0534326	ELL, EZH1, AEBP2, THRAP3, SUZ12	SUZ12, EZH1, AEBP2, STK38
WP OXIDATIVE PHOSPHORYLATION	0.0174293	2.78715	NDUFB8, NDUFB6, ATP5PO, NDUFA9, NDUFA4L2, NDUFV3, ATP5F1A, ATP5F1B, ATP5PF	NDUFV1, NDUFA5, ATP5F1B, ATP5MC1, NDUFS2, NDUFS3, ATP5MC3, ATP5F1D, ATP5PO, ATP5F1A, NDUFB2, ATP5PD, NDUFS7, NDUFB10, NDUFA2, ATP6AP1, ATP5MG, NDUFB9, NDUFB4, ATP5PF, ATP5MF, NDUFS5, NDUFB8, NDUFA10, NDUFA9, NDUFA6, NDUFB1
WP G13 SIGNALING PATHWAY	0.0152351	-0.227387	RPS6KB1, IQGAP1, LIMK1, RTKN, PIK3CD, ROCK2, CIT, RHPN2, PFN1, CFL2, TNK2	CALM1, MAP3K4, WAS, RAC1, GNA13, CFL1
WP MOLYBDENUM COFACTOR MOCO BIOSYNTHESIS	0.0352039	-0.114983	SUOX, AOX1, XDH, GPHN, MOCS2, MTARC2	SUOX, XDH
WP CLASSICAL PATHWAY OF STEROIDOGENESIS WITH GLUCOCORTICOID AND MINERALOCORTICOID METABOLISM	0.0324736	-0.110326	CYP17A1, CYB5A	HSD17B3, H6PD, STAR, SRD5A2
WP S1P RECEPTOR SIGNAL TRANSDUCTION	0.0244051	0.0141534	S1PR5, GNAI3, PLCB1, MAPK1, GNAI2, AKT3, AKT2, ASAH1, MAPK12	GNAI3, GNAI1, MAPK3, AKT2
REACTOME FORMATION OF FIBRIN CLOT CLOTTING CASCADE	0.0245657	-0.1238	F5, C1QBP, F2R, F10, FGG, PROC	TFPI, F8, GP1BA, SERPINA5
REACTOME KETONE BODY METABOLISM	0.0352039	-0.12054	AACS, OXCT1, HMGCL, ACAT1, BDH1, BDH2	BDH2, BDH1
REACTOME TRANSPORT OF NUCLEOTIDE SUGARS	0.0278669	0.0580276	SLC35D2, SLC35C1, SLC35D1, SLC35B3, SLC35A3, SLC35B2	SLC35D1, SLC35B2, SLC35C1, SLC35B4
REACTOME SUPPRESSION OF PHAGOSOMAL MATURATION	0.0310319	0.11363	KPNB1, RAB5A, CORO1A, HGS	KPNB1, RAB5A, CORO1A, UBC
BIOCARTA ALK PATHWAY	0.0172433	-0.209779	NOG, CTNNB1, ACVR1, FZD1, SMAD4, SMAD6, SMAD5, ATF2, MEF2C, BMP4, APC	BMPR1A, GSK3B, TGFBR1, TGFBR2, SMAD5, AXIN1, HNF1A, BMP2, SMAD1, TGFB2
REACTOME ERYTHROPOIETIN ACTIVATES PHOSPHOLIPASE C GAMMA PLCG	0.0347207	-0.146047	PLCG1, LYN, EPOR, PLCG2	JAK2, PLCG1
REACTOME SYNTHESIS OF LEUKOTRIENES LT AND EOXINS EX	0.0278669	-0.638673	CYP4F8, LTA4H	DPEP1, MAPKAPK2, ABCC1, CYP4F8
WP FAMILIAL PARTIAL LIPODYSTROPHY	0.0221634	-0.019492	GATA2, LMNA, LMNB1, STAT5B, AKT2, KLF2, FNTA, PLIN1, KLF5	GATA3, KLF5, CEBPA, PPARG, PLIN1, MAPK9, LMNB2
REACTOME TIGHT JUNCTION INTERACTIONS	0.0216432	-0.0559484	PARD3, PARD6G, CLDN3, CLDN18, CLDN14, CLDN7, CLDN1, PARD6B, CLDN16	PARD3, CRB3
WP INSULIN SIGNALING IN ADIPOCYTES DIABETIC CONDITION	0.0345587	0.282771	RPS6KB1, MTOR, AKT2	MTOR, AKT2, RPS6KB1, IRS1, INSR
WP INSULIN SIGNALING IN ADIPOCYTES NORMAL CONDITION	0.0345587	0.282771	RPS6KB1, MTOR, AKT2	MTOR, AKT2, RPS6KB1, IRS1, INSR
PID S1P S1P2 PATHWAY	0.019869	-0.0187338	JUN, GNAI3, GNA11, FOS, MAPK1, GNAI2	GNAQ, RAC1, GNA13, S1PR2, GNA11, ELK1, GNA14, GNAI2, MAPK8
REACTOME DEFECTIVE CHST14 CAUSES EDS MUSCULOCONTRACTURAL TYPE	0.0296158	-0.019492	CSPG5, CHST14, VCAN, CSPG4	CSPG4, CSPG5
BIOCARTA TCAPOPTOSIS PATHWAY	0.0260263	-0.0855348	FAS, CD247	CD3D, FAS, CD247
PID CIRCADIAN PATHWAY	0.0278669	-0.0399673	CRY2, BHLHE40, ATR	CRY1, CSNK1E, PER1, CLOCK, NR1D1
WP ACQUIRED PARTIAL LIPODYSTROPHY BARRAQUERSIMONS SYNDROME	0.0291296	-0.0666574	LMNA, LMNB1, CFB	CFB
PID S1P META PATHWAY	0.0204826	-0.0767975	S1PR5, GNAI3, GNA11, GNAI2	GNAQ, GNA13, S1PR3, S1PR2, GNA11, ABCC1, GNA14, GNAI2
REACTOME GLYCOGEN METABOLISM	0.019869	-0.0956323	PHKG1, PHKA1, GYG2, GAA, GYS2, PYGM, GYG1, PGM1	CALM1, PHKA1, GYS1, PPP1R3C, PHKB
REACTOME GERM LAYER FORMATION AT GASTRULATION	0.0247073	0.0576913	CTNNB1, TRIM33, SMAD4, MIXL1, TP63, BMP4	CTNNB1, TP63, TBPL2, TRIM33
WP GLYCOSYLATION AND RELATED CONGENITAL DEFECTS	0.0174293	-0.00444736	DPAGT1, ALG2, ALG6, DOLK, MOGS, MAGT1, DPM2, MGAT2, GMPPB	DPAGT1, TUSC3, ALG3, GMPPB, DPM1, ALG14, DPM2
KEGG N GLYCAN BIOSYNTHESIS	0.0141576	-0.191812	ALG10, B4GALT2, DPAGT1, ALG10B, ALG2, ALG6, MGAT4A, MOGS, DOLPP1, DPM2	RPN2, STT3A, RFT1, MGAT1, DPAGT1, TUSC3, RPN1, MAN2A2, ST6GAL1
KEGG RIBOFLAVIN METABOLISM	0.0244493	0.201992	MTMR6, PHPT1, MTMR1, FLAD1	MTMR6, PHPT1, ACP6, FLAD1
REACTOME SWITCHING OF ORIGINS TO A POST REPLICATIVE STATE	0.00803629	-0.134048	CDC6, SEM1, MCM2, SKP2, PSMA5, MCM7, CDK2, PSME3, MCM4, PSMD1, PSMB10, PSMF1, ORC4	PSMC2, PSMC5, CDC16, CDC23, ORC3, ANAPC15, CCNE2, PSMB9, MCM5, UBE2D1, PSMD13, UBE2S, PSMB8
REACTOME NGF STIMULATED TRANSCRIPTION	0.0145852	0.130496	TRIB1, CDK5R1, ATF1, CHD4, MEF2D, ASCL1, TPH1, FOS, NAB2, JUNB, F3, JUND	TRIB1, CDK5R1, CREB1, CHD4, MEF2D, SRF, TPH1, ATF2
REACTOME CARBOXYTERMINAL POST TRANSLATIONAL MODIFICATIONS OF TUBULIN	0.0172433	0.0386022	TTL, TUBA1C, AGTPBP1, TTLL11	TUBA4A, TUBA1C, TUBA8, TTLL6, TUBB6, TTLL3, TUBA3D, SVBP, TTL, AGBL5, TUBB2B, AGBL3
WP OSTEOBLAST SIGNALING	0.0261459	0.125894	ITGAV, COL1A1, PTH1R	COL1A1, ITGAV, PTH1R
REACTOME CLASS B 2 SECRETIN FAMILY RECEPTORS	0.00823093	0.0110826	FZD9, UCN2, IAPP, ADGRE5, PTCH1, FZD1, RAMP1, WNT4, GNG4, PTHLH, FZD6, UCN, GLP2R	FZD9, FZD1, FZD2, WNT10B, WNT11, RAMP2, WNT16, GNG12, SMO, SCTR, WNT9B, WNT3, PTCH1, WNT4, PTH1R, WNT7B, GNG11, GNB4, GLP2R
REACTOME SIGNALING BY MET	0.00744388	-0.135301	SHC1, STAT3, MET, ITGA3, USP8, STAM2, PTK2, COL1A1, PTPRJ, RAPGEF1, PIK3R1, LAMA3, RAP1B, GGA3, COL5A3, COL1A2, SPINT2, COL3A1, FN1, PTPN11, HGS	COL5A1, SH3GL2, SH3KBP1, FN1, RAP1B, ITGA2, RAC1, CRKL, LAMB3, GAB1, STAM, ITGB1, EPS15, HRAS, PTPRJ, MUC20, LAMA1
KEGG NITROGEN METABOLISM	0.0203772	-0.0611056	CA13, GLS2, CTH, HAL	ASNS, CA8
REACTOME PHENYLALANINE AND TYROSINE METABOLISM	0.0255727	-0.174207	HPD, ASRGL1, FAH	QDPR, PCBD1
REACTOME ETHANOL OXIDATION	0.0261459	0.0283447	ALDH2, ADH5, ALDH1A1	ALDH2, ADH6
WP MONOAMINE GPCRS	0.0261459	0.152472	CHRM3, ADRA1D, HRH1, HTR1D, HTR1F, ADRB2	ADRB2, ADRA1D, HTR1F, HRH1
REACTOME DEFECTIVE FACTOR VIII CAUSES HEMOPHILIA A	0.0261459	-0.128203	F10, TPST1	F8, F10
WP NAD METABOLISM IN ONCOGENEINDUCED SENESCENCE AND MITOCHONDRIAL DYSFUNCTIONASSOCIATED SENESCENCE	0.016704	0.130496	SLC2A1, TP53, PRKAA1, HMGA1	SLC2A1, HMGA1, TP53, MDH2, IL6
REACTOME SYNTHESIS OF ACTIVE UBIQUITIN ROLES OF E1 AND E2 ENZYMES	0.0166082	0.019492	UBE2Z, UBA1, UBE2K, UBE2T, UBE2E3, UBE2A, UBE2H, USP5, UCHL3, UBE2D1, UBE2G2	UBA6, UBE2E1, UBC, UBE2Z, USP5, UBE2E3, UBA1
BIOCARTA RECK PATHWAY	0.0261459	-0.0691752	RECK, TIMP1, MMP2	MMP2, TIMP3, MMP14, HRAS
REACTOME CELLULAR HEXOSE TRANSPORT	0.0255727	-0.102536	SLC2A1, SLC50A1, SLC5A2	MFSD4B, SLC2A9, SLC2A12, SLC2A3, SLC2A11
BIOCARTA UCALPAIN PATHWAY	0.0245657	-0.0753348	ACTN1, CAPNS2, TLN1	RAC1, ITGB1, ACTN1, ITGB3, TLN1
REACTOME MODULATION BY MTB OF HOST IMMUNE SYSTEM	0.0261459	0.0888914	TLR2, MRC1, UBC, B2M	UBC, MRC1
REACTOME ROBO RECEPTORS BIND AKAP5	0.0261459	-0.0932994	PRKCA, PRKACA, PPP3CB, AKAP5	ROBO3, AKAP5, PRKAR2A
REACTOME NA CL DEPENDENT NEUROTRANSMITTER TRANSPORTERS	0.0247073	0.0300795	SLC6A9, SLC6A13, SLC6A12, SLC6A20, SLC18A2	SLC6A9, SLC6A20, SLC6A12, SLC22A1
REACTOME ZINC INFLUX INTO CELLS BY THE SLC39 GENE FAMILY	0.0221634	-0.352667	SLC39A14, SLC39A10, SLC39A2, SLC39A5	SLC39A8, SLC39A1, SLC39A2, SLC39A7, SLC39A6, SLC39A5
REACTOME SYNTHESIS OF KETONE BODIES	0.0261459	-0.142646	AACS, HMGCL, ACAT1, BDH1, BDH2	BDH2, BDH1
WP AMINO ACID METABOLISM PATHWAY EXCERPT HISTIDINE CATABOLISM EXTENSION	0.0259692	-0.0405555	HAL, GPT2, GLUD1	AMDHD1
WP SOMITOGENESIS IN THE CONTEXT OF SPONDYLOCOSTAL DYSOSTOSIS	0.0264538	-0.00732235	HES7, RIPPLY2, MESP2	MESP2, NOTCH1
PID NETRIN PATHWAY	0.0152351	0.0015724	AGAP2, PTK2, PLCG1, NTN1, PIK3R1, MAPK1	MAPK3, AGAP2, UNC5B, MAP2K2, MAP1B, PIK3R1, PTK2
PID S1P S1P3 PATHWAY	0.0152351	-0.144176	ITGAV, CXCR4, GNAI3, GNA11, MAPK1, GNAI2, AKT3	JAK2, GNAQ, RAC1, AKT1, GNA13, S1PR3, S1PR2
REACTOME PEROXISOMAL PROTEIN IMPORT	0.00744388	-0.102536	GNPAT, DHRS4, PEX7, SCP2, PIPOX, IDH1, AGXT, ACOT2, ACAA1, PEX12, AMACR, MPV17	UBE2D3, LONP2, HACL1, ACOX2, SLC27A2, ECH1, DHRS4, UBE2D1, PEX6, PEX10, EPHX2, NUDT19, AGPS
REACTOME ACTIVATION OF AMPK DOWNSTREAM OF NMDARS	0.0157993	0.0468514	TUBA1C, PRKAA2, PRKAA1, PRKAG2, TUBB6, TUBA4A, MAPT	TUBA4A, TUBA1C, TUBA8, TUBB6, TUBA3D, PRKAA2, PRKAG2, TUBB2B, MAPT, PRKAB2
BIOCARTA CYTOKINE PATHWAY	0.0248256	-0.0405555	IL15, IL6, TXLNA, IL18	TNF
REACTOME HSF1 ACTIVATION	0.0155761	0.130496	RPA1, HSF1, EEF1A1, HSBP1, PTGES3, TNFRSF21, HSP90AA1, MRPL18	RPA1, MRPL18, HSPH1, SERPINH1, HSPB1, HSP90AA1, TNFRSF21, FKBP4, YWHAE, HSF1, DNAJB1, HSPA1B
PID PRL SIGNALING EVENTS PATHWAY	0.0150665	-0.0115484	ATF5, RABGGTB, CDK2, PTP4A1, MAPK1	RAC1, PTP4A2, BCAR1, ITGB1
REACTOME RESOLUTION OF D LOOP STRUCTURES THROUGH SYNTHESIS DEPENDENT STRAND ANNEALING SDSA	0.0131617	0.530634	XRCC3, SEM1, BRCA1, BARD1, BRCA2, RAD51C	RAD51D, SEM1, BARD1, BRCA1, RBBP8, XRCC3
REACTOME RA BIOSYNTHESIS PATHWAY	0.0175748	-0.316847	DHRS4, RDH5, ALDH1A1	ALDH1A3, ALDH1A2, DHRS4, AKR1C3, CRABP1, RDH14, RDH13, ALDH8A1, ALDH1A1
WP ESTROGEN SIGNALING PATHWAY	0.0152351	0.0113705	JUN, BRAF, PRKACA, FOS, MAPK1	CREB1, BCL2, SP1, BRAF
BIOCARTA ECM PATHWAY	0.0149643	-0.00260205	SHC1, GSN, PIK3R1, MAPK1, TLN1, PFN1	GSN, ITGB1, HRAS
BIOCARTA P53 PATHWAY	0.0175748	0.463661	CDK4, TP53, CDK2, RB1, BCL2, MDM2, PCNA, E2F1, CCNE1	CCNE1, CDK4, TP53, PCNA, BCL2, CDK2, MDM2
REACTOME RHOH GTPASE CYCLE	0.00746853	-0.00732235	WDR11, JUP, OSBPL11, SLC1A5, ROCK2	RAB7A, TFRC, MTR
REACTOME TRIGLYCERIDE METABOLISM	0.0131617	0.00591115	MOGAT3, GPAM, DGAT2, PRKACA, GPD2, DGAT1, GK, PLIN1, CAV1, PNPLA4, LPIN1	MOGAT3, DGAT2, FABP6, GPAM, PRKACB, PNPLA4, CAV1, GPD2, DGAT1, MGLL
BIOCARTA INFLAM PATHWAY	0.0166082	-0.0103553	IL15, IL7, IL11, CSF1	TNF, TGFB2, IL11, TGFB1, TGFB3
WP MAMMARY GLAND DEVELOPMENT PATHWAY EMBRYONIC DEVELOPMENT STAGE 1 OF 4	0.0172433	0.0531589	ALPL, ZEB2, CLDN4, ITGA6	ZEB2, ITGA6
WP LUNG FIBROSIS	0.00744388	0.0734438	SMAD7, EGF, CCL5, ATP11A, MT2A, NFE2L2, TGFA	SMAD7, MT2A, NFE2L2
REACTOME CGMP EFFECTS	0.0190557	0.173916	PDE1A, ITPR1, PRKG1	PDE11A, PDE1A, PRKG2, ITPR1
REACTOME BLOOD GROUP SYSTEMS BIOSYNTHESIS	0.0131617	-0.164875	B3GALT1, B4GALNT2	FUT3, FUT4
REACTOME GLYCOGEN STORAGE DISEASES	0.0172433	0.0680281	G6PC3, GYG2, SLC37A4, GAA, GYS2, GYG1	GYG2, UBC, GAA, G6PC3
REACTOME PYRUVATE METABOLISM	0.0111746	0.000228072	MPC1, MPC2, LDHB, SLC16A1, PDK3, PDP2, PDK1, RXRA, PDK2	PDK1, MPC2, DLD, SLC16A1, PDK2, HAGH, MPC1, PDP1, LDHAL6B, RXRA
BIOCARTA SAM68 PATHWAY	0.019869	0.0163687	RASA1, MAPK1, MAPK3	MAPK3, RASA1
REACTOME RECYCLING OF EIF2 GDP	0.0196219	0	EIF2B5, EIF2S2, EIF2B3	EIF2B5, EIF2S2
WP GPR40 PATHWAY	0.0157993	-0.019492	PLCG1, ITPR3, GNA11, PLCB1, PLCE1, PLCD3, PLCH1	PLCG1, PLCB1, GNA11
BIOCARTA NO2IL12 PATHWAY	0.0176957	-0.189309	TYK2, IL12RB2, CD247, IL12RB1, JAK2, CD3D, STAT4	JAK2, IL12RB1, CD3D
BIOCARTA NUCLEARRS PATHWAY	0.0111746	0.0753348	NR1H4, RARG, NR0B2, ABCA1	CYP27B1, RARG, NR1H3, NR1H4, ABCG5, ABCC3, ABCA1, VDR, RARA, NR0B2, NR1I3, ABCD3
PID ERBB NETWORK PATHWAY	0.0157894	0.0957211	EGF, ERBB2, TGFA, HSP90AA1	NRG2, AREG, TGFA, ERBB2, HSP90AA1
WP TP53 NETWORK	0.0157993	0.142646	BBC3, TP53, TP73, TP63, BCL2, MDM2	BBC3, TP53, BCL2, TP63, BOK
REACTOME CS DS DEGRADATION	0.0157993	-0.000486121	HEXA, HYAL1, CSPG5, HEXB	HEXB, ARSB, CSPG4, CSPG5
REACTOME INCRETIN SYNTHESIS SECRETION AND INACTIVATION	0.0159576	0.0113891	CTNNB1, SEC11C, PCSK1, GNB3, SPCS2	CTNNB1, TCF7L2, PAX6, PCSK1
WP DISORDERS OF GALACTOSE METABOLISM	0.0152351	0.0300795	GYG2, GYS2, GYG1, PGM1, GALT, GALK1	GYG2, PGM1, GALK1, GALE, AKR1B1, PYGL
REACTOME VEGF LIGAND RECEPTOR INTERACTIONS	0.0189961	-0.021885	VEGFB, VEGFA, PGF, VEGFC	VEGFD
REACTOME BETA OXIDATION OF PRISTANOYL COA	0.0157894	0.027518	SCP2, AMACR	AMACR, SCP2
WP THYROXINE THYROID HORMONE PRODUCTION	0.00823093	0.0502078	PRKCA, DUOX1, PRKAA2, PRKAA1, MAPK1, RAP1B	CREB1, MAPK3, RAF1, RAP1A, MAP2K2, PRKAA2
WP OXIDATIVE DAMAGE RESPONSE	0.00744388	0.0940734	TRAF6, CYCS, BAD, MAP2K4	CYCS, NFKBIE, PCNA, BCL2, MAPK13, TRAF3, C1R, MAP2K4, BAK1, TRAF1
REACTOME SYNTHESIS SECRETION AND INACTIVATION OF GLUCAGON LIKE PEPTIDE 1 GLP 1	0.0141576	0.0128917	CTNNB1, SEC11C, PCSK1, GNB3, SPCS2	CTNNB1, TCF7L2, PAX6, PCSK1
REACTOME SYNTHESIS OF PYROPHOSPHATES IN THE CYTOSOL	0.0153967	0.0957594	NUDT4, NUDT11, ITPK1, IPPK, NUDT3, PPIP5K2	NUDT4, ITPK1, IPPK, NUDT11, NUDT3
REACTOME PHASE 1 INACTIVATION OF FAST NA CHANNELS	0.016373	-0.0548648	KCND2, KCNIP2, KCNIP4	KCNIP2, KCNIP4
REACTOME WNT LIGAND BIOGENESIS AND TRAFFICKING	0.00744388	0.168732	WLS, WNT4, TMED5, SNX3, VPS29, WNT5B, WNT9A, WNT11, WNT10B	WNT10B, WNT11, WNT16, TMED5, WNT9B, WNT3, WNT4, WNT7B, VPS26A, VPS29, WNT10A, PORCN, VPS35
PID P38 ALPHA BETA PATHWAY	0.00744388	-0.00944877	TRAF6, MAP2K6, MAP2K3, MAP2K4, CCM2, LCK, RALB, RALA, TAB1	RAC1, DUSP10, TRAF6, DUSP8, FYN, YES1, LYN, DUSP16, RALA, PAK3, CDC42, RIPK1, MAPK14
REACTOME SODIUM PROTON EXCHANGERS	0.0158183	-0.0682437	SLC9A8, SLC9A4	SLC9A6
REACTOME GENERATION OF SECOND MESSENGER MOLECULES	0.00744388	-0.358133	VASP, PLCG1	WAS, ITK, HLA-DPA1, PLCG1, CD3D, VASP, ENAH, FYB1, PAK3
REACTOME GABA RECEPTOR ACTIVATION	0.00438871	0.26272	GABBR1, GNAI3, GABBR2, ADCY5, GNG4, GNAL, GNAI2, GNB3, ADCY6, ADCY3, ARHGEF9	GABBR2, ADCY1, GABRR2, GNAI3, ADCY3, ADCY5, GNAI1, GABBR1, GNG12
REACTOME RUNX1 REGULATES EXPRESSION OF COMPONENTS OF TIGHT JUNCTIONS	0.0152351	-0.114983	RUNX1, TJP1, CBFB	CBFB, OCLN
REACTOME SYNTHESIS OF IP3 AND IP4 IN THE CYTOSOL	0.00746811	-0.0855348	SYNJ1, INPP5B, PLCG1, ITPKB, PLCB1, INPP5J, ITPK1, PLCE1, INPPL1, OCRL, PLCD3, PLCH1	CALM1, SYNJ1, PLCG1, INPP5J, PTEN, ITPKA
REACTOME TFAP2 AP 2 FAMILY REGULATES TRANSCRIPTION OF GROWTH FACTORS AND THEIR RECEPTORS	0.0158183	-0.00444736	ERBB2, TGFA, ATAD2, VEGFA	EGFR, ATAD2, ESR1, VEGFA, TFAP2A, ERBB2, TGFA
REACTOME ADORA2B MEDIATED ANTI INFLAMMATORY CYTOKINES PRODUCTION	0.000672834	0.102536	PTGER4, IAPP, PRKAR2B, INSL3, GNAI3, ADORA2B, ADCY5, RAMP1, GNG4, PTHLH, PRKACA, GLP2R, GPR27, GPR20, GNAI2, GNB3, ADCY6	ADRB2, PTGER4, CREB1, ADCY1, GNAI3, ADORA2B, ADCY3, ADCY5, RAMP2, GNAI1, PRKAR2B, GPR83, PTGER2, IL6, GNG12, GPR45, SCTR, GPR150, PRKACB
REACTOME BINDING AND UPTAKE OF LIGANDS BY SCAVENGER RECEPTORS	0.00744388	0.142646	HSP90B1, AMBP, COL1A1, STAB2, FTL, APOE, HSP90AA1, COL1A2, COL3A1	COL1A1, CD36, HSP90B1, LRP1, JCHAIN, FTL, STAB2, HPX
REACTOME BIOSYNTHESIS OF MARESINS	0.0131617	-0.11811	CYP2E1, ALOX5, CYP2D6, EPHX2	CYP2E1, EPHX2
WP DRAVET SYNDROME	0.00746811	-0.0576913	SCN3A, MTOR, SCN1B, PRR5L, MAPKAP1	CALM1, TNF, PRR5, NFKB1, AKT1
WP OVERVIEW OF PROINFLAMMATORY AND PROFIBROTIC MEDIATORS	0.00131934	-0.0576913	IL12A, IL15, CCL5, IL23A, CTF1, CX3CL1, IL7, IL11, CSF1, LIF, IL17B	TNF, LTA, CXCL1, NFKB1, CCL28, SPP1, MMP1, CCL22, IL11, LIF, TGFB1, TNFSF13, CCL20, IL18, EBI3, CNTF, CCL5, CXCL5, TNFSF13B
REACTOME GABA B RECEPTOR ACTIVATION	0.00664216	0.168732	GABBR1, GNAI3, GABBR2, ADCY5, GNG4, GNAL, GNAI2, GNB3, ADCY6, ADCY3	GABBR2, ADCY1, GNAI3, ADCY3, ADCY5, GNAI1, GABBR1, GNG12
REACTOME REDUCTION OF CYTOSOLIC CA LEVELS	0.0145852	-0.123253	ATP2A2, ATP2B4, CALM1, ATP2B1, ATP2A1, SRI, ATP2A3	CALM1, ATP2A3
PID P38 MKK3 6PATHWAY	0.00438871	-0.0761204	TRAF6, TXN, GADD45G, MAP2K6, MAP2K3, MAP3K6, CCM2, TAOK1	MAP3K4, TAOK2, RAC1, TAB2, TRAF6, MAP3K5
PID ATM PATHWAY	0.00155006	0.0941768	RAD9A, BRCA1, MDC1, COP1	RAD9A, COP1, TP53BP1, BRCA1, H2AX, RBBP8, SMC1A, SMC3, MDM2, RNF8, DCLRE1C
WP SEROTONIN RECEPTOR 467 AND NR3C SIGNALING	0.00746853	0.0742157	ATF1, RPS6KA5, BRAF, MAPK1	CREB1, MAPK3, SRF, BRAF, RAP1A, MAP2K2, ATF1, RPS6KA5, NR3C1
REACTOME DISEASES ASSOCIATED WITH N GLYCOSYLATION OF PROTEINS	0.00438871	-0.019492	DPAGT1, ALG2, ALG6, MOGS, MGAT2	RFT1, DPAGT1
REACTOME MECP2 REGULATES TRANSCRIPTION OF NEURONAL LIGANDS	0.0101534	0.632933	SIN3A, HDAC1	CREB1, SIN3A, HDAC1, MECP2
REACTOME DEFECTIVE B4GALT1 CAUSES B4GALT1 CDG CDG 2D	0.0111746	0.00113915	OGN, B4GALT1, PRELP, LUM	OGN, B4GALT1, LUM, PRELP
REACTOME SYNTHESIS OF GDP MANNOSE	0.00926147	-0.0101369	GMPPB, PMM1, MPI, PMM2, GMPPA	GMPPB, PMM1, MPI, PMM2, GMPPA
WP PURINE METABOLISM	0.00746811	-0.0283447	DGUOK, ATIC, PNP, ITPA, APRT, XDH	ADA, XDH, ADSL
REACTOME METABOLISM OF AMINE DERIVED HORMONES	0.00746811	-0.00268679	DUOX1, TPH1, TPH2	DUOX2, SLC5A5, DIO2
REACTOME AMINE LIGAND BINDING RECEPTORS	0.0077378	0.146047	CHRM3, ADRA1D, HRH1, HTR1D, HTR1F, ADRB2	ADRB2, ADRA1D, HTR1F
REACTOME CD28 DEPENDENT PI3K AKT SIGNALING	0.00600479	-0.00406932	PIK3R1, MTOR, AKT3, THEM4, AKT2, LCK, MAPKAP1, MLST8, MAP3K14	PRR5, AKT1, TRIB3, FYN, THEM4, PDPK1
REACTOME ZINC TRANSPORTERS	0.00744388	-0.508122	SLC39A14, SLC30A7, SLC39A10, SLC30A5, SLC39A2, SLC39A5, SLC30A2	SLC30A1, SLC39A8, SLC30A6, SLC39A1, SLC39A2, SLC39A7, SLC39A6
WP DRUG INDUCTION OF BILE ACID PATHWAY	0.00744388	0.152472	NR1H4, NR1I3, SLC10A1, VDR, SLC51B	NR1H4, SULT2A1, ABCC3, VDR, SLC51A, NR1I3, SLC51B
REACTOME FORMYL PEPTIDE RECEPTORS BIND FORMYL PEPTIDES AND MANY OTHER LIGANDS	0.00803629	-0.27093	HEBP1, ANXA1, FPR2	ANXA1
REACTOME SYNTHESIS SECRETION AND DEACYLATION OF GHRELIN	0.00744388	-0.1238	SEC11C, UCN, PCSK1, SPCS2, BCHE, SEC11A	SEC11A, GHRL, BCHE
WP MAJOR RECEPTORS TARGETED BY EPINEPHRINE AND NOREPINEPHRINE	0.00744388	0.368278	ADCY5, ADRA1D, ADCY6, ADCY3, ADCY9, ADRB2	ADRB2, ADCY1, ADCY3, ADRA1D, ADCY5
BIOCARTA PLK3 PATHWAY	0.00746811	0.0735838	TP53, ATR, CDC25C	TP53, PLK3, CDC25C, ATR
REACTOME INTERACTION WITH CUMULUS CELLS AND THE ZONA PELLUCIDA	0.00746811	0.187741	OVGP1, ZP1, ADAM21	ZP1, OVGP1
REACTOME NEUROTRANSMITTER CLEARANCE	0.00744388	-0.0138636	ALDH2, BCHE, LRTOMT, SLC22A1	MAOA, LRTOMT, BCHE, SLC6A4
PID CONE PATHWAY	0.00744388	-0.0450868	RDH5, GRK7, GNB3	GUCA1B, GNB5, RGS9BP
REACTOME FLT3 SIGNALING THROUGH SRC FAMILY KINASES	0.00600004	-0.00113915	LCK, FYN	FYN, LCK, FLT3LG
REACTOME FERTILIZATION	0.00438871	0.142256	OVGP1, HVCN1, CATSPER1, CD9, ZP1	HVCN1, ZP1, IZUMO1, OVGP1
REACTOME RUNX1 REGULATES TRANSCRIPTION OF GENES INVOLVED IN WNT SIGNALING	0.00746811	-0.274699	RUNX1, CBFB	CBFB, AXIN1
REACTOME BIOSYNTHESIS OF MARESIN LIKE SPMS	0.00438871	-0.0742157	CYP2E1, CYP2D6	CYP2E1
REACTOME REGULATION OF PYRUVATE DEHYDROGENASE PDH COMPLEX	0.00438871	0.00163863	PDK3, PDP2, PDK1, RXRA, PDK2, GSTZ1, PDHX	PDK1, DLD, PDK2
REACTOME CLASS I PEROXISOMAL MEMBRANE PROTEIN IMPORT	0.00175148	-0.0135984	PEX3, PEX19, PEX16, PEX12, PXMP2, ACBD5, ABCD1, ABCD3	SLC25A17, ABCD1
REACTOME DISEASES OF BASE EXCISION REPAIR	0.00600479	0.282886	NTHL1, OGG1, MUTYH	MUTYH, OGG1, NEIL3
REACTOME PEPTIDE HORMONE BIOSYNTHESIS	0.00744388	0.0148808	INHBE, PCSK1, INHBA	INHBE, INHA, PCSK1, INHBC
WP MITOCHONDRIAL COMPLEX III ASSEMBLY	0.00317691	0.368278	LYRM7, TTC19, UQCRB, BCS1L, UQCRQ, CYC1, UQCC1	UQCRB, TTC19, CYC1, UQCRQ
REACTOME P2Y RECEPTORS	0.00744388	0.152472	LPAR6, P2RY2, P2RY11	LPAR6, P2RY4, P2RY6, P2RY11
BIOCARTA ASBCELL PATHWAY	0.00172506	0.0502078	FAS, HLA-DRB1	IL10, HLA-DRA, FAS, HLA-DRB1
REACTOME TRYPTOPHAN CATABOLISM	0.00438871	-0.144685	AFMID, KYAT3, ACMSD	KMO, AADAT, KYAT3, SLC7A5
REACTOME SULFIDE OXIDATION TO SULFATE	0.00744388	-0.0722575	SLC25A10, SUOX, SQOR	SUOX, TSTD1, TST, SQOR
BIOCARTA ERYTH PATHWAY	0.00361188	0.0271675	KITLG, IL11	KITLG, IL6
WP TRANSCRIPTIONAL CASCADE REGULATING ADIPOGENESIS	0.000672834	-0.114352	GATA2, CEBPG, KLF2, CEBPB, KLF5, KLF15, DDIT3	GATA3, KLF5, CEBPA, CEBPG, PPARG
REACTOME ORGANIC CATION ANION ZWITTERION TRANSPORT	0.00155006	-0.00422245	RUNX1, SLC22A5, SLC22A15	SLC22A4, SLC22A3, SLC22A5, RUNX1, SLC22A18, SLC22A15, SLC22A1
REACTOME ORGANIC CATION TRANSPORT	0.00155006	-0.00422245	RUNX1, SLC22A5, SLC22A15	SLC22A4, SLC22A3, SLC22A5, RUNX1, SLC22A18, SLC22A15, SLC22A1
REACTOME GLUCURONIDATION	0.000672834	0.0895271	UGT2B7, SLC35D1, ABHD10	SLC35D1, UGDH, UGT2B17, UGT2B7
WP NIPBL ROLE IN DNA DAMAGE CORNELIA DE LANGE SYNDROME	0	0.139821	MDC1, ATR, RNF8, H2AX, RNF168	H2AX, RNF168, RNF8, CBX3, MDC1, ATR
REACTOME DSCAM INTERACTIONS	-0.000672834	-0.0237378	RAC1	RAC1, MAPK12, MAPK8, NTN1, MAPK14
REACTOME APC CDC20 MEDIATED DEGRADATION OF NEK2A	-0.000672834	-0.114808	CDC16, UBE2S, ANAPC16, ANAPC2	CDC16, CDC23, ANAPC15, UBE2D1, UBE2S
REACTOME SYNTHESIS SECRETION AND INACTIVATION OF GLUCOSE DEPENDENT INSULINOTROPIC POLYPEPTIDE GIP	-0.000672834	-0.0417373	DPP4, PAX6	SEC11A, GATA4, SPCS2
WP KREBS CYCLE DISORDERS	-0.00130348	-0.0141704	SUCLG1	DLST, DHTKD1, FH
REACTOME DISEASES ASSOCIATED WITH SURFACTANT METABOLISM	-0.00130348	-0.028207	ABCA3, SLC34A2	ABCA3
PID INTEGRIN4 PATHWAY	-0.00284126	0.406082	LAMB3, LAMA1, ITGA6, LAMA5, LAMB1, ITGB4, LAMB2, LAMA3	LAMB1, ITGB4, ITGA6
REACTOME INHIBITION OF THE PROTEOLYTIC ACTIVITY OF APC C REQUIRED FOR THE ONSET OF ANAPHASE BY MITOTIC SPINDLE CHECKPOINT COMPONENTS	-0.00182166	-0.142604	CDC16, UBE2S, ANAPC16, ANAPC2	CDC16, CDC23, ANAPC15, UBE2D1, UBE2S
REACTOME PLATELET ADHESION TO EXPOSED COLLAGEN	-0.00355313	-0.0570233	GP1BA, ITGA10	GP1BA, ITGA2, GP6, ITGB1, ITGA1, FYN, LYN
REACTOME SPERM MOTILITY AND TAXES	-0.00145592	0.310192	CATSPERB, CATSPER2, CATSPERG, CATSPER3	HVCN1, CATSPERB, CATSPERG
WP 4HYDROXYTAMOXIFEN DEXAMETHASONE AND RETINOIC ACIDS REGULATION OF P27 EXPRESSION	-0.00145592	0.00973446	RAF1, MAP2K1	MAPK3, RAF1, MTOR, MAP2K3, MAP2K2, MKNK1
REACTOME TFAP2A ACTS AS A TRANSCRIPTIONAL REPRESSOR DURING RETINOIC ACID INDUCED CELL DIFFERENTIATION	-0.00183451	-0.019492	HSPD1	NPM1
REACTOME ACROSOME REACTION AND SPERM OOCYTE MEMBRANE BINDING	-0.00355313	-0.0399673	IZUMO2, IZUMO1, CD9	IZUMO2, CD9
BIOCARTA FOSB PATHWAY	-0.00355313	0.0895271	CDK5	JUND, CDK5, FOSB
REACTOME BUTYROPHILIN BTN FAMILY INTERACTIONS	-0.00355313	-0.55187	PPL, BTNL9, BTN2A1, BTN3A2, XDH, BTN3A1	BTN3A1, PPL, XDH, BTN2A1
REACTOME PHOSPHATE BOND HYDROLYSIS BY NTPDASE PROTEINS	-0.0024019	0.00155017	ENTPD7, ENTPD6, ENTPD5, ENTPD4, ENTPD1	ENTPD1, ENTPD6
REACTOME CHYLOMICRON ASSEMBLY	-0.00573902	0.114983	APOA2	P4HB, MTTP, APOC2
REACTOME ADVANCED GLYCOSYLATION ENDPRODUCT RECEPTOR SIGNALING	-0.00744388	-0.00422245	CAPZA2, SAA1, PRKCSH, LGALS3, MAPK3, AGER, CAPZA1, MAPK1	PRKCSH, CAPZA2, SAA1, MAPK1
REACTOME ASSEMBLY AND CELL SURFACE PRESENTATION OF NMDA RECEPTORS	-0.00130348	0.14564	CAMK2D, CASK	DLG1, LIN7C, TUBA4A, NEFL, TUBA1C, CAMK2D, TUBA8, TUBB6, TUBA3D, LIN7A, LIN7B, GRIN2D
REACTOME TRANSCRIPTION OF E2F TARGETS UNDER NEGATIVE CONTROL BY P107 RBL1 AND P130 RBL2 IN COMPLEX WITH HDAC1	-0.00664216	0.0141534	RBL2, E2F5	HDAC1, TFDP2, E2F4, TFDP1, LIN52, RBL2, E2F1, RBBP4
REACTOME NR1H2 NR1H3 REGULATE GENE EXPRESSION LINKED TO TRIGLYCERIDE LIPOLYSIS IN ADIPOSE	-0.00744388	0.0123696	NR1H2	NR1H3, RXRA
PID INTEGRIN A9B1 PATHWAY	-0.00155006	-1.40955	VEGFD, ADAM8, RAC1, SAT1, ITGA9	FN1, VEGFD, RAC1, BCAR1, ITGB1, SPP1
REACTOME REGULATION OF PTEN MRNA TRANSLATION	-0.00746853	-0.0399673	TNRC6A, TNRC6B	PTEN, AGO2, TNRC6B, AGO3, TNRC6A
WP ARYLAMINE METABOLISM	-0.00746811	-0.11811	NAT2	SULT1A2, NAT2
REACTOME RHO GTPASES ACTIVATE RHOTEKIN AND RHOPHILINS	-0.0111746	0.210364	RHOA, RHOB	RTKN, RHOB, LIN7B, TAX1BP3, RHPN1, RHOA
REACTOME SURFACTANT METABOLISM	-0.00600004	0.0141534	ADRA2A, NAPSA, ADORA2A, ABCA3, ADRA2C	ADORA2B, CTSH, ADA2
REACTOME ADRENOCEPTORS	-0.0077378	0.162513	ADRA2A, ADRA2C	ADRB2, ADRA1D
WP TYPE II DIABETES MELLITUS	-0.00744388	0.0190336	IRS1, PRKCD, IKBKB, PRKCZ	PRKCZ, SURF1, MTOR, KCNJ11, IRS1
REACTOME P130CAS LINKAGE TO MAPK SIGNALING FOR INTEGRINS	-0.00640414	-0.146047	FGA, FGB	FN1, RAP1B, BCAR1, APBB1IP
REACTOME COMPETING ENDOGENOUS RNAS CERNAS REGULATE PTEN TRANSLATION	-0.0118761	-0.0141534	TNRC6A, TNRC6B	AGO2, TNRC6B, AGO3, TNRC6A, AGO1, TNRC6C, AGO4, MOV10
KEGG TASTE TRANSDUCTION	-0.00473171	-0.0640328	TAS2R46, PRKACB, PRKX, GNG3, TAS2R4	PRKX, ADCY6, TAS2R3, TAS2R20, GNAS, TAS2R46, GNB1
NABA PROTEOGLYCANS	-0.00954644	-0.443429	SRGN, IMPG1, LUM, PRELP, VCAN, HAPLN3, IMPG2, CHAD, SPOCK1, PODNL1, OGN, PRG4	IMPG1, PODNL1
WP NUCLEAR RECEPTORS IN LIPID METABOLISM AND TOXICITY	-0.00473171	0.0895271	PPARG, CYP24A1, CYP26A1, PPARD	CYP27B1, RARG, NR1H3, NR1H4, ABCG5, ABCC3, ABCA1, VDR
REACTOME NR1H2 NR1H3 REGULATE GENE EXPRESSION LINKED TO GLUCONEOGENESIS	-0.0120166	-0.0468155	NRIP1	NRIP1
REACTOME POLB DEPENDENT LONG PATCH BASE EXCISION REPAIR	-0.0131617	0.15354	LIG1, ADPRS, POLB, PARP1	PARP2, POLB, FEN1
BIOCARTA PARKIN PATHWAY	-0.0152351	-0.0570233	SNCA, SUMO1	UBE2F, SNCA
REACTOME HDL ASSEMBLY	-0.0152351	0.130335	PRKACB	PRKACB, ABCA1, PRKACA, ZDHHC8
WP HOSTPATHOGEN INTERACTION OF HUMAN CORONAVIRUSES AUTOPHAGY	-0.00746853	-0.0468155	ZFYVE1, PIK3C3, PIK3R4, ATG12, ATG7, ATG3	PIK3C3, PIK3R4, ATG3, BECN1, ATG12, WIPI1, ATG10
BIOCARTA DC PATHWAY	-0.0145852	-0.0940734	IL10, TLR7, CD7, ITGAX, CSF2, ANPEP	TLR7, ITGAX, ANPEP
REACTOME TRANSPORT OF NUCLEOSIDES AND FREE PURINE AND PYRIMIDINE BASES ACROSS THE PLASMA MEMBRANE	-0.0166082	-0.171356	SLC29A3	SLC29A3, SLC28A2, ARL2, SLC25A4
WP GENES ASSOCIATED WITH THE DEVELOPMENT OF RHEUMATOID ARTHRITIS	-0.0152351	0.0570499	CIITA, SLC22A4	STAT4, ITGAV, TRAF1, IRF5, PHF19
BIOCARTA SET PATHWAY	-0.0152351	0.0580276	DFFA, CREBBP, HMGB2	SET, DFFB, HMGB2
REACTOME POST TRANSLATIONAL MODIFICATION SYNTHESIS OF GPI ANCHORED PROTEINS	-0.00176502	-0.0821793	ULBP2, GPAA1, DPM1, VNN1, PIGT, NRN1, PIGG	VNN1, PIGT, PIGG, NEGR1, MSLN, PIGQ, PSCA, PIGF, PGAP1, CD109, DPM1, LYPD3, NRN1, LY6G6C, DPM2, PIGX, RECK, LSAMP
REACTOME TYSND1 CLEAVES PEROXISOMAL PROTEINS	-0.0157993	-0.0025592	ACOX1, PHYH	AGPS, HSD17B4, ACAA1, PHYH, ACOX1, TYSND1, SCP2
KEGG SULFUR METABOLISM	-0.0157993	-0.0846424	PAPSS1, CHST13, BPNT1	SUOX, CHST13, SULT1A2, PAPSS2
REACTOME CYTOSOLIC SULFONATION OF SMALL MOLECULES	-0.00803629	-0.000964885	SLC26A2, PAPSS1, ABHD14B, TPST2, BPNT1	SULT1A2, BPNT2, PAPSS2
REACTOME ACTIVATION OF KAINATE RECEPTORS UPON GLUTAMATE BINDING	-0.00744388	-0.0283447	GNG11, GNG5, PLCB3, GNG3, GNG7, GNB5, GNB1, PLCB2	GNB2, CALM1, GNG2, GNG7, DLG3, GNB5, GNB1, PLCB1
REACTOME NR1H2 NR1H3 REGULATE GENE EXPRESSION TO LIMIT CHOLESTEROL UPTAKE	-0.0131617	0.0502078	NR1H2	NR1H3, RXRA, RXRB, MYLIP
BIOCARTA SKP2E2F PATHWAY	-0.016704	0.135301	CDC34	CCNE1, SKP2, CDK2, TFDP1
REACTOME THYROXINE BIOSYNTHESIS	-0.0157993	-0.110326	DIO2	DUOX2, SLC5A5, DIO2
REACTOME RAS ACTIVATION UPON CA2 INFLUX THROUGH NMDA RECEPTOR	-0.0111746	0.0735838	CAMK2D, CAMK2G, RASGRF1, NEFL, CAMK2B	DLG1, NEFL, CAMK2D, RASGRF1, RASGRF2
REACTOME TRANSLATION OF SARSCOV2 STRUCTURAL PROTEINS	-0.00438871	-0.307335	UBE2I, MGAT1, GSK3B, GSK3A, ST3GAL3, ZDHHC20, TUSC3, RPN1, SUMO1, MGAT4B, STT3A, RPN2, PRMT1, ZDHHC8, PARP14, ZDHHC3, ST3GAL1, ST3GAL4, ST6GAL1, ST3GAL2	RPN2, UBE2I, STT3A, GSK3B, MGAT1, PRKCSH, TUSC3, RPN1, ST6GAL1, PARP6, ST3GAL1
REACTOME MATURATION OF SARSCOV2 SPIKE PROTEIN	-0.00518467	-0.201992	MGAT1, ST3GAL3, ZDHHC20, TUSC3, RPN1, MGAT4B, STT3A, RPN2, ZDHHC8, ZDHHC3, ST3GAL1, ST3GAL4, ST6GAL1, ST3GAL2	RPN2, STT3A, MGAT1, PRKCSH, TUSC3, RPN1, ST6GAL1, ST3GAL1
REACTOME RAS PROCESSING	-0.00823093	-0.1238	BCL2L1, FNTB, ABHD17A, ABHD17B	BCL2L1, ABHD17B, CALM1
PID AR NONGENOMIC PATHWAY	-0.00590358	-0.0203933	RAF1, MAP2K1, PLCB3, RAC1, GNAI1, SHBG, GNB1, CREB1, PLCB2, CDC42, AKT1	GNRH1, RAC1, GNG2, AKT1, PLCG1, PELP1, SHBG, HRAS
WP ELECTRON TRANSPORT CHAIN OXPHOS SYSTEM IN MITOCHONDRIA	-0.0013861	3.69039	NDUFB5, NDUFB2, COX6B1, NDUFS6, UCP2, UQCRFS1, ATP5IF1, NDUFA8	NDUFV1, NDUFA5, ATP5F1B, ATP5MC1, NDUFS2, NDUFS3, UQCRB, ATP5F1C, ATP5MC3, ATP5F1D, ATP5PO, ATP5F1A, NDUFB2, ATP5PD, NDUFS7, NDUFB10, NDUFB3, COX11, NDUFA2, SURF1, SDHD, ATP5MG, NDUFB9, NDUFB4, ATP5PF, UQCRQ, ATP5MF, NDUFS5, UCP2, NDUFB8, NDUFA10, NDUFA9, COX7A2, COX17, NDUFA6, NDUFB1
REACTOME CREB1 PHOSPHORYLATION THROUGH NMDA RECEPTOR MEDIATED ACTIVATION OF RAS SIGNALING	-0.00744388	0.104565	CAMK2D, PDPK1, RPS6KA2, CAMK2G, RASGRF1, CREB1, NEFL, CAMK2B, RPS6KA3	DLG1, CREB1, NEFL, MAPK3, CAMK2D, RASGRF1, RASGRF2
REACTOME TP53 REGULATES TRANSCRIPTION OF CASPASE ACTIVATORS AND CASPASES	-0.0145852	0.210018	CASP6	TP53, TP63, CRADD, PIDD1, CASP6
REACTOME RESPONSE OF EIF2AK1 HRI TO HEME DEFICIENCY	-0.0145852	-0.0545147	CHAC1, GRB10, ATF4, EIF2S1	ASNS, CEBPG, ATF3, EIF2S1, TRIB3
REACTOME REGULATION OF PTEN LOCALIZATION	-0.0172433	0	USP7	UBC, XIAP
REACTOME LIPID PARTICLE ORGANIZATION	-0.0172433	-0.0661627	CIDEC, HSD17B13, HILPDA, FITM1	FITM1
WP DIFFERENTIATION OF WHITE AND BROWN ADIPOCYTE	-0.0120166	-0.410774	PPARGC1B, PPARG, CEBPA, BMP2	SMAD5, BMP2, SMAD9, SMAD1, CEBPA, CEBPG, PPARG
REACTOME N GLYCAN ANTENNAE ELONGATION	-0.0157993	0.0227958	B4GALT5, B4GALT3, B4GALT6, MGAT4B, B4GALT4, ST3GAL4, ST6GAL1	B4GALT2, B4GALT5, ST3GAL4, MGAT4A, MGAT4B, B4GALT4, MGAT5, B4GALT3
WP CHOLESTASIS	-0.0147052	-0.0077494	LDLR, ABCC4	LDLR, ATP8B1
REACTOME ZINC EFFLUX AND COMPARTMENTALIZATION BY THE SLC30 FAMILY	-0.0190557	-0.171356	SLC30A6, SLC30A1, SLC30A3	SLC30A1, SLC30A6
REACTOME SYNTHESIS OF DOLICHYL PHOSPHATE	-0.0204826	-0.171356	DHDDS, NUS1	DHDDS
WP PARKINSONS DISEASE PATHWAY	-0.00744388	0.0984803	UBE2L3, CASP3, CASP6	CCNE1, CYCS, UBE2L6, MAPK13, UBA1, UBE2J1, PINK1, UBE2G1, CASP6, CASP7, EPRS1, MAPK11
BIOCARTA HSP27 PATHWAY	-0.0157993	-0.0560523	CASP3, IL1A, HSPB1, CASP9	TNF, MAPKAPK2, CASP9
REACTOME RUNX2 REGULATES BONE DEVELOPMENT	-0.0130898	-0.0283447	IHH	CBFB, HDAC6, HDAC4, SMAD1, HDAC3, ABL1, IHH, MAF, YES1, SMAD4
REACTOME GLUCAGON LIKE PEPTIDE 1 GLP1 REGULATES INSULIN SECRETION	-0.00762868	-0.0477575	PRKAR1B, GNG11, PRKACB, GNG5	GNB2, PRKAR1B, GNG2, ADCY6, AKAP5, GNAS, GNG7, GNB5, PRKAR2A, GNB1
REACTOME PLASMA LIPOPROTEIN ASSEMBLY	-0.0175748	0.452285	PRKACB, APOA2	P4HB, APOC1, PRKACB, ABCA1, MTTP
REACTOME NOTCH1 INTRACELLULAR DOMAIN REGULATES TRANSCRIPTION	-0.00746811	-0.307883	EP300, TLE4, RBPJ, KAT2B, HDAC10, MAML1, CDK8, CCNC, HIF1A, CREBBP	EP300, TLE1, NBEA, NCOR1, HDAC2, HDAC6, CREBBP, TBL1XR1, HDAC4, TLE4, NOTCH1, TBL1X, CUL1
REACTOME PROTEIN REPAIR	-0.0166082	-0.0015724	MSRB1, MSRB3, PCMT1	MSRA, MSRB1
REACTOME TNFS BIND THEIR PHYSIOLOGICAL RECEPTORS	-0.0111746	-0.13875	LTA, TNFRSF9, TNFRSF1B, TNFSF13, TNFRSF4, TNFSF4	LTA, CD70, TNFSF14, TNFRSF1B
WP DISRUPTION OF POSTSYNAPTIC SIGNALING BY CNV	-0.0152351	0.35822	CAMK2D, NLGN2, SYNGAP1, CAMK2G	DLG1, STX1A, NLGN3, MAPK3, CAMK2D, HOMER1
WP NAD BIOSYNTHESIS II FROM TRYPTOPHAN	-0.0176957	-0.0397243	QPRT, NMNAT1	KMO
REACTOME CD22 MEDIATED BCR REGULATION	-0.0172433	0.508465	CD79A	PTPN6, CD79B
REACTOME TOXICITY OF BOTULINUM TOXIN TYPE D BOTD	-0.0176957	0.182563	VAMP2	VAMP2, SV2A, SV2B, VAMP1
WP AUTOSOMAL RECESSIVE OSTEOPETROSIS PATHWAYS	-0.0190557	-0.167886	RAB7A, NFKB1	RAB7A, NFKB1, TRAF6
WP MITOCHONDRIAL COMPLEX II ASSEMBLY	-0.0221634	0.0283447	SDHD, SDHB, SDHAF1, SDHAF4, SDHA, SDHAF2	SDHD, SDHAF1, SDHAF2
REACTOME FBXW7 MUTANTS AND NOTCH1 IN CANCER	-0.0174293	-0.15354	NOTCH1, CUL1, FBXW7	NOTCH1, CUL1
PID TRAIL PATHWAY	-0.00922056	-0.00422245	IKBKG, FADD, TNFRSF10B	SMPD1, TNFRSF10D, TNFRSF10C, CFLAR, CHUK, MAPK8, IKBKG, PIK3R3, RIPK1, MAPK1
REACTOME HDL REMODELING	-0.0239892	-0.0846424	LIPG, ALB	ALB, LIPG, ABCG1
REACTOME RHO GTPASES ACTIVATE NADPH OXIDASES	-0.0140441	0.0331403	RAC1, PIK3C3, PRKCD, PIK3R4, NCF2, PRKCZ	CYBA, PRKCZ, MAPK3
PID ENDOTHELIN PATHWAY	-0.00744388	-0.0656045	EDNRA, RAF1, GNAQ, MAP2K1, PLCB3, CYSLTR1, RAC1, GNAI1, RHOA, EDN1, PRKCD, ADCY1, GNA12	JAK2, GNAQ, RAC1, CYSLTR1, AKT1, ADCY6, PRKCG, BCAR1, ADCY7, EDNRA, MMP1
WP MIRNA BIOGENESIS	-0.019869	0.114352	DROSHA	TARBP2, DROSHA
WP FGFR3 SIGNALING IN CHONDROCYTE PROLIFERATION AND TERMINAL DIFFERENTIATION	-0.0146345	0.838038	IHH, RAF1	THRA, FGF18, CNP, PPP2CA, MAPK13, SNAI1, MAPK3, RAF1, SOX9, MAP2K2, PTH1R, STAT1, MAPK11
REACTOME CYP2E1 REACTIONS	-0.022745	-0.508465	CYP2A7, CYP2C9, CYP2F1, CYP2A6, CYP2D6, CYP2S1, CYP2E1	CYP2F1, CYP2E1, CYP2A6
WP FLUOROACETIC ACID TOXICITY	-0.0247073	-0.0836091	ACO2	ACO2
REACTOME PARACETAMOL ADME	-0.0145852	-0.0331403	GGT7, ABCC4, NAT2	CNDP2, CYP2E1, NAT1, NAT2
REACTOME TP53 REGULATES TRANSCRIPTION OF ADDITIONAL CELL CYCLE GENES WHOSE EXACT ROLE IN THE P53 PATHWAY REMAIN UNCERTAIN	-0.0146345	-0.0450868	PLK3, CNOT10, CNOT1	CNOT6L, NPM1, CNOT10, RGCC
REACTOME CYTOCHROME C MEDIATED APOPTOTIC RESPONSE	-0.0204826	0.0870506	CASP3, CASP7	CYCS, MAPK3, DIABLO, CASP7, UACA
BIOCARTA RANBP2 PATHWAY	-0.0215522	-0.0531589	PIAS1	PIAS1, HDAC6, HDAC4
REACTOME GPER1 SIGNALING	-0.00746811	-0.0767975	PRKAR1B, GNG11, PRKACB, GNG5, GNAI1, GNG3, GNG7, ADCY1	GNB2, ITGA5, PRKAR1B, FN1, GNG2, ADCY6, ADCY7, ITGB1, GNAS, GNG7, GNB5, PRKAR2A, GNB1
REACTOME UNBLOCKING OF NMDA RECEPTORS GLUTAMATE BINDING AND ACTIVATION	-0.0204826	0.0635755	CAMK2D	DLG1, NEFL, CAMK2D
WP HEMESYNTHESIS DEFECTS AND PORPHYRIAS	-0.0261459	0.0462614	ALAS1, UROD	PPOX, UROD, HMBS, CPOX
WP HEME BIOSYNTHESIS	-0.0261459	0.0462614	ALAS1, UROD	PPOX, UROD, HMBS, CPOX
REACTOME RESOLUTION OF D LOOP STRUCTURES	-0.0131617	0.363424	RMI2, PALB2, TOP3A, MRE11, SPIDR, RAD50	RAD51D, SEM1, BARD1, BRCA1, RBBP8, XRCC3, SPIDR, MUS81
REACTOME SIGNALING BY RETINOIC ACID	-0.0120166	-0.142646	RDH11, CPT1A, DLAT, PDK4, CYP26A1, PPARD, ALDH1A2, CRABP1	ALDH1A3, CPT1B, CRABP2, ALDH1A2, DHRS4, AKR1C3, PPARD, PDK4, CRABP1, RDH14, RDH13, ALDH8A1, ALDH1A1
WP INTERACTIONS OF NATURAL KILLER CELLS IN PANCREATIC CANCER	-0.0181014	-0.179564	PVR, ADAM17, CD96, FOXO1	ADAM10, TNF
REACTOME GPVI MEDIATED ACTIVATION CASCADE	-0.0145852	0.146047	VAV1, RAC1, PDPK1, RHOA, RHOB	PTPN11, COL1A1, PTPN6, PRKCZ
BIOCARTA HIVNEF PATHWAY	-0.00803629	-0.0477915	RELA, CASP3, CASP6, FADD, NFKB1, CASP7, DFFA, PSEN2, TNFRSF1B, BIRC3, PRKCD	TNF, CDK11A, GSN, NFKB1, BAG4, CASP9, TNFRSF1B, BID, DFFA, CFLAR, MAP3K5, CHUK, LMNB2, PRKDC, TNFRSF1A, ARHGDIB, MAPK8
KEGG GLYCOSPHINGOLIPID BIOSYNTHESIS GANGLIO SERIES	-0.0221634	-0.135301	SLC33A1, ST6GALNAC6	SLC33A1, HEXB, ST3GAL1, ST3GAL2
KEGG RETINOL METABOLISM	-0.0145852	0.0399673	CYP1A1, RDH11	RETSAT, DGAT2, LRAT, DHRS3, ADH6, RDH10, PNPLA4, RDH5
KEGG STARCH AND SUCROSE METABOLISM	-0.0153967	0.156908	GUSB, GBE1, ENPP1, UGT2B17	HK2, GUSB, GPI, PGM1, GAA
KEGG NOD LIKE RECEPTOR SIGNALING PATHWAY	-0.00823093	-0.0077494	RELA, IKBKG, NFKB1, SUGT1, TAB2, NOD1, MAPK9, BIRC3, PSTPIP1, IKBKB, CHUK, CARD8, NFKBIB	PSTPIP1, TNF, CXCL1, NFKB1, TAB2, TRAF6, CARD8, MAPK12, CHUK, MAPK9, MAPK8, IL18, CCL5, MAP3K7, IKBKG, TRIP6, MAPK14, BIRC2, MAPK1, NOD1
WP CANONICAL AND NONCANONICAL NOTCH SIGNALING	-0.016704	-0.0479667	RBPJ, JAG1, NOTCH4, PSEN2, MAML1	ADAM10
REACTOME PKA ACTIVATION IN GLUCAGON SIGNALLING	-0.0259692	0.107174	PRKAR1B, PRKACB	ADCY1, ADCY3, ADCY5, PRKAR2B
REACTOME SCAVENGING BY CLASS B RECEPTORS	-0.0221634	0.24001	SAA1	CD36, SAA1
REACTOME THE CANONICAL RETINOID CYCLE IN RODS TWILIGHT VISION	-0.0196219	0.168732	RDH11, TTR	ABCA4, TTR, LRAT, RDH10, RDH5, HSD17B1, HSD17B6, RDH11, RBP1, STRA6, MYO7A
REACTOME VEGFR2 MEDIATED CELL PROLIFERATION	-0.0190557	-0.0662416	AHCYL1	CALM1, AHCYL1, PLCG1, HRAS
KEGG PRIMARY IMMUNODEFICIENCY	-0.0166082	-0.0309463	IKBKG, CD79A, CIITA	TAP2, ADA, RAG1, CD3D, TAP1
REACTOME PHASE I FUNCTIONALIZATION OF COMPOUNDS	-0.00744388	-0.0984803	CYP1A1, CES1, CYP1B1, CES2, FDX2, ACSS1, POR, CYP24A1, NQO2, CYP26A1, CYP2A7, CYP46A1, PTGS1, CYB5R3	FDX2, CES2, CYP2F1, CES3, MAOA, CYP2E1, CYP2A6, ACSS1, CYB5R3, PTGIS, CYB5B, ADH5, CMBL, NQO2
REACTOME RAS SIGNALING DOWNSTREAM OF NF1 LOSS OF FUNCTION VARIANTS	-0.026618	0.0957211	HRAS, KRAS, SPRED3, SPRED1, SPRED2, NF1	NF1, SPRED3
WP BIOSYNTHESIS AND REGENERATION OF TETRAHYDROBIOPTERIN AND CATABOLISM OF PHENYLALANINE	-0.0267889	0.0265265	PTS	GCH1, PTS, COMT, MAOB
REACTOME DIGESTION	-0.026618	-0.020198	MGAM, GUCY2C, AMY2B, TREH, PIR, CEL	MGAM, AMY2B, GUCY2C, TREH
REACTOME AKT PHOSPHORYLATES TARGETS IN THE NUCLEUS	-0.0260767	-0.109507	FOXO3	FOXO3, FOXO4, AKT1
WP PTF1A RELATED REGULATORY PATHWAY	-0.0275924	0.114983	RBPJ, KAT2B, NKX6-1	CTNNB1, HES1
WP PREGNANE X RECEPTOR PATHWAY	-0.0174293	-0.213953	SRPX2, PSMC5, NRIP1, ABCC4	PSMC5, NRIP1, CYP2A6
REACTOME TRANSPORT OF ORGANIC ANIONS	-0.0261459	-0.149814	SLCO4A1, SLC16A2	SLCO4A1
WP MRNA PROTEIN AND METABOLITE INDUCATION PATHWAY BY CYCLOSPORIN A	-0.0278669	-0.0457527	KEAP1, ATF4	SLC7A11
BIOCARTA RHO PATHWAY	-0.022052	-0.0468155	VCL, ARHGEF5, OPHN1, RHOA, PIP5K1B	OPHN1, PIP5K1B, GSN
PID THROMBIN PAR1 PATHWAY	-0.0165699	0.11363	NOS3	AKAP13, ARHGDIA, SNX2, GNAI3, GNAI1
REACTOME DISEASES ASSOCIATED WITH GLYCOSYLATION PRECURSOR BIOSYNTHESIS	-0.0219597	-0.0570233	DHDDS, DPM1	DHDDS
REACTOME ANTI INFLAMMATORY RESPONSE FAVOURING LEISHMANIA PARASITE INFECTION	-0.00744388	-0.0692521	AHCYL1, PRKAR1B, DPEP1, GNG11, GPBAR1, PRKACB, PRKX, ADAM17, GNG5, CYSLTR1	GNB2, DPEP1, FURIN, PRKAR1B, GPR176, CALM1, AHCYL1, RAMP1, HTR7, GNG2, CYSLTR1, PRKX, CALCB, ADCY6, ADCY7, GIPR, ADORA2A, PLCG1
BIOCARTA CCR3 PATHWAY	-0.0248242	-0.0051225	RAF1, GNAQ, MAP2K1, RHOA	GNAQ, GNAS, HRAS, PLCB1
WP METHIONINE DE NOVO AND SALVAGE PATHWAY	-0.0203647	-0.0509858	AMD1, ODC1, MAT2B, ADI1, TAT, SRM, MSRB3	SRM, MTR, IL4I1, AMD1, MSRA, AHCY, TAT, MAT2B, ADI1
REACTOME TRAFFICKING OF MYRISTOYLATED PROTEINS TO THE CILIUM	-0.0267889	0.0509858	RP2, UNC119B, CYS1, ARL3, NPHP3	UNC119B, CYS1
REACTOME THE ROLE OF GTSE1 IN G2 M PROGRESSION AFTER G2 CHECKPOINT	-0.0166082	-0.0895271	PSMB6, PSMB9, PSMC5, PSMC2, TUBA3D	PSMC2, PSMC5
REACTOME DEFECTIVE CHST3 CAUSES SEDCJD	-0.0278669	-0.0855348	CHST3	CHST3, CSPG4, CSPG5
BIOCARTA TUBBY PATHWAY	-0.0255087	-0.0649823	GNAQ	GNAQ, PLCB1
REACTOME INWARDLY RECTIFYING K CHANNELS	-0.019869	-0.00690963	GNG11, GNG5, GNG3, KCNJ14, GNG7, GNB5, GNB1, KCNJ15	GNB2, GNG2, GNG7, GNB5, GNB1, KCNJ8, KCNJ14, GNG5, GNG3
REACTOME CYTOCHROME P450 ARRANGED BY SUBSTRATE TYPE	-0.0145852	-0.019492	CYP1A1, CYP1B1, FDX2, POR, CYP24A1, CYP26A1, CYP2A7, CYP46A1	FDX2, CYP2F1, CYP2E1, CYP2A6
REACTOME NICOTINAMIDE SALVAGING	-0.022977	-0.113858	NAPRT, NNMT, NAMPT	NNMT, NAMPT, RNLS, PARP6, NAPRT, PTGIS
REACTOME CELL CELL JUNCTION ORGANIZATION	-0.0174293	-0.0474143	F11R, PVR, CTNND1, ACTB, CADM1, CDH10, AFDN, PATJ	AFDN, PARD3, CRB3
REACTOME ION CHANNEL TRANSPORT	-0.00263269	1.37329	ATP6V0C, ATP1A1, CAMK2D, ATP6V0D1, RAF1, BEST1, SGK1, ATP11C, ATP2C1, SLC9B1, TRPM6, ATP11B, SCNN1D, ATP6V1H	WNK1, TPCN2, CLCN1, ATP6V1F, TRPV2, SCNN1D, ATP10A, ATP13A2, MCOLN3, ANO7, TTYH2, TTYH3, TRPV1, ATP6V1B1, TRPC1, NEDD4L, BEST4, ATP6AP1, CLCN6, TCIRG1, TRPV4, CLCN2, ATP7B, ATP6V0E1, CAMK2D, RAF1, ANO5, ATP6V1C1, ATP6V1A, MCOLN2, ATP8B2, UBC, CUTC, CLCN3, UNC79, ATP6V1G1, ATP9A, WNK4, ATP1B2
REACTOME TNFR1 INDUCED PROAPOPTOTIC SIGNALING	-0.026618	-0.0417373	USP4, FADD	TNF
KEGG FATTY ACID METABOLISM	-0.0181014	-0.0404423	HADHA, CPT1A, ACOX1, ACOX3, ACSL4, ALDH3A2	ACADSB, CPT1B, HADHB, ACAA2
WP LNCRNAMEDIATED MECHANISMS OF THERAPEUTIC RESISTANCE	-0.0260767	-0.0941768	BCL2L1, HIF1A	BCL2L1
PID CDC42 REG PATHWAY	-0.0176957	-0.14564	DOCK11, MCF2L, NGEF	ITSN2, MCF2L, DOCK11, ARHGAP17, DOCK6, PLCG1, FARP2, DOCK10
REACTOME NEF AND SIGNAL TRANSDUCTION	-0.0291296	-0.112645	RAC1	RAC1, FYN
REACTOME PHENYLALANINE METABOLISM	-0.0296158	-0.554007	QDPR, KYAT1, PCBD1	QDPR, PCBD1, IL4I1
WP CELLTYPE DEPENDENT SELECTIVITY OF CCK2R SIGNALING	-0.0261459	0.121023	GNAQ, GNAI1, CD38	DAGLA, GNAI1, TRPC1, ITPR1
BIOCARTA STATHMIN PATHWAY	-0.026618	0.194074	PRKAR1B, PRKACB	UHMK1, TSG101, PRKAR2B, MAPK13
REACTOME APOPTOTIC CLEAVAGE OF CELL ADHESION PROTEINS	-0.0332334	0.0578602	CASP3, DSP	CTNNB1, PKP1
REACTOME ROLE OF PHOSPHOLIPIDS IN PHAGOCYTOSIS	-0.0247073	-0.00163863	AHCYL1	AHCYL1, PLCG1
REACTOME INOSITOL PHOSPHATE METABOLISM	-0.0174293	0.0141534	IP6K2, ITPKC, IMPA2, PPIP5K1, PLCB3, INPP1, PLCD1, MTMR7, PLCB4	INPP4A, NUDT4, OCRL, INPP5B, ITPK1, IPPK, IMPA1, MINPP1, ITPKB
REACTOME NUCLEOTIDE CATABOLISM	-0.0207923	0.307335	TYMP, SAMHD1, UPP1, NT5M, NUDT5, ENTPD7, NUDT9, NT5C3A	NUDT15, DPYD, DNPH1, NT5C1B, NT5C2, NUDT5, ENTPD1, NT5E
WP KYNURENINE PATHWAY AND LINKS TO CELL SENESCENCE	-0.0278669	-0.133394	IL1R2, QPRT, EIF2AK4, AADAT, FOXO1, AHR	TNF, KMO, AADAT, KLF5
REACTOME TNF RECEPTOR SUPERFAMILY TNFSF MEMBERS MEDIATING NON CANONICAL NF KB PATHWAY	-0.0278669	-0.043267	LTA, BIRC3, TNFSF12	LTA, TNFSF14
REACTOME ACTIVATION OF BAD AND TRANSLOCATION TO MITOCHONDRIA	-0.0262698	-0.0187338	YWHAQ	AKT1, BID, BAD
REACTOME ADRENALINE NORADRENALINE INHIBITS INSULIN SECRETION	-0.0208719	-0.00824328	GNG11, GNG5, ADRA2A, GNAI1, GNG3, GNG7	GNB2, GNG2, ADRA2C, ADCY6
PID EPHA FWDPATHWAY	-0.0255087	-0.0548648	CRKL, NGEF, RHOA, CDK5, CBL, CRK, YES1	CRKL, PLCG1, FYN, YES1, LYN
REACTOME TRANSCRIPTIONAL REGULATION BY E2F6	-0.0221634	1.08521	UXT, EED, EZH2, RNF2, RBBP7, CBX3	SUZ12, YAF2, MAX, PCGF2, CDC7, BRCA1, UXT, EPC1, TFDP2, RBBP8, PHC3, PCGF6, CBX5, TFDP1
REACTOME DEFECTIVE CHST6 CAUSES MCDC1	-0.0322225	0.000486121	CHST6, LUM, PRELP	OGN, CHST6
REACTOME TRAFFICKING OF GLUR2 CONTAINING AMPA RECEPTORS	-0.0278669	-0.391301	AP2A1	AP2M1, PICK1, PRKCG, AP2A2, AP2S1, AP2A1
REACTOME ABACAVIR TRANSMEMBRANE TRANSPORT	-0.0278669	0	SLC22A3, SLC22A1, ABCG2	SLC22A3, ABCG2, SLC22A1
WP IMATINIB AND CHRONIC MYELOID LEUKEMIA	-0.0278669	-0.114983	FOXO3, ABL1, PDGFRA	FOXO3, LYL1, PDGFRA, PIM2, ABL1
WP DNA IRDOUBLE STRAND BREAKS AND CELLULAR RESPONSE VIA ATM	-0.0166082	0.396328	BAX, CASP3, RASSF1, LATS1, MRE11, ABL1, TRIM28, RAD50, UPF1	ACTL6A, RAD9A, TP53, TP53BP1, UPF1, PCNA, BRCA1, H2AX, STK3, ATF2, SMC1A, BAK1, SMC3, RIF1, MDM2, RNF8, DCLRE1C
WP NEPHROTIC SYNDROME	-0.0247073	0.177122	COQ2, COL4A4, APOL1, E2F3, ANLN	ARHGDIA, ITGB4, SMARCAL1, TTC21B, ITGA3, YARS1, ANLN
WP NEURAL CREST DIFFERENTIATION	-0.0145852	-0.0570233	HOXA1, NFKB2, GSK3B, RBPJ, NFKB1, MIA, DCT, NOTCH4, HDAC10, MITF, ID1, PMP22, RHOB	GSK3B, HDAC2, AXIN1, FZD3, NFKB1, HDAC6, GJB1, FGFR1, HDAC4, ITGB1, ETS1, SMAD1, MIA
REACTOME REELIN SIGNALLING PATHWAY	-0.0278669	-0.369649	SH3KBP1, VLDLR, FYN	SH3KBP1, VLDLR
REACTOME ATF6 ATF6 ALPHA ACTIVATES CHAPERONES	-0.0296158	-0.630703	MBTPS1, MBTPS2, NFYB, ATF4	MBTPS2, MBTPS1, NFYA, NFYC, CALR, NFYB
BIOCARTA SODD PATHWAY	-0.0296158	-0.321646	FADD, TNFRSF1B, BIRC3	TNF, BAG4, TNFRSF1B
WP LEUKOTRIENE METABOLIC PATHWAY	-0.0333376	-0.172664	DPEP1	DPEP1, DECR2, ABCC1
KEGG FOLATE BIOSYNTHESIS	-0.029171	0.0580276	PTS, QDPR	SPR, GCH1, PTS
REACTOME NEGATIVE REGULATION OF THE PI3K AKT NETWORK	-0.0131617	0.244217	GRB2, VAV1, IRS1, MYD88, PPP2R1B, RAC1, IRAK1, NRG4, PDGFB, ESR1, ESR2, CD19, PPP2R5D, EREG, PDGFRA, ERBB3, PIP5K1B, AREG, PPP2R5B, FGF17, PHLPP2	FGF18, PTPN11, NRG2, GRB2, KITLG, PPP2R5B, PIP4K2C, PPP2R5E, FRS2, PPP2CA, PPP2R5A, ESR2, MAPK3, IRAK4, PIP4K2B
REACTOME ACETYLCHOLINE REGULATES INSULIN SECRETION	-0.029171	-0.446703	MARCKS, GNAQ, PLCB3	MARCKS, GNAQ, PLCB1, GNA11, GNA14
REACTOME ESTROGEN STIMULATED SIGNALING THROUGH PRKCZ	-0.0347207	0.0397243	PDPK1, PRKCZ, HRAS, KRAS	PRKCZ, KRAS
REACTOME ACTIVATION OF IRF3 IRF7 MEDIATED BY TBK1 IKK EPSILON	-0.0296158	0.476916	CD14, IRF3, TANK, IRF7, TICAM1, UBC, TRAF3, IKBKE, TBK1, SARM1, PTPN11	PTPN11, TRAF3, SARM1, CD14, UBC, TBK1, IRF3, IRF7
REACTOME INTEGRATION OF PROVIRUS	-0.0338631	0.0888914	XRCC5, KPNA1, XRCC4, LIG4	HMGA1, PPIA, KPNA1
REACTOME COBALAMIN CBL VITAMIN B12 TRANSPORT AND METABOLISM	-0.0261459	-0.0336708	MTRR, MMACHC, MMAA, CTRB1, TCN2, LMBRD1	CTRB2, MTR, MMAA, MTRR, ABCC1, TCN2, CTRB1
REACTOME BETA OXIDATION OF VERY LONG CHAIN FATTY ACIDS	-0.0312553	-0.0570233	ACOX1, ACOT8	ABCD1, ECI2, DECR2, ACOT8, HSD17B4, ACOT4
REACTOME NOTCH2 ACTIVATION AND TRANSMISSION OF SIGNAL TO THE NUCLEUS	-0.0261459	-0.0319108	NCSTN, JAG1, PSEN2	ADAM10
REACTOME SEMA4D MEDIATED INHIBITION OF CELL ATTACHMENT AND MIGRATION	-0.0345587	-0.135843	ARHGAP35, RAC1, RHOA	RAC1, RND1, PLXNB1
BIOCARTA ARF PATHWAY	-0.0276428	-0.0932994	POLR1B, ABL1, RAC1	POLR1B, RAC1, POLR1A
REACTOME BIOSYNTHESIS OF SPECIALIZED PRORESOLVING MEDIATORS SPMS	-0.0296158	0.021885	CYP1A1, GPX4	ALOX12, PTGS2, CYP2D6
REACTOME XENOBIOTICS	-0.0278669	-0.135579	CYP1A1	CYP2F1, CYP2E1, CYP2A6
REACTOME 2 LTR CIRCLE FORMATION	-0.0345587	0.0677636	XRCC5, XRCC4, LIG4, XRCC6	HMGA1, XRCC6
REACTOME OREXIN AND NEUROPEPTIDES FF AND QRFP BIND TO THEIR RESPECTIVE RECEPTORS	-0.0346954	-0.0300795	NPFFR2, HCRTR1, QRFP, NPFFR1	NPFFR1, HCRTR1, NPFFR2, QRFP
BIOCARTA FBW7 PATHWAY	-0.0345587	0.0450868	CDC34	CCNE1, CDK2, TFDP1
REACTOME CATION COUPLED CHLORIDE COTRANSPORTERS	-0.0364749	-0.263102	SLC12A7, SLC12A2	SLC12A7, SLC12A2
KEGG OXIDATIVE PHOSPHORYLATION	-0.0152351	2.77567	ATP6V0C, ATP6V0D1, NDUFB5, NDUFB2, COX6B1, NDUFS6, UQCRFS1	NDUFV1, NDUFA5, ATP6V1F, ATP5F1B, ATP5MC1, NDUFS2, NDUFS3, UQCRB, ATP5F1C, ATP5MC3, ATP5F1D, ATP5PO, ATP5F1A, NDUFB2, ATP5PD, CYC1, NDUFS7, NDUFB10, ATP6V1B1, NDUFB3, COX11, NDUFA2, ATP6AP1, TCIRG1, ATP6V0E1, SDHD, ATP6V1C1, ATP5MG, ATP6V1A, NDUFB9, NDUFB4, ATP5PF, UQCRQ, ATP5MF, NDUFS5, NDUFB8, ATP6V1G1, NDUFA10, NDUFA9, COX7A2, COX17, NDUFA6, NDUFB1
BIOCARTA IL5 PATHWAY	-0.0364749	0.0548648	CCR3, HLA-DRA, IL1B, HLA-DRB1, IL6	IL6, HLA-DRA, IL1B, CCR3
WP KISSPEPTINKISSPEPTIN RECEPTOR SYSTEM IN THE OVARY	-0.0261459	-0.000608922	RAF1, NFKB1, MAP2K1, PLCB3, PLCB4, GDF9, PRKCD, PRKCG	NFKB1, AKT1, PRKCG, HRAS, STAR, PRKCE, PLCB1
REACTOME GLYCOGEN SYNTHESIS	-0.0345587	0.071254	GBE1, PPP1R3C, NHLRC1	GYG2, PGM1, UBC
REACTOME ADP SIGNALLING THROUGH P2Y PURINOCEPTOR 1	-0.0261459	-0.271478	GNG11, GNAQ, GNG5, GNG3, GNG7, P2RY1, GNB5, GNB1	GNB2, GNAQ, GNG2, GNG7, GNB5, GNB1, GNA11, GNA14, P2RY1, GNG5, GNG3, MAPK14, GNG10
KEGG OTHER GLYCAN DEGRADATION	-0.0296158	0.049329	FUCA1	FUCA1, ENGASE, HEXA, FUCA2, GLB1
KEGG VALINE LEUCINE AND ISOLEUCINE DEGRADATION	-0.0190557	-0.0895271	HADHA, BCKDHB, HMGCS1	ACADSB, BCKDHB, BCKDHA, HADHB, ACAA2, HIBCH, IL4I1, BCAT2
REACTOME TRAFFICKING OF AMPA RECEPTORS	-0.0261459	-0.0424596	AP2A1, CAMK2D	AP2M1, PICK1, PRKCG, AKAP5
SIG CD40PATHWAYMAP	-0.0262698	0.17236	NFKB2, IKBKG, GORASP1, NFKB1	DUSP1, SYT1, NFKBIE, MAPK13, TRAF3, MAPK3, NFKBIA, MAP2K4, MAP2K7, PIK3R1, MAPK8IP3, MAPK8IP2, MAPK11
WP HAIR FOLLICLE DEVELOPMENT CYTODIFFERENTIATION PART 3 OF 3	-0.0213821	0.019492	CCN2, KLK5, DSC2, TCF3, RBPJ, ADAM17, NFKB1, DLX3, HR, PERP, NR3C1	CTNNB1, PHLDA1, FZD1, KITLG, FST, DLX3, GSDMA, TP63
PID AP1 PATHWAY	-0.0219597	0.0190336	GJA1, EP300, NFATC2	MT2A, CTNNB1, CREB1, COPS5, DUSP1, TP53, SP1
PID NCADHERIN PATHWAY	-0.0261459	0.0570233	GJA1, CTNND1, RAC1	PTPN11, CTNNB1, DAGLA, KIF5B
WP FATTY ACID BETAOXIDATION	-0.0261459	0.00406932	HADHA, CPT1A	HADH, ACADVL, DLD, ACADM, CPT1A, DECR1
REACTOME HEME DEGRADATION	-0.0332334	-0.20083	HMOX1, ALB, ABCC2	HMOX1, ALB, ABCC1
BIOCARTA DSP PATHWAY	-0.0334734	0.0807189	DUSP4, DUSP9, DUSP1	DUSP2, DUSP1, MAPK3
REACTOME IRF3 MEDIATED ACTIVATION OF TYPE 1 IFN	-0.0352039	0.0895271	IRF3, DTX4, TBK1	TBK1, IRF3, DTX4
KEGG ALZHEIMERS DISEASE	-0.00746811	1.36045	NCSTN, NDUFB5, NDUFB2, CASP3, PPP3CA, COX6B1, NDUFS6, UQCRFS1, FADD, GSK3B, GNAQ, ADAM17, NDUFA8, PLCB3, CASP7, APBB1, CALM3, BACE1, PLCB4, SNCA, PSEN2, NDUFB9, CALML6	NDUFV1, NDUFA5, CDK5R1, ATP5F1B, ATP5MC1, NDUFS2, CYCS, NDUFS3, UQCRB, ATP5F1C, ATP5MC3, ATP5F1D, LRP1, ATP5PO, ATP5F1A, NDUFB2, ATP5PD, CYC1, NDUFS7, NDUFB10, NDUFB3, NDUFA2, CACNA1D, MAPK3, SDHD, NDUFB9, NDUFB4, ATP5PF, UQCRQ, NDUFS5, NDUFB8, NDUFA10, NDUFA9, ITPR1, ATF6, COX7A2, NDUFA6, ITPR3, NDUFB1
WP SELECTIVE EXPRESSION OF CHEMOKINE RECEPTORS DURING TCELL POLARIZATION	-0.0321026	0.00267014	CCR4, TGFB3, IFNGR2, CCR7, CCR1, TGFB1	CXCR4, IL4R, IL12A
PID EPHRINB REV PATHWAY	-0.0261459	0.00534443	FGA, EPHB4, RAC1, FGB, EFNB2	CXCR4, PTPN13, MAP2K4, FGA, PIK3R1, FGG, NCK2, DNM1, EPHB4
WP REGULATION OF ACTIN CYTOSKELETON	-0.0111746	0.0582555	MYLK, VAV1, RAC3, RAF1, VCL, CYFIP2, ARHGAP35, MSN, ENAH, MAPK6, MAP2K1, RAC1, ACTB, PIK3C3, CSK, PDGFB, RHOA, PDGFRA, RASSF7, GNA12, ARHGEF6	SSH1, FGF18, BAIAP2, SSH3, PIP4K2C, PPP1R12A, VCL, MAPK3, RAF1, ARHGEF7, IQGAP1, CD14, PIP4K2B, ACTG1, GNG12, BRAF, MRAS, ABI2
REACTOME THROMBIN SIGNALLING THROUGH PROTEINASE ACTIVATED RECEPTORS PARS	-0.0261459	-0.142646	GNG11, GNAQ, GNG5, GNG3, GNG7, GNA12, GNB5, GNB1, GNB2, GNA14, ARRB2, GNA13	GNB2, GNAQ, GNG2, GNA13, GNG7, GNB5, GNB1, GNA11, GNA14, GNG5, GNG3, GNG10, MAPK1
WP PI3KAKTMTOR VITAMIN D3 SIGNALING	-0.0278669	-0.142646	RELA, GSK3B, CYP24A1	GSK3B, TSC2, AKT1, SLC2A3, TSC1
PID RAC1 REG PATHWAY	-0.0261459	0.00200328	VAV1, DEF6, NGEF, RAC1	ARHGDIA, KALRN, ARHGEF7, RASGRF1, RASGRF2
WP GLIAL CELL DIFFERENTIATION	-0.0383252	0.108597	MSN	CNP, MSN
REACTOME P75NTR RECRUITS SIGNALLING COMPLEXES	-0.0368231	0.00422245	MYD88, IRAK1, NGFR, IKBKB	UBC, RIPK2, MYD88
KEGG GLIOMA	-0.0247073	0.0722998	GRB2, CAMK2D, RAF1, E2F3, SHC2, MAP2K1, CALM3, PDGFB, CALML6, ARAF, PDGFRA	GRB2, CDK6, ARAF, CDK4, TP53, MAPK3, CAMK2D, RAF1, MTOR, BRAF, E2F2, AKT2, MAP2K2, PIK3R1, MDM2
WP DISORDERS IN KETONE BODY SYNTHESIS	-0.0383252	-0.137337	BDH1, ACAT1, HMGCL, OXCT1	BDH1, OXCT1, ACAT1, HMGCL
REACTOME INTRINSIC PATHWAY OF FIBRIN CLOT FORMATION	-0.0339518	-0.0816361	KLKB1, GP1BA, F12, SERPINE2, KNG1	F8, GP1BA, SERPINA5
SA FAS SIGNALING	-0.0368231	0.0953229	CASP3	BCL2, PDE6D
PID THROMBIN PAR4 PATHWAY	-0.0352039	-0.367506	GNAQ, RHOA, GNB1, PLCB2, GNA14, GNA13	GNAQ, GNG2, GNA13, GNB1, GNA11, GNA14
WP SMALL LIGAND GPCRS	-0.036301	0.205816	TBXA2R	CNR2, PTGER4, PTGER2
WP SPLICING FACTOR NOVA REGULATED SYNAPTIC PROTEINS	-0.0261459	0.043267	CASK, EPB41, KCNMA1, CADM1, PLCB4, MAPK9, CAMK2G	GABBR2, STX2, PRKCZ, EPB41L1, TERF2IP, EPB41L2, GRIK2
NABA ECM AFFILIATED	-0.0172433	-0.186777	PLXNA1, SDC4, C1QL3, CLEC3B, PLXNB2, LGALSL, GPC1, SEMA3E, CLEC2D, C1QTNF3, MUC3A, PLXND1, CLEC4M, LGALS2, LGALS1, ANXA10	SEMA3E, GPC2, SEMA4G, ANXA1, SEMA3F, SDC4, ANXA2, LMAN1, MUC5B, LGALSL, ANXA3, LGALS2, SEMA7A, SEMA3B
KEGG MATURITY ONSET DIABETES OF THE YOUNG	-0.0345587	0.0753348	HNF4G, MNX1, NKX6-1, PAX6, HNF1A	FOXA2, HHEX, HNF1B, HES1, PAX6, MNX1
WP BLADDER CANCER	-0.0312553	0.0283447	RAF1, TYMP, DAPK2, RASSF1, MAP2K1	ARAF, CDK4, TP53, RAF1, BRAF, MAP2K2, PIK3R1, MDM2, RPS6KA5, ERBB2
BIOCARTA MPR PATHWAY	-0.0345587	0.0397243	PRKAR1B, PRKACB, PAQR5, PAQR7, ADCY1	ADCY1, PRKAR2B, MAPK3, PRKACB
REACTOME SYNTHESIS OF VERY LONG CHAIN FATTY ACYL COAS	-0.0310319	-0.0142521	ELOVL1, ACSL4, ACSF3, HACD3, ACSBG1, ELOVL6	ACSF3, HSD17B3, ELOVL4, ACSL1, ACSL3, HACD3, ACSL4
WP APOPTOSIS	-0.0176688	0.0984198	BAX, RELA, IKBKG, BCL2L1, CASP3, CASP6, LTA, FADD, NFKB1, TNFRSF10B, CASP7	BIRC5, BBC3, CYCS, TP53, MCL1, NFKBIE, BCL2, TRAF3, TP63, CRADD, BOK, NFKBIA, MAP2K4, DIABLO, BAK1, IRF1, TRAF1, FADD, PIK3R1, HRK, MDM2, CASP6, CASP7, IRF5, TNFRSF10B
REACTOME REGULATION OF INSULIN SECRETION	-0.0254944	0.019492	AHCYL1, PRKAR1B, GNG11, MARCKS, PRKACB, GNAQ, GNG5, PLCB3, VAMP2, ADRA2A, GNAI1, GNG3, ACSL4, GNG7	CD36, SLC2A1, STX1A, ADCY5, GNAI1, PRKAR2B, VAMP2, SYT5, CACNA1D, IQGAP1, GNG12, RAP1A, CACNB2, ITPR1, ITPR3, PRKACB, CACNA2D2, KCNJ11
BIOCARTA BIOPEPTIDES PATHWAY	-0.0275924	0.0216333	GRB2, RAF1	STAT5A, GRB2, MAPK3, RAF1
REACTOME SIGNALING BY GPCR	-0.00111661	-0.0809444	GRB2, AHCYL1, PDE4C, IHH, VAV1, TBXA2R, PDE1C, FZD4, ARHGEF26, FGD3, CAMK2D, PRKAR1B, NMU, CCR4, ARHGEF17, EDNRA, CAMKK2, GNG11, PDE8A, GPBAR1, PPP3CA, RGS17, TAS2R46, PRKACB, GNAQ, C3, PRKX, DGKQ, GNG5, CD55, SMO, MCF2L, ARHGEF38, LPAR2, PLCB3, CYSLTR1, PPP2R1B, ECE2, GPSM1, NGEF, ARHGEF5, RGS20, PDE11A, PDPK1, GHRL, ADRA2A, PDE3B, RPS6KA2, GNAI1, FFAR4, GNRH2, PLCB4, GNG3, RHOA, PPP2R5D, GPR35,…	PLPPR3, MCF2L, RASGRP1, GRK3, GNB2, NTS, PLPPR2, ITGA5, PRKAR1B, ANXA1, GPR176, FN1, NBEA, CALM1, ARHGEF12, GNAQ, AHCYL1, GNRH1, PREX1, RAMP1, ARHGEF17, RPS6KA3, AGTR1, GRM6, ARHGEF18, HTR7, CXCL1, GHRL, RGS7, CCR7, FZD3, PDE4C, GNG2, CYSLTR1, NPW, AKT1, RGS19, ECE1, PRKX, PPP2R1A, ADRA2C, CALCB, ADCY6, ARHGEF10, PRKCG, OBSCN, GNA13, ADCY7, GIPR, EDNRA, ADORA2A, S1PR3, ITGB1, S1PR2, CCL28, TAS2R3…
PID INTEGRIN1 PATHWAY	-0.0260767	-0.0502078	COL5A1, COL4A4, ITGA8, FGA, PLAU, COL18A1, NID1, FGB, NPNT, ITGA10, LAMB3, FBN1	COL5A1, COL6A1, ITGA5, FN1, ITGA8, COL18A1, ITGA2, LAMB3, ITGB1, SPP1
REACTOME NOTCH3 ACTIVATION AND TRANSMISSION OF SIGNAL TO THE NUCLEUS	-0.032395	-0.0386022	NCSTN, JAG1, PSEN2	ADAM10, EGFR, NCSTN
REACTOME PROTEIN LOCALIZATION	-0.0106453	0.124491	COQ2, CAT, PRNP, HSCB, ACO2, COX19, TOMM70, USP9X, HMOX1, CHCHD2, SLC25A17, PEX26, CHCHD10, ACOX1, TOMM5, VAMP2, PHYH, CHCHD5, SLC27A2, ZFAND6, HSPD1, SERP1, ACOX3	TIMM8A, TIMM44, ATP5F1B, ATP5MC1, AMACR, STX1A, TIMM10, MTX1, ATP5F1A, CYC1, TIMM23, TOMM22, PEX12, MLYCD, VAMP2, SLC25A13, GET4, ALDH3A2, SEC61G, CS, CHCHD3, ATAD1, PEX1, PIPOX, NUDT7, UBC, ACBD5, TIMM17B
REACTOME CYCLIN A CDK2 ASSOCIATED EVENTS AT S PHASE ENTRY	-0.0261459	0.0582555	PSMB6, FZR1, PSMB9, RBL2, PSMC5, PTK6, PSMC2	SEM1, CCNE1, MAX, PSMA5, SKP2, CDC25B, CDK4, PSMD5, PSMD1, UBC, TFDP2, CDK7, AKT2, CDK2, PSMD4, PSME2
REACTOME PROPIONYL COA CATABOLISM	-0.0416103	-0.027518	MMAA	MMAA, MMUT, PCCA, PCCB, MCEE
PID MYC REPRESS PATHWAY	-0.0261459	-0.204071	EP300, FOXO3, CSDE1	FOXO3, EP300, NFYA, NFYC, DKK1, TSC2, GFI1, CSDE1, NDRG1, NFYB, ID2, ITGB1
WP HEART DEVELOPMENT	-0.0339518	0.164875	TBX1, NFATC2	PTPN11, FOXC1, CTNNB1, FOXA2, SRF
REACTOME MATURATION OF SARSCOV2 NUCLEOPROTEIN	-0.0352039	-0.146047	UBE2I, GSK3B, GSK3A	UBE2I, GSK3B
WP LTF DANGER SIGNAL RESPONSE PATHWAY	-0.0368231	-0.0283447	MYD88, NFKB1, IRAK1, IL1A, CD14	TNF, NFKB1, TRAF6
REACTOME CONVERSION FROM APC C CDC20 TO APC C CDH1 IN LATE ANAPHASE	-0.0352039	-0.714899	FZR1, CDC16, UBE2S, ANAPC16, ANAPC2	CDC16, CDC23, ANAPC15, UBE2D1, UBE2S
REACTOME NEUREXINS AND NEUROLIGINS	-0.0345587	0.0957594	CASK, SIPA1L1, EPB41, NLGN2, HOMER2	LIN7C, STX1A, SYT7, SYT1, NLGN3, EPB41L1, HOMER1, EPB41L2, LIN7A, LIN7B, GRIN2D, DLGAP3
REACTOME CA2 ACTIVATED K CHANNELS	-0.0424352	-0.0468155	KCNMA1, KCNN4	KCNN2, KCNMA1
REACTOME APOPTOSIS	-0.0131617	0.210018	PSMB6, YWHAQ, BAX, H1-0, BCL2L1, CASP3, CASP6, PPP1R13B, GAS2, PSMB9, DAPK2, FADD, PSMC5, TNFRSF10B, DSP, CASP7, PSMC2, STK24, DFFA, ARHGAP10, APPL1	SEM1, KPNB1, C1QBP, VIM, CTNNB1, BBC3, CLSPN, PSMA5, CYCS, DYNLL1, TP53, PSMD5, BCL2, OMA1, MAPK3, TP63, PSMD1, H1-4, CD14, UBC, NMT1, TFDP2, GSDME, PSME4, DIABLO, BAK1, AKT2, PKP1, GAS2, PSMD4, PSME2, UNC5B, FADD, ACIN1, PTK2, CASP6, CASP7, PSMD7, TNFRSF10B, SFN
PID HNF3A PATHWAY	-0.0338631	-0.019492	EP300, TFF1, COL18A1, AP1B1, NRIP1, ESR1, NFIB, SCGB1A1, CREBBP	EP300, COL18A1, NRIP1, SOD1, CREBBP
WP GLYCOSAMINOGLYCAN DEGRADATION	-0.0352039	0.130496	GUSB, HPSE, ARSB	GNS, GUSB, HEXA, GLB1, SGSH, HYAL1, NAGLU, HPSE
PID AVB3 INTEGRIN PATHWAY	-0.0260767	-0.0300265	F11R, COL5A1, COL4A4, VCL, PI4KB, IRS1	COL5A1, COL6A1, FN1, TGFBR2, RAC1, AKT1, COL12A1, BCAR1, SPP1
REACTOME SERINE BIOSYNTHESIS	-0.0424352	-0.0182335	SERINC5, PSPH, SERINC1, SRR	SERINC3, PSPH, SRR, SERINC1
WP INTERLEUKIN1 IL1 STRUCTURAL PATHWAY	-0.0261459	0.0465885	TOLLIP, RELA, SAFB, MYD88, NFKB1, MAP2K1, IRAK1, TAB2, MAPK9, IL1A	IRAK2, MAPK3, IRAK4, ATF2, IL1R1, NFKBIA, MAP2K4, MAP2K3, MAP2K2, MAP2K7, SAFB, MYD88, TAB3, MKNK1, RPS6KA5, MAPK11
REACTOME GOLGI CISTERNAE PERICENTRIOLAR STACK REORGANIZATION	-0.0416103	0.00163863	GORASP1, USO1, RAB2A	MAPK3, RAB1B, BLZF1, GOLGA2, GORASP1, RAB1A
REACTOME ION TRANSPORT BY P TYPE ATPASES	-0.0345587	0.00902235	ATP1A1, CAMK2D, ATP11C, ATP2C1, ATP11B, ATP9B, CAMK2G, ATP8B3, ATP2A3, CAMK2B, SRI, ATP1A2	ATP10A, ATP13A2, ATP7B, CAMK2D, ATP8B2, CUTC, ATP9A, ATP1B2, ATP11A
WP THYMIC STROMAL LYMPHOPOIETIN TSLP SIGNALING PATHWAY	-0.029171	0.0666574	NFKB2, RELA, TEC, NFKB1, CISH, MAP2K1	STAT5A, PTPN11, STAT5B, MAPK3, STAT4, MTOR, IL6, NFKBIA, MAP2K2, JAK1, FES
PID CERAMIDE PATHWAY	-0.0290121	0.0917023	BAX, RELA, RAF1, FADD, NFKB1, MAP2K1, EIF2AK2	PRKRA, CYCS, PRKCZ, BCL2, KSR1, MAPK3, RAF1, CRADD, NFKBIA, MAP2K4, MAP2K2, FADD
KEGG MAPK SIGNALING PATHWAY	-0.00744388	0.0576913	GRB2, RAC3, NFKB2, TAOK3, TGFBR1, RELA, RAF1, NFATC2, IKBKG, CASP3, PPP3CA, MAP4K3, HSPA1A, CRKL, BDNF, HSPA8, FLNC, TAOK2, TGFB3, PRKACB, PRKX, NFKB1, DUSP4, IL1R2, MAP2K1, RAC1, HSPA2, DUSP16, RPS6KA2, PDGFB, MAP4K1, TAB2, DUSP9, ATF4, MAP3K2, MAPK9, STK4, PDGFRA, IL1A, RASGRP3, PLA2G6, GNA12	DUSP14, FGF18, DUSP2, CACNB1, DAXX, MAX, GRB2, CACNA1G, DUSP1, CDC25B, TP53, PTPN7, ATF4, NF1, MAPK13, CACNA1D, MAPK3, PPM1A, CACNG1, SRF, RAF1, MAP3K6, STK3, RASGRF1, CD14, GNG12, DUSP3, BRAF, ATF2, RAP1A, ECSIT, MAP3K13, CACNB2, IL1R1, MAP2K4, MRAS, RASGRF2
REACTOME DARPP 32 EVENTS	-0.0299025	-0.0895271	PDE4C, PRKAR1B, PPP3CA, PRKACB, PPP2R1B	PRKAR1B, CALM1, PDE4C, PPP2R1A
REACTOME DEFECTIVE RIPK1 MEDIATED REGULATED NECROSIS	-0.0424352	0.0181183	FADD	FADD, TRAF2, CASP8
REACTOME INTERLEUKIN 37 SIGNALING	-0.0364751	0.498484	PTPN23, PTPN14	PTPN11, PTPN6, PTPN2, PTPN12, PTPN7, PTPN13, PTPN9, PTPN4
BIOCARTA MCALPAIN PATHWAY	-0.0368231	-0.0560072	PRKAR1B, PRKACB	PRKAR1B, ITGB1, EGFR, HRAS, PRKAR2A
REACTOME TFAP2 AP 2 FAMILY REGULATES TRANSCRIPTION OF CELL CYCLE FACTORS	-0.0417276	-0.031843	TFAP2A, KDM5B	KDM5B
WP PHOSPHOINOSITIDES METABOLISM	-0.0313311	-0.0410489	MTMR10, PLCB3, MTM1, PIK3C3, PLCD1, MTMR2, MTMR7, PLCB4, MTMR11, SBF1, PIP5K1B, PIK3R4, PIP4P2, PLCB2, PIP4K2A, MTMR3	MTMR3, PIP5K1B, SBF1, PIK3C3, PLCG1, SBF2, PTEN, MTMR9, MTM1, PLCB1, MTMR7, PIK3R4, PIK3C2A, PIP4P1, MTMR11
WP CYTOSINE METHYLATION	-0.0434864	0.15354	MBD3, IDH2	TDG, MECP2, IDH1, DNMT1
WP SOMATROPH AXIS GH AND ITS RELATIONSHIP TO DIETARY RESTRICTION AND AGING	-0.0430059	-0.0570233	SIRT1, FOXO1, AKT1, IGF1R	AKT1, PTEN
WP TYPE I COLLAGEN SYNTHESIS IN THE CONTEXT OF OSTEOGENESIS IMPERFECTA	-0.0345587	0.0956323	CRTAP, MBTPS1, MBTPS2, PLOD1, MIA3, SERPINH1, P4HA1	P3H1, COL1A1, LOX, FZD1, P4HB, FKBP10, PLOD1, P4HA1, CREB3L1, ITPR1, COL1A2
REACTOME AKT PHOSPHORYLATES TARGETS IN THE CYTOSOL	-0.0427741	-0.360725	GSK3B, GSK3A, MKRN1, CHUK, CASP9, AKT1	GSK3B, TSC2, AKT1, CASP9, BAD, CHUK
REACTOME FREE FATTY ACIDS REGULATE INSULIN SECRETION	-0.0416103	-0.0545147	GNAQ, PLCB3, ACSL4	GNAQ, ACSL3, PLCB1, GNA11, GNA14, ACSL4
REACTOME PROSTANOID LIGAND RECEPTORS	-0.0434616	0.505516	TBXA2R	PTGER4, PTGDR2, PTGER2, PTGER1
REACTOME INTRINSIC PATHWAY FOR APOPTOSIS	-0.029206	0.275875	YWHAQ, BAX, BCL2L1, CASP3, PPP1R13B	C1QBP, BBC3, CYCS, DYNLL1, TP53, BCL2, MAPK3, TP63, NMT1, TFDP2, GSDME, DIABLO, BAK1, AKT2
REACTOME INLA MEDIATED ENTRY OF LISTERIA MONOCYTOGENES INTO HOST CELLS	-0.0434864	0.24988	CTNND1, CBLL1	CTNNB1, UBC, CTNND1, CBLL1
WP MAPK SIGNALING PATHWAY	-0.00744388	0.00373481	GRB2, RAC3, NFKB2, TAOK3, TGFBR1, RELA, RAF1, IKBKG, CASP3, PPP3CA, MAP4K3, HSPA1A, CRKL, BDNF, HSPA8, FLNC, TAOK2, TGFB3, PRKACB, NFKB1, DUSP4, IL1R2, MAP2K1, RAC1, HSPA2, DUSP16, PDGFB, MAP4K1, TAB2, DUSP9, ATF4, MAP3K2, ARAF, MAPK9, STK4, IL1A, PRKCD, RASGRP3, GNA12	FGF18, DUSP2, CACNB1, DAXX, MAX, GRB2, CACNA1G, DUSP1, CDC25B, ARAF, TP53, PTPN7, ATF4, NF1, MAPK13, CACNA1D, MAPK3, PPM1A, CACNG1, SRF, RAF1, MAP3K6, STK3, RASGRF1, CD14, GNG12, DUSP3, BRAF, ATF2, RAP1A, ECSIT, MAP3K13, CACNB2, IL1R1, MAP2K4, MRAS, RASGRF2
REACTOME CHYLOMICRON REMODELING	-0.0416103	-0.0399673	APOA2	APOA2, APOE, APOC2
WP FBXL10 ENHANCEMENT OF MAPERK SIGNALING IN DIFFUSE LARGE BCELL LYMPHOMA	-0.0332334	1.15369	EED, BCOR, H3C6, EZH2, RNF2	H3-3B, SUZ12, H3C13, BCL6, PCGF1, MAPK3, H2AX, H3C8, H3C4, H3C10
REACTOME REGULATION BY C FLIP	-0.0424352	0.000722545	FADD, TNFRSF10B	FADD, TNFRSF10B
WP GLUCURONIDATION	-0.0455878	-0.0399673	PGM3, UGT2B17	PGM3, PGM2
WP GALANIN RECEPTOR PATHWAY	-0.0455878	0.210018	PPARG, VAMP2, PRKCD, CREB1	CREB1, VAMP2, IL6, PPARGC1A
PID TCR PATHWAY	-0.032395	-0.11363	GRB2, VAV1, IKBKG	RASGRP1, SLA2, FLNA, WAS, AKT1, ITK, PLCG1, RASSF5, TRAF6, HRAS, PTEN, CD3D
WP ONCOSTATIN M SIGNALING PATHWAY	-0.0296158	0.154879	GRB2, RELA, LDLR, RAF1, CASP3, IRS1, NFKB1, MAP2K1, CASP7, TIMP3	PTPN11, CREB1, GRB2, TP53, STAT5B, MAPK3, RAF1, MTOR, NFKBIA, CDK2, JAK3, SOCS3, MAP2K2, JAK1, PIK3R1, PRKCH, LIFR, PIAS3, IRS1, CASP7, STAT1, CEBPB
REACTOME ACTIVATION OF NMDA RECEPTORS AND POSTSYNAPTIC EVENTS	-0.0262698	0.128203	CAMK2D, PRKAR1B, CAMKK2, CAMK1, CASK, NRGN, PRKACB, PRKX, RAC1, PDPK1, RPS6KA2, TUBA3D	DLG1, LIN7C, KPNA2, CREB1, ADCY1, TUBA4A, NEFL, PRKAR2B, PPM1E, TUBA1C, MAPK3, CAMK2D, ARHGEF7, RASGRF1, TUBA8, TUBB6, RASGRF2, PRKACB, TUBA3D, PRKAA2, GIT1, LIN7A, CAMK1, LIN7B, GRIN2D
REACTOME TRANSPORT OF FATTY ACIDS	-0.0436685	0.0995087	SLC27A4, SLC27A1	SLC27A4, APOD, LCN12, SLC27A1
REACTOME ABERRANT REGULATION OF MITOTIC EXIT IN CANCER DUE TO RB1 DEFECTS	-0.0416103	-0.447729	FZR1, CDC16, UBE2S, ANAPC16, ANAPC2	CDC16, CDC23, ANAPC15, UBE2D1, UBE2S
REACTOME TERMINAL PATHWAY OF COMPLEMENT	-0.0429361	-0.0386022	C8G, CLU	C8G
REACTOME SIGNALING BY MAPK MUTANTS	-0.0460394	-0.139045	DUSP16, DUSP9	DUSP9, DUSP10, DUSP8
REACTOME RHO GTPASES ACTIVATE PAKS	-0.0383252	-0.0331403	MYLK, MYH14	FLNA, CALM1, RAC1
REACTOME SIGNALING BY ERBB2 IN CANCER	-0.0368231	0.114983	GRB2	NRG2, GRB2, PTPN12
KEGG O GLYCAN BIOSYNTHESIS	-0.0352039	0.019492	B3GNT6, B4GALT5, GCNT1, GALNT9, GALNT10	GALNT4, ST6GALNAC1, GALNT16
KEGG GNRH SIGNALING PATHWAY	-0.0261459	0.0253233	GRB2, CAMK2D, RAF1, PRKACB, GNAQ, PRKX, MAP2K1, PLCB3, CALM3, GNRH2, PLCB4, CALML6, ATF4, MAP3K2, MAPK9, PRKCD, ADCY1, PLA2G6, PLA2G10, MAPK7, CAMK2G, MAP3K4	ADCY1, GRB2, GNRHR, ADCY3, ADCY5, ATF4, MAPK13, CACNA1D, MAPK3, CAMK2D, RAF1, PLD2, MAP2K4, ITPR1, MAP2K3, ITPR3, PRKACB, MAP2K2, MAP2K7
REACTOME GRB7 EVENTS IN ERBB2 SIGNALING	-0.0455878	0.103382	GRB7, ERBB3, NRG2	NRG2, ERBB2
REACTOME RND1 GTPASE CYCLE	-0.0383252	0.0410489	VANGL1, PLXNA1, DLG5, ARHGAP35, CCDC88A, DSP, GRB7, ALDH3A2, RASAL2	FRS2, PTPN13, FRS3, ALDH3A2, LEMD3, PKP4, TXNL1, DST, PIK3R1, EPSTI1, CAV1, ARHGAP5, VANGL1
PID TXA2PATHWAY	-0.0352039	-0.071254	NOS3, TBXA2R	GRK3, GNAQ, RAC1, GNG2, AKT1, PRKCG, GNA13, EGFR, GNB5, PRKCE, GNB1, GNA11, ICAM1, FYN, YES1, GNA14, LYN, GNAI2
WP TCA CYCLE AKA KREBS OR CITRIC ACID CYCLE	-0.0396251	0.0372759	ACO2, IDH2, SUCLG1	MDH2, OGDH, SDHD, CS, DLD, SUCLG1, IDH3B
REACTOME APC C CDC20 MEDIATED DEGRADATION OF CYCLIN B	-0.0399922	-0.72821	CDC16, UBE2S, ANAPC16, ANAPC2, UBE2C, ANAPC11, CDC23	CDC16, CDC23, ANAPC15, UBE2D1, UBE2S
REACTOME PROLONGED ERK ACTIVATION EVENTS	-0.0472918	0.226553	CRKL, MAP2K1	FRS2, MAPK3, RAPGEF1, BRAF, RAP1A, MAP2K2
REACTOME HYALURONAN METABOLISM	-0.0400834	0.0807189	GUSB	GUSB, STAB2, HEXA, HMMR, HYAL1
REACTOME MUCOPOLYSACCHARIDOSES	-0.0455878	0.191513	GUSB	GNS, GUSB, GLB1, SGSH, HYAL1, NAGLU
REACTOME DOPAMINE CLEARANCE FROM THE SYNAPTIC CLEFT	-0.0424352	-0.120522	COMT, MAOA, LRTOMT	MAOA, LRTOMT
BIOCARTA HSWI SNF PATHWAY	-0.0455878	0.114352	SMARCC2, SMARCD1, ACTB, NR3C1, SMARCC1, ARID1A	SMARCE1, NF1, ARID1A, SMARCB1, NR3C1, TBP, SMARCA4, SMARCC1
REACTOME RHOF GTPASE CYCLE	-0.0383716	0.00290278	ADD3, VANGL1, RAB7A, STEAP3, SYDE1, ACTB, AKAP12, SLC4A7	BAIAP2L1, TOR1AIP1, FARP1, CAPZB, VAMP3, ARHGAP39, SRGAP2, PIK3R1, CAV1, ARHGAP5, VANGL1, SYDE1
REACTOME PREVENTION OF PHAGOSOMAL LYSOSOMAL FUSION	-0.0455878	-0.0548648	RAB7A	RAB7A
WP CALCIUM REGULATION IN CARDIAC CELLS	-0.0261459	0.0264293	GJA1, YWHAQ, CAMK2D, PRKAR1B, GNG11, RGS17, CAMK1, PRKACB, GNAQ, GNG5, PLCB3, GRK4, RGS20, CALM3, GNAI1	ADRB2, CACNB1, ADCY1, GNAI3, ADCY3, ADRA1D, PRKCZ, ADCY5, GNAI1, PRKAR2B, CACNA1D, GJC1, ANXA6, CAMK2D, RGS16, PKIA, GNG12, ITPR1, ATP1B2, PRKD1, ITPR3, PRKACB
REACTOME FACTORS INVOLVED IN MEGAKARYOCYTE DEVELOPMENT AND PLATELET PRODUCTION	-0.0220125	0.452315	KIF13B, DOCK11, PRKAR1B, HMG20B, KIF16B, SH2B3, PRKACB, KIFC1, H3C6, AK3, KIF9, KIF1B, KIFAP3, ABL1, KIF3B, RAC1, ACTB, TUBA3D, KDM1A, KIF15, CENPE, PHF21A, KIF3A, CAPZA2, KIF3C	KIF11, KIF23, H3-3B, MFN2, RAB5A, JMJD1C, AKAP10, SIN3A, TP53, H3C13, KIF18A, KIF5B, TUBA4A, PRKAR2B, KIFC2, TUBA1C, KIF9, ITPK1, CAPZB, KIF2C, HDAC1, KIF2A, DOCK4, H3C8, H3C4, TUBA8, H3C10, KIF15, KIF1A, TUBB6, NFE2, CDK2, IRF1, PRKACB, TUBA3D, KIF4A, KIF21B, DOCK8, H3C6, AKAP1, SH2B2
REACTOME DOWNSTREAM SIGNAL TRANSDUCTION	-0.037239	0.180513	GRB2, CRKL	STAT5A, PTPN11, GRB2, STAT5B, RAPGEF1
REACTOME MRNA EDITING	-0.045923	-0.0474143	APOBEC3B	APOBEC2, APOBEC3B
REACTOME DCC MEDIATED ATTRACTIVE SIGNALING	-0.0434864	-0.0604733	WASL, RAC1	RAC1, FYN, NTN1, CDC42
WP MITOCHONDRIAL COMPLEX IV ASSEMBLY	-0.0424352	-0.0192148	COX19, PET100, COX6B1	PET100, COA6, PET117, COX7B, SMIM20, TACO1
KEGG ADIPOCYTOKINE SIGNALING PATHWAY	-0.0352039	-0.0237378	STK11, RELA, CAMKK2, IKBKG, IRS1, CPT1A	JAK2, CPT1B, TNF, PCK2, NFKB1, AKT1, TNFRSF1B, PRKAG1, ACSL1, CAMKK1, CAMKK2, ACSL3, CHUK, MAPK9
WP RESISTIN AS A REGULATOR OF INFLAMMATION	-0.0424352	-0.0115484	RELA, IKBKG, NFKB1, PLCB3, PLCD1, PLCB4	TNF, NFKB1, AKT1, PLCG1
REACTOME ELECTRIC TRANSMISSION ACROSS GAP JUNCTIONS	-0.0424352	0.133394	PANX2	GJC1, PANX2
REACTOME E2F ENABLED INHIBITION OF PRE REPLICATION COMPLEX FORMATION	-0.0488014	0.0300795	MCM8, ORC1, ORC3	ORC2, ORC1, ORC4, ORC6, MCM8, ORC5
REACTOME G2 PHASE	-0.0426432	0.0890723	E2F3	CDK2, E2F3, E2F1
REACTOME MULTIFUNCTIONAL ANION EXCHANGERS	-0.0480462	0.0404423	SLC26A2	SLC26A11, SLC26A2, SLC26A1
REACTOME NCAM1 INTERACTIONS	-0.0399922	-0.142646	COL5A1, COL4A4, PRNP, PSPN	COL5A1, COL4A2, COL6A1
REACTOME PLATELET ACTIVATION SIGNALING AND AGGREGATION	-0.0131617	-0.256363	GRB2, VAV1, TBXA2R, AAMP, RAF1, VCL, GNG11, NHLRC2, CLEC3B, FGA, TGFB3, GP1BA, GNAQ, HRG, SRGN, DGKQ, VEGFD, GNG5, RAC1, FGB, PDPK1, FAM3C, ADRA2A, GNAI1, TIMP3, CSK, PDGFB, ABCC4, GNG3, RHOA, PHACTR2, PSAP, CFD, GNG7, FERMT3, PRKCD, DGKD, GNA12, RHOB, KNG1	RASGRP1, AAMP, FAM3C, GNB2, IGF2, STXBP2, FLNA, F8, FN1, CALM1, STX4, GNAQ, STXBP3, GP1BA, VEGFD, CALU, TF, RAP1B, RAC1, SOD1, PHACTR2, GNG2, AKT1, ADRA2C, PRKCG, BCAR1, SPARC, GNA13, PCYOX1L, GP6, RAC2, CFL1, WDR1, TIMP3, ALB, APOH
REACTOME REGULATION OF GENE EXPRESSION BY HYPOXIA INDUCIBLE FACTOR	-0.0455878	-0.146047	EP300	EP300, CREBBP, CITED2, HIGD1A
REACTOME APEX1 INDEPENDENT RESOLUTION OF AP SITES VIA THE SINGLE NUCLEOTIDE REPLACEMENT PATHWAY	-0.0495062	0.197725	XRCC1	LIG3, POLB, OGG1, PNKP, NEIL2
KEGG NON SMALL CELL LUNG CANCER	-0.0352039	0.0142521	GRB2, FOXO3, RAF1, E2F3, RASSF1, MAP2K1, PDPK1	GRB2, CDK6, ARAF, CDK4, TP53, MAPK3, RAF1, BRAF, E2F2, AKT2, MAP2K2, PIK3R1
WP INTERLEUKIN1 INDUCED ACTIVATION OF NFKB	-0.0471708	-0.0213389	NFKB1, IRAK1, UBE2V1, IL1A	NFKB1, TRAF6
BIOCARTA MET PATHWAY	-0.0433725	0.0548648	GRB2, RAF1, CRKL	PTPN11, GRB2, MAPK3, RAF1, RAPGEF1, RAP1A, MAP2K2, PIK3R1
REACTOME SIGNALING BY NOTCH1 PEST DOMAIN MUTANTS IN CANCER	-0.0360607	-0.152472	NCSTN, EP300, RBPJ, ADAM17, JAG1, KAT2B, HDAC10, PSEN2, MAML1, CDK8, CCNC	EP300, ADAM10, NCOR1, HDAC2, HDAC6, CREBBP, TBL1XR1, HDAC4, NCSTN, NOTCH1, TBL1X, CUL1
PID EPHB FWD PATHWAY	-0.0424352	-0.0386022	GRB2, WASL, EPHB4, MAP2K1, RAC1, EFNB2, GRB7	TF, RAP1B, RAC1, SYNJ1, EFNB3, GRB7, HRAS, EPHB2, EFNB1
WP T CELL RECEPTOR AND COSTIMULATORY SIGNALING	-0.0424352	-0.219146	NFATC2, PPP3CA, GSK3B, GSK3A, NFKB1	RASGRP1, GSK3B, CALM1, NFATC2, NFKB1, AKT1, ITK, DYRK2, PLCG1
REACTOME RET SIGNALING	-0.0435088	0.111557	GRB2, PSPN, PRKACB, GRB10	PTPN11, GRB2, FRS2, PDLIM7, PSPN, PRKACB, PIK3R1
REACTOME PHOSPHORYLATION OF THE APC C	-0.0486258	-1.04501	CDC16, UBE2S, ANAPC16, ANAPC2, UBE2C, ANAPC11, CDC23	CDC16, CDC23, ANAPC15, UBE2D1, UBE2S
REACTOME SIGNALING BY TGF BETA RECEPTOR COMPLEX	-0.0339518	-0.0879116	STUB1, EP300, F11R, TGFBR1, ITGA8, USP9X, LTBP2, CCNT2, TGFB3	EP300, PARD3, UBE2D3, FURIN, ATP1B4, TGFBR1, TGFBR2, NCOR1, ITGA8, ITGB6, PPP1CC, ARHGEF18, UBE2D1, LTBP1, ITGB1, STUB1
REACTOME ERBB2 ACTIVATES PTK6 SIGNALING	-0.0480002	0.090752	PTK6, NRG4, EREG, ERBB3	NRG2, ERBB2, NRG4
WP 7Q1123 COPY NUMBER VARIATION SYNDROME	-0.0345587	2.01882	GRB2, ACACA, CLTC, FBLN2, ABHD11, DEK, MYBBP1A	VPS37A, FZD9, TSG101, CTNNB1, BRD4, ATP5F1B, ATP5MC1, GRB2, RFC5, STX1A, ATP5MC3, BCL7B, UBE2L6, ATP5F1D, LAT2, HMGA1, ATP5PO, ATP5F1A, PCNA, METTL27, ATF4, VPS37B, VAMP2, MAPK3, OGDH, H2AX, CLDN3, TBL2, UBE2E1, VPS9D1, ATPAF1, DLD, GTF2I, UBE2E3, GRIP1, EIF4H
REACTOME INFECTION WITH MYCOBACTERIUM TUBERCULOSIS	-0.0424352	0.15354	RAB7A, GSK3A, RNF213, ATP6V1H, DUSP16, KPNA1, TRIM27	KPNB1, RAB5A, SFPQ, MAPK3, CORO1A, UBC, MRC1
REACTOME TRAF6 MEDIATED IRF7 ACTIVATION IN TLR7 8 OR 9 SIGNALING	-0.0480002	-0.0283447	MYD88, IRAK1, UBE2V1	TLR7, TRAF6
PID LIS1 PATHWAY	-0.0424352	0.0300795	CSNK2A1, ABL1, NDEL1, RAC1, PAFAH1B2, RHOA, PPP2R5D, CDK5, CLIP1, NUDC, KATNA1	CDK5R1, DYNC1H1, LRP8, IQGAP1, NUDC, MAP1B, DYNLT1
REACTOME TRANSLOCATION OF SLC2A4 GLUT4 TO THE PLASMA MEMBRANE	-0.0383252	-0.11363	EXOC4, YWHAQ, KIFAP3, KIF3B, RAC1, ACTB, VAMP2, MYO1C, EXOC2, TUBA3D, RALGAPA2, KIF3A, C2CD5	CALM1, STX4, STXBP3, KIF3B, RAB10, RAC1, AKT1, EXOC6, PRKAG1, TBC1D1, EXOC4, RAB8A
WP INTERACTIONS BETWEEN LOXL4 AND OXIDATIVE STRESS PATHWAY	-0.0440131	0.01287	NQO1, SUV39H1, SIRT1, BMP2, DDR1	NFE2L2, NQO1, ECSIT
PID HEDGEHOG GLI PATHWAY	-0.0424352	-0.0843758	FBXW11, PIAS1, SIN3B, SUFU, GSK3B, SMO, MAP2K1, CSNK1G3, CSNK1D, GNAI1, RBBP7, CSNK1E, KIF3A, PRKCD	FBXW11, PIAS1, GSK3B, HDAC2, GNG2, AKT1, CSNK1E, CREBBP
BIOCARTA HCMV PATHWAY	-0.0480462	0.1238	RELA, NFKB1, MAP2K1	CREB1, SP1, MAPK3, MAP2K3, MAP2K2, PIK3R1
WP ALZHEIMERS DISEASE	-0.0176688	-0.135301	CSNK2B, PSMB6, NCSTN, RELA, RAF1, CASP3, PPP3CA, IRS1, FADD, GSK3B, GNAQ, PSMC5, ADAM17, NFKB1, MAP2K1, CSNK2A1, PLCB3, EIF2AK2, PIK3C3, CASP7, PSMC2, APBB1, CALM3, BACE1, PLCB4, SNCA, TUBA3D, PSEN2, CSNK1E, CALML6, CSNK2A3, ATF4, ARAF, MAPK9, IL1A, WNT7B, CDK5, SLC25A5	CSNK2B, PSMC2, PSMC5, ADAM10, GSK3B, DKK1, CSNK2A1, CALM1, TNF, GNAQ, PIK3C3, AXIN1, FZD3, NFKB1, CSNK2A2, AKT1, PSMD13, CSNK1E, CASP9, KLC1, CSNK2A3, BID
WP ALZHEIMERS DISEASE AND MIRNA EFFECTS	-0.0176688	-0.135301	CSNK2B, PSMB6, NCSTN, RELA, RAF1, CASP3, PPP3CA, IRS1, FADD, GSK3B, GNAQ, PSMC5, ADAM17, NFKB1, MAP2K1, CSNK2A1, PLCB3, EIF2AK2, PIK3C3, CASP7, PSMC2, APBB1, CALM3, BACE1, PLCB4, SNCA, TUBA3D, PSEN2, CSNK1E, CALML6, CSNK2A3, ATF4, ARAF, MAPK9, IL1A, WNT7B, CDK5, SLC25A5	CSNK2B, PSMC2, PSMC5, ADAM10, GSK3B, DKK1, CSNK2A1, CALM1, TNF, GNAQ, PIK3C3, AXIN1, FZD3, NFKB1, CSNK2A2, AKT1, PSMD13, CSNK1E, CASP9, KLC1, CSNK2A3, BID
REACTOME FATTY ACIDS BOUND TO GPR40 FFAR1 REGULATE INSULIN SECRETION	-0.0526334	-0.27912	GNAQ, PLCB3	GNAQ, PLCB1, GNA11, GNA14
WP SIGNAL TRANSDUCTION THROUGH IL1R	-0.0455878	0.0115484	TOLLIP, RELA, TGFB3, MYD88, NFKB1, IRAK1	IRAK2, IL6, ECSIT, IL1R1, NFKBIA, MAP2K3, MYD88
REACTOME G ALPHA Q SIGNALLING EVENTS	-0.0261459	0.00721888	GRB2, TBXA2R, NMU, EDNRA, GNG11, RGS17, GNAQ, DGKQ, GNG5, LPAR2, PLCB3, CYSLTR1, GHRL, RPS6KA2, FFAR4, GNRH2, PLCB4, GNG3, EDN1, GNG7, PRKCD, AGTR1, OXTR, DGKD, KNG1, SAA1, MAPK7, GRK5	GRK2, CREB1, LPAR6, GRB2, GNRHR, DAGLA, DGKA, ADRA1D
REACTOME SIGNALING BY EGFR IN CANCER	-0.0495062	0.00713705	GRB2	GRB2, UBC, AREG, PIK3R1, TGFA, HSP90AA1
PID A6B1 A6B4 INTEGRIN PATHWAY	-0.0424352	0.0399673	GRB2, YWHAQ, MST1, RAC1, CASP7, LAMB3, IL1A, PMP22, ERBB3	LAMB1, GRB2, ITGB4, ITGA6
REACTOME NRIF SIGNALS CELL DEATH FROM THE NUCLEUS	-0.0545263	-0.0399673	NCSTN, PSEN2, NGFR	NGFR, TRAF6, NCSTN
REACTOME DEFECTIVE ST3GAL3 CAUSES MCT12 AND EIEE15	-0.0500053	0.00256194	ST3GAL3, LUM, PRELP	OGN, ST3GAL3
BIOCARTA RACCYCD PATHWAY	-0.0455878	0.107456	RELA, RAF1, IKBKG, NFKB1, RAC1	CCNE1, CDK6, CDK4, MAPK3, RAF1, NFKBIA, CDK2, PIK3R1
REACTOME FCGR ACTIVATION	-0.0506931	-0.205084	YES1, SRC, CD247, LYN, FYN	FYN, YES1, LYN
KEGG SMALL CELL LUNG CANCER	-0.0383252	0.0835369	PIAS4, COL4A4, PIAS1, RELA, IKBKG, BCL2L1, E2F3	LAMB1, CCNE1, MAX, CYCS, ITGA6, SKP2, CDK6, CDK4, TP53, BCL2, PTGS2, TRAF3, ITGA3, ITGAV, NFKBIA, E2F2, AKT2, CDK2, TRAF1
REACTOME OLFACTORY SIGNALING PATHWAY	-0.0506931	0.0141534	LDB1	ADCY3, OR4C6, CNGB1
WP GASTRIN SIGNALING PATHWAY	-0.0345587	-0.0532431	GRB2, FOXO3, RELA, RAF1, BCL2L1, CASP3, IRS1, GSK3B, GNAQ, JAG1, NFKB1, PPARG, MAP2K1, RAC1	FOXO3, JAK2, BCL2L1, GSK3B, CD44, GNAQ, ANXA2, RAC1, NFKB1, AKT1, BCAR1, CHGA, ITGB1, PLCG1, EGFR, BMP2
WP ERK PATHWAY IN HUNTINGTONS DISEASE	-0.052078	0.0734005	RAF1, CASP3, BDNF, CASP7	CREB1, RAF1, MAP2K7, CASP7, RPS6KA5, HTT
REACTOME METABOLISM OF WATER SOLUBLE VITAMINS AND COFACTORS	-0.0296158	-0.110326	FASN, ACACA, NADK, NAPRT, MTRR, SLC25A16, MMACHC, VNN1, ENPP1, NNMT, SLC52A1	MTHFD2L, FASN, NNMT, VNN1, SLC5A6, NAMPT, CTRB2, HLCS, MTR, TPK1, SLC23A2, RNLS, NADK, SLC2A3, ENPP1, PARP6, ACP5, NAPRT, CYB5R3, PTGIS, PANK1, SLC23A1, MMAA, MTHFD1
REACTOME GLUCAGON TYPE LIGAND RECEPTORS	-0.0506931	-0.142646	GNG11, GNG5, GNG3, GNG7, GNB5, GNB1	GNB2, GNG2, GIPR, GNAS, GNG7, GNB5, GNB1
KEGG GLYOXYLATE AND DICARBOXYLATE METABOLISM	-0.0455878	-0.249221	PGP, ACO2	ACO2, MTHFD2L
REACTOME AQUAPORIN MEDIATED TRANSPORT	-0.0480002	-0.0141534	PRKAR1B, GNG11, MYO5B, PRKACB, GNG5, GNG3, GNG7, ADCY1	GNB2, PRKAR1B, GNG2, ADCY6, ADCY7, GNAS, GNG7, RAB11FIP2, GNB5, PRKAR2A, GNB1
REACTOME NOTCH3 INTRACELLULAR DOMAIN REGULATES TRANSCRIPTION	-0.0507437	0.0156149	EP300, RBPJ, KAT2B, MAML1, PLXND1, CREBBP	KAT2A, PLXND1, HEYL, HES1, STAT1
REACTOME REGULATION OF GENE EXPRESSION IN LATE STAGE BRANCHING MORPHOGENESIS PANCREATIC BUD PRECURSOR CELLS	-0.0547872	0.0349119	EP300, RBPJ, KAT2B, MAML1	KAT2A, HNF1B
REACTOME DOPAMINE RECEPTORS	-0.0361907	-0.00732235	DRD4	DRD4
KEGG BIOSYNTHESIS OF UNSATURATED FATTY ACIDS	-0.0459273	0.15056	HADHA, SCD	HACD1, FADS2, FADS1, ELOVL6, HACD2
REACTOME DAP12 INTERACTIONS	-0.0455878	-0.0855348	GRB2, HLA-C, RAC1	SIRPB1, RAC1, PLCG1, KLRC2, HRAS
KEGG REGULATION OF ACTIN CYTOSKELETON	-0.0260767	0.0374306	MYLK, VAV1, RAC3, FGD3, RAF1, VCL, MYH14, ARPC5L, MYL10, CRKL, ITGA8, WASL, CYFIP2, ITGAM, ARHGAP35, MSN, ENAH, MAP2K1, RAC1, ACTB, PFN2	SSH1, FGF18, MYL9, BAIAP2, SSH3, ITGB4, ITGA6, ITGA7, ARAF, PIP4K2C, ITGA3, PPP1R12A, VCL, MAPK3, ARPC3, RAF1, ARHGEF7, IQGAP1, CD14, PIP4K2B, ACTG1, GNG12, ITGAV, BRAF, PIKFYVE, MRAS, ABI2, MYLPF, MYLK2, PDGFC, ITGA10
REACTOME PKA MEDIATED PHOSPHORYLATION OF CREB	-0.0507437	0.0958856	PRKAR1B, PRKACB, PRKX	CREB1, ADCY1, ADCY3, ADCY5, PRKAR2B
REACTOME G PROTEIN MEDIATED EVENTS	-0.0424352	0.371417	AHCYL1, PDE1C, CAMK2D, PRKAR1B, CAMKK2, PRKACB, GNAQ, PRKX, PLCB3	GRK2, KPNA2, CREB1, ADCY1, GNAI3, ADCY3, PDE1A, ADCY5, GNAI1, PRKAR2B
REACTOME APOPTOTIC FACTOR MEDIATED RESPONSE	-0.0507437	0.24001	BAX, CASP3, CASP7	C1QBP, CYCS, MAPK3, GSDME, DIABLO, BAK1, CASP7, UACA
WP MRNA VACCINE ACTIVATION OF DENDRITIC CELL AND INDUCTION OF IFN1	-0.0539038	-0.0438168	MAVS	TLR7, MAVS, TNFRSF11A, TLR3
BIOCARTA MAPK PATHWAY	-0.0383716	0.00422245	GRB2, TGFBR1, RELA, RAF1, MAP4K3, MAP4K5, TGFB3, NFKB1, MAPK6, MAP2K1, RAC1, RPS6KA2, MAP4K1, CEBPA, MAP3K2, MAPK9, MAPK7, IKBKB, MAP3K4, CHUK, MAP3K10, MAX, CREB1, TGFB1, MAP3K12, ELK1, MAP3K9, MAP2K5, MAP3K5	DAXX, RPS6KB2, CREB1, MAX, GRB2, MAPK13, SP1, MAPK3, RAF1, MAP3K6, ATF2, MAP3K13, NFKBIA, MAP2K4, MAP2K3, MAP2K2, MAP2K7, RPS6KB1
REACTOME G1 S DNA DAMAGE CHECKPOINTS	-0.0508627	-0.0977175	PSMB6, MDM4, PSMB9, PSMC5	PSMC2, PSMC5, CCNE2, PSMB9, PHF20, PSMD13, PSMB8
REACTOME REGULATION OF GENE EXPRESSION IN BETA CELLS	-0.0526334	-0.142646	HNF4G, NKX6-1, FOXO1, PAX6, HNF1A, AKT1	HNF1A, AKT1, HNF4G, HNF4A
PID UPA UPAR PATHWAY	-0.0506931	-0.0722998	ITGAM, FGA, PLAU, RAC1, CTRC, FGB	ITGA5, FN1, VLDLR, RAC1, BCAR1, ITGB1, EGFR
WP PKCGAMMA CALCIUM SIGNALING PATHWAY IN ATAXIA	-0.0526334	-0.105054	GNAQ, PLCB3, PLCB4, CA8, PRKCG, PLCB2	GNAQ, CA8, PRKCG, PLCB1, GNA11, GNA14
REACTOME SMAC XIAP REGULATED APOPTOTIC RESPONSE	-0.0583898	0.0895271	CASP3, CASP7	CYCS, DIABLO, CASP7
REACTOME TRANSPORT OF VITAMINS NUCLEOSIDES AND RELATED MOLECULES	-0.0486258	-0.209779	SLC33A1, SLC29A3, SLC27A4, SLCO4A1, SLC35A2	SLC33A1, SLC35A2, SLC5A6, SLC35A3, SLCO4A1
KEGG COLORECTAL CANCER	-0.0434864	0.0304575	RAC3, BAX, TGFBR1, RAF1, CASP3, TGFB3, GSK3B, MAP2K1, RAC1, APPL1, RHOA, ARAF, MAPK9	BIRC5, CTNNB1, CYCS, ARAF, TP53, BCL2, MAPK3, RAF1
REACTOME SHC1 EVENTS IN ERBB2 SIGNALING	-0.0508348	0.211607	GRB2, NRG4, EREG, PRKCD, ERBB3	NRG2, GRB2, PTPN12
KEGG CITRATE CYCLE TCA CYCLE	-0.0480462	0.0438168	ACO2, OGDHL, IDH2, DLAT, SUCLG1	ACLY, MDH2, OGDH, SDHD, CS, DLD, SUCLG1, IDH3B, IDH1
REACTOME CASPASE ACTIVATION VIA DEATH RECEPTORS IN THE PRESENCE OF LIGAND	-0.0526334	0.027518	FADD, TNFRSF10B, CD14, CFLAR, CASP8	CD14, FADD, TNFRSF10B
BIOCARTA CK1 PATHWAY	-0.0526334	0.0846424	PRKAR1B, PPP3CA, PRKACB, CSNK1D	CDK5R1, PRKAR2B, PPP2CA
REACTOME DAP12 SIGNALING	-0.0480002	0.0441822	GRB2	TREM2, GRB2, PIK3R1, KLRK1
REACTOME GLYCEROPHOSPHOLIPID BIOSYNTHESIS	-0.0334734	-0.123253	CSNK2B, HADHA, ETNK1, ABHD4, AGPAT1, CDS2, PEMT, CRLS1, CSNK2A1, PITPNB, STARD7, OSBPL10, ETNPPL	CSNK2B, ABHD4, PLA2G4D, ETNK1, CSNK2A1, GPAT3, HADHB, CSNK2A2, AGPAT4, PNPLA3, SLC44A2
REACTOME ERBB2 REGULATES CELL MOTILITY	-0.0578071	0.0895271	NRG4, RHOA, EREG, ERBB3, NRG2, DIAPH1	NRG2, ERBB2, RHOA, NRG4
BIOCARTA CALCINEURIN PATHWAY	-0.0510527	-0.271328	NFATC2, PPP3CA, MARCKS, GNAQ, CALM3	MARCKS, CALM1, GNAQ, NFATC2
WP METABOLISM OF SPINGOLIPIDS IN ER AND GOLGI APPARATUS	-0.0480462	0.0127508	B3GALNT1, UGT8, KDSR, SGPP1, CERK	GALNT16, B4GALT2, SGPP2
BIOCARTA AKAP95 PATHWAY	-0.0583898	0.142646	AKAP8, NCAPD2, PRKACB	DDX5, PRKAR2B, PPP2CA, PRKACB
REACTOME INTERLEUKIN 36 PATHWAY	-0.0400834	0.0206087	IL1RAP	IL1RAP
REACTOME MISCELLANEOUS SUBSTRATES	-0.05471	0.027518	CYP2W1, CYP2U1, CYP4F3, CYP2D6, CYP2S1	CYP2D6, CYP2S1, CYP4F3, CYP2W1, CYP2U1
REACTOME CONSTITUTIVE SIGNALING BY AKT1 E17K IN CANCER	-0.0480462	-0.266103	FOXO3, PRR5, GSK3B, GSK3A, PDPK1	FOXO3, GSK3B, FOXO4, TSC2, PRR5, AKT1, CASP9
WP ENDOCHONDRAL OSSIFICATION	-0.0480002	0.0895271	IHH, CTSV, HMGCS1, PLAU, ENPP1, PLAT, SERPINH1, TIMP3, DDR2, KIF3A, MGP, BMP6	THRA, FGF18, MGP, SLC38A2, STAT5B
WP ENDOCHONDRAL OSSIFICATION WITH SKELETAL DYSPLASIAS	-0.0480002	0.0895271	IHH, CTSV, HMGCS1, PLAU, ENPP1, PLAT, SERPINH1, TIMP3, DDR2, KIF3A, MGP, BMP6	THRA, FGF18, MGP, SLC38A2, STAT5B
KEGG PANCREATIC CANCER	-0.0434864	-0.0310238	RAC3, TGFBR1, RELA, RAF1, IKBKG, BCL2L1, E2F3, TGFB3, NFKB1, VEGFD, MAP2K1, RAC1	BCL2L1, TGFBR1, TGFBR2, VEGFD, RAC1, NFKB1, AKT1, CASP9, RAC2, EGFR, TGFB2, BAD, SMAD3, CHUK, MAPK9, RALBP1, TGFB1, TGFB3, CDKN2A, MAPK8, SMAD4, RALA
REACTOME CHYLOMICRON CLEARANCE	-0.053341	-0.0940734	LDLR	LDLR
BIOCARTA INTRINSIC PATHWAY	-0.0547872	-0.205084	COL4A4, KLKB1, FGA, F12, FGB	COL4A2, F8
REACTOME SIGNALING BY TGF BETA RECEPTOR COMPLEX IN CANCER	-0.0583898	-0.508465	TGFBR1	TGFBR1, TGFBR2, SMAD3, FKBP1A, TGFB1, SMAD4
PID RANBP2 PATHWAY	-0.0583898	-0.215601	UBE2I, PIAS1	UBE2I, PIAS1
REACTOME RHOD GTPASE CYCLE	-0.0507437	-0.122834	ADD3, VANGL1, PLXNA1, RAB7A, STEAP3, ARHGAP35, AKAP12, SLC4A7, STBD1, DBN1	RAB7A, STBD1, HINT2, EMD, LMAN1, ARHGAP17, ARHGAP32, AKAP12, SLC4A7, ARHGAP21, DBN1, PLXNB1, ACTN1, PLXNA1
REACTOME REGULATION OF COMMISSURAL AXON PATHFINDING BY SLIT AND ROBO	-0.0583898	-0.1577	ROBO1	ROBO3, ROBO1, NTN1, SLIT1
REACTOME NOD1 2 SIGNALING PATHWAY	-0.0526334	0.0051225	AAMP, IKBKG, ITCH, IRAK1, UBE2V1, TAB2, NOD1, BIRC3, IKBKB, CHUK	IRAK2, MAPK13, UBC, RIPK2
REACTOME G ALPHA Z SIGNALLING EVENTS	-0.0552911	-0.0206087	GNG11, RGS17, GNG5, RGS20, ADRA2A, GNAI1, GNG3, GNG7, PRKCD, ADCY1, PRKCG, GNB5, GNB1	GNB2, GNG2, RGS19, ADRA2C, ADCY6, PRKCG, ADCY7, GNAS, GNG7, GNB5, PRKCE, GNB1
REACTOME ACYL CHAIN REMODELING OF CL	-0.0552911	-0.0692008	HADHA	HADHB
REACTOME RAP1 SIGNALLING	-0.0583898	-0.114983	RAF1, PRKACB	RASGRP1, RAP1B, PRKG1, RAP1GAP2
WP SYNAPTIC VESICLE PATHWAY	-0.0552911	-0.0304575	CLTC, AP2A1, CLN8, NAPA, VAMP2	AP2M1, CLTC, CPLX2, SYN1, AP2A2, SLC18A2, CLN8, SLC6A4, SLC22A3, AP2S1, AP2A1, ATP1A2, SLC25A4
REACTOME METHYLATION	-0.0550004	-0.0534326	MTRR, NNMT, MAT2B	NNMT, MTR
REACTOME FASL CD95L SIGNALING	-0.0540485	0.0408754	FADD	FADD, CASP8, CASP10, FAS
REACTOME TICAM1 RIP1 MEDIATED IKK COMPLEX RECRUITMENT	-0.0567649	-0.247467	IKBKG, UBE2V1, BIRC3, IKBKB, CHUK	UBE2D3, UBE2D1, TRAF6, CHUK, TLR3, IKBKG, RIPK1, BIRC2, TICAM1
KEGG GLYCOSAMINOGLYCAN DEGRADATION	-0.0583706	0.172295	GUSB, HPSE, HS3ST3B1, ARSB	GNS, GUSB, HEXA, GLB1, SGSH, HS3ST3B1, HYAL1, NAGLU, HPSE
REACTOME DRUG ADME	-0.0480462	0.0302346	VAV1, CES1, GGT7, CES2, RAC1, UGT2B17, IMPDH1, ABCC4, IMPDH2, NAT2, GMPS, PON1	NME1, NUDT15, TPMT, IMPDH1, NME2, NT5C2, SULT2A1, SLC16A1, PON1, GSTP1, ABCC3, CYP2D6, GSTM1, ADAL, SULT1C4, SLC22A1
REACTOME ADHERENS JUNCTIONS INTERACTIONS	-0.0583898	-0.0576913	PVR, CTNND1, ACTB, CADM1, CDH10, AFDN	AFDN, CTNNA1, NECTIN4, CDH4, PVR, ANG
REACTOME PTK6 EXPRESSION	-0.0583898	0.00267014	PTK6, NR3C1, HIF1A	EPAS1, NR3C1, HIF1A
REACTOME AMPK INHIBITS CHREBP TRANSCRIPTIONAL ACTIVATION ACTIVITY	-0.0583898	0.11363	STK11, MLXIPL	ADIPOR1, PRKAA2, PRKAG2, PRKAB2
REACTOME MATURATION OF SARSCOV1 SPIKE PROTEIN	-0.0583898	0.0627696	MGAT1	CANX, MOGS
WP MAPK AND NFKB SIGNALING PATHWAYS INHIBITED BY YERSINIA YOPJ	-0.055538	-0.0101369	RAF1, IKBKG, NFKB1	NFKB1, TRAF6, CHUK, IKBKG, MAPK1, MAP2K6, IKBKB
BIOCARTA AMI PATHWAY	-0.0526334	-0.241075	COL4A4, FGA, FGB, PLAT	COL4A2, TFPI
BIOCARTA EPONFKB PATHWAY	-0.0583898	-0.138583	RELA, NFKB1	JAK2, NFKB1
WP HIPPO SIGNALING REGULATION PATHWAYS	-0.0455878	-0.0895271	LATS2, PRKAR1B, TEAD1, TEK, MST1, PRKACB, GNAQ, LATS1, PLCB3, RAC1, NF2, PLCB4, CDH10, NGFR, RHOA, PDGFRA, PRKCD	MST1, PRKAR1B, CDH19, GNAQ, RAC1, PRKCG, NGFR, PRKAG1, FGFR1, EGFR, GNAS, CDH4, SMAD3, PDGFRA, PRKCE, PRKAR2A, PLCB1, GNA11
WP ALPHA 6 BETA 4 SIGNALING PATHWAY	-0.0571527	0.215601	GRB2, IRS1, RAC1, RHOA, LAMB3, PRKCD	PTPN11, LAMB1, GRB2, ITGB4, ITGA6, MAPK3, MTOR
REACTOME LIGAND RECEPTOR INTERACTIONS	-0.0583898	0.0304575	IHH	HHIP, PTCH1, CDON, SHH
REACTOME EXTRA NUCLEAR ESTROGEN SIGNALING	-0.0480462	0.0135984	NOS3, FOXO3, GNG11, GNG5, PDPK1, GNAI1, ESR1, ESR2, GNG3, EREG, GNG7, HSPB1, AREG, GNB5, GNB1, CREB1, PRKCZ, PRMT1, ELK1	UHMK1, CREB1, GNAI3, PRKCZ, GNAI1, BCL2, ESR2, MAPK3, SRF, GNG12, AREG, AKT2, PIK3R1, PTK2, CAV1, TGFA, GNG11, GNB4, HSPB1, HSP90AA1
WP SEROTONIN AND ANXIETY	-0.0552911	0.0649823	PPP3CA	TRPV1, FOS
WP RETINOL METABOLISM	-0.0583898	-0.130496	CYP1A1	DHRS4, CYP2A6, AOX1, CYP1A1, RDH13, ALDH1A1
REACTOME RAB GERANYLGERANYLATION	-0.0498514	-0.197441	RAB19, RAB9A, RAB7A, RAB40A, RAB6A, RAB30, RAB35, RAB7B, RAB22A, RAB42, RAB2A, RAB36, RAB20, RAB31	RAB7A, RAB39B, RAB35, RAB9A, RAB6A, CHML, RAB10, RAB29, PTP4A2
REACTOME SMOOTH MUSCLE CONTRACTION	-0.0583898	-0.0611083	MYLK, VCL, GUCY1B1, MYL10	MYL10, ANXA1, CALM1, SORBS1, ANXA2
REACTOME DOWNREGULATION OF ERBB2 SIGNALING	-0.0583898	0.162513	STUB1	USP8, NRG2, PTPN12, UBC, AKT2
REACTOME MITOCHONDRIAL FATTY ACID BETA OXIDATION	-0.0547872	0.0777913	HADHA, ACOT11, THEM5, ACSM3, MMAA, ACOT13, ACBD6	HADH, MECR, ACAD11, ACADVL, ACADM, THEM5, DECR1
WP INITIATION OF TRANSCRIPTION AND TRANSLATION ELONGATION AT THE HIV1 LTR	-0.0583898	0.0807189	EP300, RELA, NFATC2, PPP3CA, NFKB1	SUPT5H, NELFB, HDAC9, HDAC5, SP1, HDAC1
REACTOME DEGRADATION OF DVL	-0.0583898	-0.0941768	PSMB6, PSMB9, PSMC5, PSMC2	PSMC2, PSMC5
WP MBDNF AND PROBDNF REGULATION OF GABA NEUROTRANSMISSION	-0.0583898	-0.104565	GABRP, AP2A1, BDNF	JAK2, NGFR, PLCG1, PTEN, AP2A2
REACTOME GENE AND PROTEIN EXPRESSION BY JAK STAT SIGNALING AFTER INTERLEUKIN 12 STIMULATION	-0.0583898	-0.0384579	ARF1	ARF1, RAP1B, ANXA2, SOD1, CFL1, HNRNPA2B1
REACTOME MYOCLONIC EPILEPSY OF LAFORA	-0.0583898	-0.114352	PPP1R3C, NHLRC1, GYS1	GYS1, PPP1R3C
REACTOME SIGNALING BY CYTOSOLIC FGFR1 FUSION MUTANTS	-0.0583898	0.743193	GRB2, CEP43	CPSF6, STAT5A, GRB2, STAT5B, MYO18A
BIOCARTA PLCE PATHWAY	-0.0587522	0.139821	PRKAR1B, PRKACB	ADRB2, ADCY1, PRKAR2B
WP SYNTHESIS OF CERAMIDES AND 1DEOXYCERAMIDES	-0.0583898	-0.0141534	UGT8, SPTLC1, KDSR, CERS5, CERK	SPTLC1, CERS2, KDSR, CERK, UGT8
WP ID SIGNALING PATHWAY	-0.0583898	0.0115484	RBL2, ID3, ID1, ID2, ELK1, ELK4	CCNE1, SREBF1, CDK2
WP APOPTOSIS MODULATION AND SIGNALING	-0.0468011	0.0895271	TOLLIP, BAX, BCL2L1, CASP3, HSPA1A, CASP6, FADD, MYD88, NFKB1, IL1R2, TNFRSF10B, CASP7, IRAK1	BIRC5, DAXX, BBC3, CYCS, TP53, MCL1, BCL2, PTPN13, TRAF3, MAPK3, CRADD, BOK, IL1R1, NFKBIA, PIDD1, DIABLO, BAK1, PRKD1, FADD, MYD88, HRK, CASP6, CASP7, TNFRSF10B
BIOCARTA PPARG PATHWAY	-0.0608329	-0.266103	EP300, PPARG	EP300, CREBBP, PPARG
BIOCARTA CHEMICAL PATHWAY	-0.0583898	-0.0383591	BAX, CASP3, CASP6	AKT1, CASP9, BID, BAD, BAX, EIF2S1
KEGG PPAR SIGNALING PATHWAY	-0.0547872	-0.174207	ME1, SCD, CPT1A, SLC27A4, APOA2, PPARG, ACOX1, PDPK1, SLC27A2, ACOX3, ACSL4, PPARD	SCD, CPT1B, PCK2, ACOX2, SLC27A2, SORBS1, GK, ME1, PPARD, MMP1, ACSL1, PPARG, PLIN1, ACSL3
KEGG CELL ADHESION MOLECULES CAMS	-0.0460394	0.0127508	F11R, HLA-DPA1, PVR, HLA-F, SDC4, ITGA8, ITGAM, HLA-C, NLGN2	PTPRF, SELL, HLA-DOB, CD8A, ITGA6, CLDN11, NLGN3, CLDN3, ITGAV, GLG1, CLDN7, NECTIN3, CLDN18, HLA-G, NRCAM, SDC3, ITGA4, CLDN1, HLA-DOA, CD34, HLA-DRA, CLDN4, F11R
BIOCARTA CDK5 PATHWAY	-0.05895	0.114352	RAF1, MAP2K1, NGFR, CDK5	CDK5R1, MAPK3, RAF1, MAP2K2
WP SPHINGOLIPID PATHWAY	-0.0587522	-0.0300795	UGT8, SPTLC1, ACER1, KDSR, CERS5, CERK, ASAH2, CERS2, SERINC1, GAL3ST1, B4GALT6, CERS4, SPHK2	SPTLC1, B4GALT6, CERS2, KDSR, GAL3ST1, CERK, UGT8
REACTOME INACTIVATION OF CSF3 G CSF SIGNALING	-0.0583898	0.0405555	SOCS1, ELOC	STAT5A, STAT5B, UBC, ELOB, SOCS3, JAK1, STAT1
WP PATHWAYS AFFECTED IN ADENOID CYSTIC CARCINOMA	-0.052078	-0.0559484	EP300, FOXO3, RAF1, ARID4B, BCOR	FOXO3, EP300, CTBP1, NCOR1, AKT1, CREBBP, CEBPA, ARID4B, HRAS, PTEN, NOTCH1, BCOR, KDM6A
PID IL12 2PATHWAY	-0.0552911	0.0156149	SOCS1, NFKB2, RELA, PPP3CA, RAB7A, EOMES, NFKB1	STAT5A, CD8A, HLX, STAT4, TBX21, MTOR, IL12A, ATF2, IL1R1, RIPK2, MAP2K3
PID ERBB4 PATHWAY	-0.0583898	0.114983	GRB2, ADAM17, ITCH, NRG4, TAB2, EREG	STAT5A, NRG2, GRB2, STAT5B, MAPK3
REACTOME RESPONSE OF MTB TO PHAGOCYTOSIS	-0.0584715	0.151902	RAB7A, GSK3A, RNF213, ATP6V1H, DUSP16, KPNA1, TRIM27	KPNB1, RAB5A, SFPQ, MAPK3, CORO1A, UBC
REACTOME NEDDYLATION	-0.0352039	-0.14564	PSMB6, COMMD9, ELOC, DCAF16, FEM1A, FBXO32, FBXW11, ASB2, FBXL8, KEAP1, FBXL16, ASB8, PSMB9, NUB1, NEURL2, PSMC5, DCAF8, CISH, KBTBD8, FBXW4, PSMC2, FBXO17, WDTC1, RBBP7, CUL5	PSMC2, FEM1A, PSMC5, FBXW11, FBXO7, KLHL20, UBE2D3, FBXO17, FBXL16, DCAF16, COMMD9, COMMD8, PSMB9, SPSB3, DCAF5, UBE2D1, PSMD13, COPS7A, SOCS2, CCDC22, UFD1, PSMB8, DCUN1D3, UBE2F, ASB1, SOCS5, CISH, FBXW12, CUL4A, UBD, MUL1, SENP8, CUL1, KLHL22, ASB14, DCUN1D4, DCAF10, KLHL2, DCUN1D2, KBTBD6
BIOCARTA PS1 PATHWAY	-0.0583898	0.0570233	GSK3B, RBPJ, ADAM17	CTNNB1, FZD1, DVL1
REACTOME FOXO MEDIATED TRANSCRIPTION OF CELL CYCLE GENES	-0.0583898	-0.183448	FOXO3, RBL2	FOXO3, FOXO4
REACTOME N GLYCAN ANTENNAE ELONGATION IN THE MEDIAL TRANS GOLGI	-0.0583898	-0.0135984	FUCA1, B4GALT5, B4GALT3, B4GALT6, MGAT4B, MAN2A2, FUT3, B4GALT4	FUT3, MAN2A2, B4GALT6, ST6GAL1
BIOCARTA AGPCR PATHWAY	-0.0587522	-0.019492	PRKAR1B, PRKACB, GRK4	PRKAR1B, GNAS, PRKAR2A
BIOCARTA EPO PATHWAY	-0.0583898	0.171356	GRB2, RAF1, MAP2K1, CSNK2A1	STAT5A, GRB2, PTPN6, STAT5B, MAPK3, RAF1, EPOR
REACTOME CELL SURFACE INTERACTIONS AT THE VASCULAR WALL	-0.0484324	-0.138139	GRB2, F11R, TEK, SDC4, ITGAM, SLC7A6, GPC1, TNFRSF10B, EPCAM, SLC7A7, VPREB3, CEACAM6, JCHAIN, SELL, ESAM, GRB7	SLC7A11, SLC7A7, CEACAM8, ITGA5, VPREB3, FN1, CD44, SDC4, EPCAM, ITGAL, PICK1, GP6, ITGB1, L1CAM, PLCG1, MMP1, TNFRSF10D, CD99L2, GRB7, SLC7A9, SELPLG, HRAS, SIRPA, CEACAM6, CD47, JAM3
REACTOME HDR THROUGH MMEJ ALT NHEJ	-0.0589947	0.140587	XRCC1, MRE11, RAD50	LIG3, PARP2, FEN1, RBBP8
REACTOME PTK6 PROMOTES HIF1A STABILIZATION	-0.0584715	-0.106871	PTK6, HIF1A	EGFR
WP EICOSANOID METABOLISM VIA LIPOOXYGENASES LOX	-0.0583898	-0.178724	DPEP1, CYSLTR1, ACOX1, ACOX3, HPGD, PPARD	DPEP1, ACOX2, CYSLTR1, PPARD, PTGR2
REACTOME SIGNALING BY NOTCH3	-0.0589947	-0.0395237	NCSTN, EP300, RBPJ, JAG1, KAT2B, PSEN2, MAML1	EP300, ADAM10, CREBBP, EGFR, NCSTN, NOTCH1
REACTOME TRNA MODIFICATION IN THE NUCLEUS AND CYTOSOL	-0.0583898	-0.190328	TRMT5, TRMT1, THG1L, LCMT2, ADAT2, LAGE3, TRMT13	TRMT1, ADAT3, CTU1, TRMT5, TRMT6, TRMT61A, ALKBH8, TYW1, URM1, ADAT1
PID AR PATHWAY	-0.0526334	-0.360385	PIAS4, LATS2, UBE2I, PIAS1, CMTM2, CCND3, XRCC5, NRIP1, PA2G4, APPL1, KDM1A	UBE2I, FHL2, PIAS1, CARM1, PIAS4, RPS6KA3, NRIP1, GSN, AKT1, PATZ1, CTDSP1, CMTM2, PELP1, TMPRSS2, MAK
KEGG FOCAL ADHESION	-0.0397224	-0.128203	GRB2, MYLK, VAV1, RAC3, COL5A1, COL4A4, RAF1, VCL, MYL10, CRKL, ITGA8, TLN2, CCND3, FLNC, GSK3B, ARHGAP35, VEGFD, SHC2, MAP2K1, RAC1, ACTB, PDPK1, PPP1CC	COL5A1, COL4A2, MYL10, COL6A1, GSK3B, FLNA, ITGA5, FN1, ITGA8, ITGB6, PPP1CC, VEGFD, RAP1B, ITGA2, SHC4, RAC1, CRKL, LAMB3, AKT1, PRKCG, BCAR1, MYLK3, RAC2, ITGB1, SPP1
WP THYROID HORMONES PRODUCTION AND PERIPHERAL DOWNSTREAM SIGNALING EFFECTS	-0.0507437	0.146314	GRB2, ZNF516, RAF1, MAP4K5, GSK3B, DIO2, NPPB, SIRT6, PPARG, MAP2K1	THRA, CTNNB1, GRB2, ADCY3, RHEB, TP53, FRS2, RPTOR, RAF1, SLC16A10, MTOR, ITGAV, PRKG2, ATF2, PPARGC1A, NPR1, WNT4, RPS6KB1
BIOCARTA ERK5 PATHWAY	-0.0598506	0.103382	GRB2	CREB1, GRB2, MAPK3
REACTOME BICARBONATE TRANSPORTERS	-0.061679	0.0506298	AHCYL2, SLC4A7, SLC4A3	SLC4A8, SLC4A9, AHCYL2, SLC4A4
BIOCARTA AMAN PATHWAY	-0.0598506	-0.0502078	MAN1A2	FUT4, MAN2A2
WP IL4 SIGNALING PATHWAY	-0.0583898	0.139466	GRB2, SOCS1, EP300, RELA, IRS1	BIRC5, STAT5A, PTPN11, GRB2, PTPN6, STAT5B, IL4R, MAPK3, ATF2, NFKBIA, JAK3, SOCS3, HRH1, JAK1, RPS6KB1, FES, PIK3R1, IRS1, STAT1, CEBPB, MAPK11
REACTOME LRR FLII INTERACTING PROTEIN 1 LRRFIP1 ACTIVATES TYPE I IFN PRODUCTION	-0.0589947	-0.0699696	EP300	EP300, CREBBP
BIOCARTA NGF PATHWAY	-0.061679	0.0051225	GRB2, RAF1, MAP2K1, CSNK2A1	GRB2, MAPK3, RAF1
WP SRF AND MIRS IN SMOOTH MUSCLE DIFFERENTIATION AND PROLIFERATION	-0.0589947	0.230971	CAMK2D	MEF2D, CAMK2D, SRF, MEF2A, CCND2
REACTOME SEMA3A PLEXIN REPULSION SIGNALING BY INHIBITING INTEGRIN ADHESION	-0.0583898	-0.0358972	PLXNA1, RAC1, NRP1	RAC1, FARP2, RND1, PLXNA1, FYN
WP 15Q133 COPY NUMBER VARIATION SYNDROME	-0.061679	-0.0405555	MTMR10, KAT2B, SERPINH1, FAN1, CREBBP	GRM6, FAN1, CREBBP
PID HIV NEF PATHWAY	-0.0589947	0.020198	RELA, CASP3, CASP6, FADD, NFKB1, CASP7, DFFA, BIRC3	DAXX, CYCS, BCL2, CRADD, NFKBIA, TRAF1, MAP2K7, FADD, CASP6, CASP7
REACTOME SIGNALING BY FLT3 FUSION PROTEINS	-0.061679	0.421039	GRB2	STAT5A, GRB2, STAT5B, MYO18A
KEGG FC EPSILON RI SIGNALING PATHWAY	-0.0583898	0.00406932	GRB2, VAV1, RAC3, RAF1	GRB2, MAPK13, MAPK3, RAF1, MAP2K4, AKT2, MAP2K3, MAP2K2, MAP2K7, FCER1G, PIK3R1, PLA2G4A, JMJD7-PLA2G4B
KEGG METABOLISM OF XENOBIOTICS BY CYTOCHROME P450	-0.0589947	-0.0181183	CYP1A1, CYP1B1, MGST2, MGST1, DHDH, UGT2B17	ALDH1A3, CYP2F1, DHDH, CYP2E1
REACTOME TRANSCRIPTIONAL REGULATION BY VENTX	-0.0605996	-0.195703	RELA, FZR1, NFKB1, TNRC6A, CDC16, UBE2S, ANAPC16, ANAPC2, TNRC6B	CDC16, CDC23, ANAPC15, NFKB1, UBE2D1, UBE2S
REACTOME NEGATIVE REGULATION OF NMDA RECEPTOR MEDIATED NEURONAL TRANSMISSION	-0.0631632	0.0984803	CAMK2D, CAMK1	DLG1, NEFL, PPM1E, CAMK2D
REACTOME PI3K EVENTS IN ERBB4 SIGNALING	-0.061679	0.13875	NRG4, EREG, NRG2	NRG2, PIK3R1, NRG4
REACTOME PRE NOTCH PROCESSING IN GOLGI	-0.0620203	-0.187741	RAB6A, ST3GAL3, NOTCH4, RFNG	FURIN, RAB6A, MFNG, ATP2A3, NOTCH1, ST3GAL6
REACTOME CHAPERONE MEDIATED AUTOPHAGY	-0.0589947	-0.247343	PLIN3, ARL13B, HSPA8, PLIN2	PLIN2, ARL13B, PLIN3, HDAC6
REACTOME HYALURONAN UPTAKE AND DEGRADATION	-0.0623891	0.0984803	GUSB	GUSB, STAB2, HEXA, HMMR, HYAL1
PID NFAT 3PATHWAY	-0.0583898	0.124491	EP300, YWHAQ, NFATC2, BCL2L1, CASP3, PPP3CA, GSK3B, CSNK2A1	KPNB1, KPNA2, RCAN2, CSNK1A1, MEF2D, PRKCZ, NUP214, BCL2, FKBP8, MAPK3
WP GLUCOCORTICOID RECEPTOR PATHWAY	-0.0583898	0.00504889	KTN1, NFKB2, AMIGO2, POU5F1, SLC26A2, SRGN, EPB41L4B, CPEB4, NR3C1, SEC14L1, SERTAD2, BIRC3, TSC22D3, PPP1R14C, MGAM, STOM, THBD	AKAP13, CAVIN2, PTGS2, PDE4B, SNAI2, NAV3, EDN2, ACKR3, SLC26A2, HSP90AA1, CDC42EP3, NR3C1, ENC1, SERPINB9, CPEB4, FGFBP1, DNER, NR1I3, JUN, SRGN, RXRA
BIOCARTA CD40 PATHWAY	-0.061679	0.190328	RELA, IKBKG, NFKB1	ELP1, DUSP1, TRAF3, NFKBIA
WP HYPOTHETICAL CRANIOFACIAL DEVELOPMENT PATHWAY	-0.0632955	0.0895271	TGFB3, RHOA	TP63, ARHGAP29, RHOA, TFAP2A
PID VEGF VEGFR PATHWAY	-0.066779	0.0609461	VEGFD, NRP1	PGF, NRP1, NRP2, FLT4, VEGFB
WP MICRORNAS IN CARDIOMYOCYTE HYPERTROPHY	-0.057251	0.0365495	MYLK, CAMK2D, RAF1, IKBKG, PPP3CA, GSK3B, NFKB1, NPPB, CISH, MAP2K1, RAC1, PDPK1	CTNNB1, FZD1, FZD2, HDAC9, DVL1, HDAC5, MAPK3, CAMK2D, RAF1, MTOR, MAP2K4, CDK7, AKT2, MAP2K3, CDK9, EIF2B5, MAP2K2, MAP2K7, PIK3R1
WP METABOLIC PATHWAY OF LDL HDL AND TG INCLUDING DISEASES	-0.0624842	-0.0895271	LDLR, APOA2, LIPG	ANXA2, LDLR, LIPG
REACTOME VITAMIN B2 RIBOFLAVIN METABOLISM	-0.0632955	-0.0135984	ENPP1, SLC52A1	ENPP1, ACP5
WP NONSMALL CELL LUNG CANCER	-0.0583898	0.0895271	GRB2, FOXO3, EML4, BAX, RAF1, CASP3, E2F3, RASSF1, MAP2K1	STAT5A, GRB2, CYCS, PDK1, CDK6, ARAF, CDK4, TP53, STAT5B, MAPK3, RAF1, BRAF, E2F2, BAK1, AKT2, JAK3, MAP2K2, PIK3R1
KEGG ABC TRANSPORTERS	-0.0632955	-0.290999	ABCB9, ABCC4, ABCC10, ABCA10, TAP2, ABCA2, ABCA3, ABCB7, ABCB10, ABCC2	TAP2, ABCB7, ABCD1, ABCB9, ABCC10, ABCB6, TAP1, ABCG1, ABCA7, ABCC6
REACTOME ADP SIGNALLING THROUGH P2Y PURINOCEPTOR 12	-0.066779	-0.0141534	GNG11, GNG5, GNAI1, GNG3, GNG7, GNB5, GNB1	GNB2, GNG2, GNG7, GNB5, GNB1, GNAI2, GNG5, GNG3
REACTOME SIGNALING BY RNF43 MUTANTS	-0.0691347	-0.0142521	FZD4	FZD5, FZD4, RNF43, FZD6
WP TCELL ANTIGEN RECEPTOR TCR PATHWAY DURING STAPHYLOCOCCUS AUREUS INFECTION	-0.05895	0.0750766	GRB2, RAF1, NFATC2, IKBKG, GSK3B, NFKB1, MAP2K1	DLG1, CD8A, GRB2, PTPN6, PDK1, CDK4, MAPK3, RAF1
REACTOME RECYCLING PATHWAY OF L1	-0.0666526	-0.730153	CLTC, AP2A1, MSN, SH3GL2, ACTB, RPS6KA2, TUBA3D	AP2M1, SH3GL2, NUMB, RPS6KA4, CLTC, RPS6KA3
WP GPR143 IN MELANOCYTES AND RETINAL PIGMENT EPITHELIUM CELLS	-0.0617117	0.000722545	PRKACB, GNAQ, DCT, PLCB3, PLCB4, MITF	CREB1, ITPR1, PRKACB
WP SPINAL CORD INJURY	-0.0583898	-0.0339645	GJA1, FOXO3, CASP3, PPP3CA, RTN4R, BDNF, RAC1, RGMA, ROS1, EFNB2, XYLT1, NGFR, RHOA, TNFSF13, E2F5, IL1A, PLA2G6, RHOB	FOXO3, ANXA1, TNF, XYLT1, CXCL1, RAC1, LILRB3, NGFR
REACTOME RHOV GTPASE CYCLE	-0.0690168	-0.000722545	CLTC, VANGL1, WASL, DLG5, USP9X	CLTC, GIT2, PARD6B, DLG5, MYO9A
REACTOME SIGNALING BY NOTCH1	-0.0583898	-0.578616	NCSTN, EP300, DTX1, TLE4, RBPJ, ADAM17, JAG1, ITCH, KAT2B, HDAC10, PSEN2, MAML1, CDK8, CCNC, HIF1A	EP300, NUMB, ADAM10, TLE1, NBEA, NCOR1, HDAC2, HDAC6, ITCH, CREBBP, TBL1XR1, HDAC4, NCSTN, TLE4, NOTCH1, TBL1X, CUL1
BIOCARTA CSK PATHWAY	-0.0676259	0.0190336	PRKAR1B, PRKACB, CSK, ADCY1, CREBBP	ADCY1, PRKAR2B, PRKACB
REACTOME GLYCOSAMINOGLYCAN METABOLISM	-0.0541305	-0.0113891	EXT1, GUSB, SLC26A2, SDC4, DSE, B4GALT5, CHST7, CHSY1, ST3GAL3, GPC1, UST, HS3ST6, HPSE, PAPSS1, HS3ST3B1, ARSB, B4GALT3, CHST3, CHPF2, XYLT1, CHST6, B3GNT2, NDST1, CHST13	EXT1, GPC2, NDST1, CD44, XYLT1, SDC4, EXT2, CHST3, CHST13, B3GALT6, B4GALT6, HEXB, CHST2, ST3GAL1, PAPSS2, ST3GAL2, ARSB, PRELP, CEMIP
KEGG VEGF SIGNALING PATHWAY	-0.0589947	-0.0404423	NOS3, RAC3, RAF1, NFATC2, PPP3CA, SHC2, MAP2K1, RAC1	NFATC2, RAC1, AKT1, MAPKAPK2, PRKCG, CASP9, RAC2, PLCG1, BAD, HRAS, MAPK12
WP ULCERATIVE COLITIS SIGNALING	-0.0666526	-0.114983	NFKB1, HLA-DMA, GATA3, IL10, TGFB1, FOXP3, MAF	TNF, GATA3, NFKB1, STAT6, HLA-DMA, TGFB1, MAF, IL2RG
REACTOME FCERI MEDIATED MAPK ACTIVATION	-0.0692264	0.00780537	GRB2, VAV1	GRB2, MAPK3, MAP2K4, MAP2K7, FCER1G
WP PPAR SIGNALING PATHWAY	-0.061679	-0.162513	ME1, SCD, CPT1A, SLC27A4, APOA2, PPARG, ACOX1, PDPK1, SLC27A2, ACOX3, ACSL4, PPARD, SLC27A1, FABP3, ACSBG1	SCD, CPT1B, PCK2, ACOX2, SLC27A2, SORBS1, ME1, PPARD, MMP1, ACSL1, PPARG, PLIN1, ACSL3
REACTOME RUNX1 AND FOXP3 CONTROL THE DEVELOPMENT OF REGULATORY T LYMPHOCYTES TREGS	-0.0632955	-0.305405	NFATC2	CBFB, NFATC2
WP HIPPOMERLIN SIGNALING DYSREGULATION	-0.0583898	-0.205084	CCN2, LATS2, PRKAR1B, TEAD1, TEK, ITGA8, ITGAM, MST1, PRKACB, LATS1, PPP1CC, NF2, PLCB4, CDH10, NGFR, ITGA10, PPP1R14A, PDGFRA	MST1, ITGA5, PRKAR1B, CD44, ITGA8, CDH19, ITGB6, PPP1CC, ITGA2, ITGAL, NGFR, FGFR1, CTNNA1, ITGB1, EGFR, CDH4, CUL4A, HRAS, VGLL4, ITGAX, ITGA1, PDGFRA, PRKAR2A
BIOCARTA SPRY PATHWAY	-0.0711737	0.123437	GRB2, RAF1	GRB2, MAPK3, RAF1
WP BARDETBIEDL SYNDROME	-0.0583898	0.0113705	IFT74, IFT57, BBS12, ARL13B, SUFU, USP9X, EFHC2, SMO, IFT27, BBIP1, CLUAP1, SCAPER, BBS2, ARL6, MKKS	FLCN, CFAP410, TMEM107, WDR19, TTC21B, PDE6D, OCRL, CEP164, LZTFL1, INPP5E, CNGB1, IFT172, SMO, RAB23, BBS9, PTCH1
REACTOME FLT3 SIGNALING IN DISEASE	-0.0632955	0.286418	GRB2, BCL2L1	STAT5A, PTPN11, GRB2, STAT5B, MYO18A, UBC
REACTOME MAPK6 MAPK4 SIGNALING	-0.058561	-0.172664	PSMB6, FOXO3, PSMB9, CCND3, DNAJB1, PRKACB, PSMC5, TNRC6A, MAPK6, RAC1, PSMC2, CDC42EP5	PSMC2, PSMC5, FOXO3, RAC1, PSMB9, MMP2, PSMD13, PSMB8, RAG1
KEGG PROSTATE CANCER	-0.0583898	0.180513	GRB2, EP300, RELA, RAF1, IKBKG, E2F3, GSK3B, NFKB1, MAP2K1, PDPK1, PDGFB, ATF4, ARAF, PDGFRA	CCNE1, CTNNB1, CREB1, GRB2, HSP90B1, ARAF, TP53, ATF4, BCL2, MAPK3, RAF1, MTOR, CREB3L1, CREB3L4, BRAF, NFKBIA, E2F2, AKT2, CREB5, CDK2, PDGFC, GSTP1, MAP2K2, PIK3R1, TCF7L2, MDM2
PID NOTCH PATHWAY	-0.0617117	-0.884344	NCSTN, EP300, DTX1, RBPJ, JAG1, ITCH, NOTCH4, MAML1, KDM1A, CTBP1, MFAP5, CBL, GATA3	EP300, CTBP1, NUMB, ADAM10, FURIN, NCOR1, GATA3, ITCH, EPS15, NCSTN, NOTCH1, CUL1
REACTOME SCF SKP2 MEDIATED DEGRADATION OF P27 P21	-0.0699803	-0.101104	PSMB6, PSMB9, PSMC5, PTK6, PSMC2	PSMC2, PSMC5, CCNE2, PSMB9, PSMD13, PSMB8
REACTOME PTEN REGULATION	-0.0583898	0.104565	CSNK2B, STUB1, PSMB6, CBX6, EED, PSMB9, TNKS, MBD3, PSMC5, TNRC6A, PPARG, CSNK2A1, PSMC2, EZH2, RNF2, RBBP7, GATAD2A, USP7	RRAGA, SEM1, RNF146, LAMTOR2, SUZ12, PSMA5, CHD4, RHEB, TP53, PSMD5, RRAGC, LAMTOR1, MTA3, HDAC5, SCMH1, CBX8, RPTOR, SNAI1, MAPK3, PSMD1, HDAC1, MTOR, LAMTOR5, CBX4, UBC, ATN1, SNAI2, ATF2, PSME4, USP13, AKT2
WP MITOCHONDRIAL LONG CHAIN FATTY ACID BETAOXIDATION	-0.0692399	0.132495	HADHA, CPT1A	HADH, ACADVL, ACADM, CPT1A, SCP2
REACTOME SYNTHESIS OF PE	-0.0688314	-0.0612625	ETNK1, ETNPPL, LPIN2	ETNK1, CEPT1, CHKB, PISD, SELENOI
WP EICOSANOID METABOLISM VIA CYCLOOXYGENASES COX	-0.0665865	-0.0431036	TBXA2R, PPARG, ACOX1, ACOX3, HPGD, PPARD, PLA2G6, PTGS1, PTGIR	ACOX2, PPARD, PTGIS, PPARG, PTGR2
WP MAPK CASCADE	-0.0699803	0.120669	GRB2, RAF1, RASA3, MAP2, MAP2K1, PLCB3	GRB2, ARAF, MAPK3, RAF1, BRAF, MAP2K4, MAP2K3, MAP2K2, MAP2K7
REACTOME REGULATION OF IFNG SIGNALING	-0.0677728	0.0769489	SOCS1, PIAS1	PTPN11, PTPN6, PTPN2, SOCS3, JAK1, PTPN1, STAT1
REACTOME CONSTITUTIVE SIGNALING BY EGFRVIII	-0.0699803	-0.0468155	GRB2	GAB1, PLCG1, EGFR, HRAS
BIOCARTA AT1R PATHWAY	-0.071778	-0.0410395	GRB2, RAF1, GNAQ, MAP2K1, RAC1, CALM3	CALM1, GNAQ, AGTR1, RAC1, EGFR, HRAS
WP FAMILIAL HYPERLIPIDEMIA TYPE 2	-0.0676259	0.0468155	LDLR, APOA2	PLTP, PCSK9, LDLRAP1, GHR
REACTOME ION HOMEOSTASIS	-0.0708801	-0.0846424	AHCYL1, ATP1A1, CAMK2D	CALM1, TNNI3, ATP1A1, AHCYL1
REACTOME OPIOID SIGNALLING	-0.0589947	0.167353	AHCYL1, PDE4C, PDE1C, CAMK2D, PRKAR1B, CAMKK2, GNG11, PPP3CA, PRKACB, GNAQ, PRKX, GNG5, PLCB3, PPP2R1B, GNAI1, PLCB4, GNG3, PPP2R5D, GNG7, PRKCD, ADCY1, CDK5	GRK2, KPNA2, CREB1, ADCY1, GNAI3, ADCY3, PDE1A, ADCY5, GNAI1, PRKAR2B, PPP2CA, PDE4B
REACTOME BIOLOGICAL OXIDATIONS	-0.0545263	-0.0331403	CYP1A1, GGCT, CES1, GGT7, SLC26A2, CYP1B1, DPEP1, MGST2, CES2, MTRR, FDX2, CHAC1, ACSS1, GCLC, NNMT, MGST1, POR, MAT2B, CYP24A1, UGT2B17, PAPSS1, NQO2, ABHD14B, CYP26A1, CYP2A7, NAT2	NNMT, FDX2, DPEP1, CES2, CYP2F1, GCLC, CES3, CNDP2, MAOA, CYP2E1, MTR, CYP2A6, SULT1A2, ACSS1, NAT1, BPNT2, GGCT, CYB5R3, PTGIS, PAPSS2, CYB5B, NAT2, ADH5, CMBL, NQO2
WP TRYPTOPHAN METABOLISM	-0.071778	0.0895271	CAT, CYP1A1	HADH, ALDH2, INMT, AHR, DLD, TPH1, AFMID
WP FLUOROPYRIMIDINE ACTIVITY	-0.071778	-0.0190336	CES1, TYMP, SMUG1, UPP1, CES2	UMPS, CES2, ERCC2, CYP2A6
REACTOME REGULATION OF BETA CELL DEVELOPMENT	-0.0726365	-0.113011	EP300, HNF4G, RBPJ, KAT2B, MAML1, NKX6-1, FOXO1, CREBBP, PAX6	EP300, HNF1A, AKT1, HNF4G, HNF4A, CREBBP
REACTOME CONSTITUTIVE SIGNALING BY LIGAND RESPONSIVE EGFR CANCER VARIANTS	-0.0724198	-0.020198	GRB2	GAB1, PLCG1, EGFR, HRAS
WP GANGLIO SPHINGOLIPID METABOLISM	-0.0689984	-0.238458	SLC33A1, ST6GALNAC6	SLC33A1, ST3GAL1, ST3GAL2
REACTOME SCAVENGING BY CLASS F RECEPTORS	-0.0711737	-0.102536	SCARF1, HSPH1	HYOU1, CALR
WP GLIOBLASTOMA SIGNALING PATHWAYS	-0.0589947	-0.0570233	GRB2, EP300, FOXO3, ERRFI1, RAF1, MDM4, IRS1	FOXO3, EP300, ERRFI1, FOXO4, TSC2, AKT1, PRKCG, GAB1, FGFR1, PLCG1, EGFR, TSC1, MSH6, HRAS, PTEN
REACTOME ACTIVATION OF C3 AND C5	-0.0683579	-0.105054	C3, CFP	CFB
BIOCARTA NOS1 PATHWAY	-0.0724554	-0.0855348	PRKAR1B, PPP3CA, PRKACB, CALM3	PRKAR1B, CALM1
REACTOME VXPX CARGO TARGETING TO CILIUM	-0.0724198	-0.168472	EXOC4	ARF4, EXOC6, EXOC4, RAB8A
WP OXIDATION BY CYTOCHROME P450	-0.0711737	-0.0960974	CYP1A1, CYP1B1, CYB5R2, POR, CYB5R4, CYP24A1, CYP26A1, CYP2A7, CYP46A1, CYB5R3	CYP2F1, CYP2E1, CYP2A6, CYB5R4, CYB5R3, CYB5B, CYP2R1, CYP1A1, CYP4F8, CYP1B1
REACTOME ACTIVATION OF RAS IN B CELLS	-0.0689984	-0.225803	RASGRP3, HRAS, KRAS	RASGRP1, HRAS
REACTOME GLUCAGON SIGNALING IN METABOLIC REGULATION	-0.0724198	-0.0339169	PRKAR1B, GNG11, PRKACB, GNG5, GNG3, GNG7, ADCY1	GNB2, PRKAR1B, GNG2, ADCY6, ADCY7, GNAS, GNG7, PRKAR2A, GNB1
REACTOME HEMOSTASIS	-0.0416103	-0.0788937	NOS3, GRB2, KIF13B, DOCK11, F11R, VAV1, TBXA2R, AAMP, PRKAR1B, HMG20B, RAF1, VCL, GNG11, TEK, GUCY1B1, SDC4, NHLRC2, KIF16B, CLEC3B, ITGAM, KLKB1, SH2B3, FGA, SLC7A6, PLAU, TGFB3, GP1BA, PRKACB, GNAQ, F12, HRG, SRGN, KIFC1, DGKQ, GPC1, VEGFD, GNG5, H3C6, AK3, KIF9, KIF1B, KIFAP3, TNFRSF10B, ABL1, KIF3B, PPP2R1B, KCNMA1, EPCAM, RAC1, SLC7A7, ACTB, FGB, PLAT, PDE11A, VPREB3, PDPK1, FAM3C, ADRA2A, G…	SLC7A11, JAK2, RASGRP1, AAMP, SLC7A7, FAM3C, TFPI, GNB2, IGF2, RAD51B, STXBP2, CEACAM8, FLNA, ITGA5, PRKAR1B, F8, VPREB3, FN1, CD44, CALM1, STX4, KIF1B, GNAQ, DOCK5, STXBP3, GP1BA, KIF3B, VEGFD, CALU, TF, RAP1B, ITGA2, SDC4, SERPINA5, ANXA2, EPCAM, DOCK11, HDAC2, RAC1, ITGAL, SOD1, KIF13B, PHACTR2, GNG2, GATA3, PICK1, AKT1, PPP2R1A, SH2B3, ADRA2C, PRKCG, KLC1, KIF3C, BCAR1, SPARC, GNA13, PCYOX1L,…
[truncated: 1,044 more rows]
