# Supplementary material for: A genome-wide arrayed CRISPR screen identifies PLSCR1 as an intrinsic barrier to SARS-CoV-2 entry that recent virus variants have evolved to resist
Source: PLoS Biol. 2024 Sep 24;22(9):e3002767. doi: 10.1371/journal.pbio.3002767 (PMC11486371; doi:10.1371/journal.pbio.3002767)
Supplement: S11 Table — (XLSX) [file pbio.3002767.s025.xlsx]

## Sheet: Supp Table 11 human genes in se
Category	PMID	Journal	Year	First_author	Method	Gene	Score	FDR	Rank	Log2FC	p_value	Class	Cells	Temperature	RSID	Enrichment_score	Note	Bait	Expression	Cell_or_tissues
Human genetics	33748697	iScience	2021	Andolfo	GWAS	IFNAR2	NA	NA	NA	NA				NA	rs13050728	NA			NA	NA
Human genetics	33748697	iScience	2021	Andolfo	GWAS	MX1	NA	NA	NA	NA				NA	rs3787946	NA	Temperature		NA	NA
Human genetics	33748697	iScience	2021	Andolfo	GWAS	TMPRSS2	NA	NA	NA	NA				NA	rs3787946	NA			NA	NA
Human genetics	34413140	Science Immunology	2021	Asano	Association study	TLR7	NA	NA	NA	NA				NA		NA			NA	NA
Functional genetic screen	33686287	Nature Genetics	2021	Baggen	Whole genome pooled CRISPR KO screen	AHCYL1	NA	NA	NA	2.2758	0.000182735	Proviral	Huh7	NA		NA	Low stingency; p_value_neg		NA	NA
Functional genetic screen	33686287	Nature Genetics	2021	Baggen	Whole genome pooled CRISPR KO screen	KRT19	NA	NA	NA	2.09264	0.0434498	Proviral	Huh7	NA		NA	Low stingency; p_value_neg		NA	NA
Functional genetic screen	33686287	Nature Genetics	2021	Baggen	Whole genome pooled CRISPR KO screen	PTDSS1	NA	NA	NA	1.93361	0.0303066	Proviral	Huh7	NA		NA	Low stingency; p_value_neg		NA	NA
Functional genetic screen	33686287	Nature Genetics	2021	Baggen	Whole genome pooled CRISPR KO screen	OSBPL9	NA	NA	NA	1.92755	0.0210195	Proviral	Huh7	NA		NA	Low stingency; p_value_neg		NA	NA
Functional genetic screen	33686287	Nature Genetics	2021	Baggen	Whole genome pooled CRISPR KO screen	C17orf53	NA	NA	NA	1.87934	0.0383163	Proviral	Huh7	NA		NA	Low stingency; p_value_neg		NA	NA
Functional genetic screen	33686287	Nature Genetics	2021	Baggen	Whole genome pooled CRISPR KO screen	CCZ1B	NA	NA	NA	1.84425	0.0444334	Proviral	Huh7	NA		NA	Low stingency; p_value_neg		NA	NA
Functional genetic screen	33686287	Nature Genetics	2021	Baggen	Whole genome pooled CRISPR KO screen	EXT1	NA	NA	NA	1.76696	0.0246522	Proviral	Huh7	NA		NA	Low stingency; p_value_neg		NA	NA
Functional genetic screen	33686287	Nature Genetics	2021	Baggen	Whole genome pooled CRISPR KO screen	CEP350	NA	NA	NA	1.72317	0.0237156	Proviral	Huh7	NA		NA	Low stingency; p_value_neg		NA	NA
Functional genetic screen	33686287	Nature Genetics	2021	Baggen	Whole genome pooled CRISPR KO screen	ITGB6	NA	NA	NA	1.62215	0.0218681	Proviral	Huh7	NA		NA	Low stingency; p_value_neg		NA	NA
Functional genetic screen	33686287	Nature Genetics	2021	Baggen	Whole genome pooled CRISPR KO screen	PTPN23	NA	NA	NA	1.61839	0.00644647	Proviral	Huh7	NA		NA	Low stingency; p_value_neg		NA	NA
Functional genetic screen	33686287	Nature Genetics	2021	Baggen	Whole genome pooled CRISPR KO screen	ZBTB32	NA	NA	NA	1.60414	0.015102	Proviral	Huh7	NA		NA	Low stingency; p_value_neg		NA	NA
Functional genetic screen	33686287	Nature Genetics	2021	Baggen	Whole genome pooled CRISPR KO screen	CAMLG	NA	NA	NA	1.55499	0.00656527	Proviral	Huh7	NA		NA	Low stingency; p_value_neg		NA	NA
Functional genetic screen	33686287	Nature Genetics	2021	Baggen	Whole genome pooled CRISPR KO screen	PIK3C3	NA	NA	NA	1.53612	0.0181326	Proviral	Huh7	NA		NA	Low stingency; p_value_neg		NA	NA
Functional genetic screen	33686287	Nature Genetics	2021	Baggen	Whole genome pooled CRISPR KO screen	SERPINA11	NA	NA	NA	1.5216	0.0494428	Proviral	Huh7	NA		NA	Low stingency; p_value_neg		NA	NA
Functional genetic screen	33686287	Nature Genetics	2021	Baggen	Whole genome pooled CRISPR KO screen	BAP1	NA	NA	NA	1.50013	0.000653638	Proviral	Huh7	NA		NA	Low stingency; p_value_neg		NA	NA
Functional genetic screen	33686287	Nature Genetics	2021	Baggen	Whole genome pooled CRISPR KO screen	TMEM41B	NA	NA	NA	1.49999	0.00142386	Proviral	Huh7	NA		NA	Low stingency; p_value_neg		NA	NA
Functional genetic screen	33686287	Nature Genetics	2021	Baggen	Whole genome pooled CRISPR KO screen	FGB	NA	NA	NA	1.48311	0.0450767	Proviral	Huh7	NA		NA	Low stingency; p_value_neg		NA	NA
Functional genetic screen	33686287	Nature Genetics	2021	Baggen	Whole genome pooled CRISPR KO screen	MAPK4	NA	NA	NA	1.47534	0.0419296	Proviral	Huh7	NA		NA	Low stingency; p_value_neg		NA	NA
Functional genetic screen	33686287	Nature Genetics	2021	Baggen	Whole genome pooled CRISPR KO screen	PINK1	NA	NA	NA	1.47171	0.0309503	Proviral	Huh7	NA		NA	Low stingency; p_value_neg		NA	NA
Functional genetic screen	33686287	Nature Genetics	2021	Baggen	Whole genome pooled CRISPR KO screen	DSTYK	NA	NA	NA	1.46482	0.0368613	Proviral	Huh7	NA		NA	Low stingency; p_value_neg		NA	NA
Functional genetic screen	33686287	Nature Genetics	2021	Baggen	Whole genome pooled CRISPR KO screen	TFG	NA	NA	NA	1.45245	0.0385635	Proviral	Huh7	NA		NA	Low stingency; p_value_neg		NA	NA
Functional genetic screen	33686287	Nature Genetics	2021	Baggen	Whole genome pooled CRISPR KO screen	SLC22A2	NA	NA	NA	1.43906	0.0445329	Proviral	Huh7	NA		NA	Low stingency; p_value_neg		NA	NA
Functional genetic screen	33686287	Nature Genetics	2021	Baggen	Whole genome pooled CRISPR KO screen	ARPC4	NA	NA	NA	1.43728	0.0410407	Proviral	Huh7	NA		NA	Low stingency; p_value_neg		NA	NA
Functional genetic screen	33686287	Nature Genetics	2021	Baggen	Whole genome pooled CRISPR KO screen	EIF1AX	NA	NA	NA	1.411	0.0150877	Proviral	Huh7	NA		NA	Low stingency; p_value_neg		NA	NA
Functional genetic screen	33686287	Nature Genetics	2021	Baggen	Whole genome pooled CRISPR KO screen	EGF	NA	NA	NA	1.40026	0.0127165	Proviral	Huh7	NA		NA	Low stingency; p_value_neg		NA	NA
Functional genetic screen	33686287	Nature Genetics	2021	Baggen	Whole genome pooled CRISPR KO screen	MKRN3	NA	NA	NA	1.39492	0.0188024	Proviral	Huh7	NA		NA	Low stingency; p_value_neg		NA	NA
Functional genetic screen	33686287	Nature Genetics	2021	Baggen	Whole genome pooled CRISPR KO screen	GAGE2B	NA	NA	NA	1.36108	0.0403446	Proviral	Huh7	NA		NA	Low stingency; p_value_neg		NA	NA
Functional genetic screen	33686287	Nature Genetics	2021	Baggen	Whole genome pooled CRISPR KO screen	CCL27	NA	NA	NA	1.35913	0.0349202	Proviral	Huh7	NA		NA	Low stingency; p_value_neg		NA	NA
Functional genetic screen	33686287	Nature Genetics	2021	Baggen	Whole genome pooled CRISPR KO screen	SYT1	NA	NA	NA	1.35787	0.0446315	Proviral	Huh7	NA		NA	Low stingency; p_value_neg		NA	NA
Functional genetic screen	33686287	Nature Genetics	2021	Baggen	Whole genome pooled CRISPR KO screen	CLTC	NA	NA	NA	1.34895	0.0114676	Proviral	Huh7	NA		NA	Low stingency; p_value_neg		NA	NA
Functional genetic screen	33686287	Nature Genetics	2021	Baggen	Whole genome pooled CRISPR KO screen	LOC102724957	NA	NA	NA	1.34239	0.0279299	Proviral	Huh7	NA		NA	Low stingency; p_value_neg		NA	NA
Functional genetic screen	33686287	Nature Genetics	2021	Baggen	Whole genome pooled CRISPR KO screen	SLC33A1	NA	NA	NA	1.34219	0.0339679	Proviral	Huh7	NA		NA	Low stingency; p_value_neg		NA	NA
Functional genetic screen	33686287	Nature Genetics	2021	Baggen	Whole genome pooled CRISPR KO screen	ZNF521	NA	NA	NA	1.33957	0.0252731	Proviral	Huh7	NA		NA	Low stingency; p_value_neg		NA	NA
Functional genetic screen	33686287	Nature Genetics	2021	Baggen	Whole genome pooled CRISPR KO screen	NPC1	NA	NA	NA	1.3351	0.0281506	Proviral	Huh7	NA		NA	Low stingency; p_value_neg		NA	NA
Functional genetic screen	33686287	Nature Genetics	2021	Baggen	Whole genome pooled CRISPR KO screen	TM4SF5	NA	NA	NA	1.33485	0.0441695	Proviral	Huh7	NA		NA	Low stingency; p_value_neg		NA	NA
Functional genetic screen	33686287	Nature Genetics	2021	Baggen	Whole genome pooled CRISPR KO screen	IRX3	NA	NA	NA	1.33431	0.0104866	Proviral	Huh7	NA		NA	Low stingency; p_value_neg		NA	NA
Functional genetic screen	33686287	Nature Genetics	2021	Baggen	Whole genome pooled CRISPR KO screen	HSPA2	NA	NA	NA	1.32785	0.0317084	Proviral	Huh7	NA		NA	Low stingency; p_value_neg		NA	NA
Functional genetic screen	33686287	Nature Genetics	2021	Baggen	Whole genome pooled CRISPR KO screen	EFR3A	NA	NA	NA	1.32634	0.025735	Proviral	Huh7	NA		NA	Low stingency; p_value_neg		NA	NA
Functional genetic screen	33686287	Nature Genetics	2021	Baggen	Whole genome pooled CRISPR KO screen	TMEM165	NA	NA	NA	1.32589	0.0410485	Proviral	Huh7	NA		NA	Low stingency; p_value_neg		NA	NA
Functional genetic screen	33686287	Nature Genetics	2021	Baggen	Whole genome pooled CRISPR KO screen	C9orf114	NA	NA	NA	1.32579	0.00736698	Proviral	Huh7	NA		NA	Low stingency; p_value_neg		NA	NA
Functional genetic screen	33686287	Nature Genetics	2021	Baggen	Whole genome pooled CRISPR KO screen	NR4A1	NA	NA	NA	1.31569	0.017477	Proviral	Huh7	NA		NA	Low stingency; p_value_neg		NA	NA
Functional genetic screen	33686287	Nature Genetics	2021	Baggen	Whole genome pooled CRISPR KO screen	ADH1C	NA	NA	NA	1.29365	0.0199443	Proviral	Huh7	NA		NA	Low stingency; p_value_neg		NA	NA
Functional genetic screen	33686287	Nature Genetics	2021	Baggen	Whole genome pooled CRISPR KO screen	SPARCL1	NA	NA	NA	1.29339	0.0316089	Proviral	Huh7	NA		NA	Low stingency; p_value_neg		NA	NA
Functional genetic screen	33686287	Nature Genetics	2021	Baggen	Whole genome pooled CRISPR KO screen	ARF1	NA	NA	NA	1.28847	0.0405294	Proviral	Huh7	NA		NA	Low stingency; p_value_neg		NA	NA
Functional genetic screen	33686287	Nature Genetics	2021	Baggen	Whole genome pooled CRISPR KO screen	PREP	NA	NA	NA	1.28552	0.0322621	Proviral	Huh7	NA		NA	Low stingency; p_value_neg		NA	NA
Functional genetic screen	33686287	Nature Genetics	2021	Baggen	Whole genome pooled CRISPR KO screen	KRTAP8-1	NA	NA	NA	1.27568	0.0444362	Proviral	Huh7	NA		NA	Low stingency; p_value_neg		NA	NA
Functional genetic screen	33686287	Nature Genetics	2021	Baggen	Whole genome pooled CRISPR KO screen	OR6C1	NA	NA	NA	1.27204	0.0305406	Proviral	Huh7	NA		NA	Low stingency; p_value_neg		NA	NA
Functional genetic screen	33686287	Nature Genetics	2021	Baggen	Whole genome pooled CRISPR KO screen	SLC12A9	NA	NA	NA	1.27026	0.028308	Proviral	Huh7	NA		NA	Low stingency; p_value_neg		NA	NA
Functional genetic screen	33686287	Nature Genetics	2021	Baggen	Whole genome pooled CRISPR KO screen	LCN10	NA	NA	NA	1.25784	0.0238024	Proviral	Huh7	NA		NA	Low stingency; p_value_neg		NA	NA
Functional genetic screen	33686287	Nature Genetics	2021	Baggen	Whole genome pooled CRISPR KO screen	SLC25A25	NA	NA	NA	1.25763	0.036342	Proviral	Huh7	NA		NA	Low stingency; p_value_neg		NA	NA
Functional genetic screen	33686287	Nature Genetics	2021	Baggen	Whole genome pooled CRISPR KO screen	SCAMP4	NA	NA	NA	1.25215	0.0333223	Proviral	Huh7	NA		NA	Low stingency; p_value_neg		NA	NA
Functional genetic screen	33686287	Nature Genetics	2021	Baggen	Whole genome pooled CRISPR KO screen	ANXA3	NA	NA	NA	1.24717	0.0497882	Proviral	Huh7	NA		NA	Low stingency; p_value_neg		NA	NA
Functional genetic screen	33686287	Nature Genetics	2021	Baggen	Whole genome pooled CRISPR KO screen	RUNX1T1	NA	NA	NA	1.23757	0.0439279	Proviral	Huh7	NA		NA	Low stingency; p_value_neg		NA	NA
Functional genetic screen	33686287	Nature Genetics	2021	Baggen	Whole genome pooled CRISPR KO screen	ANKRD20A2	NA	NA	NA	1.23703	0.0317867	Proviral	Huh7	NA		NA	Low stingency; p_value_neg		NA	NA
Functional genetic screen	33686287	Nature Genetics	2021	Baggen	Whole genome pooled CRISPR KO screen	POU6F2	NA	NA	NA	1.23422	0.0292224	Proviral	Huh7	NA		NA	Low stingency; p_value_neg		NA	NA
Functional genetic screen	33686287	Nature Genetics	2021	Baggen	Whole genome pooled CRISPR KO screen	MORC4	NA	NA	NA	1.23261	0.0279446	Proviral	Huh7	NA		NA	Low stingency; p_value_neg		NA	NA
Functional genetic screen	33686287	Nature Genetics	2021	Baggen	Whole genome pooled CRISPR KO screen	RBFOX2	NA	NA	NA	1.22809	0.0447992	Proviral	Huh7	NA		NA	Low stingency; p_value_neg		NA	NA
Functional genetic screen	33686287	Nature Genetics	2021	Baggen	Whole genome pooled CRISPR KO screen	TIMP1	NA	NA	NA	1.22726	0.042929	Proviral	Huh7	NA		NA	Low stingency; p_value_neg		NA	NA
Functional genetic screen	33686287	Nature Genetics	2021	Baggen	Whole genome pooled CRISPR KO screen	SERPINB2	NA	NA	NA	1.2208	0.0434054	Proviral	Huh7	NA		NA	Low stingency; p_value_neg		NA	NA
Functional genetic screen	33686287	Nature Genetics	2021	Baggen	Whole genome pooled CRISPR KO screen	VPS13A	NA	NA	NA	1.22044	0.0499362	Proviral	Huh7	NA		NA	Low stingency; p_value_neg		NA	NA
Functional genetic screen	33686287	Nature Genetics	2021	Baggen	Whole genome pooled CRISPR KO screen	SZRD1	NA	NA	NA	1.22017	0.0314427	Proviral	Huh7	NA		NA	Low stingency; p_value_neg		NA	NA
Functional genetic screen	33686287	Nature Genetics	2021	Baggen	Whole genome pooled CRISPR KO screen	GDI2	NA	NA	NA	1.2176	0.0479902	Proviral	Huh7	NA		NA	Low stingency; p_value_neg		NA	NA
Functional genetic screen	33686287	Nature Genetics	2021	Baggen	Whole genome pooled CRISPR KO screen	POC1B	NA	NA	NA	1.21654	0.047687	Proviral	Huh7	NA		NA	Low stingency; p_value_neg		NA	NA
Functional genetic screen	33686287	Nature Genetics	2021	Baggen	Whole genome pooled CRISPR KO screen	MYL1	NA	NA	NA	1.21426	0.0191666	Proviral	Huh7	NA		NA	Low stingency; p_value_neg		NA	NA
Functional genetic screen	33686287	Nature Genetics	2021	Baggen	Whole genome pooled CRISPR KO screen	PPAP2C	NA	NA	NA	1.21341	0.0327954	Proviral	Huh7	NA		NA	Low stingency; p_value_neg		NA	NA
Functional genetic screen	33686287	Nature Genetics	2021	Baggen	Whole genome pooled CRISPR KO screen	ZMYND8	NA	NA	NA	1.20034	0.0259773	Proviral	Huh7	NA		NA	Low stingency; p_value_neg		NA	NA
Functional genetic screen	33686287	Nature Genetics	2021	Baggen	Whole genome pooled CRISPR KO screen	CKM	NA	NA	NA	1.19958	0.0440225	Proviral	Huh7	NA		NA	Low stingency; p_value_neg		NA	NA
Functional genetic screen	33686287	Nature Genetics	2021	Baggen	Whole genome pooled CRISPR KO screen	SVEP1	NA	NA	NA	1.19875	0.0336505	Proviral	Huh7	NA		NA	Low stingency; p_value_neg		NA	NA
Functional genetic screen	33686287	Nature Genetics	2021	Baggen	Whole genome pooled CRISPR KO screen	ACLY	NA	NA	NA	1.19256	0.0122905	Proviral	Huh7	NA		NA	Low stingency; p_value_neg		NA	NA
Functional genetic screen	33686287	Nature Genetics	2021	Baggen	Whole genome pooled CRISPR KO screen	TBX3	NA	NA	NA	1.19171	0.0403041	Proviral	Huh7	NA		NA	Low stingency; p_value_neg		NA	NA
Functional genetic screen	33686287	Nature Genetics	2021	Baggen	Whole genome pooled CRISPR KO screen	CHRNB3	NA	NA	NA	1.19171	0.0338992	Proviral	Huh7	NA		NA	Low stingency; p_value_neg		NA	NA
Functional genetic screen	33686287	Nature Genetics	2021	Baggen	Whole genome pooled CRISPR KO screen	THOC7	NA	NA	NA	1.17736	0.030802	Proviral	Huh7	NA		NA	Low stingency; p_value_neg		NA	NA
Functional genetic screen	33686287	Nature Genetics	2021	Baggen	Whole genome pooled CRISPR KO screen	SEC14L1	NA	NA	NA	1.17185	0.0158187	Proviral	Huh7	NA		NA	Low stingency; p_value_neg		NA	NA
Functional genetic screen	33686287	Nature Genetics	2021	Baggen	Whole genome pooled CRISPR KO screen	EGLN1	NA	NA	NA	1.16742	0.0169241	Proviral	Huh7	NA		NA	Low stingency; p_value_neg		NA	NA
Functional genetic screen	33686287	Nature Genetics	2021	Baggen	Whole genome pooled CRISPR KO screen	FAM132A	NA	NA	NA	1.16709	0.0302562	Proviral	Huh7	NA		NA	Low stingency; p_value_neg		NA	NA
Functional genetic screen	33686287	Nature Genetics	2021	Baggen	Whole genome pooled CRISPR KO screen	DGAT2	NA	NA	NA	1.1651	0.00539337	Proviral	Huh7	NA		NA	Low stingency; p_value_neg		NA	NA
Functional genetic screen	33686287	Nature Genetics	2021	Baggen	Whole genome pooled CRISPR KO screen	GOLGA6L6	NA	NA	NA	1.1626	0.0254043	Proviral	Huh7	NA		NA	Low stingency; p_value_neg		NA	NA
Functional genetic screen	33686287	Nature Genetics	2021	Baggen	Whole genome pooled CRISPR KO screen	TMEM261	NA	NA	NA	1.16215	0.026877	Proviral	Huh7	NA		NA	Low stingency; p_value_neg		NA	NA
Functional genetic screen	33686287	Nature Genetics	2021	Baggen	Whole genome pooled CRISPR KO screen	UTY	NA	NA	NA	1.15911	0.0128001	Proviral	Huh7	NA		NA	Low stingency; p_value_neg		NA	NA
Functional genetic screen	33686287	Nature Genetics	2021	Baggen	Whole genome pooled CRISPR KO screen	CD276	NA	NA	NA	1.15465	0.0212196	Proviral	Huh7	NA		NA	Low stingency; p_value_neg		NA	NA
Functional genetic screen	33686287	Nature Genetics	2021	Baggen	Whole genome pooled CRISPR KO screen	FER	NA	NA	NA	1.15455	0.0143611	Proviral	Huh7	NA		NA	Low stingency; p_value_neg		NA	NA
Functional genetic screen	33686287	Nature Genetics	2021	Baggen	Whole genome pooled CRISPR KO screen	CACNB3	NA	NA	NA	1.15339	0.0175009	Proviral	Huh7	NA		NA	Low stingency; p_value_neg		NA	NA
Functional genetic screen	33686287	Nature Genetics	2021	Baggen	Whole genome pooled CRISPR KO screen	LPPR3	NA	NA	NA	1.14587	0.0256395	Proviral	Huh7	NA		NA	Low stingency; p_value_neg		NA	NA
Functional genetic screen	33686287	Nature Genetics	2021	Baggen	Whole genome pooled CRISPR KO screen	VDR	NA	NA	NA	1.14355	0.0357163	Proviral	Huh7	NA		NA	Low stingency; p_value_neg		NA	NA
Functional genetic screen	33686287	Nature Genetics	2021	Baggen	Whole genome pooled CRISPR KO screen	C6orf47	NA	NA	NA	1.13886	0.0340663	Proviral	Huh7	NA		NA	Low stingency; p_value_neg		NA	NA
Functional genetic screen	33686287	Nature Genetics	2021	Baggen	Whole genome pooled CRISPR KO screen	CA12	NA	NA	NA	1.13229	0.0242267	Proviral	Huh7	NA		NA	Low stingency; p_value_neg		NA	NA
Functional genetic screen	33686287	Nature Genetics	2021	Baggen	Whole genome pooled CRISPR KO screen	DEFB106B	NA	NA	NA	1.12675	0.0213355	Proviral	Huh7	NA		NA	Low stingency; p_value_neg		NA	NA
Functional genetic screen	33686287	Nature Genetics	2021	Baggen	Whole genome pooled CRISPR KO screen	NLRP2	NA	NA	NA	1.12328	0.0329821	Proviral	Huh7	NA		NA	Low stingency; p_value_neg		NA	NA
Functional genetic screen	33686287	Nature Genetics	2021	Baggen	Whole genome pooled CRISPR KO screen	HCAR2	NA	NA	NA	1.11746	0.0204169	Proviral	Huh7	NA		NA	Low stingency; p_value_neg		NA	NA
Functional genetic screen	33686287	Nature Genetics	2021	Baggen	Whole genome pooled CRISPR KO screen	QPCTL	NA	NA	NA	1.11035	0.040546	Proviral	Huh7	NA		NA	Low stingency; p_value_neg		NA	NA
Functional genetic screen	33686287	Nature Genetics	2021	Baggen	Whole genome pooled CRISPR KO screen	KLK7	NA	NA	NA	1.1024	0.0453001	Proviral	Huh7	NA		NA	Low stingency; p_value_neg		NA	NA
Functional genetic screen	33686287	Nature Genetics	2021	Baggen	Whole genome pooled CRISPR KO screen	ZNF569	NA	NA	NA	1.09395	0.0432716	Proviral	Huh7	NA		NA	Low stingency; p_value_neg		NA	NA
Functional genetic screen	33686287	Nature Genetics	2021	Baggen	Whole genome pooled CRISPR KO screen	PRR13	NA	NA	NA	1.08949	0.0460407	Proviral	Huh7	NA		NA	Low stingency; p_value_neg		NA	NA
Functional genetic screen	33686287	Nature Genetics	2021	Baggen	Whole genome pooled CRISPR KO screen	KCNA3	NA	NA	NA	1.08763	0.0201879	Proviral	Huh7	NA		NA	Low stingency; p_value_neg		NA	NA
Functional genetic screen	33686287	Nature Genetics	2021	Baggen	Whole genome pooled CRISPR KO screen	HGS	NA	NA	NA	1.07312	0.0206389	Proviral	Huh7	NA		NA	Low stingency; p_value_neg		NA	NA
Functional genetic screen	33686287	Nature Genetics	2021	Baggen	Whole genome pooled CRISPR KO screen	KLB	NA	NA	NA	1.07129	0.0382191	Proviral	Huh7	NA		NA	Low stingency; p_value_neg		NA	NA
Functional genetic screen	33686287	Nature Genetics	2021	Baggen	Whole genome pooled CRISPR KO screen	TMEM106C	NA	NA	NA	1.07072	0.0431896	Proviral	Huh7	NA		NA	Low stingency; p_value_neg		NA	NA
Functional genetic screen	33686287	Nature Genetics	2021	Baggen	Whole genome pooled CRISPR KO screen	PDE6G	NA	NA	NA	1.06394	0.0400257	Proviral	Huh7	NA		NA	Low stingency; p_value_neg		NA	NA
Functional genetic screen	33686287	Nature Genetics	2021	Baggen	Whole genome pooled CRISPR KO screen	ZBTB22	NA	NA	NA	1.06192	0.0109766	Proviral	Huh7	NA		NA	Low stingency; p_value_neg		NA	NA
Functional genetic screen	33686287	Nature Genetics	2021	Baggen	Whole genome pooled CRISPR KO screen	NR1I3	NA	NA	NA	1.05906	0.0117472	Proviral	Huh7	NA		NA	Low stingency; p_value_neg		NA	NA
Functional genetic screen	33686287	Nature Genetics	2021	Baggen	Whole genome pooled CRISPR KO screen	OFD1	NA	NA	NA	1.05536	0.0282299	Proviral	Huh7	NA		NA	Low stingency; p_value_neg		NA	NA
Functional genetic screen	33686287	Nature Genetics	2021	Baggen	Whole genome pooled CRISPR KO screen	CST7	NA	NA	NA	1.04998	0.0277183	Proviral	Huh7	NA		NA	Low stingency; p_value_neg		NA	NA
Functional genetic screen	33686287	Nature Genetics	2021	Baggen	Whole genome pooled CRISPR KO screen	HNF1A	NA	NA	NA	1.04799	0.0144078	Proviral	Huh7	NA		NA	Low stingency; p_value_neg		NA	NA
Functional genetic screen	33686287	Nature Genetics	2021	Baggen	Whole genome pooled CRISPR KO screen	RGSL1	NA	NA	NA	1.0459	0.00399274	Proviral	Huh7	NA		NA	Low stingency; p_value_neg		NA	NA
Functional genetic screen	33686287	Nature Genetics	2021	Baggen	Whole genome pooled CRISPR KO screen	EVX2	NA	NA	NA	1.04486	0.0474075	Proviral	Huh7	NA		NA	Low stingency; p_value_neg		NA	NA
Functional genetic screen	33686287	Nature Genetics	2021	Baggen	Whole genome pooled CRISPR KO screen	RSPH9	NA	NA	NA	1.04234	0.0380746	Proviral	Huh7	NA		NA	Low stingency; p_value_neg		NA	NA
Functional genetic screen	33686287	Nature Genetics	2021	Baggen	Whole genome pooled CRISPR KO screen	CSPG5	NA	NA	NA	1.03985	0.03586	Proviral	Huh7	NA		NA	Low stingency; p_value_neg		NA	NA
Functional genetic screen	33686287	Nature Genetics	2021	Baggen	Whole genome pooled CRISPR KO screen	TMEM87B	NA	NA	NA	1.03626	0.0116087	Proviral	Huh7	NA		NA	Low stingency; p_value_neg		NA	NA
Functional genetic screen	33686287	Nature Genetics	2021	Baggen	Whole genome pooled CRISPR KO screen	ASXL1	NA	NA	NA	1.03601	0.0270657	Proviral	Huh7	NA		NA	Low stingency; p_value_neg		NA	NA
Functional genetic screen	33686287	Nature Genetics	2021	Baggen	Whole genome pooled CRISPR KO screen	RPA4	NA	NA	NA	1.03265	0.0492419	Proviral	Huh7	NA		NA	Low stingency; p_value_neg		NA	NA
Functional genetic screen	33686287	Nature Genetics	2021	Baggen	Whole genome pooled CRISPR KO screen	FERMT1	NA	NA	NA	1.02683	0.0419906	Proviral	Huh7	NA		NA	Low stingency; p_value_neg		NA	NA
Functional genetic screen	33686287	Nature Genetics	2021	Baggen	Whole genome pooled CRISPR KO screen	DUSP7	NA	NA	NA	1.02292	0.0328731	Proviral	Huh7	NA		NA	Low stingency; p_value_neg		NA	NA
Functional genetic screen	33686287	Nature Genetics	2021	Baggen	Whole genome pooled CRISPR KO screen	UBXN8	NA	NA	NA	1.01668	0.020539	Proviral	Huh7	NA		NA	Low stingency; p_value_neg		NA	NA
Functional genetic screen	33686287	Nature Genetics	2021	Baggen	Whole genome pooled CRISPR KO screen	CEBPA	NA	NA	NA	1.0147	0.0271269	Proviral	Huh7	NA		NA	Low stingency; p_value_neg		NA	NA
Functional genetic screen	33686287	Nature Genetics	2021	Baggen	Whole genome pooled CRISPR KO screen	SPTB	NA	NA	NA	1.01214	0.0372215	Proviral	Huh7	NA		NA	Low stingency; p_value_neg		NA	NA
Functional genetic screen	33686287	Nature Genetics	2021	Baggen	Whole genome pooled CRISPR KO screen	TUFM	NA	NA	NA	1.01121	0.0320304	Proviral	Huh7	NA		NA	Low stingency; p_value_neg		NA	NA
Functional genetic screen	33686287	Nature Genetics	2021	Baggen	Whole genome pooled CRISPR KO screen	FAM47A	NA	NA	NA	1.00057	0.0434485	Proviral	Huh7	NA		NA	Low stingency; p_value_neg		NA	NA
Functional genetic screen	33686287	Nature Genetics	2021	Baggen	Whole genome pooled CRISPR KO screen	RILP	NA	NA	NA	-1.00093	0.0235221	Antiviral	Huh7	NA		NA	Low stingency; p_value_pos		NA	NA
Functional genetic screen	33686287	Nature Genetics	2021	Baggen	Whole genome pooled CRISPR KO screen	HINT1	NA	NA	NA	-1.00276	0.0401219	Antiviral	Huh7	NA		NA	Low stingency; p_value_pos		NA	NA
Functional genetic screen	33686287	Nature Genetics	2021	Baggen	Whole genome pooled CRISPR KO screen	YES1	NA	NA	NA	-1.00315	0.0448638	Antiviral	Huh7	NA		NA	Low stingency; p_value_pos		NA	NA
Functional genetic screen	33686287	Nature Genetics	2021	Baggen	Whole genome pooled CRISPR KO screen	IFNAR2	NA	NA	NA	-1.01574	0.028604	Antiviral	Huh7	NA		NA	Low stingency; p_value_pos		NA	NA
Functional genetic screen	33686287	Nature Genetics	2021	Baggen	Whole genome pooled CRISPR KO screen	PRTG	NA	NA	NA	-1.02259	0.0106679	Antiviral	Huh7	NA		NA	Low stingency; p_value_pos		NA	NA
Functional genetic screen	33686287	Nature Genetics	2021	Baggen	Whole genome pooled CRISPR KO screen	C2orf61	NA	NA	NA	-1.02521	0.0430411	Antiviral	Huh7	NA		NA	Low stingency; p_value_pos		NA	NA
Functional genetic screen	33686287	Nature Genetics	2021	Baggen	Whole genome pooled CRISPR KO screen	HTR3E	NA	NA	NA	-1.0269	0.0195387	Antiviral	Huh7	NA		NA	Low stingency; p_value_pos		NA	NA
Functional genetic screen	33686287	Nature Genetics	2021	Baggen	Whole genome pooled CRISPR KO screen	MATN1	NA	NA	NA	-1.03717	0.0228067	Antiviral	Huh7	NA		NA	Low stingency; p_value_pos		NA	NA
Functional genetic screen	33686287	Nature Genetics	2021	Baggen	Whole genome pooled CRISPR KO screen	TMCO3	NA	NA	NA	-1.04625	0.0413005	Antiviral	Huh7	NA		NA	Low stingency; p_value_pos		NA	NA
Functional genetic screen	33686287	Nature Genetics	2021	Baggen	Whole genome pooled CRISPR KO screen	LYRM7	NA	NA	NA	-1.04738	0.0387296	Antiviral	Huh7	NA		NA	Low stingency; p_value_pos		NA	NA
Functional genetic screen	33686287	Nature Genetics	2021	Baggen	Whole genome pooled CRISPR KO screen	LOC100996693	NA	NA	NA	-1.05369	0.0162951	Antiviral	Huh7	NA		NA	Low stingency; p_value_pos		NA	NA
Functional genetic screen	33686287	Nature Genetics	2021	Baggen	Whole genome pooled CRISPR KO screen	OR10P1	NA	NA	NA	-1.05608	0.0216365	Antiviral	Huh7	NA		NA	Low stingency; p_value_pos		NA	NA
Functional genetic screen	33686287	Nature Genetics	2021	Baggen	Whole genome pooled CRISPR KO screen	OR2T6	NA	NA	NA	-1.06514	0.0332376	Antiviral	Huh7	NA		NA	Low stingency; p_value_pos		NA	NA
Functional genetic screen	33686287	Nature Genetics	2021	Baggen	Whole genome pooled CRISPR KO screen	PPM1G	NA	NA	NA	-1.07301	0.020348	Antiviral	Huh7	NA		NA	Low stingency; p_value_pos		NA	NA
Functional genetic screen	33686287	Nature Genetics	2021	Baggen	Whole genome pooled CRISPR KO screen	PVR	NA	NA	NA	-1.07874	0.0471958	Antiviral	Huh7	NA		NA	Low stingency; p_value_pos		NA	NA
Functional genetic screen	33686287	Nature Genetics	2021	Baggen	Whole genome pooled CRISPR KO screen	FNBP4	NA	NA	NA	-1.08409	0.0170693	Antiviral	Huh7	NA		NA	Low stingency; p_value_pos		NA	NA
Functional genetic screen	33686287	Nature Genetics	2021	Baggen	Whole genome pooled CRISPR KO screen	VRK1	NA	NA	NA	-1.08927	0.0492252	Antiviral	Huh7	NA		NA	Low stingency; p_value_pos		NA	NA
Functional genetic screen	33686287	Nature Genetics	2021	Baggen	Whole genome pooled CRISPR KO screen	SOX7	NA	NA	NA	-1.09317	0.0129121	Antiviral	Huh7	NA		NA	Low stingency; p_value_pos		NA	NA
Functional genetic screen	33686287	Nature Genetics	2021	Baggen	Whole genome pooled CRISPR KO screen	MKI67	NA	NA	NA	-1.10103	0.0105627	Antiviral	Huh7	NA		NA	Low stingency; p_value_pos		NA	NA
Functional genetic screen	33686287	Nature Genetics	2021	Baggen	Whole genome pooled CRISPR KO screen	EBF1	NA	NA	NA	-1.10278	0.0192389	Antiviral	Huh7	NA		NA	Low stingency; p_value_pos		NA	NA
Functional genetic screen	33686287	Nature Genetics	2021	Baggen	Whole genome pooled CRISPR KO screen	KDELR2	NA	NA	NA	-1.10372	0.0251644	Antiviral	Huh7	NA		NA	Low stingency; p_value_pos		NA	NA
Functional genetic screen	33686287	Nature Genetics	2021	Baggen	Whole genome pooled CRISPR KO screen	FNDC3B	NA	NA	NA	-1.10999	0.0186793	Antiviral	Huh7	NA		NA	Low stingency; p_value_pos		NA	NA
Functional genetic screen	33686287	Nature Genetics	2021	Baggen	Whole genome pooled CRISPR KO screen	SGK494	NA	NA	NA	-1.11695	0.0394078	Antiviral	Huh7	NA		NA	Low stingency; p_value_pos		NA	NA
Functional genetic screen	33686287	Nature Genetics	2021	Baggen	Whole genome pooled CRISPR KO screen	PGM2	NA	NA	NA	-1.12077	0.0285213	Antiviral	Huh7	NA		NA	Low stingency; p_value_pos		NA	NA
Functional genetic screen	33686287	Nature Genetics	2021	Baggen	Whole genome pooled CRISPR KO screen	RERE	NA	NA	NA	-1.12354	0.0381733	Antiviral	Huh7	NA		NA	Low stingency; p_value_pos		NA	NA
Functional genetic screen	33686287	Nature Genetics	2021	Baggen	Whole genome pooled CRISPR KO screen	USP17L24	NA	NA	NA	-1.14238	0.030878	Antiviral	Huh7	NA		NA	Low stingency; p_value_pos		NA	NA
Functional genetic screen	33686287	Nature Genetics	2021	Baggen	Whole genome pooled CRISPR KO screen	CGB2	NA	NA	NA	-1.14316	0.0214576	Antiviral	Huh7	NA		NA	Low stingency; p_value_pos		NA	NA
Functional genetic screen	33686287	Nature Genetics	2021	Baggen	Whole genome pooled CRISPR KO screen	CDC42EP1	NA	NA	NA	-1.14575	0.0221161	Antiviral	Huh7	NA		NA	Low stingency; p_value_pos		NA	NA
Functional genetic screen	33686287	Nature Genetics	2021	Baggen	Whole genome pooled CRISPR KO screen	ST20-MTHFS	NA	NA	NA	-1.16631	0.0343189	Antiviral	Huh7	NA		NA	Low stingency; p_value_pos		NA	NA
Functional genetic screen	33686287	Nature Genetics	2021	Baggen	Whole genome pooled CRISPR KO screen	MFHAS1	NA	NA	NA	-1.17093	0.0341363	Antiviral	Huh7	NA		NA	Low stingency; p_value_pos		NA	NA
Functional genetic screen	33686287	Nature Genetics	2021	Baggen	Whole genome pooled CRISPR KO screen	PCDH18	NA	NA	NA	-1.17685	0.013494	Antiviral	Huh7	NA		NA	Low stingency; p_value_pos		NA	NA
Functional genetic screen	33686287	Nature Genetics	2021	Baggen	Whole genome pooled CRISPR KO screen	FGF17	NA	NA	NA	-1.1879	0.0379672	Antiviral	Huh7	NA		NA	Low stingency; p_value_pos		NA	NA
Functional genetic screen	33686287	Nature Genetics	2021	Baggen	Whole genome pooled CRISPR KO screen	MPC1	NA	NA	NA	-1.1936	0.0438707	Antiviral	Huh7	NA		NA	Low stingency; p_value_pos		NA	NA
Functional genetic screen	33686287	Nature Genetics	2021	Baggen	Whole genome pooled CRISPR KO screen	CHRNA6	NA	NA	NA	-1.19527	0.0280869	Antiviral	Huh7	NA		NA	Low stingency; p_value_pos		NA	NA
Functional genetic screen	33686287	Nature Genetics	2021	Baggen	Whole genome pooled CRISPR KO screen	SLC24A3	NA	NA	NA	-1.19897	0.0300187	Antiviral	Huh7	NA		NA	Low stingency; p_value_pos		NA	NA
Functional genetic screen	33686287	Nature Genetics	2021	Baggen	Whole genome pooled CRISPR KO screen	SORCS2	NA	NA	NA	-1.21651	0.0448366	Antiviral	Huh7	NA		NA	Low stingency; p_value_pos		NA	NA
Functional genetic screen	33686287	Nature Genetics	2021	Baggen	Whole genome pooled CRISPR KO screen	INHBC	NA	NA	NA	-1.22026	0.0422103	Antiviral	Huh7	NA		NA	Low stingency; p_value_pos		NA	NA
Functional genetic screen	33686287	Nature Genetics	2021	Baggen	Whole genome pooled CRISPR KO screen	CCL13	NA	NA	NA	-1.22286	0.0450425	Antiviral	Huh7	NA		NA	Low stingency; p_value_pos		NA	NA
Functional genetic screen	33686287	Nature Genetics	2021	Baggen	Whole genome pooled CRISPR KO screen	CHMP4B	NA	NA	NA	-1.22943	0.0457116	Antiviral	Huh7	NA		NA	Low stingency; p_value_pos		NA	NA
Functional genetic screen	33686287	Nature Genetics	2021	Baggen	Whole genome pooled CRISPR KO screen	FAT4	NA	NA	NA	-1.23064	0.0209709	Antiviral	Huh7	NA		NA	Low stingency; p_value_pos		NA	NA
Functional genetic screen	33686287	Nature Genetics	2021	Baggen	Whole genome pooled CRISPR KO screen	AFAP1L1	NA	NA	NA	-1.23389	0.00501836	Antiviral	Huh7	NA		NA	Low stingency; p_value_pos		NA	NA
Functional genetic screen	33686287	Nature Genetics	2021	Baggen	Whole genome pooled CRISPR KO screen	TDRD6	NA	NA	NA	-1.23942	0.0487265	Antiviral	Huh7	NA		NA	Low stingency; p_value_pos		NA	NA
Functional genetic screen	33686287	Nature Genetics	2021	Baggen	Whole genome pooled CRISPR KO screen	NMB	NA	NA	NA	-1.26671	0.0276966	Antiviral	Huh7	NA		NA	Low stingency; p_value_pos		NA	NA
Functional genetic screen	33686287	Nature Genetics	2021	Baggen	Whole genome pooled CRISPR KO screen	POLD4	NA	NA	NA	-1.28393	0.0362994	Antiviral	Huh7	NA		NA	Low stingency; p_value_pos		NA	NA
Functional genetic screen	33686287	Nature Genetics	2021	Baggen	Whole genome pooled CRISPR KO screen	PRR7	NA	NA	NA	-1.28792	0.0251107	Antiviral	Huh7	NA		NA	Low stingency; p_value_pos		NA	NA
Functional genetic screen	33686287	Nature Genetics	2021	Baggen	Whole genome pooled CRISPR KO screen	OLA1	NA	NA	NA	-1.3014	0.0070919	Antiviral	Huh7	NA		NA	Low stingency; p_value_pos		NA	NA
Functional genetic screen	33686287	Nature Genetics	2021	Baggen	Whole genome pooled CRISPR KO screen	ANAPC16	NA	NA	NA	-1.30992	0.0217667	Antiviral	Huh7	NA		NA	Low stingency; p_value_pos		NA	NA
Functional genetic screen	33686287	Nature Genetics	2021	Baggen	Whole genome pooled CRISPR KO screen	RNF121	NA	NA	NA	-1.31118	0.00647456	Antiviral	Huh7	NA		NA	Low stingency; p_value_pos		NA	NA
Functional genetic screen	33686287	Nature Genetics	2021	Baggen	Whole genome pooled CRISPR KO screen	PRKRIP1	NA	NA	NA	-1.3177	0.0350828	Antiviral	Huh7	NA		NA	Low stingency; p_value_pos		NA	NA
Functional genetic screen	33686287	Nature Genetics	2021	Baggen	Whole genome pooled CRISPR KO screen	MAGEB10	NA	NA	NA	-1.32059	0.010555	Antiviral	Huh7	NA		NA	Low stingency; p_value_pos		NA	NA
Functional genetic screen	33686287	Nature Genetics	2021	Baggen	Whole genome pooled CRISPR KO screen	DAZAP2	NA	NA	NA	-1.3264	0.0165013	Antiviral	Huh7	NA		NA	Low stingency; p_value_pos		NA	NA
Functional genetic screen	33686287	Nature Genetics	2021	Baggen	Whole genome pooled CRISPR KO screen	ZBTB39	NA	NA	NA	-1.33428	0.0295229	Antiviral	Huh7	NA		NA	Low stingency; p_value_pos		NA	NA
Functional genetic screen	33686287	Nature Genetics	2021	Baggen	Whole genome pooled CRISPR KO screen	ZBTB48	NA	NA	NA	-1.34173	0.0179727	Antiviral	Huh7	NA		NA	Low stingency; p_value_pos		NA	NA
Functional genetic screen	33686287	Nature Genetics	2021	Baggen	Whole genome pooled CRISPR KO screen	RGS11	NA	NA	NA	-1.38109	0.0101993	Antiviral	Huh7	NA		NA	Low stingency; p_value_pos		NA	NA
Functional genetic screen	33686287	Nature Genetics	2021	Baggen	Whole genome pooled CRISPR KO screen	P2RY14	NA	NA	NA	-1.4114	0.0443837	Antiviral	Huh7	NA		NA	Low stingency; p_value_pos		NA	NA
Functional genetic screen	33686287	Nature Genetics	2021	Baggen	Whole genome pooled CRISPR KO screen	C2orf49	NA	NA	NA	-1.42205	0.0350124	Antiviral	Huh7	NA		NA	Low stingency; p_value_pos		NA	NA
Functional genetic screen	33686287	Nature Genetics	2021	Baggen	Whole genome pooled CRISPR KO screen	TCF24	NA	NA	NA	-1.42504	0.0193105	Antiviral	Huh7	NA		NA	Low stingency; p_value_pos		NA	NA
Functional genetic screen	33686287	Nature Genetics	2021	Baggen	Whole genome pooled CRISPR KO screen	SSU72	NA	NA	NA	-1.44433	0.0420794	Antiviral	Huh7	NA		NA	Low stingency; p_value_pos		NA	NA
Functional genetic screen	33686287	Nature Genetics	2021	Baggen	Whole genome pooled CRISPR KO screen	TNFRSF9	NA	NA	NA	-1.45291	0.0386162	Antiviral	Huh7	NA		NA	Low stingency; p_value_pos		NA	NA
Functional genetic screen	33686287	Nature Genetics	2021	Baggen	Whole genome pooled CRISPR KO screen	MPP1	NA	NA	NA	-1.46485	0.0187403	Antiviral	Huh7	NA		NA	Low stingency; p_value_pos		NA	NA
Functional genetic screen	33686287	Nature Genetics	2021	Baggen	Whole genome pooled CRISPR KO screen	PLIN2	NA	NA	NA	-1.48606	0.0265381	Antiviral	Huh7	NA		NA	Low stingency; p_value_pos		NA	NA
Functional genetic screen	33686287	Nature Genetics	2021	Baggen	Whole genome pooled CRISPR KO screen	MAGEB2	NA	NA	NA	-1.49681	0.033064	Antiviral	Huh7	NA		NA	Low stingency; p_value_pos		NA	NA
Functional genetic screen	33686287	Nature Genetics	2021	Baggen	Whole genome pooled CRISPR KO screen	AICDA	NA	NA	NA	-1.50471	0.00175838	Antiviral	Huh7	NA		NA	Low stingency; p_value_pos		NA	NA
Functional genetic screen	33686287	Nature Genetics	2021	Baggen	Whole genome pooled CRISPR KO screen	PFAS	NA	NA	NA	-1.52761	0.0084796	Antiviral	Huh7	NA		NA	Low stingency; p_value_pos		NA	NA
Functional genetic screen	33686287	Nature Genetics	2021	Baggen	Whole genome pooled CRISPR KO screen	CCNB1	NA	NA	NA	-1.55838	0.0108751	Antiviral	Huh7	NA		NA	Low stingency; p_value_pos		NA	NA
Functional genetic screen	33686287	Nature Genetics	2021	Baggen	Whole genome pooled CRISPR KO screen	AMZ1	NA	NA	NA	-1.58592	0.0490657	Antiviral	Huh7	NA		NA	Low stingency; p_value_pos		NA	NA
Functional genetic screen	33686287	Nature Genetics	2021	Baggen	Whole genome pooled CRISPR KO screen	FBXO41	NA	NA	NA	-1.60066	0.0141243	Antiviral	Huh7	NA		NA	Low stingency; p_value_pos		NA	NA
Functional genetic screen	33686287	Nature Genetics	2021	Baggen	Whole genome pooled CRISPR KO screen	BOP1	NA	NA	NA	-1.62466	0.0151101	Antiviral	Huh7	NA		NA	Low stingency; p_value_pos		NA	NA
Functional genetic screen	33686287	Nature Genetics	2021	Baggen	Whole genome pooled CRISPR KO screen	CLRN1	NA	NA	NA	-1.68586	0.0453367	Antiviral	Huh7	NA		NA	Low stingency; p_value_pos		NA	NA
Functional genetic screen	33686287	Nature Genetics	2021	Baggen	Whole genome pooled CRISPR KO screen	TMEM106B	NA	NA	NA	3.79033	0.0778953	Proviral	Huh7	NA		NA	High stringency; p_value_neg		NA	NA
Functional genetic screen	35879412	Nature Genetics	2022	Biering	Whole genome pooled CRISPR KO screen	ACE2	1.83e-28	0.000309	1	1.3855		Proviral	Calu-3	NA		NA	Score is Z-score		NA	NA
Functional genetic screen	35879412	Nature Genetics	2022	Biering	Whole genome pooled CRISPR KO screen	AP1G1	6.1e-28	0.000309	2	1.6677		Proviral	Calu-3	NA		NA	Score is Z-score		NA	NA
Functional genetic screen	35879412	Nature Genetics	2022	Biering	Whole genome pooled CRISPR KO screen	CHUK	2.51e-19	0.000309	3	1.0475		Proviral	Calu-3	NA		NA	Score is Z-score		NA	NA
Functional genetic screen	35879412	Nature Genetics	2022	Biering	Whole genome pooled CRISPR KO screen	TMPRSS2	8.23e-16	0.000309	4	0.74908		Proviral	Calu-3	NA		NA	Score is Z-score		NA	NA
Functional genetic screen	35879412	Nature Genetics	2022	Biering	Whole genome pooled CRISPR KO screen	ROCK1	1.21e-12	0.000309	5	0.84357		Proviral	Calu-3	NA		NA	Score is Z-score		NA	NA
Functional genetic screen	35879412	Nature Genetics	2022	Biering	Whole genome pooled CRISPR KO screen	KMT2C	6.04e-12	0.000309	6	0.69537		Proviral	Calu-3	NA		NA	Score is Z-score		NA	NA
Functional genetic screen	35879412	Nature Genetics	2022	Biering	Whole genome pooled CRISPR KO screen	AP1M2	9.86e-12	0.000309	7	0.73817		Proviral	Calu-3	NA		NA	Score is Z-score		NA	NA
Functional genetic screen	35879412	Nature Genetics	2022	Biering	Whole genome pooled CRISPR KO screen	AP1B1	9.43e-11	0.000309	8	1.0521		Proviral	Calu-3	NA		NA	Score is Z-score		NA	NA
Functional genetic screen	35879412	Nature Genetics	2022	Biering	Whole genome pooled CRISPR KO screen	IRF6	2.57e-10	0.000309	9	0.86809		Proviral	Calu-3	NA		NA	Score is Z-score		NA	NA
Functional genetic screen	35879412	Nature Genetics	2022	Biering	Whole genome pooled CRISPR KO screen	RIPK4	2.5e-09	0.000309	10	0.74268		Proviral	Calu-3	NA		NA	Score is Z-score		NA	NA
Functional genetic screen	35879412	Nature Genetics	2022	Biering	Whole genome pooled CRISPR KO screen	CDH1	2.65e-09	0.000309	11	-0.14479		Proviral	Calu-3	NA		NA	Score is Z-score		NA	NA
Functional genetic screen	35879412	Nature Genetics	2022	Biering	Whole genome pooled CRISPR KO screen	RREB1	6.71e-09	0.000309	12	0.81618		Proviral	Calu-3	NA		NA	Score is Z-score		NA	NA
Functional genetic screen	35879412	Nature Genetics	2022	Biering	Whole genome pooled CRISPR KO screen	DSG4	1.36e-08	0.000309	13	0.68713		Proviral	Calu-3	NA		NA	Score is Z-score		NA	NA
Functional genetic screen	35879412	Nature Genetics	2022	Biering	Whole genome pooled CRISPR KO screen	STK26	2.42e-08	0.000309	14	0.58985		Proviral	Calu-3	NA		NA	Score is Z-score		NA	NA
Functional genetic screen	35879412	Nature Genetics	2022	Biering	Whole genome pooled CRISPR KO screen	PTEN	3.47e-08	0.000309	15	0.5466		Proviral	Calu-3	NA		NA	Score is Z-score		NA	NA
Functional genetic screen	35879412	Nature Genetics	2022	Biering	Whole genome pooled CRISPR KO screen	DYRK1A	1.15e-07	0.002038	16	0.61184		Proviral	Calu-3	NA		NA	Score is Z-score		NA	NA
Functional genetic screen	35879412	Nature Genetics	2022	Biering	Whole genome pooled CRISPR KO screen	KDF1	1.33e-07	0.002866	17	0.53578		Proviral	Calu-3	NA		NA	Score is Z-score		NA	NA
Functional genetic screen	35879412	Nature Genetics	2022	Biering	Whole genome pooled CRISPR KO screen	C15orf54	1.47e-07	0.002866	18	0.58563		Proviral	Calu-3	NA		NA	Score is Z-score		NA	NA
Functional genetic screen	35879412	Nature Genetics	2022	Biering	Whole genome pooled CRISPR KO screen	TAOK2	3.2e-07	0.003713	19	0.51089		Proviral	Calu-3	NA		NA	Score is Z-score		NA	NA
Functional genetic screen	35879412	Nature Genetics	2022	Biering	Whole genome pooled CRISPR KO screen	ST14	4.23e-07	0.00495	20	0.45936		Proviral	Calu-3	NA		NA	Score is Z-score		NA	NA
Functional genetic screen	35879412	Nature Genetics	2022	Biering	Whole genome pooled CRISPR KO screen	PAWR	7e-07	0.007426	21	0.44023		Proviral	Calu-3	NA		NA	Score is Z-score		NA	NA
Functional genetic screen	35879412	Nature Genetics	2022	Biering	Whole genome pooled CRISPR KO screen	CENPB	7.37e-07	0.007533	22	0.35722		Proviral	Calu-3	NA		NA	Score is Z-score		NA	NA
Functional genetic screen	35879412	Nature Genetics	2022	Biering	Whole genome pooled CRISPR KO screen	ATP8B1	8.28e-07	0.007723	23	0.41079		Proviral	Calu-3	NA		NA	Score is Z-score		NA	NA
Functional genetic screen	35879412	Nature Genetics	2022	Biering	Whole genome pooled CRISPR KO screen	IFNAR1	8.3e-07	0.007723	24	0.44936		Proviral	Calu-3	NA		NA	Score is Z-score		NA	NA
Functional genetic screen	35879412	Nature Genetics	2022	Biering	Whole genome pooled CRISPR KO screen	SGK223	1.07e-06	0.009901	25	0.52875		Proviral	Calu-3	NA		NA	Score is Z-score		NA	NA
Functional genetic screen	35879412	Nature Genetics	2022	Biering	Whole genome pooled CRISPR KO screen	ARIH2	1.12e-06	0.010084	26	0.58954		Proviral	Calu-3	NA		NA	Score is Z-score		NA	NA
Functional genetic screen	35879412	Nature Genetics	2022	Biering	Whole genome pooled CRISPR KO screen	SAV1	1.24e-06	0.010785	27	0.76778		Proviral	Calu-3	NA		NA	Score is Z-score		NA	NA
Functional genetic screen	35879412	Nature Genetics	2022	Biering	Whole genome pooled CRISPR KO screen	TAOK1	1.33e-06	0.011096	28	0.38393		Proviral	Calu-3	NA		NA	Score is Z-score		NA	NA
Functional genetic screen	35879412	Nature Genetics	2022	Biering	Whole genome pooled CRISPR KO screen	HEATR5B	1.54e-06	0.011603	29	0.50949		Proviral	Calu-3	NA		NA	Score is Z-score		NA	NA
Functional genetic screen	35879412	Nature Genetics	2022	Biering	Whole genome pooled CRISPR KO screen	TMOD3	1.56e-06	0.011603	30	0.51728		Proviral	Calu-3	NA		NA	Score is Z-score		NA	NA
Functional genetic screen	35879412	Nature Genetics	2022	Biering	Whole genome pooled CRISPR KO screen	CHD9	1.65e-06	0.011603	31	0.37943		Proviral	Calu-3	NA		NA	Score is Z-score		NA	NA
Functional genetic screen	35879412	Nature Genetics	2022	Biering	Whole genome pooled CRISPR KO screen	STAT1	1.73e-06	0.011701	32	0.4786		Proviral	Calu-3	NA		NA	Score is Z-score		NA	NA
Functional genetic screen	35879412	Nature Genetics	2022	Biering	Whole genome pooled CRISPR KO screen	ELAVL2	2.16e-06	0.013246	33	0.61857		Proviral	Calu-3	NA		NA	Score is Z-score		NA	NA
Functional genetic screen	35879412	Nature Genetics	2022	Biering	Whole genome pooled CRISPR KO screen	ARID2	2.26e-06	0.013246	34	0.55076		Proviral	Calu-3	NA		NA	Score is Z-score		NA	NA
Functional genetic screen	35879412	Nature Genetics	2022	Biering	Whole genome pooled CRISPR KO screen	KIF13B	2.31e-06	0.013246	35	0.44988		Proviral	Calu-3	NA		NA	Score is Z-score		NA	NA
Functional genetic screen	35879412	Nature Genetics	2022	Biering	Whole genome pooled CRISPR KO screen	STAT2	2.32e-06	0.013246	36	-0.041788		Proviral	Calu-3	NA		NA	Score is Z-score		NA	NA
Functional genetic screen	35879412	Nature Genetics	2022	Biering	Whole genome pooled CRISPR KO screen	IRF9	2.54e-06	0.0142	37	0.041925		Proviral	Calu-3	NA		NA	Score is Z-score		NA	NA
Functional genetic screen	35879412	Nature Genetics	2022	Biering	Whole genome pooled CRISPR KO screen	KLF5	2.7e-06	0.01461	38	0.41881		Proviral	Calu-3	NA		NA	Score is Z-score		NA	NA
Functional genetic screen	35879412	Nature Genetics	2022	Biering	Whole genome pooled CRISPR KO screen	INADL	2.73e-06	0.01461	39	0.37131		Proviral	Calu-3	NA		NA	Score is Z-score		NA	NA
Functional genetic screen	35879412	Nature Genetics	2022	Biering	Whole genome pooled CRISPR KO screen	MCTS1	2.77e-06	0.01461	40	0.43794		Proviral	Calu-3	NA		NA	Score is Z-score		NA	NA
Functional genetic screen	35879412	Nature Genetics	2022	Biering	Whole genome pooled CRISPR KO screen	NUPR1	3.54e-06	0.018339	41	0.63231		Proviral	Calu-3	NA		NA	Score is Z-score		NA	NA
Functional genetic screen	35879412	Nature Genetics	2022	Biering	Whole genome pooled CRISPR KO screen	AAGAB	3.55e-06	0.018339	42	0.62943		Proviral	Calu-3	NA		NA	Score is Z-score		NA	NA
Functional genetic screen	35879412	Nature Genetics	2022	Biering	Whole genome pooled CRISPR KO screen	IFNAR2	3.64e-06	0.018339	43	0.2248		Proviral	Calu-3	NA		NA	Score is Z-score		NA	NA
Functional genetic screen	35879412	Nature Genetics	2022	Biering	Whole genome pooled CRISPR KO screen	HNRNPA2B1	3.93e-06	0.019802	44	0.43431		Proviral	Calu-3	NA		NA	Score is Z-score		NA	NA
Functional genetic screen	35879412	Nature Genetics	2022	Biering	Whole genome pooled CRISPR KO screen	AKAP13	3.94e-06	0.019802	45	0.42958		Proviral	Calu-3	NA		NA	Score is Z-score		NA	NA
Functional genetic screen	35879412	Nature Genetics	2022	Biering	Whole genome pooled CRISPR KO screen	RASA2	4.84e-06	0.021968	46	0.49735		Proviral	Calu-3	NA		NA	Score is Z-score		NA	NA
Functional genetic screen	35879412	Nature Genetics	2022	Biering	Whole genome pooled CRISPR KO screen	DGAT2	4.87e-06	0.021968	47	0.39434		Proviral	Calu-3	NA		NA	Score is Z-score		NA	NA
Functional genetic screen	35879412	Nature Genetics	2022	Biering	Whole genome pooled CRISPR KO screen	SETDB1	6.49e-06	0.026571	48	0.4865		Proviral	Calu-3	NA		NA	Score is Z-score		NA	NA
Functional genetic screen	35879412	Nature Genetics	2022	Biering	Whole genome pooled CRISPR KO screen	SFMBT1	7.58e-06	0.030198	49	0.44832		Proviral	Calu-3	NA		NA	Score is Z-score		NA	NA
Functional genetic screen	35879412	Nature Genetics	2022	Biering	Whole genome pooled CRISPR KO screen	UTY	7.9e-06	0.030771	50	0.37319		Proviral	Calu-3	NA		NA	Score is Z-score		NA	NA
Functional genetic screen	35879412	Nature Genetics	2022	Biering	Whole genome pooled CRISPR KO screen	XPNPEP1	8.96e-06	0.033606	51	0.09789		Proviral	Calu-3	NA		NA	Score is Z-score		NA	NA
Functional genetic screen	35879412	Nature Genetics	2022	Biering	Whole genome pooled CRISPR KO screen	GNA13	9.27e-06	0.034093	52	0.43966		Proviral	Calu-3	NA		NA	Score is Z-score		NA	NA
Functional genetic screen	35879412	Nature Genetics	2022	Biering	Whole genome pooled CRISPR KO screen	ING2	1.07e-05	0.036395	53	0.54882		Proviral	Calu-3	NA		NA	Score is Z-score		NA	NA
Functional genetic screen	35879412	Nature Genetics	2022	Biering	Whole genome pooled CRISPR KO screen	HYPM	1.16e-05	0.038974	54	0.29816		Proviral	Calu-3	NA		NA	Score is Z-score		NA	NA
Functional genetic screen	35879412	Nature Genetics	2022	Biering	Whole genome pooled CRISPR KO screen	OVOL2	1.27e-05	0.041637	55	0.39452		Proviral	Calu-3	NA		NA	Score is Z-score		NA	NA
Functional genetic screen	35879412	Nature Genetics	2022	Biering	Whole genome pooled CRISPR KO screen	NCAM2	1.36e-05	0.042762	56	0.36871		Proviral	Calu-3	NA		NA	Score is Z-score		NA	NA
Functional genetic screen	35879412	Nature Genetics	2022	Biering	Whole genome pooled CRISPR KO screen	KIAA1328	1.36e-05	0.042762	57	0.37371		Proviral	Calu-3	NA		NA	Score is Z-score		NA	NA
Functional genetic screen	35879412	Nature Genetics	2022	Biering	Whole genome pooled CRISPR KO screen	TMEM2	1.44e-05	0.044554	58	0.50552		Proviral	Calu-3	NA		NA	Score is Z-score		NA	NA
Functional genetic screen	35879412	Nature Genetics	2022	Biering	Whole genome pooled CRISPR KO screen	ZBTB7B	1.59e-05	0.047963	59	0.37248		Proviral	Calu-3	NA		NA	Score is Z-score		NA	NA
Functional genetic screen	35879412	Nature Genetics	2022	Biering	Whole genome pooled CRISPR KO screen	TPT1	1.6e-05	0.047963	60	-0.41354		Proviral	Calu-3	NA		NA	Score is Z-score		NA	NA
Functional genetic screen	35879412	Nature Genetics	2022	Biering	Whole genome pooled CRISPR activation screen	ACE2	1.09e-26	0.000354	1	-2.8685		Proviral	Calu-3	NA		NA	Score is Z-score		NA	NA
Functional genetic screen	35879412	Nature Genetics	2022	Biering	Whole genome pooled CRISPR activation screen	NFE2	3.4e-11	0.000354	2	-1.0733		Proviral	Calu-3	NA		NA	Score is Z-score		NA	NA
Functional genetic screen	35879412	Nature Genetics	2022	Biering	Whole genome pooled CRISPR activation screen	TRAF3IP2	4.25e-10	0.000354	3	-1.028		Proviral	Calu-3	NA		NA	Score is Z-score		NA	NA
Functional genetic screen	35879412	Nature Genetics	2022	Biering	Whole genome pooled CRISPR activation screen	COLQ	3.01e-09	0.000354	4	-0.54014		Proviral	Calu-3	NA		NA	Score is Z-score		NA	NA
Functional genetic screen	35879412	Nature Genetics	2022	Biering	Whole genome pooled CRISPR activation screen	TRDMT1	4.29e-09	0.000354	5	-0.69031		Proviral	Calu-3	NA		NA	Score is Z-score		NA	NA
Functional genetic screen	35879412	Nature Genetics	2022	Biering	Whole genome pooled CRISPR activation screen	TNFRSF10B	7.2e-09	0.000354	6	-0.93808		Proviral	Calu-3	NA		NA	Score is Z-score		NA	NA
Functional genetic screen	35879412	Nature Genetics	2022	Biering	Whole genome pooled CRISPR activation screen	SLC5A1	8.08e-09	0.000354	7	-0.37978		Proviral	Calu-3	NA		NA	Score is Z-score		NA	NA
Functional genetic screen	35879412	Nature Genetics	2022	Biering	Whole genome pooled CRISPR activation screen	YLPM1	1.79e-08	0.000354	8	-0.31282		Proviral	Calu-3	NA		NA	Score is Z-score		NA	NA
Functional genetic screen	35879412	Nature Genetics	2022	Biering	Whole genome pooled CRISPR activation screen	APOL1	2.6e-08	0.000354	9	-0.95042		Proviral	Calu-3	NA		NA	Score is Z-score		NA	NA
Functional genetic screen	35879412	Nature Genetics	2022	Biering	Whole genome pooled CRISPR activation screen	HNF1B	5.61e-08	0.000354	10	-0.84621		Proviral	Calu-3	NA		NA	Score is Z-score		NA	NA
Functional genetic screen	35879412	Nature Genetics	2022	Biering	Whole genome pooled CRISPR activation screen	HELZ2	7.89e-08	0.000354	11	-0.22572		Proviral	Calu-3	NA		NA	Score is Z-score		NA	NA
Functional genetic screen	35879412	Nature Genetics	2022	Biering	Whole genome pooled CRISPR activation screen	INSM2	7.95e-08	0.000354	12	-0.59974		Proviral	Calu-3	NA		NA	Score is Z-score		NA	NA
Functional genetic screen	35879412	Nature Genetics	2022	Biering	Whole genome pooled CRISPR activation screen	EMP1	8.33e-08	0.000354	13	-0.38142		Proviral	Calu-3	NA		NA	Score is Z-score		NA	NA
Functional genetic screen	35879412	Nature Genetics	2022	Biering	Whole genome pooled CRISPR activation screen	CASP10	9.24e-08	0.000354	14	-0.57962		Proviral	Calu-3	NA		NA	Score is Z-score		NA	NA
Functional genetic screen	35879412	Nature Genetics	2022	Biering	Whole genome pooled CRISPR activation screen	SRF	1.32e-07	0.00099	15	-0.59705		Proviral	Calu-3	NA		NA	Score is Z-score		NA	NA
Functional genetic screen	35879412	Nature Genetics	2022	Biering	Whole genome pooled CRISPR activation screen	SQSTM1	1.69e-07	0.001375	16	-0.61709		Proviral	Calu-3	NA		NA	Score is Z-score		NA	NA
Functional genetic screen	35879412	Nature Genetics	2022	Biering	Whole genome pooled CRISPR activation screen	CDKN1A	2.03e-07	0.001375	17	-0.71872		Proviral	Calu-3	NA		NA	Score is Z-score		NA	NA
Functional genetic screen	35879412	Nature Genetics	2022	Biering	Whole genome pooled CRISPR activation screen	HNF4A	2.12e-07	0.001375	18	-0.49098		Proviral	Calu-3	NA		NA	Score is Z-score		NA	NA
Functional genetic screen	35879412	Nature Genetics	2022	Biering	Whole genome pooled CRISPR activation screen	RNASEL	2.56e-07	0.001824	19	-0.51049		Proviral	Calu-3	NA		NA	Score is Z-score		NA	NA
Functional genetic screen	35879412	Nature Genetics	2022	Biering	Whole genome pooled CRISPR activation screen	LGALS9	2.8e-07	0.002228	20	-0.59341		Proviral	Calu-3	NA		NA	Score is Z-score		NA	NA
Functional genetic screen	35879412	Nature Genetics	2022	Biering	Whole genome pooled CRISPR activation screen	APOL2	4.86e-07	0.005422	21	-0.67337		Proviral	Calu-3	NA		NA	Score is Z-score		NA	NA
Functional genetic screen	35879412	Nature Genetics	2022	Biering	Whole genome pooled CRISPR activation screen	PDK1	6.37e-07	0.006976	22	-0.030926		Proviral	Calu-3	NA		NA	Score is Z-score		NA	NA
Functional genetic screen	35879412	Nature Genetics	2022	Biering	Whole genome pooled CRISPR activation screen	OAS1	6.87e-07	0.007632	23	-1.6485		Proviral	Calu-3	NA		NA	Score is Z-score		NA	NA
Functional genetic screen	35879412	Nature Genetics	2022	Biering	Whole genome pooled CRISPR activation screen	MEX3B	6.89e-07	0.007632	24	-0.78907		Proviral	Calu-3	NA		NA	Score is Z-score		NA	NA
Functional genetic screen	35879412	Nature Genetics	2022	Biering	Whole genome pooled CRISPR activation screen	CLPTM1L	7.24e-07	0.007825	25	-0.58666		Proviral	Calu-3	NA		NA	Score is Z-score		NA	NA
Functional genetic screen	35879412	Nature Genetics	2022	Biering	Whole genome pooled CRISPR activation screen	CDKN2B	7.31e-07	0.007825	26	-0.81452		Proviral	Calu-3	NA		NA	Score is Z-score		NA	NA
Functional genetic screen	35879412	Nature Genetics	2022	Biering	Whole genome pooled CRISPR activation screen	SOX6	7.42e-07	0.007825	27	-0.42175		Proviral	Calu-3	NA		NA	Score is Z-score		NA	NA
Functional genetic screen	35879412	Nature Genetics	2022	Biering	Whole genome pooled CRISPR activation screen	MUC5AC	7.88e-07	0.007825	28	-0.47428		Proviral	Calu-3	NA		NA	Score is Z-score		NA	NA
Functional genetic screen	35879412	Nature Genetics	2022	Biering	Whole genome pooled CRISPR activation screen	CASP8	8.32e-07	0.007825	29	-0.67124		Proviral	Calu-3	NA		NA	Score is Z-score		NA	NA
Functional genetic screen	35879412	Nature Genetics	2022	Biering	Whole genome pooled CRISPR activation screen	GMIP	1.04e-06	0.007825	30	0.36226		Proviral	Calu-3	NA		NA	Score is Z-score		NA	NA
Functional genetic screen	35879412	Nature Genetics	2022	Biering	Whole genome pooled CRISPR activation screen	FKBP15	1.07e-06	0.007825	31	-0.52924		Proviral	Calu-3	NA		NA	Score is Z-score		NA	NA
Functional genetic screen	35879412	Nature Genetics	2022	Biering	Whole genome pooled CRISPR activation screen	L3MBTL3	1.18e-06	0.007951	32	-0.50888		Proviral	Calu-3	NA		NA	Score is Z-score		NA	NA
Functional genetic screen	35879412	Nature Genetics	2022	Biering	Whole genome pooled CRISPR activation screen	MAFB	1.19e-06	0.007951	33	-0.49518		Proviral	Calu-3	NA		NA	Score is Z-score		NA	NA
Functional genetic screen	35879412	Nature Genetics	2022	Biering	Whole genome pooled CRISPR activation screen	CDX2	1.52e-06	0.009173	34	-0.45439		Proviral	Calu-3	NA		NA	Score is Z-score		NA	NA
Functional genetic screen	35879412	Nature Genetics	2022	Biering	Whole genome pooled CRISPR activation screen	CUL3	1.62e-06	0.009477	35	-0.68477		Proviral	Calu-3	NA		NA	Score is Z-score		NA	NA
Functional genetic screen	35879412	Nature Genetics	2022	Biering	Whole genome pooled CRISPR activation screen	SLC6A19	1.91e-06	0.010039	36	-0.54523		Proviral	Calu-3	NA		NA	Score is Z-score		NA	NA
Functional genetic screen	35879412	Nature Genetics	2022	Biering	Whole genome pooled CRISPR activation screen	TRIB1	2.09e-06	0.010292	37	-0.8321		Proviral	Calu-3	NA		NA	Score is Z-score		NA	NA
Functional genetic screen	35879412	Nature Genetics	2022	Biering	Whole genome pooled CRISPR activation screen	L3MBTL4	2.12e-06	0.010292	38	-0.63673		Proviral	Calu-3	NA		NA	Score is Z-score		NA	NA
Functional genetic screen	35879412	Nature Genetics	2022	Biering	Whole genome pooled CRISPR activation screen	FOXO4	2.17e-06	0.010536	39	-0.81079		Proviral	Calu-3	NA		NA	Score is Z-score		NA	NA
Functional genetic screen	35879412	Nature Genetics	2022	Biering	Whole genome pooled CRISPR activation screen	CDKN2C	2.52e-06	0.012195	40	-0.87762		Proviral	Calu-3	NA		NA	Score is Z-score		NA	NA
Functional genetic screen	35879412	Nature Genetics	2022	Biering	Whole genome pooled CRISPR activation screen	TP73	2.54e-06	0.012195	41	-0.65993		Proviral	Calu-3	NA		NA	Score is Z-score		NA	NA
Functional genetic screen	35879412	Nature Genetics	2022	Biering	Whole genome pooled CRISPR activation screen	CXorf57	2.65e-06	0.012376	42	-0.53503		Proviral	Calu-3	NA		NA	Score is Z-score		NA	NA
Functional genetic screen	35879412	Nature Genetics	2022	Biering	Whole genome pooled CRISPR activation screen	EIF2AK2	2.83e-06	0.012489	43	-0.50224		Proviral	Calu-3	NA		NA	Score is Z-score		NA	NA
Functional genetic screen	35879412	Nature Genetics	2022	Biering	Whole genome pooled CRISPR activation screen	SLFN11	2.91e-06	0.012489	44	-0.53223		Proviral	Calu-3	NA		NA	Score is Z-score		NA	NA
Functional genetic screen	35879412	Nature Genetics	2022	Biering	Whole genome pooled CRISPR activation screen	GSDMA	3.77e-06	0.015072	45	-0.43168		Proviral	Calu-3	NA		NA	Score is Z-score		NA	NA
Functional genetic screen	35879412	Nature Genetics	2022	Biering	Whole genome pooled CRISPR activation screen	CNFN	4.11e-06	0.016035	46	-0.47229		Proviral	Calu-3	NA		NA	Score is Z-score		NA	NA
Functional genetic screen	35879412	Nature Genetics	2022	Biering	Whole genome pooled CRISPR activation screen	PAGE4	4.53e-06	0.01759	47	-0.44358		Proviral	Calu-3	NA		NA	Score is Z-score		NA	NA
Functional genetic screen	35879412	Nature Genetics	2022	Biering	Whole genome pooled CRISPR activation screen	RNF222	4.8e-06	0.01768	48	-0.46325		Proviral	Calu-3	NA		NA	Score is Z-score		NA	NA
Functional genetic screen	35879412	Nature Genetics	2022	Biering	Whole genome pooled CRISPR activation screen	ZBTB7B	4.89e-06	0.01768	49	-0.4786		Proviral	Calu-3	NA		NA	Score is Z-score		NA	NA
Functional genetic screen	35879412	Nature Genetics	2022	Biering	Whole genome pooled CRISPR activation screen	KIAA2022	5.04e-06	0.017723	50	-0.53034		Proviral	Calu-3	NA		NA	Score is Z-score		NA	NA
Functional genetic screen	35879412	Nature Genetics	2022	Biering	Whole genome pooled CRISPR activation screen	PRDM1	5.91e-06	0.019511	51	-0.5721		Proviral	Calu-3	NA		NA	Score is Z-score		NA	NA
Functional genetic screen	35879412	Nature Genetics	2022	Biering	Whole genome pooled CRISPR activation screen	TAOK2	6.55e-06	0.02123	52	-0.53852		Proviral	Calu-3	NA		NA	Score is Z-score		NA	NA
Functional genetic screen	35879412	Nature Genetics	2022	Biering	Whole genome pooled CRISPR activation screen	RTN3	6.94e-06	0.02195	53	-0.56236		Proviral	Calu-3	NA		NA	Score is Z-score		NA	NA
Functional genetic screen	35879412	Nature Genetics	2022	Biering	Whole genome pooled CRISPR activation screen	DNAJC17	7.43e-06	0.023194	54	-0.26266		Proviral	Calu-3	NA		NA	Score is Z-score		NA	NA
Functional genetic screen	35879412	Nature Genetics	2022	Biering	Whole genome pooled CRISPR activation screen	APOBEC3A	7.64e-06	0.023312	55	-0.27751		Proviral	Calu-3	NA		NA	Score is Z-score		NA	NA
Functional genetic screen	35879412	Nature Genetics	2022	Biering	Whole genome pooled CRISPR activation screen	SIK2	7.98e-06	0.023603	56	-0.51519		Proviral	Calu-3	NA		NA	Score is Z-score		NA	NA
Functional genetic screen	35879412	Nature Genetics	2022	Biering	Whole genome pooled CRISPR activation screen	IKZF3	8.42e-06	0.024231	57	-0.27923		Proviral	Calu-3	NA		NA	Score is Z-score		NA	NA
Functional genetic screen	35879412	Nature Genetics	2022	Biering	Whole genome pooled CRISPR activation screen	IRF5	9.14e-06	0.026374	58	0.10615		Proviral	Calu-3	NA		NA	Score is Z-score		NA	NA
Functional genetic screen	35879412	Nature Genetics	2022	Biering	Whole genome pooled CRISPR activation screen	ARHGEF38	9.61e-06	0.027102	59	-0.47687		Proviral	Calu-3	NA		NA	Score is Z-score		NA	NA
Functional genetic screen	35879412	Nature Genetics	2022	Biering	Whole genome pooled CRISPR activation screen	APOBEC3C	1.05e-05	0.029373	60	-0.13824		Proviral	Calu-3	NA		NA	Score is Z-score		NA	NA
Functional genetic screen	35879412	Nature Genetics	2022	Biering	Whole genome pooled CRISPR activation screen	PRKCD	1.09e-05	0.029623	61	-0.27794		Proviral	Calu-3	NA		NA	Score is Z-score		NA	NA
Functional genetic screen	35879412	Nature Genetics	2022	Biering	Whole genome pooled CRISPR activation screen	TOP1	1.09e-05	0.029623	62	-0.44182		Proviral	Calu-3	NA		NA	Score is Z-score		NA	NA
Functional genetic screen	35879412	Nature Genetics	2022	Biering	Whole genome pooled CRISPR activation screen	MLKL	1.11e-05	0.029782	63	-0.44446		Proviral	Calu-3	NA		NA	Score is Z-score		NA	NA
Functional genetic screen	35879412	Nature Genetics	2022	Biering	Whole genome pooled CRISPR activation screen	SPSB1	1.16e-05	0.030709	64	-0.36512		Proviral	Calu-3	NA		NA	Score is Z-score		NA	NA
Functional genetic screen	35879412	Nature Genetics	2022	Biering	Whole genome pooled CRISPR activation screen	TRIB2	1.19e-05	0.030845	65	-0.44941		Proviral	Calu-3	NA		NA	Score is Z-score		NA	NA
Functional genetic screen	35879412	Nature Genetics	2022	Biering	Whole genome pooled CRISPR activation screen	AADACL4	1.32e-05	0.03288	66	-0.21874		Proviral	Calu-3	NA		NA	Score is Z-score		NA	NA
Functional genetic screen	35879412	Nature Genetics	2022	Biering	Whole genome pooled CRISPR activation screen	ANXA2R	1.33e-05	0.03288	67	-0.58988		Proviral	Calu-3	NA		NA	Score is Z-score		NA	NA
Functional genetic screen	35879412	Nature Genetics	2022	Biering	Whole genome pooled CRISPR activation screen	KCNJ8	1.38e-05	0.033998	68	-0.49828		Proviral	Calu-3	NA		NA	Score is Z-score		NA	NA
Functional genetic screen	35879412	Nature Genetics	2022	Biering	Whole genome pooled CRISPR activation screen	AFF2	1.54e-05	0.035714	69	-0.52425		Proviral	Calu-3	NA		NA	Score is Z-score		NA	NA
Functional genetic screen	35879412	Nature Genetics	2022	Biering	Whole genome pooled CRISPR activation screen	PDE3A	1.56e-05	0.035714	70	-0.30669		Proviral	Calu-3	NA		NA	Score is Z-score		NA	NA
Functional genetic screen	35879412	Nature Genetics	2022	Biering	Whole genome pooled CRISPR activation screen	IL17C	1.59e-05	0.035769	71	-0.44061		Proviral	Calu-3	NA		NA	Score is Z-score		NA	NA
Functional genetic screen	35879412	Nature Genetics	2022	Biering	Whole genome pooled CRISPR activation screen	SH3BGR	1.65e-05	0.036922	72	-0.43426		Proviral	Calu-3	NA		NA	Score is Z-score		NA	NA
Functional genetic screen	35879412	Nature Genetics	2022	Biering	Whole genome pooled CRISPR activation screen	KRTAP2-2	1.7e-05	0.037396	73	-0.3144		Proviral	Calu-3	NA		NA	Score is Z-score		NA	NA
Functional genetic screen	35879412	Nature Genetics	2022	Biering	Whole genome pooled CRISPR activation screen	FOXP4	1.72e-05	0.037396	74	-0.40095		Proviral	Calu-3	NA		NA	Score is Z-score		NA	NA
Functional genetic screen	35879412	Nature Genetics	2022	Biering	Whole genome pooled CRISPR activation screen	POLR2I	1.78e-05	0.037536	75	-0.28825		Proviral	Calu-3	NA		NA	Score is Z-score		NA	NA
Functional genetic screen	35879412	Nature Genetics	2022	Biering	Whole genome pooled CRISPR activation screen	UBTF	1.79e-05	0.037536	76	-0.41414		Proviral	Calu-3	NA		NA	Score is Z-score		NA	NA
Functional genetic screen	35879412	Nature Genetics	2022	Biering	Whole genome pooled CRISPR activation screen	TRPV5	1.81e-05	0.037536	77	-0.49317		Proviral	Calu-3	NA		NA	Score is Z-score		NA	NA
Functional genetic screen	35879412	Nature Genetics	2022	Biering	Whole genome pooled CRISPR activation screen	FAM69A	1.83e-05	0.037536	78	-0.44598		Proviral	Calu-3	NA		NA	Score is Z-score		NA	NA
Functional genetic screen	35879412	Nature Genetics	2022	Biering	Whole genome pooled CRISPR activation screen	FOXQ1	1.84e-05	0.037536	79	-0.6073		Proviral	Calu-3	NA		NA	Score is Z-score		NA	NA
Functional genetic screen	35879412	Nature Genetics	2022	Biering	Whole genome pooled CRISPR activation screen	NR2F1	1.88e-05	0.037587	80	-0.54228		Proviral	Calu-3	NA		NA	Score is Z-score		NA	NA
Functional genetic screen	35879412	Nature Genetics	2022	Biering	Whole genome pooled CRISPR activation screen	ADGRA3	1.91e-05	0.037612	81	-0.36406		Proviral	Calu-3	NA		NA	Score is Z-score		NA	NA
Functional genetic screen	35879412	Nature Genetics	2022	Biering	Whole genome pooled CRISPR activation screen	PTK2B	2e-05	0.03859	82	-0.22868		Proviral	Calu-3	NA		NA	Score is Z-score		NA	NA
Functional genetic screen	35879412	Nature Genetics	2022	Biering	Whole genome pooled CRISPR activation screen	GRM2	2.03e-05	0.03873	83	-0.35705		Proviral	Calu-3	NA		NA	Score is Z-score		NA	NA
Functional genetic screen	35879412	Nature Genetics	2022	Biering	Whole genome pooled CRISPR activation screen	RBBP8NL	2.04e-05	0.03873	84	-0.33381		Proviral	Calu-3	NA		NA	Score is Z-score		NA	NA
Functional genetic screen	35879412	Nature Genetics	2022	Biering	Whole genome pooled CRISPR activation screen	KIF2C	2.07e-05	0.038741	85	-0.57479		Proviral	Calu-3	NA		NA	Score is Z-score		NA	NA
Functional genetic screen	35879412	Nature Genetics	2022	Biering	Whole genome pooled CRISPR activation screen	SRSF5	2.11e-05	0.039092	86	-0.54804		Proviral	Calu-3	NA		NA	Score is Z-score		NA	NA
Functional genetic screen	35879412	Nature Genetics	2022	Biering	Whole genome pooled CRISPR activation screen	PLK3	2.24e-05	0.041348	87	-0.56815		Proviral	Calu-3	NA		NA	Score is Z-score		NA	NA
Functional genetic screen	35879412	Nature Genetics	2022	Biering	Whole genome pooled CRISPR activation screen	SGCE	2.33e-05	0.037587	88	-0.099376		Proviral	Calu-3	NA		NA	Score is Z-score		NA	NA
Functional genetic screen	35879412	Nature Genetics	2022	Biering	Whole genome pooled CRISPR activation screen	FMNL1	2.46e-05	0.044332	89	-0.022313		Proviral	Calu-3	NA		NA	Score is Z-score		NA	NA
Functional genetic screen	35879412	Nature Genetics	2022	Biering	Whole genome pooled CRISPR activation screen	PDK3	2.47e-05	0.044389	90	-0.51512		Proviral	Calu-3	NA		NA	Score is Z-score		NA	NA
Functional genetic screen	35879412	Nature Genetics	2022	Biering	Whole genome pooled CRISPR activation screen	SAMHD1	2.55e-05	0.044772	91	-0.34999		Proviral	Calu-3	NA		NA	Score is Z-score		NA	NA
Functional genetic screen	35879412	Nature Genetics	2022	Biering	Whole genome pooled CRISPR activation screen	TEAD3	1.71e-13	0.000619	1	0.98044		Antiviral	Calu-3	NA		NA	Score is Z-score		NA	NA
Functional genetic screen	35879412	Nature Genetics	2022	Biering	Whole genome pooled CRISPR activation screen	ZNF275	6.51e-10	0.000619	2	0.7502		Antiviral	Calu-3	NA		NA	Score is Z-score		NA	NA
Functional genetic screen	35879412	Nature Genetics	2022	Biering	Whole genome pooled CRISPR activation screen	CCNE1	2.05e-09	0.000619	3	0.63026		Antiviral	Calu-3	NA		NA	Score is Z-score		NA	NA
Functional genetic screen	35879412	Nature Genetics	2022	Biering	Whole genome pooled CRISPR activation screen	SPDEF	8.01e-09	0.000619	4	-0.46359		Antiviral	Calu-3	NA		NA	Score is Z-score		NA	NA
Functional genetic screen	35879412	Nature Genetics	2022	Biering	Whole genome pooled CRISPR activation screen	JDP2	9.43e-09	0.000619	5	0.24908		Antiviral	Calu-3	NA		NA	Score is Z-score		NA	NA
Functional genetic screen	35879412	Nature Genetics	2022	Biering	Whole genome pooled CRISPR activation screen	CPNE3	1.25e-08	0.000619	6	0.4639		Antiviral	Calu-3	NA		NA	Score is Z-score		NA	NA
Functional genetic screen	35879412	Nature Genetics	2022	Biering	Whole genome pooled CRISPR activation screen	FOXE1	1.93e-08	0.000619	7	0.73954		Antiviral	Calu-3	NA		NA	Score is Z-score		NA	NA
Functional genetic screen	35879412	Nature Genetics	2022	Biering	Whole genome pooled CRISPR activation screen	TAF7L	3.74e-08	0.000619	8	0.64682		Antiviral	Calu-3	NA		NA	Score is Z-score		NA	NA
Functional genetic screen	35879412	Nature Genetics	2022	Biering	Whole genome pooled CRISPR activation screen	MUC1	1e-07	0.001485	9	0.64255		Antiviral	Calu-3	NA		NA	Score is Z-score		NA	NA
Functional genetic screen	35879412	Nature Genetics	2022	Biering	Whole genome pooled CRISPR activation screen	MUC21	1.16e-07	0.001485	10	0.72672		Antiviral	Calu-3	NA		NA	Score is Z-score		NA	NA
Functional genetic screen	35879412	Nature Genetics	2022	Biering	Whole genome pooled CRISPR activation screen	LY6E	1.87e-07	0.002063	11	0.62816		Antiviral	Calu-3	NA		NA	Score is Z-score		NA	NA
Functional genetic screen	35879412	Nature Genetics	2022	Biering	Whole genome pooled CRISPR activation screen	FMNL1	2.06e-07	0.002063	12	-0.022313		Antiviral	Calu-3	NA		NA	Score is Z-score		NA	NA
Functional genetic screen	35879412	Nature Genetics	2022	Biering	Whole genome pooled CRISPR activation screen	MUC4	2.23e-07	0.002475	13	0.56429		Antiviral	Calu-3	NA		NA	Score is Z-score		NA	NA
Functional genetic screen	35879412	Nature Genetics	2022	Biering	Whole genome pooled CRISPR activation screen	FAM9A	2.35e-07	0.002475	14	0.57686		Antiviral	Calu-3	NA		NA	Score is Z-score		NA	NA
Functional genetic screen	35879412	Nature Genetics	2022	Biering	Whole genome pooled CRISPR activation screen	GRK3	3.09e-07	0.00363	15	0.54752		Antiviral	Calu-3	NA		NA	Score is Z-score		NA	NA
Functional genetic screen	35879412	Nature Genetics	2022	Biering	Whole genome pooled CRISPR activation screen	KRTAP10-10	5.69e-07	0.007735	16	0.47765		Antiviral	Calu-3	NA		NA	Score is Z-score		NA	NA
Functional genetic screen	35879412	Nature Genetics	2022	Biering	Whole genome pooled CRISPR activation screen	FAM53B	7.07e-07	0.011357	17	0.43964		Antiviral	Calu-3	NA		NA	Score is Z-score		NA	NA
Functional genetic screen	35879412	Nature Genetics	2022	Biering	Whole genome pooled CRISPR activation screen	URI1	7.54e-07	0.011725	18	0.54427		Antiviral	Calu-3	NA		NA	Score is Z-score		NA	NA
Functional genetic screen	35879412	Nature Genetics	2022	Biering	Whole genome pooled CRISPR activation screen	MUC13	8.13e-07	0.011725	19	0.6042		Antiviral	Calu-3	NA		NA	Score is Z-score		NA	NA
Functional genetic screen	35879412	Nature Genetics	2022	Biering	Whole genome pooled CRISPR activation screen	CD44	1.04e-06	0.012129	20	0.61954		Antiviral	Calu-3	NA		NA	Score is Z-score		NA	NA
Functional genetic screen	35879412	Nature Genetics	2022	Biering	Whole genome pooled CRISPR activation screen	ACBD3	1.7e-06	0.016266	21	0.14034		Antiviral	Calu-3	NA		NA	Score is Z-score		NA	NA
Functional genetic screen	35879412	Nature Genetics	2022	Biering	Whole genome pooled CRISPR activation screen	C5orf47	1.8e-06	0.016427	22	0.2782		Antiviral	Calu-3	NA		NA	Score is Z-score		NA	NA
Functional genetic screen	35879412	Nature Genetics	2022	Biering	Whole genome pooled CRISPR activation screen	STK10	2.36e-06	0.021246	23	0.55403		Antiviral	Calu-3	NA		NA	Score is Z-score		NA	NA
Functional genetic screen	35879412	Nature Genetics	2022	Biering	Whole genome pooled CRISPR activation screen	DOCK4	2.52e-06	0.021246	24	0.23948		Antiviral	Calu-3	NA		NA	Score is Z-score		NA	NA
Functional genetic screen	35879412	Nature Genetics	2022	Biering	Whole genome pooled CRISPR activation screen	ARID5B	3.13e-06	0.023168	25	0.37507		Antiviral	Calu-3	NA		NA	Score is Z-score		NA	NA
Functional genetic screen	35879412	Nature Genetics	2022	Biering	Whole genome pooled CRISPR activation screen	FAM13B	3.61e-06	0.024943	26	0.35999		Antiviral	Calu-3	NA		NA	Score is Z-score		NA	NA
Functional genetic screen	35879412	Nature Genetics	2022	Biering	Whole genome pooled CRISPR activation screen	RHPN2	4.38e-06	0.027749	27	-0.026381		Antiviral	Calu-3	NA		NA	Score is Z-score		NA	NA
Functional genetic screen	35879412	Nature Genetics	2022	Biering	Whole genome pooled CRISPR activation screen	ANKRD17	4.39e-06	0.027749	28	0.074222		Antiviral	Calu-3	NA		NA	Score is Z-score		NA	NA
Functional genetic screen	35879412	Nature Genetics	2022	Biering	Whole genome pooled CRISPR activation screen	CCND1	4.6e-06	0.027749	29	0.53789		Antiviral	Calu-3	NA		NA	Score is Z-score		NA	NA
Functional genetic screen	35879412	Nature Genetics	2022	Biering	Whole genome pooled CRISPR activation screen	GMIP	4.87e-06	0.027749	30	0.36226		Antiviral	Calu-3	NA		NA	Score is Z-score		NA	NA
Functional genetic screen	35879412	Nature Genetics	2022	Biering	Whole genome pooled CRISPR activation screen	HIST3H3	4.93e-06	0.027749	31	0.52204		Antiviral	Calu-3	NA		NA	Score is Z-score		NA	NA
Functional genetic screen	35879412	Nature Genetics	2022	Biering	Whole genome pooled CRISPR activation screen	RGL1	5.26e-06	0.027749	32	0.58746		Antiviral	Calu-3	NA		NA	Score is Z-score		NA	NA
Functional genetic screen	35879412	Nature Genetics	2022	Biering	Whole genome pooled CRISPR activation screen	HBE1	5.37e-06	0.027749	33	0.43353		Antiviral	Calu-3	NA		NA	Score is Z-score		NA	NA
Functional genetic screen	35879412	Nature Genetics	2022	Biering	Whole genome pooled CRISPR activation screen	ZNF462	5.68e-06	0.027749	34	0.37979		Antiviral	Calu-3	NA		NA	Score is Z-score		NA	NA
Functional genetic screen	35879412	Nature Genetics	2022	Biering	Whole genome pooled CRISPR activation screen	S100A1	5.79e-06	0.027749	35	0.44462		Antiviral	Calu-3	NA		NA	Score is Z-score		NA	NA
Functional genetic screen	35879412	Nature Genetics	2022	Biering	Whole genome pooled CRISPR activation screen	CKM	5.88e-06	0.027749	36	0.41485		Antiviral	Calu-3	NA		NA	Score is Z-score		NA	NA
Functional genetic screen	35879412	Nature Genetics	2022	Biering	Whole genome pooled CRISPR activation screen	ZNF804B	6.03e-06	0.027749	37	0.43192		Antiviral	Calu-3	NA		NA	Score is Z-score		NA	NA
Functional genetic screen	35879412	Nature Genetics	2022	Biering	Whole genome pooled CRISPR activation screen	PLEKHG5	6.09e-06	0.027749	38	0.54313		Antiviral	Calu-3	NA		NA	Score is Z-score		NA	NA
Functional genetic screen	35879412	Nature Genetics	2022	Biering	Whole genome pooled CRISPR activation screen	PBX1	6.99e-06	0.030338	39	0.12575		Antiviral	Calu-3	NA		NA	Score is Z-score		NA	NA
Functional genetic screen	35879412	Nature Genetics	2022	Biering	Whole genome pooled CRISPR activation screen	SERINC2	7.43e-06	0.031031	40	0.15897		Antiviral	Calu-3	NA		NA	Score is Z-score		NA	NA
Functional genetic screen	35879412	Nature Genetics	2022	Biering	Whole genome pooled CRISPR activation screen	IRF5	7.48e-06	0.031031	41	0.10615		Antiviral	Calu-3	NA		NA	Score is Z-score		NA	NA
Functional genetic screen	35879412	Nature Genetics	2022	Biering	Whole genome pooled CRISPR activation screen	PRR15L	9.38e-06	0.037364	42	0.43473		Antiviral	Calu-3	NA		NA	Score is Z-score		NA	NA
Functional genetic screen	35879412	Nature Genetics	2022	Biering	Whole genome pooled CRISPR activation screen	CLDN25	1.27e-05	0.04962	43	0.43466		Antiviral	Calu-3	NA		NA	Score is Z-score		NA	NA
Phosphorylation landscape	32645325	Cell	2020	Bouhaddou	MS	TMCC3	NA	NA	NA	NA			Vero E6	NA		NA			NA	NA
Phosphorylation landscape	32645325	Cell	2020	Bouhaddou	MS	NUMBL	NA	NA	NA	NA			Vero E6	NA		NA			NA	NA
Phosphorylation landscape	32645325	Cell	2020	Bouhaddou	MS	PCF11	NA	NA	NA	NA			Vero E6	NA		NA			NA	NA
Phosphorylation landscape	32645325	Cell	2020	Bouhaddou	MS	ATP2B1	NA	NA	NA	NA			Vero E6	NA		NA			NA	NA
Phosphorylation landscape	32645325	Cell	2020	Bouhaddou	MS	MAPT	NA	NA	NA	NA			Vero E6	NA		NA			NA	NA
Phosphorylation landscape	32645325	Cell	2020	Bouhaddou	MS	FBL	NA	NA	NA	NA			Vero E6	NA		NA			NA	NA
Phosphorylation landscape	32645325	Cell	2020	Bouhaddou	MS	ANK2	NA	NA	NA	NA			Vero E6	NA		NA			NA	NA
Phosphorylation landscape	32645325	Cell	2020	Bouhaddou	MS	LARP7	NA	NA	NA	NA			Vero E6	NA		NA			NA	NA
Phosphorylation landscape	32645325	Cell	2020	Bouhaddou	MS	RSF1	NA	NA	NA	NA			Vero E6	NA		NA			NA	NA
Phosphorylation landscape	32645325	Cell	2020	Bouhaddou	MS	LRFN1	NA	NA	NA	NA			Vero E6	NA		NA			NA	NA
Phosphorylation landscape	32645325	Cell	2020	Bouhaddou	MS	EMSY	NA	NA	NA	NA			Vero E6	NA		NA			NA	NA
Phosphorylation landscape	32645325	Cell	2020	Bouhaddou	MS	DDX42	NA	NA	NA	NA			Vero E6	NA		NA			NA	NA
Phosphorylation landscape	32645325	Cell	2020	Bouhaddou	MS	RIPOR1	NA	NA	NA	NA			Vero E6	NA		NA			NA	NA
Phosphorylation landscape	32645325	Cell	2020	Bouhaddou	MS	CTCF	NA	NA	NA	NA			Vero E6	NA		NA			NA	NA
Phosphorylation landscape	32645325	Cell	2020	Bouhaddou	MS	ARRB1	NA	NA	NA	NA			Vero E6	NA		NA			NA	NA
Phosphorylation landscape	32645325	Cell	2020	Bouhaddou	MS	PPP1R12A	NA	NA	NA	NA			Vero E6	NA		NA			NA	NA
Phosphorylation landscape	32645325	Cell	2020	Bouhaddou	MS	TBC1D15	NA	NA	NA	NA			Vero E6	NA		NA			NA	NA
Phosphorylation landscape	32645325	Cell	2020	Bouhaddou	MS	ZFC3H1	NA	NA	NA	NA			Vero E6	NA		NA			NA	NA
Phosphorylation landscape	32645325	Cell	2020	Bouhaddou	MS	PPP1R14A	NA	NA	NA	NA			Vero E6	NA		NA			NA	NA
Phosphorylation landscape	32645325	Cell	2020	Bouhaddou	MS	SNTB2	NA	NA	NA	NA			Vero E6	NA		NA			NA	NA
Phosphorylation landscape	32645325	Cell	2020	Bouhaddou	MS	CNOT2	NA	NA	NA	NA			Vero E6	NA		NA			NA	NA
Phosphorylation landscape	32645325	Cell	2020	Bouhaddou	MS	SMARCAD1	NA	NA	NA	NA			Vero E6	NA		NA			NA	NA
Phosphorylation landscape	32645325	Cell	2020	Bouhaddou	MS	RAB3IP	NA	NA	NA	NA			Vero E6	NA		NA			NA	NA
Phosphorylation landscape	32645325	Cell	2020	Bouhaddou	MS	LAMTOR1	NA	NA	NA	NA			Vero E6	NA		NA			NA	NA
Phosphorylation landscape	32645325	Cell	2020	Bouhaddou	MS	NUMA1	NA	NA	NA	NA			Vero E6	NA		NA			NA	NA
Phosphorylation landscape	32645325	Cell	2020	Bouhaddou	MS	CPSF6	NA	NA	NA	NA			Vero E6	NA		NA			NA	NA
Phosphorylation landscape	32645325	Cell	2020	Bouhaddou	MS	NUP98	NA	NA	NA	NA			Vero E6	NA		NA			NA	NA
Phosphorylation landscape	32645325	Cell	2020	Bouhaddou	MS	STIM1	NA	NA	NA	NA			Vero E6	NA		NA			NA	NA
Phosphorylation landscape	32645325	Cell	2020	Bouhaddou	MS	NUP107	NA	NA	NA	NA			Vero E6	NA		NA			NA	NA
Phosphorylation landscape	32645325	Cell	2020	Bouhaddou	MS	FAM160A2	NA	NA	NA	NA			Vero E6	NA		NA			NA	NA
Phosphorylation landscape	32645325	Cell	2020	Bouhaddou	MS	SPP1	NA	NA	NA	NA			Vero E6	NA		NA			NA	NA
Phosphorylation landscape	32645325	Cell	2020	Bouhaddou	MS	PTPN13	NA	NA	NA	NA			Vero E6	NA		NA			NA	NA
Phosphorylation landscape	32645325	Cell	2020	Bouhaddou	MS	LIN37	NA	NA	NA	NA			Vero E6	NA		NA			NA	NA
Phosphorylation landscape	32645325	Cell	2020	Bouhaddou	MS	KMT2B	NA	NA	NA	NA			Vero E6	NA		NA			NA	NA
Phosphorylation landscape	32645325	Cell	2020	Bouhaddou	MS	MGMT	NA	NA	NA	NA			Vero E6	NA		NA			NA	NA
Phosphorylation landscape	32645325	Cell	2020	Bouhaddou	MS	MKI67	NA	NA	NA	NA			Vero E6	NA		NA			NA	NA
Phosphorylation landscape	32645325	Cell	2020	Bouhaddou	MS	LSR	NA	NA	NA	NA			Vero E6	NA		NA			NA	NA
Phosphorylation landscape	32645325	Cell	2020	Bouhaddou	MS	USP15	NA	NA	NA	NA			Vero E6	NA		NA			NA	NA
Phosphorylation landscape	32645325	Cell	2020	Bouhaddou	MS	CTR9	NA	NA	NA	NA			Vero E6	NA		NA			NA	NA
Phosphorylation landscape	32645325	Cell	2020	Bouhaddou	MS	SLC9A3R1	NA	NA	NA	NA			Vero E6	NA		NA			NA	NA
Phosphorylation landscape	32645325	Cell	2020	Bouhaddou	MS	CDR2L	NA	NA	NA	NA			Vero E6	NA		NA			NA	NA
Phosphorylation landscape	32645325	Cell	2020	Bouhaddou	MS	PARVA	NA	NA	NA	NA			Vero E6	NA		NA			NA	NA
Phosphorylation landscape	32645325	Cell	2020	Bouhaddou	MS	USO1	NA	NA	NA	NA			Vero E6	NA		NA			NA	NA
Phosphorylation landscape	32645325	Cell	2020	Bouhaddou	MS	WDR11	NA	NA	NA	NA			Vero E6	NA		NA			NA	NA
Phosphorylation landscape	32645325	Cell	2020	Bouhaddou	MS	RRAS2	NA	NA	NA	NA			Vero E6	NA		NA			NA	NA
Phosphorylation landscape	32645325	Cell	2020	Bouhaddou	MS	BAG3	NA	NA	NA	NA			Vero E6	NA		NA			NA	NA
Phosphorylation landscape	32645325	Cell	2020	Bouhaddou	MS	RGS10	NA	NA	NA	NA			Vero E6	NA		NA			NA	NA
Phosphorylation landscape	32645325	Cell	2020	Bouhaddou	MS	SMAP	NA	NA	NA	NA			Vero E6	NA		NA			NA	NA
Phosphorylation landscape	32645325	Cell	2020	Bouhaddou	MS	PDZD8	NA	NA	NA	NA			Vero E6	NA		NA			NA	NA
Phosphorylation landscape	32645325	Cell	2020	Bouhaddou	MS	DCTN2	NA	NA	NA	NA			Vero E6	NA		NA			NA	NA
Phosphorylation landscape	32645325	Cell	2020	Bouhaddou	MS	PDCD5	NA	NA	NA	NA			Vero E6	NA		NA			NA	NA
Phosphorylation landscape	32645325	Cell	2020	Bouhaddou	MS	URI1	NA	NA	NA	NA			Vero E6	NA		NA			NA	NA
Phosphorylation landscape	32645325	Cell	2020	Bouhaddou	MS	KIFC3	NA	NA	NA	NA			Vero E6	NA		NA			NA	NA
Phosphorylation landscape	32645325	Cell	2020	Bouhaddou	MS	SLC4A4	NA	NA	NA	NA			Vero E6	NA		NA			NA	NA
Phosphorylation landscape	32645325	Cell	2020	Bouhaddou	MS	MOB1B	NA	NA	NA	NA			Vero E6	NA		NA			NA	NA
Phosphorylation landscape	32645325	Cell	2020	Bouhaddou	MS	FIP1L1	NA	NA	NA	NA			Vero E6	NA		NA			NA	NA
Phosphorylation landscape	32645325	Cell	2020	Bouhaddou	MS	HPS5	NA	NA	NA	NA			Vero E6	NA		NA			NA	NA
Phosphorylation landscape	32645325	Cell	2020	Bouhaddou	MS	BAZ2A	NA	NA	NA	NA			Vero E6	NA		NA			NA	NA
Phosphorylation landscape	32645325	Cell	2020	Bouhaddou	MS	PRPSAP1	NA	NA	NA	NA			Vero E6	NA		NA			NA	NA
Phosphorylation landscape	32645325	Cell	2020	Bouhaddou	MS	UBE2O	NA	NA	NA	NA			Vero E6	NA		NA			NA	NA
Phosphorylation landscape	32645325	Cell	2020	Bouhaddou	MS	RHBDF2	NA	NA	NA	NA			Vero E6	NA		NA			NA	NA
Phosphorylation landscape	32645325	Cell	2020	Bouhaddou	MS	TIMELESS	NA	NA	NA	NA			Vero E6	NA		NA			NA	NA
Phosphorylation landscape	32645325	Cell	2020	Bouhaddou	MS	SRSF2	NA	NA	NA	NA			Vero E6	NA		NA			NA	NA
Phosphorylation landscape	32645325	Cell	2020	Bouhaddou	MS	BRD1	NA	NA	NA	NA			Vero E6	NA		NA			NA	NA
Phosphorylation landscape	32645325	Cell	2020	Bouhaddou	MS	SUGP1	NA	NA	NA	NA			Vero E6	NA		NA			NA	NA
Phosphorylation landscape	32645325	Cell	2020	Bouhaddou	MS	PDCD4	NA	NA	NA	NA			Vero E6	NA		NA			NA	NA
Phosphorylation landscape	32645325	Cell	2020	Bouhaddou	MS	TNRC6C	NA	NA	NA	NA			Vero E6	NA		NA			NA	NA
Phosphorylation landscape	32645325	Cell	2020	Bouhaddou	MS	ADD3	NA	NA	NA	NA			Vero E6	NA		NA			NA	NA
Phosphorylation landscape	32645325	Cell	2020	Bouhaddou	MS	KAT7	NA	NA	NA	NA			Vero E6	NA		NA			NA	NA
Phosphorylation landscape	32645325	Cell	2020	Bouhaddou	MS	SMARCC2	NA	NA	NA	NA			Vero E6	NA		NA			NA	NA
Phosphorylation landscape	32645325	Cell	2020	Bouhaddou	MS	RNPS1	NA	NA	NA	NA			Vero E6	NA		NA			NA	NA
Phosphorylation landscape	32645325	Cell	2020	Bouhaddou	MS	YTHDC1	NA	NA	NA	NA			Vero E6	NA		NA			NA	NA
Phosphorylation landscape	32645325	Cell	2020	Bouhaddou	MS	TCP11L1	NA	NA	NA	NA			Vero E6	NA		NA			NA	NA
Phosphorylation landscape	32645325	Cell	2020	Bouhaddou	MS	AKTIP	NA	NA	NA	NA			Vero E6	NA		NA			NA	NA
Phosphorylation landscape	32645325	Cell	2020	Bouhaddou	MS	RBL2	NA	NA	NA	NA			Vero E6	NA		NA			NA	NA
Phosphorylation landscape	32645325	Cell	2020	Bouhaddou	MS	SLK	NA	NA	NA	NA			Vero E6	NA		NA			NA	NA
Phosphorylation landscape	32645325	Cell	2020	Bouhaddou	MS	CHD9	NA	NA	NA	NA			Vero E6	NA		NA			NA	NA
Phosphorylation landscape	32645325	Cell	2020	Bouhaddou	MS	PDCD11	NA	NA	NA	NA			Vero E6	NA		NA			NA	NA
Phosphorylation landscape	32645325	Cell	2020	Bouhaddou	MS	KIAA0930	NA	NA	NA	NA			Vero E6	NA		NA			NA	NA
Phosphorylation landscape	32645325	Cell	2020	Bouhaddou	MS	ARL3	NA	NA	NA	NA			Vero E6	NA		NA			NA	NA
Phosphorylation landscape	32645325	Cell	2020	Bouhaddou	MS	N4BP1	NA	NA	NA	NA			Vero E6	NA		NA			NA	NA
Phosphorylation landscape	32645325	Cell	2020	Bouhaddou	MS	HNRNPA1	NA	NA	NA	NA			Vero E6	NA		NA			NA	NA
Phosphorylation landscape	32645325	Cell	2020	Bouhaddou	MS	CBX5	NA	NA	NA	NA			Vero E6	NA		NA			NA	NA
Phosphorylation landscape	32645325	Cell	2020	Bouhaddou	MS	NFKB2	NA	NA	NA	NA			Vero E6	NA		NA			NA	NA
Phosphorylation landscape	32645325	Cell	2020	Bouhaddou	MS	GBF1	NA	NA	NA	NA			Vero E6	NA		NA			NA	NA
Phosphorylation landscape	32645325	Cell	2020	Bouhaddou	MS	NOLC1	NA	NA	NA	NA			Vero E6	NA		NA			NA	NA
Phosphorylation landscape	32645325	Cell	2020	Bouhaddou	MS	MAP1S	NA	NA	NA	NA			Vero E6	NA		NA			NA	NA
Phosphorylation landscape	32645325	Cell	2020	Bouhaddou	MS	SPAG9	NA	NA	NA	NA			Vero E6	NA		NA			NA	NA
Phosphorylation landscape	32645325	Cell	2020	Bouhaddou	MS	TNS2	NA	NA	NA	NA			Vero E6	NA		NA			NA	NA
Phosphorylation landscape	32645325	Cell	2020	Bouhaddou	MS	PGLS	NA	NA	NA	NA			Vero E6	NA		NA			NA	NA
Phosphorylation landscape	32645325	Cell	2020	Bouhaddou	MS	EIF4B	NA	NA	NA	NA			Vero E6	NA		NA			NA	NA
Phosphorylation landscape	32645325	Cell	2020	Bouhaddou	MS	VPS35	NA	NA	NA	NA			Vero E6	NA		NA			NA	NA
Phosphorylation landscape	32645325	Cell	2020	Bouhaddou	MS	MVB12A	NA	NA	NA	NA			Vero E6	NA		NA			NA	NA
Phosphorylation landscape	32645325	Cell	2020	Bouhaddou	MS	SRSF1	NA	NA	NA	NA			Vero E6	NA		NA			NA	NA
Phosphorylation landscape	32645325	Cell	2020	Bouhaddou	MS	BABAM1	NA	NA	NA	NA			Vero E6	NA		NA			NA	NA
Phosphorylation landscape	32645325	Cell	2020	Bouhaddou	MS	RRP7A	NA	NA	NA	NA			Vero E6	NA		NA			NA	NA
Phosphorylation landscape	32645325	Cell	2020	Bouhaddou	MS	MYO9B	NA	NA	NA	NA			Vero E6	NA		NA			NA	NA
Phosphorylation landscape	32645325	Cell	2020	Bouhaddou	MS	TCF20	NA	NA	NA	NA			Vero E6	NA		NA			NA	NA
Phosphorylation landscape	32645325	Cell	2020	Bouhaddou	MS	AMBRA1	NA	NA	NA	NA			Vero E6	NA		NA			NA	NA
Phosphorylation landscape	32645325	Cell	2020	Bouhaddou	MS	DDB2	NA	NA	NA	NA			Vero E6	NA		NA			NA	NA
Phosphorylation landscape	32645325	Cell	2020	Bouhaddou	MS	PACSIN3	NA	NA	NA	NA			Vero E6	NA		NA			NA	NA
Phosphorylation landscape	32645325	Cell	2020	Bouhaddou	MS	MADD	NA	NA	NA	NA			Vero E6	NA		NA			NA	NA
Phosphorylation landscape	32645325	Cell	2020	Bouhaddou	MS	ING5	NA	NA	NA	NA			Vero E6	NA		NA			NA	NA
Phosphorylation landscape	32645325	Cell	2020	Bouhaddou	MS	EPS15L1	NA	NA	NA	NA			Vero E6	NA		NA			NA	NA
Phosphorylation landscape	32645325	Cell	2020	Bouhaddou	MS	STK25	NA	NA	NA	NA			Vero E6	NA		NA			NA	NA
Phosphorylation landscape	32645325	Cell	2020	Bouhaddou	MS	SEPTIN2	NA	NA	NA	NA			Vero E6	NA		NA			NA	NA
Phosphorylation landscape	32645325	Cell	2020	Bouhaddou	MS	SETD1A	NA	NA	NA	NA			Vero E6	NA		NA			NA	NA
Phosphorylation landscape	32645325	Cell	2020	Bouhaddou	MS	FNBP4	NA	NA	NA	NA			Vero E6	NA		NA			NA	NA
Phosphorylation landscape	32645325	Cell	2020	Bouhaddou	MS	SMG8	NA	NA	NA	NA			Vero E6	NA		NA			NA	NA
Phosphorylation landscape	32645325	Cell	2020	Bouhaddou	MS	SRCAP	NA	NA	NA	NA			Vero E6	NA		NA			NA	NA
Phosphorylation landscape	32645325	Cell	2020	Bouhaddou	MS	RPS6KB1	NA	NA	NA	NA			Vero E6	NA		NA			NA	NA
Phosphorylation landscape	32645325	Cell	2020	Bouhaddou	MS	MED13	NA	NA	NA	NA			Vero E6	NA		NA			NA	NA
Phosphorylation landscape	32645325	Cell	2020	Bouhaddou	MS	CHMP2B	NA	NA	NA	NA			Vero E6	NA		NA			NA	NA
Phosphorylation landscape	32645325	Cell	2020	Bouhaddou	MS	TNKS1BP1	NA	NA	NA	NA			Vero E6	NA		NA			NA	NA
Phosphorylation landscape	32645325	Cell	2020	Bouhaddou	MS	KIF1A	NA	NA	NA	NA			Vero E6	NA		NA			NA	NA
Phosphorylation landscape	32645325	Cell	2020	Bouhaddou	MS	SSRP1	NA	NA	NA	NA			Vero E6	NA		NA			NA	NA
Phosphorylation landscape	32645325	Cell	2020	Bouhaddou	MS	LARP4	NA	NA	NA	NA			Vero E6	NA		NA			NA	NA
Phosphorylation landscape	32645325	Cell	2020	Bouhaddou	MS	USP6	NA	NA	NA	NA			Vero E6	NA		NA			NA	NA
Phosphorylation landscape	32645325	Cell	2020	Bouhaddou	MS	USP32	NA	NA	NA	NA			Vero E6	NA		NA			NA	NA
Phosphorylation landscape	32645325	Cell	2020	Bouhaddou	MS	CTNND1	NA	NA	NA	NA			Vero E6	NA		NA			NA	NA
Phosphorylation landscape	32645325	Cell	2020	Bouhaddou	MS	DCBLD2	NA	NA	NA	NA			Vero E6	NA		NA			NA	NA
Phosphorylation landscape	32645325	Cell	2020	Bouhaddou	MS	HDAC4	NA	NA	NA	NA			Vero E6	NA		NA			NA	NA
Phosphorylation landscape	32645325	Cell	2020	Bouhaddou	MS	FILIP1L	NA	NA	NA	NA			Vero E6	NA		NA			NA	NA
Phosphorylation landscape	32645325	Cell	2020	Bouhaddou	MS	ZFP91	NA	NA	NA	NA			Vero E6	NA		NA			NA	NA
Phosphorylation landscape	32645325	Cell	2020	Bouhaddou	MS	FMNL3	NA	NA	NA	NA			Vero E6	NA		NA			NA	NA
Phosphorylation landscape	32645325	Cell	2020	Bouhaddou	MS	TBC1D10B	NA	NA	NA	NA			Vero E6	NA		NA			NA	NA
Phosphorylation landscape	32645325	Cell	2020	Bouhaddou	MS	CD2BP2	NA	NA	NA	NA			Vero E6	NA		NA			NA	NA
Phosphorylation landscape	32645325	Cell	2020	Bouhaddou	MS	WIZ	NA	NA	NA	NA			Vero E6	NA		NA			NA	NA
Phosphorylation landscape	32645325	Cell	2020	Bouhaddou	MS	AATF	NA	NA	NA	NA			Vero E6	NA		NA			NA	NA
Phosphorylation landscape	32645325	Cell	2020	Bouhaddou	MS	HNF1B	NA	NA	NA	NA			Vero E6	NA		NA			NA	NA
Phosphorylation landscape	32645325	Cell	2020	Bouhaddou	MS	HEATR6	NA	NA	NA	NA			Vero E6	NA		NA			NA	NA
Phosphorylation landscape	32645325	Cell	2020	Bouhaddou	MS	HIRIP3	NA	NA	NA	NA			Vero E6	NA		NA			NA	NA
Phosphorylation landscape	32645325	Cell	2020	Bouhaddou	MS	TUBA1B	NA	NA	NA	NA			Vero E6	NA		NA			NA	NA
Phosphorylation landscape	32645325	Cell	2020	Bouhaddou	MS	SORBS1	NA	NA	NA	NA			Vero E6	NA		NA			NA	NA
Phosphorylation landscape	32645325	Cell	2020	Bouhaddou	MS	ALDOA	NA	NA	NA	NA			Vero E6	NA		NA			NA	NA
Phosphorylation landscape	32645325	Cell	2020	Bouhaddou	MS	KMT2D	NA	NA	NA	NA			Vero E6	NA		NA			NA	NA
Phosphorylation landscape	32645325	Cell	2020	Bouhaddou	MS	HELLS	NA	NA	NA	NA			Vero E6	NA		NA			NA	NA
Phosphorylation landscape	32645325	Cell	2020	Bouhaddou	MS	FRA10AC1	NA	NA	NA	NA			Vero E6	NA		NA			NA	NA
Phosphorylation landscape	32645325	Cell	2020	Bouhaddou	MS	CCDC86	NA	NA	NA	NA			Vero E6	NA		NA			NA	NA
Phosphorylation landscape	32645325	Cell	2020	Bouhaddou	MS	DDX23	NA	NA	NA	NA			Vero E6	NA		NA			NA	NA
Phosphorylation landscape	32645325	Cell	2020	Bouhaddou	MS	RPL24	NA	NA	NA	NA			Vero E6	NA		NA			NA	NA
Phosphorylation landscape	32645325	Cell	2020	Bouhaddou	MS	ANP32D	NA	NA	NA	NA			Vero E6	NA		NA			NA	NA
Phosphorylation landscape	32645325	Cell	2020	Bouhaddou	MS	HJURP	NA	NA	NA	NA			Vero E6	NA		NA			NA	NA
Phosphorylation landscape	32645325	Cell	2020	Bouhaddou	MS	CBLB	NA	NA	NA	NA			Vero E6	NA		NA			NA	NA
Phosphorylation landscape	32645325	Cell	2020	Bouhaddou	MS	ATXN2L	NA	NA	NA	NA			Vero E6	NA		NA			NA	NA
Phosphorylation landscape	32645325	Cell	2020	Bouhaddou	MS	BBX	NA	NA	NA	NA			Vero E6	NA		NA			NA	NA
Phosphorylation landscape	32645325	Cell	2020	Bouhaddou	MS	LIG3	NA	NA	NA	NA			Vero E6	NA		NA			NA	NA
Phosphorylation landscape	32645325	Cell	2020	Bouhaddou	MS	DDX39A	NA	NA	NA	NA			Vero E6	NA		NA			NA	NA
Phosphorylation landscape	32645325	Cell	2020	Bouhaddou	MS	PSMD11	NA	NA	NA	NA			Vero E6	NA		NA			NA	NA
Phosphorylation landscape	32645325	Cell	2020	Bouhaddou	MS	PALM3	NA	NA	NA	NA			Vero E6	NA		NA			NA	NA
Phosphorylation landscape	32645325	Cell	2020	Bouhaddou	MS	ESYT2	NA	NA	NA	NA			Vero E6	NA		NA			NA	NA
Phosphorylation landscape	32645325	Cell	2020	Bouhaddou	MS	GIGYF2	NA	NA	NA	NA			Vero E6	NA		NA			NA	NA
Phosphorylation landscape	32645325	Cell	2020	Bouhaddou	MS	SUN2	NA	NA	NA	NA			Vero E6	NA		NA			NA	NA
Phosphorylation landscape	32645325	Cell	2020	Bouhaddou	MS	RNF135	NA	NA	NA	NA			Vero E6	NA		NA			NA	NA
Phosphorylation landscape	32645325	Cell	2020	Bouhaddou	MS	GTPBP1	NA	NA	NA	NA			Vero E6	NA		NA			NA	NA
Phosphorylation landscape	32645325	Cell	2020	Bouhaddou	MS	INCENP	NA	NA	NA	NA			Vero E6	NA		NA			NA	NA
Phosphorylation landscape	32645325	Cell	2020	Bouhaddou	MS	HERC2	NA	NA	NA	NA			Vero E6	NA		NA			NA	NA
Phosphorylation landscape	32645325	Cell	2020	Bouhaddou	MS	AHNAK	NA	NA	NA	NA			Vero E6	NA		NA			NA	NA
Phosphorylation landscape	32645325	Cell	2020	Bouhaddou	MS	PHLDB2	NA	NA	NA	NA			Vero E6	NA		NA			NA	NA
Phosphorylation landscape	32645325	Cell	2020	Bouhaddou	MS	RNASEH2A	NA	NA	NA	NA			Vero E6	NA		NA			NA	NA
Phosphorylation landscape	32645325	Cell	2020	Bouhaddou	MS	RBBP6	NA	NA	NA	NA			Vero E6	NA		NA			NA	NA
Phosphorylation landscape	32645325	Cell	2020	Bouhaddou	MS	MTA2	NA	NA	NA	NA			Vero E6	NA		NA			NA	NA
Phosphorylation landscape	32645325	Cell	2020	Bouhaddou	MS	SUZ12	NA	NA	NA	NA			Vero E6	NA		NA			NA	NA
Phosphorylation landscape	32645325	Cell	2020	Bouhaddou	MS	NF1	NA	NA	NA	NA			Vero E6	NA		NA			NA	NA
Phosphorylation landscape	32645325	Cell	2020	Bouhaddou	MS	HNRNPUL2	NA	NA	NA	NA			Vero E6	NA		NA			NA	NA
Phosphorylation landscape	32645325	Cell	2020	Bouhaddou	MS	DKC1	NA	NA	NA	NA			Vero E6	NA		NA			NA	NA
Phosphorylation landscape	32645325	Cell	2020	Bouhaddou	MS	HABP4	NA	NA	NA	NA			Vero E6	NA		NA			NA	NA
Phosphorylation landscape	32645325	Cell	2020	Bouhaddou	MS	TMEM184B	NA	NA	NA	NA			Vero E6	NA		NA			NA	NA
Phosphorylation landscape	32645325	Cell	2020	Bouhaddou	MS	PLK1	NA	NA	NA	NA			Vero E6	NA		NA			NA	NA
Phosphorylation landscape	32645325	Cell	2020	Bouhaddou	MS	SCAF11	NA	NA	NA	NA			Vero E6	NA		NA			NA	NA
Phosphorylation landscape	32645325	Cell	2020	Bouhaddou	MS	TJP1	NA	NA	NA	NA			Vero E6	NA		NA			NA	NA
Phosphorylation landscape	32645325	Cell	2020	Bouhaddou	MS	EMD	NA	NA	NA	NA			Vero E6	NA		NA			NA	NA
Phosphorylation landscape	32645325	Cell	2020	Bouhaddou	MS	RGL3	NA	NA	NA	NA			Vero E6	NA		NA			NA	NA
Phosphorylation landscape	32645325	Cell	2020	Bouhaddou	MS	FLNA	NA	NA	NA	NA			Vero E6	NA		NA			NA	NA
Phosphorylation landscape	32645325	Cell	2020	Bouhaddou	MS	CPD	NA	NA	NA	NA			Vero E6	NA		NA			NA	NA
Phosphorylation landscape	32645325	Cell	2020	Bouhaddou	MS	HCFC1	NA	NA	NA	NA			Vero E6	NA		NA			NA	NA
Phosphorylation landscape	32645325	Cell	2020	Bouhaddou	MS	NSRP1	NA	NA	NA	NA			Vero E6	NA		NA			NA	NA
Phosphorylation landscape	32645325	Cell	2020	Bouhaddou	MS	KANK2	NA	NA	NA	NA			Vero E6	NA		NA			NA	NA
Phosphorylation landscape	32645325	Cell	2020	Bouhaddou	MS	ATL3	NA	NA	NA	NA			Vero E6	NA		NA			NA	NA
Phosphorylation landscape	32645325	Cell	2020	Bouhaddou	MS	MARK2	NA	NA	NA	NA			Vero E6	NA		NA			NA	NA
Phosphorylation landscape	32645325	Cell	2020	Bouhaddou	MS	SMARCA4	NA	NA	NA	NA			Vero E6	NA		NA			NA	NA
Phosphorylation landscape	32645325	Cell	2020	Bouhaddou	MS	MICALL1	NA	NA	NA	NA			Vero E6	NA		NA			NA	NA
Phosphorylation landscape	32645325	Cell	2020	Bouhaddou	MS	ZDHHC23	NA	NA	NA	NA			Vero E6	NA		NA			NA	NA
Phosphorylation landscape	32645325	Cell	2020	Bouhaddou	MS	GIT1	NA	NA	NA	NA			Vero E6	NA		NA			NA	NA
Phosphorylation landscape	32645325	Cell	2020	Bouhaddou	MS	RNASEH1	NA	NA	NA	NA			Vero E6	NA		NA			NA	NA
Phosphorylation landscape	32645325	Cell	2020	Bouhaddou	MS	ILF3	NA	NA	NA	NA			Vero E6	NA		NA			NA	NA
Phosphorylation landscape	32645325	Cell	2020	Bouhaddou	MS	NUFIP2	NA	NA	NA	NA			Vero E6	NA		NA			NA	NA
Phosphorylation landscape	32645325	Cell	2020	Bouhaddou	MS	ARHGAP31	NA	NA	NA	NA			Vero E6	NA		NA			NA	NA
Phosphorylation landscape	32645325	Cell	2020	Bouhaddou	MS	TRIP12	NA	NA	NA	NA			Vero E6	NA		NA			NA	NA
Phosphorylation landscape	32645325	Cell	2020	Bouhaddou	MS	CDR2	NA	NA	NA	NA			Vero E6	NA		NA			NA	NA
Phosphorylation landscape	32645325	Cell	2020	Bouhaddou	MS	PPHLN1	NA	NA	NA	NA			Vero E6	NA		NA			NA	NA
Phosphorylation landscape	32645325	Cell	2020	Bouhaddou	MS	MYO18A	NA	NA	NA	NA			Vero E6	NA		NA			NA	NA
Phosphorylation landscape	32645325	Cell	2020	Bouhaddou	MS	POLR3E	NA	NA	NA	NA			Vero E6	NA		NA			NA	NA
Phosphorylation landscape	32645325	Cell	2020	Bouhaddou	MS	EZH2	NA	NA	NA	NA			Vero E6	NA		NA			NA	NA
Phosphorylation landscape	32645325	Cell	2020	Bouhaddou	MS	PID1	NA	NA	NA	NA			Vero E6	NA		NA			NA	NA
Phosphorylation landscape	32645325	Cell	2020	Bouhaddou	MS	ID2	NA	NA	NA	NA			Vero E6	NA		NA			NA	NA
Phosphorylation landscape	32645325	Cell	2020	Bouhaddou	MS	KIDINS220	NA	NA	NA	NA			Vero E6	NA		NA			NA	NA
Phosphorylation landscape	32645325	Cell	2020	Bouhaddou	MS	YAF2	NA	NA	NA	NA			Vero E6	NA		NA			NA	NA
Phosphorylation landscape	32645325	Cell	2020	Bouhaddou	MS	KRI1	NA	NA	NA	NA			Vero E6	NA		NA			NA	NA
Phosphorylation landscape	32645325	Cell	2020	Bouhaddou	MS	ARHGEF5	NA	NA	NA	NA			Vero E6	NA		NA			NA	NA
Phosphorylation landscape	32645325	Cell	2020	Bouhaddou	MS	GSK3B	NA	NA	NA	NA			Vero E6	NA		NA			NA	NA
Phosphorylation landscape	32645325	Cell	2020	Bouhaddou	MS	CPSF3	NA	NA	NA	NA			Vero E6	NA		NA			NA	NA
Phosphorylation landscape	32645325	Cell	2020	Bouhaddou	MS	MFF	NA	NA	NA	NA			Vero E6	NA		NA			NA	NA
Phosphorylation landscape	32645325	Cell	2020	Bouhaddou	MS	SUPT6H	NA	NA	NA	NA			Vero E6	NA		NA			NA	NA
Phosphorylation landscape	32645325	Cell	2020	Bouhaddou	MS	ZYX	NA	NA	NA	NA			Vero E6	NA		NA			NA	NA
Phosphorylation landscape	32645325	Cell	2020	Bouhaddou	MS	NOL8	NA	NA	NA	NA			Vero E6	NA		NA			NA	NA
Phosphorylation landscape	32645325	Cell	2020	Bouhaddou	MS	IARS1	NA	NA	NA	NA			Vero E6	NA		NA			NA	NA
Phosphorylation landscape	32645325	Cell	2020	Bouhaddou	MS	SF1	NA	NA	NA	NA			Vero E6	NA		NA			NA	NA
Phosphorylation landscape	32645325	Cell	2020	Bouhaddou	MS	PRPF4B	NA	NA	NA	NA			Vero E6	NA		NA			NA	NA
Phosphorylation landscape	32645325	Cell	2020	Bouhaddou	MS	GOLGB1	NA	NA	NA	NA			Vero E6	NA		NA			NA	NA
Phosphorylation landscape	32645325	Cell	2020	Bouhaddou	MS	LGALS1	NA	NA	NA	NA			Vero E6	NA		NA			NA	NA
Phosphorylation landscape	32645325	Cell	2020	Bouhaddou	MS	CDYL	NA	NA	NA	NA			Vero E6	NA		NA			NA	NA
Phosphorylation landscape	32645325	Cell	2020	Bouhaddou	MS	SH3BP1	NA	NA	NA	NA			Vero E6	NA		NA			NA	NA
Phosphorylation landscape	32645325	Cell	2020	Bouhaddou	MS	PHYHIPL	NA	NA	NA	NA			Vero E6	NA		NA			NA	NA
Phosphorylation landscape	32645325	Cell	2020	Bouhaddou	MS	EAF2	NA	NA	NA	NA			Vero E6	NA		NA			NA	NA
Phosphorylation landscape	32645325	Cell	2020	Bouhaddou	MS	EIF2AK4	NA	NA	NA	NA			Vero E6	NA		NA			NA	NA
Phosphorylation landscape	32645325	Cell	2020	Bouhaddou	MS	CCDC6	NA	NA	NA	NA			Vero E6	NA		NA			NA	NA
Phosphorylation landscape	32645325	Cell	2020	Bouhaddou	MS	PKP2	NA	NA	NA	NA			Vero E6	NA		NA			NA	NA
Phosphorylation landscape	32645325	Cell	2020	Bouhaddou	MS	TNFAIP1	NA	NA	NA	NA			Vero E6	NA		NA			NA	NA
Phosphorylation landscape	32645325	Cell	2020	Bouhaddou	MS	RREB1	NA	NA	NA	NA			Vero E6	NA		NA			NA	NA
Phosphorylation landscape	32645325	Cell	2020	Bouhaddou	MS	DNMT1	NA	NA	NA	NA			Vero E6	NA		NA			NA	NA
Phosphorylation landscape	32645325	Cell	2020	Bouhaddou	MS	CTSL	NA	NA	NA	NA			Vero E6	NA		NA			NA	NA
Phosphorylation landscape	32645325	Cell	2020	Bouhaddou	MS	RIOK1	NA	NA	NA	NA			Vero E6	NA		NA			NA	NA
Phosphorylation landscape	32645325	Cell	2020	Bouhaddou	MS	JMJD1C	NA	NA	NA	NA			Vero E6	NA		NA			NA	NA
Phosphorylation landscape	32645325	Cell	2020	Bouhaddou	MS	COL15A1	NA	NA	NA	NA			Vero E6	NA		NA			NA	NA
Phosphorylation landscape	32645325	Cell	2020	Bouhaddou	MS	LPIN1	NA	NA	NA	NA			Vero E6	NA		NA			NA	NA
Phosphorylation landscape	32645325	Cell	2020	Bouhaddou	MS	HNRNPK	NA	NA	NA	NA			Vero E6	NA		NA			NA	NA
Phosphorylation landscape	32645325	Cell	2020	Bouhaddou	MS	NBAS	NA	NA	NA	NA			Vero E6	NA		NA			NA	NA
Phosphorylation landscape	32645325	Cell	2020	Bouhaddou	MS	MAP7D3	NA	NA	NA	NA			Vero E6	NA		NA			NA	NA
Phosphorylation landscape	32645325	Cell	2020	Bouhaddou	MS	ZFYVE19	NA	NA	NA	NA			Vero E6	NA		NA			NA	NA
Phosphorylation landscape	32645325	Cell	2020	Bouhaddou	MS	KSR1	NA	NA	NA	NA			Vero E6	NA		NA			NA	NA
Phosphorylation landscape	32645325	Cell	2020	Bouhaddou	MS	SAC3D1	NA	NA	NA	NA			Vero E6	NA		NA			NA	NA
Phosphorylation landscape	32645325	Cell	2020	Bouhaddou	MS	PPFIBP1	NA	NA	NA	NA			Vero E6	NA		NA			NA	NA
Phosphorylation landscape	32645325	Cell	2020	Bouhaddou	MS	GKAP1	NA	NA	NA	NA			Vero E6	NA		NA			NA	NA
Phosphorylation landscape	32645325	Cell	2020	Bouhaddou	MS	NUP153	NA	NA	NA	NA			Vero E6	NA		NA			NA	NA
Phosphorylation landscape	32645325	Cell	2020	Bouhaddou	MS	KIF13A	NA	NA	NA	NA			Vero E6	NA		NA			NA	NA
Phosphorylation landscape	32645325	Cell	2020	Bouhaddou	MS	MAP2K3	NA	NA	NA	NA			Vero E6	NA		NA			NA	NA
Phosphorylation landscape	32645325	Cell	2020	Bouhaddou	MS	USP22	NA	NA	NA	NA			Vero E6	NA		NA			NA	NA
Phosphorylation landscape	32645325	Cell	2020	Bouhaddou	MS	DCDC2	NA	NA	NA	NA			Vero E6	NA		NA			NA	NA
Phosphorylation landscape	32645325	Cell	2020	Bouhaddou	MS	RASSF8	NA	NA	NA	NA			Vero E6	NA		NA			NA	NA
Phosphorylation landscape	32645325	Cell	2020	Bouhaddou	MS	KNOP1	NA	NA	NA	NA			Vero E6	NA		NA			NA	NA
Phosphorylation landscape	32645325	Cell	2020	Bouhaddou	MS	POLA2	NA	NA	NA	NA			Vero E6	NA		NA			NA	NA
Phosphorylation landscape	32645325	Cell	2020	Bouhaddou	MS	DPF2	NA	NA	NA	NA			Vero E6	NA		NA			NA	NA
Phosphorylation landscape	32645325	Cell	2020	Bouhaddou	MS	PHF6	NA	NA	NA	NA			Vero E6	NA		NA			NA	NA
Phosphorylation landscape	32645325	Cell	2020	Bouhaddou	MS	FRMD8	NA	NA	NA	NA			Vero E6	NA		NA			NA	NA
Phosphorylation landscape	32645325	Cell	2020	Bouhaddou	MS	AKAP10	NA	NA	NA	NA			Vero E6	NA		NA			NA	NA
Phosphorylation landscape	32645325	Cell	2020	Bouhaddou	MS	GPC4	NA	NA	NA	NA			Vero E6	NA		NA			NA	NA
Phosphorylation landscape	32645325	Cell	2020	Bouhaddou	MS	MGA	NA	NA	NA	NA			Vero E6	NA		NA			NA	NA
Phosphorylation landscape	32645325	Cell	2020	Bouhaddou	MS	STK11IP	NA	NA	NA	NA			Vero E6	NA		NA			NA	NA
Phosphorylation landscape	32645325	Cell	2020	Bouhaddou	MS	TRAPPC10	NA	NA	NA	NA			Vero E6	NA		NA			NA	NA
Phosphorylation landscape	32645325	Cell	2020	Bouhaddou	MS	MYH9	NA	NA	NA	NA			Vero E6	NA		NA			NA	NA
Phosphorylation landscape	32645325	Cell	2020	Bouhaddou	MS	RBMX2	NA	NA	NA	NA			Vero E6	NA		NA			NA	NA
Phosphorylation landscape	32645325	Cell	2020	Bouhaddou	MS	RRP1B	NA	NA	NA	NA			Vero E6	NA		NA			NA	NA
Phosphorylation landscape	32645325	Cell	2020	Bouhaddou	MS	OSTF1	NA	NA	NA	NA			Vero E6	NA		NA			NA	NA
Phosphorylation landscape	32645325	Cell	2020	Bouhaddou	MS	KAT5	NA	NA	NA	NA			Vero E6	NA		NA			NA	NA
Phosphorylation landscape	32645325	Cell	2020	Bouhaddou	MS	OSBPL11	NA	NA	NA	NA			Vero E6	NA		NA			NA	NA
Phosphorylation landscape	32645325	Cell	2020	Bouhaddou	MS	AEBP2	NA	NA	NA	NA			Vero E6	NA		NA			NA	NA
Phosphorylation landscape	32645325	Cell	2020	Bouhaddou	MS	PUM2	NA	NA	NA	NA			Vero E6	NA		NA			NA	NA
Phosphorylation landscape	32645325	Cell	2020	Bouhaddou	MS	PDXDC1	NA	NA	NA	NA			Vero E6	NA		NA			NA	NA
Phosphorylation landscape	32645325	Cell	2020	Bouhaddou	MS	PLEKHA5	NA	NA	NA	NA			Vero E6	NA		NA			NA	NA
Phosphorylation landscape	32645325	Cell	2020	Bouhaddou	MS	HS1BP3	NA	NA	NA	NA			Vero E6	NA		NA			NA	NA
Phosphorylation landscape	32645325	Cell	2020	Bouhaddou	MS	PPP1R11	NA	NA	NA	NA			Vero E6	NA		NA			NA	NA
Phosphorylation landscape	32645325	Cell	2020	Bouhaddou	MS	SF3B2	NA	NA	NA	NA			Vero E6	NA		NA			NA	NA
Phosphorylation landscape	32645325	Cell	2020	Bouhaddou	MS	PACS1	NA	NA	NA	NA			Vero E6	NA		NA			NA	NA
Phosphorylation landscape	32645325	Cell	2020	Bouhaddou	MS	KLC2	NA	NA	NA	NA			Vero E6	NA		NA			NA	NA
Phosphorylation landscape	32645325	Cell	2020	Bouhaddou	MS	ELAVL1	NA	NA	NA	NA			Vero E6	NA		NA			NA	NA
Phosphorylation landscape	32645325	Cell	2020	Bouhaddou	MS	ANXA1	NA	NA	NA	NA			Vero E6	NA		NA			NA	NA
Phosphorylation landscape	32645325	Cell	2020	Bouhaddou	MS	ALDH1A1	NA	NA	NA	NA			Vero E6	NA		NA			NA	NA
Phosphorylation landscape	32645325	Cell	2020	Bouhaddou	MS	GNL1	NA	NA	NA	NA			Vero E6	NA		NA			NA	NA
Phosphorylation landscape	32645325	Cell	2020	Bouhaddou	MS	ABCF1	NA	NA	NA	NA			Vero E6	NA		NA			NA	NA
Phosphorylation landscape	32645325	Cell	2020	Bouhaddou	MS	BRAF	NA	NA	NA	NA			Vero E6	NA		NA			NA	NA
Phosphorylation landscape	32645325	Cell	2020	Bouhaddou	MS	HMGXB4	NA	NA	NA	NA			Vero E6	NA		NA			NA	NA
Phosphorylation landscape	32645325	Cell	2020	Bouhaddou	MS	ARHGAP39	NA	NA	NA	NA			Vero E6	NA		NA			NA	NA
Phosphorylation landscape	32645325	Cell	2020	Bouhaddou	MS	RETREG2	NA	NA	NA	NA			Vero E6	NA		NA			NA	NA
Phosphorylation landscape	32645325	Cell	2020	Bouhaddou	MS	RSL1D1	NA	NA	NA	NA			Vero E6	NA		NA			NA	NA
Phosphorylation landscape	32645325	Cell	2020	Bouhaddou	MS	RECQL4	NA	NA	NA	NA			Vero E6	NA		NA			NA	NA
Phosphorylation landscape	32645325	Cell	2020	Bouhaddou	MS	DHX16	NA	NA	NA	NA			Vero E6	NA		NA			NA	NA
Phosphorylation landscape	32645325	Cell	2020	Bouhaddou	MS	PPP1R18	NA	NA	NA	NA			Vero E6	NA		NA			NA	NA
Phosphorylation landscape	32645325	Cell	2020	Bouhaddou	MS	MDC1	NA	NA	NA	NA			Vero E6	NA		NA			NA	NA
Phosphorylation landscape	32645325	Cell	2020	Bouhaddou	MS	TBC1D9B	NA	NA	NA	NA			Vero E6	NA		NA			NA	NA
Phosphorylation landscape	32645325	Cell	2020	Bouhaddou	MS	EPS8	NA	NA	NA	NA			Vero E6	NA		NA			NA	NA
Phosphorylation landscape	32645325	Cell	2020	Bouhaddou	MS	SQSTM1	NA	NA	NA	NA			Vero E6	NA		NA			NA	NA
Phosphorylation landscape	32645325	Cell	2020	Bouhaddou	MS	RBM4B	NA	NA	NA	NA			Vero E6	NA		NA			NA	NA
Phosphorylation landscape	32645325	Cell	2020	Bouhaddou	MS	WDCP	NA	NA	NA	NA			Vero E6	NA		NA			NA	NA
Phosphorylation landscape	32645325	Cell	2020	Bouhaddou	MS	WBP11	NA	NA	NA	NA			Vero E6	NA		NA			NA	NA
Phosphorylation landscape	32645325	Cell	2020	Bouhaddou	MS	PCBD1	NA	NA	NA	NA			Vero E6	NA		NA			NA	NA
Phosphorylation landscape	32645325	Cell	2020	Bouhaddou	MS	LRCH3	NA	NA	NA	NA			Vero E6	NA		NA			NA	NA
Phosphorylation landscape	32645325	Cell	2020	Bouhaddou	MS	SMARCA1	NA	NA	NA	NA			Vero E6	NA		NA			NA	NA
Phosphorylation landscape	32645325	Cell	2020	Bouhaddou	MS	KDM2A	NA	NA	NA	NA			Vero E6	NA		NA			NA	NA
Phosphorylation landscape	32645325	Cell	2020	Bouhaddou	MS	NCOA1	NA	NA	NA	NA			Vero E6	NA		NA			NA	NA
Phosphorylation landscape	32645325	Cell	2020	Bouhaddou	MS	RUBCN	NA	NA	NA	NA			Vero E6	NA		NA			NA	NA
Phosphorylation landscape	32645325	Cell	2020	Bouhaddou	MS	MPRIP	NA	NA	NA	NA			Vero E6	NA		NA			NA	NA
Phosphorylation landscape	32645325	Cell	2020	Bouhaddou	MS	ZC3HAV1	NA	NA	NA	NA			Vero E6	NA		NA			NA	NA
Phosphorylation landscape	32645325	Cell	2020	Bouhaddou	MS	DEPDC5	NA	NA	NA	NA			Vero E6	NA		NA			NA	NA
Phosphorylation landscape	32645325	Cell	2020	Bouhaddou	MS	CHAF1B	NA	NA	NA	NA			Vero E6	NA		NA			NA	NA
Phosphorylation landscape	32645325	Cell	2020	Bouhaddou	MS	PRR14L	NA	NA	NA	NA			Vero E6	NA		NA			NA	NA
Phosphorylation landscape	32645325	Cell	2020	Bouhaddou	MS	NCOR1	NA	NA	NA	NA			Vero E6	NA		NA			NA	NA
Phosphorylation landscape	32645325	Cell	2020	Bouhaddou	MS	UBXN7	NA	NA	NA	NA			Vero E6	NA		NA			NA	NA
Phosphorylation landscape	32645325	Cell	2020	Bouhaddou	MS	DTNB	NA	NA	NA	NA			Vero E6	NA		NA			NA	NA
Phosphorylation landscape	32645325	Cell	2020	Bouhaddou	MS	HSF1	NA	NA	NA	NA			Vero E6	NA		NA			NA	NA
Phosphorylation landscape	32645325	Cell	2020	Bouhaddou	MS	ZC3HAV1L	NA	NA	NA	NA			Vero E6	NA		NA			NA	NA
Phosphorylation landscape	32645325	Cell	2020	Bouhaddou	MS	BOP1	NA	NA	NA	NA			Vero E6	NA		NA			NA	NA
Phosphorylation landscape	32645325	Cell	2020	Bouhaddou	MS	PAK2	NA	NA	NA	NA			Vero E6	NA		NA			NA	NA
Phosphorylation landscape	32645325	Cell	2020	Bouhaddou	MS	C16orf72	NA	NA	NA	NA			Vero E6	NA		NA			NA	NA
Phosphorylation landscape	32645325	Cell	2020	Bouhaddou	MS	EIF4ENIF1	NA	NA	NA	NA			Vero E6	NA		NA			NA	NA
Phosphorylation landscape	32645325	Cell	2020	Bouhaddou	MS	RUNX1	NA	NA	NA	NA			Vero E6	NA		NA			NA	NA
Phosphorylation landscape	32645325	Cell	2020	Bouhaddou	MS	RCAN1	NA	NA	NA	NA			Vero E6	NA		NA			NA	NA
Phosphorylation landscape	32645325	Cell	2020	Bouhaddou	MS	MAF1	NA	NA	NA	NA			Vero E6	NA		NA			NA	NA
Phosphorylation landscape	32645325	Cell	2020	Bouhaddou	MS	ACAP2	NA	NA	NA	NA			Vero E6	NA		NA			NA	NA
Phosphorylation landscape	32645325	Cell	2020	Bouhaddou	MS	DBN1	NA	NA	NA	NA			Vero E6	NA		NA			NA	NA
Phosphorylation landscape	32645325	Cell	2020	Bouhaddou	MS	SNAP23	NA	NA	NA	NA			Vero E6	NA		NA			NA	NA
Phosphorylation landscape	32645325	Cell	2020	Bouhaddou	MS	SMTN	NA	NA	NA	NA			Vero E6	NA		NA			NA	NA
Phosphorylation landscape	32645325	Cell	2020	Bouhaddou	MS	EHMT2	NA	NA	NA	NA			Vero E6	NA		NA			NA	NA
Phosphorylation landscape	32645325	Cell	2020	Bouhaddou	MS	PLEC	NA	NA	NA	NA			Vero E6	NA		NA			NA	NA
Phosphorylation landscape	32645325	Cell	2020	Bouhaddou	MS	ATP13A3	NA	NA	NA	NA			Vero E6	NA		NA			NA	NA
Phosphorylation landscape	32645325	Cell	2020	Bouhaddou	MS	CXADR	NA	NA	NA	NA			Vero E6	NA		NA			NA	NA
Phosphorylation landscape	32645325	Cell	2020	Bouhaddou	MS	SCRIB	NA	NA	NA	NA			Vero E6	NA		NA			NA	NA
Phosphorylation landscape	32645325	Cell	2020	Bouhaddou	MS	FAM83H	NA	NA	NA	NA			Vero E6	NA		NA			NA	NA
Phosphorylation landscape	32645325	Cell	2020	Bouhaddou	MS	NELFE	NA	NA	NA	NA			Vero E6	NA		NA			NA	NA
Phosphorylation landscape	32645325	Cell	2020	Bouhaddou	MS	TNS1	NA	NA	NA	NA			Vero E6	NA		NA			NA	NA
Phosphorylation landscape	32645325	Cell	2020	Bouhaddou	MS	EEF1D	NA	NA	NA	NA			Vero E6	NA		NA			NA	NA
Phosphorylation landscape	32645325	Cell	2020	Bouhaddou	MS	VCL	NA	NA	NA	NA			Vero E6	NA		NA			NA	NA
Phosphorylation landscape	32645325	Cell	2020	Bouhaddou	MS	PPP6R3	NA	NA	NA	NA			Vero E6	NA		NA			NA	NA
Phosphorylation landscape	32645325	Cell	2020	Bouhaddou	MS	MBD4	NA	NA	NA	NA			Vero E6	NA		NA			NA	NA
Phosphorylation landscape	32645325	Cell	2020	Bouhaddou	MS	ELAC2	NA	NA	NA	NA			Vero E6	NA		NA			NA	NA
Phosphorylation landscape	32645325	Cell	2020	Bouhaddou	MS	TP53BP1	NA	NA	NA	NA			Vero E6	NA		NA			NA	NA
Phosphorylation landscape	32645325	Cell	2020	Bouhaddou	MS	WDR91	NA	NA	NA	NA			Vero E6	NA		NA			NA	NA
Phosphorylation landscape	32645325	Cell	2020	Bouhaddou	MS	PPIP5K1	NA	NA	NA	NA			Vero E6	NA		NA			NA	NA
Phosphorylation landscape	32645325	Cell	2020	Bouhaddou	MS	USP16	NA	NA	NA	NA			Vero E6	NA		NA			NA	NA
Phosphorylation landscape	32645325	Cell	2020	Bouhaddou	MS	HNRNPU	NA	NA	NA	NA			Vero E6	NA		NA			NA	NA
Phosphorylation landscape	32645325	Cell	2020	Bouhaddou	MS	PSIP1	NA	NA	NA	NA			Vero E6	NA		NA			NA	NA
Phosphorylation landscape	32645325	Cell	2020	Bouhaddou	MS	DLG5	NA	NA	NA	NA			Vero E6	NA		NA			NA	NA
Phosphorylation landscape	32645325	Cell	2020	Bouhaddou	MS	ADSS2	NA	NA	NA	NA			Vero E6	NA		NA			NA	NA
Phosphorylation landscape	32645325	Cell	2020	Bouhaddou	MS	HAUS6	NA	NA	NA	NA			Vero E6	NA		NA			NA	NA
Phosphorylation landscape	32645325	Cell	2020	Bouhaddou	MS	CEP170	NA	NA	NA	NA			Vero E6	NA		NA			NA	NA
Phosphorylation landscape	32645325	Cell	2020	Bouhaddou	MS	CTTN	NA	NA	NA	NA			Vero E6	NA		NA			NA	NA
Phosphorylation landscape	32645325	Cell	2020	Bouhaddou	MS	CLASP2	NA	NA	NA	NA			Vero E6	NA		NA			NA	NA
Phosphorylation landscape	32645325	Cell	2020	Bouhaddou	MS	DENND4C	NA	NA	NA	NA			Vero E6	NA		NA			NA	NA
Phosphorylation landscape	32645325	Cell	2020	Bouhaddou	MS	XPC	NA	NA	NA	NA			Vero E6	NA		NA			NA	NA
Phosphorylation landscape	32645325	Cell	2020	Bouhaddou	MS	MAPRE3	NA	NA	NA	NA			Vero E6	NA		NA			NA	NA
Phosphorylation landscape	32645325	Cell	2020	Bouhaddou	MS	BRD2	NA	NA	NA	NA			Vero E6	NA		NA			NA	NA
Phosphorylation landscape	32645325	Cell	2020	Bouhaddou	MS	NUP210	NA	NA	NA	NA			Vero E6	NA		NA			NA	NA
Phosphorylation landscape	32645325	Cell	2020	Bouhaddou	MS	MFAP1	NA	NA	NA	NA			Vero E6	NA		NA			NA	NA
Phosphorylation landscape	32645325	Cell	2020	Bouhaddou	MS	DYNC1LI1	NA	NA	NA	NA			Vero E6	NA		NA			NA	NA
Phosphorylation landscape	32645325	Cell	2020	Bouhaddou	MS	NAP1L4	NA	NA	NA	NA			Vero E6	NA		NA			NA	NA
Phosphorylation landscape	32645325	Cell	2020	Bouhaddou	MS	RGL2	NA	NA	NA	NA			Vero E6	NA		NA			NA	NA
Phosphorylation landscape	32645325	Cell	2020	Bouhaddou	MS	PTK2	NA	NA	NA	NA			Vero E6	NA		NA			NA	NA
Phosphorylation landscape	32645325	Cell	2020	Bouhaddou	MS	MTMR3	NA	NA	NA	NA			Vero E6	NA		NA			NA	NA
Phosphorylation landscape	32645325	Cell	2020	Bouhaddou	MS	OSBPL10	NA	NA	NA	NA			Vero E6	NA		NA			NA	NA
Phosphorylation landscape	32645325	Cell	2020	Bouhaddou	MS	KHSRP	NA	NA	NA	NA			Vero E6	NA		NA			NA	NA
Phosphorylation landscape	32645325	Cell	2020	Bouhaddou	MS	RAF1	NA	NA	NA	NA			Vero E6	NA		NA			NA	NA
Phosphorylation landscape	32645325	Cell	2020	Bouhaddou	MS	STK10	NA	NA	NA	NA			Vero E6	NA		NA			NA	NA
Phosphorylation landscape	32645325	Cell	2020	Bouhaddou	MS	NPM1	NA	NA	NA	NA			Vero E6	NA		NA			NA	NA
Phosphorylation landscape	32645325	Cell	2020	Bouhaddou	MS	LEMD2	NA	NA	NA	NA			Vero E6	NA		NA			NA	NA
Phosphorylation landscape	32645325	Cell	2020	Bouhaddou	MS	CAD	NA	NA	NA	NA			Vero E6	NA		NA			NA	NA
Phosphorylation landscape	32645325	Cell	2020	Bouhaddou	MS	SLC4A7	NA	NA	NA	NA			Vero E6	NA		NA			NA	NA
Phosphorylation landscape	32645325	Cell	2020	Bouhaddou	MS	CEP170B	NA	NA	NA	NA			Vero E6	NA		NA			NA	NA
Phosphorylation landscape	32645325	Cell	2020	Bouhaddou	MS	AKT1	NA	NA	NA	NA			Vero E6	NA		NA			NA	NA
Phosphorylation landscape	32645325	Cell	2020	Bouhaddou	MS	ADSS1	NA	NA	NA	NA			Vero E6	NA		NA			NA	NA
Phosphorylation landscape	32645325	Cell	2020	Bouhaddou	MS	TSSC4	NA	NA	NA	NA			Vero E6	NA		NA			NA	NA
Phosphorylation landscape	32645325	Cell	2020	Bouhaddou	MS	TOP2B	NA	NA	NA	NA			Vero E6	NA		NA			NA	NA
Phosphorylation landscape	32645325	Cell	2020	Bouhaddou	MS	GTF3C2	NA	NA	NA	NA			Vero E6	NA		NA			NA	NA
Phosphorylation landscape	32645325	Cell	2020	Bouhaddou	MS	HMGA1	NA	NA	NA	NA			Vero E6	NA		NA			NA	NA
Phosphorylation landscape	32645325	Cell	2020	Bouhaddou	MS	RANBP3	NA	NA	NA	NA			Vero E6	NA		NA			NA	NA
Phosphorylation landscape	32645325	Cell	2020	Bouhaddou	MS	SON	NA	NA	NA	NA			Vero E6	NA		NA			NA	NA
Phosphorylation landscape	32645325	Cell	2020	Bouhaddou	MS	UHRF1BP1	NA	NA	NA	NA			Vero E6	NA		NA			NA	NA
Phosphorylation landscape	32645325	Cell	2020	Bouhaddou	MS	NDRG1	NA	NA	NA	NA			Vero E6	NA		NA			NA	NA
Phosphorylation landscape	32645325	Cell	2020	Bouhaddou	MS	ARMCX4	NA	NA	NA	NA			Vero E6	NA		NA			NA	NA
Phosphorylation landscape	32645325	Cell	2020	Bouhaddou	MS	ZC3HC1	NA	NA	NA	NA			Vero E6	NA		NA			NA	NA
Phosphorylation landscape	32645325	Cell	2020	Bouhaddou	MS	NRF1	NA	NA	NA	NA			Vero E6	NA		NA			NA	NA
Phosphorylation landscape	32645325	Cell	2020	Bouhaddou	MS	ITSN1	NA	NA	NA	NA			Vero E6	NA		NA			NA	NA
Phosphorylation landscape	32645325	Cell	2020	Bouhaddou	MS	TBC1D5	NA	NA	NA	NA			Vero E6	NA		NA			NA	NA
Phosphorylation landscape	32645325	Cell	2020	Bouhaddou	MS	SAMHD1	NA	NA	NA	NA			Vero E6	NA		NA			NA	NA
Phosphorylation landscape	32645325	Cell	2020	Bouhaddou	MS	SAFB	NA	NA	NA	NA			Vero E6	NA		NA			NA	NA
Phosphorylation landscape	32645325	Cell	2020	Bouhaddou	MS	FLNC	NA	NA	NA	NA			Vero E6	NA		NA			NA	NA
Phosphorylation landscape	32645325	Cell	2020	Bouhaddou	MS	FKBP5	NA	NA	NA	NA			Vero E6	NA		NA			NA	NA
Phosphorylation landscape	32645325	Cell	2020	Bouhaddou	MS	PIKFYVE	NA	NA	NA	NA			Vero E6	NA		NA			NA	NA
Phosphorylation landscape	32645325	Cell	2020	Bouhaddou	MS	EPB41L1	NA	NA	NA	NA			Vero E6	NA		NA			NA	NA
Phosphorylation landscape	32645325	Cell	2020	Bouhaddou	MS	MARK3	NA	NA	NA	NA			Vero E6	NA		NA			NA	NA
Phosphorylation landscape	32645325	Cell	2020	Bouhaddou	MS	EFR3A	NA	NA	NA	NA			Vero E6	NA		NA			NA	NA
Phosphorylation landscape	32645325	Cell	2020	Bouhaddou	MS	RBM34	NA	NA	NA	NA			Vero E6	NA		NA			NA	NA
Phosphorylation landscape	32645325	Cell	2020	Bouhaddou	MS	CCNYL1	NA	NA	NA	NA			Vero E6	NA		NA			NA	NA
Phosphorylation landscape	32645325	Cell	2020	Bouhaddou	MS	IRF2BP2	NA	NA	NA	NA			Vero E6	NA		NA			NA	NA
Phosphorylation landscape	32645325	Cell	2020	Bouhaddou	MS	MYC	NA	NA	NA	NA			Vero E6	NA		NA			NA	NA
Phosphorylation landscape	32645325	Cell	2020	Bouhaddou	MS	CREB1	NA	NA	NA	NA			Vero E6	NA		NA			NA	NA
Phosphorylation landscape	32645325	Cell	2020	Bouhaddou	MS	CDC42BPB	NA	NA	NA	NA			Vero E6	NA		NA			NA	NA
Phosphorylation landscape	32645325	Cell	2020	Bouhaddou	MS	ATN1	NA	NA	NA	NA			Vero E6	NA		NA			NA	NA
Phosphorylation landscape	32645325	Cell	2020	Bouhaddou	MS	WWC1	NA	NA	NA	NA			Vero E6	NA		NA			NA	NA
Phosphorylation landscape	32645325	Cell	2020	Bouhaddou	MS	SLC4A1AP	NA	NA	NA	NA			Vero E6	NA		NA			NA	NA
Phosphorylation landscape	32645325	Cell	2020	Bouhaddou	MS	PARD3B	NA	NA	NA	NA			Vero E6	NA		NA			NA	NA
Phosphorylation landscape	32645325	Cell	2020	Bouhaddou	MS	SRSF3	NA	NA	NA	NA			Vero E6	NA		NA			NA	NA
Phosphorylation landscape	32645325	Cell	2020	Bouhaddou	MS	STOML2	NA	NA	NA	NA			Vero E6	NA		NA			NA	NA
Phosphorylation landscape	32645325	Cell	2020	Bouhaddou	MS	CDKN1A	NA	NA	NA	NA			Vero E6	NA		NA			NA	NA
Phosphorylation landscape	32645325	Cell	2020	Bouhaddou	MS	RAPH1	NA	NA	NA	NA			Vero E6	NA		NA			NA	NA
Phosphorylation landscape	32645325	Cell	2020	Bouhaddou	MS	ABI2	NA	NA	NA	NA			Vero E6	NA		NA			NA	NA
Phosphorylation landscape	32645325	Cell	2020	Bouhaddou	MS	PRRT3	NA	NA	NA	NA			Vero E6	NA		NA			NA	NA
Phosphorylation landscape	32645325	Cell	2020	Bouhaddou	MS	RUSC2	NA	NA	NA	NA			Vero E6	NA		NA			NA	NA
Phosphorylation landscape	32645325	Cell	2020	Bouhaddou	MS	SRRM2	NA	NA	NA	NA			Vero E6	NA		NA			NA	NA
Phosphorylation landscape	32645325	Cell	2020	Bouhaddou	MS	SYTL4	NA	NA	NA	NA			Vero E6	NA		NA			NA	NA
Phosphorylation landscape	32645325	Cell	2020	Bouhaddou	MS	ARHGEF39	NA	NA	NA	NA			Vero E6	NA		NA			NA	NA
Phosphorylation landscape	32645325	Cell	2020	Bouhaddou	MS	UHRF1	NA	NA	NA	NA			Vero E6	NA		NA			NA	NA
Phosphorylation landscape	32645325	Cell	2020	Bouhaddou	MS	CHD4	NA	NA	NA	NA			Vero E6	NA		NA			NA	NA
Phosphorylation landscape	32645325	Cell	2020	Bouhaddou	MS	MYH10	NA	NA	NA	NA			Vero E6	NA		NA			NA	NA
Phosphorylation landscape	32645325	Cell	2020	Bouhaddou	MS	TBC1D22B	NA	NA	NA	NA			Vero E6	NA		NA			NA	NA
Phosphorylation landscape	32645325	Cell	2020	Bouhaddou	MS	BMPR2	NA	NA	NA	NA			Vero E6	NA		NA			NA	NA
Phosphorylation landscape	32645325	Cell	2020	Bouhaddou	MS	PFAS	NA	NA	NA	NA			Vero E6	NA		NA			NA	NA
Phosphorylation landscape	32645325	Cell	2020	Bouhaddou	MS	ATAD2	NA	NA	NA	NA			Vero E6	NA		NA			NA	NA
Phosphorylation landscape	32645325	Cell	2020	Bouhaddou	MS	TLN1	NA	NA	NA	NA			Vero E6	NA		NA			NA	NA
Phosphorylation landscape	32645325	Cell	2020	Bouhaddou	MS	HDGFL2	NA	NA	NA	NA			Vero E6	NA		NA			NA	NA
Phosphorylation landscape	32645325	Cell	2020	Bouhaddou	MS	PSMF1	NA	NA	NA	NA			Vero E6	NA		NA			NA	NA
Phosphorylation landscape	32645325	Cell	2020	Bouhaddou	MS	NCAPD2	NA	NA	NA	NA			Vero E6	NA		NA			NA	NA
Phosphorylation landscape	32645325	Cell	2020	Bouhaddou	MS	RPLP2	NA	NA	NA	NA			Vero E6	NA		NA			NA	NA
Phosphorylation landscape	32645325	Cell	2020	Bouhaddou	MS	CHAF1A	NA	NA	NA	NA			Vero E6	NA		NA			NA	NA
Phosphorylation landscape	32645325	Cell	2020	Bouhaddou	MS	ATG2B	NA	NA	NA	NA			Vero E6	NA		NA			NA	NA
Phosphorylation landscape	32645325	Cell	2020	Bouhaddou	MS	ZFAND3	NA	NA	NA	NA			Vero E6	NA		NA			NA	NA
Phosphorylation landscape	32645325	Cell	2020	Bouhaddou	MS	WASHC2A	NA	NA	NA	NA			Vero E6	NA		NA			NA	NA
Phosphorylation landscape	32645325	Cell	2020	Bouhaddou	MS	WASHC2C	NA	NA	NA	NA			Vero E6	NA		NA			NA	NA
Phosphorylation landscape	32645325	Cell	2020	Bouhaddou	MS	CLTA	NA	NA	NA	NA			Vero E6	NA		NA			NA	NA
Phosphorylation landscape	32645325	Cell	2020	Bouhaddou	MS	SNTB1	NA	NA	NA	NA			Vero E6	NA		NA			NA	NA
Phosphorylation landscape	32645325	Cell	2020	Bouhaddou	MS	HAVCR1	NA	NA	NA	NA			Vero E6	NA		NA			NA	NA
Phosphorylation landscape	32645325	Cell	2020	Bouhaddou	MS	MAP2K2	NA	NA	NA	NA			Vero E6	NA		NA			NA	NA
Phosphorylation landscape	32645325	Cell	2020	Bouhaddou	MS	UCK2	NA	NA	NA	NA			Vero E6	NA		NA			NA	NA
Phosphorylation landscape	32645325	Cell	2020	Bouhaddou	MS	ZBTB7A	NA	NA	NA	NA			Vero E6	NA		NA			NA	NA
Phosphorylation landscape	32645325	Cell	2020	Bouhaddou	MS	FBXO10	NA	NA	NA	NA			Vero E6	NA		NA			NA	NA
Phosphorylation landscape	32645325	Cell	2020	Bouhaddou	MS	ATRX	NA	NA	NA	NA			Vero E6	NA		NA			NA	NA
Phosphorylation landscape	32645325	Cell	2020	Bouhaddou	MS	LARP1	NA	NA	NA	NA			Vero E6	NA		NA			NA	NA
Phosphorylation landscape	32645325	Cell	2020	Bouhaddou	MS	SAP30L	NA	NA	NA	NA			Vero E6	NA		NA			NA	NA
Phosphorylation landscape	32645325	Cell	2020	Bouhaddou	MS	EEF2	NA	NA	NA	NA			Vero E6	NA		NA			NA	NA
Phosphorylation landscape	32645325	Cell	2020	Bouhaddou	MS	DAPK3	NA	NA	NA	NA			Vero E6	NA		NA			NA	NA
Phosphorylation landscape	32645325	Cell	2020	Bouhaddou	MS	PHRF1	NA	NA	NA	NA			Vero E6	NA		NA			NA	NA
Phosphorylation landscape	32645325	Cell	2020	Bouhaddou	MS	NOP56	NA	NA	NA	NA			Vero E6	NA		NA			NA	NA
Phosphorylation landscape	32645325	Cell	2020	Bouhaddou	MS	MET	NA	NA	NA	NA			Vero E6	NA		NA			NA	NA
Phosphorylation landscape	32645325	Cell	2020	Bouhaddou	MS	POU2F1	NA	NA	NA	NA			Vero E6	NA		NA			NA	NA
Phosphorylation landscape	32645325	Cell	2020	Bouhaddou	MS	BZW1	NA	NA	NA	NA			Vero E6	NA		NA			NA	NA
Phosphorylation landscape	32645325	Cell	2020	Bouhaddou	MS	DDX24	NA	NA	NA	NA			Vero E6	NA		NA			NA	NA
Phosphorylation landscape	32645325	Cell	2020	Bouhaddou	MS	MIF	NA	NA	NA	NA			Vero E6	NA		NA			NA	NA
Phosphorylation landscape	32645325	Cell	2020	Bouhaddou	MS	TSC2	NA	NA	NA	NA			Vero E6	NA		NA			NA	NA
Phosphorylation landscape	32645325	Cell	2020	Bouhaddou	MS	DCAF6	NA	NA	NA	NA			Vero E6	NA		NA			NA	NA
Phosphorylation landscape	32645325	Cell	2020	Bouhaddou	MS	PHKA1	NA	NA	NA	NA			Vero E6	NA		NA			NA	NA
Phosphorylation landscape	32645325	Cell	2020	Bouhaddou	MS	XRN2	NA	NA	NA	NA			Vero E6	NA		NA			NA	NA
Phosphorylation landscape	32645325	Cell	2020	Bouhaddou	MS	CHD3	NA	NA	NA	NA			Vero E6	NA		NA			NA	NA
Phosphorylation landscape	32645325	Cell	2020	Bouhaddou	MS	NAA38	NA	NA	NA	NA			Vero E6	NA		NA			NA	NA
Phosphorylation landscape	32645325	Cell	2020	Bouhaddou	MS	RALGAPA2	NA	NA	NA	NA			Vero E6	NA		NA			NA	NA
Phosphorylation landscape	32645325	Cell	2020	Bouhaddou	MS	BYSL	NA	NA	NA	NA			Vero E6	NA		NA			NA	NA
Phosphorylation landscape	32645325	Cell	2020	Bouhaddou	MS	LEO1	NA	NA	NA	NA			Vero E6	NA		NA			NA	NA
Phosphorylation landscape	32645325	Cell	2020	Bouhaddou	MS	TP53	NA	NA	NA	NA			Vero E6	NA		NA			NA	NA
Phosphorylation landscape	32645325	Cell	2020	Bouhaddou	MS	NONO	NA	NA	NA	NA			Vero E6	NA		NA			NA	NA
Phosphorylation landscape	32645325	Cell	2020	Bouhaddou	MS	FXR2	NA	NA	NA	NA			Vero E6	NA		NA			NA	NA
Phosphorylation landscape	32645325	Cell	2020	Bouhaddou	MS	PARD3	NA	NA	NA	NA			Vero E6	NA		NA			NA	NA
Phosphorylation landscape	32645325	Cell	2020	Bouhaddou	MS	SYNPO	NA	NA	NA	NA			Vero E6	NA		NA			NA	NA
Phosphorylation landscape	32645325	Cell	2020	Bouhaddou	MS	ITGB1	NA	NA	NA	NA			Vero E6	NA		NA			NA	NA
Phosphorylation landscape	32645325	Cell	2020	Bouhaddou	MS	SGTA	NA	NA	NA	NA			Vero E6	NA		NA			NA	NA
Phosphorylation landscape	32645325	Cell	2020	Bouhaddou	MS	JPT2	NA	NA	NA	NA			Vero E6	NA		NA			NA	NA
Phosphorylation landscape	32645325	Cell	2020	Bouhaddou	MS	SF3B1	NA	NA	NA	NA			Vero E6	NA		NA			NA	NA
Phosphorylation landscape	32645325	Cell	2020	Bouhaddou	MS	LMNB2	NA	NA	NA	NA			Vero E6	NA		NA			NA	NA
Phosphorylation landscape	32645325	Cell	2020	Bouhaddou	MS	POLR2A	NA	NA	NA	NA			Vero E6	NA		NA			NA	NA
Phosphorylation landscape	32645325	Cell	2020	Bouhaddou	MS	SRPK2	NA	NA	NA	NA			Vero E6	NA		NA			NA	NA
Phosphorylation landscape	32645325	Cell	2020	Bouhaddou	MS	TCOF1	NA	NA	NA	NA			Vero E6	NA		NA			NA	NA
Phosphorylation landscape	32645325	Cell	2020	Bouhaddou	MS	PTPN21	NA	NA	NA	NA			Vero E6	NA		NA			NA	NA
Phosphorylation landscape	32645325	Cell	2020	Bouhaddou	MS	BIRC6	NA	NA	NA	NA			Vero E6	NA		NA			NA	NA
Phosphorylation landscape	32645325	Cell	2020	Bouhaddou	MS	KLC4	NA	NA	NA	NA			Vero E6	NA		NA			NA	NA
Phosphorylation landscape	32645325	Cell	2020	Bouhaddou	MS	PTK7	NA	NA	NA	NA			Vero E6	NA		NA			NA	NA
Phosphorylation landscape	32645325	Cell	2020	Bouhaddou	MS	SRF	NA	NA	NA	NA			Vero E6	NA		NA			NA	NA
Phosphorylation landscape	32645325	Cell	2020	Bouhaddou	MS	ZEB1	NA	NA	NA	NA			Vero E6	NA		NA			NA	NA
Phosphorylation landscape	32645325	Cell	2020	Bouhaddou	MS	RRBP1	NA	NA	NA	NA			Vero E6	NA		NA			NA	NA
Phosphorylation landscape	32645325	Cell	2020	Bouhaddou	MS	JCAD	NA	NA	NA	NA			Vero E6	NA		NA			NA	NA
Phosphorylation landscape	32645325	Cell	2020	Bouhaddou	MS	ZNF318	NA	NA	NA	NA			Vero E6	NA		NA			NA	NA
Phosphorylation landscape	32645325	Cell	2020	Bouhaddou	MS	SNW1	NA	NA	NA	NA			Vero E6	NA		NA			NA	NA
Phosphorylation landscape	32645325	Cell	2020	Bouhaddou	MS	SLIRP	NA	NA	NA	NA			Vero E6	NA		NA			NA	NA
Phosphorylation landscape	32645325	Cell	2020	Bouhaddou	MS	ARMC10	NA	NA	NA	NA			Vero E6	NA		NA			NA	NA
Phosphorylation landscape	32645325	Cell	2020	Bouhaddou	MS	MAGI1	NA	NA	NA	NA			Vero E6	NA		NA			NA	NA
Phosphorylation landscape	32645325	Cell	2020	Bouhaddou	MS	ESF1	NA	NA	NA	NA			Vero E6	NA		NA			NA	NA
Phosphorylation landscape	32645325	Cell	2020	Bouhaddou	MS	MASTL	NA	NA	NA	NA			Vero E6	NA		NA			NA	NA
Phosphorylation landscape	32645325	Cell	2020	Bouhaddou	MS	OXR1	NA	NA	NA	NA			Vero E6	NA		NA			NA	NA
Phosphorylation landscape	32645325	Cell	2020	Bouhaddou	MS	TJAP1	NA	NA	NA	NA			Vero E6	NA		NA			NA	NA
Phosphorylation landscape	32645325	Cell	2020	Bouhaddou	MS	AFAP1L1	NA	NA	NA	NA			Vero E6	NA		NA			NA	NA
Phosphorylation landscape	32645325	Cell	2020	Bouhaddou	MS	ABLIM3	NA	NA	NA	NA			Vero E6	NA		NA			NA	NA
Phosphorylation landscape	32645325	Cell	2020	Bouhaddou	MS	COMT	NA	NA	NA	NA			Vero E6	NA		NA			NA	NA
Phosphorylation landscape	32645325	Cell	2020	Bouhaddou	MS	UBR5	NA	NA	NA	NA			Vero E6	NA		NA			NA	NA
Phosphorylation landscape	32645325	Cell	2020	Bouhaddou	MS	PRICKLE2	NA	NA	NA	NA			Vero E6	NA		NA			NA	NA
Phosphorylation landscape	32645325	Cell	2020	Bouhaddou	MS	DGCR8	NA	NA	NA	NA			Vero E6	NA		NA			NA	NA
Phosphorylation landscape	32645325	Cell	2020	Bouhaddou	MS	IFT43	NA	NA	NA	NA			Vero E6	NA		NA			NA	NA
Phosphorylation landscape	32645325	Cell	2020	Bouhaddou	MS	RASAL2	NA	NA	NA	NA			Vero E6	NA		NA			NA	NA
Phosphorylation landscape	32645325	Cell	2020	Bouhaddou	MS	AFDN	NA	NA	NA	NA			Vero E6	NA		NA			NA	NA
Phosphorylation landscape	32645325	Cell	2020	Bouhaddou	MS	ABL2	NA	NA	NA	NA			Vero E6	NA		NA			NA	NA
Phosphorylation landscape	32645325	Cell	2020	Bouhaddou	MS	LPAR1	NA	NA	NA	NA			Vero E6	NA		NA			NA	NA
Phosphorylation landscape	32645325	Cell	2020	Bouhaddou	MS	RALY	NA	NA	NA	NA			Vero E6	NA		NA			NA	NA
Phosphorylation landscape	32645325	Cell	2020	Bouhaddou	MS	NEK9	NA	NA	NA	NA			Vero E6	NA		NA			NA	NA
Phosphorylation landscape	32645325	Cell	2020	Bouhaddou	MS	DPYSL3	NA	NA	NA	NA			Vero E6	NA		NA			NA	NA
Phosphorylation landscape	32645325	Cell	2020	Bouhaddou	MS	BAP18	NA	NA	NA	NA			Vero E6	NA		NA			NA	NA
Phosphorylation landscape	32645325	Cell	2020	Bouhaddou	MS	CEBPZ	NA	NA	NA	NA			Vero E6	NA		NA			NA	NA
Phosphorylation landscape	32645325	Cell	2020	Bouhaddou	MS	MAGED2	NA	NA	NA	NA			Vero E6	NA		NA			NA	NA
Phosphorylation landscape	32645325	Cell	2020	Bouhaddou	MS	FLNB	NA	NA	NA	NA			Vero E6	NA		NA			NA	NA
Phosphorylation landscape	32645325	Cell	2020	Bouhaddou	MS	TOR1AIP1	NA	NA	NA	NA			Vero E6	NA		NA			NA	NA
Phosphorylation landscape	32645325	Cell	2020	Bouhaddou	MS	SMC4	NA	NA	NA	NA			Vero E6	NA		NA			NA	NA
Phosphorylation landscape	32645325	Cell	2020	Bouhaddou	MS	SCARF2	NA	NA	NA	NA			Vero E6	NA		NA			NA	NA
Phosphorylation landscape	32645325	Cell	2020	Bouhaddou	MS	SRSF7	NA	NA	NA	NA			Vero E6	NA		NA			NA	NA
Phosphorylation landscape	32645325	Cell	2020	Bouhaddou	MS	YLPM1	NA	NA	NA	NA			Vero E6	NA		NA			NA	NA
Phosphorylation landscape	32645325	Cell	2020	Bouhaddou	MS	STUB1	NA	NA	NA	NA			Vero E6	NA		NA			NA	NA
Phosphorylation landscape	32645325	Cell	2020	Bouhaddou	MS	STK3	NA	NA	NA	NA			Vero E6	NA		NA			NA	NA
Phosphorylation landscape	32645325	Cell	2020	Bouhaddou	MS	GNL3L	NA	NA	NA	NA			Vero E6	NA		NA			NA	NA
Phosphorylation landscape	32645325	Cell	2020	Bouhaddou	MS	NMD3	NA	NA	NA	NA			Vero E6	NA		NA			NA	NA
Phosphorylation landscape	32645325	Cell	2020	Bouhaddou	MS	MTDH	NA	NA	NA	NA			Vero E6	NA		NA			NA	NA
Phosphorylation landscape	32645325	Cell	2020	Bouhaddou	MS	ABCB1	NA	NA	NA	NA			Vero E6	NA		NA			NA	NA
Phosphorylation landscape	32645325	Cell	2020	Bouhaddou	MS	HERC1	NA	NA	NA	NA			Vero E6	NA		NA			NA	NA
Phosphorylation landscape	32645325	Cell	2020	Bouhaddou	MS	IGF2R	NA	NA	NA	NA			Vero E6	NA		NA			NA	NA
Phosphorylation landscape	32645325	Cell	2020	Bouhaddou	MS	CDC26	NA	NA	NA	NA			Vero E6	NA		NA			NA	NA
Phosphorylation landscape	32645325	Cell	2020	Bouhaddou	MS	HSP90AB1	NA	NA	NA	NA			Vero E6	NA		NA			NA	NA
Phosphorylation landscape	32645325	Cell	2020	Bouhaddou	MS	DNAJC1	NA	NA	NA	NA			Vero E6	NA		NA			NA	NA
Phosphorylation landscape	32645325	Cell	2020	Bouhaddou	MS	CDK14	NA	NA	NA	NA			Vero E6	NA		NA			NA	NA
Phosphorylation landscape	32645325	Cell	2020	Bouhaddou	MS	ZNF609	NA	NA	NA	NA			Vero E6	NA		NA			NA	NA
Phosphorylation landscape	32645325	Cell	2020	Bouhaddou	MS	HUWE1	NA	NA	NA	NA			Vero E6	NA		NA			NA	NA
Phosphorylation landscape	32645325	Cell	2020	Bouhaddou	MS	EML4	NA	NA	NA	NA			Vero E6	NA		NA			NA	NA
Phosphorylation landscape	32645325	Cell	2020	Bouhaddou	MS	RGS3	NA	NA	NA	NA			Vero E6	NA		NA			NA	NA
Phosphorylation landscape	32645325	Cell	2020	Bouhaddou	MS	KRIT1	NA	NA	NA	NA			Vero E6	NA		NA			NA	NA
Phosphorylation landscape	32645325	Cell	2020	Bouhaddou	MS	ANKIB1	NA	NA	NA	NA			Vero E6	NA		NA			NA	NA
Phosphorylation landscape	32645325	Cell	2020	Bouhaddou	MS	NUP35	NA	NA	NA	NA			Vero E6	NA		NA			NA	NA
Phosphorylation landscape	32645325	Cell	2020	Bouhaddou	MS	KIF3B	NA	NA	NA	NA			Vero E6	NA		NA			NA	NA
Phosphorylation landscape	32645325	Cell	2020	Bouhaddou	MS	CD2AP	NA	NA	NA	NA			Vero E6	NA		NA			NA	NA
Phosphorylation landscape	32645325	Cell	2020	Bouhaddou	MS	VIRMA	NA	NA	NA	NA			Vero E6	NA		NA			NA	NA
Phosphorylation landscape	32645325	Cell	2020	Bouhaddou	MS	MIDEAS	NA	NA	NA	NA			Vero E6	NA		NA			NA	NA
Phosphorylation landscape	32645325	Cell	2020	Bouhaddou	MS	WDR55	NA	NA	NA	NA			Vero E6	NA		NA			NA	NA
Phosphorylation landscape	32645325	Cell	2020	Bouhaddou	MS	VIM	NA	NA	NA	NA			Vero E6	NA		NA			NA	NA
Phosphorylation landscape	32645325	Cell	2020	Bouhaddou	MS	RPL22L1	NA	NA	NA	NA			Vero E6	NA		NA			NA	NA
Phosphorylation landscape	32645325	Cell	2020	Bouhaddou	MS	EZR	NA	NA	NA	NA			Vero E6	NA		NA			NA	NA
Phosphorylation landscape	32645325	Cell	2020	Bouhaddou	MS	GEM	NA	NA	NA	NA			Vero E6	NA		NA			NA	NA
Phosphorylation landscape	32645325	Cell	2020	Bouhaddou	MS	PLEKHH2	NA	NA	NA	NA			Vero E6	NA		NA			NA	NA
Phosphorylation landscape	32645325	Cell	2020	Bouhaddou	MS	PTBP1	NA	NA	NA	NA			Vero E6	NA		NA			NA	NA
Phosphorylation landscape	32645325	Cell	2020	Bouhaddou	MS	TPX2	NA	NA	NA	NA			Vero E6	NA		NA			NA	NA
Phosphorylation landscape	32645325	Cell	2020	Bouhaddou	MS	RBM25	NA	NA	NA	NA			Vero E6	NA		NA			NA	NA
Phosphorylation landscape	32645325	Cell	2020	Bouhaddou	MS	FNDC3B	NA	NA	NA	NA			Vero E6	NA		NA			NA	NA
Phosphorylation landscape	32645325	Cell	2020	Bouhaddou	MS	ITPRID2	NA	NA	NA	NA			Vero E6	NA		NA			NA	NA
Phosphorylation landscape	32645325	Cell	2020	Bouhaddou	MS	ECT2	NA	NA	NA	NA			Vero E6	NA		NA			NA	NA
Phosphorylation landscape	32645325	Cell	2020	Bouhaddou	MS	NIBAN1	NA	NA	NA	NA			Vero E6	NA		NA			NA	NA
Phosphorylation landscape	32645325	Cell	2020	Bouhaddou	MS	RNF2	NA	NA	NA	NA			Vero E6	NA		NA			NA	NA
Phosphorylation landscape	32645325	Cell	2020	Bouhaddou	MS	TRMT1L	NA	NA	NA	NA			Vero E6	NA		NA			NA	NA
Phosphorylation landscape	32645325	Cell	2020	Bouhaddou	MS	NBN	NA	NA	NA	NA			Vero E6	NA		NA			NA	NA
Phosphorylation landscape	32645325	Cell	2020	Bouhaddou	MS	RIPK2	NA	NA	NA	NA			Vero E6	NA		NA			NA	NA
Phosphorylation landscape	32645325	Cell	2020	Bouhaddou	MS	PANK2	NA	NA	NA	NA			Vero E6	NA		NA			NA	NA
Phosphorylation landscape	32645325	Cell	2020	Bouhaddou	MS	CWC22	NA	NA	NA	NA			Vero E6	NA		NA			NA	NA
Phosphorylation landscape	32645325	Cell	2020	Bouhaddou	MS	MAVS	NA	NA	NA	NA			Vero E6	NA		NA			NA	NA
Phosphorylation landscape	32645325	Cell	2020	Bouhaddou	MS	C20orf27	NA	NA	NA	NA			Vero E6	NA		NA			NA	NA
Phosphorylation landscape	32645325	Cell	2020	Bouhaddou	MS	TTN	NA	NA	NA	NA			Vero E6	NA		NA			NA	NA
Phosphorylation landscape	32645325	Cell	2020	Bouhaddou	MS	DENND4A	NA	NA	NA	NA			Vero E6	NA		NA			NA	NA
Phosphorylation landscape	32645325	Cell	2020	Bouhaddou	MS	TKT	NA	NA	NA	NA			Vero E6	NA		NA			NA	NA
Phosphorylation landscape	32645325	Cell	2020	Bouhaddou	MS	MCM3	NA	NA	NA	NA			Vero E6	NA		NA			NA	NA
Phosphorylation landscape	32645325	Cell	2020	Bouhaddou	MS	PRKCD	NA	NA	NA	NA			Vero E6	NA		NA			NA	NA
Phosphorylation landscape	32645325	Cell	2020	Bouhaddou	MS	SUV39H2	NA	NA	NA	NA			Vero E6	NA		NA			NA	NA
Phosphorylation landscape	32645325	Cell	2020	Bouhaddou	MS	MATR3	NA	NA	NA	NA			Vero E6	NA		NA			NA	NA
Phosphorylation landscape	32645325	Cell	2020	Bouhaddou	MS	FRMD4A	NA	NA	NA	NA			Vero E6	NA		NA			NA	NA
Phosphorylation landscape	32645325	Cell	2020	Bouhaddou	MS	LUC7L	NA	NA	NA	NA			Vero E6	NA		NA			NA	NA
Phosphorylation landscape	32645325	Cell	2020	Bouhaddou	MS	CTNNA1	NA	NA	NA	NA			Vero E6	NA		NA			NA	NA
Phosphorylation landscape	32645325	Cell	2020	Bouhaddou	MS	ZFP36L1	NA	NA	NA	NA			Vero E6	NA		NA			NA	NA
Phosphorylation landscape	32645325	Cell	2020	Bouhaddou	MS	KDM3B	NA	NA	NA	NA			Vero E6	NA		NA			NA	NA
Phosphorylation landscape	32645325	Cell	2020	Bouhaddou	MS	FAM53C	NA	NA	NA	NA			Vero E6	NA		NA			NA	NA
Phosphorylation landscape	32645325	Cell	2020	Bouhaddou	MS	OTUD5	NA	NA	NA	NA			Vero E6	NA		NA			NA	NA
Phosphorylation landscape	32645325	Cell	2020	Bouhaddou	MS	SMTNL2	NA	NA	NA	NA			Vero E6	NA		NA			NA	NA
Phosphorylation landscape	32645325	Cell	2020	Bouhaddou	MS	CDK5RAP2	NA	NA	NA	NA			Vero E6	NA		NA			NA	NA
Phosphorylation landscape	32645325	Cell	2020	Bouhaddou	MS	MYBBP1A	NA	NA	NA	NA			Vero E6	NA		NA			NA	NA
Phosphorylation landscape	32645325	Cell	2020	Bouhaddou	MS	FXR1	NA	NA	NA	NA			Vero E6	NA		NA			NA	NA
Phosphorylation landscape	32645325	Cell	2020	Bouhaddou	MS	OPTN	NA	NA	NA	NA			Vero E6	NA		NA			NA	NA
Phosphorylation landscape	32645325	Cell	2020	Bouhaddou	MS	CRKL	NA	NA	NA	NA			Vero E6	NA		NA			NA	NA
Phosphorylation landscape	32645325	Cell	2020	Bouhaddou	MS	CDC23	NA	NA	NA	NA			Vero E6	NA		NA			NA	NA
Phosphorylation landscape	32645325	Cell	2020	Bouhaddou	MS	SUV39H1	NA	NA	NA	NA			Vero E6	NA		NA			NA	NA
Phosphorylation landscape	32645325	Cell	2020	Bouhaddou	MS	ARID1B	NA	NA	NA	NA			Vero E6	NA		NA			NA	NA
Phosphorylation landscape	32645325	Cell	2020	Bouhaddou	MS	WDR13	NA	NA	NA	NA			Vero E6	NA		NA			NA	NA
Phosphorylation landscape	32645325	Cell	2020	Bouhaddou	MS	YEATS2	NA	NA	NA	NA			Vero E6	NA		NA			NA	NA
Phosphorylation landscape	32645325	Cell	2020	Bouhaddou	MS	PI4KA	NA	NA	NA	NA			Vero E6	NA		NA			NA	NA
Phosphorylation landscape	32645325	Cell	2020	Bouhaddou	MS	PPM1B	NA	NA	NA	NA			Vero E6	NA		NA			NA	NA
Phosphorylation landscape	32645325	Cell	2020	Bouhaddou	MS	SRBD1	NA	NA	NA	NA			Vero E6	NA		NA			NA	NA
Phosphorylation landscape	32645325	Cell	2020	Bouhaddou	MS	PROSER2	NA	NA	NA	NA			Vero E6	NA		NA			NA	NA
Phosphorylation landscape	32645325	Cell	2020	Bouhaddou	MS	RABGAP1	NA	NA	NA	NA			Vero E6	NA		NA			NA	NA
Phosphorylation landscape	32645325	Cell	2020	Bouhaddou	MS	ABCC5	NA	NA	NA	NA			Vero E6	NA		NA			NA	NA
Phosphorylation landscape	32645325	Cell	2020	Bouhaddou	MS	PHF3	NA	NA	NA	NA			Vero E6	NA		NA			NA	NA
Phosphorylation landscape	32645325	Cell	2020	Bouhaddou	MS	NEK6	NA	NA	NA	NA			Vero E6	NA		NA			NA	NA
Phosphorylation landscape	32645325	Cell	2020	Bouhaddou	MS	RBM17	NA	NA	NA	NA			Vero E6	NA		NA			NA	NA
Phosphorylation landscape	32645325	Cell	2020	Bouhaddou	MS	SYNE1	NA	NA	NA	NA			Vero E6	NA		NA			NA	NA
Phosphorylation landscape	32645325	Cell	2020	Bouhaddou	MS	TWISTNB	NA	NA	NA	NA			Vero E6	NA		NA			NA	NA
Phosphorylation landscape	32645325	Cell	2020	Bouhaddou	MS	AP2M1	NA	NA	NA	NA			Vero E6	NA		NA			NA	NA
Phosphorylation landscape	32645325	Cell	2020	Bouhaddou	MS	KIF23	NA	NA	NA	NA			Vero E6	NA		NA			NA	NA
Phosphorylation landscape	32645325	Cell	2020	Bouhaddou	MS	RPLP1	NA	NA	NA	NA			Vero E6	NA		NA			NA	NA
Phosphorylation landscape	32645325	Cell	2020	Bouhaddou	MS	ARAF	NA	NA	NA	NA			Vero E6	NA		NA			NA	NA
Phosphorylation landscape	32645325	Cell	2020	Bouhaddou	MS	SKP1	NA	NA	NA	NA			Vero E6	NA		NA			NA	NA
Phosphorylation landscape	32645325	Cell	2020	Bouhaddou	MS	GAPVD1	NA	NA	NA	NA			Vero E6	NA		NA			NA	NA
Phosphorylation landscape	32645325	Cell	2020	Bouhaddou	MS	MAPKAP1	NA	NA	NA	NA			Vero E6	NA		NA			NA	NA
Phosphorylation landscape	32645325	Cell	2020	Bouhaddou	MS	USP11	NA	NA	NA	NA			Vero E6	NA		NA			NA	NA
Phosphorylation landscape	32645325	Cell	2020	Bouhaddou	MS	CDK16	NA	NA	NA	NA			Vero E6	NA		NA			NA	NA
Phosphorylation landscape	32645325	Cell	2020	Bouhaddou	MS	MVB12B	NA	NA	NA	NA			Vero E6	NA		NA			NA	NA
Phosphorylation landscape	32645325	Cell	2020	Bouhaddou	MS	TASOR2	NA	NA	NA	NA			Vero E6	NA		NA			NA	NA
Phosphorylation landscape	32645325	Cell	2020	Bouhaddou	MS	MAPK1	NA	NA	NA	NA			Vero E6	NA		NA			NA	NA
Phosphorylation landscape	32645325	Cell	2020	Bouhaddou	MS	LARP6	NA	NA	NA	NA			Vero E6	NA		NA			NA	NA
Phosphorylation landscape	32645325	Cell	2020	Bouhaddou	MS	AFF4	NA	NA	NA	NA			Vero E6	NA		NA			NA	NA
Phosphorylation landscape	32645325	Cell	2020	Bouhaddou	MS	RBM10	NA	NA	NA	NA			Vero E6	NA		NA			NA	NA
Phosphorylation landscape	32645325	Cell	2020	Bouhaddou	MS	PSMD2	NA	NA	NA	NA			Vero E6	NA		NA			NA	NA
Phosphorylation landscape	32645325	Cell	2020	Bouhaddou	MS	EIF4G1	NA	NA	NA	NA			Vero E6	NA		NA			NA	NA
Phosphorylation landscape	32645325	Cell	2020	Bouhaddou	MS	PLEKHG3	NA	NA	NA	NA			Vero E6	NA		NA			NA	NA
Phosphorylation landscape	32645325	Cell	2020	Bouhaddou	MS	RPRD1B	NA	NA	NA	NA			Vero E6	NA		NA			NA	NA
Phosphorylation landscape	32645325	Cell	2020	Bouhaddou	MS	RAD50	NA	NA	NA	NA			Vero E6	NA		NA			NA	NA
Phosphorylation landscape	32645325	Cell	2020	Bouhaddou	MS	CAMSAP2	NA	NA	NA	NA			Vero E6	NA		NA			NA	NA
Phosphorylation landscape	32645325	Cell	2020	Bouhaddou	MS	RPA1	NA	NA	NA	NA			Vero E6	NA		NA			NA	NA
Phosphorylation landscape	32645325	Cell	2020	Bouhaddou	MS	PDLIM4	NA	NA	NA	NA			Vero E6	NA		NA			NA	NA
Phosphorylation landscape	32645325	Cell	2020	Bouhaddou	MS	RALGAPB	NA	NA	NA	NA			Vero E6	NA		NA			NA	NA
Phosphorylation landscape	32645325	Cell	2020	Bouhaddou	MS	SYNE2	NA	NA	NA	NA			Vero E6	NA		NA			NA	NA
Phosphorylation landscape	32645325	Cell	2020	Bouhaddou	MS	RPL29	NA	NA	NA	NA			Vero E6	NA		NA			NA	NA
Phosphorylation landscape	32645325	Cell	2020	Bouhaddou	MS	SPTBN1	NA	NA	NA	NA			Vero E6	NA		NA			NA	NA
Phosphorylation landscape	32645325	Cell	2020	Bouhaddou	MS	FAM83D	NA	NA	NA	NA			Vero E6	NA		NA			NA	NA
Phosphorylation landscape	32645325	Cell	2020	Bouhaddou	MS	RRP9	NA	NA	NA	NA			Vero E6	NA		NA			NA	NA
Phosphorylation landscape	32645325	Cell	2020	Bouhaddou	MS	ZHX3	NA	NA	NA	NA			Vero E6	NA		NA			NA	NA
Phosphorylation landscape	32645325	Cell	2020	Bouhaddou	MS	LAD1	NA	NA	NA	NA			Vero E6	NA		NA			NA	NA
Phosphorylation landscape	32645325	Cell	2020	Bouhaddou	MS	ARFGEF1	NA	NA	NA	NA			Vero E6	NA		NA			NA	NA
Phosphorylation landscape	32645325	Cell	2020	Bouhaddou	MS	MED14	NA	NA	NA	NA			Vero E6	NA		NA			NA	NA
Phosphorylation landscape	32645325	Cell	2020	Bouhaddou	MS	BCOR	NA	NA	NA	NA			Vero E6	NA		NA			NA	NA
Phosphorylation landscape	32645325	Cell	2020	Bouhaddou	MS	SRSF6	NA	NA	NA	NA			Vero E6	NA		NA			NA	NA
Phosphorylation landscape	32645325	Cell	2020	Bouhaddou	MS	TRA2B	NA	NA	NA	NA			Vero E6	NA		NA			NA	NA
Phosphorylation landscape	32645325	Cell	2020	Bouhaddou	MS	DCAF1	NA	NA	NA	NA			Vero E6	NA		NA			NA	NA
Phosphorylation landscape	32645325	Cell	2020	Bouhaddou	MS	TRA2A	NA	NA	NA	NA			Vero E6	NA		NA			NA	NA
Phosphorylation landscape	32645325	Cell	2020	Bouhaddou	MS	CRK	NA	NA	NA	NA			Vero E6	NA		NA			NA	NA
Phosphorylation landscape	32645325	Cell	2020	Bouhaddou	MS	ABR	NA	NA	NA	NA			Vero E6	NA		NA			NA	NA
Phosphorylation landscape	32645325	Cell	2020	Bouhaddou	MS	PML	NA	NA	NA	NA			Vero E6	NA		NA			NA	NA
Phosphorylation landscape	32645325	Cell	2020	Bouhaddou	MS	LARP4B	NA	NA	NA	NA			Vero E6	NA		NA			NA	NA
Phosphorylation landscape	32645325	Cell	2020	Bouhaddou	MS	AHSG	NA	NA	NA	NA			Vero E6	NA		NA			NA	NA
Phosphorylation landscape	32645325	Cell	2020	Bouhaddou	MS	OSBPL3	NA	NA	NA	NA			Vero E6	NA		NA			NA	NA
Phosphorylation landscape	32645325	Cell	2020	Bouhaddou	MS	VCPIP1	NA	NA	NA	NA			Vero E6	NA		NA			NA	NA
Phosphorylation landscape	32645325	Cell	2020	Bouhaddou	MS	CCDC88A	NA	NA	NA	NA			Vero E6	NA		NA			NA	NA
Phosphorylation landscape	32645325	Cell	2020	Bouhaddou	MS	MNAT1	NA	NA	NA	NA			Vero E6	NA		NA			NA	NA
Phosphorylation landscape	32645325	Cell	2020	Bouhaddou	MS	HNRNPA2B1	NA	NA	NA	NA			Vero E6	NA		NA			NA	NA
Phosphorylation landscape	32645325	Cell	2020	Bouhaddou	MS	CBX3	NA	NA	NA	NA			Vero E6	NA		NA			NA	NA
Phosphorylation landscape	32645325	Cell	2020	Bouhaddou	MS	MICAL3	NA	NA	NA	NA			Vero E6	NA		NA			NA	NA
Phosphorylation landscape	32645325	Cell	2020	Bouhaddou	MS	STK4	NA	NA	NA	NA			Vero E6	NA		NA			NA	NA
Phosphorylation landscape	32645325	Cell	2020	Bouhaddou	MS	AKAP12	NA	NA	NA	NA			Vero E6	NA		NA			NA	NA
Phosphorylation landscape	32645325	Cell	2020	Bouhaddou	MS	SPTAN1	NA	NA	NA	NA			Vero E6	NA		NA			NA	NA
Phosphorylation landscape	32645325	Cell	2020	Bouhaddou	MS	POLA1	NA	NA	NA	NA			Vero E6	NA		NA			NA	NA
Phosphorylation landscape	32645325	Cell	2020	Bouhaddou	MS	OXSR1	NA	NA	NA	NA			Vero E6	NA		NA			NA	NA
Phosphorylation landscape	32645325	Cell	2020	Bouhaddou	MS	PAPOLG	NA	NA	NA	NA			Vero E6	NA		NA			NA	NA
Phosphorylation landscape	32645325	Cell	2020	Bouhaddou	MS	PSMA3	NA	NA	NA	NA			Vero E6	NA		NA			NA	NA
Phosphorylation landscape	32645325	Cell	2020	Bouhaddou	MS	LMNB1	NA	NA	NA	NA			Vero E6	NA		NA			NA	NA
Phosphorylation landscape	32645325	Cell	2020	Bouhaddou	MS	DNTTIP1	NA	NA	NA	NA			Vero E6	NA		NA			NA	NA
Phosphorylation landscape	32645325	Cell	2020	Bouhaddou	MS	LNPK	NA	NA	NA	NA			Vero E6	NA		NA			NA	NA
Phosphorylation landscape	32645325	Cell	2020	Bouhaddou	MS	SIN3A	NA	NA	NA	NA			Vero E6	NA		NA			NA	NA
Phosphorylation landscape	32645325	Cell	2020	Bouhaddou	MS	GARS1	NA	NA	NA	NA			Vero E6	NA		NA			NA	NA
Phosphorylation landscape	32645325	Cell	2020	Bouhaddou	MS	KTN1	NA	NA	NA	NA			Vero E6	NA		NA			NA	NA
Phosphorylation landscape	32645325	Cell	2020	Bouhaddou	MS	SH3KBP1	NA	NA	NA	NA			Vero E6	NA		NA			NA	NA
Phosphorylation landscape	32645325	Cell	2020	Bouhaddou	MS	PNISR	NA	NA	NA	NA			Vero E6	NA		NA			NA	NA
Phosphorylation landscape	32645325	Cell	2020	Bouhaddou	MS	RPS20	NA	NA	NA	NA			Vero E6	NA		NA			NA	NA
Phosphorylation landscape	32645325	Cell	2020	Bouhaddou	MS	TGS1	NA	NA	NA	NA			Vero E6	NA		NA			NA	NA
Phosphorylation landscape	32645325	Cell	2020	Bouhaddou	MS	SRFBP1	NA	NA	NA	NA			Vero E6	NA		NA			NA	NA
Phosphorylation landscape	32645325	Cell	2020	Bouhaddou	MS	PCBP2	NA	NA	NA	NA			Vero E6	NA		NA			NA	NA
Phosphorylation landscape	32645325	Cell	2020	Bouhaddou	MS	NUCKS1	NA	NA	NA	NA			Vero E6	NA		NA			NA	NA
Phosphorylation landscape	32645325	Cell	2020	Bouhaddou	MS	C9orf78	NA	NA	NA	NA			Vero E6	NA		NA			NA	NA
Phosphorylation landscape	32645325	Cell	2020	Bouhaddou	MS	WDHD1	NA	NA	NA	NA			Vero E6	NA		NA			NA	NA
Phosphorylation landscape	32645325	Cell	2020	Bouhaddou	MS	SP3	NA	NA	NA	NA			Vero E6	NA		NA			NA	NA
Phosphorylation landscape	32645325	Cell	2020	Bouhaddou	MS	DTWD2	NA	NA	NA	NA			Vero E6	NA		NA			NA	NA
Phosphorylation landscape	32645325	Cell	2020	Bouhaddou	MS	CDCA7	NA	NA	NA	NA			Vero E6	NA		NA			NA	NA
Phosphorylation landscape	32645325	Cell	2020	Bouhaddou	MS	RB1CC1	NA	NA	NA	NA			Vero E6	NA		NA			NA	NA
Phosphorylation landscape	32645325	Cell	2020	Bouhaddou	MS	PEAK1	NA	NA	NA	NA			Vero E6	NA		NA			NA	NA
Phosphorylation landscape	32645325	Cell	2020	Bouhaddou	MS	CDKL5	NA	NA	NA	NA			Vero E6	NA		NA			NA	NA
Phosphorylation landscape	32645325	Cell	2020	Bouhaddou	MS	SCML2	NA	NA	NA	NA			Vero E6	NA		NA			NA	NA
Phosphorylation landscape	32645325	Cell	2020	Bouhaddou	MS	CEP68	NA	NA	NA	NA			Vero E6	NA		NA			NA	NA
Phosphorylation landscape	32645325	Cell	2020	Bouhaddou	MS	NCOA5	NA	NA	NA	NA			Vero E6	NA		NA			NA	NA
Phosphorylation landscape	32645325	Cell	2020	Bouhaddou	MS	SLC35C2	NA	NA	NA	NA			Vero E6	NA		NA			NA	NA
Phosphorylation landscape	32645325	Cell	2020	Bouhaddou	MS	SCML1	NA	NA	NA	NA			Vero E6	NA		NA			NA	NA
Phosphorylation landscape	32645325	Cell	2020	Bouhaddou	MS	CRYBG1	NA	NA	NA	NA			Vero E6	NA		NA			NA	NA
Phosphorylation landscape	32645325	Cell	2020	Bouhaddou	MS	CCNH	NA	NA	NA	NA			Vero E6	NA		NA			NA	NA
Phosphorylation landscape	32645325	Cell	2020	Bouhaddou	MS	RBBP7	NA	NA	NA	NA			Vero E6	NA		NA			NA	NA
Phosphorylation landscape	32645325	Cell	2020	Bouhaddou	MS	SAMD4A	NA	NA	NA	NA			Vero E6	NA		NA			NA	NA
Phosphorylation landscape	32645325	Cell	2020	Bouhaddou	MS	MCM4	NA	NA	NA	NA			Vero E6	NA		NA			NA	NA
Phosphorylation landscape	32645325	Cell	2020	Bouhaddou	MS	NUP214	NA	NA	NA	NA			Vero E6	NA		NA			NA	NA
Phosphorylation landscape	32645325	Cell	2020	Bouhaddou	MS	CYBRD1	NA	NA	NA	NA			Vero E6	NA		NA			NA	NA
Phosphorylation landscape	32645325	Cell	2020	Bouhaddou	MS	PRKDC	NA	NA	NA	NA			Vero E6	NA		NA			NA	NA
Phosphorylation landscape	32645325	Cell	2020	Bouhaddou	MS	PRRC2B	NA	NA	NA	NA			Vero E6	NA		NA			NA	NA
Phosphorylation landscape	32645325	Cell	2020	Bouhaddou	MS	RAPGEF1	NA	NA	NA	NA			Vero E6	NA		NA			NA	NA
Phosphorylation landscape	32645325	Cell	2020	Bouhaddou	MS	ZMYND8	NA	NA	NA	NA			Vero E6	NA		NA			NA	NA
Phosphorylation landscape	32645325	Cell	2020	Bouhaddou	MS	SOBP	NA	NA	NA	NA			Vero E6	NA		NA			NA	NA
Phosphorylation landscape	32645325	Cell	2020	Bouhaddou	MS	IREB2	NA	NA	NA	NA			Vero E6	NA		NA			NA	NA
Phosphorylation landscape	32645325	Cell	2020	Bouhaddou	MS	APC	NA	NA	NA	NA			Vero E6	NA		NA			NA	NA
Phosphorylation landscape	32645325	Cell	2020	Bouhaddou	MS	HERPUD2	NA	NA	NA	NA			Vero E6	NA		NA			NA	NA
Phosphorylation landscape	32645325	Cell	2020	Bouhaddou	MS	ARFGEF2	NA	NA	NA	NA			Vero E6	NA		NA			NA	NA
Phosphorylation landscape	32645325	Cell	2020	Bouhaddou	MS	GTF3C4	NA	NA	NA	NA			Vero E6	NA		NA			NA	NA
Phosphorylation landscape	32645325	Cell	2020	Bouhaddou	MS	APEH	NA	NA	NA	NA			Vero E6	NA		NA			NA	NA
Phosphorylation landscape	32645325	Cell	2020	Bouhaddou	MS	AAK1	NA	NA	NA	NA			Vero E6	NA		NA			NA	NA
Phosphorylation landscape	32645325	Cell	2020	Bouhaddou	MS	EEPD1	NA	NA	NA	NA			Vero E6	NA		NA			NA	NA
Phosphorylation landscape	32645325	Cell	2020	Bouhaddou	MS	SLC20A2	NA	NA	NA	NA			Vero E6	NA		NA			NA	NA
Phosphorylation landscape	32645325	Cell	2020	Bouhaddou	MS	ANLN	NA	NA	NA	NA			Vero E6	NA		NA			NA	NA
Phosphorylation landscape	32645325	Cell	2020	Bouhaddou	MS	PFKFB2	NA	NA	NA	NA			Vero E6	NA		NA			NA	NA
Phosphorylation landscape	32645325	Cell	2020	Bouhaddou	MS	FRMD6	NA	NA	NA	NA			Vero E6	NA		NA			NA	NA
Phosphorylation landscape	32645325	Cell	2020	Bouhaddou	MS	PYGL	NA	NA	NA	NA			Vero E6	NA		NA			NA	NA
Phosphorylation landscape	32645325	Cell	2020	Bouhaddou	MS	RIPOR3	NA	NA	NA	NA			Vero E6	NA		NA			NA	NA
Phosphorylation landscape	32645325	Cell	2020	Bouhaddou	MS	MSL3	NA	NA	NA	NA			Vero E6	NA		NA			NA	NA
Phosphorylation landscape	32645325	Cell	2020	Bouhaddou	MS	SSB	NA	NA	NA	NA			Vero E6	NA		NA			NA	NA
Phosphorylation landscape	32645325	Cell	2020	Bouhaddou	MS	NEMF	NA	NA	NA	NA			Vero E6	NA		NA			NA	NA
Phosphorylation landscape	32645325	Cell	2020	Bouhaddou	MS	PPIG	NA	NA	NA	NA			Vero E6	NA		NA			NA	NA
Phosphorylation landscape	32645325	Cell	2020	Bouhaddou	MS	ARHGAP6	NA	NA	NA	NA			Vero E6	NA		NA			NA	NA
Phosphorylation landscape	32645325	Cell	2020	Bouhaddou	MS	CDK13	NA	NA	NA	NA			Vero E6	NA		NA			NA	NA
Phosphorylation landscape	32645325	Cell	2020	Bouhaddou	MS	SURF2	NA	NA	NA	NA			Vero E6	NA		NA			NA	NA
Phosphorylation landscape	32645325	Cell	2020	Bouhaddou	MS	MPHOSPH10	NA	NA	NA	NA			Vero E6	NA		NA			NA	NA
Phosphorylation landscape	32645325	Cell	2020	Bouhaddou	MS	ZNF638	NA	NA	NA	NA			Vero E6	NA		NA			NA	NA
Phosphorylation landscape	32645325	Cell	2020	Bouhaddou	MS	WWC3	NA	NA	NA	NA			Vero E6	NA		NA			NA	NA
Phosphorylation landscape	32645325	Cell	2020	Bouhaddou	MS	SHROOM2	NA	NA	NA	NA			Vero E6	NA		NA			NA	NA
Phosphorylation landscape	32645325	Cell	2020	Bouhaddou	MS	MICAL1	NA	NA	NA	NA			Vero E6	NA		NA			NA	NA
Phosphorylation landscape	32645325	Cell	2020	Bouhaddou	MS	CHD1	NA	NA	NA	NA			Vero E6	NA		NA			NA	NA
Phosphorylation landscape	32645325	Cell	2020	Bouhaddou	MS	RAB11FIP5	NA	NA	NA	NA			Vero E6	NA		NA			NA	NA
Phosphorylation landscape	32645325	Cell	2020	Bouhaddou	MS	DTL	NA	NA	NA	NA			Vero E6	NA		NA			NA	NA
Phosphorylation landscape	32645325	Cell	2020	Bouhaddou	MS	PNN	NA	NA	NA	NA			Vero E6	NA		NA			NA	NA
Phosphorylation landscape	32645325	Cell	2020	Bouhaddou	MS	PRKAR2A	NA	NA	NA	NA			Vero E6	NA		NA			NA	NA
Phosphorylation landscape	32645325	Cell	2020	Bouhaddou	MS	NSD3	NA	NA	NA	NA			Vero E6	NA		NA			NA	NA
Phosphorylation landscape	32645325	Cell	2020	Bouhaddou	MS	STK17A	NA	NA	NA	NA			Vero E6	NA		NA			NA	NA
Phosphorylation landscape	32645325	Cell	2020	Bouhaddou	MS	DBNL	NA	NA	NA	NA			Vero E6	NA		NA			NA	NA
Phosphorylation landscape	32645325	Cell	2020	Bouhaddou	MS	BAG4	NA	NA	NA	NA			Vero E6	NA		NA			NA	NA
Phosphorylation landscape	32645325	Cell	2020	Bouhaddou	MS	ARHGEF28	NA	NA	NA	NA			Vero E6	NA		NA			NA	NA
Phosphorylation landscape	32645325	Cell	2020	Bouhaddou	MS	RALGAPA1	NA	NA	NA	NA			Vero E6	NA		NA			NA	NA
Phosphorylation landscape	32645325	Cell	2020	Bouhaddou	MS	SLC26A6	NA	NA	NA	NA			Vero E6	NA		NA			NA	NA
Phosphorylation landscape	32645325	Cell	2020	Bouhaddou	MS	RPS6KC1	NA	NA	NA	NA			Vero E6	NA		NA			NA	NA
Phosphorylation landscape	32645325	Cell	2020	Bouhaddou	MS	RAB11FIP1	NA	NA	NA	NA			Vero E6	NA		NA			NA	NA
Phosphorylation landscape	32645325	Cell	2020	Bouhaddou	MS	PTPN14	NA	NA	NA	NA			Vero E6	NA		NA			NA	NA
Phosphorylation landscape	32645325	Cell	2020	Bouhaddou	MS	KCTD3	NA	NA	NA	NA			Vero E6	NA		NA			NA	NA
Phosphorylation landscape	32645325	Cell	2020	Bouhaddou	MS	BRD3	NA	NA	NA	NA			Vero E6	NA		NA			NA	NA
Phosphorylation landscape	32645325	Cell	2020	Bouhaddou	MS	GNAS	NA	NA	NA	NA			Vero E6	NA		NA			NA	NA
Phosphorylation landscape	32645325	Cell	2020	Bouhaddou	MS	BAZ1A	NA	NA	NA	NA			Vero E6	NA		NA			NA	NA
Phosphorylation landscape	32645325	Cell	2020	Bouhaddou	MS	FAM53A	NA	NA	NA	NA			Vero E6	NA		NA			NA	NA
Phosphorylation landscape	32645325	Cell	2020	Bouhaddou	MS	MAP1B	NA	NA	NA	NA			Vero E6	NA		NA			NA	NA
Phosphorylation landscape	32645325	Cell	2020	Bouhaddou	MS	SLC4A10	NA	NA	NA	NA			Vero E6	NA		NA			NA	NA
Phosphorylation landscape	32645325	Cell	2020	Bouhaddou	MS	ARHGAP5	NA	NA	NA	NA			Vero E6	NA		NA			NA	NA
Phosphorylation landscape	32645325	Cell	2020	Bouhaddou	MS	NELFA	NA	NA	NA	NA			Vero E6	NA		NA			NA	NA
Phosphorylation landscape	32645325	Cell	2020	Bouhaddou	MS	PPIA	NA	NA	NA	NA			Vero E6	NA		NA			NA	NA
Phosphorylation landscape	32645325	Cell	2020	Bouhaddou	MS	MARCKS	NA	NA	NA	NA			Vero E6	NA		NA			NA	NA
Phosphorylation landscape	32645325	Cell	2020	Bouhaddou	MS	HDAC2	NA	NA	NA	NA			Vero E6	NA		NA			NA	NA
Phosphorylation landscape	32645325	Cell	2020	Bouhaddou	MS	CAMSAP1	NA	NA	NA	NA			Vero E6	NA		NA			NA	NA
Phosphorylation landscape	32645325	Cell	2020	Bouhaddou	MS	UBAC1	NA	NA	NA	NA			Vero E6	NA		NA			NA	NA
Phosphorylation landscape	32645325	Cell	2020	Bouhaddou	MS	HECTD1	NA	NA	NA	NA			Vero E6	NA		NA			NA	NA
Phosphorylation landscape	32645325	Cell	2020	Bouhaddou	MS	GPSM1	NA	NA	NA	NA			Vero E6	NA		NA			NA	NA
Phosphorylation landscape	32645325	Cell	2020	Bouhaddou	MS	ATRIP	NA	NA	NA	NA			Vero E6	NA		NA			NA	NA
Phosphorylation landscape	32645325	Cell	2020	Bouhaddou	MS	TNS3	NA	NA	NA	NA			Vero E6	NA		NA			NA	NA
Phosphorylation landscape	32645325	Cell	2020	Bouhaddou	MS	ADD1	NA	NA	NA	NA			Vero E6	NA		NA			NA	NA
Phosphorylation landscape	32645325	Cell	2020	Bouhaddou	MS	SEC16A	NA	NA	NA	NA			Vero E6	NA		NA			NA	NA
Phosphorylation landscape	32645325	Cell	2020	Bouhaddou	MS	HTT	NA	NA	NA	NA			Vero E6	NA		NA			NA	NA
Phosphorylation landscape	32645325	Cell	2020	Bouhaddou	MS	KIF13B	NA	NA	NA	NA			Vero E6	NA		NA			NA	NA
Phosphorylation landscape	32645325	Cell	2020	Bouhaddou	MS	HMBOX1	NA	NA	NA	NA			Vero E6	NA		NA			NA	NA
Phosphorylation landscape	32645325	Cell	2020	Bouhaddou	MS	PKP4	NA	NA	NA	NA			Vero E6	NA		NA			NA	NA
Phosphorylation landscape	32645325	Cell	2020	Bouhaddou	MS	ZNF395	NA	NA	NA	NA			Vero E6	NA		NA			NA	NA
Phosphorylation landscape	32645325	Cell	2020	Bouhaddou	MS	SGTB	NA	NA	NA	NA			Vero E6	NA		NA			NA	NA
Phosphorylation landscape	32645325	Cell	2020	Bouhaddou	MS	PBK	NA	NA	NA	NA			Vero E6	NA		NA			NA	NA
Phosphorylation landscape	32645325	Cell	2020	Bouhaddou	MS	SMARCC1	NA	NA	NA	NA			Vero E6	NA		NA			NA	NA
Phosphorylation landscape	32645325	Cell	2020	Bouhaddou	MS	PRPF40A	NA	NA	NA	NA			Vero E6	NA		NA			NA	NA
Phosphorylation landscape	32645325	Cell	2020	Bouhaddou	MS	GRB10	NA	NA	NA	NA			Vero E6	NA		NA			NA	NA
Phosphorylation landscape	32645325	Cell	2020	Bouhaddou	MS	PHPT1	NA	NA	NA	NA			Vero E6	NA		NA			NA	NA
Phosphorylation landscape	32645325	Cell	2020	Bouhaddou	MS	DPYSL2	NA	NA	NA	NA			Vero E6	NA		NA			NA	NA
Phosphorylation landscape	32645325	Cell	2020	Bouhaddou	MS	EGFR	NA	NA	NA	NA			Vero E6	NA		NA			NA	NA
Phosphorylation landscape	32645325	Cell	2020	Bouhaddou	MS	TBC1D14	NA	NA	NA	NA			Vero E6	NA		NA			NA	NA
Phosphorylation landscape	32645325	Cell	2020	Bouhaddou	MS	CDCA2	NA	NA	NA	NA			Vero E6	NA		NA			NA	NA
Phosphorylation landscape	32645325	Cell	2020	Bouhaddou	MS	SLCO4A1	NA	NA	NA	NA			Vero E6	NA		NA			NA	NA
Phosphorylation landscape	32645325	Cell	2020	Bouhaddou	MS	RIF1	NA	NA	NA	NA			Vero E6	NA		NA			NA	NA
Phosphorylation landscape	32645325	Cell	2020	Bouhaddou	MS	ACIN1	NA	NA	NA	NA			Vero E6	NA		NA			NA	NA
Phosphorylation landscape	32645325	Cell	2020	Bouhaddou	MS	OGFR	NA	NA	NA	NA			Vero E6	NA		NA			NA	NA
Phosphorylation landscape	32645325	Cell	2020	Bouhaddou	MS	SETD2	NA	NA	NA	NA			Vero E6	NA		NA			NA	NA
Phosphorylation landscape	32645325	Cell	2020	Bouhaddou	MS	CCDC12	NA	NA	NA	NA			Vero E6	NA		NA			NA	NA
Phosphorylation landscape	32645325	Cell	2020	Bouhaddou	MS	MAP3K1	NA	NA	NA	NA			Vero E6	NA		NA			NA	NA
Phosphorylation landscape	32645325	Cell	2020	Bouhaddou	MS	DIDO1	NA	NA	NA	NA			Vero E6	NA		NA			NA	NA
Phosphorylation landscape	32645325	Cell	2020	Bouhaddou	MS	USP39	NA	NA	NA	NA			Vero E6	NA		NA			NA	NA
Phosphorylation landscape	32645325	Cell	2020	Bouhaddou	MS	IL6ST	NA	NA	NA	NA			Vero E6	NA		NA			NA	NA
Phosphorylation landscape	32645325	Cell	2020	Bouhaddou	MS	ARFGAP1	NA	NA	NA	NA			Vero E6	NA		NA			NA	NA
Phosphorylation landscape	32645325	Cell	2020	Bouhaddou	MS	BOD1L1	NA	NA	NA	NA			Vero E6	NA		NA			NA	NA
Phosphorylation landscape	32645325	Cell	2020	Bouhaddou	MS	CHMP3	NA	NA	NA	NA			Vero E6	NA		NA			NA	NA
Phosphorylation landscape	32645325	Cell	2020	Bouhaddou	MS	CCAR2	NA	NA	NA	NA			Vero E6	NA		NA			NA	NA
Phosphorylation landscape	32645325	Cell	2020	Bouhaddou	MS	R3HDM1	NA	NA	NA	NA			Vero E6	NA		NA			NA	NA
Phosphorylation landscape	32645325	Cell	2020	Bouhaddou	MS	DDX18	NA	NA	NA	NA			Vero E6	NA		NA			NA	NA
Phosphorylation landscape	32645325	Cell	2020	Bouhaddou	MS	LAP3	NA	NA	NA	NA			Vero E6	NA		NA			NA	NA
Phosphorylation landscape	32645325	Cell	2020	Bouhaddou	MS	NCAPG	NA	NA	NA	NA			Vero E6	NA		NA			NA	NA
Phosphorylation landscape	32645325	Cell	2020	Bouhaddou	MS	REEP4	NA	NA	NA	NA			Vero E6	NA		NA			NA	NA
Phosphorylation landscape	32645325	Cell	2020	Bouhaddou	MS	HNRNPC	NA	NA	NA	NA			Vero E6	NA		NA			NA	NA
Phosphorylation landscape	32645325	Cell	2020	Bouhaddou	MS	KIAA1143	NA	NA	NA	NA			Vero E6	NA		NA			NA	NA
Phosphorylation landscape	32645325	Cell	2020	Bouhaddou	MS	TUBB4B	NA	NA	NA	NA			Vero E6	NA		NA			NA	NA
Phosphorylation landscape	32645325	Cell	2020	Bouhaddou	MS	EPB41L2	NA	NA	NA	NA			Vero E6	NA		NA			NA	NA
Phosphorylation landscape	32645325	Cell	2020	Bouhaddou	MS	NDRG2	NA	NA	NA	NA			Vero E6	NA		NA			NA	NA
Phosphorylation landscape	32645325	Cell	2020	Bouhaddou	MS	UCKL1	NA	NA	NA	NA			Vero E6	NA		NA			NA	NA
Phosphorylation landscape	32645325	Cell	2020	Bouhaddou	MS	CLASP1	NA	NA	NA	NA			Vero E6	NA		NA			NA	NA
Phosphorylation landscape	32645325	Cell	2020	Bouhaddou	MS	ZNF512B	NA	NA	NA	NA			Vero E6	NA		NA			NA	NA
Phosphorylation landscape	32645325	Cell	2020	Bouhaddou	MS	PRPF6	NA	NA	NA	NA			Vero E6	NA		NA			NA	NA
Phosphorylation landscape	32645325	Cell	2020	Bouhaddou	MS	SH2D4A	NA	NA	NA	NA			Vero E6	NA		NA			NA	NA
Phosphorylation landscape	32645325	Cell	2020	Bouhaddou	MS	STIM2	NA	NA	NA	NA			Vero E6	NA		NA			NA	NA
Phosphorylation landscape	32645325	Cell	2020	Bouhaddou	MS	PCM1	NA	NA	NA	NA			Vero E6	NA		NA			NA	NA
Phosphorylation landscape	32645325	Cell	2020	Bouhaddou	MS	MTUS1	NA	NA	NA	NA			Vero E6	NA		NA			NA	NA
Phosphorylation landscape	32645325	Cell	2020	Bouhaddou	MS	IL1A	NA	NA	NA	NA			Vero E6	NA		NA			NA	NA
Phosphorylation landscape	32645325	Cell	2020	Bouhaddou	MS	SLC20A1	NA	NA	NA	NA			Vero E6	NA		NA			NA	NA
Phosphorylation landscape	32645325	Cell	2020	Bouhaddou	MS	NKTR	NA	NA	NA	NA			Vero E6	NA		NA			NA	NA
Phosphorylation landscape	32645325	Cell	2020	Bouhaddou	MS	MAP3K2	NA	NA	NA	NA			Vero E6	NA		NA			NA	NA
Phosphorylation landscape	32645325	Cell	2020	Bouhaddou	MS	IWS1	NA	NA	NA	NA			Vero E6	NA		NA			NA	NA
Phosphorylation landscape	32645325	Cell	2020	Bouhaddou	MS	TBC1D1	NA	NA	NA	NA			Vero E6	NA		NA			NA	NA
Phosphorylation landscape	32645325	Cell	2020	Bouhaddou	MS	BCLAF1	NA	NA	NA	NA			Vero E6	NA		NA			NA	NA
Phosphorylation landscape	32645325	Cell	2020	Bouhaddou	MS	ANAPC1	NA	NA	NA	NA			Vero E6	NA		NA			NA	NA
Phosphorylation landscape	32645325	Cell	2020	Bouhaddou	MS	BUB1	NA	NA	NA	NA			Vero E6	NA		NA			NA	NA
Phosphorylation landscape	32645325	Cell	2020	Bouhaddou	MS	MZT2B	NA	NA	NA	NA			Vero E6	NA		NA			NA	NA
Phosphorylation landscape	32645325	Cell	2020	Bouhaddou	MS	MZT2A	NA	NA	NA	NA			Vero E6	NA		NA			NA	NA
Phosphorylation landscape	32645325	Cell	2020	Bouhaddou	MS	RFC1	NA	NA	NA	NA			Vero E6	NA		NA			NA	NA
Phosphorylation landscape	32645325	Cell	2020	Bouhaddou	MS	MEF2A	NA	NA	NA	NA			Vero E6	NA		NA			NA	NA
Phosphorylation landscape	32645325	Cell	2020	Bouhaddou	MS	BCAS3	NA	NA	NA	NA			Vero E6	NA		NA			NA	NA
Phosphorylation landscape	32645325	Cell	2020	Bouhaddou	MS	SYNM	NA	NA	NA	NA			Vero E6	NA		NA			NA	NA
Phosphorylation landscape	32645325	Cell	2020	Bouhaddou	MS	TNFAIP3	NA	NA	NA	NA			Vero E6	NA		NA			NA	NA
Phosphorylation landscape	32645325	Cell	2020	Bouhaddou	MS	WDR70	NA	NA	NA	NA			Vero E6	NA		NA			NA	NA
Phosphorylation landscape	32645325	Cell	2020	Bouhaddou	MS	NUP155	NA	NA	NA	NA			Vero E6	NA		NA			NA	NA
Phosphorylation landscape	32645325	Cell	2020	Bouhaddou	MS	RANBP2	NA	NA	NA	NA			Vero E6	NA		NA			NA	NA
Phosphorylation landscape	32645325	Cell	2020	Bouhaddou	MS	CRTC3	NA	NA	NA	NA			Vero E6	NA		NA			NA	NA
Phosphorylation landscape	32645325	Cell	2020	Bouhaddou	MS	REPS1	NA	NA	NA	NA			Vero E6	NA		NA			NA	NA
Phosphorylation landscape	32645325	Cell	2020	Bouhaddou	MS	ADGRG6	NA	NA	NA	NA			Vero E6	NA		NA			NA	NA
Phosphorylation landscape	32645325	Cell	2020	Bouhaddou	MS	APBB2	NA	NA	NA	NA			Vero E6	NA		NA			NA	NA
Phosphorylation landscape	32645325	Cell	2020	Bouhaddou	MS	LIMCH1	NA	NA	NA	NA			Vero E6	NA		NA			NA	NA
Phosphorylation landscape	32645325	Cell	2020	Bouhaddou	MS	RAI14	NA	NA	NA	NA			Vero E6	NA		NA			NA	NA
Phosphorylation landscape	32645325	Cell	2020	Bouhaddou	MS	TARS1	NA	NA	NA	NA			Vero E6	NA		NA			NA	NA
Phosphorylation landscape	32645325	Cell	2020	Bouhaddou	MS	SLAIN2	NA	NA	NA	NA			Vero E6	NA		NA			NA	NA
Phosphorylation landscape	32645325	Cell	2020	Bouhaddou	MS	PDCL3	NA	NA	NA	NA			Vero E6	NA		NA			NA	NA
Phosphorylation landscape	32645325	Cell	2020	Bouhaddou	MS	FRYL	NA	NA	NA	NA			Vero E6	NA		NA			NA	NA
Phosphorylation landscape	32645325	Cell	2020	Bouhaddou	MS	EIF5B	NA	NA	NA	NA			Vero E6	NA		NA			NA	NA
Phosphorylation landscape	32645325	Cell	2020	Bouhaddou	MS	CDH6	NA	NA	NA	NA			Vero E6	NA		NA			NA	NA
Phosphorylation landscape	32645325	Cell	2020	Bouhaddou	MS	TAB2	NA	NA	NA	NA			Vero E6	NA		NA			NA	NA
Phosphorylation landscape	32645325	Cell	2020	Bouhaddou	MS	PPIL4	NA	NA	NA	NA			Vero E6	NA		NA			NA	NA
Phosphorylation landscape	32645325	Cell	2020	Bouhaddou	MS	AKAP13	NA	NA	NA	NA			Vero E6	NA		NA			NA	NA
Phosphorylation landscape	32645325	Cell	2020	Bouhaddou	MS	KATNA1	NA	NA	NA	NA			Vero E6	NA		NA			NA	NA
Phosphorylation landscape	32645325	Cell	2020	Bouhaddou	MS	ZNF622	NA	NA	NA	NA			Vero E6	NA		NA			NA	NA
Phosphorylation landscape	32645325	Cell	2020	Bouhaddou	MS	MAP3K7	NA	NA	NA	NA			Vero E6	NA		NA			NA	NA
Phosphorylation landscape	32645325	Cell	2020	Bouhaddou	MS	TMEM131	NA	NA	NA	NA			Vero E6	NA		NA			NA	NA
Phosphorylation landscape	32645325	Cell	2020	Bouhaddou	MS	ANKRD39	NA	NA	NA	NA			Vero E6	NA		NA			NA	NA
Phosphorylation landscape	32645325	Cell	2020	Bouhaddou	MS	CNNM3	NA	NA	NA	NA			Vero E6	NA		NA			NA	NA
Phosphorylation landscape	32645325	Cell	2020	Bouhaddou	MS	SRSF12	NA	NA	NA	NA			Vero E6	NA		NA			NA	NA
Phosphorylation landscape	32645325	Cell	2020	Bouhaddou	MS	MTRR	NA	NA	NA	NA			Vero E6	NA		NA			NA	NA
Phosphorylation landscape	32645325	Cell	2020	Bouhaddou	MS	ICE1	NA	NA	NA	NA			Vero E6	NA		NA			NA	NA
Phosphorylation landscape	32645325	Cell	2020	Bouhaddou	MS	NCAPH	NA	NA	NA	NA			Vero E6	NA		NA			NA	NA
Phosphorylation landscape	32645325	Cell	2020	Bouhaddou	MS	SLC12A7	NA	NA	NA	NA			Vero E6	NA		NA			NA	NA
Phosphorylation landscape	32645325	Cell	2020	Bouhaddou	MS	PHIP	NA	NA	NA	NA			Vero E6	NA		NA			NA	NA
Phosphorylation landscape	32645325	Cell	2020	Bouhaddou	MS	ARHGEF7	NA	NA	NA	NA			Vero E6	NA		NA			NA	NA
Phosphorylation landscape	32645325	Cell	2020	Bouhaddou	MS	IRS2	NA	NA	NA	NA			Vero E6	NA		NA			NA	NA
Phosphorylation landscape	32645325	Cell	2020	Bouhaddou	MS	ERCC5	NA	NA	NA	NA			Vero E6	NA		NA			NA	NA
Phosphorylation landscape	32645325	Cell	2020	Bouhaddou	MS	BIVM	NA	NA	NA	NA			Vero E6	NA		NA			NA	NA
Phosphorylation landscape	32645325	Cell	2020	Bouhaddou	MS	SPIRE1	NA	NA	NA	NA			Vero E6	NA		NA			NA	NA
Phosphorylation landscape	32645325	Cell	2020	Bouhaddou	MS	DOCK9	NA	NA	NA	NA			Vero E6	NA		NA			NA	NA
Phosphorylation landscape	32645325	Cell	2020	Bouhaddou	MS	STK24	NA	NA	NA	NA			Vero E6	NA		NA			NA	NA
Phosphorylation landscape	32645325	Cell	2020	Bouhaddou	MS	MTCL1	NA	NA	NA	NA			Vero E6	NA		NA			NA	NA
Phosphorylation landscape	32645325	Cell	2020	Bouhaddou	MS	MYCBP2	NA	NA	NA	NA			Vero E6	NA		NA			NA	NA
Phosphorylation landscape	32645325	Cell	2020	Bouhaddou	MS	EPB41L3	NA	NA	NA	NA			Vero E6	NA		NA			NA	NA
Phosphorylation landscape	32645325	Cell	2020	Bouhaddou	MS	TBC1D4	NA	NA	NA	NA			Vero E6	NA		NA			NA	NA
Phosphorylation landscape	32645325	Cell	2020	Bouhaddou	MS	FOXK1	NA	NA	NA	NA			Vero E6	NA		NA			NA	NA
Phosphorylation landscape	32645325	Cell	2020	Bouhaddou	MS	MIB1	NA	NA	NA	NA			Vero E6	NA		NA			NA	NA
Phosphorylation landscape	32645325	Cell	2020	Bouhaddou	MS	ZNF316	NA	NA	NA	NA			Vero E6	NA		NA			NA	NA
Phosphorylation landscape	32645325	Cell	2020	Bouhaddou	MS	CCZ1B	NA	NA	NA	NA			Vero E6	NA		NA			NA	NA
Phosphorylation landscape	32645325	Cell	2020	Bouhaddou	MS	CCZ1	NA	NA	NA	NA			Vero E6	NA		NA			NA	NA
Phosphorylation landscape	32645325	Cell	2020	Bouhaddou	MS	RB1	NA	NA	NA	NA			Vero E6	NA		NA			NA	NA
Phosphorylation landscape	32645325	Cell	2020	Bouhaddou	MS	PMS2	NA	NA	NA	NA			Vero E6	NA		NA			NA	NA
Phosphorylation landscape	32645325	Cell	2020	Bouhaddou	MS	ZC3H13	NA	NA	NA	NA			Vero E6	NA		NA			NA	NA
Phosphorylation landscape	32645325	Cell	2020	Bouhaddou	MS	AKAP11	NA	NA	NA	NA			Vero E6	NA		NA			NA	NA
Phosphorylation landscape	32645325	Cell	2020	Bouhaddou	MS	RBL1	NA	NA	NA	NA			Vero E6	NA		NA			NA	NA
Phosphorylation landscape	32645325	Cell	2020	Bouhaddou	MS	MCM7	NA	NA	NA	NA			Vero E6	NA		NA			NA	NA
Phosphorylation landscape	32645325	Cell	2020	Bouhaddou	MS	DCLK1	NA	NA	NA	NA			Vero E6	NA		NA			NA	NA
Phosphorylation landscape	32645325	Cell	2020	Bouhaddou	MS	MEPCE	NA	NA	NA	NA			Vero E6	NA		NA			NA	NA
Phosphorylation landscape	32645325	Cell	2020	Bouhaddou	MS	PPP1R35	NA	NA	NA	NA			Vero E6	NA		NA			NA	NA
Phosphorylation landscape	32645325	Cell	2020	Bouhaddou	MS	STARD13	NA	NA	NA	NA			Vero E6	NA		NA			NA	NA
Phosphorylation landscape	32645325	Cell	2020	Bouhaddou	MS	TSC22D4	NA	NA	NA	NA			Vero E6	NA		NA			NA	NA
Phosphorylation landscape	32645325	Cell	2020	Bouhaddou	MS	PDS5B	NA	NA	NA	NA			Vero E6	NA		NA			NA	NA
Phosphorylation landscape	32645325	Cell	2020	Bouhaddou	MS	LRCH4	NA	NA	NA	NA			Vero E6	NA		NA			NA	NA
Phosphorylation landscape	32645325	Cell	2020	Bouhaddou	MS	GIGYF1	NA	NA	NA	NA			Vero E6	NA		NA			NA	NA
Phosphorylation landscape	32645325	Cell	2020	Bouhaddou	MS	SRRT	NA	NA	NA	NA			Vero E6	NA		NA			NA	NA
Phosphorylation landscape	32645325	Cell	2020	Bouhaddou	MS	PARP4	NA	NA	NA	NA			Vero E6	NA		NA			NA	NA
Phosphorylation landscape	32645325	Cell	2020	Bouhaddou	MS	SPATA13	NA	NA	NA	NA			Vero E6	NA		NA			NA	NA
Phosphorylation landscape	32645325	Cell	2020	Bouhaddou	MS	LRWD1	NA	NA	NA	NA			Vero E6	NA		NA			NA	NA
Phosphorylation landscape	32645325	Cell	2020	Bouhaddou	MS	MPHOSPH8	NA	NA	NA	NA			Vero E6	NA		NA			NA	NA
Phosphorylation landscape	32645325	Cell	2020	Bouhaddou	MS	PLEKHO1	NA	NA	NA	NA			Vero E6	NA		NA			NA	NA
Phosphorylation landscape	32645325	Cell	2020	Bouhaddou	MS	ZMYM2	NA	NA	NA	NA			Vero E6	NA		NA			NA	NA
Phosphorylation landscape	32645325	Cell	2020	Bouhaddou	MS	OTUD7B	NA	NA	NA	NA			Vero E6	NA		NA			NA	NA
Phosphorylation landscape	32645325	Cell	2020	Bouhaddou	MS	HSPB1	NA	NA	NA	NA			Vero E6	NA		NA			NA	NA
Phosphorylation landscape	32645325	Cell	2020	Bouhaddou	MS	TXNL1	NA	NA	NA	NA			Vero E6	NA		NA			NA	NA
Phosphorylation landscape	32645325	Cell	2020	Bouhaddou	MS	NEDD4L	NA	NA	NA	NA			Vero E6	NA		NA			NA	NA
Phosphorylation landscape	32645325	Cell	2020	Bouhaddou	MS	BAZ1B	NA	NA	NA	NA			Vero E6	NA		NA			NA	NA
Phosphorylation landscape	32645325	Cell	2020	Bouhaddou	MS	LIMK1	NA	NA	NA	NA			Vero E6	NA		NA			NA	NA
Phosphorylation landscape	32645325	Cell	2020	Bouhaddou	MS	CLIP2	NA	NA	NA	NA			Vero E6	NA		NA			NA	NA
Phosphorylation landscape	32645325	Cell	2020	Bouhaddou	MS	AUTS2	NA	NA	NA	NA			Vero E6	NA		NA			NA	NA
Phosphorylation landscape	32645325	Cell	2020	Bouhaddou	MS	WDR44	NA	NA	NA	NA			Vero E6	NA		NA			NA	NA
Phosphorylation landscape	32645325	Cell	2020	Bouhaddou	MS	STAG2	NA	NA	NA	NA			Vero E6	NA		NA			NA	NA
Phosphorylation landscape	32645325	Cell	2020	Bouhaddou	MS	THOC2	NA	NA	NA	NA			Vero E6	NA		NA			NA	NA
Phosphorylation landscape	32645325	Cell	2020	Bouhaddou	MS	CUL4B	NA	NA	NA	NA			Vero E6	NA		NA			NA	NA
Phosphorylation landscape	32645325	Cell	2020	Bouhaddou	MS	PGRMC1	NA	NA	NA	NA			Vero E6	NA		NA			NA	NA
Phosphorylation landscape	32645325	Cell	2020	Bouhaddou	MS	KIF18B	NA	NA	NA	NA			Vero E6	NA		NA			NA	NA
Phosphorylation landscape	32645325	Cell	2020	Bouhaddou	MS	GPATCH8	NA	NA	NA	NA			Vero E6	NA		NA			NA	NA
Phosphorylation landscape	32645325	Cell	2020	Bouhaddou	MS	HNRNPUL1	NA	NA	NA	NA			Vero E6	NA		NA			NA	NA
Phosphorylation landscape	32645325	Cell	2020	Bouhaddou	MS	TMPO	NA	NA	NA	NA			Vero E6	NA		NA			NA	NA
Phosphorylation landscape	32645325	Cell	2020	Bouhaddou	MS	BCKDHA	NA	NA	NA	NA			Vero E6	NA		NA			NA	NA
Phosphorylation landscape	32645325	Cell	2020	Bouhaddou	MS	HDAC5	NA	NA	NA	NA			Vero E6	NA		NA			NA	NA
Phosphorylation landscape	32645325	Cell	2020	Bouhaddou	MS	LSM12	NA	NA	NA	NA			Vero E6	NA		NA			NA	NA
Phosphorylation landscape	32645325	Cell	2020	Bouhaddou	MS	OTUD4	NA	NA	NA	NA			Vero E6	NA		NA			NA	NA
Phosphorylation landscape	32645325	Cell	2020	Bouhaddou	MS	UTP20	NA	NA	NA	NA			Vero E6	NA		NA			NA	NA
Phosphorylation landscape	32645325	Cell	2020	Bouhaddou	MS	SMG9	NA	NA	NA	NA			Vero E6	NA		NA			NA	NA
Phosphorylation landscape	32645325	Cell	2020	Bouhaddou	MS	FAM76B	NA	NA	NA	NA			Vero E6	NA		NA			NA	NA
Phosphorylation landscape	32645325	Cell	2020	Bouhaddou	MS	RETREG3	NA	NA	NA	NA			Vero E6	NA		NA			NA	NA
Phosphorylation landscape	32645325	Cell	2020	Bouhaddou	MS	YAP1	NA	NA	NA	NA			Vero E6	NA		NA			NA	NA
Phosphorylation landscape	32645325	Cell	2020	Bouhaddou	MS	RAPGEF2	NA	NA	NA	NA			Vero E6	NA		NA			NA	NA
Phosphorylation landscape	32645325	Cell	2020	Bouhaddou	MS	PALLD	NA	NA	NA	NA			Vero E6	NA		NA			NA	NA
Phosphorylation landscape	32645325	Cell	2020	Bouhaddou	MS	SH3RF1	NA	NA	NA	NA			Vero E6	NA		NA			NA	NA
Phosphorylation landscape	32645325	Cell	2020	Bouhaddou	MS	NEK1	NA	NA	NA	NA			Vero E6	NA		NA			NA	NA
Phosphorylation landscape	32645325	Cell	2020	Bouhaddou	MS	SYMPK	NA	NA	NA	NA			Vero E6	NA		NA			NA	NA
Phosphorylation landscape	32645325	Cell	2020	Bouhaddou	MS	SAP30	NA	NA	NA	NA			Vero E6	NA		NA			NA	NA
Phosphorylation landscape	32645325	Cell	2020	Bouhaddou	MS	CCDC61	NA	NA	NA	NA			Vero E6	NA		NA			NA	NA
Phosphorylation landscape	32645325	Cell	2020	Bouhaddou	MS	ZC3H18	NA	NA	NA	NA			Vero E6	NA		NA			NA	NA
Phosphorylation landscape	32645325	Cell	2020	Bouhaddou	MS	PRKD2	NA	NA	NA	NA			Vero E6	NA		NA			NA	NA
Phosphorylation landscape	32645325	Cell	2020	Bouhaddou	MS	SAE1	NA	NA	NA	NA			Vero E6	NA		NA			NA	NA
Phosphorylation landscape	32645325	Cell	2020	Bouhaddou	MS	DDX10	NA	NA	NA	NA			Vero E6	NA		NA			NA	NA
Phosphorylation landscape	32645325	Cell	2020	Bouhaddou	MS	LIG1	NA	NA	NA	NA			Vero E6	NA		NA			NA	NA
Phosphorylation landscape	32645325	Cell	2020	Bouhaddou	MS	TOP2A	NA	NA	NA	NA			Vero E6	NA		NA			NA	NA
Phosphorylation landscape	32645325	Cell	2020	Bouhaddou	MS	USP28	NA	NA	NA	NA			Vero E6	NA		NA			NA	NA
Phosphorylation landscape	32645325	Cell	2020	Bouhaddou	MS	CDC6	NA	NA	NA	NA			Vero E6	NA		NA			NA	NA
Phosphorylation landscape	32645325	Cell	2020	Bouhaddou	MS	RBM7	NA	NA	NA	NA			Vero E6	NA		NA			NA	NA
Phosphorylation landscape	32645325	Cell	2020	Bouhaddou	MS	PPFIA3	NA	NA	NA	NA			Vero E6	NA		NA			NA	NA
Phosphorylation landscape	32645325	Cell	2020	Bouhaddou	MS	BUD13	NA	NA	NA	NA			Vero E6	NA		NA			NA	NA
Phosphorylation landscape	32645325	Cell	2020	Bouhaddou	MS	ZPR1	NA	NA	NA	NA			Vero E6	NA		NA			NA	NA
Phosphorylation landscape	32645325	Cell	2020	Bouhaddou	MS	SPIRE2	NA	NA	NA	NA			Vero E6	NA		NA			NA	NA
Phosphorylation landscape	32645325	Cell	2020	Bouhaddou	MS	GIT2	NA	NA	NA	NA			Vero E6	NA		NA			NA	NA
Phosphorylation landscape	32645325	Cell	2020	Bouhaddou	MS	CDK12	NA	NA	NA	NA			Vero E6	NA		NA			NA	NA
Phosphorylation landscape	32645325	Cell	2020	Bouhaddou	MS	FBXL20	NA	NA	NA	NA			Vero E6	NA		NA			NA	NA
Phosphorylation landscape	32645325	Cell	2020	Bouhaddou	MS	LASP1	NA	NA	NA	NA			Vero E6	NA		NA			NA	NA
Phosphorylation landscape	32645325	Cell	2020	Bouhaddou	MS	CWC25	NA	NA	NA	NA			Vero E6	NA		NA			NA	NA
Phosphorylation landscape	32645325	Cell	2020	Bouhaddou	MS	CISD3	NA	NA	NA	NA			Vero E6	NA		NA			NA	NA
Phosphorylation landscape	32645325	Cell	2020	Bouhaddou	MS	ARHGAP23	NA	NA	NA	NA			Vero E6	NA		NA			NA	NA
Phosphorylation landscape	32645325	Cell	2020	Bouhaddou	MS	USF1	NA	NA	NA	NA			Vero E6	NA		NA			NA	NA
Phosphorylation landscape	32645325	Cell	2020	Bouhaddou	MS	ATXN2	NA	NA	NA	NA			Vero E6	NA		NA			NA	NA
Phosphorylation landscape	32645325	Cell	2020	Bouhaddou	MS	PHLDB1	NA	NA	NA	NA			Vero E6	NA		NA			NA	NA
Phosphorylation landscape	32645325	Cell	2020	Bouhaddou	MS	BCL9L	NA	NA	NA	NA			Vero E6	NA		NA			NA	NA
Phosphorylation landscape	32645325	Cell	2020	Bouhaddou	MS	PEA15	NA	NA	NA	NA			Vero E6	NA		NA			NA	NA
Phosphorylation landscape	32645325	Cell	2020	Bouhaddou	MS	C2CD2L	NA	NA	NA	NA			Vero E6	NA		NA			NA	NA
Phosphorylation landscape	32645325	Cell	2020	Bouhaddou	MS	TRAFD1	NA	NA	NA	NA			Vero E6	NA		NA			NA	NA
Phosphorylation landscape	32645325	Cell	2020	Bouhaddou	MS	TAGLN2	NA	NA	NA	NA			Vero E6	NA		NA			NA	NA
Phosphorylation landscape	32645325	Cell	2020	Bouhaddou	MS	SCAF1	NA	NA	NA	NA			Vero E6	NA		NA			NA	NA
Phosphorylation landscape	32645325	Cell	2020	Bouhaddou	MS	ARHGEF12	NA	NA	NA	NA			Vero E6	NA		NA			NA	NA
Phosphorylation landscape	32645325	Cell	2020	Bouhaddou	MS	IFI16	NA	NA	NA	NA			Vero E6	NA		NA			NA	NA
Phosphorylation landscape	32645325	Cell	2020	Bouhaddou	MS	DDX54	NA	NA	NA	NA			Vero E6	NA		NA			NA	NA
Phosphorylation landscape	32645325	Cell	2020	Bouhaddou	MS	AKT1S1	NA	NA	NA	NA			Vero E6	NA		NA			NA	NA
Phosphorylation landscape	32645325	Cell	2020	Bouhaddou	MS	SYNGR2	NA	NA	NA	NA			Vero E6	NA		NA			NA	NA
Phosphorylation landscape	32645325	Cell	2020	Bouhaddou	MS	MSANTD2	NA	NA	NA	NA			Vero E6	NA		NA			NA	NA
Phosphorylation landscape	32645325	Cell	2020	Bouhaddou	MS	VRK3	NA	NA	NA	NA			Vero E6	NA		NA			NA	NA
Phosphorylation landscape	32645325	Cell	2020	Bouhaddou	MS	CBX8	NA	NA	NA	NA			Vero E6	NA		NA			NA	NA
Phosphorylation landscape	32645325	Cell	2020	Bouhaddou	MS	ETV3	NA	NA	NA	NA			Vero E6	NA		NA			NA	NA
Phosphorylation landscape	32645325	Cell	2020	Bouhaddou	MS	RNF213	NA	NA	NA	NA			Vero E6	NA		NA			NA	NA
Phosphorylation landscape	32645325	Cell	2020	Bouhaddou	MS	SUDS3	NA	NA	NA	NA			Vero E6	NA		NA			NA	NA
Phosphorylation landscape	32645325	Cell	2020	Bouhaddou	MS	BAIAP2	NA	NA	NA	NA			Vero E6	NA		NA			NA	NA
Phosphorylation landscape	32645325	Cell	2020	Bouhaddou	MS	PRKAB1	NA	NA	NA	NA			Vero E6	NA		NA			NA	NA
Phosphorylation landscape	32645325	Cell	2020	Bouhaddou	MS	CIT	NA	NA	NA	NA			Vero E6	NA		NA			NA	NA
Phosphorylation landscape	32645325	Cell	2020	Bouhaddou	MS	PXN	NA	NA	NA	NA			Vero E6	NA		NA			NA	NA
Phosphorylation landscape	32645325	Cell	2020	Bouhaddou	MS	MSI1	NA	NA	NA	NA			Vero E6	NA		NA			NA	NA
Phosphorylation landscape	32645325	Cell	2020	Bouhaddou	MS	ARHGEF11	NA	NA	NA	NA			Vero E6	NA		NA			NA	NA
Phosphorylation landscape	32645325	Cell	2020	Bouhaddou	MS	SRSF9	NA	NA	NA	NA			Vero E6	NA		NA			NA	NA
Phosphorylation landscape	32645325	Cell	2020	Bouhaddou	MS	ALYREF	NA	NA	NA	NA			Vero E6	NA		NA			NA	NA
Phosphorylation landscape	32645325	Cell	2020	Bouhaddou	MS	KDM2B	NA	NA	NA	NA			Vero E6	NA		NA			NA	NA
Phosphorylation landscape	32645325	Cell	2020	Bouhaddou	MS	FASN	NA	NA	NA	NA			Vero E6	NA		NA			NA	NA
Phosphorylation landscape	32645325	Cell	2020	Bouhaddou	MS	CLIP1	NA	NA	NA	NA			Vero E6	NA		NA			NA	NA
Phosphorylation landscape	32645325	Cell	2020	Bouhaddou	MS	VPS26B	NA	NA	NA	NA			Vero E6	NA		NA			NA	NA
Phosphorylation landscape	32645325	Cell	2020	Bouhaddou	MS	ZCCHC8	NA	NA	NA	NA			Vero E6	NA		NA			NA	NA
Phosphorylation landscape	32645325	Cell	2020	Bouhaddou	MS	LMNA	NA	NA	NA	NA			Vero E6	NA		NA			NA	NA
Phosphorylation landscape	32645325	Cell	2020	Bouhaddou	MS	ARHGEF2	NA	NA	NA	NA			Vero E6	NA		NA			NA	NA
Phosphorylation landscape	32645325	Cell	2020	Bouhaddou	MS	DDX55	NA	NA	NA	NA			Vero E6	NA		NA			NA	NA
Phosphorylation landscape	32645325	Cell	2020	Bouhaddou	MS	SCAMP3	NA	NA	NA	NA			Vero E6	NA		NA			NA	NA
Phosphorylation landscape	32645325	Cell	2020	Bouhaddou	MS	NCOR2	NA	NA	NA	NA			Vero E6	NA		NA			NA	NA
Phosphorylation landscape	32645325	Cell	2020	Bouhaddou	MS	ADAR	NA	NA	NA	NA			Vero E6	NA		NA			NA	NA
Phosphorylation landscape	32645325	Cell	2020	Bouhaddou	MS	UBAP2L	NA	NA	NA	NA			Vero E6	NA		NA			NA	NA
Phosphorylation landscape	32645325	Cell	2020	Bouhaddou	MS	TFPT	NA	NA	NA	NA			Vero E6	NA		NA			NA	NA
Phosphorylation landscape	32645325	Cell	2020	Bouhaddou	MS	PRPF31	NA	NA	NA	NA			Vero E6	NA		NA			NA	NA
Phosphorylation landscape	32645325	Cell	2020	Bouhaddou	MS	SFSWAP	NA	NA	NA	NA			Vero E6	NA		NA			NA	NA
Phosphorylation landscape	32645325	Cell	2020	Bouhaddou	MS	ULK1	NA	NA	NA	NA			Vero E6	NA		NA			NA	NA
Phosphorylation landscape	32645325	Cell	2020	Bouhaddou	MS	EP400	NA	NA	NA	NA			Vero E6	NA		NA			NA	NA
Phosphorylation landscape	32645325	Cell	2020	Bouhaddou	MS	ANKLE2	NA	NA	NA	NA			Vero E6	NA		NA			NA	NA
Phosphorylation landscape	32645325	Cell	2020	Bouhaddou	MS	POGZ	NA	NA	NA	NA			Vero E6	NA		NA			NA	NA
Phosphorylation landscape	32645325	Cell	2020	Bouhaddou	MS	RBM8A	NA	NA	NA	NA			Vero E6	NA		NA			NA	NA
Phosphorylation landscape	32645325	Cell	2020	Bouhaddou	MS	SLC16A1	NA	NA	NA	NA			Vero E6	NA		NA			NA	NA
Phosphorylation landscape	32645325	Cell	2020	Bouhaddou	MS	TRIM28	NA	NA	NA	NA			Vero E6	NA		NA			NA	NA
Phosphorylation landscape	32645325	Cell	2020	Bouhaddou	MS	RBM15	NA	NA	NA	NA			Vero E6	NA		NA			NA	NA
Phosphorylation landscape	32645325	Cell	2020	Bouhaddou	MS	STRIP1	NA	NA	NA	NA			Vero E6	NA		NA			NA	NA
Phosphorylation landscape	32645325	Cell	2020	Bouhaddou	MS	SORT1	NA	NA	NA	NA			Vero E6	NA		NA			NA	NA
Phosphorylation landscape	32645325	Cell	2020	Bouhaddou	MS	WDR47	NA	NA	NA	NA			Vero E6	NA		NA			NA	NA
Phosphorylation landscape	32645325	Cell	2020	Bouhaddou	MS	ARHGAP29	NA	NA	NA	NA			Vero E6	NA		NA			NA	NA
Phosphorylation landscape	32645325	Cell	2020	Bouhaddou	MS	DNTTIP2	NA	NA	NA	NA			Vero E6	NA		NA			NA	NA
Phosphorylation landscape	32645325	Cell	2020	Bouhaddou	MS	FNBP1L	NA	NA	NA	NA			Vero E6	NA		NA			NA	NA
Phosphorylation landscape	32645325	Cell	2020	Bouhaddou	MS	PKN2	NA	NA	NA	NA			Vero E6	NA		NA			NA	NA
Phosphorylation landscape	32645325	Cell	2020	Bouhaddou	MS	BCL10	NA	NA	NA	NA			Vero E6	NA		NA			NA	NA
Phosphorylation landscape	32645325	Cell	2020	Bouhaddou	MS	ZZZ3	NA	NA	NA	NA			Vero E6	NA		NA			NA	NA
Phosphorylation landscape	32645325	Cell	2020	Bouhaddou	MS	SERBP1	NA	NA	NA	NA			Vero E6	NA		NA			NA	NA
Phosphorylation landscape	32645325	Cell	2020	Bouhaddou	MS	DOCK7	NA	NA	NA	NA			Vero E6	NA		NA			NA	NA
Phosphorylation landscape	32645325	Cell	2020	Bouhaddou	MS	PATJ	NA	NA	NA	NA			Vero E6	NA		NA			NA	NA
Phosphorylation landscape	32645325	Cell	2020	Bouhaddou	MS	PRKAA2	NA	NA	NA	NA			Vero E6	NA		NA			NA	NA
Phosphorylation landscape	32645325	Cell	2020	Bouhaddou	MS	ORC1	NA	NA	NA	NA			Vero E6	NA		NA			NA	NA
Phosphorylation landscape	32645325	Cell	2020	Bouhaddou	MS	CC2D1B	NA	NA	NA	NA			Vero E6	NA		NA			NA	NA
Phosphorylation landscape	32645325	Cell	2020	Bouhaddou	MS	MAST2	NA	NA	NA	NA			Vero E6	NA		NA			NA	NA
Phosphorylation landscape	32645325	Cell	2020	Bouhaddou	MS	KIF2C	NA	NA	NA	NA			Vero E6	NA		NA			NA	NA
Phosphorylation landscape	32645325	Cell	2020	Bouhaddou	MS	HIVEP3	NA	NA	NA	NA			Vero E6	NA		NA			NA	NA
Phosphorylation landscape	32645325	Cell	2020	Bouhaddou	MS	CTPS1	NA	NA	NA	NA			Vero E6	NA		NA			NA	NA
Phosphorylation landscape	32645325	Cell	2020	Bouhaddou	MS	SMAP2	NA	NA	NA	NA			Vero E6	NA		NA			NA	NA
Phosphorylation landscape	32645325	Cell	2020	Bouhaddou	MS	MACF1	NA	NA	NA	NA			Vero E6	NA		NA			NA	NA
Phosphorylation landscape	32645325	Cell	2020	Bouhaddou	MS	GNL2	NA	NA	NA	NA			Vero E6	NA		NA			NA	NA
Phosphorylation landscape	32645325	Cell	2020	Bouhaddou	MS	SNIP1	NA	NA	NA	NA			Vero E6	NA		NA			NA	NA
Phosphorylation landscape	32645325	Cell	2020	Bouhaddou	MS	THRAP3	NA	NA	NA	NA			Vero E6	NA		NA			NA	NA
Phosphorylation landscape	32645325	Cell	2020	Bouhaddou	MS	MAP7D1	NA	NA	NA	NA			Vero E6	NA		NA			NA	NA
Phosphorylation landscape	32645325	Cell	2020	Bouhaddou	MS	CLSPN	NA	NA	NA	NA			Vero E6	NA		NA			NA	NA
Phosphorylation landscape	32645325	Cell	2020	Bouhaddou	MS	HDAC1	NA	NA	NA	NA			Vero E6	NA		NA			NA	NA
Phosphorylation landscape	32645325	Cell	2020	Bouhaddou	MS	KHDRBS1	NA	NA	NA	NA			Vero E6	NA		NA			NA	NA
Phosphorylation landscape	32645325	Cell	2020	Bouhaddou	MS	PUM1	NA	NA	NA	NA			Vero E6	NA		NA			NA	NA
Phosphorylation landscape	32645325	Cell	2020	Bouhaddou	MS	PTPRU	NA	NA	NA	NA			Vero E6	NA		NA			NA	NA
Phosphorylation landscape	32645325	Cell	2020	Bouhaddou	MS	TAF12	NA	NA	NA	NA			Vero E6	NA		NA			NA	NA
Phosphorylation landscape	32645325	Cell	2020	Bouhaddou	MS	RCC1	NA	NA	NA	NA			Vero E6	NA		NA			NA	NA
Phosphorylation landscape	32645325	Cell	2020	Bouhaddou	MS	SLC9A1	NA	NA	NA	NA			Vero E6	NA		NA			NA	NA
Phosphorylation landscape	32645325	Cell	2020	Bouhaddou	MS	ARID1A	NA	NA	NA	NA			Vero E6	NA		NA			NA	NA
Phosphorylation landscape	32645325	Cell	2020	Bouhaddou	MS	STMN1	NA	NA	NA	NA			Vero E6	NA		NA			NA	NA
Phosphorylation landscape	32645325	Cell	2020	Bouhaddou	MS	MTFR1L	NA	NA	NA	NA			Vero E6	NA		NA			NA	NA
Phosphorylation landscape	32645325	Cell	2020	Bouhaddou	MS	SRRM1	NA	NA	NA	NA			Vero E6	NA		NA			NA	NA
Phosphorylation landscape	32645325	Cell	2020	Bouhaddou	MS	SRSF10	NA	NA	NA	NA			Vero E6	NA		NA			NA	NA
Phosphorylation landscape	32645325	Cell	2020	Bouhaddou	MS	LUZP1	NA	NA	NA	NA			Vero E6	NA		NA			NA	NA
Phosphorylation landscape	32645325	Cell	2020	Bouhaddou	MS	EPHB2	NA	NA	NA	NA			Vero E6	NA		NA			NA	NA
Phosphorylation landscape	32645325	Cell	2020	Bouhaddou	MS	ALPL	NA	NA	NA	NA			Vero E6	NA		NA			NA	NA
Phosphorylation landscape	32645325	Cell	2020	Bouhaddou	MS	SH2D5	NA	NA	NA	NA			Vero E6	NA		NA			NA	NA
Phosphorylation landscape	32645325	Cell	2020	Bouhaddou	MS	AKR7L	NA	NA	NA	NA			Vero E6	NA		NA			NA	NA
Phosphorylation landscape	32645325	Cell	2020	Bouhaddou	MS	UBR4	NA	NA	NA	NA			Vero E6	NA		NA			NA	NA
Phosphorylation landscape	32645325	Cell	2020	Bouhaddou	MS	RCC2	NA	NA	NA	NA			Vero E6	NA		NA			NA	NA
Phosphorylation landscape	32645325	Cell	2020	Bouhaddou	MS	CROCC	NA	NA	NA	NA			Vero E6	NA		NA			NA	NA
Phosphorylation landscape	32645325	Cell	2020	Bouhaddou	MS	SPEN	NA	NA	NA	NA			Vero E6	NA		NA			NA	NA
Phosphorylation landscape	32645325	Cell	2020	Bouhaddou	MS	RSC1A1	NA	NA	NA	NA			Vero E6	NA		NA			NA	NA
Phosphorylation landscape	32645325	Cell	2020	Bouhaddou	MS	VPS13D	NA	NA	NA	NA			Vero E6	NA		NA			NA	NA
Phosphorylation landscape	32645325	Cell	2020	Bouhaddou	MS	PEX14	NA	NA	NA	NA			Vero E6	NA		NA			NA	NA
Phosphorylation landscape	32645325	Cell	2020	Bouhaddou	MS	UBE4B	NA	NA	NA	NA			Vero E6	NA		NA			NA	NA
Phosphorylation landscape	32645325	Cell	2020	Bouhaddou	MS	ENO1	NA	NA	NA	NA			Vero E6	NA		NA			NA	NA
Phosphorylation landscape	32645325	Cell	2020	Bouhaddou	MS	RERE	NA	NA	NA	NA			Vero E6	NA		NA			NA	NA
Phosphorylation landscape	32645325	Cell	2020	Bouhaddou	MS	ERRFI1	NA	NA	NA	NA			Vero E6	NA		NA			NA	NA
Phosphorylation landscape	32645325	Cell	2020	Bouhaddou	MS	C1orf174	NA	NA	NA	NA			Vero E6	NA		NA			NA	NA
Phosphorylation landscape	32645325	Cell	2020	Bouhaddou	MS	LRRC47	NA	NA	NA	NA			Vero E6	NA		NA			NA	NA
Phosphorylation landscape	32645325	Cell	2020	Bouhaddou	MS	H2AX	NA	NA	NA	NA			Vero E6	NA		NA			NA	NA
Phosphorylation landscape	32645325	Cell	2020	Bouhaddou	MS	ZNF830	NA	NA	NA	NA			Vero E6	NA		NA			NA	NA
Phosphorylation landscape	32645325	Cell	2020	Bouhaddou	MS	CDC42SE1	NA	NA	NA	NA			Vero E6	NA		NA			NA	NA
Phosphorylation landscape	32645325	Cell	2020	Bouhaddou	MS	MUS81	NA	NA	NA	NA			Vero E6	NA		NA			NA	NA
Phosphorylation landscape	32645325	Cell	2020	Bouhaddou	MS	CDK1	NA	NA	NA	NA			Vero E6	NA		NA			NA	NA
Phosphorylation landscape	32645325	Cell	2020	Bouhaddou	MS	RPL13	NA	NA	NA	NA			Vero E6	NA		NA			NA	NA
Phosphorylation landscape	32645325	Cell	2020	Bouhaddou	MS	MRPS16	NA	NA	NA	NA			Vero E6	NA		NA			NA	NA
Phosphorylation landscape	32645325	Cell	2020	Bouhaddou	MS	ZBTB21	NA	NA	NA	NA			Vero E6	NA		NA			NA	NA
Phosphorylation landscape	32645325	Cell	2020	Bouhaddou	MS	HIST2H2BF	NA	NA	NA	NA			Vero E6	NA		NA			NA	NA
Phosphorylation landscape	32645325	Cell	2020	Bouhaddou	MS	CHAMP1	NA	NA	NA	NA			Vero E6	NA		NA			NA	NA
Phosphorylation landscape	32645325	Cell	2020	Bouhaddou	MS	HIST2H2AA3	NA	NA	NA	NA			Vero E6	NA		NA			NA	NA
Phosphorylation landscape	32645325	Cell	2020	Bouhaddou	MS	RPS28	NA	NA	NA	NA			Vero E6	NA		NA			NA	NA
Phosphorylation landscape	32645325	Cell	2020	Bouhaddou	MS	HNRNPH2	NA	NA	NA	NA			Vero E6	NA		NA			NA	NA
Phosphorylation landscape	32645325	Cell	2020	Bouhaddou	MS	LCE3E	NA	NA	NA	NA			Vero E6	NA		NA			NA	NA
Phosphorylation landscape	32645325	Cell	2020	Bouhaddou	MS	LCE3D	NA	NA	NA	NA			Vero E6	NA		NA			NA	NA
Phosphorylation landscape	32645325	Cell	2020	Bouhaddou	MS	ZNF22	NA	NA	NA	NA			Vero E6	NA		NA			NA	NA
Phosphorylation landscape	32645325	Cell	2020	Bouhaddou	MS	SLC18A3	NA	NA	NA	NA			Vero E6	NA		NA			NA	NA
Phosphorylation landscape	32645325	Cell	2020	Bouhaddou	MS	FAM122A	NA	NA	NA	NA			Vero E6	NA		NA			NA	NA
Phosphorylation landscape	32645325	Cell	2020	Bouhaddou	MS	C1orf52	NA	NA	NA	NA			Vero E6	NA		NA			NA	NA
Phosphorylation landscape	32645325	Cell	2020	Bouhaddou	MS	RBM12B	NA	NA	NA	NA			Vero E6	NA		NA			NA	NA
Phosphorylation landscape	32645325	Cell	2020	Bouhaddou	MS	PKM	NA	NA	NA	NA			Vero E6	NA		NA			NA	NA
Phosphorylation landscape	32645325	Cell	2020	Bouhaddou	MS	RPS10	NA	NA	NA	NA			Vero E6	NA		NA			NA	NA
Phosphorylation landscape	32645325	Cell	2020	Bouhaddou	MS	RBM15B	NA	NA	NA	NA			Vero E6	NA		NA			NA	NA
Phosphorylation landscape	32645325	Cell	2020	Bouhaddou	MS	JUNB	NA	NA	NA	NA			Vero E6	NA		NA			NA	NA
Phosphorylation landscape	32645325	Cell	2020	Bouhaddou	MS	SURF6	NA	NA	NA	NA			Vero E6	NA		NA			NA	NA
Phosphorylation landscape	32645325	Cell	2020	Bouhaddou	MS	H1-5	NA	NA	NA	NA			Vero E6	NA		NA			NA	NA
Phosphorylation landscape	32645325	Cell	2020	Bouhaddou	MS	H2BC11	NA	NA	NA	NA			Vero E6	NA		NA			NA	NA
Phosphorylation landscape	32645325	Cell	2020	Bouhaddou	MS	H1-3	NA	NA	NA	NA			Vero E6	NA		NA			NA	NA
Phosphorylation landscape	32645325	Cell	2020	Bouhaddou	MS	H1-2	NA	NA	NA	NA			Vero E6	NA		NA			NA	NA
Phosphorylation landscape	32645325	Cell	2020	Bouhaddou	MS	CLDN12	NA	NA	NA	NA			Vero E6	NA		NA			NA	NA
Phosphorylation landscape	32645325	Cell	2020	Bouhaddou	MS	ZNHIT2	NA	NA	NA	NA			Vero E6	NA		NA			NA	NA
Phosphorylation landscape	32645325	Cell	2020	Bouhaddou	MS	H4C1	NA	NA	NA	NA			Vero E6	NA		NA			NA	NA
Phosphorylation landscape	32645325	Cell	2020	Bouhaddou	MS	ELFN2	NA	NA	NA	NA			Vero E6	NA		NA			NA	NA
Phosphorylation landscape	32645325	Cell	2020	Bouhaddou	MS	TOB2	NA	NA	NA	NA			Vero E6	NA		NA			NA	NA
Phosphorylation landscape	32645325	Cell	2020	Bouhaddou	MS	CARHSP1	NA	NA	NA	NA			Vero E6	NA		NA			NA	NA
Phosphorylation landscape	32645325	Cell	2020	Bouhaddou	MS	SOWAHC	NA	NA	NA	NA			Vero E6	NA		NA			NA	NA
Phosphorylation landscape	32645325	Cell	2020	Bouhaddou	MS	PCBP1	NA	NA	NA	NA			Vero E6	NA		NA			NA	NA
Phosphorylation landscape	32645325	Cell	2020	Bouhaddou	MS	CDC42EP3	NA	NA	NA	NA			Vero E6	NA		NA			NA	NA
Phosphorylation landscape	32645325	Cell	2020	Bouhaddou	MS	VGF	NA	NA	NA	NA			Vero E6	NA		NA			NA	NA
Phosphorylation landscape	32645325	Cell	2020	Bouhaddou	MS	IRF2BPL	NA	NA	NA	NA			Vero E6	NA		NA			NA	NA
Phosphorylation landscape	32645325	Cell	2020	Bouhaddou	MS	ZNF574	NA	NA	NA	NA			Vero E6	NA		NA			NA	NA
Phosphorylation landscape	32645325	Cell	2020	Bouhaddou	MS	GPRIN1	NA	NA	NA	NA			Vero E6	NA		NA			NA	NA
Human genetics	34237774	Nature	2021	COVID-19 Host Genetics Initiative	GWAS	SLC6A20	NA	NA	NA	NA				NA	rs2271616	NA			NA	NA
Human genetics	34237774	Nature	2021	COVID-19 Host Genetics Initiative	GWAS	CCR3	NA	NA	NA	NA				NA	rs2271616	NA			NA	NA
Human genetics	34237774	Nature	2021	COVID-19 Host Genetics Initiative	GWAS	RPL24	NA	NA	NA	NA				NA	rs11919389	NA			NA	NA
Human genetics	34237774	Nature	2021	COVID-19 Host Genetics Initiative	GWAS	NXPE3	NA	NA	NA	NA				NA	rs11919389	NA			NA	NA
Human genetics	34237774	Nature	2021	COVID-19 Host Genetics Initiative	GWAS	ZBTB11	NA	NA	NA	NA				NA	rs11919389	NA			NA	NA
Human genetics	34237774	Nature	2021	COVID-19 Host Genetics Initiative	GWAS	CEP97	NA	NA	NA	NA				NA	rs11919389	NA			NA	NA
Human genetics	34237774	Nature	2021	COVID-19 Host Genetics Initiative	GWAS	LZTFL1	NA	NA	NA	NA				NA	rs10490770	NA			NA	NA
Human genetics	34237774	Nature	2021	COVID-19 Host Genetics Initiative	GWAS	CXCR6	NA	NA	NA	NA				NA	rs10490770	NA			NA	NA
Human genetics	34237774	Nature	2021	COVID-19 Host Genetics Initiative	GWAS	FOXP4	NA	NA	NA	NA				NA	rs1886814	NA			NA	NA
Human genetics	34237774	Nature	2021	COVID-19 Host Genetics Initiative	GWAS	TMEM65	NA	NA	NA	NA				NA	rs72711165	NA			NA	NA
Human genetics	34237774	Nature	2021	COVID-19 Host Genetics Initiative	GWAS	ABO	NA	NA	NA	NA				NA	rs912805253	NA			NA	NA
Human genetics	34237774	Nature	2021	COVID-19 Host Genetics Initiative	GWAS	OAS1	NA	NA	NA	NA				NA	rs10774671	NA			NA	NA
Human genetics	34237774	Nature	2021	COVID-19 Host Genetics Initiative	GWAS	OAS2	NA	NA	NA	NA				NA	rs10774671	NA			NA	NA
Human genetics	34237774	Nature	2021	COVID-19 Host Genetics Initiative	GWAS	OAS3	NA	NA	NA	NA				NA	rs10774671	NA			NA	NA
Human genetics	34237774	Nature	2021	COVID-19 Host Genetics Initiative	GWAS	TAC4	NA	NA	NA	NA				NA	rs77534576	NA			NA	NA
Human genetics	34237774	Nature	2021	COVID-19 Host Genetics Initiative	GWAS	DLX3	NA	NA	NA	NA				NA	rs77534576	NA			NA	NA
Human genetics	34237774	Nature	2021	COVID-19 Host Genetics Initiative	GWAS	FLJ45513	NA	NA	NA	NA				NA	rs77534576	NA			NA	NA
Human genetics	34237774	Nature	2021	COVID-19 Host Genetics Initiative	GWAS	KAT7	NA	NA	NA	NA				NA	rs77534576	NA			NA	NA
Human genetics	34237774	Nature	2021	COVID-19 Host Genetics Initiative	GWAS	KANSL1	NA	NA	NA	NA				NA	rs1819040	NA			NA	NA
Human genetics	34237774	Nature	2021	COVID-19 Host Genetics Initiative	GWAS	ARHGAP27	NA	NA	NA	NA				NA	rs1819040	NA			NA	NA
Human genetics	34237774	Nature	2021	COVID-19 Host Genetics Initiative	GWAS	PLEKHM1	NA	NA	NA	NA				NA	rs1819040	NA			NA	NA
Human genetics	34237774	Nature	2021	COVID-19 Host Genetics Initiative	GWAS	LINC02210-CRHR1	NA	NA	NA	NA				NA	rs1819040	NA			NA	NA
Human genetics	34237774	Nature	2021	COVID-19 Host Genetics Initiative	GWAS	CRHR1	NA	NA	NA	NA				NA	rs1819040	NA			NA	NA
Human genetics	34237774	Nature	2021	COVID-19 Host Genetics Initiative	GWAS	SPPL2C	NA	NA	NA	NA				NA	rs1819040	NA			NA	NA
Human genetics	34237774	Nature	2021	COVID-19 Host Genetics Initiative	GWAS	MAPT	NA	NA	NA	NA				NA	rs1819040	NA			NA	NA
Human genetics	34237774	Nature	2021	COVID-19 Host Genetics Initiative	GWAS	STH	NA	NA	NA	NA				NA	rs1819040	NA			NA	NA
Human genetics	34237774	Nature	2021	COVID-19 Host Genetics Initiative	GWAS	KANSL1	NA	NA	NA	NA				NA	rs1819040	NA			NA	NA
Human genetics	34237774	Nature	2021	COVID-19 Host Genetics Initiative	GWAS	LRRC37A	NA	NA	NA	NA				NA	rs1819040	NA			NA	NA
Human genetics	34237774	Nature	2021	COVID-19 Host Genetics Initiative	GWAS	ARL17B	NA	NA	NA	NA				NA	rs1819040	NA			NA	NA
Human genetics	34237774	Nature	2021	COVID-19 Host Genetics Initiative	GWAS	LRRC37A2	NA	NA	NA	NA				NA	rs1819040	NA			NA	NA
Human genetics	34237774	Nature	2021	COVID-19 Host Genetics Initiative	GWAS	ARL17A	NA	NA	NA	NA				NA	rs1819040	NA			NA	NA
Human genetics	34237774	Nature	2021	COVID-19 Host Genetics Initiative	GWAS	NSF	NA	NA	NA	NA				NA	rs1819040	NA			NA	NA
Human genetics	34237774	Nature	2021	COVID-19 Host Genetics Initiative	GWAS	WNT3	NA	NA	NA	NA				NA	rs1819040	NA			NA	NA
Human genetics	34237774	Nature	2021	COVID-19 Host Genetics Initiative	GWAS	PLEKHA4	NA	NA	NA	NA				NA	rs4801778	NA			NA	NA
Human genetics	34237774	Nature	2021	COVID-19 Host Genetics Initiative	GWAS	TULP2	NA	NA	NA	NA				NA	rs4801778	NA			NA	NA
Human genetics	34237774	Nature	2021	COVID-19 Host Genetics Initiative	GWAS	HSD17B14	NA	NA	NA	NA				NA	rs4801778	NA			NA	NA
Human genetics	34237774	Nature	2021	COVID-19 Host Genetics Initiative	GWAS	PPP1R15A	NA	NA	NA	NA				NA	rs4801778	NA			NA	NA
Human genetics	34237774	Nature	2021	COVID-19 Host Genetics Initiative	GWAS	NUCB1	NA	NA	NA	NA				NA	rs4801778	NA			NA	NA
Human genetics	34237774	Nature	2021	COVID-19 Host Genetics Initiative	GWAS	DPP9	NA	NA	NA	NA				NA	rs2109069	NA			NA	NA
Human genetics	34237774	Nature	2021	COVID-19 Host Genetics Initiative	GWAS	RAVER1	NA	NA	NA	NA				NA	rs74956615	NA			NA	NA
Human genetics	34237774	Nature	2021	COVID-19 Host Genetics Initiative	GWAS	TYK2	NA	NA	NA	NA				NA	rs74956615	NA			NA	NA
Human genetics	34237774	Nature	2021	COVID-19 Host Genetics Initiative	GWAS	ICAM5	NA	NA	NA	NA				NA	rs74956615	NA			NA	NA
Human genetics	34237774	Nature	2021	COVID-19 Host Genetics Initiative	GWAS	ICAM1	NA	NA	NA	NA				NA	rs74956615	NA			NA	NA
Human genetics	34237774	Nature	2021	COVID-19 Host Genetics Initiative	GWAS	ICAM4	NA	NA	NA	NA				NA	rs74956615	NA			NA	NA
Human genetics	34237774	Nature	2021	COVID-19 Host Genetics Initiative	GWAS	ZGLP1	NA	NA	NA	NA				NA	rs74956615	NA			NA	NA
Human genetics	34237774	Nature	2021	COVID-19 Host Genetics Initiative	GWAS	FDX2	NA	NA	NA	NA				NA	rs74956615	NA			NA	NA
Human genetics	34237774	Nature	2021	COVID-19 Host Genetics Initiative	GWAS	ICAM3	NA	NA	NA	NA				NA	rs74956615	NA			NA	NA
Human genetics	34237774	Nature	2021	COVID-19 Host Genetics Initiative	GWAS	IFNAR2	NA	NA	NA	NA				NA	rs13050728	NA			NA	NA
Human genetics	35922517	Nature	2022	COVID-19 Host Genetics Initiative	GWAS	EFNA1	NA	NA	NA	NA				NA	rs148063273; rs67579710	NA			NA	NA
Human genetics	35922517	Nature	2022	COVID-19 Host Genetics Initiative	GWAS	SLC50A1	NA	NA	NA	NA				NA	rs148063273; rs67579710	NA			NA	NA
Human genetics	35922517	Nature	2022	COVID-19 Host Genetics Initiative	GWAS	DPM3	NA	NA	NA	NA				NA	rs148063273; rs67579710	NA			NA	NA
Human genetics	35922517	Nature	2022	COVID-19 Host Genetics Initiative	GWAS	KRTCAP2	NA	NA	NA	NA				NA	rs148063273; rs67579710	NA			NA	NA
Human genetics	35922517	Nature	2022	COVID-19 Host Genetics Initiative	GWAS	TRIM46	NA	NA	NA	NA				NA	rs148063273; rs67579710	NA			NA	NA
Human genetics	35922517	Nature	2022	COVID-19 Host Genetics Initiative	GWAS	MUC1	NA	NA	NA	NA				NA	rs148063273; rs67579710	NA			NA	NA
Human genetics	35922517	Nature	2022	COVID-19 Host Genetics Initiative	GWAS	THBS3	NA	NA	NA	NA				NA	rs148063273; rs67579710	NA			NA	NA
Human genetics	35922517	Nature	2022	COVID-19 Host Genetics Initiative	GWAS	MTX1	NA	NA	NA	NA				NA	rs148063273; rs67579710	NA			NA	NA
Human genetics	35922517	Nature	2022	COVID-19 Host Genetics Initiative	GWAS	GBA	NA	NA	NA	NA				NA	rs148063273; rs67579710	NA			NA	NA
Human genetics	35922517	Nature	2022	COVID-19 Host Genetics Initiative	GWAS	FAM189B	NA	NA	NA	NA				NA	rs148063273; rs67579710	NA			NA	NA
Human genetics	35922517	Nature	2022	COVID-19 Host Genetics Initiative	GWAS	SCAMP3	NA	NA	NA	NA				NA	rs148063273; rs67579710	NA			NA	NA
Human genetics	35922517	Nature	2022	COVID-19 Host Genetics Initiative	GWAS	CLK2	NA	NA	NA	NA				NA	rs148063273; rs67579710	NA			NA	NA
Human genetics	35922517	Nature	2022	COVID-19 Host Genetics Initiative	GWAS	HCN3	NA	NA	NA	NA				NA	rs148063273; rs67579710	NA			NA	NA
Human genetics	35922517	Nature	2022	COVID-19 Host Genetics Initiative	GWAS	PKLR	NA	NA	NA	NA				NA	rs148063273; rs67579710	NA			NA	NA
Human genetics	35922517	Nature	2022	COVID-19 Host Genetics Initiative	GWAS	FDPS	NA	NA	NA	NA				NA	rs148063273; rs67579710	NA			NA	NA
Human genetics	35922517	Nature	2022	COVID-19 Host Genetics Initiative	GWAS	RUSC1	NA	NA	NA	NA				NA	rs148063273; rs67579710	NA			NA	NA
Human genetics	35922517	Nature	2022	COVID-19 Host Genetics Initiative	GWAS	ASH1L	NA	NA	NA	NA				NA	rs148063273; rs67579710	NA			NA	NA
Human genetics	35922517	Nature	2022	COVID-19 Host Genetics Initiative	GWAS	MSTO1	NA	NA	NA	NA				NA	rs148063273; rs67579710	NA			NA	NA
Human genetics	35922517	Nature	2022	COVID-19 Host Genetics Initiative	GWAS	EFNA3	NA	NA	NA	NA				NA	rs148063273; rs67579710	NA			NA	NA
Human genetics	35922517	Nature	2022	COVID-19 Host Genetics Initiative	GWAS	FBRSL1	NA	NA	NA	NA				NA	rs12809318	NA			NA	NA
Human genetics	35922517	Nature	2022	COVID-19 Host Genetics Initiative	GWAS	ACSF3	NA	NA	NA	NA				NA	rs117169628	NA			NA	NA
Human genetics	35922517	Nature	2022	COVID-19 Host Genetics Initiative	GWAS	CDH15	NA	NA	NA	NA				NA	rs117169628	NA			NA	NA
Human genetics	35922517	Nature	2022	COVID-19 Host Genetics Initiative	GWAS	SLC22A31	NA	NA	NA	NA				NA	rs117169628	NA			NA	NA
Human genetics	35922517	Nature	2022	COVID-19 Host Genetics Initiative	GWAS	ZNF778	NA	NA	NA	NA				NA	rs117169628	NA			NA	NA
Human genetics	35922517	Nature	2022	COVID-19 Host Genetics Initiative	GWAS	C6orf15	NA	NA	NA	NA				NA	rs111837807	NA			NA	NA
Human genetics	35922517	Nature	2022	COVID-19 Host Genetics Initiative	GWAS	PSORS1C1	NA	NA	NA	NA				NA	rs111837807	NA			NA	NA
Human genetics	35922517	Nature	2022	COVID-19 Host Genetics Initiative	GWAS	DSN	NA	NA	NA	NA				NA	rs111837807	NA			NA	NA
Human genetics	35922517	Nature	2022	COVID-19 Host Genetics Initiative	GWAS	PSORS1C2	NA	NA	NA	NA				NA	rs111837807	NA			NA	NA
Human genetics	35922517	Nature	2022	COVID-19 Host Genetics Initiative	GWAS	CCHCR1	NA	NA	NA	NA				NA	rs111837807	NA			NA	NA
Human genetics	35922517	Nature	2022	COVID-19 Host Genetics Initiative	GWAS	TCF19	NA	NA	NA	NA				NA	rs111837807	NA			NA	NA
Human genetics	35922517	Nature	2022	COVID-19 Host Genetics Initiative	GWAS	POU5F1	NA	NA	NA	NA				NA	rs111837807	NA			NA	NA
Human genetics	35922517	Nature	2022	COVID-19 Host Genetics Initiative	GWAS	HLA-C	NA	NA	NA	NA				NA	rs111837807	NA			NA	NA
Human genetics	35922517	Nature	2022	COVID-19 Host Genetics Initiative	GWAS	HLA-B	NA	NA	NA	NA				NA	rs111837807	NA			NA	NA
Human genetics	35922517	Nature	2022	COVID-19 Host Genetics Initiative	GWAS	HLA-DPA1	NA	NA	NA	NA				NA	rs2071351	NA			NA	NA
Human genetics	35922517	Nature	2022	COVID-19 Host Genetics Initiative	GWAS	HLA-DPB1	NA	NA	NA	NA				NA	rs2071351	NA			NA	NA
Human genetics	35922517	Nature	2022	COVID-19 Host Genetics Initiative	GWAS	NAPSA	NA	NA	NA	NA				NA	rs1405655	NA			NA	NA
Human genetics	35922517	Nature	2022	COVID-19 Host Genetics Initiative	GWAS	NR1H2	NA	NA	NA	NA				NA	rs1405655	NA			NA	NA
Human genetics	35922517	Nature	2022	COVID-19 Host Genetics Initiative	GWAS	POLD1	NA	NA	NA	NA				NA	rs1405655	NA			NA	NA
Human genetics	35922517	Nature	2022	COVID-19 Host Genetics Initiative	GWAS	KCNC3	NA	NA	NA	NA				NA	rs1405655	NA			NA	NA
Human genetics	35922517	Nature	2022	COVID-19 Host Genetics Initiative	GWAS	NAPSB	NA	NA	NA	NA				NA	rs1405655	NA			NA	NA
Human genetics	35922517	Nature	2022	COVID-19 Host Genetics Initiative	GWAS	ACE2	NA	NA	NA	NA				NA	rs190509934	NA			NA	NA
Human genetics	35922517	Nature	2022	COVID-19 Host Genetics Initiative	GWAS	AC097625.1	NA	NA	NA	NA				NA	rs190509934	NA			NA	NA
Human genetics	35922517	Nature	2022	COVID-19 Host Genetics Initiative	GWAS	SFTPD	NA	NA	NA	NA				NA	rs721917	NA			NA	NA
Human genetics	35922517	Nature	2022	COVID-19 Host Genetics Initiative	GWAS	MUC5B	NA	NA	NA	NA				NA	rs35705950	NA			NA	NA
Human genetics	35922517	Nature	2022	COVID-19 Host Genetics Initiative	GWAS	ELF5	NA	NA	NA	NA				NA	rs766826	NA			NA	NA
Human genetics	35922517	Nature	2022	COVID-19 Host Genetics Initiative	GWAS	CAT	NA	NA	NA	NA				NA	rs766826	NA			NA	NA
Functional genetic screen	36597481	Heliyon	2022	Chan	Whole genome pooled CRISPR KO screen	ACE2	7.19298	0.00100131	NA	NA		Proviral	Vero E6	NA		NA	Time is T16; Score is Differential		NA	NA
Functional genetic screen	36597481	Heliyon	2022	Chan	Whole genome pooled CRISPR KO screen	DYRK1A	3.73598	0.00396307	NA	NA		Proviral	Vero E6	NA		NA	Time is T16; Score is Differential		NA	NA
Functional genetic screen	36597481	Heliyon	2022	Chan	Whole genome pooled CRISPR KO screen	HNF1B	4.73688	0.00396307	NA	NA		Proviral	Vero E6	NA		NA	Time is T16; Score is Differential		NA	NA
Functional genetic screen	36597481	Heliyon	2022	Chan	Whole genome pooled CRISPR KO screen	KEAP1	3.85264	0.00396307	NA	NA		Proviral	Vero E6	NA		NA	Time is T16; Score is Differential		NA	NA
Functional genetic screen	36597481	Heliyon	2022	Chan	Whole genome pooled CRISPR KO screen	UBE2M	3.45011	0.00396307	NA	NA		Proviral	Vero E6	NA		NA	Time is T16; Score is Differential		NA	NA
Functional genetic screen	36597481	Heliyon	2022	Chan	Whole genome pooled CRISPR KO screen	ARID1A	3.82236	0.00770807	NA	NA		Proviral	Vero E6	NA		NA	Time is T16; Score is Differential		NA	NA
Functional genetic screen	36597481	Heliyon	2022	Chan	Whole genome pooled CRISPR KO screen	JMJD6	2.7623	0.0123563	NA	NA		Proviral	Vero E6	NA		NA	Time is T16; Score is Differential		NA	NA
Functional genetic screen	36597481	Heliyon	2022	Chan	Whole genome pooled CRISPR KO screen	PHF6	3.28167	0.0205341	NA	NA		Proviral	Vero E6	NA		NA	Time is T16; Score is Differential		NA	NA
Functional genetic screen	36597481	Heliyon	2022	Chan	Whole genome pooled CRISPR KO screen	PHIP	4.01949	0.0260274	NA	NA		Proviral	Vero E6	NA		NA	Time is T16; Score is Differential		NA	NA
Functional genetic screen	36597481	Heliyon	2022	Chan	Whole genome pooled CRISPR KO screen	BRD2	2.26846	0.0320706	NA	NA		Proviral	Vero E6	NA		NA	Time is T16; Score is Differential		NA	NA
Functional genetic screen	36597481	Heliyon	2022	Chan	Whole genome pooled CRISPR KO screen	MED12	3.79379	0.0320706	NA	NA		Proviral	Vero E6	NA		NA	Time is T16; Score is Differential		NA	NA
Functional genetic screen	36597481	Heliyon	2022	Chan	Whole genome pooled CRISPR KO screen	SUV39H2	2.93114	0.0320706	NA	NA		Proviral	Vero E6	NA		NA	Time is T16; Score is Differential		NA	NA
Functional genetic screen	36597481	Heliyon	2022	Chan	Whole genome pooled CRISPR KO screen	VPS16	2.72898	0.0415736	NA	NA		Proviral	Vero E6	NA		NA	Time is T16; Score is Differential		NA	NA
Functional genetic screen	36597481	Heliyon	2022	Chan	Whole genome pooled CRISPR KO screen	TADA2B	2.30917	0.0441124	NA	NA		Proviral	Vero E6	NA		NA	Time is T16; Score is Differential		NA	NA
Functional genetic screen	36597481	Heliyon	2022	Chan	Whole genome pooled CRISPR KO screen	DHX29	2.21821	0.04642	NA	NA		Proviral	Vero E6	NA		NA	Time is T16; Score is Differential		NA	NA
Functional genetic screen	36597481	Heliyon	2022	Chan	Whole genome pooled CRISPR KO screen	UBXN7	3.77157	0.0479249	NA	NA		Proviral	Vero E6	NA		NA	Time is T16; Score is Differential		NA	NA
Functional genetic screen	36597481	Heliyon	2022	Chan	Whole genome pooled CRISPR KO screen	DPF2	3.57704	0.06494	NA	NA		Proviral	Vero E6	NA		NA	Time is T16; Score is Differential		NA	NA
Functional genetic screen	36597481	Heliyon	2022	Chan	Whole genome pooled CRISPR KO screen	TADA1	2.66988	0.0784369	NA	NA		Proviral	Vero E6	NA		NA	Time is T16; Score is Differential		NA	NA
Functional genetic screen	36597481	Heliyon	2022	Chan	Whole genome pooled CRISPR KO screen	C18orf8	3.10674	0.0947841	NA	NA		Proviral	Vero E6	NA		NA	Time is T16; Score is Differential		NA	NA
Functional genetic screen	36597481	Heliyon	2022	Chan	Whole genome pooled CRISPR KO screen	CNOT4	2.60062	0.0954282	NA	NA		Proviral	Vero E6	NA		NA	Time is T16; Score is Differential		NA	NA
Functional genetic screen	36597481	Heliyon	2022	Chan	Whole genome pooled CRISPR KO screen	NRIP1	2.46262	0.0954282	NA	NA		Proviral	Vero E6	NA		NA	Time is T16; Score is Differential		NA	NA
Functional genetic screen	36597481	Heliyon	2022	Chan	Whole genome pooled CRISPR KO screen	RAD54L2	2.73435	0.0954282	NA	NA		Proviral	Vero E6	NA		NA	Time is T16; Score is Differential		NA	NA
Functional genetic screen	36597481	Heliyon	2022	Chan	Whole genome pooled CRISPR KO screen	SMARCAD1	2.72222	0.0954282	NA	NA		Proviral	Vero E6	NA		NA	Time is T16; Score is Differential		NA	NA
Functional genetic screen	36597481	Heliyon	2022	Chan	Whole genome pooled CRISPR KO screen	CHD8	-2.10784	0.0695676	NA	NA		Antiviral	Vero E6	NA		NA	Time is T16; Score is Differential		NA	NA
Functional genetic screen	36597481	Heliyon	2022	Chan	Whole genome pooled CRISPR KO screen	DOLK	-2.61033	0.0784369	NA	NA		Antiviral	Vero E6	NA		NA	Time is T16; Score is Differential		NA	NA
Functional genetic screen	36597481	Heliyon	2022	Chan	Whole genome pooled CRISPR KO screen	ACE2	0.912657	0.00513717	NA	NA		Proviral	UMUC4	NA		NA	Time is T23; Score is Differential		NA	NA
Functional genetic screen	36597481	Heliyon	2022	Chan	Whole genome pooled CRISPR KO screen	ACE2	2.61167	2.12e-12	NA	NA		Proviral	HEK293 +ACE2/TMPRSS2	NA		NA	Time is T12; Score is Differential		NA	NA
Functional genetic screen	36597481	Heliyon	2022	Chan	Whole genome pooled CRISPR KO screen	ACE2	0.741088	0.0234411	NA	NA		Proviral	Huh7	NA		NA	Time is T15; Score is Differential		NA	NA
Functional genetic screen	36597481	Heliyon	2022	Chan	Whole genome pooled CRISPR KO screen	HNF1B	0.655785	0.0788675	NA	NA		Proviral	Huh7	NA		NA	Time is T15; Score is Differential		NA	NA
Functional genetic screen	36597481	Heliyon	2022	Chan	Whole genome pooled CRISPR KO screen	ARID1A	0.535367	0.0558495	NA	NA		Proviral	Huh7	NA		NA	Time is T15; Score is Differential		NA	NA
Functional genetic screen	36597481	Heliyon	2022	Chan	Whole genome pooled CRISPR KO screen	SMAD4	0.639764	0.03371	NA	NA		Proviral	Huh7	NA		NA	Time is T15; Score is Differential		NA	NA
Functional genetic screen	36597481	Heliyon	2022	Chan	Whole genome pooled CRISPR KO screen	SETDB1	0.570074	0.065217	NA	NA		Proviral	Huh7	NA		NA	Time is T15; Score is Differential		NA	NA
Functional genetic screen	36597481	Heliyon	2022	Chan	Whole genome pooled CRISPR KO screen	HNF1A	0.55519	0.0463407	NA	NA		Proviral	Huh7	NA		NA	Time is T15; Score is Differential		NA	NA
Functional genetic screen	36597481	Heliyon	2022	Chan	Whole genome pooled CRISPR KO screen	POLR3B	0.709202	0.023516	NA	NA		Proviral	Huh7	NA		NA	Time is T15; Score is Differential		NA	NA
Functional genetic screen	36597481	Heliyon	2022	Chan	Whole genome pooled CRISPR KO screen	ELF3	0.511735	0.0788675	NA	NA		Proviral	Huh7	NA		NA	Time is T15; Score is Differential		NA	NA
Functional genetic screen	36597481	Heliyon	2022	Chan	Whole genome pooled CRISPR KO screen	TRIB1	0.546003	0.0932712	NA	NA		Proviral	Huh7	NA		NA	Time is T15; Score is Differential		NA	NA
Functional genetic screen	36597481	Heliyon	2022	Chan	Whole genome pooled CRISPR KO screen	PIAS1	0.529846	0.0788675	NA	NA		Proviral	Huh7	NA		NA	Time is T15; Score is Differential		NA	NA
Functional genetic screen	36597481	Heliyon	2022	Chan	Whole genome pooled CRISPR KO screen	AHR	0.572276	0.0463407	NA	NA		Proviral	Huh7	NA		NA	Time is T15; Score is Differential		NA	NA
Functional genetic screen	36597481	Heliyon	2022	Chan	Whole genome pooled CRISPR KO screen	UBA2	0.601855	0.03371	NA	NA		Proviral	Huh7	NA		NA	Time is T15; Score is Differential		NA	NA
Functional genetic screen	36597481	Heliyon	2022	Chan	Whole genome pooled CRISPR KO screen	STRAP	0.703685	0.0194001	NA	NA		Proviral	Huh7	NA		NA	Time is T15; Score is Differential		NA	NA
Functional genetic screen	36597481	Heliyon	2022	Chan	Whole genome pooled CRISPR KO screen	BMPR1A	0.763345	0.0194001	NA	NA		Proviral	Huh7	NA		NA	Time is T15; Score is Differential		NA	NA
Functional genetic screen	36597481	Heliyon	2022	Chan	Whole genome pooled CRISPR KO screen	CDX2	0.607202	0.028882	NA	NA		Proviral	Huh7	NA		NA	Time is T15; Score is Differential		NA	NA
Functional genetic screen	36597481	Heliyon	2022	Chan	Whole genome pooled CRISPR KO screen	MED24	0.648474	0.023516	NA	NA		Proviral	Huh7	NA		NA	Time is T15; Score is Differential		NA	NA
Functional genetic screen	36597481	Heliyon	2022	Chan	Whole genome pooled CRISPR KO screen	PCBD1	0.506238	0.0911244	NA	NA		Proviral	Huh7	NA		NA	Time is T15; Score is Differential		NA	NA
Functional genetic screen	36597481	Heliyon	2022	Chan	Whole genome pooled CRISPR KO screen	RGMB	0.748598	0.0226174	NA	NA		Proviral	Huh7	NA		NA	Time is T15; Score is Differential		NA	NA
Functional genetic screen	36597481	Heliyon	2022	Chan	Whole genome pooled CRISPR KO screen	ZEB1	-0.521834	0.0788675	NA	NA		Antiviral	Huh7	NA		NA	Time is T15; Score is Differential		NA	NA
Functional genetic screen	36597481	Heliyon	2022	Chan	Whole genome pooled CRISPR KO screen	PLCG1	-0.653099	0.0463407	NA	NA		Antiviral	Huh7	NA		NA	Time is T15; Score is Differential		NA	NA
Functional genetic screen	36597481	Heliyon	2022	Chan	Whole genome pooled CRISPR KO screen	TBX3	-0.555816	0.0823402	NA	NA		Antiviral	Huh7	NA		NA	Time is T15; Score is Differential		NA	NA
Functional genetic screen	36597481	Heliyon	2022	Chan	Whole genome pooled CRISPR KO screen	USP19	-0.553301	0.0821659	NA	NA		Antiviral	Huh7	NA		NA	Time is T15; Score is Differential		NA	NA
Functional genetic screen	36597481	Heliyon	2022	Chan	Whole genome pooled CRISPR KO screen	SUCLG1	-0.686254	0.0226174	NA	NA		Antiviral	Huh7	NA		NA	Time is T15; Score is Differential		NA	NA
Functional genetic screen	36597481	Heliyon	2022	Chan	Whole genome pooled CRISPR KO screen	MIDN	-0.646742	0.03371	NA	NA		Antiviral	Huh7	NA		NA	Time is T15; Score is Differential		NA	NA
Functional genetic screen	36597481	Heliyon	2022	Chan	Whole genome pooled CRISPR KO screen	NUP153	-0.563454	0.0788675	NA	NA		Antiviral	Huh7	NA		NA	Time is T15; Score is Differential		NA	NA
Functional genetic screen	36597481	Heliyon	2022	Chan	Whole genome pooled CRISPR KO screen	ZNF217	-0.688553	0.0226174	NA	NA		Antiviral	Huh7	NA		NA	Time is T15; Score is Differential		NA	NA
Functional genetic screen	36597481	Heliyon	2022	Chan	Whole genome pooled CRISPR KO screen	BAMBI	-0.589618	0.065217	NA	NA		Antiviral	Huh7	NA		NA	Time is T15; Score is Differential		NA	NA
Functional genetic screen	36597481	Heliyon	2022	Chan	Whole genome pooled CRISPR KO screen	HNRNPL	-0.695194	0.0226174	NA	NA		Antiviral	Huh7	NA		NA	Time is T15; Score is Differential		NA	NA
Functional genetic screen	36597481	Heliyon	2022	Chan	Whole genome pooled CRISPR KO screen	HHEX	-0.722067	0.0584824	NA	NA		Antiviral	Huh7	NA		NA	Time is T15; Score is Differential		NA	NA
Functional genetic screen	36597481	Heliyon	2022	Chan	Whole genome pooled CRISPR KO screen	C7orf26	-0.743606	0.0323565	NA	NA		Antiviral	Huh7	NA		NA	Time is T15; Score is Differential		NA	NA
Functional genetic screen	36597481	Heliyon	2022	Chan	Whole genome pooled CRISPR KO screen	CDK13	-0.654459	0.0788675	NA	NA		Antiviral	Huh7	NA		NA	Time is T15; Score is Differential		NA	NA
Functional genetic screen	36597481	Heliyon	2022	Chan	Whole genome pooled CRISPR KO screen	ACE2	4.34645	3.61e-08	NA	NA		Proviral	Calu-3	NA		NA	Time is T43; Score is Differential		NA	NA
Functional genetic screen	36597481	Heliyon	2022	Chan	Whole genome pooled CRISPR KO screen	KMT2C	2.16501	0.0427146	NA	NA		Proviral	Calu-3	NA		NA	Time is T43; Score is Differential		NA	NA
Functional genetic screen	36597481	Heliyon	2022	Chan	Whole genome pooled CRISPR KO screen	TMPRSS2	2.96502	0.000277494	NA	NA		Proviral	Calu-3	NA		NA	Time is T43; Score is Differential		NA	NA
Human genetics	35708486	Human Molecular Genetics	2022	Cruz	GWAS	LIMD1	NA	NA	NA	NA				NA	rs115679256	NA			NA	NA
Human genetics	35708486	Human Molecular Genetics	2022	Cruz	GWAS	LZTFL1	NA	NA	NA	NA				NA	rs17763742	NA			NA	NA
Human genetics	35708486	Human Molecular Genetics	2022	Cruz	GWAS	FYCO1	NA	NA	NA	NA				NA	rs35477280	NA			NA	NA
Human genetics	35708486	Human Molecular Genetics	2022	Cruz	GWAS	XCR1	NA	NA	NA	NA				NA	rs4443214	NA			NA	NA
Human genetics	35708486	Human Molecular Genetics	2022	Cruz	GWAS	CCR3	NA	NA	NA	NA				NA	rs115102354	NA			NA	NA
Human genetics	35708486	Human Molecular Genetics	2022	Cruz	GWAS	AQP3	NA	NA	NA	NA				NA	rs10813976	NA			NA	NA
Human genetics	35708486	Human Molecular Genetics	2022	Cruz	GWAS	ARHGAP27	NA	NA	NA	NA				NA	rs1230082	NA			NA	NA
Human genetics	35708486	Human Molecular Genetics	2022	Cruz	GWAS	UPK1A	NA	NA	NA	NA				NA	rs77127536	NA			NA	NA
Human genetics	35708486	Human Molecular Genetics	2022	Cruz	GWAS	ZTBT32	NA	NA	NA	NA				NA	rs77127536	NA			NA	NA
Human genetics	35708486	Human Molecular Genetics	2022	Cruz	GWAS	IFNAR2	NA	NA	NA	NA				NA	rs17860169	NA			NA	NA
Human genetics	35708486	Human Molecular Genetics	2022	Cruz	GWAS	LIMD1	NA	NA	NA	NA				NA	rs115679256	NA			NA	NA
Human genetics	35708486	Human Molecular Genetics	2022	Cruz	GWAS	LZTFL1	NA	NA	NA	NA				NA	rs13078854	NA			NA	NA
Human genetics	35708486	Human Molecular Genetics	2022	Cruz	GWAS	FYCO1	NA	NA	NA	NA				NA	rs41289622	NA			NA	NA
Human genetics	35708486	Human Molecular Genetics	2022	Cruz	GWAS	XCR1	NA	NA	NA	NA				NA	rs115102354	NA			NA	NA
Human genetics	35708486	Human Molecular Genetics	2022	Cruz	GWAS	ELF5	NA	NA	NA	NA				NA	rs61882275	NA			NA	NA
Human genetics	35708486	Human Molecular Genetics	2022	Cruz	GWAS	OAS1	NA	NA	NA	NA				NA	rs4767028	NA			NA	NA
Human genetics	35708486	Human Molecular Genetics	2022	Cruz	GWAS	UPK1A	NA	NA	NA	NA				NA	rs12609134	NA			NA	NA
Human genetics	35708486	Human Molecular Genetics	2022	Cruz	GWAS	ZBTB32	NA	NA	NA	NA				NA	rs12609134	NA			NA	NA
Human genetics	35708486	Human Molecular Genetics	2022	Cruz	GWAS	IFNAR2	NA	NA	NA	NA				NA	rs17860169	NA			NA	NA
Human genetics	34762851	Cell Reports	2021	D'Antonio	GWAS	FOXP4	NA	NA	NA	NA				NA	rs1886814	NA			NA	NA
Human genetics	34762851	Cell Reports	2021	D'Antonio	GWAS	ABO	NA	NA	NA	NA				NA	rs912805253	NA			NA	NA
Human genetics	34762851	Cell Reports	2021	D'Antonio	GWAS	OAS1	NA	NA	NA	NA				NA	rs10774671	NA			NA	NA
Human genetics	34762851	Cell Reports	2021	D'Antonio	GWAS	OAS2	NA	NA	NA	NA				NA	rs10774671	NA			NA	NA
Human genetics	34762851	Cell Reports	2021	D'Antonio	GWAS	OAS3	NA	NA	NA	NA				NA	rs10774671	NA			NA	NA
Human genetics	34762851	Cell Reports	2021	D'Antonio	GWAS	ARHGAP27	NA	NA	NA	NA				NA	rs1819040	NA			NA	NA
Human genetics	34762851	Cell Reports	2021	D'Antonio	GWAS	PLEKHM1	NA	NA	NA	NA				NA	rs1819040	NA			NA	NA
Human genetics	34762851	Cell Reports	2021	D'Antonio	GWAS	LINC02210-CRHR1	NA	NA	NA	NA				NA	rs1819040	NA			NA	NA
Human genetics	34762851	Cell Reports	2021	D'Antonio	GWAS	CRHR1	NA	NA	NA	NA				NA	rs1819040	NA			NA	NA
Human genetics	34762851	Cell Reports	2021	D'Antonio	GWAS	SPPL2C	NA	NA	NA	NA				NA	rs1819040	NA			NA	NA
Human genetics	34762851	Cell Reports	2021	D'Antonio	GWAS	MAPT	NA	NA	NA	NA				NA	rs1819040	NA			NA	NA
Human genetics	34762851	Cell Reports	2021	D'Antonio	GWAS	STH	NA	NA	NA	NA				NA	rs1819040	NA			NA	NA
Human genetics	34762851	Cell Reports	2021	D'Antonio	GWAS	KANSL1	NA	NA	NA	NA				NA	rs1819040	NA			NA	NA
Human genetics	34762851	Cell Reports	2021	D'Antonio	GWAS	LRRC37A	NA	NA	NA	NA				NA	rs1819040	NA			NA	NA
Human genetics	34762851	Cell Reports	2021	D'Antonio	GWAS	ARL17B	NA	NA	NA	NA				NA	rs1819040	NA			NA	NA
Human genetics	34762851	Cell Reports	2021	D'Antonio	GWAS	LRRC37A2	NA	NA	NA	NA				NA	rs1819040	NA			NA	NA
Human genetics	34762851	Cell Reports	2021	D'Antonio	GWAS	ARL17A	NA	NA	NA	NA				NA	rs1819040	NA			NA	NA
Human genetics	34762851	Cell Reports	2021	D'Antonio	GWAS	NSF	NA	NA	NA	NA				NA	rs1819040	NA			NA	NA
Human genetics	34762851	Cell Reports	2021	D'Antonio	GWAS	WNT3	NA	NA	NA	NA				NA	rs1819040	NA			NA	NA
Human genetics	34762851	Cell Reports	2021	D'Antonio	GWAS	TYK2	NA	NA	NA	NA				NA	rs11085727	NA			NA	NA
Human genetics	34762851	Cell Reports	2021	D'Antonio	GWAS	IFNAR2	NA	NA	NA	NA				NA	rs17860115	NA			NA	NA
Human genetics	34762851	Cell Reports	2021	D'Antonio	GWAS	IFNAR2	NA	NA	NA	NA				NA	rs13050728	NA			NA	NA
Human genetics	34762851	Cell Reports	2021	D'Antonio	GWAS	IL10RB	NA	NA	NA	NA				NA	rs8178521	NA			NA	NA
Functional genetic screen	33147445	Cell	2021	Daniloski	Whole genome pooled CRISPR KO screen	VPS35	NA	0.00045	1	4.6677		Proviral	A549 +ACE2	NA		NA	MOI1		NA	NA
Functional genetic screen	33147445	Cell	2021	Daniloski	Whole genome pooled CRISPR KO screen	ATP6AP1	NA	0.00045	2	3.6992		Proviral	A549 +ACE2	NA		NA	MOI1		NA	NA
Functional genetic screen	33147445	Cell	2021	Daniloski	Whole genome pooled CRISPR KO screen	SNX27	NA	0.00045	3	3.5492		Proviral	A549 +ACE2	NA		NA	MOI1		NA	NA
Functional genetic screen	33147445	Cell	2021	Daniloski	Whole genome pooled CRISPR KO screen	ATP6V0C	NA	0.00045	4	3.5156		Proviral	A549 +ACE2	NA		NA	MOI1		NA	NA
Functional genetic screen	33147445	Cell	2021	Daniloski	Whole genome pooled CRISPR KO screen	ATP6V0B	NA	0.00045	5	3.0728		Proviral	A549 +ACE2	NA		NA	MOI1		NA	NA
Functional genetic screen	33147445	Cell	2021	Daniloski	Whole genome pooled CRISPR KO screen	ATP6V1G1	NA	0.00045	6	3.0558		Proviral	A549 +ACE2	NA		NA	MOI1		NA	NA
Functional genetic screen	33147445	Cell	2021	Daniloski	Whole genome pooled CRISPR KO screen	ATP6V1B2	NA	0.00045	7	2.7278		Proviral	A549 +ACE2	NA		NA	MOI1		NA	NA
Functional genetic screen	33147445	Cell	2021	Daniloski	Whole genome pooled CRISPR KO screen	ACE2	NA	0.00045	8	2.7244		Proviral	A549 +ACE2	NA		NA	MOI1		NA	NA
Functional genetic screen	33147445	Cell	2021	Daniloski	Whole genome pooled CRISPR KO screen	ATP6V0D1	NA	0.00045	9	2.5059		Proviral	A549 +ACE2	NA		NA	MOI1		NA	NA
Functional genetic screen	33147445	Cell	2021	Daniloski	Whole genome pooled CRISPR KO screen	SPEN	NA	0.000825	10	2.4523		Proviral	A549 +ACE2	NA		NA	MOI1		NA	NA
Functional genetic screen	33147445	Cell	2021	Daniloski	Whole genome pooled CRISPR KO screen	VPS29	NA	0.002666	11	2.4078		Proviral	A549 +ACE2	NA		NA	MOI1		NA	NA
Functional genetic screen	33147445	Cell	2021	Daniloski	Whole genome pooled CRISPR KO screen	ACTR3	NA	0.008973	12	2.4012		Proviral	A549 +ACE2	NA		NA	MOI1		NA	NA
Functional genetic screen	33147445	Cell	2021	Daniloski	Whole genome pooled CRISPR KO screen	ATP6V1H	NA	0.008911	13	2.3033		Proviral	A549 +ACE2	NA		NA	MOI1		NA	NA
Functional genetic screen	33147445	Cell	2021	Daniloski	Whole genome pooled CRISPR KO screen	ATP6AP2	NA	0.023177	14	2.2843		Proviral	A549 +ACE2	NA		NA	MOI1		NA	NA
Functional genetic screen	33147445	Cell	2021	Daniloski	Whole genome pooled CRISPR KO screen	ATP6V1E1	NA	0.024752	15	2.2512		Proviral	A549 +ACE2	NA		NA	MOI1		NA	NA
Functional genetic screen	33147445	Cell	2021	Daniloski	Whole genome pooled CRISPR KO screen	TMEM199	NA	0.018152	16	2.194		Proviral	A549 +ACE2	NA		NA	MOI1		NA	NA
Functional genetic screen	33147445	Cell	2021	Daniloski	Whole genome pooled CRISPR KO screen	RAB7A	NA	0.00045	17	2.1087		Proviral	A549 +ACE2	NA		NA	MOI1		NA	NA
Functional genetic screen	33147445	Cell	2021	Daniloski	Whole genome pooled CRISPR KO screen	COMMD3	NA	0.018152	19	2.0842		Proviral	A549 +ACE2	NA		NA	MOI1		NA	NA
Functional genetic screen	33147445	Cell	2021	Daniloski	Whole genome pooled CRISPR KO screen	COMMD2	NA	0.00045	20	2.0775		Proviral	A549 +ACE2	NA		NA	MOI1		NA	NA
Functional genetic screen	33147445	Cell	2021	Daniloski	Whole genome pooled CRISPR KO screen	COMMD3-BMI1	NA	0.006011	22	1.9174		Proviral	A549 +ACE2	NA		NA	MOI1		NA	NA
Functional genetic screen	33147445	Cell	2021	Daniloski	Whole genome pooled CRISPR KO screen	CCDC22	NA	0.018152	27	1.8822		Proviral	A549 +ACE2	NA		NA	MOI1		NA	NA
Functional genetic screen	33147445	Cell	2021	Daniloski	Whole genome pooled CRISPR KO screen	ARPC4-TTLL3	NA	0.036922	28	1.7236		Proviral	A549 +ACE2	NA		NA	MOI1		NA	NA
Functional genetic screen	33147445	Cell	2021	Daniloski	Whole genome pooled CRISPR KO screen	ATP6V1C1	NA	0.045743	45	1.465		Proviral	A549 +ACE2	NA		NA	MOI1		NA	NA
Functional genetic screen	33147445	Cell	2021	Daniloski	Whole genome pooled CRISPR KO screen	VPS35	NA	0.000619	3	2.4619		Proviral	A549 +ACE2	NA		NA	MOI3		NA	NA
Functional genetic screen	33147445	Cell	2021	Daniloski	Whole genome pooled CRISPR KO screen	ATP6AP1	NA	0.000619	4	2.1356		Proviral	A549 +ACE2	NA		NA	MOI3		NA	NA
Functional genetic screen	33147445	Cell	2021	Daniloski	Whole genome pooled CRISPR KO screen	SNX27	NA	0.000619	1	2.6024		Proviral	A549 +ACE2	NA		NA	MOI3		NA	NA
Functional genetic screen	33147445	Cell	2021	Daniloski	Whole genome pooled CRISPR KO screen	ATP6V0C	NA	0.002666	6	1.8381		Proviral	A549 +ACE2	NA		NA	MOI3		NA	NA
Functional genetic screen	33147445	Cell	2021	Daniloski	Whole genome pooled CRISPR KO screen	ATP6V0B	NA	0.034182	26	1.3773		Proviral	A549 +ACE2	NA		NA	MOI3		NA	NA
Functional genetic screen	33147445	Cell	2021	Daniloski	Whole genome pooled CRISPR KO screen	ATP6V1G1	NA	0.013923	15	1.5741		Proviral	A549 +ACE2	NA		NA	MOI3		NA	NA
Functional genetic screen	33147445	Cell	2021	Daniloski	Whole genome pooled CRISPR KO screen	ATP6V1B2	NA	0.002666	14	1.5752		Proviral	A549 +ACE2	NA		NA	MOI3		NA	NA
Functional genetic screen	33147445	Cell	2021	Daniloski	Whole genome pooled CRISPR KO screen	SPEN	NA	0.00165	16	1.5609		Proviral	A549 +ACE2	NA		NA	MOI3		NA	NA
Functional genetic screen	33147445	Cell	2021	Daniloski	Whole genome pooled CRISPR KO screen	VPS29	NA	0.000619	2	2.5955		Proviral	A549 +ACE2	NA		NA	MOI3		NA	NA
Functional genetic screen	33147445	Cell	2021	Daniloski	Whole genome pooled CRISPR KO screen	ATP6V1H	NA	0.002666	9	1.6919		Proviral	A549 +ACE2	NA		NA	MOI3		NA	NA
Functional genetic screen	33147445	Cell	2021	Daniloski	Whole genome pooled CRISPR KO screen	ATP6AP2	NA	0.000619	5	2.0384		Proviral	A549 +ACE2	NA		NA	MOI3		NA	NA
Functional genetic screen	33147445	Cell	2021	Daniloski	Whole genome pooled CRISPR KO screen	COMMD3	NA	0.000619	7	1.7844		Proviral	A549 +ACE2	NA		NA	MOI3		NA	NA
Functional genetic screen	33147445	Cell	2021	Daniloski	Whole genome pooled CRISPR KO screen	COMMD2	NA	0.003182	22	1.433		Proviral	A549 +ACE2	NA		NA	MOI3		NA	NA
Functional genetic screen	33147445	Cell	2021	Daniloski	Whole genome pooled CRISPR KO screen	COMMD3-BMI1	NA	0.000619	8	1.7324		Proviral	A549 +ACE2	NA		NA	MOI3		NA	NA
Functional genetic screen	33147445	Cell	2021	Daniloski	Whole genome pooled CRISPR KO screen	CTSL1	NA	0.010891	18	1.5125		Proviral	A549 +ACE2	NA		NA	MOI3		NA	NA
Functional genetic screen	33147445	Cell	2021	Daniloski	Whole genome pooled CRISPR KO screen	VPS26A	NA	0.037579	10	1.6474		Proviral	A549 +ACE2	NA		NA	MOI3		NA	NA
Functional genetic screen	33147445	Cell	2021	Daniloski	Whole genome pooled CRISPR KO screen	CCDC22	NA	0.000619	17	1.5539		Proviral	A549 +ACE2	NA		NA	MOI3		NA	NA
Functional genetic screen	33147445	Cell	2021	Daniloski	Whole genome pooled CRISPR KO screen	CTSL	NA	0.016016	37	1.1979		Proviral	A549 +ACE2	NA		NA	MOI3		NA	NA
Functional genetic screen	33147445	Cell	2021	Daniloski	Whole genome pooled CRISPR KO screen	KIAA1033	NA	0.002475	24	1.4035		Proviral	A549 +ACE2	NA		NA	MOI3		NA	NA
Functional genetic screen	33147445	Cell	2021	Daniloski	Whole genome pooled CRISPR KO screen	CCZ1B	NA	0.019527	158	0.85435		Proviral	A549 +ACE2	NA		NA	MOI3		NA	NA
Functional genetic screen	33147445	Cell	2021	Daniloski	Whole genome pooled CRISPR KO screen	LAMP5	NA	0.038097	144	0.87181		Proviral	A549 +ACE2	NA		NA	MOI3		NA	NA
Functional genetic screen	35421191	Plos Pathogen	2022	Danziger	Targetted pooled CRISPR activation screen	CD74	NA	NA	NA	NA		Antiviral	A549 +ACE2	NA		NA			NA	NA
Functional genetic screen	35421191	Plos Pathogen	2022	Danziger	Targetted pooled CRISPR activation screen	CDK18	NA	NA	NA	NA		Antiviral	A549 +ACE2	NA		NA			NA	NA
Functional genetic screen	35421191	Plos Pathogen	2022	Danziger	Targetted pooled CRISPR activation screen	LY6E	NA	NA	NA	NA		Antiviral	A549 +ACE2	NA		NA			NA	NA
Functional genetic screen	35421191	Plos Pathogen	2022	Danziger	Targetted pooled CRISPR activation screen	OAS1	NA	NA	NA	NA		Antiviral	A549 +ACE2	NA		NA			NA	NA
Functional genetic screen	35421191	Plos Pathogen	2022	Danziger	Targetted pooled CRISPR activation screen	PDGFRL	NA	NA	NA	NA		Antiviral	A549 +ACE2	NA		NA			NA	NA
Functional genetic screen	35421191	Plos Pathogen	2022	Danziger	Targetted pooled CRISPR activation screen	ZNFX1	NA	NA	NA	NA		Antiviral	A549 +ACE2	NA		NA			NA	NA
Functional genetic screen	35421191	Plos Pathogen	2022	Danziger	Targetted pooled CRISPR activation screen	BCL2L14	NA	NA	NA	NA		Proviral	A549 +ACE2	NA		NA			NA	NA
Functional genetic screen	35421191	Plos Pathogen	2022	Danziger	Targetted pooled CRISPR activation screen	CDKN1A	NA	NA	NA	NA		Proviral	A549 +ACE2	NA		NA			NA	NA
Functional genetic screen	35421191	Plos Pathogen	2022	Danziger	Targetted pooled CRISPR activation screen	CTSL	NA	NA	NA	NA		Proviral	A549 +ACE2	NA		NA			NA	NA
Functional genetic screen	35421191	Plos Pathogen	2022	Danziger	Targetted pooled CRISPR activation screen	MTHFD2L	NA	NA	NA	NA		Proviral	A549 +ACE2	NA		NA			NA	NA
Functional genetic screen	35421191	Plos Pathogen	2022	Danziger	Targetted pooled CRISPR activation screen	SQLE	NA	NA	NA	NA		Proviral	A549 +ACE2	NA		NA			NA	NA
Functional genetic screen	35421191	Plos Pathogen	2022	Danziger	Targetted pooled CRISPR activation screen	TAP1	NA	NA	NA	NA		Proviral	A549 +ACE2	NA		NA			NA	NA
Functional genetic screen	35421191	Plos Pathogen	2022	Danziger	Targetted pooled CRISPR activation screen	TF	NA	NA	NA	NA		Proviral	A549 +ACE2	NA		NA			NA	NA
Functional genetic screen	35421191	Plos Pathogen	2022	Danziger	Targetted pooled CRISPR activation screen	TNFRSF10A	NA	NA	NA	NA		Proviral	A549 +ACE2	NA		NA			NA	NA
Functional genetic screen	35421191	Plos Pathogen	2022	Danziger	Targetted pooled CRISPR activation screen	TNFSF10	NA	NA	NA	NA		Proviral	A549 +ACE2	NA		NA			NA	NA
Functional genetic screen	35421191	Plos Pathogen	2022	Danziger	Targetted pooled CRISPR activation screen	TREX1	NA	NA	NA	NA		Proviral	A549 +ACE2	NA		NA			NA	NA
Functional genetic screen	35421191	Plos Pathogen	2022	Danziger	Targetted pooled CRISPR activation screen	ADPRHL2	NA	NA	NA	NA		antiviral	A549 STAT1mut +ACE2	NA		NA			NA	NA
Functional genetic screen	35421191	Plos Pathogen	2022	Danziger	Targetted pooled CRISPR activation screen	B4GALT5	NA	NA	NA	NA		antiviral	A549 STAT1mut +ACE2	NA		NA			NA	NA
Functional genetic screen	35421191	Plos Pathogen	2022	Danziger	Targetted pooled CRISPR activation screen	CHMP5	NA	NA	NA	NA		antiviral	A549 STAT1mut +ACE2	NA		NA			NA	NA
Functional genetic screen	35421191	Plos Pathogen	2022	Danziger	Targetted pooled CRISPR activation screen	CLEC4D	NA	NA	NA	NA		antiviral	A549 STAT1mut +ACE2	NA		NA			NA	NA
Functional genetic screen	35421191	Plos Pathogen	2022	Danziger	Targetted pooled CRISPR activation screen	CTSS	NA	NA	NA	NA		antiviral	A549 STAT1mut +ACE2	NA		NA			NA	NA
Functional genetic screen	35421191	Plos Pathogen	2022	Danziger	Targetted pooled CRISPR activation screen	ERLIN1	NA	NA	NA	NA		antiviral	A549 STAT1mut +ACE2	NA		NA			NA	NA
Functional genetic screen	35421191	Plos Pathogen	2022	Danziger	Targetted pooled CRISPR activation screen	GBP1	NA	NA	NA	NA		antiviral	A549 STAT1mut +ACE2	NA		NA			NA	NA
Functional genetic screen	35421191	Plos Pathogen	2022	Danziger	Targetted pooled CRISPR activation screen	GCA	NA	NA	NA	NA		antiviral	A549 STAT1mut +ACE2	NA		NA			NA	NA
Functional genetic screen	35421191	Plos Pathogen	2022	Danziger	Targetted pooled CRISPR activation screen	IFIT2	NA	NA	NA	NA		antiviral	A549 STAT1mut +ACE2	NA		NA			NA	NA
Functional genetic screen	35421191	Plos Pathogen	2022	Danziger	Targetted pooled CRISPR activation screen	IFITM1	NA	NA	NA	NA		antiviral	A549 STAT1mut +ACE2	NA		NA			NA	NA
Functional genetic screen	35421191	Plos Pathogen	2022	Danziger	Targetted pooled CRISPR activation screen	JAK2	NA	NA	NA	NA		antiviral	A549 STAT1mut +ACE2	NA		NA			NA	NA
Functional genetic screen	35421191	Plos Pathogen	2022	Danziger	Targetted pooled CRISPR activation screen	MCL1	NA	NA	NA	NA		antiviral	A549 STAT1mut +ACE2	NA		NA			NA	NA
Functional genetic screen	35421191	Plos Pathogen	2022	Danziger	Targetted pooled CRISPR activation screen	NCOA7	NA	NA	NA	NA		antiviral	A549 STAT1mut +ACE2	NA		NA			NA	NA
Functional genetic screen	35421191	Plos Pathogen	2022	Danziger	Targetted pooled CRISPR activation screen	OAS1	NA	NA	NA	NA		antiviral	A549 STAT1mut +ACE2	NA		NA			NA	NA
Functional genetic screen	35421191	Plos Pathogen	2022	Danziger	Targetted pooled CRISPR activation screen	PIM3	NA	NA	NA	NA		antiviral	A549 STAT1mut +ACE2	NA		NA			NA	NA
Functional genetic screen	35421191	Plos Pathogen	2022	Danziger	Targetted pooled CRISPR activation screen	PLIN2	NA	NA	NA	NA		antiviral	A549 STAT1mut +ACE2	NA		NA			NA	NA
Functional genetic screen	35421191	Plos Pathogen	2022	Danziger	Targetted pooled CRISPR activation screen	SAMD9	NA	NA	NA	NA		antiviral	A549 STAT1mut +ACE2	NA		NA			NA	NA
Functional genetic screen	35421191	Plos Pathogen	2022	Danziger	Targetted pooled CRISPR activation screen	SERPINE1	NA	NA	NA	NA		antiviral	A549 STAT1mut +ACE2	NA		NA			NA	NA
Functional genetic screen	35421191	Plos Pathogen	2022	Danziger	Targetted pooled CRISPR activation screen	SLC15A3	NA	NA	NA	NA		antiviral	A549 STAT1mut +ACE2	NA		NA			NA	NA
Functional genetic screen	35421191	Plos Pathogen	2022	Danziger	Targetted pooled CRISPR activation screen	TLR7	NA	NA	NA	NA		antiviral	A549 STAT1mut +ACE2	NA		NA			NA	NA
Functional genetic screen	35421191	Plos Pathogen	2022	Danziger	Targetted pooled CRISPR activation screen	TRIM21	NA	NA	NA	NA		antiviral	A549 STAT1mut +ACE2	NA		NA			NA	NA
Functional genetic screen	35421191	Plos Pathogen	2022	Danziger	Targetted pooled CRISPR activation screen	TRIM25	NA	NA	NA	NA		antiviral	A549 STAT1mut +ACE2	NA		NA			NA	NA
Functional genetic screen	35421191	Plos Pathogen	2022	Danziger	Targetted pooled CRISPR activation screen	UNC93B1	NA	NA	NA	NA		antiviral	A549 STAT1mut +ACE2	NA		NA			NA	NA
Functional genetic screen	35421191	Plos Pathogen	2022	Danziger	Targetted pooled CRISPR activation screen	WHAMM	NA	NA	NA	NA		antiviral	A549 STAT1mut +ACE2	NA		NA			NA	NA
Functional genetic screen	35421191	Plos Pathogen	2022	Danziger	Targetted pooled CRISPR activation screen	GBP3	NA	NA	NA	NA		Proviral	A549 STAT1mut +ACE2	NA		NA			NA	NA
Functional genetic screen	35421191	Plos Pathogen	2022	Danziger	Targetted pooled CRISPR activation screen	VEGFC	NA	NA	NA	NA		Proviral	A549 STAT1mut +ACE2	NA		NA			NA	NA
Protein interactome	33263384	ACS Infectious Diseases	2020	Davies	AP-MS	ABCB8	NA	NA	NA	NA			HEK293T	NA		NA	Reviewed by Baggen et al. 2021	nsp4	NA	NA
Protein interactome	33263384	ACS Infectious Diseases	2020	Davies	AP-MS	ABCD3	NA	NA	NA	NA			HEK293T	NA		NA	Reviewed by Baggen et al. 2021	nsp4	NA	NA
Protein interactome	33263384	ACS Infectious Diseases	2020	Davies	AP-MS	ABHD12	NA	NA	NA	NA			HEK293T	NA		NA	Reviewed by Baggen et al. 2021	nsp4	NA	NA
Protein interactome	33263384	ACS Infectious Diseases	2020	Davies	AP-MS	AGPAT2	NA	NA	NA	NA			HEK293T	NA		NA	Reviewed by Baggen et al. 2021	nsp2	NA	NA
Protein interactome	33263384	ACS Infectious Diseases	2020	Davies	AP-MS	ALG11	NA	NA	NA	NA			HEK293T	NA		NA	Reviewed by Baggen et al. 2021	nsp4	NA	NA
Protein interactome	33263384	ACS Infectious Diseases	2020	Davies	AP-MS	ANXA11	NA	NA	NA	NA			HEK293T	NA		NA	Reviewed by Baggen et al. 2021	nsp4	NA	NA
Protein interactome	33263384	ACS Infectious Diseases	2020	Davies	AP-MS	ATP1A1	NA	NA	NA	NA			HEK293T	NA		NA	Reviewed by Baggen et al. 2021	nsp4	NA	NA
Protein interactome	33263384	ACS Infectious Diseases	2020	Davies	AP-MS	ATP2A2	NA	NA	NA	NA			HEK293T	NA		NA	Reviewed by Baggen et al. 2021	nsp4	NA	NA
Protein interactome	33263384	ACS Infectious Diseases	2020	Davies	AP-MS	ATP6AP1	NA	NA	NA	NA			HEK293T	NA		NA	Reviewed by Baggen et al. 2021	nsp4	NA	NA
Protein interactome	33263384	ACS Infectious Diseases	2020	Davies	AP-MS	ATP6AP2	NA	NA	NA	NA			HEK293T	NA		NA	Reviewed by Baggen et al. 2021	nsp4	NA	NA
Protein interactome	33263384	ACS Infectious Diseases	2020	Davies	AP-MS	BAG2	NA	NA	NA	NA			HEK293T	NA		NA	Reviewed by Baggen et al. 2021	nsp4	NA	NA
Protein interactome	33263384	ACS Infectious Diseases	2020	Davies	AP-MS	C1GALT1C1	NA	NA	NA	NA			HEK293T	NA		NA	Reviewed by Baggen et al. 2021	nsp4	NA	NA
Protein interactome	33263384	ACS Infectious Diseases	2020	Davies	AP-MS	CANX	NA	NA	NA	NA			HEK293T	NA		NA	Reviewed by Baggen et al. 2021	nsp4	NA	NA
Protein interactome	33263384	ACS Infectious Diseases	2020	Davies	AP-MS	CCPG1	NA	NA	NA	NA			HEK293T	NA		NA	Reviewed by Baggen et al. 2021	nsp4	NA	NA
Protein interactome	33263384	ACS Infectious Diseases	2020	Davies	AP-MS	CDKAL1	NA	NA	NA	NA			HEK293T	NA		NA	Reviewed by Baggen et al. 2021	nsp2	NA	NA
Protein interactome	33263384	ACS Infectious Diseases	2020	Davies	AP-MS	CHID1	NA	NA	NA	NA			HEK293T	NA		NA	Reviewed by Baggen et al. 2021	nsp4	NA	NA
Protein interactome	33263384	ACS Infectious Diseases	2020	Davies	AP-MS	CHRNA5	NA	NA	NA	NA			HEK293T	NA		NA	Reviewed by Baggen et al. 2021	nsp4	NA	NA
Protein interactome	33263384	ACS Infectious Diseases	2020	Davies	AP-MS	CKAP4	NA	NA	NA	NA			HEK293T	NA		NA	Reviewed by Baggen et al. 2021	nsp2	NA	NA
Protein interactome	33263384	ACS Infectious Diseases	2020	Davies	AP-MS	CNBP	NA	NA	NA	NA			HEK293T	NA		NA	Reviewed by Baggen et al. 2021	nsp2	NA	NA
Protein interactome	33263384	ACS Infectious Diseases	2020	Davies	AP-MS	COMMD4	NA	NA	NA	NA			HEK293T	NA		NA	Reviewed by Baggen et al. 2021	nsp4	NA	NA
Protein interactome	33263384	ACS Infectious Diseases	2020	Davies	AP-MS	DDOST	NA	NA	NA	NA			HEK293T	NA		NA	Reviewed by Baggen et al. 2021	nsp4	NA	NA
Protein interactome	33263384	ACS Infectious Diseases	2020	Davies	AP-MS	DGKE	NA	NA	NA	NA			HEK293T	NA		NA	Reviewed by Baggen et al. 2021	nsp4	NA	NA
Protein interactome	33263384	ACS Infectious Diseases	2020	Davies	AP-MS	DHCR7	NA	NA	NA	NA			HEK293T	NA		NA	Reviewed by Baggen et al. 2021	nsp4	NA	NA
Protein interactome	33263384	ACS Infectious Diseases	2020	Davies	AP-MS	DNAJB9	NA	NA	NA	NA			HEK293T	NA		NA	Reviewed by Baggen et al. 2021	nsp4	NA	NA
Protein interactome	33263384	ACS Infectious Diseases	2020	Davies	AP-MS	DNAJC16	NA	NA	NA	NA			HEK293T	NA		NA	Reviewed by Baggen et al. 2021	nsp4	NA	NA
Protein interactome	33263384	ACS Infectious Diseases	2020	Davies	AP-MS	DNAJC3	NA	NA	NA	NA			HEK293T	NA		NA	Reviewed by Baggen et al. 2021	nsp4	NA	NA
Protein interactome	33263384	ACS Infectious Diseases	2020	Davies	AP-MS	EPHB4	NA	NA	NA	NA			HEK293T	NA		NA	Reviewed by Baggen et al. 2021	nsp4	NA	NA
Protein interactome	33263384	ACS Infectious Diseases	2020	Davies	AP-MS	ERGIC3	NA	NA	NA	NA			HEK293T	NA		NA	Reviewed by Baggen et al. 2021	nsp4	NA	NA
Protein interactome	33263384	ACS Infectious Diseases	2020	Davies	AP-MS	ERLIN1	NA	NA	NA	NA			HEK293T	NA		NA	Reviewed by Baggen et al. 2021	nsp2	NA	NA
Protein interactome	33263384	ACS Infectious Diseases	2020	Davies	AP-MS	ERLIN1	NA	NA	NA	NA			HEK293T	NA		NA	Reviewed by Baggen et al. 2021	nsp4	NA	NA
Protein interactome	33263384	ACS Infectious Diseases	2020	Davies	AP-MS	ERLIN2	NA	NA	NA	NA			HEK293T	NA		NA	Reviewed by Baggen et al. 2021	nsp2	NA	NA
Protein interactome	33263384	ACS Infectious Diseases	2020	Davies	AP-MS	ERLIN2	NA	NA	NA	NA			HEK293T	NA		NA	Reviewed by Baggen et al. 2021	nsp4	NA	NA
Protein interactome	33263384	ACS Infectious Diseases	2020	Davies	AP-MS	FAF2	NA	NA	NA	NA			HEK293T	NA		NA	Reviewed by Baggen et al. 2021	nsp4	NA	NA
Protein interactome	33263384	ACS Infectious Diseases	2020	Davies	AP-MS	FAM3A	NA	NA	NA	NA			HEK293T	NA		NA	Reviewed by Baggen et al. 2021	nsp4	NA	NA
Protein interactome	33263384	ACS Infectious Diseases	2020	Davies	AP-MS	FOXK1	NA	NA	NA	NA			HEK293T	NA		NA	Reviewed by Baggen et al. 2021	nsp2	NA	NA
Protein interactome	33263384	ACS Infectious Diseases	2020	Davies	AP-MS	FUCA2	NA	NA	NA	NA			HEK293T	NA		NA	Reviewed by Baggen et al. 2021	nsp4	NA	NA
Protein interactome	33263384	ACS Infectious Diseases	2020	Davies	AP-MS	G6PC3	NA	NA	NA	NA			HEK293T	NA		NA	Reviewed by Baggen et al. 2021	nsp4	NA	NA
Protein interactome	33263384	ACS Infectious Diseases	2020	Davies	AP-MS	GALNT14	NA	NA	NA	NA			HEK293T	NA		NA	Reviewed by Baggen et al. 2021	nsp4	NA	NA
Protein interactome	33263384	ACS Infectious Diseases	2020	Davies	AP-MS	GET4	NA	NA	NA	NA			HEK293T	NA		NA	Reviewed by Baggen et al. 2021	nsp4	NA	NA
Protein interactome	33263384	ACS Infectious Diseases	2020	Davies	AP-MS	GLB1L2	NA	NA	NA	NA			HEK293T	NA		NA	Reviewed by Baggen et al. 2021	nsp4	NA	NA
Protein interactome	33263384	ACS Infectious Diseases	2020	Davies	AP-MS	GPAA1	NA	NA	NA	NA			HEK293T	NA		NA	Reviewed by Baggen et al. 2021	nsp4	NA	NA
Protein interactome	33263384	ACS Infectious Diseases	2020	Davies	AP-MS	HACD3	NA	NA	NA	NA			HEK293T	NA		NA	Reviewed by Baggen et al. 2021	nsp4	NA	NA
Protein interactome	33263384	ACS Infectious Diseases	2020	Davies	AP-MS	HAPLN3	NA	NA	NA	NA			HEK293T	NA		NA	Reviewed by Baggen et al. 2021	nsp4	NA	NA
Protein interactome	33263384	ACS Infectious Diseases	2020	Davies	AP-MS	HERPUD1	NA	NA	NA	NA			HEK293T	NA		NA	Reviewed by Baggen et al. 2021	nsp4	NA	NA
Protein interactome	33263384	ACS Infectious Diseases	2020	Davies	AP-MS	HLA-A	NA	NA	NA	NA			HEK293T	NA		NA	Reviewed by Baggen et al. 2021	nsp4	NA	NA
Protein interactome	33263384	ACS Infectious Diseases	2020	Davies	AP-MS	HS6ST2	NA	NA	NA	NA			HEK293T	NA		NA	Reviewed by Baggen et al. 2021	nsp4	NA	NA
Protein interactome	33263384	ACS Infectious Diseases	2020	Davies	AP-MS	HSPA5	NA	NA	NA	NA			HEK293T	NA		NA	Reviewed by Baggen et al. 2021	nsp2	NA	NA
Protein interactome	33263384	ACS Infectious Diseases	2020	Davies	AP-MS	HSPA5	NA	NA	NA	NA			HEK293T	NA		NA	Reviewed by Baggen et al. 2021	nsp4	NA	NA
Protein interactome	33263384	ACS Infectious Diseases	2020	Davies	AP-MS	HSPA8	NA	NA	NA	NA			HEK293T	NA		NA	Reviewed by Baggen et al. 2021	nsp2	NA	NA
Protein interactome	33263384	ACS Infectious Diseases	2020	Davies	AP-MS	ITGB1	NA	NA	NA	NA			HEK293T	NA		NA	Reviewed by Baggen et al. 2021	nsp4	NA	NA
Protein interactome	33263384	ACS Infectious Diseases	2020	Davies	AP-MS	KIDINS220	NA	NA	NA	NA			HEK293T	NA		NA	Reviewed by Baggen et al. 2021	nsp2	NA	NA
Protein interactome	33263384	ACS Infectious Diseases	2020	Davies	AP-MS	KIN	NA	NA	NA	NA			HEK293T	NA		NA	Reviewed by Baggen et al. 2021	nsp2	NA	NA
Protein interactome	33263384	ACS Infectious Diseases	2020	Davies	AP-MS	LMAN2L	NA	NA	NA	NA			HEK293T	NA		NA	Reviewed by Baggen et al. 2021	nsp4	NA	NA
Protein interactome	33263384	ACS Infectious Diseases	2020	Davies	AP-MS	LONP1	NA	NA	NA	NA			HEK293T	NA		NA	Reviewed by Baggen et al. 2021	nsp4	NA	NA
Protein interactome	33263384	ACS Infectious Diseases	2020	Davies	AP-MS	LPCAT3	NA	NA	NA	NA			HEK293T	NA		NA	Reviewed by Baggen et al. 2021	nsp4	NA	NA
Protein interactome	33263384	ACS Infectious Diseases	2020	Davies	AP-MS	LSR	NA	NA	NA	NA			HEK293T	NA		NA	Reviewed by Baggen et al. 2021	nsp4	NA	NA
Protein interactome	33263384	ACS Infectious Diseases	2020	Davies	AP-MS	MAGT1	NA	NA	NA	NA			HEK293T	NA		NA	Reviewed by Baggen et al. 2021	nsp4	NA	NA
Protein interactome	33263384	ACS Infectious Diseases	2020	Davies	AP-MS	MAZ	NA	NA	NA	NA			HEK293T	NA		NA	Reviewed by Baggen et al. 2021	nsp2	NA	NA
Protein interactome	33263384	ACS Infectious Diseases	2020	Davies	AP-MS	MLEC	NA	NA	NA	NA			HEK293T	NA		NA	Reviewed by Baggen et al. 2021	nsp2	NA	NA
Protein interactome	33263384	ACS Infectious Diseases	2020	Davies	AP-MS	MMGT1	NA	NA	NA	NA			HEK293T	NA		NA	Reviewed by Baggen et al. 2021	nsp4	NA	NA
Protein interactome	33263384	ACS Infectious Diseases	2020	Davies	AP-MS	NETO2	NA	NA	NA	NA			HEK293T	NA		NA	Reviewed by Baggen et al. 2021	nsp4	NA	NA
Protein interactome	33263384	ACS Infectious Diseases	2020	Davies	AP-MS	NR2F2	NA	NA	NA	NA			HEK293T	NA		NA	Reviewed by Baggen et al. 2021	nsp2	NA	NA
Protein interactome	33263384	ACS Infectious Diseases	2020	Davies	AP-MS	OSTC	NA	NA	NA	NA			HEK293T	NA		NA	Reviewed by Baggen et al. 2021	nsp4	NA	NA
Protein interactome	33263384	ACS Infectious Diseases	2020	Davies	AP-MS	PGAP1	NA	NA	NA	NA			HEK293T	NA		NA	Reviewed by Baggen et al. 2021	nsp4	NA	NA
Protein interactome	33263384	ACS Infectious Diseases	2020	Davies	AP-MS	PLD3	NA	NA	NA	NA			HEK293T	NA		NA	Reviewed by Baggen et al. 2021	nsp2	NA	NA
Protein interactome	33263384	ACS Infectious Diseases	2020	Davies	AP-MS	POLR3B	NA	NA	NA	NA			HEK293T	NA		NA	Reviewed by Baggen et al. 2021	nsp2	NA	NA
Protein interactome	33263384	ACS Infectious Diseases	2020	Davies	AP-MS	PRKDC	NA	NA	NA	NA			HEK293T	NA		NA	Reviewed by Baggen et al. 2021	nsp4	NA	NA
Protein interactome	33263384	ACS Infectious Diseases	2020	Davies	AP-MS	RAB39A	NA	NA	NA	NA			HEK293T	NA		NA	Reviewed by Baggen et al. 2021	nsp4	NA	NA
Protein interactome	33263384	ACS Infectious Diseases	2020	Davies	AP-MS	RFT1	NA	NA	NA	NA			HEK293T	NA		NA	Reviewed by Baggen et al. 2021	nsp4	NA	NA
Protein interactome	33263384	ACS Infectious Diseases	2020	Davies	AP-MS	RNF170	NA	NA	NA	NA			HEK293T	NA		NA	Reviewed by Baggen et al. 2021	nsp2	NA	NA
Protein interactome	33263384	ACS Infectious Diseases	2020	Davies	AP-MS	RNF5	NA	NA	NA	NA			HEK293T	NA		NA	Reviewed by Baggen et al. 2021	nsp4	NA	NA
Protein interactome	33263384	ACS Infectious Diseases	2020	Davies	AP-MS	RPN1	NA	NA	NA	NA			HEK293T	NA		NA	Reviewed by Baggen et al. 2021	nsp4	NA	NA
Protein interactome	33263384	ACS Infectious Diseases	2020	Davies	AP-MS	RPN2	NA	NA	NA	NA			HEK293T	NA		NA	Reviewed by Baggen et al. 2021	nsp4	NA	NA
Protein interactome	33263384	ACS Infectious Diseases	2020	Davies	AP-MS	RPS27A	NA	NA	NA	NA			HEK293T	NA		NA	Reviewed by Baggen et al. 2021	nsp4	NA	NA
Protein interactome	33263384	ACS Infectious Diseases	2020	Davies	AP-MS	SCAMP4	NA	NA	NA	NA			HEK293T	NA		NA	Reviewed by Baggen et al. 2021	nsp4	NA	NA
Protein interactome	33263384	ACS Infectious Diseases	2020	Davies	AP-MS	SELENOF	NA	NA	NA	NA			HEK293T	NA		NA	Reviewed by Baggen et al. 2021	nsp4	NA	NA
Protein interactome	33263384	ACS Infectious Diseases	2020	Davies	AP-MS	SLC25A3	NA	NA	NA	NA			HEK293T	NA		NA	Reviewed by Baggen et al. 2021	nsp4	NA	NA
Protein interactome	33263384	ACS Infectious Diseases	2020	Davies	AP-MS	SLC39A14	NA	NA	NA	NA			HEK293T	NA		NA	Reviewed by Baggen et al. 2021	nsp4	NA	NA
Protein interactome	33263384	ACS Infectious Diseases	2020	Davies	AP-MS	SLC39A7	NA	NA	NA	NA			HEK293T	NA		NA	Reviewed by Baggen et al. 2021	nsp4	NA	NA
Protein interactome	33263384	ACS Infectious Diseases	2020	Davies	AP-MS	SMPD4	NA	NA	NA	NA			HEK293T	NA		NA	Reviewed by Baggen et al. 2021	nsp4	NA	NA
Protein interactome	33263384	ACS Infectious Diseases	2020	Davies	AP-MS	SPINT2	NA	NA	NA	NA			HEK293T	NA		NA	Reviewed by Baggen et al. 2021	nsp4	NA	NA
Protein interactome	33263384	ACS Infectious Diseases	2020	Davies	AP-MS	SSR4	NA	NA	NA	NA			HEK293T	NA		NA	Reviewed by Baggen et al. 2021	nsp4	NA	NA
Protein interactome	33263384	ACS Infectious Diseases	2020	Davies	AP-MS	STC2	NA	NA	NA	NA			HEK293T	NA		NA	Reviewed by Baggen et al. 2021	nsp4	NA	NA
Protein interactome	33263384	ACS Infectious Diseases	2020	Davies	AP-MS	STT3A	NA	NA	NA	NA			HEK293T	NA		NA	Reviewed by Baggen et al. 2021	nsp4	NA	NA
Protein interactome	33263384	ACS Infectious Diseases	2020	Davies	AP-MS	STT3B	NA	NA	NA	NA			HEK293T	NA		NA	Reviewed by Baggen et al. 2021	nsp4	NA	NA
Protein interactome	33263384	ACS Infectious Diseases	2020	Davies	AP-MS	SURF4	NA	NA	NA	NA			HEK293T	NA		NA	Reviewed by Baggen et al. 2021	nsp4	NA	NA
Protein interactome	33263384	ACS Infectious Diseases	2020	Davies	AP-MS	TAF6L	NA	NA	NA	NA			HEK293T	NA		NA	Reviewed by Baggen et al. 2021	nsp4	NA	NA
Protein interactome	33263384	ACS Infectious Diseases	2020	Davies	AP-MS	TECR	NA	NA	NA	NA			HEK293T	NA		NA	Reviewed by Baggen et al. 2021	nsp4	NA	NA
Protein interactome	33263384	ACS Infectious Diseases	2020	Davies	AP-MS	TIMM21	NA	NA	NA	NA			HEK293T	NA		NA	Reviewed by Baggen et al. 2021	nsp4	NA	NA
Protein interactome	33263384	ACS Infectious Diseases	2020	Davies	AP-MS	TM9SF2	NA	NA	NA	NA			HEK293T	NA		NA	Reviewed by Baggen et al. 2021	nsp4	NA	NA
Protein interactome	33263384	ACS Infectious Diseases	2020	Davies	AP-MS	TMEM109	NA	NA	NA	NA			HEK293T	NA		NA	Reviewed by Baggen et al. 2021	nsp4	NA	NA
Protein interactome	33263384	ACS Infectious Diseases	2020	Davies	AP-MS	TMEM199	NA	NA	NA	NA			HEK293T	NA		NA	Reviewed by Baggen et al. 2021	nsp2	NA	NA
Protein interactome	33263384	ACS Infectious Diseases	2020	Davies	AP-MS	TMEM33	NA	NA	NA	NA			HEK293T	NA		NA	Reviewed by Baggen et al. 2021	nsp4	NA	NA
Protein interactome	33263384	ACS Infectious Diseases	2020	Davies	AP-MS	TMEM43	NA	NA	NA	NA			HEK293T	NA		NA	Reviewed by Baggen et al. 2021	nsp4	NA	NA
Protein interactome	33263384	ACS Infectious Diseases	2020	Davies	AP-MS	TMX1	NA	NA	NA	NA			HEK293T	NA		NA	Reviewed by Baggen et al. 2021	nsp4	NA	NA
Protein interactome	33263384	ACS Infectious Diseases	2020	Davies	AP-MS	UBL4A	NA	NA	NA	NA			HEK293T	NA		NA	Reviewed by Baggen et al. 2021	nsp4	NA	NA
Protein interactome	33263384	ACS Infectious Diseases	2020	Davies	AP-MS	UQCRH	NA	NA	NA	NA			HEK293T	NA		NA	Reviewed by Baggen et al. 2021	nsp4	NA	NA
Protein interactome	33263384	ACS Infectious Diseases	2020	Davies	AP-MS	UQCRQ	NA	NA	NA	NA			HEK293T	NA		NA	Reviewed by Baggen et al. 2021	nsp4	NA	NA
Protein interactome	33263384	ACS Infectious Diseases	2020	Davies	AP-MS	VDAC2	NA	NA	NA	NA			HEK293T	NA		NA	Reviewed by Baggen et al. 2021	nsp2	NA	NA
Protein interactome	33263384	ACS Infectious Diseases	2020	Davies	AP-MS	VDAC2	NA	NA	NA	NA			HEK293T	NA		NA	Reviewed by Baggen et al. 2021	nsp4	NA	NA
Protein interactome	33263384	ACS Infectious Diseases	2020	Davies	AP-MS	VKORC1	NA	NA	NA	NA			HEK293T	NA		NA	Reviewed by Baggen et al. 2021	nsp4	NA	NA
Protein interactome	33263384	ACS Infectious Diseases	2020	Davies	AP-MS	VKORC1L1	NA	NA	NA	NA			HEK293T	NA		NA	Reviewed by Baggen et al. 2021	nsp4	NA	NA
Protein interactome	33263384	ACS Infectious Diseases	2020	Davies	AP-MS	XPO1	NA	NA	NA	NA			HEK293T	NA		NA	Reviewed by Baggen et al. 2021	nsp4	NA	NA
Protein interactome	33263384	ACS Infectious Diseases	2020	Davies	AP-MS	ZNF581	NA	NA	NA	NA			HEK293T	NA		NA	Reviewed by Baggen et al. 2021	nsp4	NA	NA
Human genetics	35848942	Human Molecular Genetics	2022	Degenhardt	GWAS	LZTFL1	NA	NA	NA	NA				NA	rs35731912	NA			NA	NA
Human genetics	35848942	Human Molecular Genetics	2022	Degenhardt	GWAS	TYK2	NA	NA	NA	NA				NA	rs11085725	NA			NA	NA
Human genetics	35848942	Human Molecular Genetics	2022	Degenhardt	GWAS	ABO	NA	NA	NA	NA				NA	rs687289	NA			NA	NA
Human genetics	35848942	Human Molecular Genetics	2022	Degenhardt	GWAS	DPP9	NA	NA	NA	NA				NA	rs12610495	NA			NA	NA
Human genetics	35848942	Human Molecular Genetics	2022	Degenhardt	GWAS	FREM1	NA	NA	NA	NA				NA	rs7023573	NA			NA	NA
Human genetics	35848942	Human Molecular Genetics	2022	Degenhardt	GWAS	MAPT	NA	NA	NA	NA				NA	rs8065800	NA			NA	NA
Human genetics	35848942	Human Molecular Genetics	2022	Degenhardt	GWAS	PCDH7	NA	NA	NA	NA				NA	rs12512667	NA			NA	NA
Human genetics	35848942	Human Molecular Genetics	2022	Degenhardt	GWAS	TYK2	NA	NA	NA	NA				NA	rs11085725	NA			NA	NA
Human genetics	35848942	Human Molecular Genetics	2022	Degenhardt	GWAS	DPP9	NA	NA	NA	NA				NA	rs12610495	NA			NA	NA
Human genetics	35848942	Human Molecular Genetics	2022	Degenhardt	GWAS	OLFM4	NA	NA	NA	NA				NA	rs111671068	NA			NA	NA
Human genetics	35848942	Human Molecular Genetics	2022	Degenhardt	GWAS	ABO	NA	NA	NA	NA				NA	rs550057	NA			NA	NA
Human genetics	35848942	Human Molecular Genetics	2022	Degenhardt	GWAS	PTPRM	NA	NA	NA	NA				NA	rs17565758	NA			NA	NA
Human genetics	35848942	Human Molecular Genetics	2022	Degenhardt	GWAS	IFNAR2	NA	NA	NA	NA				NA	rs2834161	NA			NA	NA
Human genetics	35848942	Human Molecular Genetics	2022	Degenhardt	GWAS	KANSL1	NA	NA	NA	NA	1.8e-16	NA	NA	NA	rs8080583	NA	NA	NA	NA	NA
Human genetics	35848942	Human Molecular Genetics	2022	Degenhardt	GWAS	TAC4	NA	NA	NA	NA	8.7e-16	NA	NA	NA	rs77534576	NA	NA	NA	NA	NA
Human genetics	32558485	The New England Journal of Medicine	2020	Ellinghaus	GWAS	SLC6A20	NA	NA	NA	NA				NA	rs11385942	NA			NA	NA
Human genetics	32558485	The New England Journal of Medicine	2020	Ellinghaus	GWAS	LZTFL1	NA	NA	NA	NA				NA	rs11385942	NA			NA	NA
Human genetics	32558485	The New England Journal of Medicine	2020	Ellinghaus	GWAS	CCR9	NA	NA	NA	NA				NA	rs11385942	NA			NA	NA
Human genetics	32558485	The New England Journal of Medicine	2020	Ellinghaus	GWAS	FYCO1	NA	NA	NA	NA				NA	rs11385942	NA			NA	NA
Human genetics	32558485	The New England Journal of Medicine	2020	Ellinghaus	GWAS	CXCR6	NA	NA	NA	NA				NA	rs11385942	NA			NA	NA
Human genetics	32558485	The New England Journal of Medicine	2020	Ellinghaus	GWAS	XCR1	NA	NA	NA	NA				NA	rs11385942	NA			NA	NA
Human genetics	32558485	The New England Journal of Medicine	2020	Ellinghaus	GWAS	ABO	NA	NA	NA	NA				NA	rs657152	NA			NA	NA
Human genetics	33650967	eLife	2021	Fallerini	Whole Exome Sequencing	TLR7	NA	NA	NA	NA				NA		NA			NA	NA
RNA interactome	33743211	Cell	2021	Flynn	ChIRP-MS	A0A0D9QYM4_CHLSB	NA	NA	NA	NA			Vero E6	NA		NA	Reviewed by Baggen et al. 2021		NA	NA
RNA interactome	33743211	Cell	2021	Flynn	ChIRP-MS	A0A0D9QZK8_CHLSB	NA	NA	NA	NA			Vero E6	NA		NA	Reviewed by Baggen et al. 2021		NA	NA
RNA interactome	33743211	Cell	2021	Flynn	ChIRP-MS	A0A0D9QZT6_CHLSB	NA	NA	NA	NA			Vero E6	NA		NA	Reviewed by Baggen et al. 2021		NA	NA
RNA interactome	33743211	Cell	2021	Flynn	ChIRP-MS	A0A0D9R300_CHLSB	NA	NA	NA	NA			Vero E6	NA		NA	Reviewed by Baggen et al. 2021		NA	NA
RNA interactome	33743211	Cell	2021	Flynn	ChIRP-MS	A0A0D9R5A7_CHLSB	NA	NA	NA	NA			Vero E6	NA		NA	Reviewed by Baggen et al. 2021		NA	NA
RNA interactome	33743211	Cell	2021	Flynn	ChIRP-MS	A0A0D9R7L9_CHLSB	NA	NA	NA	NA			Vero E6	NA		NA	Reviewed by Baggen et al. 2021		NA	NA
RNA interactome	33743211	Cell	2021	Flynn	ChIRP-MS	A0A0D9R7Z4_CHLSB	NA	NA	NA	NA			Vero E6	NA		NA	Reviewed by Baggen et al. 2021		NA	NA
RNA interactome	33743211	Cell	2021	Flynn	ChIRP-MS	A0A0D9REC9_CHLSB	NA	NA	NA	NA			Vero E6	NA		NA	Reviewed by Baggen et al. 2021		NA	NA
RNA interactome	33743211	Cell	2021	Flynn	ChIRP-MS	A0A0D9RG28_CHLSB	NA	NA	NA	NA			Vero E6	NA		NA	Reviewed by Baggen et al. 2021		NA	NA
RNA interactome	33743211	Cell	2021	Flynn	ChIRP-MS	A0A0D9RKW3_CHLSB	NA	NA	NA	NA			Vero E6	NA		NA	Reviewed by Baggen et al. 2021		NA	NA
RNA interactome	33743211	Cell	2021	Flynn	ChIRP-MS	A0A0D9RL86_CHLSB	NA	NA	NA	NA			Vero E6	NA		NA	Reviewed by Baggen et al. 2021		NA	NA
RNA interactome	33743211	Cell	2021	Flynn	ChIRP-MS	A0A0D9RMR7_CHLSB	NA	NA	NA	NA			Vero E6	NA		NA	Reviewed by Baggen et al. 2021		NA	NA
RNA interactome	33743211	Cell	2021	Flynn	ChIRP-MS	A0A0D9RNX3_CHLSB	NA	NA	NA	NA			Vero E6	NA		NA	Reviewed by Baggen et al. 2021		NA	NA
RNA interactome	33743211	Cell	2021	Flynn	ChIRP-MS	A0A0D9RPE9_CHLSB	NA	NA	NA	NA			Vero E6	NA		NA	Reviewed by Baggen et al. 2021		NA	NA
RNA interactome	33743211	Cell	2021	Flynn	ChIRP-MS	A0A0D9RTU4_CHLSB	NA	NA	NA	NA			Vero E6	NA		NA	Reviewed by Baggen et al. 2021		NA	NA
RNA interactome	33743211	Cell	2021	Flynn	ChIRP-MS	A0A0D9RXB8_CHLSB	NA	NA	NA	NA			Vero E6	NA		NA	Reviewed by Baggen et al. 2021		NA	NA
RNA interactome	33743211	Cell	2021	Flynn	ChIRP-MS	A0A0D9RZ81_CHLSB	NA	NA	NA	NA			Vero E6	NA		NA	Reviewed by Baggen et al. 2021		NA	NA
RNA interactome	33743211	Cell	2021	Flynn	ChIRP-MS	A0A0D9S3H8_CHLSB	NA	NA	NA	NA			Vero E6	NA		NA	Reviewed by Baggen et al. 2021		NA	NA
RNA interactome	33743211	Cell	2021	Flynn	ChIRP-MS	A0A0D9S5M6_CHLSB	NA	NA	NA	NA			Vero E6	NA		NA	Reviewed by Baggen et al. 2021		NA	NA
RNA interactome	33743211	Cell	2021	Flynn	ChIRP-MS	A0A0D9S7K7_CHLSB	NA	NA	NA	NA			Vero E6	NA		NA	Reviewed by Baggen et al. 2021		NA	NA
RNA interactome	33743211	Cell	2021	Flynn	ChIRP-MS	A0A0D9S8N2_CHLSB	NA	NA	NA	NA			Vero E6	NA		NA	Reviewed by Baggen et al. 2021		NA	NA
RNA interactome	33743211	Cell	2021	Flynn	ChIRP-MS	A0A0D9SDA4_CHLSB	NA	NA	NA	NA			Vero E6	NA		NA	Reviewed by Baggen et al. 2021		NA	NA
RNA interactome	33743211	Cell	2021	Flynn	ChIRP-MS	A1CF	NA	NA	NA	NA			Huh-7.5	NA		NA	Reviewed by Baggen et al. 2021		NA	NA
RNA interactome	33743211	Cell	2021	Flynn	ChIRP-MS	ACAT2	NA	NA	NA	NA			Huh-7.5	NA		NA	Reviewed by Baggen et al. 2021		NA	NA
RNA interactome	33743211	Cell	2021	Flynn	ChIRP-MS	ACLY	NA	NA	NA	NA			Huh-7.5	NA		NA	Reviewed by Baggen et al. 2021		NA	NA
RNA interactome	33743211	Cell	2021	Flynn	ChIRP-MS	ACTN4	NA	NA	NA	NA			Huh-7.5	NA		NA	Reviewed by Baggen et al. 2021		NA	NA
RNA interactome	33743211	Cell	2021	Flynn	ChIRP-MS	ADH5	NA	NA	NA	NA			Huh-7.5	NA		NA	Reviewed by Baggen et al. 2021		NA	NA
RNA interactome	33743211	Cell	2021	Flynn	ChIRP-MS	ADSL	NA	NA	NA	NA			Huh-7.5	NA		NA	Reviewed by Baggen et al. 2021		NA	NA
RNA interactome	33743211	Cell	2021	Flynn	ChIRP-MS	AHCY	NA	NA	NA	NA			Huh-7.5	NA		NA	Reviewed by Baggen et al. 2021		NA	NA
RNA interactome	33743211	Cell	2021	Flynn	ChIRP-MS	AKR1A1	NA	NA	NA	NA			Vero E6	NA		NA	Reviewed by Baggen et al. 2021		NA	NA
RNA interactome	33743211	Cell	2021	Flynn	ChIRP-MS	AKR1B1	NA	NA	NA	NA			Vero E6	NA		NA	Reviewed by Baggen et al. 2021		NA	NA
RNA interactome	33743211	Cell	2021	Flynn	ChIRP-MS	ALDH1A1	NA	NA	NA	NA			Huh-7.5	NA		NA	Reviewed by Baggen et al. 2021		NA	NA
RNA interactome	33743211	Cell	2021	Flynn	ChIRP-MS	ALDH1A1	NA	NA	NA	NA			Vero E6	NA		NA	Reviewed by Baggen et al. 2021		NA	NA
RNA interactome	33743211	Cell	2021	Flynn	ChIRP-MS	ALYREF	NA	NA	NA	NA			Vero E6	NA		NA	Reviewed by Baggen et al. 2021		NA	NA
RNA interactome	33743211	Cell	2021	Flynn	ChIRP-MS	ANXA1	NA	NA	NA	NA			Vero E6	NA		NA	Reviewed by Baggen et al. 2021		NA	NA
RNA interactome	33743211	Cell	2021	Flynn	ChIRP-MS	ANXA11	NA	NA	NA	NA			Vero E6	NA		NA	Reviewed by Baggen et al. 2021		NA	NA
RNA interactome	33743211	Cell	2021	Flynn	ChIRP-MS	ANXA4	NA	NA	NA	NA			Huh-7.5	NA		NA	Reviewed by Baggen et al. 2021		NA	NA
RNA interactome	33743211	Cell	2021	Flynn	ChIRP-MS	ANXA4	NA	NA	NA	NA			Vero E6	NA		NA	Reviewed by Baggen et al. 2021		NA	NA
RNA interactome	33743211	Cell	2021	Flynn	ChIRP-MS	ANXA5	NA	NA	NA	NA			Huh-7.5	NA		NA	Reviewed by Baggen et al. 2021		NA	NA
RNA interactome	33743211	Cell	2021	Flynn	ChIRP-MS	ANXA5	NA	NA	NA	NA			Vero E6	NA		NA	Reviewed by Baggen et al. 2021		NA	NA
RNA interactome	33743211	Cell	2021	Flynn	ChIRP-MS	AP3M1	NA	NA	NA	NA			Huh-7.5	NA		NA	Reviewed by Baggen et al. 2021		NA	NA
RNA interactome	33743211	Cell	2021	Flynn	ChIRP-MS	APEX1	NA	NA	NA	NA			Huh-7.5	NA		NA	Reviewed by Baggen et al. 2021		NA	NA
RNA interactome	33743211	Cell	2021	Flynn	ChIRP-MS	APOBEC3F	NA	NA	NA	NA			Vero E6	NA		NA	Reviewed by Baggen et al. 2021		NA	NA
RNA interactome	33743211	Cell	2021	Flynn	ChIRP-MS	ARF4	NA	NA	NA	NA			Huh-7.5	NA		NA	Reviewed by Baggen et al. 2021		NA	NA
RNA interactome	33743211	Cell	2021	Flynn	ChIRP-MS	ATIC	NA	NA	NA	NA			Huh-7.5	NA		NA	Reviewed by Baggen et al. 2021		NA	NA
RNA interactome	33743211	Cell	2021	Flynn	ChIRP-MS	BCLAF1	NA	NA	NA	NA			Vero E6	NA		NA	Reviewed by Baggen et al. 2021		NA	NA
RNA interactome	33743211	Cell	2021	Flynn	ChIRP-MS	BZW1	NA	NA	NA	NA			Huh-7.5	NA		NA	Reviewed by Baggen et al. 2021		NA	NA
RNA interactome	33743211	Cell	2021	Flynn	ChIRP-MS	C11orf54	NA	NA	NA	NA			Huh-7.5	NA		NA	Reviewed by Baggen et al. 2021		NA	NA
RNA interactome	33743211	Cell	2021	Flynn	ChIRP-MS	C1QBP	NA	NA	NA	NA			Huh-7.5	NA		NA	Reviewed by Baggen et al. 2021		NA	NA
RNA interactome	33743211	Cell	2021	Flynn	ChIRP-MS	CACYBP	NA	NA	NA	NA			Huh-7.5	NA		NA	Reviewed by Baggen et al. 2021		NA	NA
RNA interactome	33743211	Cell	2021	Flynn	ChIRP-MS	CAD	NA	NA	NA	NA			Vero E6	NA		NA	Reviewed by Baggen et al. 2021		NA	NA
RNA interactome	33743211	Cell	2021	Flynn	ChIRP-MS	CAND1	NA	NA	NA	NA			Huh-7.5	NA		NA	Reviewed by Baggen et al. 2021		NA	NA
RNA interactome	33743211	Cell	2021	Flynn	ChIRP-MS	CAPG	NA	NA	NA	NA			Vero E6	NA		NA	Reviewed by Baggen et al. 2021		NA	NA
RNA interactome	33743211	Cell	2021	Flynn	ChIRP-MS	CAPN2	NA	NA	NA	NA			Vero E6	NA		NA	Reviewed by Baggen et al. 2021		NA	NA
RNA interactome	33743211	Cell	2021	Flynn	ChIRP-MS	CAPZA1	NA	NA	NA	NA			Huh-7.5	NA		NA	Reviewed by Baggen et al. 2021		NA	NA
RNA interactome	33743211	Cell	2021	Flynn	ChIRP-MS	CAPZB	NA	NA	NA	NA			Huh-7.5	NA		NA	Reviewed by Baggen et al. 2021		NA	NA
RNA interactome	33743211	Cell	2021	Flynn	ChIRP-MS	CCAR2	NA	NA	NA	NA			Huh-7.5	NA		NA	Reviewed by Baggen et al. 2021		NA	NA
RNA interactome	33743211	Cell	2021	Flynn	ChIRP-MS	CCAR2	NA	NA	NA	NA			Vero E6	NA		NA	Reviewed by Baggen et al. 2021		NA	NA
RNA interactome	33743211	Cell	2021	Flynn	ChIRP-MS	CCT2	NA	NA	NA	NA			Huh-7.5	NA		NA	Reviewed by Baggen et al. 2021		NA	NA
RNA interactome	33743211	Cell	2021	Flynn	ChIRP-MS	CCT3	NA	NA	NA	NA			Huh-7.5	NA		NA	Reviewed by Baggen et al. 2021		NA	NA
RNA interactome	33743211	Cell	2021	Flynn	ChIRP-MS	CCT4	NA	NA	NA	NA			Huh-7.5	NA		NA	Reviewed by Baggen et al. 2021		NA	NA
RNA interactome	33743211	Cell	2021	Flynn	ChIRP-MS	CFL1	NA	NA	NA	NA			Huh-7.5	NA		NA	Reviewed by Baggen et al. 2021		NA	NA
RNA interactome	33743211	Cell	2021	Flynn	ChIRP-MS	CHTOP	NA	NA	NA	NA			Vero E6	NA		NA	Reviewed by Baggen et al. 2021		NA	NA
RNA interactome	33743211	Cell	2021	Flynn	ChIRP-MS	CIRBP	NA	NA	NA	NA			Vero E6	NA		NA	Reviewed by Baggen et al. 2021		NA	NA
RNA interactome	33743211	Cell	2021	Flynn	ChIRP-MS	CKB	NA	NA	NA	NA			Huh-7.5	NA		NA	Reviewed by Baggen et al. 2021		NA	NA
RNA interactome	33743211	Cell	2021	Flynn	ChIRP-MS	CLTC	NA	NA	NA	NA			Huh-7.5	NA		NA	Reviewed by Baggen et al. 2021		NA	NA
RNA interactome	33743211	Cell	2021	Flynn	ChIRP-MS	CNBP	NA	NA	NA	NA			Huh-7.5	NA		NA	Reviewed by Baggen et al. 2021		NA	NA
RNA interactome	33743211	Cell	2021	Flynn	ChIRP-MS	CNBP	NA	NA	NA	NA			Vero E6	NA		NA	Reviewed by Baggen et al. 2021		NA	NA
RNA interactome	33743211	Cell	2021	Flynn	ChIRP-MS	CNDP2	NA	NA	NA	NA			Huh-7.5	NA		NA	Reviewed by Baggen et al. 2021		NA	NA
RNA interactome	33743211	Cell	2021	Flynn	ChIRP-MS	CNN3	NA	NA	NA	NA			Huh-7.5	NA		NA	Reviewed by Baggen et al. 2021		NA	NA
RNA interactome	33743211	Cell	2021	Flynn	ChIRP-MS	CNOT1	NA	NA	NA	NA			Huh-7.5	NA		NA	Reviewed by Baggen et al. 2021		NA	NA
RNA interactome	33743211	Cell	2021	Flynn	ChIRP-MS	COPB2	NA	NA	NA	NA			Huh-7.5	NA		NA	Reviewed by Baggen et al. 2021		NA	NA
RNA interactome	33743211	Cell	2021	Flynn	ChIRP-MS	CORO1B	NA	NA	NA	NA			Huh-7.5	NA		NA	Reviewed by Baggen et al. 2021		NA	NA
RNA interactome	33743211	Cell	2021	Flynn	ChIRP-MS	CORO1C	NA	NA	NA	NA			Vero E6	NA		NA	Reviewed by Baggen et al. 2021		NA	NA
RNA interactome	33743211	Cell	2021	Flynn	ChIRP-MS	CPSF7	NA	NA	NA	NA			Huh-7.5	NA		NA	Reviewed by Baggen et al. 2021		NA	NA
RNA interactome	33743211	Cell	2021	Flynn	ChIRP-MS	CPSF7	NA	NA	NA	NA			Vero E6	NA		NA	Reviewed by Baggen et al. 2021		NA	NA
RNA interactome	33743211	Cell	2021	Flynn	ChIRP-MS	CSDE1	NA	NA	NA	NA			Huh-7.5	NA		NA	Reviewed by Baggen et al. 2021		NA	NA
RNA interactome	33743211	Cell	2021	Flynn	ChIRP-MS	CSE1L	NA	NA	NA	NA			Vero E6	NA		NA	Reviewed by Baggen et al. 2021		NA	NA
RNA interactome	33743211	Cell	2021	Flynn	ChIRP-MS	CSTF2	NA	NA	NA	NA			Huh-7.5	NA		NA	Reviewed by Baggen et al. 2021		NA	NA
RNA interactome	33743211	Cell	2021	Flynn	ChIRP-MS	CSTF3	NA	NA	NA	NA			Huh-7.5	NA		NA	Reviewed by Baggen et al. 2021		NA	NA
RNA interactome	33743211	Cell	2021	Flynn	ChIRP-MS	DAZAP1	NA	NA	NA	NA			Huh-7.5	NA		NA	Reviewed by Baggen et al. 2021		NA	NA
RNA interactome	33743211	Cell	2021	Flynn	ChIRP-MS	DAZAP1	NA	NA	NA	NA			Vero E6	NA		NA	Reviewed by Baggen et al. 2021		NA	NA
RNA interactome	33743211	Cell	2021	Flynn	ChIRP-MS	DCXR	NA	NA	NA	NA			Huh-7.5	NA		NA	Reviewed by Baggen et al. 2021		NA	NA
RNA interactome	33743211	Cell	2021	Flynn	ChIRP-MS	DDX1	NA	NA	NA	NA			Vero E6	NA		NA	Reviewed by Baggen et al. 2021		NA	NA
RNA interactome	33743211	Cell	2021	Flynn	ChIRP-MS	DDX17	NA	NA	NA	NA			Huh-7.5	NA		NA	Reviewed by Baggen et al. 2021		NA	NA
RNA interactome	33743211	Cell	2021	Flynn	ChIRP-MS	DDX17	NA	NA	NA	NA			Vero E6	NA		NA	Reviewed by Baggen et al. 2021		NA	NA
RNA interactome	33743211	Cell	2021	Flynn	ChIRP-MS	DDX19A	NA	NA	NA	NA			Huh-7.5	NA		NA	Reviewed by Baggen et al. 2021		NA	NA
RNA interactome	33743211	Cell	2021	Flynn	ChIRP-MS	DDX39A	NA	NA	NA	NA			Huh-7.5	NA		NA	Reviewed by Baggen et al. 2021		NA	NA
RNA interactome	33743211	Cell	2021	Flynn	ChIRP-MS	DDX39A	NA	NA	NA	NA			Vero E6	NA		NA	Reviewed by Baggen et al. 2021		NA	NA
RNA interactome	33743211	Cell	2021	Flynn	ChIRP-MS	DDX39B	NA	NA	NA	NA			Huh-7.5	NA		NA	Reviewed by Baggen et al. 2021		NA	NA
RNA interactome	33743211	Cell	2021	Flynn	ChIRP-MS	DDX39B	NA	NA	NA	NA			Vero E6	NA		NA	Reviewed by Baggen et al. 2021		NA	NA
RNA interactome	33743211	Cell	2021	Flynn	ChIRP-MS	DDX3X	NA	NA	NA	NA			Huh-7.5	NA		NA	Reviewed by Baggen et al. 2021		NA	NA
RNA interactome	33743211	Cell	2021	Flynn	ChIRP-MS	DDX3Y	NA	NA	NA	NA			Vero E6	NA		NA	Reviewed by Baggen et al. 2021		NA	NA
RNA interactome	33743211	Cell	2021	Flynn	ChIRP-MS	DDX5	NA	NA	NA	NA			Huh-7.5	NA		NA	Reviewed by Baggen et al. 2021		NA	NA
RNA interactome	33743211	Cell	2021	Flynn	ChIRP-MS	DDX5	NA	NA	NA	NA			Vero E6	NA		NA	Reviewed by Baggen et al. 2021		NA	NA
RNA interactome	33743211	Cell	2021	Flynn	ChIRP-MS	DDX6	NA	NA	NA	NA			Huh-7.5	NA		NA	Reviewed by Baggen et al. 2021		NA	NA
RNA interactome	33743211	Cell	2021	Flynn	ChIRP-MS	DDX6	NA	NA	NA	NA			Vero E6	NA		NA	Reviewed by Baggen et al. 2021		NA	NA
RNA interactome	33743211	Cell	2021	Flynn	ChIRP-MS	DHX9	NA	NA	NA	NA			Huh-7.5	NA		NA	Reviewed by Baggen et al. 2021		NA	NA
RNA interactome	33743211	Cell	2021	Flynn	ChIRP-MS	DHX9	NA	NA	NA	NA			Vero E6	NA		NA	Reviewed by Baggen et al. 2021		NA	NA
RNA interactome	33743211	Cell	2021	Flynn	ChIRP-MS	DNAJB1	NA	NA	NA	NA			Huh-7.5	NA		NA	Reviewed by Baggen et al. 2021		NA	NA
RNA interactome	33743211	Cell	2021	Flynn	ChIRP-MS	EEF1A1	NA	NA	NA	NA			Huh-7.5	NA		NA	Reviewed by Baggen et al. 2021		NA	NA
RNA interactome	33743211	Cell	2021	Flynn	ChIRP-MS	EIF2S1	NA	NA	NA	NA			Huh-7.5	NA		NA	Reviewed by Baggen et al. 2021		NA	NA
RNA interactome	33743211	Cell	2021	Flynn	ChIRP-MS	EIF2S1	NA	NA	NA	NA			Vero E6	NA		NA	Reviewed by Baggen et al. 2021		NA	NA
RNA interactome	33743211	Cell	2021	Flynn	ChIRP-MS	EIF2S3	NA	NA	NA	NA			Huh-7.5	NA		NA	Reviewed by Baggen et al. 2021		NA	NA
RNA interactome	33743211	Cell	2021	Flynn	ChIRP-MS	EIF3A	NA	NA	NA	NA			Vero E6	NA		NA	Reviewed by Baggen et al. 2021		NA	NA
RNA interactome	33743211	Cell	2021	Flynn	ChIRP-MS	EIF3B	NA	NA	NA	NA			Huh-7.5	NA		NA	Reviewed by Baggen et al. 2021		NA	NA
RNA interactome	33743211	Cell	2021	Flynn	ChIRP-MS	EIF3C	NA	NA	NA	NA			Vero E6	NA		NA	Reviewed by Baggen et al. 2021		NA	NA
RNA interactome	33743211	Cell	2021	Flynn	ChIRP-MS	EIF3F	NA	NA	NA	NA			Huh-7.5	NA		NA	Reviewed by Baggen et al. 2021		NA	NA
RNA interactome	33743211	Cell	2021	Flynn	ChIRP-MS	EIF3G	NA	NA	NA	NA			Vero E6	NA		NA	Reviewed by Baggen et al. 2021		NA	NA
RNA interactome	33743211	Cell	2021	Flynn	ChIRP-MS	EIF3I	NA	NA	NA	NA			Huh-7.5	NA		NA	Reviewed by Baggen et al. 2021		NA	NA
RNA interactome	33743211	Cell	2021	Flynn	ChIRP-MS	EIF4A1	NA	NA	NA	NA			Huh-7.5	NA		NA	Reviewed by Baggen et al. 2021		NA	NA
RNA interactome	33743211	Cell	2021	Flynn	ChIRP-MS	EIF4A1	NA	NA	NA	NA			Vero E6	NA		NA	Reviewed by Baggen et al. 2021		NA	NA
RNA interactome	33743211	Cell	2021	Flynn	ChIRP-MS	EIF4A3	NA	NA	NA	NA			Huh-7.5	NA		NA	Reviewed by Baggen et al. 2021		NA	NA
RNA interactome	33743211	Cell	2021	Flynn	ChIRP-MS	EIF4B	NA	NA	NA	NA			Huh-7.5	NA		NA	Reviewed by Baggen et al. 2021		NA	NA
RNA interactome	33743211	Cell	2021	Flynn	ChIRP-MS	EIF4H	NA	NA	NA	NA			Huh-7.5	NA		NA	Reviewed by Baggen et al. 2021		NA	NA
RNA interactome	33743211	Cell	2021	Flynn	ChIRP-MS	EIF4H	NA	NA	NA	NA			Vero E6	NA		NA	Reviewed by Baggen et al. 2021		NA	NA
RNA interactome	33743211	Cell	2021	Flynn	ChIRP-MS	ELAVL1	NA	NA	NA	NA			Huh-7.5	NA		NA	Reviewed by Baggen et al. 2021		NA	NA
RNA interactome	33743211	Cell	2021	Flynn	ChIRP-MS	ELAVL1	NA	NA	NA	NA			Vero E6	NA		NA	Reviewed by Baggen et al. 2021		NA	NA
RNA interactome	33743211	Cell	2021	Flynn	ChIRP-MS	ENO1	NA	NA	NA	NA			Vero E6	NA		NA	Reviewed by Baggen et al. 2021		NA	NA
RNA interactome	33743211	Cell	2021	Flynn	ChIRP-MS	ENO3	NA	NA	NA	NA			Vero E6	NA		NA	Reviewed by Baggen et al. 2021		NA	NA
RNA interactome	33743211	Cell	2021	Flynn	ChIRP-MS	ETF1	NA	NA	NA	NA			Huh-7.5	NA		NA	Reviewed by Baggen et al. 2021		NA	NA
RNA interactome	33743211	Cell	2021	Flynn	ChIRP-MS	EWSR1	NA	NA	NA	NA			Vero E6	NA		NA	Reviewed by Baggen et al. 2021		NA	NA
RNA interactome	33743211	Cell	2021	Flynn	ChIRP-MS	EZR	NA	NA	NA	NA			Huh-7.5	NA		NA	Reviewed by Baggen et al. 2021		NA	NA
RNA interactome	33743211	Cell	2021	Flynn	ChIRP-MS	FABP1	NA	NA	NA	NA			Huh-7.5	NA		NA	Reviewed by Baggen et al. 2021		NA	NA
RNA interactome	33743211	Cell	2021	Flynn	ChIRP-MS	FAM120A	NA	NA	NA	NA			Huh-7.5	NA		NA	Reviewed by Baggen et al. 2021		NA	NA
RNA interactome	33743211	Cell	2021	Flynn	ChIRP-MS	FAM120A	NA	NA	NA	NA			Vero E6	NA		NA	Reviewed by Baggen et al. 2021		NA	NA
RNA interactome	33743211	Cell	2021	Flynn	ChIRP-MS	FASN	NA	NA	NA	NA			Huh-7.5	NA		NA	Reviewed by Baggen et al. 2021		NA	NA
RNA interactome	33743211	Cell	2021	Flynn	ChIRP-MS	FASN	NA	NA	NA	NA			Vero E6	NA		NA	Reviewed by Baggen et al. 2021		NA	NA
RNA interactome	33743211	Cell	2021	Flynn	ChIRP-MS	FEN1	NA	NA	NA	NA			Huh-7.5	NA		NA	Reviewed by Baggen et al. 2021		NA	NA
RNA interactome	33743211	Cell	2021	Flynn	ChIRP-MS	FLNC	NA	NA	NA	NA			Vero E6	NA		NA	Reviewed by Baggen et al. 2021		NA	NA
RNA interactome	33743211	Cell	2021	Flynn	ChIRP-MS	FUBP1	NA	NA	NA	NA			Huh-7.5	NA		NA	Reviewed by Baggen et al. 2021		NA	NA
RNA interactome	33743211	Cell	2021	Flynn	ChIRP-MS	FUBP1	NA	NA	NA	NA			Vero E6	NA		NA	Reviewed by Baggen et al. 2021		NA	NA
RNA interactome	33743211	Cell	2021	Flynn	ChIRP-MS	FUBP3	NA	NA	NA	NA			Huh-7.5	NA		NA	Reviewed by Baggen et al. 2021		NA	NA
RNA interactome	33743211	Cell	2021	Flynn	ChIRP-MS	FUBP3	NA	NA	NA	NA			Vero E6	NA		NA	Reviewed by Baggen et al. 2021		NA	NA
RNA interactome	33743211	Cell	2021	Flynn	ChIRP-MS	FUS	NA	NA	NA	NA			Huh-7.5	NA		NA	Reviewed by Baggen et al. 2021		NA	NA
RNA interactome	33743211	Cell	2021	Flynn	ChIRP-MS	FUS	NA	NA	NA	NA			Vero E6	NA		NA	Reviewed by Baggen et al. 2021		NA	NA
RNA interactome	33743211	Cell	2021	Flynn	ChIRP-MS	FXR1	NA	NA	NA	NA			Huh-7.5	NA		NA	Reviewed by Baggen et al. 2021		NA	NA
RNA interactome	33743211	Cell	2021	Flynn	ChIRP-MS	FXR1	NA	NA	NA	NA			Vero E6	NA		NA	Reviewed by Baggen et al. 2021		NA	NA
[truncated: 44,107 more rows]
