# Supplementary material for: A genome-wide arrayed CRISPR screen identifies PLSCR1 as an intrinsic barrier to SARS-CoV-2 entry that recent virus variants have evolved to resist
Source: PLoS Biol. 2024 Sep 24;22(9):e3002767. doi: 10.1371/journal.pbio.3002767 (PMC11486371; doi:10.1371/journal.pbio.3002767)
Supplement: S12 Table — (XLSX) [file pbio.3002767.s026.xlsx]

## Sheet: Supp Table 12 human genes in se
Gene	Occurrences	Different_categories	Categories	References
ACE2	17	2	Functional genetic screen; Human genetics	Biering et al Nature Genetics 2022 PMID: 35879412; Chan et al Heliyon 2022 PMID: 36597481; Daniloski et al Cell 2021 PMID: 33147445; Gordon et al Science 2020 PMID: 33060197; Grodzki et al Genome Medicine 2022 PMID: 35086559; Israeli et al Nature Communications 2022 PMID: 35469023; Le Pen et al (this study); Loo et al Plos Biology 2022 PMID: 36757924; Rebendenne et al Nature Genetics 2022 PMID: 3…
G3BP2	14	2	Protein interactome; RNA interactome	Gordon et al Nature 2020 PMID: 32353859; Laurent et al BioRxiv 2020 PMID: NA; Li et al Med 2021 PMID: 32838362; Liu et al Molecular Systems Biology 2021 PMID: 34709727; May et al Viruses 2022 PMID: 35337019; Samavarchi-Tehrani et al BioRxiv 2020 PMID: NA; Stukalov et al Nature 2021 PMID: 33845483; Zhou et al Nature Biotechnology 2023 PMID: 36217030; Flynn et al Cell 2021 PMID: 33743211; Kamel et …
CSDE1	13	3	Functional genetic screen; Protein interactome; RNA interactome	Hoffmann et al Cell Host Microbe 2021 PMID: 33357464; Rebendenne et al Nature Genetics 2022 PMID: 34075371; Gordon et al Nature 2020 PMID: 32353859; Laurent et al BioRxiv 2020 PMID: NA; Liu et al Molecular Systems Biology 2021 PMID: 34709727; May et al Viruses 2022 PMID: 35337019; Stukalov et al Nature 2021 PMID: 33845483; Zhou et al Nature Biotechnology 2023 PMID: 36217030; Flynn et al Cell 2021…
OAS1	13	3	Functional genetic screen; Human genetics; Protein interactome	Biering et al Nature Genetics 2022 PMID: 35879412; Danziger et al Plos Pathogen 2022 PMID: 35421191; Wickenhagen et al Science 2021 PMID: 34581622; Xu et al Nature 2023 PMID: 37438530; COVID-19 Host Genetics Initiative et al Nature 2021 PMID: 34237774; Cruz et al Human Molecular Genetics 2022 PMID: 35708486; D'Antonio et al Cell Reports 2021 PMID: 34762851; Huffman et al Nature Genetics 2022 PMID…
RAB7A	13	3	Functional genetic screen; Protein interactome; RNA interactome	Daniloski et al Cell 2021 PMID: 33147445; Gordon et al Science 2020 PMID: 33060197; Grodzki et al Genome Medicine 2022 PMID: 35086559; Le Pen et al (this study); Zhu et al Nature Communications 2021 PMID: 33574281; Gordon et al Nature 2020 PMID: 32353859; Laurent et al BioRxiv 2020 PMID: NA; Liu et al Molecular Systems Biology 2021 PMID: 34709727; Samavarchi-Tehrani et al BioRxiv 2020 PMID: NA; S…
G3BP1	13	2	Protein interactome; RNA interactome	Gordon et al Nature 2020 PMID: 32353859; Laurent et al BioRxiv 2020 PMID: NA; Li et al Med 2021 PMID: 32838362; Liu et al Molecular Systems Biology 2021 PMID: 34709727; Samavarchi-Tehrani et al BioRxiv 2020 PMID: NA; Stukalov et al Nature 2021 PMID: 33845483; Zhou et al Nature Biotechnology 2023 PMID: 36217030; Flynn et al Cell 2021 PMID: 33743211; Kamel et al Molecular Cell 2021 PMID: 34118193; …
IFNAR2	12	2	Functional genetic screen; Human genetics	Baggen et al Nature Genetics 2021 PMID: 33686287; Biering et al Nature Genetics 2022 PMID: 35879412; Le Pen et al (this study); Andolfo et al iScience 2021 PMID: 33748697; COVID-19 Host Genetics Initiative et al Nature 2021 PMID: 34237774; Cruz et al Human Molecular Genetics 2022 PMID: 35708486; D'Antonio et al Cell Reports 2021 PMID: 34762851; Degenhardt et al Human Molecular Genetics 2022 PMID:…
VPS39	12	2	Functional genetic screen; Protein interactome	Gordon et al Science 2020 PMID: 33060197; Hoffmann et al Cell Host Microbe 2021 PMID: 33357464; Le Pen et al (this study); Gordon et al Nature 2020 PMID: 32353859; Laurent et al BioRxiv 2020 PMID: NA; Li et al Med 2021 PMID: 32838362; Liu et al Molecular Systems Biology 2021 PMID: 34709727; May et al Viruses 2022 PMID: 35337019; Samavarchi-Tehrani et al BioRxiv 2020 PMID: NA; St Germain et al Bio…
RALY	11	4	Functional genetic screen; Phosphorylation landscape; Protein interactome; RNA interactome	Rebendenne et al Nature Genetics 2022 PMID: 34075371; Bouhaddou et al Cell 2020 PMID: 32645325; Laurent et al BioRxiv 2020 PMID: NA; Liu et al Molecular Systems Biology 2021 PMID: 34709727; May et al Viruses 2022 PMID: 35337019; Samavarchi-Tehrani et al BioRxiv 2020 PMID: NA; Zhou et al Nature Biotechnology 2023 PMID: 36217030; Flynn et al Cell 2021 PMID: 33743211; Labeau et al Cell Reports 2022 …
UBAP2L	11	4	Functional genetic screen; Phosphorylation landscape; Protein interactome; RNA interactome	Gordon et al Science 2020 PMID: 33060197; Bouhaddou et al Cell 2020 PMID: 32645325; Gordon et al Nature 2020 PMID: 32353859; Laurent et al BioRxiv 2020 PMID: NA; Liu et al Molecular Systems Biology 2021 PMID: 34709727; May et al Viruses 2022 PMID: 35337019; Zhou et al Nature Biotechnology 2023 PMID: 36217030; Kamel et al Molecular Cell 2021 PMID: 34118193; Labeau et al Cell Reports 2022 PMID: 354…
ZC3HAV1	11	4	Functional genetic screen; Phosphorylation landscape; Protein interactome; RNA interactome	Le Pen et al (this study); Pahmeier et al Journal of Virology 2023 PMID: 37905840; Bouhaddou et al Cell 2020 PMID: 32645325; Laurent et al BioRxiv 2020 PMID: NA; Liu et al Molecular Systems Biology 2021 PMID: 34709727; May et al Viruses 2022 PMID: 35337019; St Germain et al BioRxiv 2020 PMID: NA; Flynn et al Cell 2021 PMID: 33743211; Labeau et al Cell Reports 2022 PMID: 35477000; Lee et al Molecu…
CTSL	11	3	Functional genetic screen; Phosphorylation landscape; Protein interactome	Daniloski et al Cell 2021 PMID: 33147445; Danziger et al Plos Pathogen 2022 PMID: 35421191; Grodzki et al Genome Medicine 2022 PMID: 35086559; Le Pen et al (this study); Mac Kain et al Nature Communications 2022 PMID: 35508460; Rebendenne et al Nature Genetics 2022 PMID: 34075371; Schneider et al Cell 2021 PMID: 33382968; Wei et al Cell 2021 PMID: 33147444; Zhu et al Nature Communications 2021 PM…
FXR1	11	3	Phosphorylation landscape; Protein interactome; RNA interactome	Bouhaddou et al Cell 2020 PMID: 32645325; Laurent et al BioRxiv 2020 PMID: NA; Li et al Med 2021 PMID: 32838362; Liu et al Molecular Systems Biology 2021 PMID: 34709727; May et al Viruses 2022 PMID: 35337019; Samavarchi-Tehrani et al BioRxiv 2020 PMID: NA; St Germain et al BioRxiv 2020 PMID: NA; Flynn et al Cell 2021 PMID: 33743211; Kamel et al Molecular Cell 2021 PMID: 34118193; Lee et al Molecu…
RRBP1	10	4	Functional genetic screen; Phosphorylation landscape; Protein interactome; RNA interactome	Le Pen et al (this study); Mac Kain et al Nature Communications 2022 PMID: 35508460; Bouhaddou et al Cell 2020 PMID: 32645325; Laurent et al BioRxiv 2020 PMID: NA; Liu et al Molecular Systems Biology 2021 PMID: 34709727; May et al Viruses 2022 PMID: 35337019; Samavarchi-Tehrani et al BioRxiv 2020 PMID: NA; St Germain et al BioRxiv 2020 PMID: NA; Flynn et al Cell 2021 PMID: 33743211; Labeau et al …
CLTC	10	3	Functional genetic screen; Protein interactome; RNA interactome	Baggen et al Nature Genetics 2021 PMID: 33686287; Grodzki et al Genome Medicine 2022 PMID: 35086559; Le Pen et al (this study); Saddam Hossain et al Journal of Medical Virology 2023 PMID: 37707319; Laurent et al BioRxiv 2020 PMID: NA; Liu et al Molecular Systems Biology 2021 PMID: 34709727; Samavarchi-Tehrani et al BioRxiv 2020 PMID: NA; St Germain et al BioRxiv 2020 PMID: NA; Zhou et al Nature B…
FXR2	10	3	Phosphorylation landscape; Protein interactome; RNA interactome	Bouhaddou et al Cell 2020 PMID: 32645325; Laurent et al BioRxiv 2020 PMID: NA; Li et al Med 2021 PMID: 32838362; Liu et al Molecular Systems Biology 2021 PMID: 34709727; Samavarchi-Tehrani et al BioRxiv 2020 PMID: NA; St Germain et al BioRxiv 2020 PMID: NA; Zhou et al Nature Biotechnology 2023 PMID: 36217030; Kamel et al Molecular Cell 2021 PMID: 34118193; Lee et al Molecular Cell 2021 PMID: 3398…
PABPC1	10	3	Functional genetic screen; Protein interactome; RNA interactome	Gordon et al Science 2020 PMID: 33060197; Hoffmann et al Cell Host Microbe 2021 PMID: 33357464; Gordon et al Nature 2020 PMID: 32353859; Zhou et al Nature Biotechnology 2023 PMID: 36217030; Flynn et al Cell 2021 PMID: 33743211; Kamel et al Molecular Cell 2021 PMID: 34118193; Labeau et al Cell Reports 2022 PMID: 35477000; Lee et al Molecular Cell 2021 PMID: 33989516; Schmidt et al Nature Microbiol…
HNRNPA3	10	2	Protein interactome; RNA interactome	Li et al Med 2021 PMID: 32838362; Liu et al Molecular Systems Biology 2021 PMID: 34709727; Samavarchi-Tehrani et al BioRxiv 2020 PMID: NA; Zhou et al Nature Biotechnology 2023 PMID: 36217030; Flynn et al Cell 2021 PMID: 33743211; Kamel et al Molecular Cell 2021 PMID: 34118193; Labeau et al Cell Reports 2022 PMID: 35477000; Lee et al Molecular Cell 2021 PMID: 33989516; Schmidt et al Nature Microbi…
RAB2A	9	4	Functional genetic screen; Human genetics; Protein interactome; RNA interactome	Gordon et al Science 2020 PMID: 33060197; Hoffmann et al Cell Host Microbe 2021 PMID: 33357464; Pairo-Castineira et al Nature 2023 PMID: 37198478; Pietzner et al Nature Communication 2022 PMID: 35970849; Gordon et al Nature 2020 PMID: 32353859; Liu et al Molecular Systems Biology 2021 PMID: 34709727; Samavarchi-Tehrani et al BioRxiv 2020 PMID: NA; Stukalov et al Nature 2021 PMID: 33845483; Flynn …
SQSTM1	9	4	Functional genetic screen; Phosphorylation landscape; Protein interactome; RNA interactome	Biering et al Nature Genetics 2022 PMID: 35879412; Bouhaddou et al Cell 2020 PMID: 32645325; Laurent et al BioRxiv 2020 PMID: NA; May et al Viruses 2022 PMID: 35337019; Samavarchi-Tehrani et al BioRxiv 2020 PMID: NA; St Germain et al BioRxiv 2020 PMID: NA; Zhou et al Nature Biotechnology 2023 PMID: 36217030; Flynn et al Cell 2021 PMID: 33743211; Lee et al Molecular Cell 2021 PMID: 33989516
ATP1A1	9	3	Functional genetic screen; Protein interactome; RNA interactome	Le Pen et al (this study); Davies et al ACS Infectious Diseases 2020 PMID: 33263384; Laurent et al BioRxiv 2020 PMID: NA; Liu et al Molecular Systems Biology 2021 PMID: 34709727; May et al Viruses 2022 PMID: 35337019; Samavarchi-Tehrani et al BioRxiv 2020 PMID: NA; St Germain et al BioRxiv 2020 PMID: NA; Zhou et al Nature Biotechnology 2023 PMID: 36217030; Schmidt et al Nature Microbiology 2020 P…
ELAVL1	9	3	Phosphorylation landscape; Protein interactome; RNA interactome	Bouhaddou et al Cell 2020 PMID: 32645325; Li et al Med 2021 PMID: 32838362; Liu et al Molecular Systems Biology 2021 PMID: 34709727; Samavarchi-Tehrani et al BioRxiv 2020 PMID: NA; Flynn et al Cell 2021 PMID: 33743211; Kamel et al Molecular Cell 2021 PMID: 34118193; Labeau et al Cell Reports 2022 PMID: 35477000; Lee et al Molecular Cell 2021 PMID: 33989516; Schmidt et al Cell 2023 PMID: 37794589
GDI2	9	3	Functional genetic screen; Protein interactome; RNA interactome	Baggen et al Nature Genetics 2021 PMID: 33686287; Grodzki et al Genome Medicine 2022 PMID: 35086559; Rebendenne et al Nature Genetics 2022 PMID: 34075371; Schneider et al Cell 2021 PMID: 33382968; Laurent et al BioRxiv 2020 PMID: NA; Samavarchi-Tehrani et al BioRxiv 2020 PMID: NA; St Germain et al BioRxiv 2020 PMID: NA; Flynn et al Cell 2021 PMID: 33743211; Schmidt et al Nature Microbiology 2020 …
GIGYF2	9	3	Functional genetic screen; Phosphorylation landscape; Protein interactome	Hoffmann et al Cell Host Microbe 2021 PMID: 33357464; Le Pen et al (this study); Schneider et al Cell 2021 PMID: 33382968; Xu et al Nature 2023 PMID: 37438530; Bouhaddou et al Cell 2020 PMID: 32645325; Gordon et al Nature 2020 PMID: 32353859; Laurent et al BioRxiv 2020 PMID: NA; Li et al Med 2021 PMID: 32838362; Liu et al Molecular Systems Biology 2021 PMID: 34709727
HNRNPL	9	3	Functional genetic screen; Protein interactome; RNA interactome	Chan et al Heliyon 2022 PMID: 36597481; Liu et al Molecular Systems Biology 2021 PMID: 34709727; Samavarchi-Tehrani et al BioRxiv 2020 PMID: NA; Flynn et al Cell 2021 PMID: 33743211; Kamel et al Molecular Cell 2021 PMID: 34118193; Labeau et al Cell Reports 2022 PMID: 35477000; Lee et al Molecular Cell 2021 PMID: 33989516; Schmidt et al Nature Microbiology 2020 PMID: 33349665; Schmidt et al Cell 2…
HSPA5	9	3	Functional genetic screen; Protein interactome; RNA interactome	Xu et al Nature 2023 PMID: 37438530; Davies et al ACS Infectious Diseases 2020 PMID: 33263384; Laurent et al BioRxiv 2020 PMID: NA; Liu et al Molecular Systems Biology 2021 PMID: 34709727; Samavarchi-Tehrani et al BioRxiv 2020 PMID: NA; St Germain et al BioRxiv 2020 PMID: NA; Stukalov et al Nature 2021 PMID: 33845483; Zhou et al Nature Biotechnology 2023 PMID: 36217030; Kamel et al Molecular Cell…
MAVS	9	3	Functional genetic screen; Phosphorylation landscape; Protein interactome	Le Pen et al (this study); Bouhaddou et al Cell 2020 PMID: 32645325; Laurent et al BioRxiv 2020 PMID: NA; Liu et al Molecular Systems Biology 2021 PMID: 34709727; May et al Viruses 2022 PMID: 35337019; Samavarchi-Tehrani et al BioRxiv 2020 PMID: NA; St Germain et al BioRxiv 2020 PMID: NA; Stukalov et al Nature 2021 PMID: 33845483; Zhou et al Nature Biotechnology 2023 PMID: 36217030
SYNCRIP	9	3	Functional genetic screen; Protein interactome; RNA interactome	Le Pen et al (this study); Xu et al Nature 2023 PMID: 37438530; Liu et al Molecular Systems Biology 2021 PMID: 34709727; Zhou et al Nature Biotechnology 2023 PMID: 36217030; Flynn et al Cell 2021 PMID: 33743211; Kamel et al Molecular Cell 2021 PMID: 34118193; Labeau et al Cell Reports 2022 PMID: 35477000; Schmidt et al Nature Microbiology 2020 PMID: 33349665; Schmidt et al Cell 2023 PMID: 37794589
TOR1AIP1	9	3	Functional genetic screen; Phosphorylation landscape; Protein interactome	Gordon et al Science 2020 PMID: 33060197; Rebendenne et al Nature Genetics 2022 PMID: 34075371; Bouhaddou et al Cell 2020 PMID: 32645325; Gordon et al Nature 2020 PMID: 32353859; Laurent et al BioRxiv 2020 PMID: NA; Liu et al Molecular Systems Biology 2021 PMID: 34709727; May et al Viruses 2022 PMID: 35337019; Samavarchi-Tehrani et al BioRxiv 2020 PMID: NA; St Germain et al BioRxiv 2020 PMID: NA
ATP6AP1	9	2	Functional genetic screen; Protein interactome	Daniloski et al Cell 2021 PMID: 33147445; Gordon et al Science 2020 PMID: 33060197; Davies et al ACS Infectious Diseases 2020 PMID: 33263384; Gordon et al Nature 2020 PMID: 32353859; Laurent et al BioRxiv 2020 PMID: NA; May et al Viruses 2022 PMID: 35337019; Samavarchi-Tehrani et al BioRxiv 2020 PMID: NA; St Germain et al BioRxiv 2020 PMID: NA; Stukalov et al Nature 2021 PMID: 33845483
CANX	9	2	Functional genetic screen; Protein interactome	Israeli et al Nature Communications 2022 PMID: 35469023; Le Pen et al (this study); Davies et al ACS Infectious Diseases 2020 PMID: 33263384; Laurent et al BioRxiv 2020 PMID: NA; Li et al Med 2021 PMID: 32838362; Liu et al Molecular Systems Biology 2021 PMID: 34709727; Samavarchi-Tehrani et al BioRxiv 2020 PMID: NA; St Germain et al BioRxiv 2020 PMID: NA; Zhou et al Nature Biotechnology 2023 PMID…
COMT	9	2	Phosphorylation landscape; Protein interactome	Bouhaddou et al Cell 2020 PMID: 32645325; Gordon et al Nature 2020 PMID: 32353859; Laurent et al BioRxiv 2020 PMID: NA; Liu et al Molecular Systems Biology 2021 PMID: 34709727; May et al Viruses 2022 PMID: 35337019; Samavarchi-Tehrani et al BioRxiv 2020 PMID: NA; St Germain et al BioRxiv 2020 PMID: NA; Stukalov et al Nature 2021 PMID: 33845483; Zhou et al Nature Biotechnology 2023 PMID: 36217030
HDLBP	9	2	Protein interactome; RNA interactome	Laurent et al BioRxiv 2020 PMID: NA; Liu et al Molecular Systems Biology 2021 PMID: 34709727; Zhou et al Nature Biotechnology 2023 PMID: 36217030; Flynn et al Cell 2021 PMID: 33743211; Kamel et al Molecular Cell 2021 PMID: 34118193; Labeau et al Cell Reports 2022 PMID: 35477000; Lee et al Molecular Cell 2021 PMID: 33989516; Schmidt et al Nature Microbiology 2020 PMID: 33349665; Schmidt et al Cell…
IGF2BP1	9	2	Protein interactome; RNA interactome	Laurent et al BioRxiv 2020 PMID: NA; Liu et al Molecular Systems Biology 2021 PMID: 34709727; May et al Viruses 2022 PMID: 35337019; Samavarchi-Tehrani et al BioRxiv 2020 PMID: NA; Flynn et al Cell 2021 PMID: 33743211; Kamel et al Molecular Cell 2021 PMID: 34118193; Labeau et al Cell Reports 2022 PMID: 35477000; Schmidt et al Nature Microbiology 2020 PMID: 33349665; Schmidt et al Cell 2023 PMID: …
MOV10	9	2	Protein interactome; RNA interactome	Gordon et al Nature 2020 PMID: 32353859; Laurent et al BioRxiv 2020 PMID: NA; Liu et al Molecular Systems Biology 2021 PMID: 34709727; Zhou et al Nature Biotechnology 2023 PMID: 36217030; Flynn et al Cell 2021 PMID: 33743211; Labeau et al Cell Reports 2022 PMID: 35477000; Lee et al Molecular Cell 2021 PMID: 33989516; Schmidt et al Nature Microbiology 2020 PMID: 33349665; Schmidt et al Cell 2023 P…
RPN2	9	2	Functional genetic screen; Protein interactome	Le Pen et al (this study); Davies et al ACS Infectious Diseases 2020 PMID: 33263384; Laurent et al BioRxiv 2020 PMID: NA; Li et al Med 2021 PMID: 32838362; Liu et al Molecular Systems Biology 2021 PMID: 34709727; May et al Viruses 2022 PMID: 35337019; Samavarchi-Tehrani et al BioRxiv 2020 PMID: NA; St Germain et al BioRxiv 2020 PMID: NA; Zhou et al Nature Biotechnology 2023 PMID: 36217030
TOMM70	9	2	Functional genetic screen; Protein interactome	Gordon et al Science 2020 PMID: 33060197; Hoffmann et al Cell Host Microbe 2021 PMID: 33357464; Gordon et al Nature 2020 PMID: 32353859; Laurent et al BioRxiv 2020 PMID: NA; Liu et al Molecular Systems Biology 2021 PMID: 34709727; Samavarchi-Tehrani et al BioRxiv 2020 PMID: NA; St Germain et al BioRxiv 2020 PMID: NA; Stukalov et al Nature 2021 PMID: 33845483; Zhou et al Nature Biotechnology 2023 …
ABO	9	1	Human genetics	COVID-19 Host Genetics Initiative et al Nature 2021 PMID: 34237774; D'Antonio et al Cell Reports 2021 PMID: 34762851; Degenhardt et al Human Molecular Genetics 2022 PMID: 35848942; Ellinghaus et al The New England Journal of Medicine 2020 PMID: 32558485; Horowitz et al Nature Genetics 2022 PMID: 35241825; Pietzner et al Nature Communication 2022 PMID: 35970849; Roberts et al Nature Genetics 2022 …
CLCC1	9	1	Protein interactome	Gordon et al Nature 2020 PMID: 32353859; Laurent et al BioRxiv 2020 PMID: NA; Li et al Med 2021 PMID: 32838362; Liu et al Molecular Systems Biology 2021 PMID: 34709727; May et al Viruses 2022 PMID: 35337019; Samavarchi-Tehrani et al BioRxiv 2020 PMID: NA; St Germain et al BioRxiv 2020 PMID: NA; Stukalov et al Nature 2021 PMID: 33845483; Zhou et al Nature Biotechnology 2023 PMID: 36217030
EIF4B	8	4	Functional genetic screen; Phosphorylation landscape; Protein interactome; RNA interactome	Le Pen et al (this study); Bouhaddou et al Cell 2020 PMID: 32645325; Laurent et al BioRxiv 2020 PMID: NA; Flynn et al Cell 2021 PMID: 33743211; Kamel et al Molecular Cell 2021 PMID: 34118193; Lee et al Molecular Cell 2021 PMID: 33989516; Schmidt et al Nature Microbiology 2020 PMID: 33349665; Schmidt et al Cell 2023 PMID: 37794589
HNRNPA2B1	8	4	Functional genetic screen; Phosphorylation landscape; Protein interactome; RNA interactome	Biering et al Nature Genetics 2022 PMID: 35879412; Bouhaddou et al Cell 2020 PMID: 32645325; Zhou et al Nature Biotechnology 2023 PMID: 36217030; Flynn et al Cell 2021 PMID: 33743211; Kamel et al Molecular Cell 2021 PMID: 34118193; Labeau et al Cell Reports 2022 PMID: 35477000; Schmidt et al Nature Microbiology 2020 PMID: 33349665; Schmidt et al Cell 2023 PMID: 37794589
LARP4B	8	4	Functional genetic screen; Phosphorylation landscape; Protein interactome; RNA interactome	Le Pen et al (this study); Bouhaddou et al Cell 2020 PMID: 32645325; Gordon et al Nature 2020 PMID: 32353859; Laurent et al BioRxiv 2020 PMID: NA; Samavarchi-Tehrani et al BioRxiv 2020 PMID: NA; Kamel et al Molecular Cell 2021 PMID: 34118193; Labeau et al Cell Reports 2022 PMID: 35477000; Schmidt et al Cell 2023 PMID: 37794589
USO1	8	4	Functional genetic screen; Phosphorylation landscape; Protein interactome; RNA interactome	Schneider et al Cell 2021 PMID: 33382968; Bouhaddou et al Cell 2020 PMID: 32645325; Laurent et al BioRxiv 2020 PMID: NA; Samavarchi-Tehrani et al BioRxiv 2020 PMID: NA; St Germain et al BioRxiv 2020 PMID: NA; Flynn et al Cell 2021 PMID: 33743211; Labeau et al Cell Reports 2022 PMID: 35477000; Schmidt et al Nature Microbiology 2020 PMID: 33349665
EIF3G	8	3	Functional genetic screen; Protein interactome; RNA interactome	Le Pen et al (this study); Laurent et al BioRxiv 2020 PMID: NA; Liu et al Molecular Systems Biology 2021 PMID: 34709727; Samavarchi-Tehrani et al BioRxiv 2020 PMID: NA; Flynn et al Cell 2021 PMID: 33743211; Kamel et al Molecular Cell 2021 PMID: 34118193; Schmidt et al Nature Microbiology 2020 PMID: 33349665; Schmidt et al Cell 2023 PMID: 37794589
GPI	8	3	Functional genetic screen; Protein interactome; RNA interactome	Schneider et al Cell 2021 PMID: 33382968; Laurent et al BioRxiv 2020 PMID: NA; Liu et al Molecular Systems Biology 2021 PMID: 34709727; St Germain et al BioRxiv 2020 PMID: NA; Stukalov et al Nature 2021 PMID: 33845483; Flynn et al Cell 2021 PMID: 33743211; Labeau et al Cell Reports 2022 PMID: 35477000; Schmidt et al Nature Microbiology 2020 PMID: 33349665
HNRNPA1	8	3	Phosphorylation landscape; Protein interactome; RNA interactome	Bouhaddou et al Cell 2020 PMID: 32645325; Liu et al Molecular Systems Biology 2021 PMID: 34709727; Zhou et al Nature Biotechnology 2023 PMID: 36217030; Flynn et al Cell 2021 PMID: 33743211; Kamel et al Molecular Cell 2021 PMID: 34118193; Labeau et al Cell Reports 2022 PMID: 35477000; Schmidt et al Nature Microbiology 2020 PMID: 33349665; Schmidt et al Cell 2023 PMID: 37794589
IGF2BP3	8	3	Functional genetic screen; Protein interactome; RNA interactome	Rebendenne et al Nature Genetics 2022 PMID: 34075371; May et al Viruses 2022 PMID: 35337019; Samavarchi-Tehrani et al BioRxiv 2020 PMID: NA; Flynn et al Cell 2021 PMID: 33743211; Kamel et al Molecular Cell 2021 PMID: 34118193; Labeau et al Cell Reports 2022 PMID: 35477000; Lee et al Molecular Cell 2021 PMID: 33989516; Schmidt et al Cell 2023 PMID: 37794589
NUP155	8	3	Functional genetic screen; Phosphorylation landscape; Protein interactome	Le Pen et al (this study); Xu et al Nature 2023 PMID: 37438530; Bouhaddou et al Cell 2020 PMID: 32645325; Laurent et al BioRxiv 2020 PMID: NA; Li et al Med 2021 PMID: 32838362; Liu et al Molecular Systems Biology 2021 PMID: 34709727; Samavarchi-Tehrani et al BioRxiv 2020 PMID: NA; St Germain et al BioRxiv 2020 PMID: NA
RPL28	8	3	Functional genetic screen; Protein interactome; RNA interactome	Wei et al Cell Reports 2023 PMID: 37581984; Xu et al Nature 2023 PMID: 37438530; Laurent et al BioRxiv 2020 PMID: NA; Liu et al Molecular Systems Biology 2021 PMID: 34709727; Samavarchi-Tehrani et al BioRxiv 2020 PMID: NA; Zhou et al Nature Biotechnology 2023 PMID: 36217030; Lee et al Molecular Cell 2021 PMID: 33989516; Schmidt et al Nature Microbiology 2020 PMID: 33349665
VPS35	8	3	Functional genetic screen; Phosphorylation landscape; Protein interactome	Daniloski et al Cell 2021 PMID: 33147445; Grodzki et al Genome Medicine 2022 PMID: 35086559; Rebendenne et al Nature Genetics 2022 PMID: 34075371; Zhu et al Nature Communications 2021 PMID: 33574281; Bouhaddou et al Cell 2020 PMID: 32645325; Liu et al Molecular Systems Biology 2021 PMID: 34709727; Samavarchi-Tehrani et al BioRxiv 2020 PMID: NA; St Germain et al BioRxiv 2020 PMID: NA
ALG11	8	2	Functional genetic screen; Protein interactome	Gordon et al Science 2020 PMID: 33060197; Davies et al ACS Infectious Diseases 2020 PMID: 33263384; Gordon et al Nature 2020 PMID: 32353859; Laurent et al BioRxiv 2020 PMID: NA; May et al Viruses 2022 PMID: 35337019; Samavarchi-Tehrani et al BioRxiv 2020 PMID: NA; St Germain et al BioRxiv 2020 PMID: NA; Stukalov et al Nature 2021 PMID: 33845483
CNBP	8	2	Protein interactome; RNA interactome	Davies et al ACS Infectious Diseases 2020 PMID: 33263384; Li et al Med 2021 PMID: 32838362; Liu et al Molecular Systems Biology 2021 PMID: 34709727; Flynn et al Cell 2021 PMID: 33743211; Kamel et al Molecular Cell 2021 PMID: 34118193; Lee et al Molecular Cell 2021 PMID: 33989516; Schmidt et al Nature Microbiology 2020 PMID: 33349665; Schmidt et al Cell 2023 PMID: 37794589
CNNM3	8	2	Phosphorylation landscape; Protein interactome	Bouhaddou et al Cell 2020 PMID: 32645325; Laurent et al BioRxiv 2020 PMID: NA; Li et al Med 2021 PMID: 32838362; Liu et al Molecular Systems Biology 2021 PMID: 34709727; May et al Viruses 2022 PMID: 35337019; Samavarchi-Tehrani et al BioRxiv 2020 PMID: NA; St Germain et al BioRxiv 2020 PMID: NA; Stukalov et al Nature 2021 PMID: 33845483
CPD	8	2	Phosphorylation landscape; Protein interactome	Bouhaddou et al Cell 2020 PMID: 32645325; Laurent et al BioRxiv 2020 PMID: NA; Li et al Med 2021 PMID: 32838362; Liu et al Molecular Systems Biology 2021 PMID: 34709727; May et al Viruses 2022 PMID: 35337019; Samavarchi-Tehrani et al BioRxiv 2020 PMID: NA; St Germain et al BioRxiv 2020 PMID: NA; Stukalov et al Nature 2021 PMID: 33845483
EIF4H	8	2	Protein interactome; RNA interactome	Gordon et al Nature 2020 PMID: 32353859; Li et al Med 2021 PMID: 32838362; Flynn et al Cell 2021 PMID: 33743211; Kamel et al Molecular Cell 2021 PMID: 34118193; Labeau et al Cell Reports 2022 PMID: 35477000; Lee et al Molecular Cell 2021 PMID: 33989516; Schmidt et al Nature Microbiology 2020 PMID: 33349665; Schmidt et al Cell 2023 PMID: 37794589
EMC1	8	2	Functional genetic screen; Protein interactome	Gordon et al Science 2020 PMID: 33060197; Hoffmann et al Cell Host Microbe 2021 PMID: 33357464; Gordon et al Nature 2020 PMID: 32353859; Laurent et al BioRxiv 2020 PMID: NA; Liu et al Molecular Systems Biology 2021 PMID: 34709727; May et al Viruses 2022 PMID: 35337019; Samavarchi-Tehrani et al BioRxiv 2020 PMID: NA; Zhou et al Nature Biotechnology 2023 PMID: 36217030
FAM120A	8	2	Protein interactome; RNA interactome	Laurent et al BioRxiv 2020 PMID: NA; Li et al Med 2021 PMID: 32838362; Samavarchi-Tehrani et al BioRxiv 2020 PMID: NA; Flynn et al Cell 2021 PMID: 33743211; Kamel et al Molecular Cell 2021 PMID: 34118193; Labeau et al Cell Reports 2022 PMID: 35477000; Lee et al Molecular Cell 2021 PMID: 33989516; Schmidt et al Cell 2023 PMID: 37794589
GOLGA3	8	2	Functional genetic screen; Protein interactome	Le Pen et al (this study); Gordon et al Nature 2020 PMID: 32353859; Laurent et al BioRxiv 2020 PMID: NA; Li et al Med 2021 PMID: 32838362; Liu et al Molecular Systems Biology 2021 PMID: 34709727; May et al Viruses 2022 PMID: 35337019; Samavarchi-Tehrani et al BioRxiv 2020 PMID: NA; St Germain et al BioRxiv 2020 PMID: NA
IGF2BP2	8	2	Protein interactome; RNA interactome	Li et al Med 2021 PMID: 32838362; Liu et al Molecular Systems Biology 2021 PMID: 34709727; Flynn et al Cell 2021 PMID: 33743211; Kamel et al Molecular Cell 2021 PMID: 34118193; Labeau et al Cell Reports 2022 PMID: 35477000; Lee et al Molecular Cell 2021 PMID: 33989516; Schmidt et al Nature Microbiology 2020 PMID: 33349665; Schmidt et al Cell 2023 PMID: 37794589
IGF2R	8	2	Phosphorylation landscape; Protein interactome	Bouhaddou et al Cell 2020 PMID: 32645325; Laurent et al BioRxiv 2020 PMID: NA; Liu et al Molecular Systems Biology 2021 PMID: 34709727; May et al Viruses 2022 PMID: 35337019; Samavarchi-Tehrani et al BioRxiv 2020 PMID: NA; St Germain et al BioRxiv 2020 PMID: NA; Stukalov et al Nature 2021 PMID: 33845483; Zhou et al Nature Biotechnology 2023 PMID: 36217030
ITGB1	8	2	Phosphorylation landscape; Protein interactome	Bouhaddou et al Cell 2020 PMID: 32645325; Davies et al ACS Infectious Diseases 2020 PMID: 33263384; Gordon et al Nature 2020 PMID: 32353859; Laurent et al BioRxiv 2020 PMID: NA; Liu et al Molecular Systems Biology 2021 PMID: 34709727; Samavarchi-Tehrani et al BioRxiv 2020 PMID: NA; St Germain et al BioRxiv 2020 PMID: NA; Zhou et al Nature Biotechnology 2023 PMID: 36217030
P4HB	8	2	Functional genetic screen; Protein interactome	Schneider et al Cell 2021 PMID: 33382968; Laurent et al BioRxiv 2020 PMID: NA; Li et al Med 2021 PMID: 32838362; Liu et al Molecular Systems Biology 2021 PMID: 34709727; May et al Viruses 2022 PMID: 35337019; Samavarchi-Tehrani et al BioRxiv 2020 PMID: NA; St Germain et al BioRxiv 2020 PMID: NA; Zhou et al Nature Biotechnology 2023 PMID: 36217030
SCAP	8	2	Functional genetic screen; Protein interactome	Gordon et al Science 2020 PMID: 33060197; Hoffmann et al Cell Host Microbe 2021 PMID: 33357464; Schneider et al Cell 2021 PMID: 33382968; Wang et al Cell 2021 PMID: 33333024; Gordon et al Nature 2020 PMID: 32353859; Laurent et al BioRxiv 2020 PMID: NA; Samavarchi-Tehrani et al BioRxiv 2020 PMID: NA; Stukalov et al Nature 2021 PMID: 33845483
SEC63	8	2	Functional genetic screen; Protein interactome	Grodzki et al Genome Medicine 2022 PMID: 35086559; Saddam Hossain et al Journal of Medical Virology 2023 PMID: 37707319; Laurent et al BioRxiv 2020 PMID: NA; Liu et al Molecular Systems Biology 2021 PMID: 34709727; May et al Viruses 2022 PMID: 35337019; Samavarchi-Tehrani et al BioRxiv 2020 PMID: NA; St Germain et al BioRxiv 2020 PMID: NA; Zhou et al Nature Biotechnology 2023 PMID: 36217030
SIGMAR1	8	2	Functional genetic screen; Protein interactome	Gordon et al Science 2020 PMID: 33060197; Gordon et al Nature 2020 PMID: 32353859; Laurent et al BioRxiv 2020 PMID: NA; Li et al Med 2021 PMID: 32838362; May et al Viruses 2022 PMID: 35337019; St Germain et al BioRxiv 2020 PMID: NA; Stukalov et al Nature 2021 PMID: 33845483; Zhou et al Nature Biotechnology 2023 PMID: 36217030
SLC30A1	8	2	Functional genetic screen; Protein interactome	Grodzki et al Genome Medicine 2022 PMID: 35086559; Le Pen et al (this study); Schneider et al Cell 2021 PMID: 33382968; Laurent et al BioRxiv 2020 PMID: NA; May et al Viruses 2022 PMID: 35337019; Samavarchi-Tehrani et al BioRxiv 2020 PMID: NA; St Germain et al BioRxiv 2020 PMID: NA; Stukalov et al Nature 2021 PMID: 33845483
SLC33A1	8	2	Functional genetic screen; Protein interactome	Baggen et al Nature Genetics 2021 PMID: 33686287; Grodzki et al Genome Medicine 2022 PMID: 35086559; Le Pen et al (this study); Laurent et al BioRxiv 2020 PMID: NA; May et al Viruses 2022 PMID: 35337019; Samavarchi-Tehrani et al BioRxiv 2020 PMID: NA; St Germain et al BioRxiv 2020 PMID: NA; Stukalov et al Nature 2021 PMID: 33845483
SND1	8	2	Protein interactome; RNA interactome	Laurent et al BioRxiv 2020 PMID: NA; Samavarchi-Tehrani et al BioRxiv 2020 PMID: NA; Flynn et al Cell 2021 PMID: 33743211; Kamel et al Molecular Cell 2021 PMID: 34118193; Labeau et al Cell Reports 2022 PMID: 35477000; Lee et al Molecular Cell 2021 PMID: 33989516; Schmidt et al Nature Microbiology 2020 PMID: 33349665; Schmidt et al Cell 2023 PMID: 37794589
STIM1	8	2	Phosphorylation landscape; Protein interactome	Bouhaddou et al Cell 2020 PMID: 32645325; Laurent et al BioRxiv 2020 PMID: NA; Li et al Med 2021 PMID: 32838362; Liu et al Molecular Systems Biology 2021 PMID: 34709727; May et al Viruses 2022 PMID: 35337019; Samavarchi-Tehrani et al BioRxiv 2020 PMID: NA; St Germain et al BioRxiv 2020 PMID: NA; Zhou et al Nature Biotechnology 2023 PMID: 36217030
STT3A	8	2	Functional genetic screen; Protein interactome	Le Pen et al (this study); Davies et al ACS Infectious Diseases 2020 PMID: 33263384; Laurent et al BioRxiv 2020 PMID: NA; Liu et al Molecular Systems Biology 2021 PMID: 34709727; May et al Viruses 2022 PMID: 35337019; Samavarchi-Tehrani et al BioRxiv 2020 PMID: NA; Stukalov et al Nature 2021 PMID: 33845483; Zhou et al Nature Biotechnology 2023 PMID: 36217030
SUN2	8	2	Phosphorylation landscape; Protein interactome	Bouhaddou et al Cell 2020 PMID: 32645325; Gordon et al Nature 2020 PMID: 32353859; Laurent et al BioRxiv 2020 PMID: NA; Liu et al Molecular Systems Biology 2021 PMID: 34709727; May et al Viruses 2022 PMID: 35337019; Samavarchi-Tehrani et al BioRxiv 2020 PMID: NA; St Germain et al BioRxiv 2020 PMID: NA; Zhou et al Nature Biotechnology 2023 PMID: 36217030
UPF1	8	2	Protein interactome; RNA interactome	Gordon et al Nature 2020 PMID: 32353859; Liu et al Molecular Systems Biology 2021 PMID: 34709727; May et al Viruses 2022 PMID: 35337019; Samavarchi-Tehrani et al BioRxiv 2020 PMID: NA; Labeau et al Cell Reports 2022 PMID: 35477000; Lee et al Molecular Cell 2021 PMID: 33989516; Schmidt et al Nature Microbiology 2020 PMID: 33349665; Schmidt et al Cell 2023 PMID: 37794589
VPS11	8	2	Functional genetic screen; Protein interactome	Gordon et al Science 2020 PMID: 33060197; Hoffmann et al Cell Host Microbe 2021 PMID: 33357464; Le Pen et al (this study); Gordon et al Nature 2020 PMID: 32353859; Liu et al Molecular Systems Biology 2021 PMID: 34709727; May et al Viruses 2022 PMID: 35337019; Stukalov et al Nature 2021 PMID: 33845483; Zhou et al Nature Biotechnology 2023 PMID: 36217030
HLA-A	8	1	Protein interactome	Davies et al ACS Infectious Diseases 2020 PMID: 33263384; Laurent et al BioRxiv 2020 PMID: NA; Liu et al Molecular Systems Biology 2021 PMID: 34709727; May et al Viruses 2022 PMID: 35337019; Samavarchi-Tehrani et al BioRxiv 2020 PMID: NA; St Germain et al BioRxiv 2020 PMID: NA; Stukalov et al Nature 2021 PMID: 33845483; Zhou et al Nature Biotechnology 2023 PMID: 36217030
HMOX2	8	1	Protein interactome	Laurent et al BioRxiv 2020 PMID: NA; Li et al Med 2021 PMID: 32838362; Liu et al Molecular Systems Biology 2021 PMID: 34709727; May et al Viruses 2022 PMID: 35337019; Samavarchi-Tehrani et al BioRxiv 2020 PMID: NA; St Germain et al BioRxiv 2020 PMID: NA; Stukalov et al Nature 2021 PMID: 33845483; Zhou et al Nature Biotechnology 2023 PMID: 36217030
PLD3	8	1	Protein interactome	Davies et al ACS Infectious Diseases 2020 PMID: 33263384; Gordon et al Nature 2020 PMID: 32353859; Laurent et al BioRxiv 2020 PMID: NA; Liu et al Molecular Systems Biology 2021 PMID: 34709727; May et al Viruses 2022 PMID: 35337019; Samavarchi-Tehrani et al BioRxiv 2020 PMID: NA; St Germain et al BioRxiv 2020 PMID: NA; Stukalov et al Nature 2021 PMID: 33845483
ALDOA	7	4	Functional genetic screen; Phosphorylation landscape; Protein interactome; RNA interactome	Le Pen et al (this study); Xu et al Nature 2023 PMID: 37438530; Bouhaddou et al Cell 2020 PMID: 32645325; Liu et al Molecular Systems Biology 2021 PMID: 34709727; Samavarchi-Tehrani et al BioRxiv 2020 PMID: NA; Zhou et al Nature Biotechnology 2023 PMID: 36217030; Labeau et al Cell Reports 2022 PMID: 35477000
ALYREF	7	4	Functional genetic screen; Phosphorylation landscape; Protein interactome; RNA interactome	Le Pen et al (this study); Bouhaddou et al Cell 2020 PMID: 32645325; Liu et al Molecular Systems Biology 2021 PMID: 34709727; Samavarchi-Tehrani et al BioRxiv 2020 PMID: NA; Zhou et al Nature Biotechnology 2023 PMID: 36217030; Flynn et al Cell 2021 PMID: 33743211; Schmidt et al Cell 2023 PMID: 37794589
FNDC3B	7	4	Functional genetic screen; Phosphorylation landscape; Protein interactome; RNA interactome	Baggen et al Nature Genetics 2021 PMID: 33686287; Bouhaddou et al Cell 2020 PMID: 32645325; Laurent et al BioRxiv 2020 PMID: NA; May et al Viruses 2022 PMID: 35337019; Samavarchi-Tehrani et al BioRxiv 2020 PMID: NA; St Germain et al BioRxiv 2020 PMID: NA; Schmidt et al Cell 2023 PMID: 37794589
HNRNPK	7	4	Functional genetic screen; Phosphorylation landscape; Protein interactome; RNA interactome	Le Pen et al (this study); Rebendenne et al Nature Genetics 2022 PMID: 34075371; Bouhaddou et al Cell 2020 PMID: 32645325; Liu et al Molecular Systems Biology 2021 PMID: 34709727; Flynn et al Cell 2021 PMID: 33743211; Labeau et al Cell Reports 2022 PMID: 35477000; Schmidt et al Cell 2023 PMID: 37794589
PCBP2	7	4	Functional genetic screen; Phosphorylation landscape; Protein interactome; RNA interactome	Xu et al Nature 2023 PMID: 37438530; Bouhaddou et al Cell 2020 PMID: 32645325; Liu et al Molecular Systems Biology 2021 PMID: 34709727; Flynn et al Cell 2021 PMID: 33743211; Labeau et al Cell Reports 2022 PMID: 35477000; Schmidt et al Nature Microbiology 2020 PMID: 33349665; Schmidt et al Cell 2023 PMID: 37794589
RPL13	7	4	Functional genetic screen; Phosphorylation landscape; Protein interactome; RNA interactome	Xu et al Nature 2023 PMID: 37438530; Bouhaddou et al Cell 2020 PMID: 32645325; Laurent et al BioRxiv 2020 PMID: NA; Samavarchi-Tehrani et al BioRxiv 2020 PMID: NA; Zhou et al Nature Biotechnology 2023 PMID: 36217030; Flynn et al Cell 2021 PMID: 33743211; Schmidt et al Nature Microbiology 2020 PMID: 33349665
SLC9A3R1	7	4	Functional genetic screen; Phosphorylation landscape; Protein interactome; RNA interactome	Gordon et al Science 2020 PMID: 33060197; Bouhaddou et al Cell 2020 PMID: 32645325; Gordon et al Nature 2020 PMID: 32353859; Laurent et al BioRxiv 2020 PMID: NA; Liu et al Molecular Systems Biology 2021 PMID: 34709727; Samavarchi-Tehrani et al BioRxiv 2020 PMID: NA; Flynn et al Cell 2021 PMID: 33743211
SPEN	7	4	Functional genetic screen; Phosphorylation landscape; Protein interactome; RNA interactome	Daniloski et al Cell 2021 PMID: 33147445; Xu et al Nature 2023 PMID: 37438530; Bouhaddou et al Cell 2020 PMID: 32645325; Laurent et al BioRxiv 2020 PMID: NA; Liu et al Molecular Systems Biology 2021 PMID: 34709727; Samavarchi-Tehrani et al BioRxiv 2020 PMID: NA; Schmidt et al Cell 2023 PMID: 37794589
ATXN2L	7	3	Functional genetic screen; Phosphorylation landscape; RNA interactome	Le Pen et al (this study); Bouhaddou et al Cell 2020 PMID: 32645325; Kamel et al Molecular Cell 2021 PMID: 34118193; Labeau et al Cell Reports 2022 PMID: 35477000; Lee et al Molecular Cell 2021 PMID: 33989516; Schmidt et al Nature Microbiology 2020 PMID: 33349665; Schmidt et al Cell 2023 PMID: 37794589
EIF3C	7	3	Functional genetic screen; Protein interactome; RNA interactome	Rehfeld et al Cell Reports 2023 PMID: 36753415; Laurent et al BioRxiv 2020 PMID: NA; Flynn et al Cell 2021 PMID: 33743211; Kamel et al Molecular Cell 2021 PMID: 34118193; Lee et al Molecular Cell 2021 PMID: 33989516; Schmidt et al Nature Microbiology 2020 PMID: 33349665; Schmidt et al Cell 2023 PMID: 37794589
EIF4G1	7	3	Functional genetic screen; Phosphorylation landscape; RNA interactome	Le Pen et al (this study); Bouhaddou et al Cell 2020 PMID: 32645325; Kamel et al Molecular Cell 2021 PMID: 34118193; Labeau et al Cell Reports 2022 PMID: 35477000; Lee et al Molecular Cell 2021 PMID: 33989516; Schmidt et al Nature Microbiology 2020 PMID: 33349665; Schmidt et al Cell 2023 PMID: 37794589
FBL	7	3	Functional genetic screen; Phosphorylation landscape; Protein interactome	Hoffmann et al Cell Host Microbe 2021 PMID: 33357464; Le Pen et al (this study); Bouhaddou et al Cell 2020 PMID: 32645325; Laurent et al BioRxiv 2020 PMID: NA; Liu et al Molecular Systems Biology 2021 PMID: 34709727; Samavarchi-Tehrani et al BioRxiv 2020 PMID: NA; Zhou et al Nature Biotechnology 2023 PMID: 36217030
HECTD1	7	3	Functional genetic screen; Phosphorylation landscape; Protein interactome	Hoffmann et al Cell Host Microbe 2021 PMID: 33357464; Bouhaddou et al Cell 2020 PMID: 32645325; Gordon et al Nature 2020 PMID: 32353859; Laurent et al BioRxiv 2020 PMID: NA; Li et al Med 2021 PMID: 32838362; Liu et al Molecular Systems Biology 2021 PMID: 34709727; Samavarchi-Tehrani et al BioRxiv 2020 PMID: NA
HNRNPC	7	3	Phosphorylation landscape; Protein interactome; RNA interactome	Bouhaddou et al Cell 2020 PMID: 32645325; Liu et al Molecular Systems Biology 2021 PMID: 34709727; Samavarchi-Tehrani et al BioRxiv 2020 PMID: NA; Flynn et al Cell 2021 PMID: 33743211; Kamel et al Molecular Cell 2021 PMID: 34118193; Labeau et al Cell Reports 2022 PMID: 35477000; Schmidt et al Cell 2023 PMID: 37794589
HNRNPUL2	7	3	Phosphorylation landscape; Protein interactome; RNA interactome	Bouhaddou et al Cell 2020 PMID: 32645325; Li et al Med 2021 PMID: 32838362; Liu et al Molecular Systems Biology 2021 PMID: 34709727; May et al Viruses 2022 PMID: 35337019; Zhou et al Nature Biotechnology 2023 PMID: 36217030; Labeau et al Cell Reports 2022 PMID: 35477000; Schmidt et al Cell 2023 PMID: 37794589
LSG1	7	3	Functional genetic screen; Protein interactome; RNA interactome	Xu et al Nature 2023 PMID: 37438530; Laurent et al BioRxiv 2020 PMID: NA; Liu et al Molecular Systems Biology 2021 PMID: 34709727; Samavarchi-Tehrani et al BioRxiv 2020 PMID: NA; St Germain et al BioRxiv 2020 PMID: NA; Flynn et al Cell 2021 PMID: 33743211; Kamel et al Molecular Cell 2021 PMID: 34118193
MIB1	7	3	Functional genetic screen; Phosphorylation landscape; Protein interactome	Hoffmann et al Cell Host Microbe 2021 PMID: 33357464; Xu et al Nature 2023 PMID: 37438530; Bouhaddou et al Cell 2020 PMID: 32645325; Gordon et al Nature 2020 PMID: 32353859; Laurent et al BioRxiv 2020 PMID: NA; Liu et al Molecular Systems Biology 2021 PMID: 34709727; Zhou et al Nature Biotechnology 2023 PMID: 36217030
MRPS5	7	3	Functional genetic screen; Protein interactome; RNA interactome	Gordon et al Science 2020 PMID: 33060197; Hoffmann et al Cell Host Microbe 2021 PMID: 33357464; Gordon et al Nature 2020 PMID: 32353859; May et al Viruses 2022 PMID: 35337019; Samavarchi-Tehrani et al BioRxiv 2020 PMID: NA; Lee et al Molecular Cell 2021 PMID: 33989516; Schmidt et al Cell 2023 PMID: 37794589
NUFIP2	7	3	Phosphorylation landscape; Protein interactome; RNA interactome	Bouhaddou et al Cell 2020 PMID: 32645325; Laurent et al BioRxiv 2020 PMID: NA; Liu et al Molecular Systems Biology 2021 PMID: 34709727; May et al Viruses 2022 PMID: 35337019; Kamel et al Molecular Cell 2021 PMID: 34118193; Labeau et al Cell Reports 2022 PMID: 35477000; Schmidt et al Cell 2023 PMID: 37794589
PCBP1	7	3	Functional genetic screen; Phosphorylation landscape; RNA interactome	Le Pen et al (this study); Bouhaddou et al Cell 2020 PMID: 32645325; Flynn et al Cell 2021 PMID: 33743211; Kamel et al Molecular Cell 2021 PMID: 34118193; Labeau et al Cell Reports 2022 PMID: 35477000; Lee et al Molecular Cell 2021 PMID: 33989516; Schmidt et al Cell 2023 PMID: 37794589
PDIA6	7	3	Functional genetic screen; Protein interactome; RNA interactome	Grodzki et al Genome Medicine 2022 PMID: 35086559; Laurent et al BioRxiv 2020 PMID: NA; Li et al Med 2021 PMID: 32838362; Liu et al Molecular Systems Biology 2021 PMID: 34709727; Samavarchi-Tehrani et al BioRxiv 2020 PMID: NA; Zhou et al Nature Biotechnology 2023 PMID: 36217030; Flynn et al Cell 2021 PMID: 33743211
PKP2	7	3	Functional genetic screen; Phosphorylation landscape; Protein interactome	Gordon et al Science 2020 PMID: 33060197; Bouhaddou et al Cell 2020 PMID: 32645325; Gordon et al Nature 2020 PMID: 32353859; Laurent et al BioRxiv 2020 PMID: NA; Liu et al Molecular Systems Biology 2021 PMID: 34709727; May et al Viruses 2022 PMID: 35337019; Zhou et al Nature Biotechnology 2023 PMID: 36217030
PRKDC	7	3	Phosphorylation landscape; Protein interactome; RNA interactome	Bouhaddou et al Cell 2020 PMID: 32645325; Davies et al ACS Infectious Diseases 2020 PMID: 33263384; Liu et al Molecular Systems Biology 2021 PMID: 34709727; Samavarchi-Tehrani et al BioRxiv 2020 PMID: NA; Stukalov et al Nature 2021 PMID: 33845483; Flynn et al Cell 2021 PMID: 33743211; Labeau et al Cell Reports 2022 PMID: 35477000
PTBP1	7	3	Phosphorylation landscape; Protein interactome; RNA interactome	Bouhaddou et al Cell 2020 PMID: 32645325; Liu et al Molecular Systems Biology 2021 PMID: 34709727; Flynn et al Cell 2021 PMID: 33743211; Kamel et al Molecular Cell 2021 PMID: 34118193; Labeau et al Cell Reports 2022 PMID: 35477000; Lee et al Molecular Cell 2021 PMID: 33989516; Schmidt et al Cell 2023 PMID: 37794589
RAB10	7	3	Functional genetic screen; Protein interactome; RNA interactome	Hoffmann et al Cell Host Microbe 2021 PMID: 33357464; Schneider et al Cell 2021 PMID: 33382968; Gordon et al Nature 2020 PMID: 32353859; Laurent et al BioRxiv 2020 PMID: NA; Liu et al Molecular Systems Biology 2021 PMID: 34709727; Samavarchi-Tehrani et al BioRxiv 2020 PMID: NA; Flynn et al Cell 2021 PMID: 33743211
RBM47	7	3	Functional genetic screen; Protein interactome; RNA interactome	Rebendenne et al Nature Genetics 2022 PMID: 34075371; Samavarchi-Tehrani et al BioRxiv 2020 PMID: NA; Flynn et al Cell 2021 PMID: 33743211; Kamel et al Molecular Cell 2021 PMID: 34118193; Lee et al Molecular Cell 2021 PMID: 33989516; Schmidt et al Nature Microbiology 2020 PMID: 33349665; Schmidt et al Cell 2023 PMID: 37794589
RBMS1	7	3	Functional genetic screen; Protein interactome; RNA interactome	Rebendenne et al Nature Genetics 2022 PMID: 34075371; Liu et al Molecular Systems Biology 2021 PMID: 34709727; May et al Viruses 2022 PMID: 35337019; Flynn et al Cell 2021 PMID: 33743211; Kamel et al Molecular Cell 2021 PMID: 34118193; Lee et al Molecular Cell 2021 PMID: 33989516; Schmidt et al Cell 2023 PMID: 37794589
RBMX	7	3	Functional genetic screen; Protein interactome; RNA interactome	Schneider et al Cell 2021 PMID: 33382968; Liu et al Molecular Systems Biology 2021 PMID: 34709727; Samavarchi-Tehrani et al BioRxiv 2020 PMID: NA; Zhou et al Nature Biotechnology 2023 PMID: 36217030; Flynn et al Cell 2021 PMID: 33743211; Labeau et al Cell Reports 2022 PMID: 35477000; Schmidt et al Cell 2023 PMID: 37794589
RPS10	7	3	Phosphorylation landscape; Protein interactome; RNA interactome	Bouhaddou et al Cell 2020 PMID: 32645325; Laurent et al BioRxiv 2020 PMID: NA; Liu et al Molecular Systems Biology 2021 PMID: 34709727; May et al Viruses 2022 PMID: 35337019; Samavarchi-Tehrani et al BioRxiv 2020 PMID: NA; Schmidt et al Nature Microbiology 2020 PMID: 33349665; Schmidt et al Cell 2023 PMID: 37794589
RPS3	7	3	Functional genetic screen; Protein interactome; RNA interactome	Le Pen et al (this study); Samavarchi-Tehrani et al BioRxiv 2020 PMID: NA; Flynn et al Cell 2021 PMID: 33743211; Kamel et al Molecular Cell 2021 PMID: 34118193; Lee et al Molecular Cell 2021 PMID: 33989516; Schmidt et al Nature Microbiology 2020 PMID: 33349665; Schmidt et al Cell 2023 PMID: 37794589
RTCB	7	3	Functional genetic screen; Protein interactome; RNA interactome	Schneider et al Cell 2021 PMID: 33382968; Liu et al Molecular Systems Biology 2021 PMID: 34709727; Flynn et al Cell 2021 PMID: 33743211; Kamel et al Molecular Cell 2021 PMID: 34118193; Labeau et al Cell Reports 2022 PMID: 35477000; Schmidt et al Nature Microbiology 2020 PMID: 33349665; Schmidt et al Cell 2023 PMID: 37794589
STUB1	7	3	Functional genetic screen; Phosphorylation landscape; Protein interactome	Le Pen et al (this study); Bouhaddou et al Cell 2020 PMID: 32645325; Laurent et al BioRxiv 2020 PMID: NA; Li et al Med 2021 PMID: 32838362; Liu et al Molecular Systems Biology 2021 PMID: 34709727; Samavarchi-Tehrani et al BioRxiv 2020 PMID: NA; Stukalov et al Nature 2021 PMID: 33845483
SYNE2	7	3	Phosphorylation landscape; Protein interactome; RNA interactome	Bouhaddou et al Cell 2020 PMID: 32645325; Laurent et al BioRxiv 2020 PMID: NA; Liu et al Molecular Systems Biology 2021 PMID: 34709727; May et al Viruses 2022 PMID: 35337019; Samavarchi-Tehrani et al BioRxiv 2020 PMID: NA; St Germain et al BioRxiv 2020 PMID: NA; Kamel et al Molecular Cell 2021 PMID: 34118193
UNC93B1	7	3	Functional genetic screen; Human genetics; Protein interactome	Danziger et al Plos Pathogen 2022 PMID: 35421191; Wickenhagen et al Science 2021 PMID: 34581622; Zhang et al Science 2020 PMID: 32972995; Laurent et al BioRxiv 2020 PMID: NA; Samavarchi-Tehrani et al BioRxiv 2020 PMID: NA; St Germain et al BioRxiv 2020 PMID: NA; Stukalov et al Nature 2021 PMID: 33845483
USP10	7	3	Functional genetic screen; Protein interactome; RNA interactome	Wei et al Cell Reports 2023 PMID: 37581984; Laurent et al BioRxiv 2020 PMID: NA; Liu et al Molecular Systems Biology 2021 PMID: 34709727; Samavarchi-Tehrani et al BioRxiv 2020 PMID: NA; Flynn et al Cell 2021 PMID: 33743211; Kamel et al Molecular Cell 2021 PMID: 34118193; Labeau et al Cell Reports 2022 PMID: 35477000
ADAM9	7	2	Functional genetic screen; Protein interactome	Gordon et al Science 2020 PMID: 33060197; Xu et al Nature 2023 PMID: 37438530; Gordon et al Nature 2020 PMID: 32353859; Laurent et al BioRxiv 2020 PMID: NA; May et al Viruses 2022 PMID: 35337019; Samavarchi-Tehrani et al BioRxiv 2020 PMID: NA; Stukalov et al Nature 2021 PMID: 33845483
ALG5	7	2	Functional genetic screen; Protein interactome	Grodzki et al Genome Medicine 2022 PMID: 35086559; Gordon et al Nature 2020 PMID: 32353859; Laurent et al BioRxiv 2020 PMID: NA; Li et al Med 2021 PMID: 32838362; May et al Viruses 2022 PMID: 35337019; Stukalov et al Nature 2021 PMID: 33845483; Zhou et al Nature Biotechnology 2023 PMID: 36217030
ATL2	7	2	Functional genetic screen; Protein interactome	Le Pen et al (this study); Laurent et al BioRxiv 2020 PMID: NA; Liu et al Molecular Systems Biology 2021 PMID: 34709727; May et al Viruses 2022 PMID: 35337019; Samavarchi-Tehrani et al BioRxiv 2020 PMID: NA; St Germain et al BioRxiv 2020 PMID: NA; Stukalov et al Nature 2021 PMID: 33845483
ATP13A3	7	2	Phosphorylation landscape; Protein interactome	Bouhaddou et al Cell 2020 PMID: 32645325; Gordon et al Nature 2020 PMID: 32353859; Laurent et al BioRxiv 2020 PMID: NA; May et al Viruses 2022 PMID: 35337019; Samavarchi-Tehrani et al BioRxiv 2020 PMID: NA; St Germain et al BioRxiv 2020 PMID: NA; Stukalov et al Nature 2021 PMID: 33845483
ATP6AP2	7	2	Functional genetic screen; Protein interactome	Daniloski et al Cell 2021 PMID: 33147445; Davies et al ACS Infectious Diseases 2020 PMID: 33263384; Laurent et al BioRxiv 2020 PMID: NA; Liu et al Molecular Systems Biology 2021 PMID: 34709727; May et al Viruses 2022 PMID: 35337019; Samavarchi-Tehrani et al BioRxiv 2020 PMID: NA; St Germain et al BioRxiv 2020 PMID: NA
CCDC22	7	2	Functional genetic screen; Protein interactome	Daniloski et al Cell 2021 PMID: 33147445; Zhu et al Nature Communications 2021 PMID: 33574281; Laurent et al BioRxiv 2020 PMID: NA; Li et al Med 2021 PMID: 32838362; Liu et al Molecular Systems Biology 2021 PMID: 34709727; Samavarchi-Tehrani et al BioRxiv 2020 PMID: NA; St Germain et al BioRxiv 2020 PMID: NA
CKAP4	7	2	Protein interactome; RNA interactome	Davies et al ACS Infectious Diseases 2020 PMID: 33263384; Laurent et al BioRxiv 2020 PMID: NA; Liu et al Molecular Systems Biology 2021 PMID: 34709727; Samavarchi-Tehrani et al BioRxiv 2020 PMID: NA; St Germain et al BioRxiv 2020 PMID: NA; Stukalov et al Nature 2021 PMID: 33845483; Schmidt et al Cell 2023 PMID: 37794589
DDX3X	7	2	Protein interactome; RNA interactome	Laurent et al BioRxiv 2020 PMID: NA; Liu et al Molecular Systems Biology 2021 PMID: 34709727; Flynn et al Cell 2021 PMID: 33743211; Kamel et al Molecular Cell 2021 PMID: 34118193; Lee et al Molecular Cell 2021 PMID: 33989516; Schmidt et al Nature Microbiology 2020 PMID: 33349665; Schmidt et al Cell 2023 PMID: 37794589
FADS2	7	2	Functional genetic screen; Protein interactome	Le Pen et al (this study); Laurent et al BioRxiv 2020 PMID: NA; Liu et al Molecular Systems Biology 2021 PMID: 34709727; May et al Viruses 2022 PMID: 35337019; Samavarchi-Tehrani et al BioRxiv 2020 PMID: NA; St Germain et al BioRxiv 2020 PMID: NA; Stukalov et al Nature 2021 PMID: 33845483
FMR1	7	2	Protein interactome; RNA interactome	Laurent et al BioRxiv 2020 PMID: NA; Li et al Med 2021 PMID: 32838362; Liu et al Molecular Systems Biology 2021 PMID: 34709727; Samavarchi-Tehrani et al BioRxiv 2020 PMID: NA; Kamel et al Molecular Cell 2021 PMID: 34118193; Lee et al Molecular Cell 2021 PMID: 33989516; Schmidt et al Cell 2023 PMID: 37794589
FUBP3	7	2	Protein interactome; RNA interactome	May et al Viruses 2022 PMID: 35337019; Flynn et al Cell 2021 PMID: 33743211; Kamel et al Molecular Cell 2021 PMID: 34118193; Labeau et al Cell Reports 2022 PMID: 35477000; Lee et al Molecular Cell 2021 PMID: 33989516; Schmidt et al Nature Microbiology 2020 PMID: 33349665; Schmidt et al Cell 2023 PMID: 37794589
GOLGA2	7	2	Functional genetic screen; Protein interactome	Gordon et al Science 2020 PMID: 33060197; Gordon et al Nature 2020 PMID: 32353859; Laurent et al BioRxiv 2020 PMID: NA; Liu et al Molecular Systems Biology 2021 PMID: 34709727; Samavarchi-Tehrani et al BioRxiv 2020 PMID: NA; St Germain et al BioRxiv 2020 PMID: NA; Zhou et al Nature Biotechnology 2023 PMID: 36217030
GOLGB1	7	2	Phosphorylation landscape; Protein interactome	Bouhaddou et al Cell 2020 PMID: 32645325; Gordon et al Nature 2020 PMID: 32353859; Laurent et al BioRxiv 2020 PMID: NA; Li et al Med 2021 PMID: 32838362; Liu et al Molecular Systems Biology 2021 PMID: 34709727; St Germain et al BioRxiv 2020 PMID: NA; Stukalov et al Nature 2021 PMID: 33845483
GPAA1	7	2	Functional genetic screen; Protein interactome	Hoffmann et al Cell Host Microbe 2021 PMID: 33357464; Davies et al ACS Infectious Diseases 2020 PMID: 33263384; Gordon et al Nature 2020 PMID: 32353859; Laurent et al BioRxiv 2020 PMID: NA; Samavarchi-Tehrani et al BioRxiv 2020 PMID: NA; St Germain et al BioRxiv 2020 PMID: NA; Stukalov et al Nature 2021 PMID: 33845483
HMOX1	7	2	Functional genetic screen; Protein interactome	Gordon et al Science 2020 PMID: 33060197; Gordon et al Nature 2020 PMID: 32353859; Laurent et al BioRxiv 2020 PMID: NA; Li et al Med 2021 PMID: 32838362; May et al Viruses 2022 PMID: 35337019; Samavarchi-Tehrani et al BioRxiv 2020 PMID: NA; Zhou et al Nature Biotechnology 2023 PMID: 36217030
HSD17B12	7	2	Functional genetic screen; Protein interactome	Rebendenne et al Nature Genetics 2022 PMID: 34075371; Xu et al Nature 2023 PMID: 37438530; Laurent et al BioRxiv 2020 PMID: NA; Liu et al Molecular Systems Biology 2021 PMID: 34709727; Samavarchi-Tehrani et al BioRxiv 2020 PMID: NA; St Germain et al BioRxiv 2020 PMID: NA; Zhou et al Nature Biotechnology 2023 PMID: 36217030
HYOU1	7	2	Functional genetic screen; Protein interactome	Xu et al Nature 2023 PMID: 37438530; Gordon et al Nature 2020 PMID: 32353859; Laurent et al BioRxiv 2020 PMID: NA; Li et al Med 2021 PMID: 32838362; Liu et al Molecular Systems Biology 2021 PMID: 34709727; Samavarchi-Tehrani et al BioRxiv 2020 PMID: NA; Zhou et al Nature Biotechnology 2023 PMID: 36217030
ITM2B	7	2	Functional genetic screen; Protein interactome	Xu et al Nature 2023 PMID: 37438530; Laurent et al BioRxiv 2020 PMID: NA; Liu et al Molecular Systems Biology 2021 PMID: 34709727; May et al Viruses 2022 PMID: 35337019; Samavarchi-Tehrani et al BioRxiv 2020 PMID: NA; St Germain et al BioRxiv 2020 PMID: NA; Stukalov et al Nature 2021 PMID: 33845483
LMAN2	7	2	Functional genetic screen; Protein interactome	Gordon et al Science 2020 PMID: 33060197; Gordon et al Nature 2020 PMID: 32353859; Laurent et al BioRxiv 2020 PMID: NA; Liu et al Molecular Systems Biology 2021 PMID: 34709727; St Germain et al BioRxiv 2020 PMID: NA; Stukalov et al Nature 2021 PMID: 33845483; Zhou et al Nature Biotechnology 2023 PMID: 36217030
LRBA	7	2	Protein interactome; RNA interactome	Laurent et al BioRxiv 2020 PMID: NA; Liu et al Molecular Systems Biology 2021 PMID: 34709727; May et al Viruses 2022 PMID: 35337019; Samavarchi-Tehrani et al BioRxiv 2020 PMID: NA; St Germain et al BioRxiv 2020 PMID: NA; Stukalov et al Nature 2021 PMID: 33845483; Flynn et al Cell 2021 PMID: 33743211
MCM3AP	7	2	Functional genetic screen; Protein interactome	Le Pen et al (this study); Schneider et al Cell 2021 PMID: 33382968; Xu et al Nature 2023 PMID: 37438530; Laurent et al BioRxiv 2020 PMID: NA; Samavarchi-Tehrani et al BioRxiv 2020 PMID: NA; St Germain et al BioRxiv 2020 PMID: NA; Stukalov et al Nature 2021 PMID: 33845483
MOSPD2	7	2	Functional genetic screen; Protein interactome	Schneider et al Cell 2021 PMID: 33382968; Xu et al Nature 2023 PMID: 37438530; Laurent et al BioRxiv 2020 PMID: NA; Liu et al Molecular Systems Biology 2021 PMID: 34709727; Samavarchi-Tehrani et al BioRxiv 2020 PMID: NA; St Germain et al BioRxiv 2020 PMID: NA; Stukalov et al Nature 2021 PMID: 33845483
MYCBP2	7	2	Phosphorylation landscape; Protein interactome	Bouhaddou et al Cell 2020 PMID: 32645325; Gordon et al Nature 2020 PMID: 32353859; Laurent et al BioRxiv 2020 PMID: NA; Li et al Med 2021 PMID: 32838362; Liu et al Molecular Systems Biology 2021 PMID: 34709727; Samavarchi-Tehrani et al BioRxiv 2020 PMID: NA; St Germain et al BioRxiv 2020 PMID: NA
NDUFAF2	7	2	Functional genetic screen; Protein interactome	Gordon et al Science 2020 PMID: 33060197; Hoffmann et al Cell Host Microbe 2021 PMID: 33357464; Gordon et al Nature 2020 PMID: 32353859; Laurent et al BioRxiv 2020 PMID: NA; Liu et al Molecular Systems Biology 2021 PMID: 34709727; Samavarchi-Tehrani et al BioRxiv 2020 PMID: NA; St Germain et al BioRxiv 2020 PMID: NA
NPC1	7	2	Functional genetic screen; Protein interactome	Baggen et al Nature Genetics 2021 PMID: 33686287; Le Pen et al (this study); Zhu et al Nature Communications 2021 PMID: 33574281; Laurent et al BioRxiv 2020 PMID: NA; May et al Viruses 2022 PMID: 35337019; Samavarchi-Tehrani et al BioRxiv 2020 PMID: NA; St Germain et al BioRxiv 2020 PMID: NA
NUP54	7	2	Functional genetic screen; Protein interactome	Xu et al Nature 2023 PMID: 37438530; Gordon et al Nature 2020 PMID: 32353859; Laurent et al BioRxiv 2020 PMID: NA; Liu et al Molecular Systems Biology 2021 PMID: 34709727; Samavarchi-Tehrani et al BioRxiv 2020 PMID: NA; St Germain et al BioRxiv 2020 PMID: NA; Zhou et al Nature Biotechnology 2023 PMID: 36217030
OSBPL9	7	2	Functional genetic screen; Protein interactome	Baggen et al Nature Genetics 2021 PMID: 33686287; Le Pen et al (this study); Laurent et al BioRxiv 2020 PMID: NA; Liu et al Molecular Systems Biology 2021 PMID: 34709727; May et al Viruses 2022 PMID: 35337019; Samavarchi-Tehrani et al BioRxiv 2020 PMID: NA; St Germain et al BioRxiv 2020 PMID: NA
PABPC4	7	2	Protein interactome; RNA interactome	Gordon et al Nature 2020 PMID: 32353859; Flynn et al Cell 2021 PMID: 33743211; Kamel et al Molecular Cell 2021 PMID: 34118193; Labeau et al Cell Reports 2022 PMID: 35477000; Lee et al Molecular Cell 2021 PMID: 33989516; Schmidt et al Nature Microbiology 2020 PMID: 33349665; Schmidt et al Cell 2023 PMID: 37794589
PIGO	7	2	Functional genetic screen; Protein interactome	Gordon et al Science 2020 PMID: 33060197; Gordon et al Nature 2020 PMID: 32353859; Laurent et al BioRxiv 2020 PMID: NA; May et al Viruses 2022 PMID: 35337019; Samavarchi-Tehrani et al BioRxiv 2020 PMID: NA; St Germain et al BioRxiv 2020 PMID: NA; Stukalov et al Nature 2021 PMID: 33845483
PLIN2	7	2	Functional genetic screen; Protein interactome	Baggen et al Nature Genetics 2021 PMID: 33686287; Danziger et al Plos Pathogen 2022 PMID: 35421191; Le Pen et al (this study); Wang et al Cell 2021 PMID: 33333024; Samavarchi-Tehrani et al BioRxiv 2020 PMID: NA; Stukalov et al Nature 2021 PMID: 33845483; Zhou et al Nature Biotechnology 2023 PMID: 36217030
RAB14	7	2	Functional genetic screen; Protein interactome	Hoffmann et al Cell Host Microbe 2021 PMID: 33357464; Rebendenne et al Nature Genetics 2022 PMID: 34075371; Gordon et al Nature 2020 PMID: 32353859; Li et al Med 2021 PMID: 32838362; Liu et al Molecular Systems Biology 2021 PMID: 34709727; Samavarchi-Tehrani et al BioRxiv 2020 PMID: NA; Stukalov et al Nature 2021 PMID: 33845483
SCFD1	7	2	Protein interactome; RNA interactome	Laurent et al BioRxiv 2020 PMID: NA; Liu et al Molecular Systems Biology 2021 PMID: 34709727; Samavarchi-Tehrani et al BioRxiv 2020 PMID: NA; St Germain et al BioRxiv 2020 PMID: NA; Stukalov et al Nature 2021 PMID: 33845483; Flynn et al Cell 2021 PMID: 33743211; Schmidt et al Nature Microbiology 2020 PMID: 33349665
SEC61B	7	2	Functional genetic screen; Protein interactome	Saddam Hossain et al Journal of Medical Virology 2023 PMID: 37707319; Xu et al Nature 2023 PMID: 37438530; Laurent et al BioRxiv 2020 PMID: NA; May et al Viruses 2022 PMID: 35337019; Samavarchi-Tehrani et al BioRxiv 2020 PMID: NA; Stukalov et al Nature 2021 PMID: 33845483; Zhou et al Nature Biotechnology 2023 PMID: 36217030
SNX27	7	2	Functional genetic screen; Protein interactome	Daniloski et al Cell 2021 PMID: 33147445; Grodzki et al Genome Medicine 2022 PMID: 35086559; Rebendenne et al Nature Genetics 2022 PMID: 34075371; Laurent et al BioRxiv 2020 PMID: NA; St Germain et al BioRxiv 2020 PMID: NA; Stukalov et al Nature 2021 PMID: 33845483; Zhou et al Nature Biotechnology 2023 PMID: 36217030
SPTLC1	7	2	Functional genetic screen; Protein interactome	Xu et al Nature 2023 PMID: 37438530; Laurent et al BioRxiv 2020 PMID: NA; Li et al Med 2021 PMID: 32838362; Liu et al Molecular Systems Biology 2021 PMID: 34709727; May et al Viruses 2022 PMID: 35337019; Samavarchi-Tehrani et al BioRxiv 2020 PMID: NA; St Germain et al BioRxiv 2020 PMID: NA
SRPRB	7	2	Functional genetic screen; Protein interactome	Le Pen et al (this study); Xu et al Nature 2023 PMID: 37438530; Laurent et al BioRxiv 2020 PMID: NA; Liu et al Molecular Systems Biology 2021 PMID: 34709727; Samavarchi-Tehrani et al BioRxiv 2020 PMID: NA; St Germain et al BioRxiv 2020 PMID: NA; Zhou et al Nature Biotechnology 2023 PMID: 36217030
STT3B	7	2	Functional genetic screen; Protein interactome	Le Pen et al (this study); Davies et al ACS Infectious Diseases 2020 PMID: 33263384; Laurent et al BioRxiv 2020 PMID: NA; Liu et al Molecular Systems Biology 2021 PMID: 34709727; May et al Viruses 2022 PMID: 35337019; Samavarchi-Tehrani et al BioRxiv 2020 PMID: NA; St Germain et al BioRxiv 2020 PMID: NA
STXBP3	7	2	Functional genetic screen; Protein interactome	Israeli et al Nature Communications 2022 PMID: 35469023; Laurent et al BioRxiv 2020 PMID: NA; Liu et al Molecular Systems Biology 2021 PMID: 34709727; May et al Viruses 2022 PMID: 35337019; Samavarchi-Tehrani et al BioRxiv 2020 PMID: NA; St Germain et al BioRxiv 2020 PMID: NA; Stukalov et al Nature 2021 PMID: 33845483
TMEM131	7	2	Phosphorylation landscape; Protein interactome	Bouhaddou et al Cell 2020 PMID: 32645325; Laurent et al BioRxiv 2020 PMID: NA; Li et al Med 2021 PMID: 32838362; May et al Viruses 2022 PMID: 35337019; Samavarchi-Tehrani et al BioRxiv 2020 PMID: NA; St Germain et al BioRxiv 2020 PMID: NA; Zhou et al Nature Biotechnology 2023 PMID: 36217030
TMEM199	7	2	Functional genetic screen; Protein interactome	Daniloski et al Cell 2021 PMID: 33147445; Davies et al ACS Infectious Diseases 2020 PMID: 33263384; Laurent et al BioRxiv 2020 PMID: NA; May et al Viruses 2022 PMID: 35337019; Samavarchi-Tehrani et al BioRxiv 2020 PMID: NA; St Germain et al BioRxiv 2020 PMID: NA; Stukalov et al Nature 2021 PMID: 33845483
TMPRSS2	7	2	Functional genetic screen; Human genetics	Biering et al Nature Genetics 2022 PMID: 35879412; Chan et al Heliyon 2022 PMID: 36597481; Rebendenne et al Nature Genetics 2022 PMID: 34075371; Andolfo et al iScience 2021 PMID: 33748697; Latini et al Genes 2020 PMID: 32867305; Pairo-Castineira et al Nature 2023 PMID: 37198478; Roberts et al Nature Genetics 2022 PMID: 35410379
UBTF	7	2	Functional genetic screen; Protein interactome	Biering et al Nature Genetics 2022 PMID: 35879412; Le Pen et al (this study); Laurent et al BioRxiv 2020 PMID: NA; Li et al Med 2021 PMID: 32838362; Liu et al Molecular Systems Biology 2021 PMID: 34709727; May et al Viruses 2022 PMID: 35337019; Samavarchi-Tehrani et al BioRxiv 2020 PMID: NA
VEZT	7	2	Functional genetic screen; Protein interactome	Rebendenne et al Nature Genetics 2022 PMID: 34075371; Laurent et al BioRxiv 2020 PMID: NA; Liu et al Molecular Systems Biology 2021 PMID: 34709727; May et al Viruses 2022 PMID: 35337019; Samavarchi-Tehrani et al BioRxiv 2020 PMID: NA; St Germain et al BioRxiv 2020 PMID: NA; Stukalov et al Nature 2021 PMID: 33845483
VKORC1L1	7	2	Functional genetic screen; Protein interactome	Xu et al Nature 2023 PMID: 37438530; Davies et al ACS Infectious Diseases 2020 PMID: 33263384; Laurent et al BioRxiv 2020 PMID: NA; May et al Viruses 2022 PMID: 35337019; Samavarchi-Tehrani et al BioRxiv 2020 PMID: NA; St Germain et al BioRxiv 2020 PMID: NA; Stukalov et al Nature 2021 PMID: 33845483
XPO5	7	2	Functional genetic screen; Protein interactome	Rebendenne et al Nature Genetics 2022 PMID: 34075371; Schneider et al Cell 2021 PMID: 33382968; Li et al Med 2021 PMID: 32838362; Liu et al Molecular Systems Biology 2021 PMID: 34709727; May et al Viruses 2022 PMID: 35337019; Stukalov et al Nature 2021 PMID: 33845483; Zhou et al Nature Biotechnology 2023 PMID: 36217030
ZDHHC5	7	2	Functional genetic screen; Protein interactome	Gordon et al Science 2020 PMID: 33060197; Gordon et al Nature 2020 PMID: 32353859; Laurent et al BioRxiv 2020 PMID: NA; May et al Viruses 2022 PMID: 35337019; Samavarchi-Tehrani et al BioRxiv 2020 PMID: NA; Stukalov et al Nature 2021 PMID: 33845483; Zhou et al Nature Biotechnology 2023 PMID: 36217030
FAF2	7	1	Protein interactome	Davies et al ACS Infectious Diseases 2020 PMID: 33263384; Laurent et al BioRxiv 2020 PMID: NA; Li et al Med 2021 PMID: 32838362; Liu et al Molecular Systems Biology 2021 PMID: 34709727; Samavarchi-Tehrani et al BioRxiv 2020 PMID: NA; St Germain et al BioRxiv 2020 PMID: NA; Zhou et al Nature Biotechnology 2023 PMID: 36217030
GOLGA5	7	1	Protein interactome	Laurent et al BioRxiv 2020 PMID: NA; Li et al Med 2021 PMID: 32838362; Liu et al Molecular Systems Biology 2021 PMID: 34709727; May et al Viruses 2022 PMID: 35337019; Samavarchi-Tehrani et al BioRxiv 2020 PMID: NA; St Germain et al BioRxiv 2020 PMID: NA; Stukalov et al Nature 2021 PMID: 33845483
LMAN2L	7	1	Protein interactome	Davies et al ACS Infectious Diseases 2020 PMID: 33263384; Laurent et al BioRxiv 2020 PMID: NA; Li et al Med 2021 PMID: 32838362; May et al Viruses 2022 PMID: 35337019; Samavarchi-Tehrani et al BioRxiv 2020 PMID: NA; Stukalov et al Nature 2021 PMID: 33845483; Zhou et al Nature Biotechnology 2023 PMID: 36217030
LY6E	7	1	Functional genetic screen	Biering et al Nature Genetics 2022 PMID: 35879412; Danziger et al Plos Pathogen 2022 PMID: 35421191; Mac Kain et al Nature Communications 2022 PMID: 35508460; Martin-Sancho et al Molecular Cell 2021 PMID: 33930332; Rebendenne et al Nature Genetics 2022 PMID: 34075371; Wickenhagen et al Science 2021 PMID: 34581622; Xu et al Nature 2023 PMID: 37438530
LZTFL1	7	1	Human genetics	COVID-19 Host Genetics Initiative et al Nature 2021 PMID: 34237774; Cruz et al Human Molecular Genetics 2022 PMID: 35708486; Degenhardt et al Human Molecular Genetics 2022 PMID: 35848942; Ellinghaus et al The New England Journal of Medicine 2020 PMID: 32558485; Horowitz et al Nature Genetics 2022 PMID: 35241825; Roberts et al Nature Genetics 2022 PMID: 35410379; Shelton et al Nature Genetics 2021…
PDIA3	7	1	Protein interactome	Laurent et al BioRxiv 2020 PMID: NA; Liu et al Molecular Systems Biology 2021 PMID: 34709727; May et al Viruses 2022 PMID: 35337019; Samavarchi-Tehrani et al BioRxiv 2020 PMID: NA; St Germain et al BioRxiv 2020 PMID: NA; Stukalov et al Nature 2021 PMID: 33845483; Zhou et al Nature Biotechnology 2023 PMID: 36217030
RABL3	7	1	Protein interactome	Laurent et al BioRxiv 2020 PMID: NA; Liu et al Molecular Systems Biology 2021 PMID: 34709727; May et al Viruses 2022 PMID: 35337019; Samavarchi-Tehrani et al BioRxiv 2020 PMID: NA; St Germain et al BioRxiv 2020 PMID: NA; Stukalov et al Nature 2021 PMID: 33845483; Zhou et al Nature Biotechnology 2023 PMID: 36217030
RAE1	7	1	Protein interactome	Gordon et al Nature 2020 PMID: 32353859; Laurent et al BioRxiv 2020 PMID: NA; Li et al Med 2021 PMID: 32838362; Liu et al Molecular Systems Biology 2021 PMID: 34709727; Samavarchi-Tehrani et al BioRxiv 2020 PMID: NA; St Germain et al BioRxiv 2020 PMID: NA; Zhou et al Nature Biotechnology 2023 PMID: 36217030
RAP1GDS1	7	1	Protein interactome	Gordon et al Nature 2020 PMID: 32353859; Laurent et al BioRxiv 2020 PMID: NA; Li et al Med 2021 PMID: 32838362; Liu et al Molecular Systems Biology 2021 PMID: 34709727; Samavarchi-Tehrani et al BioRxiv 2020 PMID: NA; Stukalov et al Nature 2021 PMID: 33845483; Zhou et al Nature Biotechnology 2023 PMID: 36217030
REEP5	7	1	Protein interactome	Gordon et al Nature 2020 PMID: 32353859; Laurent et al BioRxiv 2020 PMID: NA; Li et al Med 2021 PMID: 32838362; May et al Viruses 2022 PMID: 35337019; Samavarchi-Tehrani et al BioRxiv 2020 PMID: NA; St Germain et al BioRxiv 2020 PMID: NA; Stukalov et al Nature 2021 PMID: 33845483
SLC1A5	7	1	Protein interactome	Laurent et al BioRxiv 2020 PMID: NA; Li et al Med 2021 PMID: 32838362; Liu et al Molecular Systems Biology 2021 PMID: 34709727; May et al Viruses 2022 PMID: 35337019; Samavarchi-Tehrani et al BioRxiv 2020 PMID: NA; St Germain et al BioRxiv 2020 PMID: NA; Zhou et al Nature Biotechnology 2023 PMID: 36217030
SLC39A14	7	1	Protein interactome	Davies et al ACS Infectious Diseases 2020 PMID: 33263384; Laurent et al BioRxiv 2020 PMID: NA; Liu et al Molecular Systems Biology 2021 PMID: 34709727; May et al Viruses 2022 PMID: 35337019; Samavarchi-Tehrani et al BioRxiv 2020 PMID: NA; St Germain et al BioRxiv 2020 PMID: NA; Stukalov et al Nature 2021 PMID: 33845483
TMX1	7	1	Protein interactome	Davies et al ACS Infectious Diseases 2020 PMID: 33263384; Laurent et al BioRxiv 2020 PMID: NA; Liu et al Molecular Systems Biology 2021 PMID: 34709727; May et al Viruses 2022 PMID: 35337019; Samavarchi-Tehrani et al BioRxiv 2020 PMID: NA; St Germain et al BioRxiv 2020 PMID: NA; Stukalov et al Nature 2021 PMID: 33845483
DKC1	6	4	Functional genetic screen; Phosphorylation landscape; Protein interactome; RNA interactome	Le Pen et al (this study); Bouhaddou et al Cell 2020 PMID: 32645325; Liu et al Molecular Systems Biology 2021 PMID: 34709727; Samavarchi-Tehrani et al BioRxiv 2020 PMID: NA; Zhou et al Nature Biotechnology 2023 PMID: 36217030; Kamel et al Molecular Cell 2021 PMID: 34118193
NONO	6	4	Functional genetic screen; Phosphorylation landscape; Protein interactome; RNA interactome	Rebendenne et al Nature Genetics 2022 PMID: 34075371; Bouhaddou et al Cell 2020 PMID: 32645325; Zhou et al Nature Biotechnology 2023 PMID: 36217030; Labeau et al Cell Reports 2022 PMID: 35477000; Lee et al Molecular Cell 2021 PMID: 33989516; Schmidt et al Cell 2023 PMID: 37794589
SRSF7	6	4	Functional genetic screen; Phosphorylation landscape; Protein interactome; RNA interactome	Le Pen et al (this study); Bouhaddou et al Cell 2020 PMID: 32645325; Liu et al Molecular Systems Biology 2021 PMID: 34709727; Flynn et al Cell 2021 PMID: 33743211; Labeau et al Cell Reports 2022 PMID: 35477000; Schmidt et al Cell 2023 PMID: 37794589
ACLY	6	3	Functional genetic screen; Protein interactome; RNA interactome	Baggen et al Nature Genetics 2021 PMID: 33686287; Le Pen et al (this study); Li et al Med 2021 PMID: 32838362; Liu et al Molecular Systems Biology 2021 PMID: 34709727; Samavarchi-Tehrani et al BioRxiv 2020 PMID: NA; Flynn et al Cell 2021 PMID: 33743211
AP2M1	6	3	Functional genetic screen; Phosphorylation landscape; Protein interactome	Le Pen et al (this study); Bouhaddou et al Cell 2020 PMID: 32645325; Gordon et al Nature 2020 PMID: 32353859; Laurent et al BioRxiv 2020 PMID: NA; Liu et al Molecular Systems Biology 2021 PMID: 34709727; Samavarchi-Tehrani et al BioRxiv 2020 PMID: NA
BOP1	6	3	Functional genetic screen; Phosphorylation landscape; Protein interactome	Baggen et al Nature Genetics 2021 PMID: 33686287; Le Pen et al (this study); Bouhaddou et al Cell 2020 PMID: 32645325; Laurent et al BioRxiv 2020 PMID: NA; May et al Viruses 2022 PMID: 35337019; Samavarchi-Tehrani et al BioRxiv 2020 PMID: NA
DDX1	6	3	Functional genetic screen; Protein interactome; RNA interactome	Schneider et al Cell 2021 PMID: 33382968; Liu et al Molecular Systems Biology 2021 PMID: 34709727; Flynn et al Cell 2021 PMID: 33743211; Kamel et al Molecular Cell 2021 PMID: 34118193; Labeau et al Cell Reports 2022 PMID: 35477000; Schmidt et al Nature Microbiology 2020 PMID: 33349665
DPF2	6	3	Functional genetic screen; Phosphorylation landscape; Protein interactome	Chan et al Heliyon 2022 PMID: 36597481; Grodzki et al Genome Medicine 2022 PMID: 35086559; Rebendenne et al Nature Genetics 2022 PMID: 34075371; Wei et al Cell 2021 PMID: 33147444; Bouhaddou et al Cell 2020 PMID: 32645325; Zhou et al Nature Biotechnology 2023 PMID: 36217030
EIF4A1	6	3	Functional genetic screen; Protein interactome; RNA interactome	Le Pen et al (this study); Liu et al Molecular Systems Biology 2021 PMID: 34709727; Samavarchi-Tehrani et al BioRxiv 2020 PMID: NA; Zhou et al Nature Biotechnology 2023 PMID: 36217030; Flynn et al Cell 2021 PMID: 33743211; Kamel et al Molecular Cell 2021 PMID: 34118193
KLC2	6	3	Phosphorylation landscape; Protein interactome; RNA interactome	Bouhaddou et al Cell 2020 PMID: 32645325; Laurent et al BioRxiv 2020 PMID: NA; Liu et al Molecular Systems Biology 2021 PMID: 34709727; May et al Viruses 2022 PMID: 35337019; Samavarchi-Tehrani et al BioRxiv 2020 PMID: NA; Schmidt et al Cell 2023 PMID: 37794589
KTN1	6	3	Functional genetic screen; Phosphorylation landscape; Protein interactome	Le Pen et al (this study); Bouhaddou et al Cell 2020 PMID: 32645325; Laurent et al BioRxiv 2020 PMID: NA; Liu et al Molecular Systems Biology 2021 PMID: 34709727; Samavarchi-Tehrani et al BioRxiv 2020 PMID: NA; St Germain et al BioRxiv 2020 PMID: NA
MATR3	6	3	Phosphorylation landscape; Protein interactome; RNA interactome	Bouhaddou et al Cell 2020 PMID: 32645325; Liu et al Molecular Systems Biology 2021 PMID: 34709727; Flynn et al Cell 2021 PMID: 33743211; Labeau et al Cell Reports 2022 PMID: 35477000; Lee et al Molecular Cell 2021 PMID: 33989516; Schmidt et al Cell 2023 PMID: 37794589
MPHOSPH10	6	3	Phosphorylation landscape; Protein interactome; RNA interactome	Bouhaddou et al Cell 2020 PMID: 32645325; Gordon et al Nature 2020 PMID: 32353859; Laurent et al BioRxiv 2020 PMID: NA; Samavarchi-Tehrani et al BioRxiv 2020 PMID: NA; Zhou et al Nature Biotechnology 2023 PMID: 36217030; Kamel et al Molecular Cell 2021 PMID: 34118193
NPM1	6	3	Phosphorylation landscape; Protein interactome; RNA interactome	Bouhaddou et al Cell 2020 PMID: 32645325; Laurent et al BioRxiv 2020 PMID: NA; Samavarchi-Tehrani et al BioRxiv 2020 PMID: NA; Flynn et al Cell 2021 PMID: 33743211; Kamel et al Molecular Cell 2021 PMID: 34118193; Lee et al Molecular Cell 2021 PMID: 33989516
PABPN1	6	3	Functional genetic screen; Protein interactome; RNA interactome	Le Pen et al (this study); Xu et al Nature 2023 PMID: 37438530; Liu et al Molecular Systems Biology 2021 PMID: 34709727; Flynn et al Cell 2021 PMID: 33743211; Kamel et al Molecular Cell 2021 PMID: 34118193; Schmidt et al Cell 2023 PMID: 37794589
PFAS	6	3	Functional genetic screen; Phosphorylation landscape; Protein interactome	Baggen et al Nature Genetics 2021 PMID: 33686287; Bouhaddou et al Cell 2020 PMID: 32645325; Laurent et al BioRxiv 2020 PMID: NA; Liu et al Molecular Systems Biology 2021 PMID: 34709727; Samavarchi-Tehrani et al BioRxiv 2020 PMID: NA; St Germain et al BioRxiv 2020 PMID: NA
PLSCR1	6	3	Functional genetic screen; Human genetics; Protein interactome	Le Pen et al (this study); Schneider et al Cell 2021 PMID: 33382968; Xu et al Nature 2023 PMID: 37438530; Kousathanas et al Nature 2022 PMID: 35255492; Laurent et al BioRxiv 2020 PMID: NA; May et al Viruses 2022 PMID: 35337019
PPIA	6	3	Phosphorylation landscape; Protein interactome; RNA interactome	Bouhaddou et al Cell 2020 PMID: 32645325; Liu et al Molecular Systems Biology 2021 PMID: 34709727; St Germain et al BioRxiv 2020 PMID: NA; Labeau et al Cell Reports 2022 PMID: 35477000; Schmidt et al Nature Microbiology 2020 PMID: 33349665; Schmidt et al Cell 2023 PMID: 37794589
PRRC2B	6	3	Phosphorylation landscape; Protein interactome; RNA interactome	Bouhaddou et al Cell 2020 PMID: 32645325; Gordon et al Nature 2020 PMID: 32353859; Laurent et al BioRxiv 2020 PMID: NA; Liu et al Molecular Systems Biology 2021 PMID: 34709727; Samavarchi-Tehrani et al BioRxiv 2020 PMID: NA; Schmidt et al Cell 2023 PMID: 37794589
RNH1	6	3	Functional genetic screen; Protein interactome; RNA interactome	Grodzki et al Genome Medicine 2022 PMID: 35086559; Laurent et al BioRxiv 2020 PMID: NA; Li et al Med 2021 PMID: 32838362; Samavarchi-Tehrani et al BioRxiv 2020 PMID: NA; St Germain et al BioRxiv 2020 PMID: NA; Flynn et al Cell 2021 PMID: 33743211
RPL31	6	3	Functional genetic screen; Protein interactome; RNA interactome	Le Pen et al (this study); Xu et al Nature 2023 PMID: 37438530; May et al Viruses 2022 PMID: 35337019; Zhou et al Nature Biotechnology 2023 PMID: 36217030; Lee et al Molecular Cell 2021 PMID: 33989516; Schmidt et al Cell 2023 PMID: 37794589
SCAMP3	6	3	Human genetics; Phosphorylation landscape; Protein interactome	COVID-19 Host Genetics Initiative et al Nature 2022 PMID: 35922517; Bouhaddou et al Cell 2020 PMID: 32645325; Liu et al Molecular Systems Biology 2021 PMID: 34709727; Samavarchi-Tehrani et al BioRxiv 2020 PMID: NA; St Germain et al BioRxiv 2020 PMID: NA; Stukalov et al Nature 2021 PMID: 33845483
SERBP1	6	3	Phosphorylation landscape; Protein interactome; RNA interactome	Bouhaddou et al Cell 2020 PMID: 32645325; Laurent et al BioRxiv 2020 PMID: NA; Labeau et al Cell Reports 2022 PMID: 35477000; Lee et al Molecular Cell 2021 PMID: 33989516; Schmidt et al Nature Microbiology 2020 PMID: 33349665; Schmidt et al Cell 2023 PMID: 37794589
SFPQ	6	3	Functional genetic screen; Protein interactome; RNA interactome	Xu et al Nature 2023 PMID: 37438530; Zhou et al Nature Biotechnology 2023 PMID: 36217030; Flynn et al Cell 2021 PMID: 33743211; Labeau et al Cell Reports 2022 PMID: 35477000; Lee et al Molecular Cell 2021 PMID: 33989516; Schmidt et al Cell 2023 PMID: 37794589
STAT1	6	3	Functional genetic screen; Protein interactome; RNA interactome	Biering et al Nature Genetics 2022 PMID: 35879412; Mac Kain et al Nature Communications 2022 PMID: 35508460; Martin-Sancho et al Molecular Cell 2021 PMID: 33930332; Xu et al Nature 2023 PMID: 37438530; Laurent et al BioRxiv 2020 PMID: NA; Flynn et al Cell 2021 PMID: 33743211
STRAP	6	3	Functional genetic screen; Protein interactome; RNA interactome	Chan et al Heliyon 2022 PMID: 36597481; Rebendenne et al Nature Genetics 2022 PMID: 34075371; Laurent et al BioRxiv 2020 PMID: NA; Flynn et al Cell 2021 PMID: 33743211; Labeau et al Cell Reports 2022 PMID: 35477000; Schmidt et al Nature Microbiology 2020 PMID: 33349665
THRAP3	6	3	Phosphorylation landscape; Protein interactome; RNA interactome	Bouhaddou et al Cell 2020 PMID: 32645325; Liu et al Molecular Systems Biology 2021 PMID: 34709727; Zhou et al Nature Biotechnology 2023 PMID: 36217030; Flynn et al Cell 2021 PMID: 33743211; Lee et al Molecular Cell 2021 PMID: 33989516; Schmidt et al Cell 2023 PMID: 37794589
WDR11	6	3	Functional genetic screen; Phosphorylation landscape; Protein interactome	Schneider et al Cell 2021 PMID: 33382968; Bouhaddou et al Cell 2020 PMID: 32645325; Laurent et al BioRxiv 2020 PMID: NA; Liu et al Molecular Systems Biology 2021 PMID: 34709727; Samavarchi-Tehrani et al BioRxiv 2020 PMID: NA; St Germain et al BioRxiv 2020 PMID: NA
AP1B1	6	2	Functional genetic screen; Protein interactome	Biering et al Nature Genetics 2022 PMID: 35879412; Rebendenne et al Nature Genetics 2022 PMID: 34075371; Laurent et al BioRxiv 2020 PMID: NA; Liu et al Molecular Systems Biology 2021 PMID: 34709727; May et al Viruses 2022 PMID: 35337019; Samavarchi-Tehrani et al BioRxiv 2020 PMID: NA
ARFGAP3	6	2	Functional genetic screen; Protein interactome	Le Pen et al (this study); Laurent et al BioRxiv 2020 PMID: NA; Liu et al Molecular Systems Biology 2021 PMID: 34709727; May et al Viruses 2022 PMID: 35337019; Samavarchi-Tehrani et al BioRxiv 2020 PMID: NA; St Germain et al BioRxiv 2020 PMID: NA
ARFGEF2	6	2	Phosphorylation landscape; Protein interactome	Bouhaddou et al Cell 2020 PMID: 32645325; Laurent et al BioRxiv 2020 PMID: NA; Li et al Med 2021 PMID: 32838362; Samavarchi-Tehrani et al BioRxiv 2020 PMID: NA; St Germain et al BioRxiv 2020 PMID: NA; Stukalov et al Nature 2021 PMID: 33845483
ARPC4	6	2	Functional genetic screen; Protein interactome	Baggen et al Nature Genetics 2021 PMID: 33686287; Saddam Hossain et al Journal of Medical Virology 2023 PMID: 37707319; Zhu et al Nature Communications 2021 PMID: 33574281; Liu et al Molecular Systems Biology 2021 PMID: 34709727; May et al Viruses 2022 PMID: 35337019; Samavarchi-Tehrani et al BioRxiv 2020 PMID: NA
ATP1B1	6	2	Functional genetic screen; Protein interactome	Mac Kain et al Nature Communications 2022 PMID: 35508460; Gordon et al Nature 2020 PMID: 32353859; Li et al Med 2021 PMID: 32838362; Liu et al Molecular Systems Biology 2021 PMID: 34709727; Samavarchi-Tehrani et al BioRxiv 2020 PMID: NA; St Germain et al BioRxiv 2020 PMID: NA
ATP2B1	6	2	Phosphorylation landscape; Protein interactome	Bouhaddou et al Cell 2020 PMID: 32645325; Laurent et al BioRxiv 2020 PMID: NA; Liu et al Molecular Systems Biology 2021 PMID: 34709727; May et al Viruses 2022 PMID: 35337019; Samavarchi-Tehrani et al BioRxiv 2020 PMID: NA; St Germain et al BioRxiv 2020 PMID: NA
ATP2C1	6	2	Functional genetic screen; Protein interactome	Schneider et al Cell 2021 PMID: 33382968; Laurent et al BioRxiv 2020 PMID: NA; Liu et al Molecular Systems Biology 2021 PMID: 34709727; May et al Viruses 2022 PMID: 35337019; Samavarchi-Tehrani et al BioRxiv 2020 PMID: NA; St Germain et al BioRxiv 2020 PMID: NA
CAPRIN1	6	2	Protein interactome; RNA interactome	Liu et al Molecular Systems Biology 2021 PMID: 34709727; Zhou et al Nature Biotechnology 2023 PMID: 36217030; Kamel et al Molecular Cell 2021 PMID: 34118193; Labeau et al Cell Reports 2022 PMID: 35477000; Schmidt et al Nature Microbiology 2020 PMID: 33349665; Schmidt et al Cell 2023 PMID: 37794589
COG3	6	2	Functional genetic screen; Protein interactome	Le Pen et al (this study); Schneider et al Cell 2021 PMID: 33382968; Samavarchi-Tehrani et al BioRxiv 2020 PMID: NA; St Germain et al BioRxiv 2020 PMID: NA; Stukalov et al Nature 2021 PMID: 33845483; Zhou et al Nature Biotechnology 2023 PMID: 36217030
COG4	6	2	Functional genetic screen; Protein interactome	Schneider et al Cell 2021 PMID: 33382968; Laurent et al BioRxiv 2020 PMID: NA; Li et al Med 2021 PMID: 32838362; May et al Viruses 2022 PMID: 35337019; Samavarchi-Tehrani et al BioRxiv 2020 PMID: NA; St Germain et al BioRxiv 2020 PMID: NA
COMMD3	6	2	Functional genetic screen; Protein interactome	Daniloski et al Cell 2021 PMID: 33147445; Mac Kain et al Nature Communications 2022 PMID: 35508460; Zhu et al Nature Communications 2021 PMID: 33574281; Laurent et al BioRxiv 2020 PMID: NA; May et al Viruses 2022 PMID: 35337019; St Germain et al BioRxiv 2020 PMID: NA
CYB5B	6	2	Functional genetic screen; Protein interactome	Gordon et al Science 2020 PMID: 33060197; Xu et al Nature 2023 PMID: 37438530; Gordon et al Nature 2020 PMID: 32353859; Laurent et al BioRxiv 2020 PMID: NA; Samavarchi-Tehrani et al BioRxiv 2020 PMID: NA; St Germain et al BioRxiv 2020 PMID: NA
DAZAP1	6	2	Protein interactome; RNA interactome	Liu et al Molecular Systems Biology 2021 PMID: 34709727; Flynn et al Cell 2021 PMID: 33743211; Kamel et al Molecular Cell 2021 PMID: 34118193; Labeau et al Cell Reports 2022 PMID: 35477000; Lee et al Molecular Cell 2021 PMID: 33989516; Schmidt et al Cell 2023 PMID: 37794589
DEGS1	6	2	Functional genetic screen; Protein interactome	Schneider et al Cell 2021 PMID: 33382968; Laurent et al BioRxiv 2020 PMID: NA; May et al Viruses 2022 PMID: 35337019; Samavarchi-Tehrani et al BioRxiv 2020 PMID: NA; St Germain et al BioRxiv 2020 PMID: NA; Stukalov et al Nature 2021 PMID: 33845483
DNAJC11	6	2	Functional genetic screen; Protein interactome	Hoffmann et al Cell Host Microbe 2021 PMID: 33357464; Rebendenne et al Nature Genetics 2022 PMID: 34075371; Gordon et al Nature 2020 PMID: 32353859; Li et al Med 2021 PMID: 32838362; Liu et al Molecular Systems Biology 2021 PMID: 34709727; Samavarchi-Tehrani et al BioRxiv 2020 PMID: NA
DOLK	6	2	Functional genetic screen; Protein interactome	Chan et al Heliyon 2022 PMID: 36597481; Schneider et al Cell 2021 PMID: 33382968; Wei et al Cell 2021 PMID: 33147444; Laurent et al BioRxiv 2020 PMID: NA; St Germain et al BioRxiv 2020 PMID: NA; Stukalov et al Nature 2021 PMID: 33845483
DPP9	6	2	Human genetics; Protein interactome	COVID-19 Host Genetics Initiative et al Nature 2021 PMID: 34237774; Degenhardt et al Human Molecular Genetics 2022 PMID: 35848942; Horowitz et al Nature Genetics 2022 PMID: 35241825; Pairo-Castineira et al Nature 2021 PMID: 33307546; Roberts et al Nature Genetics 2022 PMID: 35410379; Samavarchi-Tehrani et al BioRxiv 2020 PMID: NA
DYRK1A	6	2	Functional genetic screen; Protein interactome	Biering et al Nature Genetics 2022 PMID: 35879412; Chan et al Heliyon 2022 PMID: 36597481; Grodzki et al Genome Medicine 2022 PMID: 35086559; Rebendenne et al Nature Genetics 2022 PMID: 34075371; Wei et al Cell 2021 PMID: 33147444; Samavarchi-Tehrani et al BioRxiv 2020 PMID: NA
EIF3A	6	2	Protein interactome; RNA interactome	Laurent et al BioRxiv 2020 PMID: NA; Samavarchi-Tehrani et al BioRxiv 2020 PMID: NA; Flynn et al Cell 2021 PMID: 33743211; Kamel et al Molecular Cell 2021 PMID: 34118193; Lee et al Molecular Cell 2021 PMID: 33989516; Schmidt et al Cell 2023 PMID: 37794589
EMD	6	2	Phosphorylation landscape; Protein interactome	Bouhaddou et al Cell 2020 PMID: 32645325; Laurent et al BioRxiv 2020 PMID: NA; Liu et al Molecular Systems Biology 2021 PMID: 34709727; Samavarchi-Tehrani et al BioRxiv 2020 PMID: NA; St Germain et al BioRxiv 2020 PMID: NA; Zhou et al Nature Biotechnology 2023 PMID: 36217030
ERGIC1	6	2	Functional genetic screen; Protein interactome	Gordon et al Science 2020 PMID: 33060197; Gordon et al Nature 2020 PMID: 32353859; Laurent et al BioRxiv 2020 PMID: NA; May et al Viruses 2022 PMID: 35337019; Samavarchi-Tehrani et al BioRxiv 2020 PMID: NA; St Germain et al BioRxiv 2020 PMID: NA
ERGIC2	6	2	Functional genetic screen; Protein interactome	Le Pen et al (this study); Laurent et al BioRxiv 2020 PMID: NA; Samavarchi-Tehrani et al BioRxiv 2020 PMID: NA; St Germain et al BioRxiv 2020 PMID: NA; Stukalov et al Nature 2021 PMID: 33845483; Zhou et al Nature Biotechnology 2023 PMID: 36217030
ERLIN1	6	2	Functional genetic screen; Protein interactome	Danziger et al Plos Pathogen 2022 PMID: 35421191; Martin-Sancho et al Molecular Cell 2021 PMID: 33930332; Davies et al ACS Infectious Diseases 2020 PMID: 33263384; Laurent et al BioRxiv 2020 PMID: NA; Liu et al Molecular Systems Biology 2021 PMID: 34709727; Samavarchi-Tehrani et al BioRxiv 2020 PMID: NA
ERP44	6	2	Functional genetic screen; Protein interactome	Gordon et al Science 2020 PMID: 33060197; Gordon et al Nature 2020 PMID: 32353859; Li et al Med 2021 PMID: 32838362; Samavarchi-Tehrani et al BioRxiv 2020 PMID: NA; St Germain et al BioRxiv 2020 PMID: NA; Zhou et al Nature Biotechnology 2023 PMID: 36217030
EXT1	6	2	Functional genetic screen; Protein interactome	Baggen et al Nature Genetics 2021 PMID: 33686287; Le Pen et al (this study); Schneider et al Cell 2021 PMID: 33382968; Wang et al Cell 2021 PMID: 33333024; Samavarchi-Tehrani et al BioRxiv 2020 PMID: NA; Stukalov et al Nature 2021 PMID: 33845483
FAM8A1	6	2	Functional genetic screen; Protein interactome	Xu et al Nature 2023 PMID: 37438530; Gordon et al Nature 2020 PMID: 32353859; Laurent et al BioRxiv 2020 PMID: NA; May et al Viruses 2022 PMID: 35337019; St Germain et al BioRxiv 2020 PMID: NA; Stukalov et al Nature 2021 PMID: 33845483
FKBP10	6	2	Functional genetic screen; Protein interactome	Le Pen et al (this study); Gordon et al Nature 2020 PMID: 32353859; Laurent et al BioRxiv 2020 PMID: NA; Li et al Med 2021 PMID: 32838362; Liu et al Molecular Systems Biology 2021 PMID: 34709727; Samavarchi-Tehrani et al BioRxiv 2020 PMID: NA
FYCO1	6	2	Human genetics; Protein interactome	Cruz et al Human Molecular Genetics 2022 PMID: 35708486; Ellinghaus et al The New England Journal of Medicine 2020 PMID: 32558485; Shelton et al Nature Genetics 2021 PMID: 33888907; Gordon et al Nature 2020 PMID: 32353859; Li et al Med 2021 PMID: 32838362; Zhou et al Nature Biotechnology 2023 PMID: 36217030
GBF1	6	2	Phosphorylation landscape; Protein interactome	Bouhaddou et al Cell 2020 PMID: 32645325; Laurent et al BioRxiv 2020 PMID: NA; Liu et al Molecular Systems Biology 2021 PMID: 34709727; Samavarchi-Tehrani et al BioRxiv 2020 PMID: NA; St Germain et al BioRxiv 2020 PMID: NA; Stukalov et al Nature 2021 PMID: 33845483
GJA1	6	2	Functional genetic screen; Protein interactome	Le Pen et al (this study); Laurent et al BioRxiv 2020 PMID: NA; May et al Viruses 2022 PMID: 35337019; Samavarchi-Tehrani et al BioRxiv 2020 PMID: NA; St Germain et al BioRxiv 2020 PMID: NA; Stukalov et al Nature 2021 PMID: 33845483
GPR89A	6	2	Functional genetic screen; Protein interactome	Schneider et al Cell 2021 PMID: 33382968; Laurent et al BioRxiv 2020 PMID: NA; Liu et al Molecular Systems Biology 2021 PMID: 34709727; Samavarchi-Tehrani et al BioRxiv 2020 PMID: NA; St Germain et al BioRxiv 2020 PMID: NA; Stukalov et al Nature 2021 PMID: 33845483
HERC1	6	2	Phosphorylation landscape; Protein interactome	Bouhaddou et al Cell 2020 PMID: 32645325; Laurent et al BioRxiv 2020 PMID: NA; Li et al Med 2021 PMID: 32838362; May et al Viruses 2022 PMID: 35337019; Samavarchi-Tehrani et al BioRxiv 2020 PMID: NA; Stukalov et al Nature 2021 PMID: 33845483
HGS	6	2	Functional genetic screen; Protein interactome	Baggen et al Nature Genetics 2021 PMID: 33686287; Laurent et al BioRxiv 2020 PMID: NA; Liu et al Molecular Systems Biology 2021 PMID: 34709727; May et al Viruses 2022 PMID: 35337019; Samavarchi-Tehrani et al BioRxiv 2020 PMID: NA; St Germain et al BioRxiv 2020 PMID: NA
HLA-C	6	2	Human genetics; Protein interactome	COVID-19 Host Genetics Initiative et al Nature 2022 PMID: 35922517; Laurent et al BioRxiv 2020 PMID: NA; Liu et al Molecular Systems Biology 2021 PMID: 34709727; Samavarchi-Tehrani et al BioRxiv 2020 PMID: NA; St Germain et al BioRxiv 2020 PMID: NA; Stukalov et al Nature 2021 PMID: 33845483
HM13	6	2	Functional genetic screen; Protein interactome	Le Pen et al (this study); Laurent et al BioRxiv 2020 PMID: NA; Liu et al Molecular Systems Biology 2021 PMID: 34709727; May et al Viruses 2022 PMID: 35337019; Samavarchi-Tehrani et al BioRxiv 2020 PMID: NA; St Germain et al BioRxiv 2020 PMID: NA
HNRNPA0	6	2	Protein interactome; RNA interactome	Zhou et al Nature Biotechnology 2023 PMID: 36217030; Flynn et al Cell 2021 PMID: 33743211; Kamel et al Molecular Cell 2021 PMID: 34118193; Labeau et al Cell Reports 2022 PMID: 35477000; Schmidt et al Nature Microbiology 2020 PMID: 33349665; Schmidt et al Cell 2023 PMID: 37794589
HNRNPDL	6	2	Protein interactome; RNA interactome	Li et al Med 2021 PMID: 32838362; Liu et al Molecular Systems Biology 2021 PMID: 34709727; Flynn et al Cell 2021 PMID: 33743211; Kamel et al Molecular Cell 2021 PMID: 34118193; Labeau et al Cell Reports 2022 PMID: 35477000; Schmidt et al Cell 2023 PMID: 37794589
HNRNPH3	6	2	Protein interactome; RNA interactome	Liu et al Molecular Systems Biology 2021 PMID: 34709727; Zhou et al Nature Biotechnology 2023 PMID: 36217030; Flynn et al Cell 2021 PMID: 33743211; Labeau et al Cell Reports 2022 PMID: 35477000; Lee et al Molecular Cell 2021 PMID: 33989516; Schmidt et al Cell 2023 PMID: 37794589
HNRNPM	6	2	Protein interactome; RNA interactome	Liu et al Molecular Systems Biology 2021 PMID: 34709727; Flynn et al Cell 2021 PMID: 33743211; Kamel et al Molecular Cell 2021 PMID: 34118193; Labeau et al Cell Reports 2022 PMID: 35477000; Lee et al Molecular Cell 2021 PMID: 33989516; Schmidt et al Cell 2023 PMID: 37794589
HNRNPR	6	2	Protein interactome; RNA interactome	Liu et al Molecular Systems Biology 2021 PMID: 34709727; Zhou et al Nature Biotechnology 2023 PMID: 36217030; Flynn et al Cell 2021 PMID: 33743211; Kamel et al Molecular Cell 2021 PMID: 34118193; Labeau et al Cell Reports 2022 PMID: 35477000; Schmidt et al Cell 2023 PMID: 37794589
HSPA4	6	2	Protein interactome; RNA interactome	Li et al Med 2021 PMID: 32838362; Liu et al Molecular Systems Biology 2021 PMID: 34709727; May et al Viruses 2022 PMID: 35337019; Samavarchi-Tehrani et al BioRxiv 2020 PMID: NA; Flynn et al Cell 2021 PMID: 33743211; Labeau et al Cell Reports 2022 PMID: 35477000
LMNA	6	2	Phosphorylation landscape; Protein interactome	Bouhaddou et al Cell 2020 PMID: 32645325; Laurent et al BioRxiv 2020 PMID: NA; Liu et al Molecular Systems Biology 2021 PMID: 34709727; Samavarchi-Tehrani et al BioRxiv 2020 PMID: NA; St Germain et al BioRxiv 2020 PMID: NA; Zhou et al Nature Biotechnology 2023 PMID: 36217030
LSM14A	6	2	Protein interactome; RNA interactome	Laurent et al BioRxiv 2020 PMID: NA; Liu et al Molecular Systems Biology 2021 PMID: 34709727; Samavarchi-Tehrani et al BioRxiv 2020 PMID: NA; Kamel et al Molecular Cell 2021 PMID: 34118193; Schmidt et al Nature Microbiology 2020 PMID: 33349665; Schmidt et al Cell 2023 PMID: 37794589
LSR	6	2	Phosphorylation landscape; Protein interactome	Bouhaddou et al Cell 2020 PMID: 32645325; Davies et al ACS Infectious Diseases 2020 PMID: 33263384; Laurent et al BioRxiv 2020 PMID: NA; May et al Viruses 2022 PMID: 35337019; St Germain et al BioRxiv 2020 PMID: NA; Stukalov et al Nature 2021 PMID: 33845483
MARK2	6	2	Phosphorylation landscape; Protein interactome	Bouhaddou et al Cell 2020 PMID: 32645325; Gordon et al Nature 2020 PMID: 32353859; Laurent et al BioRxiv 2020 PMID: NA; Liu et al Molecular Systems Biology 2021 PMID: 34709727; Samavarchi-Tehrani et al BioRxiv 2020 PMID: NA; St Germain et al BioRxiv 2020 PMID: NA
MARK3	6	2	Phosphorylation landscape; Protein interactome	Bouhaddou et al Cell 2020 PMID: 32645325; Gordon et al Nature 2020 PMID: 32353859; Laurent et al BioRxiv 2020 PMID: NA; Liu et al Molecular Systems Biology 2021 PMID: 34709727; Samavarchi-Tehrani et al BioRxiv 2020 PMID: NA; St Germain et al BioRxiv 2020 PMID: NA
MED12	6	2	Functional genetic screen; Protein interactome	Chan et al Heliyon 2022 PMID: 36597481; Le Pen et al (this study); Mac Kain et al Nature Communications 2022 PMID: 35508460; Rebendenne et al Nature Genetics 2022 PMID: 34075371; Schneider et al Cell 2021 PMID: 33382968; Samavarchi-Tehrani et al BioRxiv 2020 PMID: NA
MET	6	2	Phosphorylation landscape; Protein interactome	Bouhaddou et al Cell 2020 PMID: 32645325; Laurent et al BioRxiv 2020 PMID: NA; May et al Viruses 2022 PMID: 35337019; Samavarchi-Tehrani et al BioRxiv 2020 PMID: NA; Stukalov et al Nature 2021 PMID: 33845483; Zhou et al Nature Biotechnology 2023 PMID: 36217030
MGRN1	6	2	Functional genetic screen; Protein interactome	Xu et al Nature 2023 PMID: 37438530; Laurent et al BioRxiv 2020 PMID: NA; May et al Viruses 2022 PMID: 35337019; Samavarchi-Tehrani et al BioRxiv 2020 PMID: NA; Stukalov et al Nature 2021 PMID: 33845483; Zhou et al Nature Biotechnology 2023 PMID: 36217030
MMGT1	6	2	Functional genetic screen; Protein interactome	Rebendenne et al Nature Genetics 2022 PMID: 34075371; Davies et al ACS Infectious Diseases 2020 PMID: 33263384; Laurent et al BioRxiv 2020 PMID: NA; May et al Viruses 2022 PMID: 35337019; Samavarchi-Tehrani et al BioRxiv 2020 PMID: NA; St Germain et al BioRxiv 2020 PMID: NA
MOGS	6	2	Functional genetic screen; Protein interactome	Gordon et al Science 2020 PMID: 33060197; Hoffmann et al Cell Host Microbe 2021 PMID: 33357464; Gordon et al Nature 2020 PMID: 32353859; Liu et al Molecular Systems Biology 2021 PMID: 34709727; May et al Viruses 2022 PMID: 35337019; Samavarchi-Tehrani et al BioRxiv 2020 PMID: NA
MON2	6	2	Functional genetic screen; Protein interactome	Schneider et al Cell 2021 PMID: 33382968; Laurent et al BioRxiv 2020 PMID: NA; Liu et al Molecular Systems Biology 2021 PMID: 34709727; May et al Viruses 2022 PMID: 35337019; Samavarchi-Tehrani et al BioRxiv 2020 PMID: NA; St Germain et al BioRxiv 2020 PMID: NA
MTDH	6	2	Phosphorylation landscape; Protein interactome	Bouhaddou et al Cell 2020 PMID: 32645325; Laurent et al BioRxiv 2020 PMID: NA; Liu et al Molecular Systems Biology 2021 PMID: 34709727; May et al Viruses 2022 PMID: 35337019; Samavarchi-Tehrani et al BioRxiv 2020 PMID: NA; St Germain et al BioRxiv 2020 PMID: NA
MTHFD1	6	2	Protein interactome; RNA interactome	Li et al Med 2021 PMID: 32838362; Liu et al Molecular Systems Biology 2021 PMID: 34709727; Samavarchi-Tehrani et al BioRxiv 2020 PMID: NA; Stukalov et al Nature 2021 PMID: 33845483; Zhou et al Nature Biotechnology 2023 PMID: 36217030; Labeau et al Cell Reports 2022 PMID: 35477000
NUP35	6	2	Phosphorylation landscape; Protein interactome	Bouhaddou et al Cell 2020 PMID: 32645325; Laurent et al BioRxiv 2020 PMID: NA; Liu et al Molecular Systems Biology 2021 PMID: 34709727; May et al Viruses 2022 PMID: 35337019; Samavarchi-Tehrani et al BioRxiv 2020 PMID: NA; St Germain et al BioRxiv 2020 PMID: NA
OSBPL11	6	2	Phosphorylation landscape; Protein interactome	Bouhaddou et al Cell 2020 PMID: 32645325; Laurent et al BioRxiv 2020 PMID: NA; Liu et al Molecular Systems Biology 2021 PMID: 34709727; May et al Viruses 2022 PMID: 35337019; Samavarchi-Tehrani et al BioRxiv 2020 PMID: NA; St Germain et al BioRxiv 2020 PMID: NA
PCNT	6	2	Functional genetic screen; Protein interactome	Gordon et al Science 2020 PMID: 33060197; Gordon et al Nature 2020 PMID: 32353859; Laurent et al BioRxiv 2020 PMID: NA; Li et al Med 2021 PMID: 32838362; Liu et al Molecular Systems Biology 2021 PMID: 34709727; Samavarchi-Tehrani et al BioRxiv 2020 PMID: NA
PDXDC1	6	2	Phosphorylation landscape; Protein interactome	Bouhaddou et al Cell 2020 PMID: 32645325; Laurent et al BioRxiv 2020 PMID: NA; Liu et al Molecular Systems Biology 2021 PMID: 34709727; May et al Viruses 2022 PMID: 35337019; Samavarchi-Tehrani et al BioRxiv 2020 PMID: NA; St Germain et al BioRxiv 2020 PMID: NA
PDZD8	6	2	Phosphorylation landscape; Protein interactome	Bouhaddou et al Cell 2020 PMID: 32645325; Laurent et al BioRxiv 2020 PMID: NA; Liu et al Molecular Systems Biology 2021 PMID: 34709727; May et al Viruses 2022 PMID: 35337019; Samavarchi-Tehrani et al BioRxiv 2020 PMID: NA; St Germain et al BioRxiv 2020 PMID: NA
PKP4	6	2	Phosphorylation landscape; Protein interactome	Bouhaddou et al Cell 2020 PMID: 32645325; Laurent et al BioRxiv 2020 PMID: NA; Liu et al Molecular Systems Biology 2021 PMID: 34709727; May et al Viruses 2022 PMID: 35337019; Samavarchi-Tehrani et al BioRxiv 2020 PMID: NA; St Germain et al BioRxiv 2020 PMID: NA
PTDSS1	6	2	Functional genetic screen; Protein interactome	Baggen et al Nature Genetics 2021 PMID: 33686287; Laurent et al BioRxiv 2020 PMID: NA; Liu et al Molecular Systems Biology 2021 PMID: 34709727; May et al Viruses 2022 PMID: 35337019; Samavarchi-Tehrani et al BioRxiv 2020 PMID: NA; St Germain et al BioRxiv 2020 PMID: NA
PUM1	6	2	Phosphorylation landscape; RNA interactome	Bouhaddou et al Cell 2020 PMID: 32645325; Flynn et al Cell 2021 PMID: 33743211; Kamel et al Molecular Cell 2021 PMID: 34118193; Lee et al Molecular Cell 2021 PMID: 33989516; Schmidt et al Nature Microbiology 2020 PMID: 33349665; Schmidt et al Cell 2023 PMID: 37794589
RAB1A	6	2	Functional genetic screen; Protein interactome	Gordon et al Science 2020 PMID: 33060197; Gordon et al Nature 2020 PMID: 32353859; Laurent et al BioRxiv 2020 PMID: NA; Liu et al Molecular Systems Biology 2021 PMID: 34709727; Samavarchi-Tehrani et al BioRxiv 2020 PMID: NA; Stukalov et al Nature 2021 PMID: 33845483
RBM14	6	2	Protein interactome; RNA interactome	Liu et al Molecular Systems Biology 2021 PMID: 34709727; May et al Viruses 2022 PMID: 35337019; Zhou et al Nature Biotechnology 2023 PMID: 36217030; Flynn et al Cell 2021 PMID: 33743211; Labeau et al Cell Reports 2022 PMID: 35477000; Schmidt et al Cell 2023 PMID: 37794589
RHBDD2	6	2	Functional genetic screen; Protein interactome	Schneider et al Cell 2021 PMID: 33382968; Laurent et al BioRxiv 2020 PMID: NA; May et al Viruses 2022 PMID: 35337019; Samavarchi-Tehrani et al BioRxiv 2020 PMID: NA; St Germain et al BioRxiv 2020 PMID: NA; Stukalov et al Nature 2021 PMID: 33845483
RHOA	6	2	Functional genetic screen; Protein interactome	Gordon et al Science 2020 PMID: 33060197; Hoffmann et al Cell Host Microbe 2021 PMID: 33357464; Rebendenne et al Nature Genetics 2022 PMID: 34075371; Gordon et al Nature 2020 PMID: 32353859; Liu et al Molecular Systems Biology 2021 PMID: 34709727; Samavarchi-Tehrani et al BioRxiv 2020 PMID: NA
RPS3A	6	2	Protein interactome; RNA interactome	Laurent et al BioRxiv 2020 PMID: NA; Samavarchi-Tehrani et al BioRxiv 2020 PMID: NA; Flynn et al Cell 2021 PMID: 33743211; Labeau et al Cell Reports 2022 PMID: 35477000; Lee et al Molecular Cell 2021 PMID: 33989516; Schmidt et al Cell 2023 PMID: 37794589
RPS4X	6	2	Protein interactome; RNA interactome	Laurent et al BioRxiv 2020 PMID: NA; Samavarchi-Tehrani et al BioRxiv 2020 PMID: NA; Zhou et al Nature Biotechnology 2023 PMID: 36217030; Flynn et al Cell 2021 PMID: 33743211; Lee et al Molecular Cell 2021 PMID: 33989516; Schmidt et al Nature Microbiology 2020 PMID: 33349665
RTN3	6	2	Functional genetic screen; Protein interactome	Biering et al Nature Genetics 2022 PMID: 35879412; Laurent et al BioRxiv 2020 PMID: NA; Liu et al Molecular Systems Biology 2021 PMID: 34709727; May et al Viruses 2022 PMID: 35337019; Samavarchi-Tehrani et al BioRxiv 2020 PMID: NA; St Germain et al BioRxiv 2020 PMID: NA
SAR1A	6	2	Functional genetic screen; Protein interactome	Schneider et al Cell 2021 PMID: 33382968; Laurent et al BioRxiv 2020 PMID: NA; Liu et al Molecular Systems Biology 2021 PMID: 34709727; May et al Viruses 2022 PMID: 35337019; Samavarchi-Tehrani et al BioRxiv 2020 PMID: NA; St Germain et al BioRxiv 2020 PMID: NA
SCAMP1	6	2	Functional genetic screen; Protein interactome	Le Pen et al (this study); Laurent et al BioRxiv 2020 PMID: NA; May et al Viruses 2022 PMID: 35337019; Samavarchi-Tehrani et al BioRxiv 2020 PMID: NA; St Germain et al BioRxiv 2020 PMID: NA; Stukalov et al Nature 2021 PMID: 33845483
SEC31A	6	2	Functional genetic screen; Protein interactome	Le Pen et al (this study); Laurent et al BioRxiv 2020 PMID: NA; Liu et al Molecular Systems Biology 2021 PMID: 34709727; May et al Viruses 2022 PMID: 35337019; Samavarchi-Tehrani et al BioRxiv 2020 PMID: NA; St Germain et al BioRxiv 2020 PMID: NA
SGTA	6	2	Phosphorylation landscape; Protein interactome	Bouhaddou et al Cell 2020 PMID: 32645325; Laurent et al BioRxiv 2020 PMID: NA; May et al Viruses 2022 PMID: 35337019; Samavarchi-Tehrani et al BioRxiv 2020 PMID: NA; St Germain et al BioRxiv 2020 PMID: NA; Zhou et al Nature Biotechnology 2023 PMID: 36217030
SLC12A4	6	2	Functional genetic screen; Protein interactome	Xu et al Nature 2023 PMID: 37438530; Laurent et al BioRxiv 2020 PMID: NA; May et al Viruses 2022 PMID: 35337019; Samavarchi-Tehrani et al BioRxiv 2020 PMID: NA; St Germain et al BioRxiv 2020 PMID: NA; Stukalov et al Nature 2021 PMID: 33845483
SLC12A7	6	2	Phosphorylation landscape; Protein interactome	Bouhaddou et al Cell 2020 PMID: 32645325; Laurent et al BioRxiv 2020 PMID: NA; May et al Viruses 2022 PMID: 35337019; Samavarchi-Tehrani et al BioRxiv 2020 PMID: NA; St Germain et al BioRxiv 2020 PMID: NA; Stukalov et al Nature 2021 PMID: 33845483
SLC4A7	6	2	Phosphorylation landscape; Protein interactome	Bouhaddou et al Cell 2020 PMID: 32645325; Laurent et al BioRxiv 2020 PMID: NA; Liu et al Molecular Systems Biology 2021 PMID: 34709727; May et al Viruses 2022 PMID: 35337019; Samavarchi-Tehrani et al BioRxiv 2020 PMID: NA; St Germain et al BioRxiv 2020 PMID: NA
SLC9A1	6	2	Phosphorylation landscape; Protein interactome	Bouhaddou et al Cell 2020 PMID: 32645325; Laurent et al BioRxiv 2020 PMID: NA; May et al Viruses 2022 PMID: 35337019; Samavarchi-Tehrani et al BioRxiv 2020 PMID: NA; St Germain et al BioRxiv 2020 PMID: NA; Stukalov et al Nature 2021 PMID: 33845483
SNX2	6	2	Functional genetic screen; Protein interactome	Le Pen et al (this study); Laurent et al BioRxiv 2020 PMID: NA; Liu et al Molecular Systems Biology 2021 PMID: 34709727; May et al Viruses 2022 PMID: 35337019; Samavarchi-Tehrani et al BioRxiv 2020 PMID: NA; Stukalov et al Nature 2021 PMID: 33845483
ST13	6	2	Protein interactome; RNA interactome	Laurent et al BioRxiv 2020 PMID: NA; Liu et al Molecular Systems Biology 2021 PMID: 34709727; Samavarchi-Tehrani et al BioRxiv 2020 PMID: NA; St Germain et al BioRxiv 2020 PMID: NA; Flynn et al Cell 2021 PMID: 33743211; Labeau et al Cell Reports 2022 PMID: 35477000
STIP1	6	2	Protein interactome; RNA interactome	Laurent et al BioRxiv 2020 PMID: NA; Liu et al Molecular Systems Biology 2021 PMID: 34709727; Stukalov et al Nature 2021 PMID: 33845483; Labeau et al Cell Reports 2022 PMID: 35477000; Schmidt et al Nature Microbiology 2020 PMID: 33349665; Schmidt et al Cell 2023 PMID: 37794589
TAP2	6	2	Functional genetic screen; Protein interactome	Le Pen et al (this study); Laurent et al BioRxiv 2020 PMID: NA; Liu et al Molecular Systems Biology 2021 PMID: 34709727; May et al Viruses 2022 PMID: 35337019; Samavarchi-Tehrani et al BioRxiv 2020 PMID: NA; St Germain et al BioRxiv 2020 PMID: NA
TAPT1	6	2	Functional genetic screen; Protein interactome	Gordon et al Science 2020 PMID: 33060197; Gordon et al Nature 2020 PMID: 32353859; Laurent et al BioRxiv 2020 PMID: NA; May et al Viruses 2022 PMID: 35337019; Samavarchi-Tehrani et al BioRxiv 2020 PMID: NA; St Germain et al BioRxiv 2020 PMID: NA
THEM6	6	2	Functional genetic screen; Protein interactome	Rebendenne et al Nature Genetics 2022 PMID: 34075371; Laurent et al BioRxiv 2020 PMID: NA; Liu et al Molecular Systems Biology 2021 PMID: 34709727; May et al Viruses 2022 PMID: 35337019; Samavarchi-Tehrani et al BioRxiv 2020 PMID: NA; Zhou et al Nature Biotechnology 2023 PMID: 36217030
TMED2	6	2	Functional genetic screen; Protein interactome	Schneider et al Cell 2021 PMID: 33382968; Laurent et al BioRxiv 2020 PMID: NA; Samavarchi-Tehrani et al BioRxiv 2020 PMID: NA; St Germain et al BioRxiv 2020 PMID: NA; Stukalov et al Nature 2021 PMID: 33845483; Zhou et al Nature Biotechnology 2023 PMID: 36217030
TMEM106B	6	2	Functional genetic screen; Protein interactome	Baggen et al Nature Genetics 2021 PMID: 33686287; Schneider et al Cell 2021 PMID: 33382968; Wang et al Cell 2021 PMID: 33333024; Laurent et al BioRxiv 2020 PMID: NA; May et al Viruses 2022 PMID: 35337019; Samavarchi-Tehrani et al BioRxiv 2020 PMID: NA
TMEM39A	6	2	Functional genetic screen; Protein interactome	Grodzki et al Genome Medicine 2022 PMID: 35086559; Le Pen et al (this study); Laurent et al BioRxiv 2020 PMID: NA; May et al Viruses 2022 PMID: 35337019; St Germain et al BioRxiv 2020 PMID: NA; Zhou et al Nature Biotechnology 2023 PMID: 36217030
TRIM59	6	2	Functional genetic screen; Protein interactome	Gordon et al Science 2020 PMID: 33060197; Gordon et al Nature 2020 PMID: 32353859; Li et al Med 2021 PMID: 32838362; May et al Viruses 2022 PMID: 35337019; Samavarchi-Tehrani et al BioRxiv 2020 PMID: NA; Stukalov et al Nature 2021 PMID: 33845483
WASHC4	6	2	Functional genetic screen; Protein interactome	Hoffmann et al Cell Host Microbe 2021 PMID: 33357464; Rebendenne et al Nature Genetics 2022 PMID: 34075371; Gordon et al Nature 2020 PMID: 32353859; Laurent et al BioRxiv 2020 PMID: NA; Liu et al Molecular Systems Biology 2021 PMID: 34709727; Zhou et al Nature Biotechnology 2023 PMID: 36217030
ANO6	6	1	Protein interactome	Gordon et al Nature 2020 PMID: 32353859; Laurent et al BioRxiv 2020 PMID: NA; May et al Viruses 2022 PMID: 35337019; Samavarchi-Tehrani et al BioRxiv 2020 PMID: NA; St Germain et al BioRxiv 2020 PMID: NA; Stukalov et al Nature 2021 PMID: 33845483
ATP13A1	6	1	Protein interactome	Laurent et al BioRxiv 2020 PMID: NA; May et al Viruses 2022 PMID: 35337019; Samavarchi-Tehrani et al BioRxiv 2020 PMID: NA; St Germain et al BioRxiv 2020 PMID: NA; Stukalov et al Nature 2021 PMID: 33845483; Zhou et al Nature Biotechnology 2023 PMID: 36217030
BCAP31	6	1	Protein interactome	Laurent et al BioRxiv 2020 PMID: NA; Liu et al Molecular Systems Biology 2021 PMID: 34709727; Samavarchi-Tehrani et al BioRxiv 2020 PMID: NA; St Germain et al BioRxiv 2020 PMID: NA; Stukalov et al Nature 2021 PMID: 33845483; Zhou et al Nature Biotechnology 2023 PMID: 36217030
CALU	6	1	Protein interactome	Laurent et al BioRxiv 2020 PMID: NA; Liu et al Molecular Systems Biology 2021 PMID: 34709727; Samavarchi-Tehrani et al BioRxiv 2020 PMID: NA; St Germain et al BioRxiv 2020 PMID: NA; Stukalov et al Nature 2021 PMID: 33845483; Zhou et al Nature Biotechnology 2023 PMID: 36217030
CAV1	6	1	Protein interactome	Laurent et al BioRxiv 2020 PMID: NA; Liu et al Molecular Systems Biology 2021 PMID: 34709727; May et al Viruses 2022 PMID: 35337019; St Germain et al BioRxiv 2020 PMID: NA; Stukalov et al Nature 2021 PMID: 33845483; Zhou et al Nature Biotechnology 2023 PMID: 36217030
CCDC47	6	1	Protein interactome	Laurent et al BioRxiv 2020 PMID: NA; Liu et al Molecular Systems Biology 2021 PMID: 34709727; May et al Viruses 2022 PMID: 35337019; Samavarchi-Tehrani et al BioRxiv 2020 PMID: NA; St Germain et al BioRxiv 2020 PMID: NA; Zhou et al Nature Biotechnology 2023 PMID: 36217030
CDK5RAP3	6	1	Protein interactome	Laurent et al BioRxiv 2020 PMID: NA; Liu et al Molecular Systems Biology 2021 PMID: 34709727; Samavarchi-Tehrani et al BioRxiv 2020 PMID: NA; St Germain et al BioRxiv 2020 PMID: NA; Stukalov et al Nature 2021 PMID: 33845483; Zhou et al Nature Biotechnology 2023 PMID: 36217030
CDKAL1	6	1	Protein interactome	Davies et al ACS Infectious Diseases 2020 PMID: 33263384; Laurent et al BioRxiv 2020 PMID: NA; Liu et al Molecular Systems Biology 2021 PMID: 34709727; May et al Viruses 2022 PMID: 35337019; Samavarchi-Tehrani et al BioRxiv 2020 PMID: NA; St Germain et al BioRxiv 2020 PMID: NA
CERS2	6	1	Protein interactome	Laurent et al BioRxiv 2020 PMID: NA; Liu et al Molecular Systems Biology 2021 PMID: 34709727; May et al Viruses 2022 PMID: 35337019; Samavarchi-Tehrani et al BioRxiv 2020 PMID: NA; St Germain et al BioRxiv 2020 PMID: NA; Stukalov et al Nature 2021 PMID: 33845483
CYB5A	6	1	Protein interactome	Laurent et al BioRxiv 2020 PMID: NA; Liu et al Molecular Systems Biology 2021 PMID: 34709727; May et al Viruses 2022 PMID: 35337019; Samavarchi-Tehrani et al BioRxiv 2020 PMID: NA; St Germain et al BioRxiv 2020 PMID: NA; Stukalov et al Nature 2021 PMID: 33845483
DDOST	6	1	Protein interactome	Davies et al ACS Infectious Diseases 2020 PMID: 33263384; Laurent et al BioRxiv 2020 PMID: NA; Liu et al Molecular Systems Biology 2021 PMID: 34709727; Samavarchi-Tehrani et al BioRxiv 2020 PMID: NA; St Germain et al BioRxiv 2020 PMID: NA; Zhou et al Nature Biotechnology 2023 PMID: 36217030
DHCR24	6	1	Protein interactome	Laurent et al BioRxiv 2020 PMID: NA; Liu et al Molecular Systems Biology 2021 PMID: 34709727; May et al Viruses 2022 PMID: 35337019; Samavarchi-Tehrani et al BioRxiv 2020 PMID: NA; Stukalov et al Nature 2021 PMID: 33845483; Zhou et al Nature Biotechnology 2023 PMID: 36217030
DHCR7	6	1	Protein interactome	Davies et al ACS Infectious Diseases 2020 PMID: 33263384; Laurent et al BioRxiv 2020 PMID: NA; Liu et al Molecular Systems Biology 2021 PMID: 34709727; May et al Viruses 2022 PMID: 35337019; Samavarchi-Tehrani et al BioRxiv 2020 PMID: NA; St Germain et al BioRxiv 2020 PMID: NA
DNAJC3	6	1	Protein interactome	Davies et al ACS Infectious Diseases 2020 PMID: 33263384; Laurent et al BioRxiv 2020 PMID: NA; Liu et al Molecular Systems Biology 2021 PMID: 34709727; Samavarchi-Tehrani et al BioRxiv 2020 PMID: NA; St Germain et al BioRxiv 2020 PMID: NA; Zhou et al Nature Biotechnology 2023 PMID: 36217030
DPY19L1	6	1	Protein interactome	Gordon et al Nature 2020 PMID: 32353859; Laurent et al BioRxiv 2020 PMID: NA; May et al Viruses 2022 PMID: 35337019; Samavarchi-Tehrani et al BioRxiv 2020 PMID: NA; St Germain et al BioRxiv 2020 PMID: NA; Zhou et al Nature Biotechnology 2023 PMID: 36217030
EPHA2	6	1	Protein interactome	Laurent et al BioRxiv 2020 PMID: NA; Liu et al Molecular Systems Biology 2021 PMID: 34709727; May et al Viruses 2022 PMID: 35337019; Samavarchi-Tehrani et al BioRxiv 2020 PMID: NA; St Germain et al BioRxiv 2020 PMID: NA; Stukalov et al Nature 2021 PMID: 33845483
ERLIN2	6	1	Protein interactome	Davies et al ACS Infectious Diseases 2020 PMID: 33263384; Laurent et al BioRxiv 2020 PMID: NA; Li et al Med 2021 PMID: 32838362; Liu et al Molecular Systems Biology 2021 PMID: 34709727; May et al Viruses 2022 PMID: 35337019; Samavarchi-Tehrani et al BioRxiv 2020 PMID: NA
ERMP1	6	1	Protein interactome	Gordon et al Nature 2020 PMID: 32353859; Laurent et al BioRxiv 2020 PMID: NA; May et al Viruses 2022 PMID: 35337019; Samavarchi-Tehrani et al BioRxiv 2020 PMID: NA; St Germain et al BioRxiv 2020 PMID: NA; Stukalov et al Nature 2021 PMID: 33845483
ESYT1	6	1	Protein interactome	Laurent et al BioRxiv 2020 PMID: NA; Liu et al Molecular Systems Biology 2021 PMID: 34709727; May et al Viruses 2022 PMID: 35337019; Samavarchi-Tehrani et al BioRxiv 2020 PMID: NA; St Germain et al BioRxiv 2020 PMID: NA; Zhou et al Nature Biotechnology 2023 PMID: 36217030
FKBP8	6	1	Protein interactome	Laurent et al BioRxiv 2020 PMID: NA; Liu et al Molecular Systems Biology 2021 PMID: 34709727; May et al Viruses 2022 PMID: 35337019; Samavarchi-Tehrani et al BioRxiv 2020 PMID: NA; St Germain et al BioRxiv 2020 PMID: NA; Stukalov et al Nature 2021 PMID: 33845483
GORASP2	6	1	Protein interactome	Laurent et al BioRxiv 2020 PMID: NA; Liu et al Molecular Systems Biology 2021 PMID: 34709727; May et al Viruses 2022 PMID: 35337019; Samavarchi-Tehrani et al BioRxiv 2020 PMID: NA; St Germain et al BioRxiv 2020 PMID: NA; Stukalov et al Nature 2021 PMID: 33845483
HACD3	6	1	Protein interactome	Davies et al ACS Infectious Diseases 2020 PMID: 33263384; Laurent et al BioRxiv 2020 PMID: NA; Liu et al Molecular Systems Biology 2021 PMID: 34709727; May et al Viruses 2022 PMID: 35337019; Samavarchi-Tehrani et al BioRxiv 2020 PMID: NA; Zhou et al Nature Biotechnology 2023 PMID: 36217030
ITPR2	6	1	Protein interactome	Laurent et al BioRxiv 2020 PMID: NA; Li et al Med 2021 PMID: 32838362; Liu et al Molecular Systems Biology 2021 PMID: 34709727; Samavarchi-Tehrani et al BioRxiv 2020 PMID: NA; St Germain et al BioRxiv 2020 PMID: NA; Zhou et al Nature Biotechnology 2023 PMID: 36217030
ITPR3	6	1	Protein interactome	Laurent et al BioRxiv 2020 PMID: NA; Li et al Med 2021 PMID: 32838362; Liu et al Molecular Systems Biology 2021 PMID: 34709727; Samavarchi-Tehrani et al BioRxiv 2020 PMID: NA; St Germain et al BioRxiv 2020 PMID: NA; Zhou et al Nature Biotechnology 2023 PMID: 36217030
LEMD3	6	1	Protein interactome	Laurent et al BioRxiv 2020 PMID: NA; Liu et al Molecular Systems Biology 2021 PMID: 34709727; May et al Viruses 2022 PMID: 35337019; Samavarchi-Tehrani et al BioRxiv 2020 PMID: NA; St Germain et al BioRxiv 2020 PMID: NA; Stukalov et al Nature 2021 PMID: 33845483
LMAN1	6	1	Protein interactome	Laurent et al BioRxiv 2020 PMID: NA; Liu et al Molecular Systems Biology 2021 PMID: 34709727; Samavarchi-Tehrani et al BioRxiv 2020 PMID: NA; St Germain et al BioRxiv 2020 PMID: NA; Stukalov et al Nature 2021 PMID: 33845483; Zhou et al Nature Biotechnology 2023 PMID: 36217030
LPCAT3	6	1	Protein interactome	Davies et al ACS Infectious Diseases 2020 PMID: 33263384; Laurent et al BioRxiv 2020 PMID: NA; May et al Viruses 2022 PMID: 35337019; Samavarchi-Tehrani et al BioRxiv 2020 PMID: NA; St Germain et al BioRxiv 2020 PMID: NA; Stukalov et al Nature 2021 PMID: 33845483
MLEC	6	1	Protein interactome	Davies et al ACS Infectious Diseases 2020 PMID: 33263384; Laurent et al BioRxiv 2020 PMID: NA; Liu et al Molecular Systems Biology 2021 PMID: 34709727; Samavarchi-Tehrani et al BioRxiv 2020 PMID: NA; St Germain et al BioRxiv 2020 PMID: NA; Zhou et al Nature Biotechnology 2023 PMID: 36217030
NDUFS1	6	1	Protein interactome	Laurent et al BioRxiv 2020 PMID: NA; Li et al Med 2021 PMID: 32838362; Liu et al Molecular Systems Biology 2021 PMID: 34709727; May et al Viruses 2022 PMID: 35337019; Samavarchi-Tehrani et al BioRxiv 2020 PMID: NA; St Germain et al BioRxiv 2020 PMID: NA
NEDD1	6	1	Protein interactome	Laurent et al BioRxiv 2020 PMID: NA; Liu et al Molecular Systems Biology 2021 PMID: 34709727; May et al Viruses 2022 PMID: 35337019; Samavarchi-Tehrani et al BioRxiv 2020 PMID: NA; Stukalov et al Nature 2021 PMID: 33845483; Zhou et al Nature Biotechnology 2023 PMID: 36217030
NETO2	6	1	Protein interactome	Davies et al ACS Infectious Diseases 2020 PMID: 33263384; Laurent et al BioRxiv 2020 PMID: NA; May et al Viruses 2022 PMID: 35337019; Samavarchi-Tehrani et al BioRxiv 2020 PMID: NA; St Germain et al BioRxiv 2020 PMID: NA; Stukalov et al Nature 2021 PMID: 33845483
NOTCH2	6	1	Protein interactome	Laurent et al BioRxiv 2020 PMID: NA; Liu et al Molecular Systems Biology 2021 PMID: 34709727; May et al Viruses 2022 PMID: 35337019; Samavarchi-Tehrani et al BioRxiv 2020 PMID: NA; St Germain et al BioRxiv 2020 PMID: NA; Stukalov et al Nature 2021 PMID: 33845483
PDIA4	6	1	Protein interactome	Laurent et al BioRxiv 2020 PMID: NA; Li et al Med 2021 PMID: 32838362; Liu et al Molecular Systems Biology 2021 PMID: 34709727; Samavarchi-Tehrani et al BioRxiv 2020 PMID: NA; St Germain et al BioRxiv 2020 PMID: NA; Zhou et al Nature Biotechnology 2023 PMID: 36217030
PIGS	6	1	Protein interactome	Gordon et al Nature 2020 PMID: 32353859; Laurent et al BioRxiv 2020 PMID: NA; Liu et al Molecular Systems Biology 2021 PMID: 34709727; May et al Viruses 2022 PMID: 35337019; St Germain et al BioRxiv 2020 PMID: NA; Stukalov et al Nature 2021 PMID: 33845483
PLXNB2	6	1	Protein interactome	Laurent et al BioRxiv 2020 PMID: NA; Liu et al Molecular Systems Biology 2021 PMID: 34709727; May et al Viruses 2022 PMID: 35337019; Samavarchi-Tehrani et al BioRxiv 2020 PMID: NA; St Germain et al BioRxiv 2020 PMID: NA; Zhou et al Nature Biotechnology 2023 PMID: 36217030
PPIB	6	1	Protein interactome	Laurent et al BioRxiv 2020 PMID: NA; Li et al Med 2021 PMID: 32838362; Liu et al Molecular Systems Biology 2021 PMID: 34709727; Samavarchi-Tehrani et al BioRxiv 2020 PMID: NA; St Germain et al BioRxiv 2020 PMID: NA; Zhou et al Nature Biotechnology 2023 PMID: 36217030
PREB	6	1	Protein interactome	Laurent et al BioRxiv 2020 PMID: NA; Liu et al Molecular Systems Biology 2021 PMID: 34709727; May et al Viruses 2022 PMID: 35337019; Samavarchi-Tehrani et al BioRxiv 2020 PMID: NA; St Germain et al BioRxiv 2020 PMID: NA; Zhou et al Nature Biotechnology 2023 PMID: 36217030
PRKCSH	6	1	Protein interactome	Laurent et al BioRxiv 2020 PMID: NA; Li et al Med 2021 PMID: 32838362; Liu et al Molecular Systems Biology 2021 PMID: 34709727; May et al Viruses 2022 PMID: 35337019; Samavarchi-Tehrani et al BioRxiv 2020 PMID: NA; Stukalov et al Nature 2021 PMID: 33845483
RPN1	6	1	Protein interactome	Davies et al ACS Infectious Diseases 2020 PMID: 33263384; Laurent et al BioRxiv 2020 PMID: NA; Liu et al Molecular Systems Biology 2021 PMID: 34709727; Samavarchi-Tehrani et al BioRxiv 2020 PMID: NA; St Germain et al BioRxiv 2020 PMID: NA; Zhou et al Nature Biotechnology 2023 PMID: 36217030
SCARB1	6	1	Protein interactome	Gordon et al Nature 2020 PMID: 32353859; Laurent et al BioRxiv 2020 PMID: NA; Samavarchi-Tehrani et al BioRxiv 2020 PMID: NA; St Germain et al BioRxiv 2020 PMID: NA; Stukalov et al Nature 2021 PMID: 33845483; Zhou et al Nature Biotechnology 2023 PMID: 36217030
SMPD4	6	1	Protein interactome	Davies et al ACS Infectious Diseases 2020 PMID: 33263384; Laurent et al BioRxiv 2020 PMID: NA; Liu et al Molecular Systems Biology 2021 PMID: 34709727; May et al Viruses 2022 PMID: 35337019; Samavarchi-Tehrani et al BioRxiv 2020 PMID: NA; St Germain et al BioRxiv 2020 PMID: NA
SPCS2	6	1	Protein interactome	Laurent et al BioRxiv 2020 PMID: NA; Li et al Med 2021 PMID: 32838362; May et al Viruses 2022 PMID: 35337019; Samavarchi-Tehrani et al BioRxiv 2020 PMID: NA; St Germain et al BioRxiv 2020 PMID: NA; Zhou et al Nature Biotechnology 2023 PMID: 36217030
SPINT2	6	1	Protein interactome	Davies et al ACS Infectious Diseases 2020 PMID: 33263384; Laurent et al BioRxiv 2020 PMID: NA; May et al Viruses 2022 PMID: 35337019; Samavarchi-Tehrani et al BioRxiv 2020 PMID: NA; St Germain et al BioRxiv 2020 PMID: NA; Stukalov et al Nature 2021 PMID: 33845483
SRPRA	6	1	Protein interactome	Laurent et al BioRxiv 2020 PMID: NA; Li et al Med 2021 PMID: 32838362; Liu et al Molecular Systems Biology 2021 PMID: 34709727; Samavarchi-Tehrani et al BioRxiv 2020 PMID: NA; Stukalov et al Nature 2021 PMID: 33845483; Zhou et al Nature Biotechnology 2023 PMID: 36217030
SURF4	6	1	Protein interactome	Davies et al ACS Infectious Diseases 2020 PMID: 33263384; Laurent et al BioRxiv 2020 PMID: NA; Li et al Med 2021 PMID: 32838362; Liu et al Molecular Systems Biology 2021 PMID: 34709727; Samavarchi-Tehrani et al BioRxiv 2020 PMID: NA; Stukalov et al Nature 2021 PMID: 33845483
TBL2	6	1	Protein interactome	Laurent et al BioRxiv 2020 PMID: NA; Li et al Med 2021 PMID: 32838362; Samavarchi-Tehrani et al BioRxiv 2020 PMID: NA; St Germain et al BioRxiv 2020 PMID: NA; Stukalov et al Nature 2021 PMID: 33845483; Zhou et al Nature Biotechnology 2023 PMID: 36217030
TOR1AIP2	6	1	Protein interactome	Laurent et al BioRxiv 2020 PMID: NA; Liu et al Molecular Systems Biology 2021 PMID: 34709727; May et al Viruses 2022 PMID: 35337019; Samavarchi-Tehrani et al BioRxiv 2020 PMID: NA; St Germain et al BioRxiv 2020 PMID: NA; Stukalov et al Nature 2021 PMID: 33845483
TXNDC5	6	1	Protein interactome	Laurent et al BioRxiv 2020 PMID: NA; Li et al Med 2021 PMID: 32838362; Liu et al Molecular Systems Biology 2021 PMID: 34709727; May et al Viruses 2022 PMID: 35337019; Samavarchi-Tehrani et al BioRxiv 2020 PMID: NA; Zhou et al Nature Biotechnology 2023 PMID: 36217030
VPS45	6	1	Protein interactome	Laurent et al BioRxiv 2020 PMID: NA; Liu et al Molecular Systems Biology 2021 PMID: 34709727; Samavarchi-Tehrani et al BioRxiv 2020 PMID: NA; St Germain et al BioRxiv 2020 PMID: NA; Stukalov et al Nature 2021 PMID: 33845483; Zhou et al Nature Biotechnology 2023 PMID: 36217030
WFS1	6	1	Protein interactome	Gordon et al Nature 2020 PMID: 32353859; Laurent et al BioRxiv 2020 PMID: NA; May et al Viruses 2022 PMID: 35337019; Samavarchi-Tehrani et al BioRxiv 2020 PMID: NA; St Germain et al BioRxiv 2020 PMID: NA; Stukalov et al Nature 2021 PMID: 33845483
XPO1	6	1	Protein interactome	Davies et al ACS Infectious Diseases 2020 PMID: 33263384; Laurent et al BioRxiv 2020 PMID: NA; Li et al Med 2021 PMID: 32838362; Liu et al Molecular Systems Biology 2021 PMID: 34709727; Samavarchi-Tehrani et al BioRxiv 2020 PMID: NA; Zhou et al Nature Biotechnology 2023 PMID: 36217030
YBX1	6	1	RNA interactome	Flynn et al Cell 2021 PMID: 33743211; Kamel et al Molecular Cell 2021 PMID: 34118193; Labeau et al Cell Reports 2022 PMID: 35477000; Lee et al Molecular Cell 2021 PMID: 33989516; Schmidt et al Nature Microbiology 2020 PMID: 33349665; Schmidt et al Cell 2023 PMID: 37794589
YBX3	6	1	RNA interactome	Flynn et al Cell 2021 PMID: 33743211; Kamel et al Molecular Cell 2021 PMID: 34118193; Labeau et al Cell Reports 2022 PMID: 35477000; Lee et al Molecular Cell 2021 PMID: 33989516; Schmidt et al Nature Microbiology 2020 PMID: 33349665; Schmidt et al Cell 2023 PMID: 37794589
ZFPL1	6	1	Protein interactome	Laurent et al BioRxiv 2020 PMID: NA; May et al Viruses 2022 PMID: 35337019; Samavarchi-Tehrani et al BioRxiv 2020 PMID: NA; St Germain et al BioRxiv 2020 PMID: NA; Stukalov et al Nature 2021 PMID: 33845483; Zhou et al Nature Biotechnology 2023 PMID: 36217030
ZMPSTE24	6	1	Protein interactome	Laurent et al BioRxiv 2020 PMID: NA; Liu et al Molecular Systems Biology 2021 PMID: 34709727; May et al Viruses 2022 PMID: 35337019; Samavarchi-Tehrani et al BioRxiv 2020 PMID: NA; St Germain et al BioRxiv 2020 PMID: NA; Stukalov et al Nature 2021 PMID: 33845483
CAD	5	4	Functional genetic screen; Phosphorylation landscape; Protein interactome; RNA interactome	Le Pen et al (this study); Bouhaddou et al Cell 2020 PMID: 32645325; Liu et al Molecular Systems Biology 2021 PMID: 34709727; Samavarchi-Tehrani et al BioRxiv 2020 PMID: NA; Flynn et al Cell 2021 PMID: 33743211
CCAR2	5	4	Functional genetic screen; Phosphorylation landscape; Protein interactome; RNA interactome	Pahmeier et al Journal of Virology 2023 PMID: 37905840; Bouhaddou et al Cell 2020 PMID: 32645325; Laurent et al BioRxiv 2020 PMID: NA; Flynn et al Cell 2021 PMID: 33743211; Labeau et al Cell Reports 2022 PMID: 35477000
EEF2	5	4	Functional genetic screen; Phosphorylation landscape; Protein interactome; RNA interactome	Le Pen et al (this study); Bouhaddou et al Cell 2020 PMID: 32645325; Liu et al Molecular Systems Biology 2021 PMID: 34709727; Labeau et al Cell Reports 2022 PMID: 35477000; Schmidt et al Nature Microbiology 2020 PMID: 33349665
ENO1	5	4	Functional genetic screen; Phosphorylation landscape; Protein interactome; RNA interactome	Schneider et al Cell 2021 PMID: 33382968; Bouhaddou et al Cell 2020 PMID: 32645325; Liu et al Molecular Systems Biology 2021 PMID: 34709727; Samavarchi-Tehrani et al BioRxiv 2020 PMID: NA; Flynn et al Cell 2021 PMID: 33743211
MYH9	5	4	Functional genetic screen; Phosphorylation landscape; Protein interactome; RNA interactome	Le Pen et al (this study); Bouhaddou et al Cell 2020 PMID: 32645325; Liu et al Molecular Systems Biology 2021 PMID: 34709727; Zhou et al Nature Biotechnology 2023 PMID: 36217030; Kamel et al Molecular Cell 2021 PMID: 34118193
TRA2A	5	4	Functional genetic screen; Phosphorylation landscape; Protein interactome; RNA interactome	Rebendenne et al Nature Genetics 2022 PMID: 34075371; Bouhaddou et al Cell 2020 PMID: 32645325; Liu et al Molecular Systems Biology 2021 PMID: 34709727; St Germain et al BioRxiv 2020 PMID: NA; Flynn et al Cell 2021 PMID: 33743211
ADGRG6	5	3	Functional genetic screen; Phosphorylation landscape; Protein interactome	Le Pen et al (this study); Rebendenne et al Nature Genetics 2022 PMID: 34075371; Bouhaddou et al Cell 2020 PMID: 32645325; Samavarchi-Tehrani et al BioRxiv 2020 PMID: NA; Stukalov et al Nature 2021 PMID: 33845483
AKR1B1	5	3	Functional genetic screen; Protein interactome; RNA interactome	Rebendenne et al Nature Genetics 2022 PMID: 34075371; Samavarchi-Tehrani et al BioRxiv 2020 PMID: NA; Stukalov et al Nature 2021 PMID: 33845483; Zhou et al Nature Biotechnology 2023 PMID: 36217030; Flynn et al Cell 2021 PMID: 33743211
ANXA1	5	3	Phosphorylation landscape; Protein interactome; RNA interactome	Bouhaddou et al Cell 2020 PMID: 32645325; St Germain et al BioRxiv 2020 PMID: NA; Flynn et al Cell 2021 PMID: 33743211; Kamel et al Molecular Cell 2021 PMID: 34118193; Schmidt et al Nature Microbiology 2020 PMID: 33349665
ASCC3	5	3	Functional genetic screen; Protein interactome; RNA interactome	Zhu et al Nature Communications 2021 PMID: 33574281; Laurent et al BioRxiv 2020 PMID: NA; Li et al Med 2021 PMID: 32838362; Zhou et al Nature Biotechnology 2023 PMID: 36217030; Schmidt et al Cell 2023 PMID: 37794589
ATXN2	5	3	Phosphorylation landscape; Protein interactome; RNA interactome	Bouhaddou et al Cell 2020 PMID: 32645325; Liu et al Molecular Systems Biology 2021 PMID: 34709727; Kamel et al Molecular Cell 2021 PMID: 34118193; Lee et al Molecular Cell 2021 PMID: 33989516; Schmidt et al Cell 2023 PMID: 37794589
BRD2	5	3	Functional genetic screen; Phosphorylation landscape; Protein interactome	Chan et al Heliyon 2022 PMID: 36597481; Gordon et al Science 2020 PMID: 33060197; Bouhaddou et al Cell 2020 PMID: 32645325; Gordon et al Nature 2020 PMID: 32353859; Laurent et al BioRxiv 2020 PMID: NA
CELF1	5	3	Functional genetic screen; Protein interactome; RNA interactome	Rebendenne et al Nature Genetics 2022 PMID: 34075371; Liu et al Molecular Systems Biology 2021 PMID: 34709727; Samavarchi-Tehrani et al BioRxiv 2020 PMID: NA; Kamel et al Molecular Cell 2021 PMID: 34118193; Lee et al Molecular Cell 2021 PMID: 33989516
CHAF1B	5	3	Functional genetic screen; Phosphorylation landscape; Protein interactome	Le Pen et al (this study); Bouhaddou et al Cell 2020 PMID: 32645325; Liu et al Molecular Systems Biology 2021 PMID: 34709727; May et al Viruses 2022 PMID: 35337019; Samavarchi-Tehrani et al BioRxiv 2020 PMID: NA
CRKL	5	3	Phosphorylation landscape; Protein interactome; RNA interactome	Bouhaddou et al Cell 2020 PMID: 32645325; Laurent et al BioRxiv 2020 PMID: NA; Li et al Med 2021 PMID: 32838362; Liu et al Molecular Systems Biology 2021 PMID: 34709727; Labeau et al Cell Reports 2022 PMID: 35477000
DCTN2	5	3	Functional genetic screen; Phosphorylation landscape; Protein interactome	Le Pen et al (this study); Schneider et al Cell 2021 PMID: 33382968; Bouhaddou et al Cell 2020 PMID: 32645325; Laurent et al BioRxiv 2020 PMID: NA; Li et al Med 2021 PMID: 32838362
DDX6	5	3	Functional genetic screen; Protein interactome; RNA interactome	Le Pen et al (this study); Laurent et al BioRxiv 2020 PMID: NA; Flynn et al Cell 2021 PMID: 33743211; Kamel et al Molecular Cell 2021 PMID: 34118193; Labeau et al Cell Reports 2022 PMID: 35477000
DLG5	5	3	Functional genetic screen; Phosphorylation landscape; Protein interactome	Rebendenne et al Nature Genetics 2022 PMID: 34075371; Bouhaddou et al Cell 2020 PMID: 32645325; Laurent et al BioRxiv 2020 PMID: NA; Liu et al Molecular Systems Biology 2021 PMID: 34709727; St Germain et al BioRxiv 2020 PMID: NA
EGFR	5	3	Phosphorylation landscape; Protein interactome; RNA interactome	Bouhaddou et al Cell 2020 PMID: 32645325; Laurent et al BioRxiv 2020 PMID: NA; May et al Viruses 2022 PMID: 35337019; Samavarchi-Tehrani et al BioRxiv 2020 PMID: NA; Schmidt et al Nature Microbiology 2020 PMID: 33349665
EIF4G2	5	3	Functional genetic screen; Protein interactome; RNA interactome	Le Pen et al (this study); Xu et al Nature 2023 PMID: 37438530; Laurent et al BioRxiv 2020 PMID: NA; Zhou et al Nature Biotechnology 2023 PMID: 36217030; Schmidt et al Cell 2023 PMID: 37794589
EZR	5	3	Phosphorylation landscape; Protein interactome; RNA interactome	Bouhaddou et al Cell 2020 PMID: 32645325; Laurent et al BioRxiv 2020 PMID: NA; Liu et al Molecular Systems Biology 2021 PMID: 34709727; Stukalov et al Nature 2021 PMID: 33845483; Flynn et al Cell 2021 PMID: 33743211
HNRNPH2	5	3	Phosphorylation landscape; Protein interactome; RNA interactome	Bouhaddou et al Cell 2020 PMID: 32645325; Liu et al Molecular Systems Biology 2021 PMID: 34709727; Flynn et al Cell 2021 PMID: 33743211; Labeau et al Cell Reports 2022 PMID: 35477000; Schmidt et al Cell 2023 PMID: 37794589
HNRNPU	5	3	Functional genetic screen; Phosphorylation landscape; RNA interactome	Le Pen et al (this study); Xu et al Nature 2023 PMID: 37438530; Bouhaddou et al Cell 2020 PMID: 32645325; Flynn et al Cell 2021 PMID: 33743211; Labeau et al Cell Reports 2022 PMID: 35477000
HSP90AB1	5	3	Phosphorylation landscape; Protein interactome; RNA interactome	Bouhaddou et al Cell 2020 PMID: 32645325; Laurent et al BioRxiv 2020 PMID: NA; Liu et al Molecular Systems Biology 2021 PMID: 34709727; Kamel et al Molecular Cell 2021 PMID: 34118193; Labeau et al Cell Reports 2022 PMID: 35477000
HSPA8	5	3	Functional genetic screen; Protein interactome; RNA interactome	Martin-Sancho et al Molecular Cell 2021 PMID: 33930332; Davies et al ACS Infectious Diseases 2020 PMID: 33263384; Laurent et al BioRxiv 2020 PMID: NA; Samavarchi-Tehrani et al BioRxiv 2020 PMID: NA; Kamel et al Molecular Cell 2021 PMID: 34118193
ILF2	5	3	Functional genetic screen; Protein interactome; RNA interactome	Le Pen et al (this study); Liu et al Molecular Systems Biology 2021 PMID: 34709727; Flynn et al Cell 2021 PMID: 33743211; Labeau et al Cell Reports 2022 PMID: 35477000; Lee et al Molecular Cell 2021 PMID: 33989516
JAK1	5	3	Functional genetic screen; Human genetics; Protein interactome	Le Pen et al (this study); Xu et al Nature 2023 PMID: 37438530; Pairo-Castineira et al Nature 2023 PMID: 37198478; May et al Viruses 2022 PMID: 35337019; Samavarchi-Tehrani et al BioRxiv 2020 PMID: NA
KHSRP	5	3	Functional genetic screen; Phosphorylation landscape; RNA interactome	Xu et al Nature 2023 PMID: 37438530; Bouhaddou et al Cell 2020 PMID: 32645325; Flynn et al Cell 2021 PMID: 33743211; Labeau et al Cell Reports 2022 PMID: 35477000; Schmidt et al Cell 2023 PMID: 37794589
KIF13B	5	3	Functional genetic screen; Phosphorylation landscape; Protein interactome	Biering et al Nature Genetics 2022 PMID: 35879412; Le Pen et al (this study); Bouhaddou et al Cell 2020 PMID: 32645325; Laurent et al BioRxiv 2020 PMID: NA; Samavarchi-Tehrani et al BioRxiv 2020 PMID: NA
KPNB1	5	3	Functional genetic screen; Protein interactome; RNA interactome	Israeli et al Nature Communications 2022 PMID: 35469023; Le Pen et al (this study); Xu et al Nature 2023 PMID: 37438530; Samavarchi-Tehrani et al BioRxiv 2020 PMID: NA; Labeau et al Cell Reports 2022 PMID: 35477000
LARP1	5	3	Phosphorylation landscape; Protein interactome; RNA interactome	Bouhaddou et al Cell 2020 PMID: 32645325; Gordon et al Nature 2020 PMID: 32353859; Zhou et al Nature Biotechnology 2023 PMID: 36217030; Lee et al Molecular Cell 2021 PMID: 33989516; Schmidt et al Cell 2023 PMID: 37794589
LMNB2	5	3	Phosphorylation landscape; Protein interactome; RNA interactome	Bouhaddou et al Cell 2020 PMID: 32645325; Liu et al Molecular Systems Biology 2021 PMID: 34709727; May et al Viruses 2022 PMID: 35337019; Samavarchi-Tehrani et al BioRxiv 2020 PMID: NA; Schmidt et al Cell 2023 PMID: 37794589
LRRC47	5	3	Phosphorylation landscape; Protein interactome; RNA interactome	Bouhaddou et al Cell 2020 PMID: 32645325; Laurent et al BioRxiv 2020 PMID: NA; Stukalov et al Nature 2021 PMID: 33845483; Lee et al Molecular Cell 2021 PMID: 33989516; Schmidt et al Cell 2023 PMID: 37794589
MAPT	5	3	Human genetics; Phosphorylation landscape; Protein interactome	COVID-19 Host Genetics Initiative et al Nature 2021 PMID: 34237774; D'Antonio et al Cell Reports 2021 PMID: 34762851; Degenhardt et al Human Molecular Genetics 2022 PMID: 35848942; Bouhaddou et al Cell 2020 PMID: 32645325; Liu et al Molecular Systems Biology 2021 PMID: 34709727
MARCKS	5	3	Functional genetic screen; Phosphorylation landscape; Protein interactome	Le Pen et al (this study); Bouhaddou et al Cell 2020 PMID: 32645325; Laurent et al BioRxiv 2020 PMID: NA; Liu et al Molecular Systems Biology 2021 PMID: 34709727; May et al Viruses 2022 PMID: 35337019
MCM3	5	3	Functional genetic screen; Phosphorylation landscape; Protein interactome	Schneider et al Cell 2021 PMID: 33382968; Xu et al Nature 2023 PMID: 37438530; Bouhaddou et al Cell 2020 PMID: 32645325; Liu et al Molecular Systems Biology 2021 PMID: 34709727; Samavarchi-Tehrani et al BioRxiv 2020 PMID: NA
MYH11	5	3	Functional genetic screen; Protein interactome; RNA interactome	Rebendenne et al Nature Genetics 2022 PMID: 34075371; Liu et al Molecular Systems Biology 2021 PMID: 34709727; Samavarchi-Tehrani et al BioRxiv 2020 PMID: NA; Zhou et al Nature Biotechnology 2023 PMID: 36217030; Schmidt et al Cell 2023 PMID: 37794589
NMD3	5	3	Functional genetic screen; Phosphorylation landscape; Protein interactome	Le Pen et al (this study); Bouhaddou et al Cell 2020 PMID: 32645325; Laurent et al BioRxiv 2020 PMID: NA; Li et al Med 2021 PMID: 32838362; Samavarchi-Tehrani et al BioRxiv 2020 PMID: NA
OSBPL3	5	3	Functional genetic screen; Phosphorylation landscape; Protein interactome	Le Pen et al (this study); Bouhaddou et al Cell 2020 PMID: 32645325; Laurent et al BioRxiv 2020 PMID: NA; May et al Viruses 2022 PMID: 35337019; St Germain et al BioRxiv 2020 PMID: NA
PA2G4	5	3	Functional genetic screen; Protein interactome; RNA interactome	Grodzki et al Genome Medicine 2022 PMID: 35086559; Liu et al Molecular Systems Biology 2021 PMID: 34709727; Samavarchi-Tehrani et al BioRxiv 2020 PMID: NA; Flynn et al Cell 2021 PMID: 33743211; Labeau et al Cell Reports 2022 PMID: 35477000
PCBD1	5	3	Functional genetic screen; Phosphorylation landscape; Protein interactome	Chan et al Heliyon 2022 PMID: 36597481; Le Pen et al (this study); Rebendenne et al Nature Genetics 2022 PMID: 34075371; Bouhaddou et al Cell 2020 PMID: 32645325; Zhou et al Nature Biotechnology 2023 PMID: 36217030
PHIP	5	3	Functional genetic screen; Phosphorylation landscape; Protein interactome	Chan et al Heliyon 2022 PMID: 36597481; Rebendenne et al Nature Genetics 2022 PMID: 34075371; Bouhaddou et al Cell 2020 PMID: 32645325; May et al Viruses 2022 PMID: 35337019; St Germain et al BioRxiv 2020 PMID: NA
PKM	5	3	Phosphorylation landscape; Protein interactome; RNA interactome	Bouhaddou et al Cell 2020 PMID: 32645325; Liu et al Molecular Systems Biology 2021 PMID: 34709727; Samavarchi-Tehrani et al BioRxiv 2020 PMID: NA; Zhou et al Nature Biotechnology 2023 PMID: 36217030; Kamel et al Molecular Cell 2021 PMID: 34118193
POLA1	5	3	Functional genetic screen; Phosphorylation landscape; Protein interactome	Gordon et al Science 2020 PMID: 33060197; Bouhaddou et al Cell 2020 PMID: 32645325; Gordon et al Nature 2020 PMID: 32353859; Laurent et al BioRxiv 2020 PMID: NA; Samavarchi-Tehrani et al BioRxiv 2020 PMID: NA
PPM1B	5	3	Phosphorylation landscape; Protein interactome; RNA interactome	Bouhaddou et al Cell 2020 PMID: 32645325; Laurent et al BioRxiv 2020 PMID: NA; Samavarchi-Tehrani et al BioRxiv 2020 PMID: NA; St Germain et al BioRxiv 2020 PMID: NA; Schmidt et al Cell 2023 PMID: 37794589
PRKCD	5	3	Functional genetic screen; Phosphorylation landscape; Protein interactome	Biering et al Nature Genetics 2022 PMID: 35879412; Bouhaddou et al Cell 2020 PMID: 32645325; Laurent et al BioRxiv 2020 PMID: NA; Samavarchi-Tehrani et al BioRxiv 2020 PMID: NA; St Germain et al BioRxiv 2020 PMID: NA
PSAT1	5	3	Functional genetic screen; Protein interactome; RNA interactome	Rebendenne et al Nature Genetics 2022 PMID: 34075371; Liu et al Molecular Systems Biology 2021 PMID: 34709727; Stukalov et al Nature 2021 PMID: 33845483; Zhou et al Nature Biotechnology 2023 PMID: 36217030; Flynn et al Cell 2021 PMID: 33743211
PTK7	5	3	Functional genetic screen; Phosphorylation landscape; Protein interactome	Xu et al Nature 2023 PMID: 37438530; Bouhaddou et al Cell 2020 PMID: 32645325; Laurent et al BioRxiv 2020 PMID: NA; Liu et al Molecular Systems Biology 2021 PMID: 34709727; St Germain et al BioRxiv 2020 PMID: NA
RAB6A	5	3	Functional genetic screen; Protein interactome; RNA interactome	Schneider et al Cell 2021 PMID: 33382968; Laurent et al BioRxiv 2020 PMID: NA; Liu et al Molecular Systems Biology 2021 PMID: 34709727; Samavarchi-Tehrani et al BioRxiv 2020 PMID: NA; Schmidt et al Nature Microbiology 2020 PMID: 33349665
RACK1	5	3	Functional genetic screen; Protein interactome; RNA interactome	Le Pen et al (this study); Liu et al Molecular Systems Biology 2021 PMID: 34709727; Samavarchi-Tehrani et al BioRxiv 2020 PMID: NA; Flynn et al Cell 2021 PMID: 33743211; Labeau et al Cell Reports 2022 PMID: 35477000
RAVER1	5	3	Human genetics; Protein interactome; RNA interactome	COVID-19 Host Genetics Initiative et al Nature 2021 PMID: 34237774; Horowitz et al Nature Genetics 2022 PMID: 35241825; Laurent et al BioRxiv 2020 PMID: NA; Liu et al Molecular Systems Biology 2021 PMID: 34709727; Schmidt et al Cell 2023 PMID: 37794589
RBM12B	5	3	Phosphorylation landscape; Protein interactome; RNA interactome	Bouhaddou et al Cell 2020 PMID: 32645325; Laurent et al BioRxiv 2020 PMID: NA; Samavarchi-Tehrani et al BioRxiv 2020 PMID: NA; Flynn et al Cell 2021 PMID: 33743211; Schmidt et al Cell 2023 PMID: 37794589
RNF213	5	3	Phosphorylation landscape; Protein interactome; RNA interactome	Bouhaddou et al Cell 2020 PMID: 32645325; Laurent et al BioRxiv 2020 PMID: NA; Samavarchi-Tehrani et al BioRxiv 2020 PMID: NA; Stukalov et al Nature 2021 PMID: 33845483; Flynn et al Cell 2021 PMID: 33743211
RPL18A	5	3	Functional genetic screen; Protein interactome; RNA interactome	Schneider et al Cell 2021 PMID: 33382968; Laurent et al BioRxiv 2020 PMID: NA; Samavarchi-Tehrani et al BioRxiv 2020 PMID: NA; Lee et al Molecular Cell 2021 PMID: 33989516; Schmidt et al Nature Microbiology 2020 PMID: 33349665
RPL24	5	3	Human genetics; Phosphorylation landscape; RNA interactome	COVID-19 Host Genetics Initiative et al Nature 2021 PMID: 34237774; Bouhaddou et al Cell 2020 PMID: 32645325; Flynn et al Cell 2021 PMID: 33743211; Lee et al Molecular Cell 2021 PMID: 33989516; Schmidt et al Cell 2023 PMID: 37794589
RPL3	5	3	Functional genetic screen; Protein interactome; RNA interactome	Wei et al Cell Reports 2023 PMID: 37581984; Xu et al Nature 2023 PMID: 37438530; Samavarchi-Tehrani et al BioRxiv 2020 PMID: NA; Lee et al Molecular Cell 2021 PMID: 33989516; Schmidt et al Nature Microbiology 2020 PMID: 33349665
RPS20	5	3	Phosphorylation landscape; Protein interactome; RNA interactome	Bouhaddou et al Cell 2020 PMID: 32645325; Liu et al Molecular Systems Biology 2021 PMID: 34709727; Samavarchi-Tehrani et al BioRxiv 2020 PMID: NA; Labeau et al Cell Reports 2022 PMID: 35477000; Schmidt et al Cell 2023 PMID: 37794589
RPS5	5	3	Functional genetic screen; Protein interactome; RNA interactome	Le Pen et al (this study); Liu et al Molecular Systems Biology 2021 PMID: 34709727; Lee et al Molecular Cell 2021 PMID: 33989516; Schmidt et al Nature Microbiology 2020 PMID: 33349665; Schmidt et al Cell 2023 PMID: 37794589
RPS6	5	3	Functional genetic screen; Protein interactome; RNA interactome	Schneider et al Cell 2021 PMID: 33382968; Laurent et al BioRxiv 2020 PMID: NA; Samavarchi-Tehrani et al BioRxiv 2020 PMID: NA; Zhou et al Nature Biotechnology 2023 PMID: 36217030; Lee et al Molecular Cell 2021 PMID: 33989516
RSL1D1	5	3	Phosphorylation landscape; Protein interactome; RNA interactome	Bouhaddou et al Cell 2020 PMID: 32645325; Liu et al Molecular Systems Biology 2021 PMID: 34709727; Samavarchi-Tehrani et al BioRxiv 2020 PMID: NA; Zhou et al Nature Biotechnology 2023 PMID: 36217030; Kamel et al Molecular Cell 2021 PMID: 34118193
SEC16A	5	3	Functional genetic screen; Phosphorylation landscape; Protein interactome	Le Pen et al (this study); Bouhaddou et al Cell 2020 PMID: 32645325; Laurent et al BioRxiv 2020 PMID: NA; Liu et al Molecular Systems Biology 2021 PMID: 34709727; St Germain et al BioRxiv 2020 PMID: NA
SNRNP70	5	3	Functional genetic screen; Protein interactome; RNA interactome	Xu et al Nature 2023 PMID: 37438530; Liu et al Molecular Systems Biology 2021 PMID: 34709727; May et al Viruses 2022 PMID: 35337019; Flynn et al Cell 2021 PMID: 33743211; Schmidt et al Cell 2023 PMID: 37794589
SNRPD2	5	3	Functional genetic screen; Protein interactome; RNA interactome	Schneider et al Cell 2021 PMID: 33382968; May et al Viruses 2022 PMID: 35337019; Flynn et al Cell 2021 PMID: 33743211; Kamel et al Molecular Cell 2021 PMID: 34118193; Labeau et al Cell Reports 2022 PMID: 35477000
SPATS2L	5	3	Functional genetic screen; Protein interactome; RNA interactome	Martin-Sancho et al Molecular Cell 2021 PMID: 33930332; May et al Viruses 2022 PMID: 35337019; Samavarchi-Tehrani et al BioRxiv 2020 PMID: NA; Kamel et al Molecular Cell 2021 PMID: 34118193; Schmidt et al Cell 2023 PMID: 37794589
SRSF1	5	3	Phosphorylation landscape; Protein interactome; RNA interactome	Bouhaddou et al Cell 2020 PMID: 32645325; Liu et al Molecular Systems Biology 2021 PMID: 34709727; Flynn et al Cell 2021 PMID: 33743211; Labeau et al Cell Reports 2022 PMID: 35477000; Schmidt et al Cell 2023 PMID: 37794589
SRSF3	5	3	Functional genetic screen; Phosphorylation landscape; RNA interactome	Schneider et al Cell 2021 PMID: 33382968; Bouhaddou et al Cell 2020 PMID: 32645325; Flynn et al Cell 2021 PMID: 33743211; Labeau et al Cell Reports 2022 PMID: 35477000; Schmidt et al Cell 2023 PMID: 37794589
SRSF6	5	3	Phosphorylation landscape; Protein interactome; RNA interactome	Bouhaddou et al Cell 2020 PMID: 32645325; Liu et al Molecular Systems Biology 2021 PMID: 34709727; Samavarchi-Tehrani et al BioRxiv 2020 PMID: NA; Flynn et al Cell 2021 PMID: 33743211; Schmidt et al Cell 2023 PMID: 37794589
SYNE1	5	3	Phosphorylation landscape; Protein interactome; RNA interactome	Bouhaddou et al Cell 2020 PMID: 32645325; Liu et al Molecular Systems Biology 2021 PMID: 34709727; May et al Viruses 2022 PMID: 35337019; Kamel et al Molecular Cell 2021 PMID: 34118193; Schmidt et al Cell 2023 PMID: 37794589
TARDBP	5	3	Functional genetic screen; Protein interactome; RNA interactome	Le Pen et al (this study); Liu et al Molecular Systems Biology 2021 PMID: 34709727; Flynn et al Cell 2021 PMID: 33743211; Labeau et al Cell Reports 2022 PMID: 35477000; Schmidt et al Cell 2023 PMID: 37794589
TIMELESS	5	3	Functional genetic screen; Phosphorylation landscape; Protein interactome	Schneider et al Cell 2021 PMID: 33382968; Bouhaddou et al Cell 2020 PMID: 32645325; Li et al Med 2021 PMID: 32838362; Stukalov et al Nature 2021 PMID: 33845483; Zhou et al Nature Biotechnology 2023 PMID: 36217030
TJP1	5	3	Phosphorylation landscape; Protein interactome; RNA interactome	Bouhaddou et al Cell 2020 PMID: 32645325; Laurent et al BioRxiv 2020 PMID: NA; Liu et al Molecular Systems Biology 2021 PMID: 34709727; Zhou et al Nature Biotechnology 2023 PMID: 36217030; Schmidt et al Cell 2023 PMID: 37794589
TOP2A	5	3	Functional genetic screen; Phosphorylation landscape; Protein interactome	Le Pen et al (this study); Schneider et al Cell 2021 PMID: 33382968; Bouhaddou et al Cell 2020 PMID: 32645325; Liu et al Molecular Systems Biology 2021 PMID: 34709727; Samavarchi-Tehrani et al BioRxiv 2020 PMID: NA
TOP2B	5	3	Functional genetic screen; Phosphorylation landscape; Protein interactome	Le Pen et al (this study); Bouhaddou et al Cell 2020 PMID: 32645325; Laurent et al BioRxiv 2020 PMID: NA; Samavarchi-Tehrani et al BioRxiv 2020 PMID: NA; St Germain et al BioRxiv 2020 PMID: NA
TP53	5	3	Functional genetic screen; Phosphorylation landscape; Protein interactome	Grodzki et al Genome Medicine 2022 PMID: 35086559; Rebendenne et al Nature Genetics 2022 PMID: 34075371; Bouhaddou et al Cell 2020 PMID: 32645325; Liu et al Molecular Systems Biology 2021 PMID: 34709727; Zhou et al Nature Biotechnology 2023 PMID: 36217030
U2AF2	5	3	Functional genetic screen; Protein interactome; RNA interactome	Le Pen et al (this study); Liu et al Molecular Systems Biology 2021 PMID: 34709727; May et al Viruses 2022 PMID: 35337019; Flynn et al Cell 2021 PMID: 33743211; Schmidt et al Cell 2023 PMID: 37794589
UBR4	5	3	Functional genetic screen; Phosphorylation landscape; Protein interactome	Le Pen et al (this study); Bouhaddou et al Cell 2020 PMID: 32645325; Liu et al Molecular Systems Biology 2021 PMID: 34709727; Samavarchi-Tehrani et al BioRxiv 2020 PMID: NA; Zhou et al Nature Biotechnology 2023 PMID: 36217030
URI1	5	3	Functional genetic screen; Phosphorylation landscape; Protein interactome	Biering et al Nature Genetics 2022 PMID: 35879412; Schneider et al Cell 2021 PMID: 33382968; Bouhaddou et al Cell 2020 PMID: 32645325; Laurent et al BioRxiv 2020 PMID: NA; Liu et al Molecular Systems Biology 2021 PMID: 34709727
ZC3H18	5	3	Functional genetic screen; Phosphorylation landscape; Protein interactome	Gordon et al Science 2020 PMID: 33060197; Bouhaddou et al Cell 2020 PMID: 32645325; Gordon et al Nature 2020 PMID: 32353859; Samavarchi-Tehrani et al BioRxiv 2020 PMID: NA; Zhou et al Nature Biotechnology 2023 PMID: 36217030
ACADVL	5	2	Functional genetic screen; Protein interactome	Xu et al Nature 2023 PMID: 37438530; Laurent et al BioRxiv 2020 PMID: NA; Liu et al Molecular Systems Biology 2021 PMID: 34709727; Samavarchi-Tehrani et al BioRxiv 2020 PMID: NA; St Germain et al BioRxiv 2020 PMID: NA
ACAT1	5	2	Functional genetic screen; Protein interactome	Israeli et al Nature Communications 2022 PMID: 35469023; Laurent et al BioRxiv 2020 PMID: NA; Liu et al Molecular Systems Biology 2021 PMID: 34709727; Stukalov et al Nature 2021 PMID: 33845483; Zhou et al Nature Biotechnology 2023 PMID: 36217030
ACBD3	5	2	Functional genetic screen; Protein interactome	Biering et al Nature Genetics 2022 PMID: 35879412; Laurent et al BioRxiv 2020 PMID: NA; Liu et al Molecular Systems Biology 2021 PMID: 34709727; Samavarchi-Tehrani et al BioRxiv 2020 PMID: NA; St Germain et al BioRxiv 2020 PMID: NA
AGPAT2	5	2	Functional genetic screen; Protein interactome	Le Pen et al (this study); Davies et al ACS Infectious Diseases 2020 PMID: 33263384; Laurent et al BioRxiv 2020 PMID: NA; May et al Viruses 2022 PMID: 35337019; St Germain et al BioRxiv 2020 PMID: NA
AHCYL1	5	2	Functional genetic screen; Protein interactome	Baggen et al Nature Genetics 2021 PMID: 33686287; Le Pen et al (this study); Laurent et al BioRxiv 2020 PMID: NA; May et al Viruses 2022 PMID: 35337019; Stukalov et al Nature 2021 PMID: 33845483
ALG6	5	2	Functional genetic screen; Protein interactome	Schneider et al Cell 2021 PMID: 33382968; Laurent et al BioRxiv 2020 PMID: NA; May et al Viruses 2022 PMID: 35337019; St Germain et al BioRxiv 2020 PMID: NA; Stukalov et al Nature 2021 PMID: 33845483
ALG8	5	2	Functional genetic screen; Protein interactome	Hoffmann et al Cell Host Microbe 2021 PMID: 33357464; Gordon et al Nature 2020 PMID: 32353859; Laurent et al BioRxiv 2020 PMID: NA; May et al Viruses 2022 PMID: 35337019; Stukalov et al Nature 2021 PMID: 33845483
ALG9	5	2	Functional genetic screen; Protein interactome	Grodzki et al Genome Medicine 2022 PMID: 35086559; Laurent et al BioRxiv 2020 PMID: NA; May et al Viruses 2022 PMID: 35337019; Samavarchi-Tehrani et al BioRxiv 2020 PMID: NA; St Germain et al BioRxiv 2020 PMID: NA
ANKLE2	5	2	Phosphorylation landscape; Protein interactome	Bouhaddou et al Cell 2020 PMID: 32645325; Laurent et al BioRxiv 2020 PMID: NA; May et al Viruses 2022 PMID: 35337019; Samavarchi-Tehrani et al BioRxiv 2020 PMID: NA; St Germain et al BioRxiv 2020 PMID: NA
ARCN1	5	2	Functional genetic screen; Protein interactome	Le Pen et al (this study); Laurent et al BioRxiv 2020 PMID: NA; May et al Viruses 2022 PMID: 35337019; Samavarchi-Tehrani et al BioRxiv 2020 PMID: NA; St Germain et al BioRxiv 2020 PMID: NA
ARF1	5	2	Functional genetic screen; Protein interactome	Baggen et al Nature Genetics 2021 PMID: 33686287; Le Pen et al (this study); Laurent et al BioRxiv 2020 PMID: NA; Samavarchi-Tehrani et al BioRxiv 2020 PMID: NA; St Germain et al BioRxiv 2020 PMID: NA
ARFGEF1	5	2	Phosphorylation landscape; Protein interactome	Bouhaddou et al Cell 2020 PMID: 32645325; Laurent et al BioRxiv 2020 PMID: NA; Samavarchi-Tehrani et al BioRxiv 2020 PMID: NA; St Germain et al BioRxiv 2020 PMID: NA; Stukalov et al Nature 2021 PMID: 33845483
ARMC10	5	2	Phosphorylation landscape; Protein interactome	Bouhaddou et al Cell 2020 PMID: 32645325; Laurent et al BioRxiv 2020 PMID: NA; May et al Viruses 2022 PMID: 35337019; Samavarchi-Tehrani et al BioRxiv 2020 PMID: NA; St Germain et al BioRxiv 2020 PMID: NA
ATP6V0A2	5	2	Functional genetic screen; Protein interactome	Rebendenne et al Nature Genetics 2022 PMID: 34075371; Laurent et al BioRxiv 2020 PMID: NA; May et al Viruses 2022 PMID: 35337019; St Germain et al BioRxiv 2020 PMID: NA; Stukalov et al Nature 2021 PMID: 33845483
ATP6V1F	5	2	Functional genetic screen; Protein interactome	Le Pen et al (this study); Laurent et al BioRxiv 2020 PMID: NA; Liu et al Molecular Systems Biology 2021 PMID: 34709727; Samavarchi-Tehrani et al BioRxiv 2020 PMID: NA; St Germain et al BioRxiv 2020 PMID: NA
B4GALT7	5	2	Functional genetic screen; Protein interactome	Le Pen et al (this study); Schneider et al Cell 2021 PMID: 33382968; Wang et al Cell 2021 PMID: 33333024; May et al Viruses 2022 PMID: 35337019; Stukalov et al Nature 2021 PMID: 33845483
B4GAT1	5	2	Functional genetic screen; Protein interactome	Le Pen et al (this study); Laurent et al BioRxiv 2020 PMID: NA; May et al Viruses 2022 PMID: 35337019; Samavarchi-Tehrani et al BioRxiv 2020 PMID: NA; Stukalov et al Nature 2021 PMID: 33845483
BIRC6	5	2	Phosphorylation landscape; Protein interactome	Bouhaddou et al Cell 2020 PMID: 32645325; Laurent et al BioRxiv 2020 PMID: NA; Liu et al Molecular Systems Biology 2021 PMID: 34709727; May et al Viruses 2022 PMID: 35337019; St Germain et al BioRxiv 2020 PMID: NA
BMPR1A	5	2	Functional genetic screen; Protein interactome	Chan et al Heliyon 2022 PMID: 36597481; Le Pen et al (this study); Schneider et al Cell 2021 PMID: 33382968; May et al Viruses 2022 PMID: 35337019; Stukalov et al Nature 2021 PMID: 33845483
C2CD2L	5	2	Phosphorylation landscape; Protein interactome	Bouhaddou et al Cell 2020 PMID: 32645325; Laurent et al BioRxiv 2020 PMID: NA; May et al Viruses 2022 PMID: 35337019; Samavarchi-Tehrani et al BioRxiv 2020 PMID: NA; St Germain et al BioRxiv 2020 PMID: NA
CAMLG	5	2	Functional genetic screen; Protein interactome	Baggen et al Nature Genetics 2021 PMID: 33686287; Laurent et al BioRxiv 2020 PMID: NA; May et al Viruses 2022 PMID: 35337019; Samavarchi-Tehrani et al BioRxiv 2020 PMID: NA; St Germain et al BioRxiv 2020 PMID: NA
CAMSAP1	5	2	Phosphorylation landscape; Protein interactome	Bouhaddou et al Cell 2020 PMID: 32645325; Laurent et al BioRxiv 2020 PMID: NA; Li et al Med 2021 PMID: 32838362; Liu et al Molecular Systems Biology 2021 PMID: 34709727; Samavarchi-Tehrani et al BioRxiv 2020 PMID: NA
CCZ1B	5	2	Functional genetic screen; Phosphorylation landscape	Baggen et al Nature Genetics 2021 PMID: 33686287; Daniloski et al Cell 2021 PMID: 33147445; Grodzki et al Genome Medicine 2022 PMID: 35086559; Zhu et al Nature Communications 2021 PMID: 33574281; Bouhaddou et al Cell 2020 PMID: 32645325
CD44	5	2	Functional genetic screen; Protein interactome	Biering et al Nature Genetics 2022 PMID: 35879412; Rebendenne et al Nature Genetics 2022 PMID: 34075371; Laurent et al BioRxiv 2020 PMID: NA; Samavarchi-Tehrani et al BioRxiv 2020 PMID: NA; Stukalov et al Nature 2021 PMID: 33845483
CDKN1A	5	2	Functional genetic screen; Phosphorylation landscape	Biering et al Nature Genetics 2022 PMID: 35879412; Danziger et al Plos Pathogen 2022 PMID: 35421191; Grodzki et al Genome Medicine 2022 PMID: 35086559; Rebendenne et al Nature Genetics 2022 PMID: 34075371; Bouhaddou et al Cell 2020 PMID: 32645325
CHMP2A	5	2	Functional genetic screen; Protein interactome	Hoffmann et al Cell Host Microbe 2021 PMID: 33357464; Rebendenne et al Nature Genetics 2022 PMID: 34075371; Gordon et al Nature 2020 PMID: 32353859; Laurent et al BioRxiv 2020 PMID: NA; May et al Viruses 2022 PMID: 35337019
CLIP1	5	2	Phosphorylation landscape; Protein interactome	Bouhaddou et al Cell 2020 PMID: 32645325; Laurent et al BioRxiv 2020 PMID: NA; Li et al Med 2021 PMID: 32838362; Stukalov et al Nature 2021 PMID: 33845483; Zhou et al Nature Biotechnology 2023 PMID: 36217030
CLN6	5	2	Functional genetic screen; Protein interactome	Le Pen et al (this study); Laurent et al BioRxiv 2020 PMID: NA; Liu et al Molecular Systems Biology 2021 PMID: 34709727; May et al Viruses 2022 PMID: 35337019; Samavarchi-Tehrani et al BioRxiv 2020 PMID: NA
CLPTM1L	5	2	Functional genetic screen; Protein interactome	Biering et al Nature Genetics 2022 PMID: 35879412; Laurent et al BioRxiv 2020 PMID: NA; May et al Viruses 2022 PMID: 35337019; Samavarchi-Tehrani et al BioRxiv 2020 PMID: NA; St Germain et al BioRxiv 2020 PMID: NA
COG2	5	2	Functional genetic screen; Protein interactome	Schneider et al Cell 2021 PMID: 33382968; Laurent et al BioRxiv 2020 PMID: NA; Samavarchi-Tehrani et al BioRxiv 2020 PMID: NA; St Germain et al BioRxiv 2020 PMID: NA; Stukalov et al Nature 2021 PMID: 33845483
CSTF2	5	2	Protein interactome; RNA interactome	Laurent et al BioRxiv 2020 PMID: NA; Liu et al Molecular Systems Biology 2021 PMID: 34709727; May et al Viruses 2022 PMID: 35337019; Flynn et al Cell 2021 PMID: 33743211; Schmidt et al Cell 2023 PMID: 37794589
CXADR	5	2	Phosphorylation landscape; Protein interactome	Bouhaddou et al Cell 2020 PMID: 32645325; Laurent et al BioRxiv 2020 PMID: NA; May et al Viruses 2022 PMID: 35337019; Samavarchi-Tehrani et al BioRxiv 2020 PMID: NA; St Germain et al BioRxiv 2020 PMID: NA
DDX17	5	2	Protein interactome; RNA interactome	Liu et al Molecular Systems Biology 2021 PMID: 34709727; Samavarchi-Tehrani et al BioRxiv 2020 PMID: NA; Flynn et al Cell 2021 PMID: 33743211; Labeau et al Cell Reports 2022 PMID: 35477000; Schmidt et al Cell 2023 PMID: 37794589
DDX50	5	2	Protein interactome; RNA interactome	Laurent et al BioRxiv 2020 PMID: NA; Liu et al Molecular Systems Biology 2021 PMID: 34709727; Samavarchi-Tehrani et al BioRxiv 2020 PMID: NA; St Germain et al BioRxiv 2020 PMID: NA; Schmidt et al Cell 2023 PMID: 37794589
DERL1	5	2	Functional genetic screen; Protein interactome	Le Pen et al (this study); Laurent et al BioRxiv 2020 PMID: NA; May et al Viruses 2022 PMID: 35337019; Samavarchi-Tehrani et al BioRxiv 2020 PMID: NA; St Germain et al BioRxiv 2020 PMID: NA
DIMT1	5	2	Functional genetic screen; Protein interactome	Le Pen et al (this study); Laurent et al BioRxiv 2020 PMID: NA; May et al Viruses 2022 PMID: 35337019; Samavarchi-Tehrani et al BioRxiv 2020 PMID: NA; Zhou et al Nature Biotechnology 2023 PMID: 36217030
DNAJC1	5	2	Phosphorylation landscape; Protein interactome	Bouhaddou et al Cell 2020 PMID: 32645325; Laurent et al BioRxiv 2020 PMID: NA; May et al Viruses 2022 PMID: 35337019; Samavarchi-Tehrani et al BioRxiv 2020 PMID: NA; St Germain et al BioRxiv 2020 PMID: NA
EIF4E2	5	2	Functional genetic screen; Protein interactome	Hoffmann et al Cell Host Microbe 2021 PMID: 33357464; Gordon et al Nature 2020 PMID: 32353859; Laurent et al BioRxiv 2020 PMID: NA; Liu et al Molecular Systems Biology 2021 PMID: 34709727; May et al Viruses 2022 PMID: 35337019
ERGIC3	5	2	Functional genetic screen; Protein interactome	Grodzki et al Genome Medicine 2022 PMID: 35086559; Davies et al ACS Infectious Diseases 2020 PMID: 33263384; Laurent et al BioRxiv 2020 PMID: NA; May et al Viruses 2022 PMID: 35337019; Samavarchi-Tehrani et al BioRxiv 2020 PMID: NA
ESYT2	5	2	Phosphorylation landscape; Protein interactome	Bouhaddou et al Cell 2020 PMID: 32645325; Laurent et al BioRxiv 2020 PMID: NA; Liu et al Molecular Systems Biology 2021 PMID: 34709727; Samavarchi-Tehrani et al BioRxiv 2020 PMID: NA; St Germain et al BioRxiv 2020 PMID: NA
ETFA	5	2	Functional genetic screen; Protein interactome	Gordon et al Science 2020 PMID: 33060197; Gordon et al Nature 2020 PMID: 32353859; Laurent et al BioRxiv 2020 PMID: NA; Liu et al Molecular Systems Biology 2021 PMID: 34709727; Samavarchi-Tehrani et al BioRxiv 2020 PMID: NA
EWSR1	5	2	Functional genetic screen; RNA interactome	Schneider et al Cell 2021 PMID: 33382968; Flynn et al Cell 2021 PMID: 33743211; Labeau et al Cell Reports 2022 PMID: 35477000; Lee et al Molecular Cell 2021 PMID: 33989516; Schmidt et al Cell 2023 PMID: 37794589
FAM98A	5	2	Protein interactome; RNA interactome	Gordon et al Nature 2020 PMID: 32353859; Laurent et al BioRxiv 2020 PMID: NA; Kamel et al Molecular Cell 2021 PMID: 34118193; Labeau et al Cell Reports 2022 PMID: 35477000; Lee et al Molecular Cell 2021 PMID: 33989516
FKBP15	5	2	Functional genetic screen; Protein interactome	Biering et al Nature Genetics 2022 PMID: 35879412; Gordon et al Nature 2020 PMID: 32353859; Laurent et al BioRxiv 2020 PMID: NA; Samavarchi-Tehrani et al BioRxiv 2020 PMID: NA; St Germain et al BioRxiv 2020 PMID: NA
FLVCR1	5	2	Functional genetic screen; Protein interactome	Le Pen et al (this study); Laurent et al BioRxiv 2020 PMID: NA; May et al Viruses 2022 PMID: 35337019; Samavarchi-Tehrani et al BioRxiv 2020 PMID: NA; St Germain et al BioRxiv 2020 PMID: NA
FTSJ3	5	2	Protein interactome; RNA interactome	Laurent et al BioRxiv 2020 PMID: NA; Liu et al Molecular Systems Biology 2021 PMID: 34709727; Samavarchi-Tehrani et al BioRxiv 2020 PMID: NA; Zhou et al Nature Biotechnology 2023 PMID: 36217030; Kamel et al Molecular Cell 2021 PMID: 34118193
GALNT2	5	2	Functional genetic screen; Protein interactome	Mac Kain et al Nature Communications 2022 PMID: 35508460; Wickenhagen et al Science 2021 PMID: 34581622; Li et al Med 2021 PMID: 32838362; May et al Viruses 2022 PMID: 35337019; Samavarchi-Tehrani et al BioRxiv 2020 PMID: NA
GNL2	5	2	Phosphorylation landscape; Protein interactome	Bouhaddou et al Cell 2020 PMID: 32645325; Laurent et al BioRxiv 2020 PMID: NA; May et al Viruses 2022 PMID: 35337019; Samavarchi-Tehrani et al BioRxiv 2020 PMID: NA; Zhou et al Nature Biotechnology 2023 PMID: 36217030
GTF2F2	5	2	Functional genetic screen; Protein interactome	Xu et al Nature 2023 PMID: 37438530; Gordon et al Nature 2020 PMID: 32353859; Laurent et al BioRxiv 2020 PMID: NA; Li et al Med 2021 PMID: 32838362; Stukalov et al Nature 2021 PMID: 33845483
HADHA	5	2	Functional genetic screen; Protein interactome	Le Pen et al (this study); Laurent et al BioRxiv 2020 PMID: NA; Liu et al Molecular Systems Biology 2021 PMID: 34709727; May et al Viruses 2022 PMID: 35337019; Samavarchi-Tehrani et al BioRxiv 2020 PMID: NA
HERPUD1	5	2	Functional genetic screen; Protein interactome	Le Pen et al (this study); Davies et al ACS Infectious Diseases 2020 PMID: 33263384; Laurent et al BioRxiv 2020 PMID: NA; May et al Viruses 2022 PMID: 35337019; Samavarchi-Tehrani et al BioRxiv 2020 PMID: NA
HIRA	5	2	Functional genetic screen; Protein interactome	Rebendenne et al Nature Genetics 2022 PMID: 34075371; Saddam Hossain et al Journal of Medical Virology 2023 PMID: 37707319; Schneider et al Cell 2021 PMID: 33382968; Wei et al Cell 2021 PMID: 33147444; Laurent et al BioRxiv 2020 PMID: NA
HNRNPAB	5	2	Protein interactome; RNA interactome	Zhou et al Nature Biotechnology 2023 PMID: 36217030; Flynn et al Cell 2021 PMID: 33743211; Lee et al Molecular Cell 2021 PMID: 33989516; Schmidt et al Nature Microbiology 2020 PMID: 33349665; Schmidt et al Cell 2023 PMID: 37794589
HSP90B1	5	2	Functional genetic screen; Protein interactome	Rebendenne et al Nature Genetics 2022 PMID: 34075371; Laurent et al BioRxiv 2020 PMID: NA; Liu et al Molecular Systems Biology 2021 PMID: 34709727; Samavarchi-Tehrani et al BioRxiv 2020 PMID: NA; Zhou et al Nature Biotechnology 2023 PMID: 36217030
IFNAR1	5	2	Functional genetic screen; Human genetics	Biering et al Nature Genetics 2022 PMID: 35879412; Le Pen et al (this study); Mac Kain et al Nature Communications 2022 PMID: 35508460; Zhang et al Science 2020 PMID: 32972995; Zhang et al Journal of Experimental Medicine 2022 PMID: 35708626
IL10RB	5	2	Human genetics; Protein interactome	D'Antonio et al Cell Reports 2021 PMID: 34762851; Kousathanas et al Nature 2022 PMID: 35255492; Zhou et al Nature Medicine 2021 PMID: 33633408; May et al Viruses 2022 PMID: 35337019; Stukalov et al Nature 2021 PMID: 33845483
IL6ST	5	2	Phosphorylation landscape; Protein interactome	Bouhaddou et al Cell 2020 PMID: 32645325; Laurent et al BioRxiv 2020 PMID: NA; May et al Viruses 2022 PMID: 35337019; Samavarchi-Tehrani et al BioRxiv 2020 PMID: NA; Stukalov et al Nature 2021 PMID: 33845483
ILF3	5	2	Phosphorylation landscape; RNA interactome	Bouhaddou et al Cell 2020 PMID: 32645325; Flynn et al Cell 2021 PMID: 33743211; Labeau et al Cell Reports 2022 PMID: 35477000; Lee et al Molecular Cell 2021 PMID: 33989516; Schmidt et al Cell 2023 PMID: 37794589
IMPDH2	5	2	Functional genetic screen; Protein interactome	Rebendenne et al Nature Genetics 2022 PMID: 34075371; Gordon et al Nature 2020 PMID: 32353859; Liu et al Molecular Systems Biology 2021 PMID: 34709727; Samavarchi-Tehrani et al BioRxiv 2020 PMID: NA; Zhou et al Nature Biotechnology 2023 PMID: 36217030
INTS2	5	2	Functional genetic screen; Protein interactome	Le Pen et al (this study); Xu et al Nature 2023 PMID: 37438530; Laurent et al BioRxiv 2020 PMID: NA; Samavarchi-Tehrani et al BioRxiv 2020 PMID: NA; Stukalov et al Nature 2021 PMID: 33845483
KIDINS220	5	2	Phosphorylation landscape; Protein interactome	Bouhaddou et al Cell 2020 PMID: 32645325; Davies et al ACS Infectious Diseases 2020 PMID: 33263384; Laurent et al BioRxiv 2020 PMID: NA; May et al Viruses 2022 PMID: 35337019; Samavarchi-Tehrani et al BioRxiv 2020 PMID: NA
LDHB	5	2	Protein interactome; RNA interactome	Laurent et al BioRxiv 2020 PMID: NA; Liu et al Molecular Systems Biology 2021 PMID: 34709727; Samavarchi-Tehrani et al BioRxiv 2020 PMID: NA; Zhou et al Nature Biotechnology 2023 PMID: 36217030; Labeau et al Cell Reports 2022 PMID: 35477000
LMNB1	5	2	Phosphorylation landscape; Protein interactome	Bouhaddou et al Cell 2020 PMID: 32645325; Li et al Med 2021 PMID: 32838362; Liu et al Molecular Systems Biology 2021 PMID: 34709727; Samavarchi-Tehrani et al BioRxiv 2020 PMID: NA; Zhou et al Nature Biotechnology 2023 PMID: 36217030
LSS	5	2	Functional genetic screen; Protein interactome	Rebendenne et al Nature Genetics 2022 PMID: 34075371; Laurent et al BioRxiv 2020 PMID: NA; Liu et al Molecular Systems Biology 2021 PMID: 34709727; May et al Viruses 2022 PMID: 35337019; Stukalov et al Nature 2021 PMID: 33845483
MAD2L1	5	2	Functional genetic screen; Protein interactome	Le Pen et al (this study); Xu et al Nature 2023 PMID: 37438530; Laurent et al BioRxiv 2020 PMID: NA; Liu et al Molecular Systems Biology 2021 PMID: 34709727; St Germain et al BioRxiv 2020 PMID: NA
MDN1	5	2	Functional genetic screen; Protein interactome	Xu et al Nature 2023 PMID: 37438530; Gordon et al Nature 2020 PMID: 32353859; Liu et al Molecular Systems Biology 2021 PMID: 34709727; May et al Viruses 2022 PMID: 35337019; Stukalov et al Nature 2021 PMID: 33845483
MFF	5	2	Phosphorylation landscape; Protein interactome	Bouhaddou et al Cell 2020 PMID: 32645325; Laurent et al BioRxiv 2020 PMID: NA; May et al Viruses 2022 PMID: 35337019; Samavarchi-Tehrani et al BioRxiv 2020 PMID: NA; St Germain et al BioRxiv 2020 PMID: NA
MIA3	5	2	Functional genetic screen; Protein interactome	Le Pen et al (this study); Laurent et al BioRxiv 2020 PMID: NA; Li et al Med 2021 PMID: 32838362; Samavarchi-Tehrani et al BioRxiv 2020 PMID: NA; St Germain et al BioRxiv 2020 PMID: NA
MRPS25	5	2	Functional genetic screen; Protein interactome	Gordon et al Science 2020 PMID: 33060197; Hoffmann et al Cell Host Microbe 2021 PMID: 33357464; Wei et al Cell 2021 PMID: 33147444; Gordon et al Nature 2020 PMID: 32353859; Laurent et al BioRxiv 2020 PMID: NA
MSMO1	5	2	Functional genetic screen; Protein interactome	Schneider et al Cell 2021 PMID: 33382968; Laurent et al BioRxiv 2020 PMID: NA; May et al Viruses 2022 PMID: 35337019; Samavarchi-Tehrani et al BioRxiv 2020 PMID: NA; Stukalov et al Nature 2021 PMID: 33845483
MTFR1L	5	2	Phosphorylation landscape; Protein interactome	Bouhaddou et al Cell 2020 PMID: 32645325; Laurent et al BioRxiv 2020 PMID: NA; May et al Viruses 2022 PMID: 35337019; Samavarchi-Tehrani et al BioRxiv 2020 PMID: NA; Stukalov et al Nature 2021 PMID: 33845483
MYO18A	5	2	Phosphorylation landscape; Protein interactome	Bouhaddou et al Cell 2020 PMID: 32645325; Li et al Med 2021 PMID: 32838362; Liu et al Molecular Systems Biology 2021 PMID: 34709727; May et al Viruses 2022 PMID: 35337019; Zhou et al Nature Biotechnology 2023 PMID: 36217030
NCAPD2	5	2	Phosphorylation landscape; Protein interactome	Bouhaddou et al Cell 2020 PMID: 32645325; Laurent et al BioRxiv 2020 PMID: NA; Liu et al Molecular Systems Biology 2021 PMID: 34709727; May et al Viruses 2022 PMID: 35337019; Samavarchi-Tehrani et al BioRxiv 2020 PMID: NA
NDUFA5	5	2	Functional genetic screen; Protein interactome	Le Pen et al (this study); Xu et al Nature 2023 PMID: 37438530; Laurent et al BioRxiv 2020 PMID: NA; Liu et al Molecular Systems Biology 2021 PMID: 34709727; St Germain et al BioRxiv 2020 PMID: NA
NFXL1	5	2	Functional genetic screen; Protein interactome	Le Pen et al (this study); Laurent et al BioRxiv 2020 PMID: NA; Liu et al Molecular Systems Biology 2021 PMID: 34709727; Samavarchi-Tehrani et al BioRxiv 2020 PMID: NA; St Germain et al BioRxiv 2020 PMID: NA
NPLOC4	5	2	Functional genetic screen; Protein interactome	Xu et al Nature 2023 PMID: 37438530; Laurent et al BioRxiv 2020 PMID: NA; Samavarchi-Tehrani et al BioRxiv 2020 PMID: NA; St Germain et al BioRxiv 2020 PMID: NA; Stukalov et al Nature 2021 PMID: 33845483
NUMB	5	2	Functional genetic screen; Protein interactome	Le Pen et al (this study); Laurent et al BioRxiv 2020 PMID: NA; Liu et al Molecular Systems Biology 2021 PMID: 34709727; May et al Viruses 2022 PMID: 35337019; Samavarchi-Tehrani et al BioRxiv 2020 PMID: NA
NUMBL	5	2	Phosphorylation landscape; Protein interactome	Bouhaddou et al Cell 2020 PMID: 32645325; Laurent et al BioRxiv 2020 PMID: NA; Liu et al Molecular Systems Biology 2021 PMID: 34709727; May et al Viruses 2022 PMID: 35337019; Samavarchi-Tehrani et al BioRxiv 2020 PMID: NA
NUP210	5	2	Phosphorylation landscape; Protein interactome	Bouhaddou et al Cell 2020 PMID: 32645325; Gordon et al Nature 2020 PMID: 32353859; Liu et al Molecular Systems Biology 2021 PMID: 34709727; Samavarchi-Tehrani et al BioRxiv 2020 PMID: NA; St Germain et al BioRxiv 2020 PMID: NA
NUP214	5	2	Phosphorylation landscape; Protein interactome	Bouhaddou et al Cell 2020 PMID: 32645325; Gordon et al Nature 2020 PMID: 32353859; Laurent et al BioRxiv 2020 PMID: NA; Li et al Med 2021 PMID: 32838362; St Germain et al BioRxiv 2020 PMID: NA
NUP62	5	2	Functional genetic screen; Protein interactome	Gordon et al Science 2020 PMID: 33060197; Gordon et al Nature 2020 PMID: 32353859; Laurent et al BioRxiv 2020 PMID: NA; Samavarchi-Tehrani et al BioRxiv 2020 PMID: NA; St Germain et al BioRxiv 2020 PMID: NA
NUP93	5	2	Functional genetic screen; Protein interactome	Xu et al Nature 2023 PMID: 37438530; Liu et al Molecular Systems Biology 2021 PMID: 34709727; Samavarchi-Tehrani et al BioRxiv 2020 PMID: NA; Stukalov et al Nature 2021 PMID: 33845483; Zhou et al Nature Biotechnology 2023 PMID: 36217030
NUP98	5	2	Phosphorylation landscape; Protein interactome	Bouhaddou et al Cell 2020 PMID: 32645325; Gordon et al Nature 2020 PMID: 32353859; Laurent et al BioRxiv 2020 PMID: NA; Samavarchi-Tehrani et al BioRxiv 2020 PMID: NA; St Germain et al BioRxiv 2020 PMID: NA
OAS3	5	2	Functional genetic screen; Human genetics	Israeli et al Nature Communications 2022 PMID: 35469023; COVID-19 Host Genetics Initiative et al Nature 2021 PMID: 34237774; D'Antonio et al Cell Reports 2021 PMID: 34762851; Horowitz et al Nature Genetics 2022 PMID: 35241825; Roberts et al Nature Genetics 2022 PMID: 35410379
ODR4	5	2	Functional genetic screen; Protein interactome	Le Pen et al (this study); Laurent et al BioRxiv 2020 PMID: NA; Samavarchi-Tehrani et al BioRxiv 2020 PMID: NA; Stukalov et al Nature 2021 PMID: 33845483; Zhou et al Nature Biotechnology 2023 PMID: 36217030
PDCL	5	2	Functional genetic screen; Protein interactome	Le Pen et al (this study); Saddam Hossain et al Journal of Medical Virology 2023 PMID: 37707319; Laurent et al BioRxiv 2020 PMID: NA; Liu et al Molecular Systems Biology 2021 PMID: 34709727; St Germain et al BioRxiv 2020 PMID: NA
PDLIM1	5	2	Protein interactome; RNA interactome	Liu et al Molecular Systems Biology 2021 PMID: 34709727; Stukalov et al Nature 2021 PMID: 33845483; Zhou et al Nature Biotechnology 2023 PMID: 36217030; Flynn et al Cell 2021 PMID: 33743211; Labeau et al Cell Reports 2022 PMID: 35477000
PFDN5	5	2	Functional genetic screen; Protein interactome	Xu et al Nature 2023 PMID: 37438530; Laurent et al BioRxiv 2020 PMID: NA; Liu et al Molecular Systems Biology 2021 PMID: 34709727; May et al Viruses 2022 PMID: 35337019; Samavarchi-Tehrani et al BioRxiv 2020 PMID: NA
PITRM1	5	2	Functional genetic screen; Protein interactome	Hoffmann et al Cell Host Microbe 2021 PMID: 33357464; Gordon et al Nature 2020 PMID: 32353859; Samavarchi-Tehrani et al BioRxiv 2020 PMID: NA; St Germain et al BioRxiv 2020 PMID: NA; Stukalov et al Nature 2021 PMID: 33845483
PLEKHA5	5	2	Phosphorylation landscape; Protein interactome	Bouhaddou et al Cell 2020 PMID: 32645325; Gordon et al Nature 2020 PMID: 32353859; Laurent et al BioRxiv 2020 PMID: NA; May et al Viruses 2022 PMID: 35337019; Zhou et al Nature Biotechnology 2023 PMID: 36217030
POLDIP2	5	2	Functional genetic screen; Protein interactome	Xu et al Nature 2023 PMID: 37438530; Laurent et al BioRxiv 2020 PMID: NA; Liu et al Molecular Systems Biology 2021 PMID: 34709727; Samavarchi-Tehrani et al BioRxiv 2020 PMID: NA; St Germain et al BioRxiv 2020 PMID: NA
POLDIP3	5	2	Protein interactome; RNA interactome	Laurent et al BioRxiv 2020 PMID: NA; Liu et al Molecular Systems Biology 2021 PMID: 34709727; Samavarchi-Tehrani et al BioRxiv 2020 PMID: NA; Flynn et al Cell 2021 PMID: 33743211; Labeau et al Cell Reports 2022 PMID: 35477000
POLR1B	5	2	Functional genetic screen; Protein interactome	Le Pen et al (this study); Laurent et al BioRxiv 2020 PMID: NA; Li et al Med 2021 PMID: 32838362; Liu et al Molecular Systems Biology 2021 PMID: 34709727; Samavarchi-Tehrani et al BioRxiv 2020 PMID: NA
PPP1CC	5	2	Protein interactome; RNA interactome	Samavarchi-Tehrani et al BioRxiv 2020 PMID: NA; Flynn et al Cell 2021 PMID: 33743211; Kamel et al Molecular Cell 2021 PMID: 34118193; Schmidt et al Nature Microbiology 2020 PMID: 33349665; Schmidt et al Cell 2023 PMID: 37794589
PRKAR2A	5	2	Phosphorylation landscape; Protein interactome	Bouhaddou et al Cell 2020 PMID: 32645325; Gordon et al Nature 2020 PMID: 32353859; Laurent et al BioRxiv 2020 PMID: NA; Samavarchi-Tehrani et al BioRxiv 2020 PMID: NA; St Germain et al BioRxiv 2020 PMID: NA
PRKRA	5	2	Functional genetic screen; Protein interactome	Le Pen et al (this study); Laurent et al BioRxiv 2020 PMID: NA; May et al Viruses 2022 PMID: 35337019; Samavarchi-Tehrani et al BioRxiv 2020 PMID: NA; Zhou et al Nature Biotechnology 2023 PMID: 36217030
PRRC2A	5	2	Protein interactome; RNA interactome	Liu et al Molecular Systems Biology 2021 PMID: 34709727; Samavarchi-Tehrani et al BioRxiv 2020 PMID: NA; Kamel et al Molecular Cell 2021 PMID: 34118193; Labeau et al Cell Reports 2022 PMID: 35477000; Schmidt et al Cell 2023 PMID: 37794589
PTBP3	5	2	Protein interactome; RNA interactome	Samavarchi-Tehrani et al BioRxiv 2020 PMID: NA; Flynn et al Cell 2021 PMID: 33743211; Kamel et al Molecular Cell 2021 PMID: 34118193; Lee et al Molecular Cell 2021 PMID: 33989516; Schmidt et al Cell 2023 PMID: 37794589
PTPMT1	5	2	Functional genetic screen; Protein interactome	Le Pen et al (this study); Laurent et al BioRxiv 2020 PMID: NA; May et al Viruses 2022 PMID: 35337019; Samavarchi-Tehrani et al BioRxiv 2020 PMID: NA; Stukalov et al Nature 2021 PMID: 33845483
PTPRF	5	2	Functional genetic screen; Protein interactome	Le Pen et al (this study); Laurent et al BioRxiv 2020 PMID: NA; May et al Viruses 2022 PMID: 35337019; St Germain et al BioRxiv 2020 PMID: NA; Stukalov et al Nature 2021 PMID: 33845483
PTPRM	5	2	Human genetics; Protein interactome	Degenhardt et al Human Molecular Genetics 2022 PMID: 35848942; Laurent et al BioRxiv 2020 PMID: NA; May et al Viruses 2022 PMID: 35337019; Samavarchi-Tehrani et al BioRxiv 2020 PMID: NA; Stukalov et al Nature 2021 PMID: 33845483
RAB11FIP5	5	2	Phosphorylation landscape; Protein interactome	Bouhaddou et al Cell 2020 PMID: 32645325; Laurent et al BioRxiv 2020 PMID: NA; Liu et al Molecular Systems Biology 2021 PMID: 34709727; May et al Viruses 2022 PMID: 35337019; St Germain et al BioRxiv 2020 PMID: NA
RAB27B	5	2	Functional genetic screen; Protein interactome	Le Pen et al (this study); Laurent et al BioRxiv 2020 PMID: NA; May et al Viruses 2022 PMID: 35337019; Samavarchi-Tehrani et al BioRxiv 2020 PMID: NA; St Germain et al BioRxiv 2020 PMID: NA
RAD54L2	5	2	Functional genetic screen; Protein interactome	Chan et al Heliyon 2022 PMID: 36597481; Grodzki et al Genome Medicine 2022 PMID: 35086559; Rebendenne et al Nature Genetics 2022 PMID: 34075371; Wei et al Cell 2021 PMID: 33147444; Liu et al Molecular Systems Biology 2021 PMID: 34709727
RALGAPA1	5	2	Phosphorylation landscape; Protein interactome	Bouhaddou et al Cell 2020 PMID: 32645325; Laurent et al BioRxiv 2020 PMID: NA; May et al Viruses 2022 PMID: 35337019; Samavarchi-Tehrani et al BioRxiv 2020 PMID: NA; St Germain et al BioRxiv 2020 PMID: NA
REEP4	5	2	Phosphorylation landscape; Protein interactome	Bouhaddou et al Cell 2020 PMID: 32645325; Laurent et al BioRxiv 2020 PMID: NA; May et al Viruses 2022 PMID: 35337019; Samavarchi-Tehrani et al BioRxiv 2020 PMID: NA; St Germain et al BioRxiv 2020 PMID: NA
RER1	5	2	Functional genetic screen; Protein interactome	Schneider et al Cell 2021 PMID: 33382968; Laurent et al BioRxiv 2020 PMID: NA; May et al Viruses 2022 PMID: 35337019; Samavarchi-Tehrani et al BioRxiv 2020 PMID: NA; St Germain et al BioRxiv 2020 PMID: NA
RETREG3	5	2	Phosphorylation landscape; Protein interactome	Bouhaddou et al Cell 2020 PMID: 32645325; Gordon et al Nature 2020 PMID: 32353859; Laurent et al BioRxiv 2020 PMID: NA; Stukalov et al Nature 2021 PMID: 33845483; Zhou et al Nature Biotechnology 2023 PMID: 36217030
RHBDD3	5	2	Functional genetic screen; Protein interactome	Le Pen et al (this study); Wang et al Cell 2021 PMID: 33333024; Laurent et al BioRxiv 2020 PMID: NA; Samavarchi-Tehrani et al BioRxiv 2020 PMID: NA; Stukalov et al Nature 2021 PMID: 33845483
RPS19	5	2	Protein interactome; RNA interactome	Laurent et al BioRxiv 2020 PMID: NA; Liu et al Molecular Systems Biology 2021 PMID: 34709727; May et al Viruses 2022 PMID: 35337019; Zhou et al Nature Biotechnology 2023 PMID: 36217030; Labeau et al Cell Reports 2022 PMID: 35477000
RPS27A	5	2	Protein interactome; RNA interactome	Davies et al ACS Infectious Diseases 2020 PMID: 33263384; Laurent et al BioRxiv 2020 PMID: NA; Samavarchi-Tehrani et al BioRxiv 2020 PMID: NA; St Germain et al BioRxiv 2020 PMID: NA; Flynn et al Cell 2021 PMID: 33743211
SCD	5	2	Functional genetic screen; Protein interactome	Le Pen et al (this study); Laurent et al BioRxiv 2020 PMID: NA; May et al Viruses 2022 PMID: 35337019; Samavarchi-Tehrani et al BioRxiv 2020 PMID: NA; St Germain et al BioRxiv 2020 PMID: NA
SCYL3	5	2	Functional genetic screen; Protein interactome	Le Pen et al (this study); Laurent et al BioRxiv 2020 PMID: NA; May et al Viruses 2022 PMID: 35337019; Samavarchi-Tehrani et al BioRxiv 2020 PMID: NA; St Germain et al BioRxiv 2020 PMID: NA
SEC23B	5	2	Functional genetic screen; Protein interactome	Rebendenne et al Nature Genetics 2022 PMID: 34075371; Laurent et al BioRxiv 2020 PMID: NA; Liu et al Molecular Systems Biology 2021 PMID: 34709727; Samavarchi-Tehrani et al BioRxiv 2020 PMID: NA; St Germain et al BioRxiv 2020 PMID: NA
SETD2	5	2	Phosphorylation landscape; Protein interactome	Bouhaddou et al Cell 2020 PMID: 32645325; Laurent et al BioRxiv 2020 PMID: NA; Samavarchi-Tehrani et al BioRxiv 2020 PMID: NA; Stukalov et al Nature 2021 PMID: 33845483; Zhou et al Nature Biotechnology 2023 PMID: 36217030
SGCE	5	2	Functional genetic screen; Protein interactome	Biering et al Nature Genetics 2022 PMID: 35879412; Laurent et al BioRxiv 2020 PMID: NA; May et al Viruses 2022 PMID: 35337019; Samavarchi-Tehrani et al BioRxiv 2020 PMID: NA; Stukalov et al Nature 2021 PMID: 33845483
SIRT5	5	2	Functional genetic screen; Protein interactome	Gordon et al Science 2020 PMID: 33060197; Gordon et al Nature 2020 PMID: 32353859; Laurent et al BioRxiv 2020 PMID: NA; Li et al Med 2021 PMID: 32838362; Liu et al Molecular Systems Biology 2021 PMID: 34709727
SLC12A9	5	2	Functional genetic screen; Protein interactome	Baggen et al Nature Genetics 2021 PMID: 33686287; Grodzki et al Genome Medicine 2022 PMID: 35086559; Le Pen et al (this study); Laurent et al BioRxiv 2020 PMID: NA; Samavarchi-Tehrani et al BioRxiv 2020 PMID: NA
SLC16A1	5	2	Phosphorylation landscape; Protein interactome	Bouhaddou et al Cell 2020 PMID: 32645325; Laurent et al BioRxiv 2020 PMID: NA; May et al Viruses 2022 PMID: 35337019; Samavarchi-Tehrani et al BioRxiv 2020 PMID: NA; Zhou et al Nature Biotechnology 2023 PMID: 36217030
SLC20A1	5	2	Phosphorylation landscape; Protein interactome	Bouhaddou et al Cell 2020 PMID: 32645325; Laurent et al BioRxiv 2020 PMID: NA; May et al Viruses 2022 PMID: 35337019; Samavarchi-Tehrani et al BioRxiv 2020 PMID: NA; Stukalov et al Nature 2021 PMID: 33845483
SLC23A2	5	2	Functional genetic screen; Protein interactome	Rebendenne et al Nature Genetics 2022 PMID: 34075371; Laurent et al BioRxiv 2020 PMID: NA; May et al Viruses 2022 PMID: 35337019; St Germain et al BioRxiv 2020 PMID: NA; Stukalov et al Nature 2021 PMID: 33845483
SLC35A2	5	2	Functional genetic screen; Protein interactome	Xu et al Nature 2023 PMID: 37438530; Laurent et al BioRxiv 2020 PMID: NA; Samavarchi-Tehrani et al BioRxiv 2020 PMID: NA; St Germain et al BioRxiv 2020 PMID: NA; Stukalov et al Nature 2021 PMID: 33845483
SLC35B2	5	2	Functional genetic screen; Protein interactome	Grodzki et al Genome Medicine 2022 PMID: 35086559; Saddam Hossain et al Journal of Medical Virology 2023 PMID: 37707319; Schneider et al Cell 2021 PMID: 33382968; Laurent et al BioRxiv 2020 PMID: NA; Samavarchi-Tehrani et al BioRxiv 2020 PMID: NA
SNAP23	5	2	Phosphorylation landscape; Protein interactome	Bouhaddou et al Cell 2020 PMID: 32645325; Laurent et al BioRxiv 2020 PMID: NA; Liu et al Molecular Systems Biology 2021 PMID: 34709727; May et al Viruses 2022 PMID: 35337019; St Germain et al BioRxiv 2020 PMID: NA
SPG21	5	2	Functional genetic screen; Protein interactome	Le Pen et al (this study); Laurent et al BioRxiv 2020 PMID: NA; May et al Viruses 2022 PMID: 35337019; Samavarchi-Tehrani et al BioRxiv 2020 PMID: NA; St Germain et al BioRxiv 2020 PMID: NA
SSR1	5	2	Functional genetic screen; Protein interactome	Le Pen et al (this study); Laurent et al BioRxiv 2020 PMID: NA; Liu et al Molecular Systems Biology 2021 PMID: 34709727; Samavarchi-Tehrani et al BioRxiv 2020 PMID: NA; St Germain et al BioRxiv 2020 PMID: NA
STARD3	5	2	Functional genetic screen; Protein interactome	Schneider et al Cell 2021 PMID: 33382968; Xu et al Nature 2023 PMID: 37438530; May et al Viruses 2022 PMID: 35337019; Samavarchi-Tehrani et al BioRxiv 2020 PMID: NA; St Germain et al BioRxiv 2020 PMID: NA
STIM2	5	2	Phosphorylation landscape; Protein interactome	Bouhaddou et al Cell 2020 PMID: 32645325; Laurent et al BioRxiv 2020 PMID: NA; May et al Viruses 2022 PMID: 35337019; Samavarchi-Tehrani et al BioRxiv 2020 PMID: NA; St Germain et al BioRxiv 2020 PMID: NA
STOM	5	2	Protein interactome; RNA interactome	Gordon et al Nature 2020 PMID: 32353859; Laurent et al BioRxiv 2020 PMID: NA; Samavarchi-Tehrani et al BioRxiv 2020 PMID: NA; St Germain et al BioRxiv 2020 PMID: NA; Schmidt et al Nature Microbiology 2020 PMID: 33349665
STOML2	5	2	Phosphorylation landscape; Protein interactome	Bouhaddou et al Cell 2020 PMID: 32645325; Gordon et al Nature 2020 PMID: 32353859; Laurent et al BioRxiv 2020 PMID: NA; Li et al Med 2021 PMID: 32838362; Liu et al Molecular Systems Biology 2021 PMID: 34709727
TAP1	5	2	Functional genetic screen; Protein interactome	Danziger et al Plos Pathogen 2022 PMID: 35421191; Laurent et al BioRxiv 2020 PMID: NA; May et al Viruses 2022 PMID: 35337019; Samavarchi-Tehrani et al BioRxiv 2020 PMID: NA; St Germain et al BioRxiv 2020 PMID: NA
TBK1	5	2	Human genetics; Protein interactome	Zhang et al Science 2020 PMID: 32972995; Gordon et al Nature 2020 PMID: 32353859; Laurent et al BioRxiv 2020 PMID: NA; Li et al Med 2021 PMID: 32838362; Samavarchi-Tehrani et al BioRxiv 2020 PMID: NA
TDRKH	5	2	Functional genetic screen; Protein interactome	Le Pen et al (this study); Laurent et al BioRxiv 2020 PMID: NA; May et al Viruses 2022 PMID: 35337019; Samavarchi-Tehrani et al BioRxiv 2020 PMID: NA; St Germain et al BioRxiv 2020 PMID: NA
TIAL1	5	2	Protein interactome; RNA interactome	Laurent et al BioRxiv 2020 PMID: NA; Flynn et al Cell 2021 PMID: 33743211; Kamel et al Molecular Cell 2021 PMID: 34118193; Lee et al Molecular Cell 2021 PMID: 33989516; Schmidt et al Cell 2023 PMID: 37794589
TLR7	5	2	Functional genetic screen; Human genetics	Danziger et al Plos Pathogen 2022 PMID: 35421191; Asano et al Science Immunology 2021 PMID: 34413140; Fallerini et al eLife 2021 PMID: 33650967; Zhang et al Journal of Experimental Medicine 2022 PMID: 35708626; van der Made et al JAMA 2020 PMID: 32706371
TM9SF3	5	2	Functional genetic screen; Protein interactome	Schneider et al Cell 2021 PMID: 33382968; Laurent et al BioRxiv 2020 PMID: NA; Liu et al Molecular Systems Biology 2021 PMID: 34709727; Samavarchi-Tehrani et al BioRxiv 2020 PMID: NA; Stukalov et al Nature 2021 PMID: 33845483
TMEM106C	5	2	Functional genetic screen; Protein interactome	Baggen et al Nature Genetics 2021 PMID: 33686287; Laurent et al BioRxiv 2020 PMID: NA; May et al Viruses 2022 PMID: 35337019; St Germain et al BioRxiv 2020 PMID: NA; Stukalov et al Nature 2021 PMID: 33845483
TMPO	5	2	Phosphorylation landscape; Protein interactome	Bouhaddou et al Cell 2020 PMID: 32645325; Laurent et al BioRxiv 2020 PMID: NA; Samavarchi-Tehrani et al BioRxiv 2020 PMID: NA; St Germain et al BioRxiv 2020 PMID: NA; Zhou et al Nature Biotechnology 2023 PMID: 36217030
TNFRSF10A	5	2	Functional genetic screen; Protein interactome	Danziger et al Plos Pathogen 2022 PMID: 35421191; Wickenhagen et al Science 2021 PMID: 34581622; May et al Viruses 2022 PMID: 35337019; Samavarchi-Tehrani et al BioRxiv 2020 PMID: NA; Stukalov et al Nature 2021 PMID: 33845483
TNFRSF10B	5	2	Functional genetic screen; Protein interactome	Biering et al Nature Genetics 2022 PMID: 35879412; Rebendenne et al Nature Genetics 2022 PMID: 34075371; Laurent et al BioRxiv 2020 PMID: NA; May et al Viruses 2022 PMID: 35337019; Stukalov et al Nature 2021 PMID: 33845483
TRAPPC5	5	2	Functional genetic screen; Protein interactome	Le Pen et al (this study); Laurent et al BioRxiv 2020 PMID: NA; Liu et al Molecular Systems Biology 2021 PMID: 34709727; May et al Viruses 2022 PMID: 35337019; Stukalov et al Nature 2021 PMID: 33845483
TTC13	5	2	Functional genetic screen; Protein interactome	Le Pen et al (this study); Laurent et al BioRxiv 2020 PMID: NA; Li et al Med 2021 PMID: 32838362; Samavarchi-Tehrani et al BioRxiv 2020 PMID: NA; St Germain et al BioRxiv 2020 PMID: NA
TUBGCP2	5	2	Functional genetic screen; Protein interactome	Le Pen et al (this study); Gordon et al Nature 2020 PMID: 32353859; Laurent et al BioRxiv 2020 PMID: NA; Liu et al Molecular Systems Biology 2021 PMID: 34709727; Samavarchi-Tehrani et al BioRxiv 2020 PMID: NA
UBXN8	5	2	Functional genetic screen; Protein interactome	Baggen et al Nature Genetics 2021 PMID: 33686287; Gordon et al Nature 2020 PMID: 32353859; Laurent et al BioRxiv 2020 PMID: NA; Samavarchi-Tehrani et al BioRxiv 2020 PMID: NA; St Germain et al BioRxiv 2020 PMID: NA
VAT1	5	2	Protein interactome; RNA interactome	Laurent et al BioRxiv 2020 PMID: NA; Liu et al Molecular Systems Biology 2021 PMID: 34709727; Samavarchi-Tehrani et al BioRxiv 2020 PMID: NA; St Germain et al BioRxiv 2020 PMID: NA; Kamel et al Molecular Cell 2021 PMID: 34118193
VPS13A	5	2	Functional genetic screen; Protein interactome	Baggen et al Nature Genetics 2021 PMID: 33686287; Laurent et al BioRxiv 2020 PMID: NA; Samavarchi-Tehrani et al BioRxiv 2020 PMID: NA; St Germain et al BioRxiv 2020 PMID: NA; Stukalov et al Nature 2021 PMID: 33845483
VPS16	5	2	Functional genetic screen; Protein interactome	Chan et al Heliyon 2022 PMID: 36597481; Laurent et al BioRxiv 2020 PMID: NA; Liu et al Molecular Systems Biology 2021 PMID: 34709727; Samavarchi-Tehrani et al BioRxiv 2020 PMID: NA; Stukalov et al Nature 2021 PMID: 33845483
VPS26A	5	2	Functional genetic screen; Protein interactome	Daniloski et al Cell 2021 PMID: 33147445; Rebendenne et al Nature Genetics 2022 PMID: 34075371; Samavarchi-Tehrani et al BioRxiv 2020 PMID: NA; St Germain et al BioRxiv 2020 PMID: NA; Stukalov et al Nature 2021 PMID: 33845483
YES1	5	2	Functional genetic screen; Protein interactome	Baggen et al Nature Genetics 2021 PMID: 33686287; Laurent et al BioRxiv 2020 PMID: NA; Liu et al Molecular Systems Biology 2021 PMID: 34709727; Samavarchi-Tehrani et al BioRxiv 2020 PMID: NA; St Germain et al BioRxiv 2020 PMID: NA
ZCCHC3	5	2	Protein interactome; RNA interactome	Liu et al Molecular Systems Biology 2021 PMID: 34709727; Samavarchi-Tehrani et al BioRxiv 2020 PMID: NA; Zhou et al Nature Biotechnology 2023 PMID: 36217030; Flynn et al Cell 2021 PMID: 33743211; Schmidt et al Cell 2023 PMID: 37794589
AAAS	5	1	Protein interactome	Laurent et al BioRxiv 2020 PMID: NA; Liu et al Molecular Systems Biology 2021 PMID: 34709727; May et al Viruses 2022 PMID: 35337019; Samavarchi-Tehrani et al BioRxiv 2020 PMID: NA; St Germain et al BioRxiv 2020 PMID: NA
ABCB10	5	1	Protein interactome	Laurent et al BioRxiv 2020 PMID: NA; May et al Viruses 2022 PMID: 35337019; Samavarchi-Tehrani et al BioRxiv 2020 PMID: NA; St Germain et al BioRxiv 2020 PMID: NA; Stukalov et al Nature 2021 PMID: 33845483
ABCB8	5	1	Protein interactome	Davies et al ACS Infectious Diseases 2020 PMID: 33263384; May et al Viruses 2022 PMID: 35337019; Samavarchi-Tehrani et al BioRxiv 2020 PMID: NA; Stukalov et al Nature 2021 PMID: 33845483; Zhou et al Nature Biotechnology 2023 PMID: 36217030
ABCC1	5	1	Protein interactome	Gordon et al Nature 2020 PMID: 32353859; Laurent et al BioRxiv 2020 PMID: NA; May et al Viruses 2022 PMID: 35337019; Samavarchi-Tehrani et al BioRxiv 2020 PMID: NA; St Germain et al BioRxiv 2020 PMID: NA
ACSL3	5	1	Protein interactome	Gordon et al Nature 2020 PMID: 32353859; Laurent et al BioRxiv 2020 PMID: NA; Liu et al Molecular Systems Biology 2021 PMID: 34709727; Samavarchi-Tehrani et al BioRxiv 2020 PMID: NA; St Germain et al BioRxiv 2020 PMID: NA
ADAM17	5	1	Protein interactome	Laurent et al BioRxiv 2020 PMID: NA; May et al Viruses 2022 PMID: 35337019; Samavarchi-Tehrani et al BioRxiv 2020 PMID: NA; St Germain et al BioRxiv 2020 PMID: NA; Stukalov et al Nature 2021 PMID: 33845483
ADCY9	5	1	Protein interactome	Laurent et al BioRxiv 2020 PMID: NA; Liu et al Molecular Systems Biology 2021 PMID: 34709727; Samavarchi-Tehrani et al BioRxiv 2020 PMID: NA; St Germain et al BioRxiv 2020 PMID: NA; Stukalov et al Nature 2021 PMID: 33845483
ADIPOR1	5	1	Protein interactome	Laurent et al BioRxiv 2020 PMID: NA; May et al Viruses 2022 PMID: 35337019; St Germain et al BioRxiv 2020 PMID: NA; Stukalov et al Nature 2021 PMID: 33845483; Zhou et al Nature Biotechnology 2023 PMID: 36217030
AGPAT3	5	1	Protein interactome	Laurent et al BioRxiv 2020 PMID: NA; May et al Viruses 2022 PMID: 35337019; Samavarchi-Tehrani et al BioRxiv 2020 PMID: NA; St Germain et al BioRxiv 2020 PMID: NA; Stukalov et al Nature 2021 PMID: 33845483
AKAP1	5	1	Protein interactome	Laurent et al BioRxiv 2020 PMID: NA; Liu et al Molecular Systems Biology 2021 PMID: 34709727; May et al Viruses 2022 PMID: 35337019; Samavarchi-Tehrani et al BioRxiv 2020 PMID: NA; St Germain et al BioRxiv 2020 PMID: NA
AMFR	5	1	Protein interactome	Laurent et al BioRxiv 2020 PMID: NA; Liu et al Molecular Systems Biology 2021 PMID: 34709727; May et al Viruses 2022 PMID: 35337019; Samavarchi-Tehrani et al BioRxiv 2020 PMID: NA; St Germain et al BioRxiv 2020 PMID: NA
AMIGO2	5	1	Protein interactome	Laurent et al BioRxiv 2020 PMID: NA; May et al Viruses 2022 PMID: 35337019; Samavarchi-Tehrani et al BioRxiv 2020 PMID: NA; St Germain et al BioRxiv 2020 PMID: NA; Stukalov et al Nature 2021 PMID: 33845483
APP	5	1	Protein interactome	Laurent et al BioRxiv 2020 PMID: NA; Liu et al Molecular Systems Biology 2021 PMID: 34709727; May et al Viruses 2022 PMID: 35337019; Samavarchi-Tehrani et al BioRxiv 2020 PMID: NA; St Germain et al BioRxiv 2020 PMID: NA
APPL1	5	1	Protein interactome	Laurent et al BioRxiv 2020 PMID: NA; Liu et al Molecular Systems Biology 2021 PMID: 34709727; May et al Viruses 2022 PMID: 35337019; Samavarchi-Tehrani et al BioRxiv 2020 PMID: NA; St Germain et al BioRxiv 2020 PMID: NA
ARFGAP2	5	1	Protein interactome	Laurent et al BioRxiv 2020 PMID: NA; Liu et al Molecular Systems Biology 2021 PMID: 34709727; May et al Viruses 2022 PMID: 35337019; Samavarchi-Tehrani et al BioRxiv 2020 PMID: NA; St Germain et al BioRxiv 2020 PMID: NA
ARHGAP1	5	1	Protein interactome	Laurent et al BioRxiv 2020 PMID: NA; Liu et al Molecular Systems Biology 2021 PMID: 34709727; May et al Viruses 2022 PMID: 35337019; Samavarchi-Tehrani et al BioRxiv 2020 PMID: NA; St Germain et al BioRxiv 2020 PMID: NA
ASPH	5	1	Protein interactome	Laurent et al BioRxiv 2020 PMID: NA; Liu et al Molecular Systems Biology 2021 PMID: 34709727; Samavarchi-Tehrani et al BioRxiv 2020 PMID: NA; St Germain et al BioRxiv 2020 PMID: NA; Zhou et al Nature Biotechnology 2023 PMID: 36217030
ATP1B3	5	1	Protein interactome	Laurent et al BioRxiv 2020 PMID: NA; Liu et al Molecular Systems Biology 2021 PMID: 34709727; May et al Viruses 2022 PMID: 35337019; Samavarchi-Tehrani et al BioRxiv 2020 PMID: NA; St Germain et al BioRxiv 2020 PMID: NA
ATP2A2	5	1	Protein interactome	Davies et al ACS Infectious Diseases 2020 PMID: 33263384; Laurent et al BioRxiv 2020 PMID: NA; Liu et al Molecular Systems Biology 2021 PMID: 34709727; Samavarchi-Tehrani et al BioRxiv 2020 PMID: NA; Zhou et al Nature Biotechnology 2023 PMID: 36217030
ATP2B4	5	1	Protein interactome	Laurent et al BioRxiv 2020 PMID: NA; Liu et al Molecular Systems Biology 2021 PMID: 34709727; May et al Viruses 2022 PMID: 35337019; Samavarchi-Tehrani et al BioRxiv 2020 PMID: NA; Stukalov et al Nature 2021 PMID: 33845483
ATP5F1B	5	1	Protein interactome	Laurent et al BioRxiv 2020 PMID: NA; Liu et al Molecular Systems Biology 2021 PMID: 34709727; Samavarchi-Tehrani et al BioRxiv 2020 PMID: NA; Stukalov et al Nature 2021 PMID: 33845483; Zhou et al Nature Biotechnology 2023 PMID: 36217030
AUP1	5	1	Protein interactome	Laurent et al BioRxiv 2020 PMID: NA; Liu et al Molecular Systems Biology 2021 PMID: 34709727; May et al Viruses 2022 PMID: 35337019; Samavarchi-Tehrani et al BioRxiv 2020 PMID: NA; St Germain et al BioRxiv 2020 PMID: NA
BAG5	5	1	Protein interactome	Gordon et al Nature 2020 PMID: 32353859; Laurent et al BioRxiv 2020 PMID: NA; Liu et al Molecular Systems Biology 2021 PMID: 34709727; May et al Viruses 2022 PMID: 35337019; Stukalov et al Nature 2021 PMID: 33845483
BET1	5	1	Protein interactome	Laurent et al BioRxiv 2020 PMID: NA; May et al Viruses 2022 PMID: 35337019; Samavarchi-Tehrani et al BioRxiv 2020 PMID: NA; St Germain et al BioRxiv 2020 PMID: NA; Stukalov et al Nature 2021 PMID: 33845483
CALR	5	1	Protein interactome	Laurent et al BioRxiv 2020 PMID: NA; Liu et al Molecular Systems Biology 2021 PMID: 34709727; Samavarchi-Tehrani et al BioRxiv 2020 PMID: NA; St Germain et al BioRxiv 2020 PMID: NA; Zhou et al Nature Biotechnology 2023 PMID: 36217030
CAVIN1	5	1	Protein interactome	Laurent et al BioRxiv 2020 PMID: NA; Li et al Med 2021 PMID: 32838362; Samavarchi-Tehrani et al BioRxiv 2020 PMID: NA; Stukalov et al Nature 2021 PMID: 33845483; Zhou et al Nature Biotechnology 2023 PMID: 36217030
CD99	5	1	Protein interactome	Laurent et al BioRxiv 2020 PMID: NA; Liu et al Molecular Systems Biology 2021 PMID: 34709727; May et al Viruses 2022 PMID: 35337019; Samavarchi-Tehrani et al BioRxiv 2020 PMID: NA; Stukalov et al Nature 2021 PMID: 33845483
CLCN7	5	1	Protein interactome	Laurent et al BioRxiv 2020 PMID: NA; May et al Viruses 2022 PMID: 35337019; Samavarchi-Tehrani et al BioRxiv 2020 PMID: NA; St Germain et al BioRxiv 2020 PMID: NA; Stukalov et al Nature 2021 PMID: 33845483
CLGN	5	1	Protein interactome	Laurent et al BioRxiv 2020 PMID: NA; Liu et al Molecular Systems Biology 2021 PMID: 34709727; May et al Viruses 2022 PMID: 35337019; Samavarchi-Tehrani et al BioRxiv 2020 PMID: NA; St Germain et al BioRxiv 2020 PMID: NA
CNNM4	5	1	Protein interactome	Laurent et al BioRxiv 2020 PMID: NA; Liu et al Molecular Systems Biology 2021 PMID: 34709727; May et al Viruses 2022 PMID: 35337019; Samavarchi-Tehrani et al BioRxiv 2020 PMID: NA; St Germain et al BioRxiv 2020 PMID: NA
CYP51A1	5	1	Protein interactome	Laurent et al BioRxiv 2020 PMID: NA; Liu et al Molecular Systems Biology 2021 PMID: 34709727; May et al Viruses 2022 PMID: 35337019; Samavarchi-Tehrani et al BioRxiv 2020 PMID: NA; St Germain et al BioRxiv 2020 PMID: NA
DGKE	5	1	Protein interactome	Davies et al ACS Infectious Diseases 2020 PMID: 33263384; Laurent et al BioRxiv 2020 PMID: NA; Liu et al Molecular Systems Biology 2021 PMID: 34709727; Samavarchi-Tehrani et al BioRxiv 2020 PMID: NA; St Germain et al BioRxiv 2020 PMID: NA
DHRS7	5	1	Protein interactome	Laurent et al BioRxiv 2020 PMID: NA; Liu et al Molecular Systems Biology 2021 PMID: 34709727; Samavarchi-Tehrani et al BioRxiv 2020 PMID: NA; St Germain et al BioRxiv 2020 PMID: NA; Stukalov et al Nature 2021 PMID: 33845483
DNAJB12	5	1	Protein interactome	Laurent et al BioRxiv 2020 PMID: NA; Liu et al Molecular Systems Biology 2021 PMID: 34709727; May et al Viruses 2022 PMID: 35337019; Samavarchi-Tehrani et al BioRxiv 2020 PMID: NA; St Germain et al BioRxiv 2020 PMID: NA
DNAJC16	5	1	Protein interactome	Davies et al ACS Infectious Diseases 2020 PMID: 33263384; Laurent et al BioRxiv 2020 PMID: NA; May et al Viruses 2022 PMID: 35337019; Samavarchi-Tehrani et al BioRxiv 2020 PMID: NA; St Germain et al BioRxiv 2020 PMID: NA
DNAJC7	5	1	Protein interactome	Laurent et al BioRxiv 2020 PMID: NA; Li et al Med 2021 PMID: 32838362; Liu et al Molecular Systems Biology 2021 PMID: 34709727; Samavarchi-Tehrani et al BioRxiv 2020 PMID: NA; St Germain et al BioRxiv 2020 PMID: NA
EBP	5	1	Protein interactome	Laurent et al BioRxiv 2020 PMID: NA; May et al Viruses 2022 PMID: 35337019; Samavarchi-Tehrani et al BioRxiv 2020 PMID: NA; St Germain et al BioRxiv 2020 PMID: NA; Stukalov et al Nature 2021 PMID: 33845483
ECE1	5	1	Protein interactome	Laurent et al BioRxiv 2020 PMID: NA; May et al Viruses 2022 PMID: 35337019; Samavarchi-Tehrani et al BioRxiv 2020 PMID: NA; St Germain et al BioRxiv 2020 PMID: NA; Stukalov et al Nature 2021 PMID: 33845483
EMC2	5	1	Protein interactome	Laurent et al BioRxiv 2020 PMID: NA; Liu et al Molecular Systems Biology 2021 PMID: 34709727; May et al Viruses 2022 PMID: 35337019; Samavarchi-Tehrani et al BioRxiv 2020 PMID: NA; Stukalov et al Nature 2021 PMID: 33845483
EMC3	5	1	Protein interactome	Laurent et al BioRxiv 2020 PMID: NA; Liu et al Molecular Systems Biology 2021 PMID: 34709727; May et al Viruses 2022 PMID: 35337019; Samavarchi-Tehrani et al BioRxiv 2020 PMID: NA; Stukalov et al Nature 2021 PMID: 33845483
ERBB2	5	1	Protein interactome	Laurent et al BioRxiv 2020 PMID: NA; May et al Viruses 2022 PMID: 35337019; Samavarchi-Tehrani et al BioRxiv 2020 PMID: NA; Stukalov et al Nature 2021 PMID: 33845483; Zhou et al Nature Biotechnology 2023 PMID: 36217030
ERC1	5	1	Protein interactome	Gordon et al Nature 2020 PMID: 32353859; Laurent et al BioRxiv 2020 PMID: NA; Li et al Med 2021 PMID: 32838362; Liu et al Molecular Systems Biology 2021 PMID: 34709727; Samavarchi-Tehrani et al BioRxiv 2020 PMID: NA
FAM91A1	5	1	Protein interactome	Laurent et al BioRxiv 2020 PMID: NA; Liu et al Molecular Systems Biology 2021 PMID: 34709727; May et al Viruses 2022 PMID: 35337019; Samavarchi-Tehrani et al BioRxiv 2020 PMID: NA; St Germain et al BioRxiv 2020 PMID: NA
FANCI	5	1	Protein interactome	Laurent et al BioRxiv 2020 PMID: NA; Li et al Med 2021 PMID: 32838362; Liu et al Molecular Systems Biology 2021 PMID: 34709727; May et al Viruses 2022 PMID: 35337019; Stukalov et al Nature 2021 PMID: 33845483
GCC1	5	1	Protein interactome	Gordon et al Nature 2020 PMID: 32353859; Laurent et al BioRxiv 2020 PMID: NA; May et al Viruses 2022 PMID: 35337019; Samavarchi-Tehrani et al BioRxiv 2020 PMID: NA; St Germain et al BioRxiv 2020 PMID: NA
GGCX	5	1	Protein interactome	Gordon et al Nature 2020 PMID: 32353859; Laurent et al BioRxiv 2020 PMID: NA; May et al Viruses 2022 PMID: 35337019; Samavarchi-Tehrani et al BioRxiv 2020 PMID: NA; St Germain et al BioRxiv 2020 PMID: NA
GOLGA4	5	1	Protein interactome	Laurent et al BioRxiv 2020 PMID: NA; Liu et al Molecular Systems Biology 2021 PMID: 34709727; May et al Viruses 2022 PMID: 35337019; Samavarchi-Tehrani et al BioRxiv 2020 PMID: NA; St Germain et al BioRxiv 2020 PMID: NA
GOPC	5	1	Protein interactome	Laurent et al BioRxiv 2020 PMID: NA; Liu et al Molecular Systems Biology 2021 PMID: 34709727; May et al Viruses 2022 PMID: 35337019; Samavarchi-Tehrani et al BioRxiv 2020 PMID: NA; St Germain et al BioRxiv 2020 PMID: NA
GOSR2	5	1	Protein interactome	Laurent et al BioRxiv 2020 PMID: NA; May et al Viruses 2022 PMID: 35337019; Samavarchi-Tehrani et al BioRxiv 2020 PMID: NA; St Germain et al BioRxiv 2020 PMID: NA; Stukalov et al Nature 2021 PMID: 33845483
GPD2	5	1	Protein interactome	Liu et al Molecular Systems Biology 2021 PMID: 34709727; Samavarchi-Tehrani et al BioRxiv 2020 PMID: NA; St Germain et al BioRxiv 2020 PMID: NA; Stukalov et al Nature 2021 PMID: 33845483; Zhou et al Nature Biotechnology 2023 PMID: 36217030
HAX1	5	1	Protein interactome	Laurent et al BioRxiv 2020 PMID: NA; Liu et al Molecular Systems Biology 2021 PMID: 34709727; May et al Viruses 2022 PMID: 35337019; St Germain et al BioRxiv 2020 PMID: NA; Stukalov et al Nature 2021 PMID: 33845483
HMGCR	5	1	Protein interactome	Laurent et al BioRxiv 2020 PMID: NA; May et al Viruses 2022 PMID: 35337019; Samavarchi-Tehrani et al BioRxiv 2020 PMID: NA; St Germain et al BioRxiv 2020 PMID: NA; Stukalov et al Nature 2021 PMID: 33845483
HOOK3	5	1	Protein interactome	Laurent et al BioRxiv 2020 PMID: NA; May et al Viruses 2022 PMID: 35337019; Samavarchi-Tehrani et al BioRxiv 2020 PMID: NA; St Germain et al BioRxiv 2020 PMID: NA; Stukalov et al Nature 2021 PMID: 33845483
IMMT	5	1	Protein interactome	Li et al Med 2021 PMID: 32838362; Liu et al Molecular Systems Biology 2021 PMID: 34709727; Samavarchi-Tehrani et al BioRxiv 2020 PMID: NA; St Germain et al BioRxiv 2020 PMID: NA; Zhou et al Nature Biotechnology 2023 PMID: 36217030
ITGA6	5	1	Protein interactome	Laurent et al BioRxiv 2020 PMID: NA; Samavarchi-Tehrani et al BioRxiv 2020 PMID: NA; St Germain et al BioRxiv 2020 PMID: NA; Stukalov et al Nature 2021 PMID: 33845483; Zhou et al Nature Biotechnology 2023 PMID: 36217030
ITM2C	5	1	Protein interactome	Laurent et al BioRxiv 2020 PMID: NA; May et al Viruses 2022 PMID: 35337019; Samavarchi-Tehrani et al BioRxiv 2020 PMID: NA; St Germain et al BioRxiv 2020 PMID: NA; Stukalov et al Nature 2021 PMID: 33845483
LCLAT1	5	1	Protein interactome	Laurent et al BioRxiv 2020 PMID: NA; May et al Viruses 2022 PMID: 35337019; Samavarchi-Tehrani et al BioRxiv 2020 PMID: NA; St Germain et al BioRxiv 2020 PMID: NA; Stukalov et al Nature 2021 PMID: 33845483
LDHA	5	1	Protein interactome	Laurent et al BioRxiv 2020 PMID: NA; Liu et al Molecular Systems Biology 2021 PMID: 34709727; May et al Viruses 2022 PMID: 35337019; Samavarchi-Tehrani et al BioRxiv 2020 PMID: NA; Zhou et al Nature Biotechnology 2023 PMID: 36217030
LNPEP	5	1	Protein interactome	Laurent et al BioRxiv 2020 PMID: NA; Liu et al Molecular Systems Biology 2021 PMID: 34709727; May et al Viruses 2022 PMID: 35337019; Samavarchi-Tehrani et al BioRxiv 2020 PMID: NA; St Germain et al BioRxiv 2020 PMID: NA
LPCAT1	5	1	Protein interactome	Laurent et al BioRxiv 2020 PMID: NA; Liu et al Molecular Systems Biology 2021 PMID: 34709727; May et al Viruses 2022 PMID: 35337019; Samavarchi-Tehrani et al BioRxiv 2020 PMID: NA; St Germain et al BioRxiv 2020 PMID: NA
LPCAT4	5	1	Protein interactome	Laurent et al BioRxiv 2020 PMID: NA; May et al Viruses 2022 PMID: 35337019; Samavarchi-Tehrani et al BioRxiv 2020 PMID: NA; St Germain et al BioRxiv 2020 PMID: NA; Stukalov et al Nature 2021 PMID: 33845483
LRIG3	5	1	Protein interactome	Laurent et al BioRxiv 2020 PMID: NA; Liu et al Molecular Systems Biology 2021 PMID: 34709727; May et al Viruses 2022 PMID: 35337019; Samavarchi-Tehrani et al BioRxiv 2020 PMID: NA; Stukalov et al Nature 2021 PMID: 33845483
LRP8	5	1	Protein interactome	Laurent et al BioRxiv 2020 PMID: NA; May et al Viruses 2022 PMID: 35337019; Samavarchi-Tehrani et al BioRxiv 2020 PMID: NA; St Germain et al BioRxiv 2020 PMID: NA; Stukalov et al Nature 2021 PMID: 33845483
LRRC8A	5	1	Protein interactome	Laurent et al BioRxiv 2020 PMID: NA; May et al Viruses 2022 PMID: 35337019; Samavarchi-Tehrani et al BioRxiv 2020 PMID: NA; St Germain et al BioRxiv 2020 PMID: NA; Stukalov et al Nature 2021 PMID: 33845483
LRRC8D	5	1	Protein interactome	Laurent et al BioRxiv 2020 PMID: NA; May et al Viruses 2022 PMID: 35337019; Samavarchi-Tehrani et al BioRxiv 2020 PMID: NA; St Germain et al BioRxiv 2020 PMID: NA; Stukalov et al Nature 2021 PMID: 33845483
MAGT1	5	1	Protein interactome	Davies et al ACS Infectious Diseases 2020 PMID: 33263384; Laurent et al BioRxiv 2020 PMID: NA; May et al Viruses 2022 PMID: 35337019; Samavarchi-Tehrani et al BioRxiv 2020 PMID: NA; St Germain et al BioRxiv 2020 PMID: NA
MFSD10	5	1	Protein interactome	Laurent et al BioRxiv 2020 PMID: NA; May et al Viruses 2022 PMID: 35337019; Samavarchi-Tehrani et al BioRxiv 2020 PMID: NA; St Germain et al BioRxiv 2020 PMID: NA; Stukalov et al Nature 2021 PMID: 33845483
MPZL1	5	1	Protein interactome	Laurent et al BioRxiv 2020 PMID: NA; May et al Viruses 2022 PMID: 35337019; Samavarchi-Tehrani et al BioRxiv 2020 PMID: NA; St Germain et al BioRxiv 2020 PMID: NA; Stukalov et al Nature 2021 PMID: 33845483
NDUFS2	5	1	Protein interactome	Laurent et al BioRxiv 2020 PMID: NA; Liu et al Molecular Systems Biology 2021 PMID: 34709727; Samavarchi-Tehrani et al BioRxiv 2020 PMID: NA; St Germain et al BioRxiv 2020 PMID: NA; Stukalov et al Nature 2021 PMID: 33845483
NXF1	5	1	Protein interactome	Laurent et al BioRxiv 2020 PMID: NA; Li et al Med 2021 PMID: 32838362; Liu et al Molecular Systems Biology 2021 PMID: 34709727; Samavarchi-Tehrani et al BioRxiv 2020 PMID: NA; St Germain et al BioRxiv 2020 PMID: NA
OCIAD1	5	1	Protein interactome	Laurent et al BioRxiv 2020 PMID: NA; Liu et al Molecular Systems Biology 2021 PMID: 34709727; May et al Viruses 2022 PMID: 35337019; Samavarchi-Tehrani et al BioRxiv 2020 PMID: NA; St Germain et al BioRxiv 2020 PMID: NA
PIGU	5	1	Protein interactome	Laurent et al BioRxiv 2020 PMID: NA; May et al Viruses 2022 PMID: 35337019; Samavarchi-Tehrani et al BioRxiv 2020 PMID: NA; St Germain et al BioRxiv 2020 PMID: NA; Stukalov et al Nature 2021 PMID: 33845483
PMPCB	5	1	Protein interactome	Gordon et al Nature 2020 PMID: 32353859; May et al Viruses 2022 PMID: 35337019; Samavarchi-Tehrani et al BioRxiv 2020 PMID: NA; St Germain et al BioRxiv 2020 PMID: NA; Stukalov et al Nature 2021 PMID: 33845483
POR	5	1	Protein interactome	Gordon et al Nature 2020 PMID: 32353859; Laurent et al BioRxiv 2020 PMID: NA; Liu et al Molecular Systems Biology 2021 PMID: 34709727; Samavarchi-Tehrani et al BioRxiv 2020 PMID: NA; St Germain et al BioRxiv 2020 PMID: NA
PPP1CB	5	1	RNA interactome	Flynn et al Cell 2021 PMID: 33743211; Kamel et al Molecular Cell 2021 PMID: 34118193; Lee et al Molecular Cell 2021 PMID: 33989516; Schmidt et al Nature Microbiology 2020 PMID: 33349665; Schmidt et al Cell 2023 PMID: 37794589
PTDSS2	5	1	Protein interactome	Laurent et al BioRxiv 2020 PMID: NA; May et al Viruses 2022 PMID: 35337019; Samavarchi-Tehrani et al BioRxiv 2020 PMID: NA; St Germain et al BioRxiv 2020 PMID: NA; Stukalov et al Nature 2021 PMID: 33845483
PTPN1	5	1	Protein interactome	Laurent et al BioRxiv 2020 PMID: NA; Liu et al Molecular Systems Biology 2021 PMID: 34709727; May et al Viruses 2022 PMID: 35337019; Samavarchi-Tehrani et al BioRxiv 2020 PMID: NA; St Germain et al BioRxiv 2020 PMID: NA
PTRH2	5	1	Protein interactome	Laurent et al BioRxiv 2020 PMID: NA; Liu et al Molecular Systems Biology 2021 PMID: 34709727; Samavarchi-Tehrani et al BioRxiv 2020 PMID: NA; St Germain et al BioRxiv 2020 PMID: NA; Stukalov et al Nature 2021 PMID: 33845483
RAB3GAP1	5	1	Protein interactome	Laurent et al BioRxiv 2020 PMID: NA; Liu et al Molecular Systems Biology 2021 PMID: 34709727; May et al Viruses 2022 PMID: 35337019; Samavarchi-Tehrani et al BioRxiv 2020 PMID: NA; St Germain et al BioRxiv 2020 PMID: NA
RAB8A	5	1	Protein interactome	Gordon et al Nature 2020 PMID: 32353859; Liu et al Molecular Systems Biology 2021 PMID: 34709727; Samavarchi-Tehrani et al BioRxiv 2020 PMID: NA; Stukalov et al Nature 2021 PMID: 33845483; Zhou et al Nature Biotechnology 2023 PMID: 36217030
RCN1	5	1	Protein interactome	Laurent et al BioRxiv 2020 PMID: NA; Liu et al Molecular Systems Biology 2021 PMID: 34709727; May et al Viruses 2022 PMID: 35337019; Samavarchi-Tehrani et al BioRxiv 2020 PMID: NA; Zhou et al Nature Biotechnology 2023 PMID: 36217030
RCN2	5	1	Protein interactome	Laurent et al BioRxiv 2020 PMID: NA; Liu et al Molecular Systems Biology 2021 PMID: 34709727; Samavarchi-Tehrani et al BioRxiv 2020 PMID: NA; St Germain et al BioRxiv 2020 PMID: NA; Zhou et al Nature Biotechnology 2023 PMID: 36217030
RFT1	5	1	Protein interactome	Davies et al ACS Infectious Diseases 2020 PMID: 33263384; Laurent et al BioRxiv 2020 PMID: NA; Samavarchi-Tehrani et al BioRxiv 2020 PMID: NA; St Germain et al BioRxiv 2020 PMID: NA; Stukalov et al Nature 2021 PMID: 33845483
RPL38	5	1	Protein interactome	Laurent et al BioRxiv 2020 PMID: NA; Liu et al Molecular Systems Biology 2021 PMID: 34709727; May et al Viruses 2022 PMID: 35337019; Samavarchi-Tehrani et al BioRxiv 2020 PMID: NA; Zhou et al Nature Biotechnology 2023 PMID: 36217030
RPS2	5	1	RNA interactome	Flynn et al Cell 2021 PMID: 33743211; Kamel et al Molecular Cell 2021 PMID: 34118193; Lee et al Molecular Cell 2021 PMID: 33989516; Schmidt et al Nature Microbiology 2020 PMID: 33349665; Schmidt et al Cell 2023 PMID: 37794589
RTN4	5	1	Protein interactome	Gordon et al Nature 2020 PMID: 32353859; Laurent et al BioRxiv 2020 PMID: NA; May et al Viruses 2022 PMID: 35337019; Samavarchi-Tehrani et al BioRxiv 2020 PMID: NA; Stukalov et al Nature 2021 PMID: 33845483
SACM1L	5	1	Protein interactome	Laurent et al BioRxiv 2020 PMID: NA; Liu et al Molecular Systems Biology 2021 PMID: 34709727; May et al Viruses 2022 PMID: 35337019; Samavarchi-Tehrani et al BioRxiv 2020 PMID: NA; St Germain et al BioRxiv 2020 PMID: NA
SEC23IP	5	1	Protein interactome	Laurent et al BioRxiv 2020 PMID: NA; Liu et al Molecular Systems Biology 2021 PMID: 34709727; May et al Viruses 2022 PMID: 35337019; Samavarchi-Tehrani et al BioRxiv 2020 PMID: NA; St Germain et al BioRxiv 2020 PMID: NA
SEC24A	5	1	Protein interactome	Laurent et al BioRxiv 2020 PMID: NA; Liu et al Molecular Systems Biology 2021 PMID: 34709727; May et al Viruses 2022 PMID: 35337019; Samavarchi-Tehrani et al BioRxiv 2020 PMID: NA; St Germain et al BioRxiv 2020 PMID: NA
SEC24B	5	1	Protein interactome	Laurent et al BioRxiv 2020 PMID: NA; Liu et al Molecular Systems Biology 2021 PMID: 34709727; May et al Viruses 2022 PMID: 35337019; Samavarchi-Tehrani et al BioRxiv 2020 PMID: NA; St Germain et al BioRxiv 2020 PMID: NA
SEMA4C	5	1	Protein interactome	Laurent et al BioRxiv 2020 PMID: NA; Liu et al Molecular Systems Biology 2021 PMID: 34709727; Samavarchi-Tehrani et al BioRxiv 2020 PMID: NA; St Germain et al BioRxiv 2020 PMID: NA; Stukalov et al Nature 2021 PMID: 33845483
SGPL1	5	1	Protein interactome	Laurent et al BioRxiv 2020 PMID: NA; May et al Viruses 2022 PMID: 35337019; Samavarchi-Tehrani et al BioRxiv 2020 PMID: NA; St Germain et al BioRxiv 2020 PMID: NA; Zhou et al Nature Biotechnology 2023 PMID: 36217030
SLC12A2	5	1	Protein interactome	Laurent et al BioRxiv 2020 PMID: NA; Liu et al Molecular Systems Biology 2021 PMID: 34709727; May et al Viruses 2022 PMID: 35337019; Samavarchi-Tehrani et al BioRxiv 2020 PMID: NA; St Germain et al BioRxiv 2020 PMID: NA
SLC26A2	5	1	Protein interactome	Laurent et al BioRxiv 2020 PMID: NA; May et al Viruses 2022 PMID: 35337019; Samavarchi-Tehrani et al BioRxiv 2020 PMID: NA; St Germain et al BioRxiv 2020 PMID: NA; Stukalov et al Nature 2021 PMID: 33845483
SLC27A2	5	1	Protein interactome	Gordon et al Nature 2020 PMID: 32353859; Laurent et al BioRxiv 2020 PMID: NA; Liu et al Molecular Systems Biology 2021 PMID: 34709727; Samavarchi-Tehrani et al BioRxiv 2020 PMID: NA; St Germain et al BioRxiv 2020 PMID: NA
SLC30A5	5	1	Protein interactome	Laurent et al BioRxiv 2020 PMID: NA; May et al Viruses 2022 PMID: 35337019; Samavarchi-Tehrani et al BioRxiv 2020 PMID: NA; St Germain et al BioRxiv 2020 PMID: NA; Stukalov et al Nature 2021 PMID: 33845483
SLC30A6	5	1	Protein interactome	Gordon et al Nature 2020 PMID: 32353859; Laurent et al BioRxiv 2020 PMID: NA; May et al Viruses 2022 PMID: 35337019; Samavarchi-Tehrani et al BioRxiv 2020 PMID: NA; St Germain et al BioRxiv 2020 PMID: NA
SLC30A7	5	1	Protein interactome	Gordon et al Nature 2020 PMID: 32353859; Laurent et al BioRxiv 2020 PMID: NA; Liu et al Molecular Systems Biology 2021 PMID: 34709727; Samavarchi-Tehrani et al BioRxiv 2020 PMID: NA; St Germain et al BioRxiv 2020 PMID: NA
SLC38A2	5	1	Protein interactome	Laurent et al BioRxiv 2020 PMID: NA; May et al Viruses 2022 PMID: 35337019; Samavarchi-Tehrani et al BioRxiv 2020 PMID: NA; St Germain et al BioRxiv 2020 PMID: NA; Stukalov et al Nature 2021 PMID: 33845483
SLC4A2	5	1	Protein interactome	Laurent et al BioRxiv 2020 PMID: NA; May et al Viruses 2022 PMID: 35337019; Samavarchi-Tehrani et al BioRxiv 2020 PMID: NA; St Germain et al BioRxiv 2020 PMID: NA; Stukalov et al Nature 2021 PMID: 33845483
SLC6A15	5	1	Protein interactome	Laurent et al BioRxiv 2020 PMID: NA; Liu et al Molecular Systems Biology 2021 PMID: 34709727; May et al Viruses 2022 PMID: 35337019; St Germain et al BioRxiv 2020 PMID: NA; Stukalov et al Nature 2021 PMID: 33845483
SLC6A20	5	1	Human genetics	COVID-19 Host Genetics Initiative et al Nature 2021 PMID: 34237774; Ellinghaus et al The New England Journal of Medicine 2020 PMID: 32558485; Horowitz et al Nature Genetics 2022 PMID: 35241825; Roberts et al Nature Genetics 2022 PMID: 35410379; Shelton et al Nature Genetics 2021 PMID: 33888907
SLC6A6	5	1	Protein interactome	Laurent et al BioRxiv 2020 PMID: NA; May et al Viruses 2022 PMID: 35337019; Samavarchi-Tehrani et al BioRxiv 2020 PMID: NA; St Germain et al BioRxiv 2020 PMID: NA; Stukalov et al Nature 2021 PMID: 33845483
SLC7A1	5	1	Protein interactome	Laurent et al BioRxiv 2020 PMID: NA; Liu et al Molecular Systems Biology 2021 PMID: 34709727; May et al Viruses 2022 PMID: 35337019; Samavarchi-Tehrani et al BioRxiv 2020 PMID: NA; St Germain et al BioRxiv 2020 PMID: NA
SLC7A5	5	1	Protein interactome	Laurent et al BioRxiv 2020 PMID: NA; Liu et al Molecular Systems Biology 2021 PMID: 34709727; May et al Viruses 2022 PMID: 35337019; Samavarchi-Tehrani et al BioRxiv 2020 PMID: NA; St Germain et al BioRxiv 2020 PMID: NA
SNX3	5	1	Protein interactome	Laurent et al BioRxiv 2020 PMID: NA; Liu et al Molecular Systems Biology 2021 PMID: 34709727; May et al Viruses 2022 PMID: 35337019; Samavarchi-Tehrani et al BioRxiv 2020 PMID: NA; St Germain et al BioRxiv 2020 PMID: NA
SSR4	5	1	Protein interactome	Davies et al ACS Infectious Diseases 2020 PMID: 33263384; Laurent et al BioRxiv 2020 PMID: NA; Liu et al Molecular Systems Biology 2021 PMID: 34709727; Samavarchi-Tehrani et al BioRxiv 2020 PMID: NA; St Germain et al BioRxiv 2020 PMID: NA
STEAP3	5	1	Protein interactome	Laurent et al BioRxiv 2020 PMID: NA; May et al Viruses 2022 PMID: 35337019; Samavarchi-Tehrani et al BioRxiv 2020 PMID: NA; St Germain et al BioRxiv 2020 PMID: NA; Stukalov et al Nature 2021 PMID: 33845483
STX10	5	1	Protein interactome	Laurent et al BioRxiv 2020 PMID: NA; May et al Viruses 2022 PMID: 35337019; Samavarchi-Tehrani et al BioRxiv 2020 PMID: NA; St Germain et al BioRxiv 2020 PMID: NA; Stukalov et al Nature 2021 PMID: 33845483
STX5	5	1	Protein interactome	Laurent et al BioRxiv 2020 PMID: NA; May et al Viruses 2022 PMID: 35337019; Samavarchi-Tehrani et al BioRxiv 2020 PMID: NA; St Germain et al BioRxiv 2020 PMID: NA; Stukalov et al Nature 2021 PMID: 33845483
STX6	5	1	Protein interactome	Laurent et al BioRxiv 2020 PMID: NA; May et al Viruses 2022 PMID: 35337019; Samavarchi-Tehrani et al BioRxiv 2020 PMID: NA; St Germain et al BioRxiv 2020 PMID: NA; Stukalov et al Nature 2021 PMID: 33845483
STX7	5	1	Protein interactome	Laurent et al BioRxiv 2020 PMID: NA; Liu et al Molecular Systems Biology 2021 PMID: 34709727; Samavarchi-Tehrani et al BioRxiv 2020 PMID: NA; St Germain et al BioRxiv 2020 PMID: NA; Stukalov et al Nature 2021 PMID: 33845483
TACC1	5	1	Protein interactome	Laurent et al BioRxiv 2020 PMID: NA; Liu et al Molecular Systems Biology 2021 PMID: 34709727; May et al Viruses 2022 PMID: 35337019; Samavarchi-Tehrani et al BioRxiv 2020 PMID: NA; St Germain et al BioRxiv 2020 PMID: NA
TECR	5	1	Protein interactome	Davies et al ACS Infectious Diseases 2020 PMID: 33263384; Laurent et al BioRxiv 2020 PMID: NA; Liu et al Molecular Systems Biology 2021 PMID: 34709727; May et al Viruses 2022 PMID: 35337019; Samavarchi-Tehrani et al BioRxiv 2020 PMID: NA
TEX264	5	1	Protein interactome	Laurent et al BioRxiv 2020 PMID: NA; Liu et al Molecular Systems Biology 2021 PMID: 34709727; May et al Viruses 2022 PMID: 35337019; Samavarchi-Tehrani et al BioRxiv 2020 PMID: NA; St Germain et al BioRxiv 2020 PMID: NA
TM9SF2	5	1	Protein interactome	Davies et al ACS Infectious Diseases 2020 PMID: 33263384; Laurent et al BioRxiv 2020 PMID: NA; Liu et al Molecular Systems Biology 2021 PMID: 34709727; Samavarchi-Tehrani et al BioRxiv 2020 PMID: NA; Stukalov et al Nature 2021 PMID: 33845483
TMEM109	5	1	Protein interactome	Davies et al ACS Infectious Diseases 2020 PMID: 33263384; Laurent et al BioRxiv 2020 PMID: NA; May et al Viruses 2022 PMID: 35337019; Samavarchi-Tehrani et al BioRxiv 2020 PMID: NA; St Germain et al BioRxiv 2020 PMID: NA
TMEM214	5	1	Protein interactome	Laurent et al BioRxiv 2020 PMID: NA; May et al Viruses 2022 PMID: 35337019; Samavarchi-Tehrani et al BioRxiv 2020 PMID: NA; St Germain et al BioRxiv 2020 PMID: NA; Stukalov et al Nature 2021 PMID: 33845483
TMEM33	5	1	Protein interactome	Davies et al ACS Infectious Diseases 2020 PMID: 33263384; Laurent et al BioRxiv 2020 PMID: NA; Liu et al Molecular Systems Biology 2021 PMID: 34709727; May et al Viruses 2022 PMID: 35337019; Samavarchi-Tehrani et al BioRxiv 2020 PMID: NA
TMEM43	5	1	Protein interactome	Davies et al ACS Infectious Diseases 2020 PMID: 33263384; Laurent et al BioRxiv 2020 PMID: NA; Li et al Med 2021 PMID: 32838362; May et al Viruses 2022 PMID: 35337019; St Germain et al BioRxiv 2020 PMID: NA
TMEM87A	5	1	Protein interactome	Laurent et al BioRxiv 2020 PMID: NA; May et al Viruses 2022 PMID: 35337019; Samavarchi-Tehrani et al BioRxiv 2020 PMID: NA; St Germain et al BioRxiv 2020 PMID: NA; Stukalov et al Nature 2021 PMID: 33845483
TMF1	5	1	Protein interactome	Laurent et al BioRxiv 2020 PMID: NA; Liu et al Molecular Systems Biology 2021 PMID: 34709727; May et al Viruses 2022 PMID: 35337019; Samavarchi-Tehrani et al BioRxiv 2020 PMID: NA; St Germain et al BioRxiv 2020 PMID: NA
TOR1A	5	1	Protein interactome	Gordon et al Nature 2020 PMID: 32353859; Laurent et al BioRxiv 2020 PMID: NA; May et al Viruses 2022 PMID: 35337019; Samavarchi-Tehrani et al BioRxiv 2020 PMID: NA; Stukalov et al Nature 2021 PMID: 33845483
TRIM13	5	1	Protein interactome	Laurent et al BioRxiv 2020 PMID: NA; Liu et al Molecular Systems Biology 2021 PMID: 34709727; May et al Viruses 2022 PMID: 35337019; Samavarchi-Tehrani et al BioRxiv 2020 PMID: NA; St Germain et al BioRxiv 2020 PMID: NA
TRIP11	5	1	Protein interactome	Laurent et al BioRxiv 2020 PMID: NA; Liu et al Molecular Systems Biology 2021 PMID: 34709727; May et al Viruses 2022 PMID: 35337019; Samavarchi-Tehrani et al BioRxiv 2020 PMID: NA; St Germain et al BioRxiv 2020 PMID: NA
TRPM4	5	1	Protein interactome	Laurent et al BioRxiv 2020 PMID: NA; May et al Viruses 2022 PMID: 35337019; Samavarchi-Tehrani et al BioRxiv 2020 PMID: NA; St Germain et al BioRxiv 2020 PMID: NA; Stukalov et al Nature 2021 PMID: 33845483
TTC17	5	1	Protein interactome	Laurent et al BioRxiv 2020 PMID: NA; Li et al Med 2021 PMID: 32838362; May et al Viruses 2022 PMID: 35337019; Samavarchi-Tehrani et al BioRxiv 2020 PMID: NA; St Germain et al BioRxiv 2020 PMID: NA
TYK2	5	1	Human genetics	COVID-19 Host Genetics Initiative et al Nature 2021 PMID: 34237774; D'Antonio et al Cell Reports 2021 PMID: 34762851; Degenhardt et al Human Molecular Genetics 2022 PMID: 35848942; Pairo-Castineira et al Nature 2021 PMID: 33307546; Zhang et al Journal of Experimental Medicine 2022 PMID: 35708626
TYW1	5	1	Protein interactome	Laurent et al BioRxiv 2020 PMID: NA; May et al Viruses 2022 PMID: 35337019; Samavarchi-Tehrani et al BioRxiv 2020 PMID: NA; St Germain et al BioRxiv 2020 PMID: NA; Stukalov et al Nature 2021 PMID: 33845483
UBL4A	5	1	Protein interactome	Davies et al ACS Infectious Diseases 2020 PMID: 33263384; Laurent et al BioRxiv 2020 PMID: NA; May et al Viruses 2022 PMID: 35337019; Samavarchi-Tehrani et al BioRxiv 2020 PMID: NA; St Germain et al BioRxiv 2020 PMID: NA
UCHL1	5	1	Protein interactome	Laurent et al BioRxiv 2020 PMID: NA; Liu et al Molecular Systems Biology 2021 PMID: 34709727; Samavarchi-Tehrani et al BioRxiv 2020 PMID: NA; St Germain et al BioRxiv 2020 PMID: NA; Stukalov et al Nature 2021 PMID: 33845483
UGGT1	5	1	Protein interactome	Laurent et al BioRxiv 2020 PMID: NA; Li et al Med 2021 PMID: 32838362; Liu et al Molecular Systems Biology 2021 PMID: 34709727; Samavarchi-Tehrani et al BioRxiv 2020 PMID: NA; St Germain et al BioRxiv 2020 PMID: NA
UGGT2	5	1	Protein interactome	Gordon et al Nature 2020 PMID: 32353859; Li et al Med 2021 PMID: 32838362; Liu et al Molecular Systems Biology 2021 PMID: 34709727; Samavarchi-Tehrani et al BioRxiv 2020 PMID: NA; Stukalov et al Nature 2021 PMID: 33845483
VAMP3	5	1	Protein interactome	Laurent et al BioRxiv 2020 PMID: NA; Liu et al Molecular Systems Biology 2021 PMID: 34709727; Samavarchi-Tehrani et al BioRxiv 2020 PMID: NA; St Germain et al BioRxiv 2020 PMID: NA; Stukalov et al Nature 2021 PMID: 33845483
VAMP7	5	1	Protein interactome	Laurent et al BioRxiv 2020 PMID: NA; May et al Viruses 2022 PMID: 35337019; Samavarchi-Tehrani et al BioRxiv 2020 PMID: NA; St Germain et al BioRxiv 2020 PMID: NA; Stukalov et al Nature 2021 PMID: 33845483
VAPB	5	1	Protein interactome	Laurent et al BioRxiv 2020 PMID: NA; Liu et al Molecular Systems Biology 2021 PMID: 34709727; May et al Viruses 2022 PMID: 35337019; Samavarchi-Tehrani et al BioRxiv 2020 PMID: NA; St Germain et al BioRxiv 2020 PMID: NA
VDAC2	5	1	Protein interactome	Davies et al ACS Infectious Diseases 2020 PMID: 33263384; Li et al Med 2021 PMID: 32838362; Liu et al Molecular Systems Biology 2021 PMID: 34709727; Samavarchi-Tehrani et al BioRxiv 2020 PMID: NA; Zhou et al Nature Biotechnology 2023 PMID: 36217030
VMP1	5	1	Protein interactome	Laurent et al BioRxiv 2020 PMID: NA; May et al Viruses 2022 PMID: 35337019; Samavarchi-Tehrani et al BioRxiv 2020 PMID: NA; St Germain et al BioRxiv 2020 PMID: NA; Stukalov et al Nature 2021 PMID: 33845483
VRK2	5	1	Protein interactome	Laurent et al BioRxiv 2020 PMID: NA; Liu et al Molecular Systems Biology 2021 PMID: 34709727; May et al Viruses 2022 PMID: 35337019; Samavarchi-Tehrani et al BioRxiv 2020 PMID: NA; St Germain et al BioRxiv 2020 PMID: NA
YIF1A	5	1	Protein interactome	Gordon et al Nature 2020 PMID: 32353859; Laurent et al BioRxiv 2020 PMID: NA; May et al Viruses 2022 PMID: 35337019; Samavarchi-Tehrani et al BioRxiv 2020 PMID: NA; St Germain et al BioRxiv 2020 PMID: NA
YIF1B	5	1	Protein interactome	Laurent et al BioRxiv 2020 PMID: NA; May et al Viruses 2022 PMID: 35337019; Samavarchi-Tehrani et al BioRxiv 2020 PMID: NA; St Germain et al BioRxiv 2020 PMID: NA; Stukalov et al Nature 2021 PMID: 33845483
ZDHHC13	5	1	Protein interactome	Laurent et al BioRxiv 2020 PMID: NA; May et al Viruses 2022 PMID: 35337019; Samavarchi-Tehrani et al BioRxiv 2020 PMID: NA; St Germain et al BioRxiv 2020 PMID: NA; Stukalov et al Nature 2021 PMID: 33845483
MRPS16	4	4	Functional genetic screen; Phosphorylation landscape; Protein interactome; RNA interactome	Wei et al Cell 2021 PMID: 33147444; Bouhaddou et al Cell 2020 PMID: 32645325; May et al Viruses 2022 PMID: 35337019; Schmidt et al Cell 2023 PMID: 37794589
RBM15	4	4	Functional genetic screen; Phosphorylation landscape; Protein interactome; RNA interactome	Xu et al Nature 2023 PMID: 37438530; Bouhaddou et al Cell 2020 PMID: 32645325; Liu et al Molecular Systems Biology 2021 PMID: 34709727; Schmidt et al Cell 2023 PMID: 37794589
VIM	4	4	Functional genetic screen; Phosphorylation landscape; Protein interactome; RNA interactome	Le Pen et al (this study); Bouhaddou et al Cell 2020 PMID: 32645325; Zhou et al Nature Biotechnology 2023 PMID: 36217030; Flynn et al Cell 2021 PMID: 33743211
ABCF1	4	3	Phosphorylation landscape; Protein interactome; RNA interactome	Bouhaddou et al Cell 2020 PMID: 32645325; Li et al Med 2021 PMID: 32838362; Samavarchi-Tehrani et al BioRxiv 2020 PMID: NA; Schmidt et al Cell 2023 PMID: 37794589
ACTN4	4	3	Functional genetic screen; Protein interactome; RNA interactome	Xu et al Nature 2023 PMID: 37438530; Liu et al Molecular Systems Biology 2021 PMID: 34709727; Zhou et al Nature Biotechnology 2023 PMID: 36217030; Flynn et al Cell 2021 PMID: 33743211
ACTR2	4	3	Functional genetic screen; Protein interactome; RNA interactome	Saddam Hossain et al Journal of Medical Virology 2023 PMID: 37707319; Zhu et al Nature Communications 2021 PMID: 33574281; Liu et al Molecular Systems Biology 2021 PMID: 34709727; Schmidt et al Nature Microbiology 2020 PMID: 33349665
ALMS1	4	3	Functional genetic screen; Protein interactome; RNA interactome	Le Pen et al (this study); Laurent et al BioRxiv 2020 PMID: NA; Liu et al Molecular Systems Biology 2021 PMID: 34709727; Schmidt et al Nature Microbiology 2020 PMID: 33349665
ARID1A	4	3	Functional genetic screen; Phosphorylation landscape; Protein interactome	Chan et al Heliyon 2022 PMID: 36597481; Rebendenne et al Nature Genetics 2022 PMID: 34075371; Bouhaddou et al Cell 2020 PMID: 32645325; Samavarchi-Tehrani et al BioRxiv 2020 PMID: NA
ATL3	4	3	Functional genetic screen; Phosphorylation landscape; Protein interactome	Le Pen et al (this study); Bouhaddou et al Cell 2020 PMID: 32645325; May et al Viruses 2022 PMID: 35337019; Samavarchi-Tehrani et al BioRxiv 2020 PMID: NA
BAZ1B	4	3	Functional genetic screen; Phosphorylation landscape; Protein interactome	Rebendenne et al Nature Genetics 2022 PMID: 34075371; Bouhaddou et al Cell 2020 PMID: 32645325; Laurent et al BioRxiv 2020 PMID: NA; Samavarchi-Tehrani et al BioRxiv 2020 PMID: NA
BCLAF1	4	3	Phosphorylation landscape; Protein interactome; RNA interactome	Bouhaddou et al Cell 2020 PMID: 32645325; Zhou et al Nature Biotechnology 2023 PMID: 36217030; Flynn et al Cell 2021 PMID: 33743211; Schmidt et al Cell 2023 PMID: 37794589
BYSL	4	3	Phosphorylation landscape; Protein interactome; RNA interactome	Bouhaddou et al Cell 2020 PMID: 32645325; Liu et al Molecular Systems Biology 2021 PMID: 34709727; Zhou et al Nature Biotechnology 2023 PMID: 36217030; Schmidt et al Cell 2023 PMID: 37794589
C1QBP	4	3	Functional genetic screen; Protein interactome; RNA interactome	Le Pen et al (this study); Laurent et al BioRxiv 2020 PMID: NA; Samavarchi-Tehrani et al BioRxiv 2020 PMID: NA; Flynn et al Cell 2021 PMID: 33743211
CAPZB	4	3	Functional genetic screen; Protein interactome; RNA interactome	Wei et al Cell 2021 PMID: 33147444; Liu et al Molecular Systems Biology 2021 PMID: 34709727; Zhou et al Nature Biotechnology 2023 PMID: 36217030; Flynn et al Cell 2021 PMID: 33743211
CCT2	4	3	Functional genetic screen; Protein interactome; RNA interactome	Le Pen et al (this study); Laurent et al BioRxiv 2020 PMID: NA; Flynn et al Cell 2021 PMID: 33743211; Labeau et al Cell Reports 2022 PMID: 35477000
CDK13	4	3	Functional genetic screen; Phosphorylation landscape; Protein interactome	Chan et al Heliyon 2022 PMID: 36597481; Bouhaddou et al Cell 2020 PMID: 32645325; Laurent et al BioRxiv 2020 PMID: NA; Samavarchi-Tehrani et al BioRxiv 2020 PMID: NA
CLASP2	4	3	Functional genetic screen; Phosphorylation landscape; Protein interactome	Le Pen et al (this study); Bouhaddou et al Cell 2020 PMID: 32645325; Laurent et al BioRxiv 2020 PMID: NA; May et al Viruses 2022 PMID: 35337019
CTR9	4	3	Functional genetic screen; Phosphorylation landscape; Protein interactome	Le Pen et al (this study); Bouhaddou et al Cell 2020 PMID: 32645325; Laurent et al BioRxiv 2020 PMID: NA; Zhou et al Nature Biotechnology 2023 PMID: 36217030
DDX10	4	3	Functional genetic screen; Phosphorylation landscape; Protein interactome	Le Pen et al (this study); Bouhaddou et al Cell 2020 PMID: 32645325; Gordon et al Nature 2020 PMID: 32353859; Samavarchi-Tehrani et al BioRxiv 2020 PMID: NA
DDX19A	4	3	Functional genetic screen; Protein interactome; RNA interactome	Xu et al Nature 2023 PMID: 37438530; Laurent et al BioRxiv 2020 PMID: NA; Samavarchi-Tehrani et al BioRxiv 2020 PMID: NA; Flynn et al Cell 2021 PMID: 33743211
DDX39A	4	3	Phosphorylation landscape; Protein interactome; RNA interactome	Bouhaddou et al Cell 2020 PMID: 32645325; Liu et al Molecular Systems Biology 2021 PMID: 34709727; Samavarchi-Tehrani et al BioRxiv 2020 PMID: NA; Flynn et al Cell 2021 PMID: 33743211
DNAJB1	4	3	Human genetics; Protein interactome; RNA interactome	Pietzner et al Nature Communication 2022 PMID: 35970849; Liu et al Molecular Systems Biology 2021 PMID: 34709727; Samavarchi-Tehrani et al BioRxiv 2020 PMID: NA; Flynn et al Cell 2021 PMID: 33743211
DNMT1	4	3	Functional genetic screen; Phosphorylation landscape; Protein interactome	Gordon et al Science 2020 PMID: 33060197; Bouhaddou et al Cell 2020 PMID: 32645325; Gordon et al Nature 2020 PMID: 32353859; Liu et al Molecular Systems Biology 2021 PMID: 34709727
EFR3A	4	3	Functional genetic screen; Phosphorylation landscape; Protein interactome	Baggen et al Nature Genetics 2021 PMID: 33686287; Bouhaddou et al Cell 2020 PMID: 32645325; Laurent et al BioRxiv 2020 PMID: NA; Samavarchi-Tehrani et al BioRxiv 2020 PMID: NA
EIF2S3	4	3	Functional genetic screen; Protein interactome; RNA interactome	Schneider et al Cell 2021 PMID: 33382968; Liu et al Molecular Systems Biology 2021 PMID: 34709727; Samavarchi-Tehrani et al BioRxiv 2020 PMID: NA; Flynn et al Cell 2021 PMID: 33743211
EIF3F	4	3	Functional genetic screen; Protein interactome; RNA interactome	Le Pen et al (this study); Laurent et al BioRxiv 2020 PMID: NA; Flynn et al Cell 2021 PMID: 33743211; Labeau et al Cell Reports 2022 PMID: 35477000
EIF5A	4	3	Functional genetic screen; Protein interactome; RNA interactome	Le Pen et al (this study); Liu et al Molecular Systems Biology 2021 PMID: 34709727; Schmidt et al Nature Microbiology 2020 PMID: 33349665; Schmidt et al Cell 2023 PMID: 37794589
ESF1	4	3	Functional genetic screen; Phosphorylation landscape; Protein interactome	Rebendenne et al Nature Genetics 2022 PMID: 34075371; Bouhaddou et al Cell 2020 PMID: 32645325; Laurent et al BioRxiv 2020 PMID: NA; Samavarchi-Tehrani et al BioRxiv 2020 PMID: NA
FASN	4	3	Functional genetic screen; Phosphorylation landscape; RNA interactome	Le Pen et al (this study); Bouhaddou et al Cell 2020 PMID: 32645325; Flynn et al Cell 2021 PMID: 33743211; Labeau et al Cell Reports 2022 PMID: 35477000
GRSF1	4	3	Functional genetic screen; Protein interactome; RNA interactome	Schneider et al Cell 2021 PMID: 33382968; Liu et al Molecular Systems Biology 2021 PMID: 34709727; Samavarchi-Tehrani et al BioRxiv 2020 PMID: NA; Schmidt et al Cell 2023 PMID: 37794589
HAT1	4	3	Functional genetic screen; Protein interactome; RNA interactome	Le Pen et al (this study); Rebendenne et al Nature Genetics 2022 PMID: 34075371; Zhou et al Nature Biotechnology 2023 PMID: 36217030; Flynn et al Cell 2021 PMID: 33743211
HMGCS1	4	3	Functional genetic screen; Protein interactome; RNA interactome	Schneider et al Cell 2021 PMID: 33382968; May et al Viruses 2022 PMID: 35337019; Samavarchi-Tehrani et al BioRxiv 2020 PMID: NA; Flynn et al Cell 2021 PMID: 33743211
HSPB1	4	3	Phosphorylation landscape; Protein interactome; RNA interactome	Bouhaddou et al Cell 2020 PMID: 32645325; May et al Viruses 2022 PMID: 35337019; Flynn et al Cell 2021 PMID: 33743211; Kamel et al Molecular Cell 2021 PMID: 34118193
IFIT5	4	3	Functional genetic screen; Protein interactome; RNA interactome	Martin-Sancho et al Molecular Cell 2021 PMID: 33930332; Laurent et al BioRxiv 2020 PMID: NA; May et al Viruses 2022 PMID: 35337019; Schmidt et al Cell 2023 PMID: 37794589
KDM3B	4	3	Functional genetic screen; Phosphorylation landscape; Protein interactome	Rebendenne et al Nature Genetics 2022 PMID: 34075371; Xu et al Nature 2023 PMID: 37438530; Bouhaddou et al Cell 2020 PMID: 32645325; Laurent et al BioRxiv 2020 PMID: NA
KHDRBS1	4	3	Phosphorylation landscape; Protein interactome; RNA interactome	Bouhaddou et al Cell 2020 PMID: 32645325; Liu et al Molecular Systems Biology 2021 PMID: 34709727; Flynn et al Cell 2021 PMID: 33743211; Lee et al Molecular Cell 2021 PMID: 33989516
KIF18B	4	3	Functional genetic screen; Phosphorylation landscape; Protein interactome	Rebendenne et al Nature Genetics 2022 PMID: 34075371; Bouhaddou et al Cell 2020 PMID: 32645325; Laurent et al BioRxiv 2020 PMID: NA; Samavarchi-Tehrani et al BioRxiv 2020 PMID: NA
KPNA2	4	3	Functional genetic screen; Protein interactome; RNA interactome	Le Pen et al (this study); Laurent et al BioRxiv 2020 PMID: NA; Liu et al Molecular Systems Biology 2021 PMID: 34709727; Labeau et al Cell Reports 2022 PMID: 35477000
LRFN1	4	3	Functional genetic screen; Phosphorylation landscape; Protein interactome	Rebendenne et al Nature Genetics 2022 PMID: 34075371; Bouhaddou et al Cell 2020 PMID: 32645325; Laurent et al BioRxiv 2020 PMID: NA; Stukalov et al Nature 2021 PMID: 33845483
MAPK1	4	3	Phosphorylation landscape; Protein interactome; RNA interactome	Bouhaddou et al Cell 2020 PMID: 32645325; Laurent et al BioRxiv 2020 PMID: NA; St Germain et al BioRxiv 2020 PMID: NA; Flynn et al Cell 2021 PMID: 33743211
MCM7	4	3	Functional genetic screen; Phosphorylation landscape; Protein interactome	Le Pen et al (this study); Bouhaddou et al Cell 2020 PMID: 32645325; Liu et al Molecular Systems Biology 2021 PMID: 34709727; Samavarchi-Tehrani et al BioRxiv 2020 PMID: NA
MED14	4	3	Functional genetic screen; Phosphorylation landscape; Protein interactome	Le Pen et al (this study); Xu et al Nature 2023 PMID: 37438530; Bouhaddou et al Cell 2020 PMID: 32645325; Zhou et al Nature Biotechnology 2023 PMID: 36217030
MEPCE	4	3	Functional genetic screen; Phosphorylation landscape; Protein interactome	Schneider et al Cell 2021 PMID: 33382968; Bouhaddou et al Cell 2020 PMID: 32645325; Gordon et al Nature 2020 PMID: 32353859; Samavarchi-Tehrani et al BioRxiv 2020 PMID: NA
MGA	4	3	Functional genetic screen; Phosphorylation landscape; Protein interactome	Israeli et al Nature Communications 2022 PMID: 35469023; Bouhaddou et al Cell 2020 PMID: 32645325; Laurent et al BioRxiv 2020 PMID: NA; Samavarchi-Tehrani et al BioRxiv 2020 PMID: NA
MKI67	4	3	Functional genetic screen; Phosphorylation landscape; Protein interactome	Baggen et al Nature Genetics 2021 PMID: 33686287; Bouhaddou et al Cell 2020 PMID: 32645325; Liu et al Molecular Systems Biology 2021 PMID: 34709727; Samavarchi-Tehrani et al BioRxiv 2020 PMID: NA
NOP56	4	3	Functional genetic screen; Phosphorylation landscape; Protein interactome	Le Pen et al (this study); Bouhaddou et al Cell 2020 PMID: 32645325; Liu et al Molecular Systems Biology 2021 PMID: 34709727; Samavarchi-Tehrani et al BioRxiv 2020 PMID: NA
NUP153	4	3	Functional genetic screen; Phosphorylation landscape; Protein interactome	Chan et al Heliyon 2022 PMID: 36597481; Xu et al Nature 2023 PMID: 37438530; Bouhaddou et al Cell 2020 PMID: 32645325; Laurent et al BioRxiv 2020 PMID: NA
OSBPL10	4	3	Functional genetic screen; Phosphorylation landscape; Protein interactome	Israeli et al Nature Communications 2022 PMID: 35469023; Bouhaddou et al Cell 2020 PMID: 32645325; Laurent et al BioRxiv 2020 PMID: NA; St Germain et al BioRxiv 2020 PMID: NA
PARD3	4	3	Functional genetic screen; Phosphorylation landscape; Protein interactome	Le Pen et al (this study); Bouhaddou et al Cell 2020 PMID: 32645325; Laurent et al BioRxiv 2020 PMID: NA; May et al Viruses 2022 PMID: 35337019
PCDH7	4	3	Functional genetic screen; Human genetics; Protein interactome	Rebendenne et al Nature Genetics 2022 PMID: 34075371; Degenhardt et al Human Molecular Genetics 2022 PMID: 35848942; Laurent et al BioRxiv 2020 PMID: NA; St Germain et al BioRxiv 2020 PMID: NA
PEBP1	4	3	Functional genetic screen; Protein interactome; RNA interactome	Le Pen et al (this study); May et al Viruses 2022 PMID: 35337019; Schmidt et al Nature Microbiology 2020 PMID: 33349665; Schmidt et al Cell 2023 PMID: 37794589
PHPT1	4	3	Functional genetic screen; Phosphorylation landscape; Protein interactome	Rebendenne et al Nature Genetics 2022 PMID: 34075371; Bouhaddou et al Cell 2020 PMID: 32645325; Stukalov et al Nature 2021 PMID: 33845483; Zhou et al Nature Biotechnology 2023 PMID: 36217030
PLEC	4	3	Phosphorylation landscape; Protein interactome; RNA interactome	Bouhaddou et al Cell 2020 PMID: 32645325; Liu et al Molecular Systems Biology 2021 PMID: 34709727; Zhou et al Nature Biotechnology 2023 PMID: 36217030; Flynn et al Cell 2021 PMID: 33743211
PNN	4	3	Phosphorylation landscape; Protein interactome; RNA interactome	Bouhaddou et al Cell 2020 PMID: 32645325; Laurent et al BioRxiv 2020 PMID: NA; Flynn et al Cell 2021 PMID: 33743211; Schmidt et al Cell 2023 PMID: 37794589
PPIG	4	3	Functional genetic screen; Phosphorylation landscape; Protein interactome	Rebendenne et al Nature Genetics 2022 PMID: 34075371; Bouhaddou et al Cell 2020 PMID: 32645325; Li et al Med 2021 PMID: 32838362; Samavarchi-Tehrani et al BioRxiv 2020 PMID: NA
PRPF19	4	3	Functional genetic screen; Protein interactome; RNA interactome	Le Pen et al (this study); May et al Viruses 2022 PMID: 35337019; Samavarchi-Tehrani et al BioRxiv 2020 PMID: NA; Flynn et al Cell 2021 PMID: 33743211
PRPF4B	4	3	Functional genetic screen; Phosphorylation landscape; Protein interactome	Le Pen et al (this study); Bouhaddou et al Cell 2020 PMID: 32645325; Liu et al Molecular Systems Biology 2021 PMID: 34709727; Samavarchi-Tehrani et al BioRxiv 2020 PMID: NA
PSIP1	4	3	Functional genetic screen; Phosphorylation landscape; Protein interactome	Rebendenne et al Nature Genetics 2022 PMID: 34075371; Bouhaddou et al Cell 2020 PMID: 32645325; Liu et al Molecular Systems Biology 2021 PMID: 34709727; Samavarchi-Tehrani et al BioRxiv 2020 PMID: NA
PTBP2	4	3	Functional genetic screen; Protein interactome; RNA interactome	Gordon et al Science 2020 PMID: 33060197; Gordon et al Nature 2020 PMID: 32353859; Kamel et al Molecular Cell 2021 PMID: 34118193; Schmidt et al Cell 2023 PMID: 37794589
R3HDM1	4	3	Phosphorylation landscape; Protein interactome; RNA interactome	Bouhaddou et al Cell 2020 PMID: 32645325; Laurent et al BioRxiv 2020 PMID: NA; Samavarchi-Tehrani et al BioRxiv 2020 PMID: NA; Schmidt et al Cell 2023 PMID: 37794589
RPL29	4	3	Phosphorylation landscape; Protein interactome; RNA interactome	Bouhaddou et al Cell 2020 PMID: 32645325; Samavarchi-Tehrani et al BioRxiv 2020 PMID: NA; Zhou et al Nature Biotechnology 2023 PMID: 36217030; Lee et al Molecular Cell 2021 PMID: 33989516
RPL4	4	3	Functional genetic screen; Protein interactome; RNA interactome	Le Pen et al (this study); Laurent et al BioRxiv 2020 PMID: NA; Samavarchi-Tehrani et al BioRxiv 2020 PMID: NA; Schmidt et al Cell 2023 PMID: 37794589
RPL6	4	3	Functional genetic screen; Protein interactome; RNA interactome	Schneider et al Cell 2021 PMID: 33382968; Xu et al Nature 2023 PMID: 37438530; Samavarchi-Tehrani et al BioRxiv 2020 PMID: NA; Schmidt et al Nature Microbiology 2020 PMID: 33349665
RPLP2	4	3	Functional genetic screen; Phosphorylation landscape; Protein interactome	Rehfeld et al Cell Reports 2023 PMID: 36753415; Bouhaddou et al Cell 2020 PMID: 32645325; May et al Viruses 2022 PMID: 35337019; Zhou et al Nature Biotechnology 2023 PMID: 36217030
RUVBL1	4	3	Functional genetic screen; Protein interactome; RNA interactome	Schneider et al Cell 2021 PMID: 33382968; Xu et al Nature 2023 PMID: 37438530; Laurent et al BioRxiv 2020 PMID: NA; Flynn et al Cell 2021 PMID: 33743211
SAFB	4	3	Functional genetic screen; Phosphorylation landscape; RNA interactome	Schneider et al Cell 2021 PMID: 33382968; Bouhaddou et al Cell 2020 PMID: 32645325; Flynn et al Cell 2021 PMID: 33743211; Labeau et al Cell Reports 2022 PMID: 35477000
SARNP	4	3	Functional genetic screen; Protein interactome; RNA interactome	Grodzki et al Genome Medicine 2022 PMID: 35086559; Liu et al Molecular Systems Biology 2021 PMID: 34709727; Flynn et al Cell 2021 PMID: 33743211; Labeau et al Cell Reports 2022 PMID: 35477000
SNRNP200	4	3	Functional genetic screen; Protein interactome; RNA interactome	Israeli et al Nature Communications 2022 PMID: 35469023; Le Pen et al (this study); Liu et al Molecular Systems Biology 2021 PMID: 34709727; Flynn et al Cell 2021 PMID: 33743211
SRSF10	4	3	Phosphorylation landscape; Protein interactome; RNA interactome	Bouhaddou et al Cell 2020 PMID: 32645325; Liu et al Molecular Systems Biology 2021 PMID: 34709727; Flynn et al Cell 2021 PMID: 33743211; Schmidt et al Cell 2023 PMID: 37794589
SRSF2	4	3	Phosphorylation landscape; Protein interactome; RNA interactome	Bouhaddou et al Cell 2020 PMID: 32645325; May et al Viruses 2022 PMID: 35337019; Flynn et al Cell 2021 PMID: 33743211; Schmidt et al Cell 2023 PMID: 37794589
SRSF9	4	3	Phosphorylation landscape; Protein interactome; RNA interactome	Bouhaddou et al Cell 2020 PMID: 32645325; Liu et al Molecular Systems Biology 2021 PMID: 34709727; Flynn et al Cell 2021 PMID: 33743211; Schmidt et al Cell 2023 PMID: 37794589
SSRP1	4	3	Functional genetic screen; Phosphorylation landscape; Protein interactome	Le Pen et al (this study); Schneider et al Cell 2021 PMID: 33382968; Bouhaddou et al Cell 2020 PMID: 32645325; Liu et al Molecular Systems Biology 2021 PMID: 34709727
SYMPK	4	3	Functional genetic screen; Phosphorylation landscape; Protein interactome	Le Pen et al (this study); Bouhaddou et al Cell 2020 PMID: 32645325; Liu et al Molecular Systems Biology 2021 PMID: 34709727; Stukalov et al Nature 2021 PMID: 33845483
TRIM28	4	3	Functional genetic screen; Phosphorylation landscape; RNA interactome	Schneider et al Cell 2021 PMID: 33382968; Bouhaddou et al Cell 2020 PMID: 32645325; Flynn et al Cell 2021 PMID: 33743211; Labeau et al Cell Reports 2022 PMID: 35477000
UBA1	4	3	Functional genetic screen; Protein interactome; RNA interactome	Xu et al Nature 2023 PMID: 37438530; Liu et al Molecular Systems Biology 2021 PMID: 34709727; Samavarchi-Tehrani et al BioRxiv 2020 PMID: NA; Labeau et al Cell Reports 2022 PMID: 35477000
USP39	4	3	Functional genetic screen; Phosphorylation landscape; Protein interactome	Schneider et al Cell 2021 PMID: 33382968; Bouhaddou et al Cell 2020 PMID: 32645325; Liu et al Molecular Systems Biology 2021 PMID: 34709727; Samavarchi-Tehrani et al BioRxiv 2020 PMID: NA
WBP11	4	3	Functional genetic screen; Phosphorylation landscape; Protein interactome	Israeli et al Nature Communications 2022 PMID: 35469023; Le Pen et al (this study); Bouhaddou et al Cell 2020 PMID: 32645325; Laurent et al BioRxiv 2020 PMID: NA
WDCP	4	3	Functional genetic screen; Phosphorylation landscape; Protein interactome	Rebendenne et al Nature Genetics 2022 PMID: 34075371; Bouhaddou et al Cell 2020 PMID: 32645325; Laurent et al BioRxiv 2020 PMID: NA; Liu et al Molecular Systems Biology 2021 PMID: 34709727
WDR43	4	3	Functional genetic screen; Protein interactome; RNA interactome	Le Pen et al (this study); Samavarchi-Tehrani et al BioRxiv 2020 PMID: NA; Zhou et al Nature Biotechnology 2023 PMID: 36217030; Kamel et al Molecular Cell 2021 PMID: 34118193
YLPM1	4	3	Functional genetic screen; Phosphorylation landscape; RNA interactome	Biering et al Nature Genetics 2022 PMID: 35879412; Rebendenne et al Nature Genetics 2022 PMID: 34075371; Bouhaddou et al Cell 2020 PMID: 32645325; Flynn et al Cell 2021 PMID: 33743211
ZBTB11	4	3	Functional genetic screen; Human genetics; Protein interactome	Le Pen et al (this study); Xu et al Nature 2023 PMID: 37438530; COVID-19 Host Genetics Initiative et al Nature 2021 PMID: 34237774; Samavarchi-Tehrani et al BioRxiv 2020 PMID: NA
ZC3H15	4	3	Functional genetic screen; Protein interactome; RNA interactome	Rebendenne et al Nature Genetics 2022 PMID: 34075371; Li et al Med 2021 PMID: 32838362; Liu et al Molecular Systems Biology 2021 PMID: 34709727; Flynn et al Cell 2021 PMID: 33743211
ZMYND8	4	3	Functional genetic screen; Phosphorylation landscape; Protein interactome	Baggen et al Nature Genetics 2021 PMID: 33686287; Bouhaddou et al Cell 2020 PMID: 32645325; Samavarchi-Tehrani et al BioRxiv 2020 PMID: NA; Zhou et al Nature Biotechnology 2023 PMID: 36217030
AATF	4	2	Phosphorylation landscape; Protein interactome	Bouhaddou et al Cell 2020 PMID: 32645325; Gordon et al Nature 2020 PMID: 32353859; Laurent et al BioRxiv 2020 PMID: NA; Samavarchi-Tehrani et al BioRxiv 2020 PMID: NA
ABCC5	4	2	Phosphorylation landscape; Protein interactome	Bouhaddou et al Cell 2020 PMID: 32645325; Laurent et al BioRxiv 2020 PMID: NA; May et al Viruses 2022 PMID: 35337019; St Germain et al BioRxiv 2020 PMID: NA
ABCE1	4	2	Functional genetic screen; Protein interactome	Rehfeld et al Cell Reports 2023 PMID: 36753415; Laurent et al BioRxiv 2020 PMID: NA; Liu et al Molecular Systems Biology 2021 PMID: 34709727; Samavarchi-Tehrani et al BioRxiv 2020 PMID: NA
ACACA	4	2	Functional genetic screen; Protein interactome	Le Pen et al (this study); Laurent et al BioRxiv 2020 PMID: NA; Liu et al Molecular Systems Biology 2021 PMID: 34709727; Zhou et al Nature Biotechnology 2023 PMID: 36217030
ACAD9	4	2	Functional genetic screen; Protein interactome	Hoffmann et al Cell Host Microbe 2021 PMID: 33357464; Gordon et al Nature 2020 PMID: 32353859; Laurent et al BioRxiv 2020 PMID: NA; Samavarchi-Tehrani et al BioRxiv 2020 PMID: NA
ADGRA3	4	2	Functional genetic screen; Protein interactome	Biering et al Nature Genetics 2022 PMID: 35879412; Liu et al Molecular Systems Biology 2021 PMID: 34709727; Stukalov et al Nature 2021 PMID: 33845483; Zhou et al Nature Biotechnology 2023 PMID: 36217030
AKAP12	4	2	Phosphorylation landscape; Protein interactome	Bouhaddou et al Cell 2020 PMID: 32645325; Laurent et al BioRxiv 2020 PMID: NA; May et al Viruses 2022 PMID: 35337019; Zhou et al Nature Biotechnology 2023 PMID: 36217030
AKR1A1	4	2	Protein interactome; RNA interactome	May et al Viruses 2022 PMID: 35337019; Stukalov et al Nature 2021 PMID: 33845483; Zhou et al Nature Biotechnology 2023 PMID: 36217030; Flynn et al Cell 2021 PMID: 33743211
ANKRD17	4	2	Functional genetic screen; Protein interactome	Biering et al Nature Genetics 2022 PMID: 35879412; Laurent et al BioRxiv 2020 PMID: NA; Liu et al Molecular Systems Biology 2021 PMID: 34709727; May et al Viruses 2022 PMID: 35337019
ANP32B	4	2	Protein interactome; RNA interactome	Laurent et al BioRxiv 2020 PMID: NA; Liu et al Molecular Systems Biology 2021 PMID: 34709727; May et al Viruses 2022 PMID: 35337019; Schmidt et al Cell 2023 PMID: 37794589
AP1G1	4	2	Functional genetic screen; Protein interactome	Biering et al Nature Genetics 2022 PMID: 35879412; Israeli et al Nature Communications 2022 PMID: 35469023; Rebendenne et al Nature Genetics 2022 PMID: 34075371; Laurent et al BioRxiv 2020 PMID: NA
APBB2	4	2	Phosphorylation landscape; Protein interactome	Bouhaddou et al Cell 2020 PMID: 32645325; Laurent et al BioRxiv 2020 PMID: NA; Samavarchi-Tehrani et al BioRxiv 2020 PMID: NA; St Germain et al BioRxiv 2020 PMID: NA
APC	4	2	Phosphorylation landscape; Protein interactome	Bouhaddou et al Cell 2020 PMID: 32645325; Laurent et al BioRxiv 2020 PMID: NA; May et al Viruses 2022 PMID: 35337019; Samavarchi-Tehrani et al BioRxiv 2020 PMID: NA
APOL2	4	2	Functional genetic screen; Protein interactome	Biering et al Nature Genetics 2022 PMID: 35879412; Martin-Sancho et al Molecular Cell 2021 PMID: 33930332; Laurent et al BioRxiv 2020 PMID: NA; Samavarchi-Tehrani et al BioRxiv 2020 PMID: NA
AQR	4	2	Functional genetic screen; Protein interactome	Schneider et al Cell 2021 PMID: 33382968; Laurent et al BioRxiv 2020 PMID: NA; Samavarchi-Tehrani et al BioRxiv 2020 PMID: NA; St Germain et al BioRxiv 2020 PMID: NA
ARF6	4	2	Functional genetic screen; Protein interactome	Gordon et al Science 2020 PMID: 33060197; Gordon et al Nature 2020 PMID: 32353859; Samavarchi-Tehrani et al BioRxiv 2020 PMID: NA; Zhou et al Nature Biotechnology 2023 PMID: 36217030
ARID2	4	2	Functional genetic screen; Protein interactome	Biering et al Nature Genetics 2022 PMID: 35879412; Le Pen et al (this study); Rebendenne et al Nature Genetics 2022 PMID: 34075371; Samavarchi-Tehrani et al BioRxiv 2020 PMID: NA
ARL13B	4	2	Functional genetic screen; Protein interactome	Le Pen et al (this study); Laurent et al BioRxiv 2020 PMID: NA; May et al Viruses 2022 PMID: 35337019; St Germain et al BioRxiv 2020 PMID: NA
ARL8B	4	2	Functional genetic screen; Protein interactome	Le Pen et al (this study); Liu et al Molecular Systems Biology 2021 PMID: 34709727; May et al Viruses 2022 PMID: 35337019; Samavarchi-Tehrani et al BioRxiv 2020 PMID: NA
ASNS	4	2	Functional genetic screen; Protein interactome	Le Pen et al (this study); Liu et al Molecular Systems Biology 2021 PMID: 34709727; Samavarchi-Tehrani et al BioRxiv 2020 PMID: NA; Zhou et al Nature Biotechnology 2023 PMID: 36217030
ATP5F1C	4	2	Functional genetic screen; Protein interactome	Le Pen et al (this study); Li et al Med 2021 PMID: 32838362; Liu et al Molecular Systems Biology 2021 PMID: 34709727; Samavarchi-Tehrani et al BioRxiv 2020 PMID: NA
ATP5PO	4	2	Human genetics; Protein interactome	Kousathanas et al Nature 2022 PMID: 35255492; Li et al Med 2021 PMID: 32838362; Liu et al Molecular Systems Biology 2021 PMID: 34709727; Zhou et al Nature Biotechnology 2023 PMID: 36217030
ATP6V0D1	4	2	Functional genetic screen; Protein interactome	Daniloski et al Cell 2021 PMID: 33147445; Laurent et al BioRxiv 2020 PMID: NA; Liu et al Molecular Systems Biology 2021 PMID: 34709727; St Germain et al BioRxiv 2020 PMID: NA
ATP7B	4	2	Functional genetic screen; Protein interactome	Rebendenne et al Nature Genetics 2022 PMID: 34075371; Laurent et al BioRxiv 2020 PMID: NA; St Germain et al BioRxiv 2020 PMID: NA; Stukalov et al Nature 2021 PMID: 33845483
ATP8B1	4	2	Functional genetic screen; Protein interactome	Biering et al Nature Genetics 2022 PMID: 35879412; Rebendenne et al Nature Genetics 2022 PMID: 34075371; Xu et al Nature 2023 PMID: 37438530; Stukalov et al Nature 2021 PMID: 33845483
BAG6	4	2	Functional genetic screen; Protein interactome	Wei et al Cell Reports 2023 PMID: 37581984; Laurent et al BioRxiv 2020 PMID: NA; Liu et al Molecular Systems Biology 2021 PMID: 34709727; St Germain et al BioRxiv 2020 PMID: NA
BAMBI	4	2	Functional genetic screen; Protein interactome	Chan et al Heliyon 2022 PMID: 36597481; May et al Viruses 2022 PMID: 35337019; Samavarchi-Tehrani et al BioRxiv 2020 PMID: NA; Stukalov et al Nature 2021 PMID: 33845483
BCL2L13	4	2	Functional genetic screen; Protein interactome	Le Pen et al (this study); Laurent et al BioRxiv 2020 PMID: NA; Samavarchi-Tehrani et al BioRxiv 2020 PMID: NA; St Germain et al BioRxiv 2020 PMID: NA
BCS1L	4	2	Functional genetic screen; Protein interactome	Gordon et al Science 2020 PMID: 33060197; Hoffmann et al Cell Host Microbe 2021 PMID: 33357464; Gordon et al Nature 2020 PMID: 32353859; Samavarchi-Tehrani et al BioRxiv 2020 PMID: NA
BET1L	4	2	Functional genetic screen; Protein interactome	Le Pen et al (this study); Laurent et al BioRxiv 2020 PMID: NA; Samavarchi-Tehrani et al BioRxiv 2020 PMID: NA; St Germain et al BioRxiv 2020 PMID: NA
BMPR2	4	2	Phosphorylation landscape; Protein interactome	Bouhaddou et al Cell 2020 PMID: 32645325; May et al Viruses 2022 PMID: 35337019; Samavarchi-Tehrani et al BioRxiv 2020 PMID: NA; Stukalov et al Nature 2021 PMID: 33845483
C6orf47	4	2	Functional genetic screen; Protein interactome	Baggen et al Nature Genetics 2021 PMID: 33686287; Xu et al Nature 2023 PMID: 37438530; Laurent et al BioRxiv 2020 PMID: NA; St Germain et al BioRxiv 2020 PMID: NA
CA12	4	2	Functional genetic screen; Protein interactome	Baggen et al Nature Genetics 2021 PMID: 33686287; Laurent et al BioRxiv 2020 PMID: NA; Samavarchi-Tehrani et al BioRxiv 2020 PMID: NA; Stukalov et al Nature 2021 PMID: 33845483
CACYBP	4	2	Protein interactome; RNA interactome	Laurent et al BioRxiv 2020 PMID: NA; May et al Viruses 2022 PMID: 35337019; Samavarchi-Tehrani et al BioRxiv 2020 PMID: NA; Flynn et al Cell 2021 PMID: 33743211
CAPN2	4	2	Protein interactome; RNA interactome	Laurent et al BioRxiv 2020 PMID: NA; Samavarchi-Tehrani et al BioRxiv 2020 PMID: NA; St Germain et al BioRxiv 2020 PMID: NA; Flynn et al Cell 2021 PMID: 33743211
CBR1	4	2	Protein interactome; RNA interactome	May et al Viruses 2022 PMID: 35337019; St Germain et al BioRxiv 2020 PMID: NA; Stukalov et al Nature 2021 PMID: 33845483; Labeau et al Cell Reports 2022 PMID: 35477000
CBX5	4	2	Phosphorylation landscape; Protein interactome	Bouhaddou et al Cell 2020 PMID: 32645325; Liu et al Molecular Systems Biology 2021 PMID: 34709727; St Germain et al BioRxiv 2020 PMID: NA; Zhou et al Nature Biotechnology 2023 PMID: 36217030
CCDC93	4	2	Functional genetic screen; Protein interactome	Zhu et al Nature Communications 2021 PMID: 33574281; Laurent et al BioRxiv 2020 PMID: NA; Liu et al Molecular Systems Biology 2021 PMID: 34709727; St Germain et al BioRxiv 2020 PMID: NA
CCZ1	4	2	Functional genetic screen; Phosphorylation landscape	Grodzki et al Genome Medicine 2022 PMID: 35086559; Xu et al Nature 2023 PMID: 37438530; Zhu et al Nature Communications 2021 PMID: 33574281; Bouhaddou et al Cell 2020 PMID: 32645325
CDC42EP1	4	2	Functional genetic screen; Protein interactome	Baggen et al Nature Genetics 2021 PMID: 33686287; Laurent et al BioRxiv 2020 PMID: NA; May et al Viruses 2022 PMID: 35337019; St Germain et al BioRxiv 2020 PMID: NA
CDC73	4	2	Functional genetic screen; Protein interactome	Le Pen et al (this study); Xu et al Nature 2023 PMID: 37438530; Laurent et al BioRxiv 2020 PMID: NA; May et al Viruses 2022 PMID: 35337019
CDH2	4	2	Functional genetic screen; Protein interactome	Grodzki et al Genome Medicine 2022 PMID: 35086559; Liu et al Molecular Systems Biology 2021 PMID: 34709727; May et al Viruses 2022 PMID: 35337019; Samavarchi-Tehrani et al BioRxiv 2020 PMID: NA
CEBPZ	4	2	Phosphorylation landscape; Protein interactome	Bouhaddou et al Cell 2020 PMID: 32645325; Laurent et al BioRxiv 2020 PMID: NA; Liu et al Molecular Systems Biology 2021 PMID: 34709727; Samavarchi-Tehrani et al BioRxiv 2020 PMID: NA
CFAP20	4	2	Functional genetic screen; Protein interactome	Le Pen et al (this study); Liu et al Molecular Systems Biology 2021 PMID: 34709727; May et al Viruses 2022 PMID: 35337019; Samavarchi-Tehrani et al BioRxiv 2020 PMID: NA
CHD8	4	2	Functional genetic screen; Protein interactome	Chan et al Heliyon 2022 PMID: 36597481; Schneider et al Cell 2021 PMID: 33382968; Laurent et al BioRxiv 2020 PMID: NA; Samavarchi-Tehrani et al BioRxiv 2020 PMID: NA
CKB	4	2	Protein interactome; RNA interactome	Li et al Med 2021 PMID: 32838362; Liu et al Molecular Systems Biology 2021 PMID: 34709727; May et al Viruses 2022 PMID: 35337019; Flynn et al Cell 2021 PMID: 33743211
CLTA	4	2	Phosphorylation landscape; Protein interactome	Bouhaddou et al Cell 2020 PMID: 32645325; Liu et al Molecular Systems Biology 2021 PMID: 34709727; St Germain et al BioRxiv 2020 PMID: NA; Zhou et al Nature Biotechnology 2023 PMID: 36217030
CNDP2	4	2	Protein interactome; RNA interactome	Laurent et al BioRxiv 2020 PMID: NA; Liu et al Molecular Systems Biology 2021 PMID: 34709727; Stukalov et al Nature 2021 PMID: 33845483; Flynn et al Cell 2021 PMID: 33743211
CNP	4	2	Functional genetic screen; Protein interactome	Martin-Sancho et al Molecular Cell 2021 PMID: 33930332; Laurent et al BioRxiv 2020 PMID: NA; Liu et al Molecular Systems Biology 2021 PMID: 34709727; Samavarchi-Tehrani et al BioRxiv 2020 PMID: NA
COMMD2	4	2	Functional genetic screen; Protein interactome	Daniloski et al Cell 2021 PMID: 33147445; Zhu et al Nature Communications 2021 PMID: 33574281; Laurent et al BioRxiv 2020 PMID: NA; St Germain et al BioRxiv 2020 PMID: NA
COMMD4	4	2	Functional genetic screen; Protein interactome	Zhu et al Nature Communications 2021 PMID: 33574281; Davies et al ACS Infectious Diseases 2020 PMID: 33263384; Laurent et al BioRxiv 2020 PMID: NA; St Germain et al BioRxiv 2020 PMID: NA
CRIM1	4	2	Functional genetic screen; Protein interactome	Israeli et al Nature Communications 2022 PMID: 35469023; May et al Viruses 2022 PMID: 35337019; Samavarchi-Tehrani et al BioRxiv 2020 PMID: NA; Stukalov et al Nature 2021 PMID: 33845483
CSNK1A1	4	2	Functional genetic screen; Protein interactome	Le Pen et al (this study); Xu et al Nature 2023 PMID: 37438530; Laurent et al BioRxiv 2020 PMID: NA; Liu et al Molecular Systems Biology 2021 PMID: 34709727
CSNK2B	4	2	Functional genetic screen; Protein interactome	Hoffmann et al Cell Host Microbe 2021 PMID: 33357464; Le Pen et al (this study); Schneider et al Cell 2021 PMID: 33382968; Gordon et al Nature 2020 PMID: 32353859
CTNND1	4	2	Phosphorylation landscape; Protein interactome	Bouhaddou et al Cell 2020 PMID: 32645325; Laurent et al BioRxiv 2020 PMID: NA; May et al Viruses 2022 PMID: 35337019; St Germain et al BioRxiv 2020 PMID: NA
CUL2	4	2	Functional genetic screen; Protein interactome	Hoffmann et al Cell Host Microbe 2021 PMID: 33357464; Gordon et al Nature 2020 PMID: 32353859; Liu et al Molecular Systems Biology 2021 PMID: 34709727; Samavarchi-Tehrani et al BioRxiv 2020 PMID: NA
DCAKD	4	2	Functional genetic screen; Protein interactome	Gordon et al Science 2020 PMID: 33060197; Gordon et al Nature 2020 PMID: 32353859; Laurent et al BioRxiv 2020 PMID: NA; St Germain et al BioRxiv 2020 PMID: NA
DCBLD2	4	2	Phosphorylation landscape; Protein interactome	Bouhaddou et al Cell 2020 PMID: 32645325; May et al Viruses 2022 PMID: 35337019; Samavarchi-Tehrani et al BioRxiv 2020 PMID: NA; Stukalov et al Nature 2021 PMID: 33845483
DDX47	4	2	Functional genetic screen; Protein interactome	Le Pen et al (this study); Liu et al Molecular Systems Biology 2021 PMID: 34709727; Samavarchi-Tehrani et al BioRxiv 2020 PMID: NA; Zhou et al Nature Biotechnology 2023 PMID: 36217030
DDX54	4	2	Phosphorylation landscape; Protein interactome	Bouhaddou et al Cell 2020 PMID: 32645325; Laurent et al BioRxiv 2020 PMID: NA; Liu et al Molecular Systems Biology 2021 PMID: 34709727; St Germain et al BioRxiv 2020 PMID: NA
DHPS	4	2	Functional genetic screen; Protein interactome	Rehfeld et al Cell Reports 2023 PMID: 36753415; Schneider et al Cell 2021 PMID: 33382968; Laurent et al BioRxiv 2020 PMID: NA; Liu et al Molecular Systems Biology 2021 PMID: 34709727
DHX57	4	2	Protein interactome; RNA interactome	Laurent et al BioRxiv 2020 PMID: NA; Samavarchi-Tehrani et al BioRxiv 2020 PMID: NA; St Germain et al BioRxiv 2020 PMID: NA; Kamel et al Molecular Cell 2021 PMID: 34118193
DHX9	4	2	Protein interactome; RNA interactome	Liu et al Molecular Systems Biology 2021 PMID: 34709727; Samavarchi-Tehrani et al BioRxiv 2020 PMID: NA; Flynn et al Cell 2021 PMID: 33743211; Labeau et al Cell Reports 2022 PMID: 35477000
DLG1	4	2	Functional genetic screen; Protein interactome	Le Pen et al (this study); Laurent et al BioRxiv 2020 PMID: NA; May et al Viruses 2022 PMID: 35337019; Stukalov et al Nature 2021 PMID: 33845483
ECSIT	4	2	Functional genetic screen; Protein interactome	Gordon et al Science 2020 PMID: 33060197; Hoffmann et al Cell Host Microbe 2021 PMID: 33357464; Gordon et al Nature 2020 PMID: 32353859; May et al Viruses 2022 PMID: 35337019
EEF1A1	4	2	Protein interactome; RNA interactome	Samavarchi-Tehrani et al BioRxiv 2020 PMID: NA; Zhou et al Nature Biotechnology 2023 PMID: 36217030; Flynn et al Cell 2021 PMID: 33743211; Schmidt et al Nature Microbiology 2020 PMID: 33349665
EEF1A2	4	2	Protein interactome; RNA interactome	Liu et al Molecular Systems Biology 2021 PMID: 34709727; Samavarchi-Tehrani et al BioRxiv 2020 PMID: NA; Stukalov et al Nature 2021 PMID: 33845483; Kamel et al Molecular Cell 2021 PMID: 34118193
EIF2B1	4	2	Functional genetic screen; Protein interactome	Rebendenne et al Nature Genetics 2022 PMID: 34075371; Li et al Med 2021 PMID: 32838362; May et al Viruses 2022 PMID: 35337019; Zhou et al Nature Biotechnology 2023 PMID: 36217030
EIF2S2	4	2	Protein interactome; RNA interactome	Li et al Med 2021 PMID: 32838362; Liu et al Molecular Systems Biology 2021 PMID: 34709727; Zhou et al Nature Biotechnology 2023 PMID: 36217030; Schmidt et al Cell 2023 PMID: 37794589
EIF3D	4	2	Protein interactome; RNA interactome	Laurent et al BioRxiv 2020 PMID: NA; Kamel et al Molecular Cell 2021 PMID: 34118193; Lee et al Molecular Cell 2021 PMID: 33989516; Schmidt et al Cell 2023 PMID: 37794589
ELOB	4	2	Functional genetic screen; Protein interactome	Gordon et al Science 2020 PMID: 33060197; Gordon et al Nature 2020 PMID: 32353859; Laurent et al BioRxiv 2020 PMID: NA; Liu et al Molecular Systems Biology 2021 PMID: 34709727
EMC7	4	2	Functional genetic screen; Protein interactome	Le Pen et al (this study); Laurent et al BioRxiv 2020 PMID: NA; Liu et al Molecular Systems Biology 2021 PMID: 34709727; Samavarchi-Tehrani et al BioRxiv 2020 PMID: NA
EPHB2	4	2	Phosphorylation landscape; Protein interactome	Bouhaddou et al Cell 2020 PMID: 32645325; May et al Viruses 2022 PMID: 35337019; Samavarchi-Tehrani et al BioRxiv 2020 PMID: NA; Stukalov et al Nature 2021 PMID: 33845483
EXOC2	4	2	Functional genetic screen; Protein interactome	Schneider et al Cell 2021 PMID: 33382968; Wang et al Cell 2021 PMID: 33333024; Laurent et al BioRxiv 2020 PMID: NA; St Germain et al BioRxiv 2020 PMID: NA
EXOC4	4	2	Functional genetic screen; Protein interactome	Le Pen et al (this study); Schneider et al Cell 2021 PMID: 33382968; Laurent et al BioRxiv 2020 PMID: NA; Li et al Med 2021 PMID: 32838362
EXTL3	4	2	Functional genetic screen; Protein interactome	Schneider et al Cell 2021 PMID: 33382968; Wang et al Cell 2021 PMID: 33333024; Stukalov et al Nature 2021 PMID: 33845483; Zhou et al Nature Biotechnology 2023 PMID: 36217030
FAM83H	4	2	Phosphorylation landscape; Protein interactome	Bouhaddou et al Cell 2020 PMID: 32645325; May et al Viruses 2022 PMID: 35337019; Samavarchi-Tehrani et al BioRxiv 2020 PMID: NA; Zhou et al Nature Biotechnology 2023 PMID: 36217030
FASTKD5	4	2	Functional genetic screen; Protein interactome	Gordon et al Science 2020 PMID: 33060197; Gordon et al Nature 2020 PMID: 32353859; Laurent et al BioRxiv 2020 PMID: NA; Samavarchi-Tehrani et al BioRxiv 2020 PMID: NA
FAU	4	2	Functional genetic screen; Protein interactome	Schneider et al Cell 2021 PMID: 33382968; Laurent et al BioRxiv 2020 PMID: NA; Liu et al Molecular Systems Biology 2021 PMID: 34709727; May et al Viruses 2022 PMID: 35337019
FDFT1	4	2	Functional genetic screen; Protein interactome	Le Pen et al (this study); Laurent et al BioRxiv 2020 PMID: NA; May et al Viruses 2022 PMID: 35337019; St Germain et al BioRxiv 2020 PMID: NA
FKBP3	4	2	Functional genetic screen; Protein interactome	Le Pen et al (this study); Laurent et al BioRxiv 2020 PMID: NA; Samavarchi-Tehrani et al BioRxiv 2020 PMID: NA; Stukalov et al Nature 2021 PMID: 33845483
FLRT3	4	2	Functional genetic screen; Protein interactome	Le Pen et al (this study); Laurent et al BioRxiv 2020 PMID: NA; May et al Viruses 2022 PMID: 35337019; Stukalov et al Nature 2021 PMID: 33845483
FOXK1	4	2	Phosphorylation landscape; Protein interactome	Bouhaddou et al Cell 2020 PMID: 32645325; Davies et al ACS Infectious Diseases 2020 PMID: 33263384; Laurent et al BioRxiv 2020 PMID: NA; Li et al Med 2021 PMID: 32838362
FURIN	4	2	Human genetics; Protein interactome	Latini et al Genes 2020 PMID: 32867305; Laurent et al BioRxiv 2020 PMID: NA; Samavarchi-Tehrani et al BioRxiv 2020 PMID: NA; Stukalov et al Nature 2021 PMID: 33845483
FUS	4	2	Protein interactome; RNA interactome	Liu et al Molecular Systems Biology 2021 PMID: 34709727; Flynn et al Cell 2021 PMID: 33743211; Labeau et al Cell Reports 2022 PMID: 35477000; Schmidt et al Cell 2023 PMID: 37794589
GART	4	2	Functional genetic screen; Protein interactome	Le Pen et al (this study); Laurent et al BioRxiv 2020 PMID: NA; Liu et al Molecular Systems Biology 2021 PMID: 34709727; Zhou et al Nature Biotechnology 2023 PMID: 36217030
GCNT3	4	2	Functional genetic screen; Protein interactome	Rebendenne et al Nature Genetics 2022 PMID: 34075371; May et al Viruses 2022 PMID: 35337019; Samavarchi-Tehrani et al BioRxiv 2020 PMID: NA; Stukalov et al Nature 2021 PMID: 33845483
GET4	4	2	Functional genetic screen; Protein interactome	Wei et al Cell Reports 2023 PMID: 37581984; Davies et al ACS Infectious Diseases 2020 PMID: 33263384; Laurent et al BioRxiv 2020 PMID: NA; St Germain et al BioRxiv 2020 PMID: NA
GFM1	4	2	Functional genetic screen; Protein interactome	Schneider et al Cell 2021 PMID: 33382968; Xu et al Nature 2023 PMID: 37438530; Samavarchi-Tehrani et al BioRxiv 2020 PMID: NA; St Germain et al BioRxiv 2020 PMID: NA
GNAS	4	2	Phosphorylation landscape; Protein interactome	Bouhaddou et al Cell 2020 PMID: 32645325; Laurent et al BioRxiv 2020 PMID: NA; Liu et al Molecular Systems Biology 2021 PMID: 34709727; Samavarchi-Tehrani et al BioRxiv 2020 PMID: NA
GSK3B	4	2	Phosphorylation landscape; Protein interactome	Bouhaddou et al Cell 2020 PMID: 32645325; Laurent et al BioRxiv 2020 PMID: NA; Liu et al Molecular Systems Biology 2021 PMID: 34709727; Samavarchi-Tehrani et al BioRxiv 2020 PMID: NA
GUSB	4	2	Functional genetic screen; Protein interactome	Le Pen et al (this study); Samavarchi-Tehrani et al BioRxiv 2020 PMID: NA; Stukalov et al Nature 2021 PMID: 33845483; Zhou et al Nature Biotechnology 2023 PMID: 36217030
H2AC20	4	2	Functional genetic screen; Protein interactome	Le Pen et al (this study); Laurent et al BioRxiv 2020 PMID: NA; Liu et al Molecular Systems Biology 2021 PMID: 34709727; Zhou et al Nature Biotechnology 2023 PMID: 36217030
HAUS1	4	2	Functional genetic screen; Protein interactome	Xu et al Nature 2023 PMID: 37438530; Laurent et al BioRxiv 2020 PMID: NA; Liu et al Molecular Systems Biology 2021 PMID: 34709727; Samavarchi-Tehrani et al BioRxiv 2020 PMID: NA
HAUS6	4	2	Phosphorylation landscape; Protein interactome	Bouhaddou et al Cell 2020 PMID: 32645325; Laurent et al BioRxiv 2020 PMID: NA; Liu et al Molecular Systems Biology 2021 PMID: 34709727; Stukalov et al Nature 2021 PMID: 33845483
HMGN2	4	2	Functional genetic screen; Protein interactome	Xu et al Nature 2023 PMID: 37438530; Laurent et al BioRxiv 2020 PMID: NA; Liu et al Molecular Systems Biology 2021 PMID: 34709727; Zhou et al Nature Biotechnology 2023 PMID: 36217030
HNF1B	4	2	Functional genetic screen; Phosphorylation landscape	Biering et al Nature Genetics 2022 PMID: 35879412; Chan et al Heliyon 2022 PMID: 36597481; Rebendenne et al Nature Genetics 2022 PMID: 34075371; Bouhaddou et al Cell 2020 PMID: 32645325
HS2ST1	4	2	Functional genetic screen; Protein interactome	Hoffmann et al Cell Host Microbe 2021 PMID: 33357464; Schneider et al Cell 2021 PMID: 33382968; Gordon et al Nature 2020 PMID: 32353859; Laurent et al BioRxiv 2020 PMID: NA
HSPA2	4	2	Functional genetic screen; Protein interactome	Baggen et al Nature Genetics 2021 PMID: 33686287; Laurent et al BioRxiv 2020 PMID: NA; Samavarchi-Tehrani et al BioRxiv 2020 PMID: NA; St Germain et al BioRxiv 2020 PMID: NA
HSPE1	4	2	Functional genetic screen; Protein interactome	Schneider et al Cell 2021 PMID: 33382968; Laurent et al BioRxiv 2020 PMID: NA; Liu et al Molecular Systems Biology 2021 PMID: 34709727; Zhou et al Nature Biotechnology 2023 PMID: 36217030
IFI35	4	2	Functional genetic screen; Protein interactome	Le Pen et al (this study); Rebendenne et al Nature Genetics 2022 PMID: 34075371; Xu et al Nature 2023 PMID: 37438530; May et al Viruses 2022 PMID: 35337019
IFT74	4	2	Functional genetic screen; Protein interactome	Le Pen et al (this study); Laurent et al BioRxiv 2020 PMID: NA; May et al Viruses 2022 PMID: 35337019; Samavarchi-Tehrani et al BioRxiv 2020 PMID: NA
INTS4	4	2	Functional genetic screen; Protein interactome	Hoffmann et al Cell Host Microbe 2021 PMID: 33357464; Gordon et al Nature 2020 PMID: 32353859; Laurent et al BioRxiv 2020 PMID: NA; Stukalov et al Nature 2021 PMID: 33845483
INTS6	4	2	Functional genetic screen; Protein interactome	Grodzki et al Genome Medicine 2022 PMID: 35086559; Le Pen et al (this study); Xu et al Nature 2023 PMID: 37438530; May et al Viruses 2022 PMID: 35337019
INTS8	4	2	Functional genetic screen; Protein interactome	Le Pen et al (this study); Xu et al Nature 2023 PMID: 37438530; May et al Viruses 2022 PMID: 35337019; Stukalov et al Nature 2021 PMID: 33845483
ISG15	4	2	Functional genetic screen; Protein interactome	Le Pen et al (this study); Mac Kain et al Nature Communications 2022 PMID: 35508460; Martin-Sancho et al Molecular Cell 2021 PMID: 33930332; May et al Viruses 2022 PMID: 35337019
ITSN2	4	2	Functional genetic screen; Protein interactome	Le Pen et al (this study); Liu et al Molecular Systems Biology 2021 PMID: 34709727; May et al Viruses 2022 PMID: 35337019; Samavarchi-Tehrani et al BioRxiv 2020 PMID: NA
JAGN1	4	2	Functional genetic screen; Protein interactome	Schneider et al Cell 2021 PMID: 33382968; Laurent et al BioRxiv 2020 PMID: NA; May et al Viruses 2022 PMID: 35337019; Samavarchi-Tehrani et al BioRxiv 2020 PMID: NA
JAK2	4	2	Functional genetic screen; Protein interactome	Danziger et al Plos Pathogen 2022 PMID: 35421191; Le Pen et al (this study); Xu et al Nature 2023 PMID: 37438530; Stukalov et al Nature 2021 PMID: 33845483
KIF11	4	2	Functional genetic screen; Protein interactome	Le Pen et al (this study); Laurent et al BioRxiv 2020 PMID: NA; May et al Viruses 2022 PMID: 35337019; Samavarchi-Tehrani et al BioRxiv 2020 PMID: NA
KIRREL1	4	2	Functional genetic screen; Protein interactome	Rebendenne et al Nature Genetics 2022 PMID: 34075371; Laurent et al BioRxiv 2020 PMID: NA; Samavarchi-Tehrani et al BioRxiv 2020 PMID: NA; St Germain et al BioRxiv 2020 PMID: NA
LARP4	4	2	Phosphorylation landscape; RNA interactome	Bouhaddou et al Cell 2020 PMID: 32645325; Kamel et al Molecular Cell 2021 PMID: 34118193; Schmidt et al Nature Microbiology 2020 PMID: 33349665; Schmidt et al Cell 2023 PMID: 37794589
LASP1	4	2	Phosphorylation landscape; RNA interactome	Bouhaddou et al Cell 2020 PMID: 32645325; Flynn et al Cell 2021 PMID: 33743211; Schmidt et al Nature Microbiology 2020 PMID: 33349665; Schmidt et al Cell 2023 PMID: 37794589
LEMD2	4	2	Phosphorylation landscape; Protein interactome	Bouhaddou et al Cell 2020 PMID: 32645325; Laurent et al BioRxiv 2020 PMID: NA; May et al Viruses 2022 PMID: 35337019; St Germain et al BioRxiv 2020 PMID: NA
LRP10	4	2	Functional genetic screen; Protein interactome	Le Pen et al (this study); May et al Viruses 2022 PMID: 35337019; Samavarchi-Tehrani et al BioRxiv 2020 PMID: NA; Stukalov et al Nature 2021 PMID: 33845483
LRPPRC	4	2	Protein interactome; RNA interactome	Laurent et al BioRxiv 2020 PMID: NA; Liu et al Molecular Systems Biology 2021 PMID: 34709727; Samavarchi-Tehrani et al BioRxiv 2020 PMID: NA; Schmidt et al Cell 2023 PMID: 37794589
LYN	4	2	Functional genetic screen; Protein interactome	Rebendenne et al Nature Genetics 2022 PMID: 34075371; Laurent et al BioRxiv 2020 PMID: NA; Liu et al Molecular Systems Biology 2021 PMID: 34709727; St Germain et al BioRxiv 2020 PMID: NA
MAP4	4	2	Protein interactome; RNA interactome	Laurent et al BioRxiv 2020 PMID: NA; Flynn et al Cell 2021 PMID: 33743211; Labeau et al Cell Reports 2022 PMID: 35477000; Lee et al Molecular Cell 2021 PMID: 33989516
MCL1	4	2	Functional genetic screen; Protein interactome	Danziger et al Plos Pathogen 2022 PMID: 35421191; Laurent et al BioRxiv 2020 PMID: NA; May et al Viruses 2022 PMID: 35337019; Samavarchi-Tehrani et al BioRxiv 2020 PMID: NA
MED24	4	2	Functional genetic screen; Protein interactome	Chan et al Heliyon 2022 PMID: 36597481; Schneider et al Cell 2021 PMID: 33382968; Stukalov et al Nature 2021 PMID: 33845483; Zhou et al Nature Biotechnology 2023 PMID: 36217030
MFSD8	4	2	Functional genetic screen; Protein interactome	Le Pen et al (this study); Laurent et al BioRxiv 2020 PMID: NA; May et al Viruses 2022 PMID: 35337019; Stukalov et al Nature 2021 PMID: 33845483
MGAT1	4	2	Functional genetic screen; Protein interactome	Schneider et al Cell 2021 PMID: 33382968; Laurent et al BioRxiv 2020 PMID: NA; Li et al Med 2021 PMID: 32838362; Liu et al Molecular Systems Biology 2021 PMID: 34709727
MKRN2	4	2	Protein interactome; RNA interactome	Laurent et al BioRxiv 2020 PMID: NA; Li et al Med 2021 PMID: 32838362; St Germain et al BioRxiv 2020 PMID: NA; Schmidt et al Cell 2023 PMID: 37794589
MRPS17	4	2	Functional genetic screen; Protein interactome	Le Pen et al (this study); Laurent et al BioRxiv 2020 PMID: NA; May et al Viruses 2022 PMID: 35337019; Samavarchi-Tehrani et al BioRxiv 2020 PMID: NA
MRPS2	4	2	Functional genetic screen; Protein interactome	Gordon et al Science 2020 PMID: 33060197; Hoffmann et al Cell Host Microbe 2021 PMID: 33357464; Gordon et al Nature 2020 PMID: 32353859; Samavarchi-Tehrani et al BioRxiv 2020 PMID: NA
MUC1	4	2	Functional genetic screen; Human genetics	Biering et al Nature Genetics 2022 PMID: 35879412; Le Pen et al (this study); Rebendenne et al Nature Genetics 2022 PMID: 34075371; COVID-19 Host Genetics Initiative et al Nature 2022 PMID: 35922517
MUC13	4	2	Functional genetic screen; Protein interactome	Biering et al Nature Genetics 2022 PMID: 35879412; Rebendenne et al Nature Genetics 2022 PMID: 34075371; May et al Viruses 2022 PMID: 35337019; Stukalov et al Nature 2021 PMID: 33845483
MUC5AC	4	2	Functional genetic screen; Protein interactome	Biering et al Nature Genetics 2022 PMID: 35879412; Rebendenne et al Nature Genetics 2022 PMID: 34075371; May et al Viruses 2022 PMID: 35337019; Samavarchi-Tehrani et al BioRxiv 2020 PMID: NA
MYH10	4	2	Phosphorylation landscape; Protein interactome	Bouhaddou et al Cell 2020 PMID: 32645325; Laurent et al BioRxiv 2020 PMID: NA; Liu et al Molecular Systems Biology 2021 PMID: 34709727; Zhou et al Nature Biotechnology 2023 PMID: 36217030
MYRF	4	2	Functional genetic screen; Protein interactome	Rebendenne et al Nature Genetics 2022 PMID: 34075371; May et al Viruses 2022 PMID: 35337019; Samavarchi-Tehrani et al BioRxiv 2020 PMID: NA; Stukalov et al Nature 2021 PMID: 33845483
NBAS	4	2	Phosphorylation landscape; Protein interactome	Bouhaddou et al Cell 2020 PMID: 32645325; Laurent et al BioRxiv 2020 PMID: NA; Samavarchi-Tehrani et al BioRxiv 2020 PMID: NA; St Germain et al BioRxiv 2020 PMID: NA
NCAPG2	4	2	Functional genetic screen; Protein interactome	Wei et al Cell 2021 PMID: 33147444; Laurent et al BioRxiv 2020 PMID: NA; St Germain et al BioRxiv 2020 PMID: NA; Stukalov et al Nature 2021 PMID: 33845483
NCBP1	4	2	Functional genetic screen; Protein interactome	Le Pen et al (this study); Xu et al Nature 2023 PMID: 37438530; Liu et al Molecular Systems Biology 2021 PMID: 34709727; May et al Viruses 2022 PMID: 35337019
NCSTN	4	2	Functional genetic screen; Protein interactome	Le Pen et al (this study); Laurent et al BioRxiv 2020 PMID: NA; May et al Viruses 2022 PMID: 35337019; St Germain et al BioRxiv 2020 PMID: NA
NDRG1	4	2	Phosphorylation landscape; Protein interactome	Bouhaddou et al Cell 2020 PMID: 32645325; Laurent et al BioRxiv 2020 PMID: NA; May et al Viruses 2022 PMID: 35337019; Stukalov et al Nature 2021 PMID: 33845483
NDST1	4	2	Functional genetic screen; Protein interactome	Schneider et al Cell 2021 PMID: 33382968; Li et al Med 2021 PMID: 32838362; May et al Viruses 2022 PMID: 35337019; Samavarchi-Tehrani et al BioRxiv 2020 PMID: NA
NDUFB9	4	2	Functional genetic screen; Protein interactome	Gordon et al Science 2020 PMID: 33060197; Hoffmann et al Cell Host Microbe 2021 PMID: 33357464; Gordon et al Nature 2020 PMID: 32353859; Samavarchi-Tehrani et al BioRxiv 2020 PMID: NA
NDUFV1	4	2	Functional genetic screen; Protein interactome	Le Pen et al (this study); Laurent et al BioRxiv 2020 PMID: NA; Liu et al Molecular Systems Biology 2021 PMID: 34709727; St Germain et al BioRxiv 2020 PMID: NA
NF1	4	2	Phosphorylation landscape; Protein interactome	Bouhaddou et al Cell 2020 PMID: 32645325; May et al Viruses 2022 PMID: 35337019; Samavarchi-Tehrani et al BioRxiv 2020 PMID: NA; Stukalov et al Nature 2021 PMID: 33845483
NGLY1	4	2	Functional genetic screen; Protein interactome	Xu et al Nature 2023 PMID: 37438530; Gordon et al Nature 2020 PMID: 32353859; Laurent et al BioRxiv 2020 PMID: NA; Liu et al Molecular Systems Biology 2021 PMID: 34709727
NOL8	4	2	Phosphorylation landscape; Protein interactome	Bouhaddou et al Cell 2020 PMID: 32645325; Laurent et al BioRxiv 2020 PMID: NA; Liu et al Molecular Systems Biology 2021 PMID: 34709727; Samavarchi-Tehrani et al BioRxiv 2020 PMID: NA
NOLC1	4	2	Phosphorylation landscape; Protein interactome	Bouhaddou et al Cell 2020 PMID: 32645325; Liu et al Molecular Systems Biology 2021 PMID: 34709727; Samavarchi-Tehrani et al BioRxiv 2020 PMID: NA; Zhou et al Nature Biotechnology 2023 PMID: 36217030
NOP14	4	2	Functional genetic screen; Protein interactome	Le Pen et al (this study); Laurent et al BioRxiv 2020 PMID: NA; May et al Viruses 2022 PMID: 35337019; Samavarchi-Tehrani et al BioRxiv 2020 PMID: NA
NPC2	4	2	Functional genetic screen; Protein interactome	Hoffmann et al Cell Host Microbe 2021 PMID: 33357464; Zhu et al Nature Communications 2021 PMID: 33574281; Gordon et al Nature 2020 PMID: 32353859; Samavarchi-Tehrani et al BioRxiv 2020 PMID: NA
NUBP2	4	2	Functional genetic screen; Protein interactome	Le Pen et al (this study); Liu et al Molecular Systems Biology 2021 PMID: 34709727; May et al Viruses 2022 PMID: 35337019; Stukalov et al Nature 2021 PMID: 33845483
NUP205	4	2	Functional genetic screen; Protein interactome	Le Pen et al (this study); Laurent et al BioRxiv 2020 PMID: NA; Liu et al Molecular Systems Biology 2021 PMID: 34709727; St Germain et al BioRxiv 2020 PMID: NA
NXPE3	4	2	Human genetics; Protein interactome	COVID-19 Host Genetics Initiative et al Nature 2021 PMID: 34237774; Pairo-Castineira et al Nature 2023 PMID: 37198478; May et al Viruses 2022 PMID: 35337019; Samavarchi-Tehrani et al BioRxiv 2020 PMID: NA
PCM1	4	2	Phosphorylation landscape; Protein interactome	Bouhaddou et al Cell 2020 PMID: 32645325; Laurent et al BioRxiv 2020 PMID: NA; Li et al Med 2021 PMID: 32838362; May et al Viruses 2022 PMID: 35337019
PES1	4	2	Functional genetic screen; Protein interactome	Xu et al Nature 2023 PMID: 37438530; Laurent et al BioRxiv 2020 PMID: NA; Liu et al Molecular Systems Biology 2021 PMID: 34709727; Samavarchi-Tehrani et al BioRxiv 2020 PMID: NA
PGK1	4	2	Protein interactome; RNA interactome	St Germain et al BioRxiv 2020 PMID: NA; Zhou et al Nature Biotechnology 2023 PMID: 36217030; Labeau et al Cell Reports 2022 PMID: 35477000; Schmidt et al Nature Microbiology 2020 PMID: 33349665
PGRMC1	4	2	Phosphorylation landscape; Protein interactome	Bouhaddou et al Cell 2020 PMID: 32645325; Laurent et al BioRxiv 2020 PMID: NA; Liu et al Molecular Systems Biology 2021 PMID: 34709727; Samavarchi-Tehrani et al BioRxiv 2020 PMID: NA
PIGK	4	2	Functional genetic screen; Protein interactome	Rebendenne et al Nature Genetics 2022 PMID: 34075371; Laurent et al BioRxiv 2020 PMID: NA; Liu et al Molecular Systems Biology 2021 PMID: 34709727; St Germain et al BioRxiv 2020 PMID: NA
PIGT	4	2	Functional genetic screen; Protein interactome	Le Pen et al (this study); Laurent et al BioRxiv 2020 PMID: NA; St Germain et al BioRxiv 2020 PMID: NA; Stukalov et al Nature 2021 PMID: 33845483
POGLUT3	4	2	Functional genetic screen; Protein interactome	Le Pen et al (this study); Gordon et al Nature 2020 PMID: 32353859; Laurent et al BioRxiv 2020 PMID: NA; Samavarchi-Tehrani et al BioRxiv 2020 PMID: NA
POLA2	4	2	Phosphorylation landscape; Protein interactome	Bouhaddou et al Cell 2020 PMID: 32645325; Gordon et al Nature 2020 PMID: 32353859; Laurent et al BioRxiv 2020 PMID: NA; Zhou et al Nature Biotechnology 2023 PMID: 36217030
PON2	4	2	Functional genetic screen; Protein interactome	Le Pen et al (this study); Laurent et al BioRxiv 2020 PMID: NA; Liu et al Molecular Systems Biology 2021 PMID: 34709727; Samavarchi-Tehrani et al BioRxiv 2020 PMID: NA
PPA1	4	2	Protein interactome; RNA interactome	Liu et al Molecular Systems Biology 2021 PMID: 34709727; Stukalov et al Nature 2021 PMID: 33845483; Zhou et al Nature Biotechnology 2023 PMID: 36217030; Flynn et al Cell 2021 PMID: 33743211
PPFIBP1	4	2	Phosphorylation landscape; Protein interactome	Bouhaddou et al Cell 2020 PMID: 32645325; Laurent et al BioRxiv 2020 PMID: NA; May et al Viruses 2022 PMID: 35337019; St Germain et al BioRxiv 2020 PMID: NA
PRIM2	4	2	Functional genetic screen; Protein interactome	Hoffmann et al Cell Host Microbe 2021 PMID: 33357464; Schneider et al Cell 2021 PMID: 33382968; Gordon et al Nature 2020 PMID: 32353859; May et al Viruses 2022 PMID: 35337019
PRKAR2B	4	2	Functional genetic screen; Protein interactome	Israeli et al Nature Communications 2022 PMID: 35469023; Gordon et al Nature 2020 PMID: 32353859; Laurent et al BioRxiv 2020 PMID: NA; St Germain et al BioRxiv 2020 PMID: NA
PRPF40A	4	2	Phosphorylation landscape; Protein interactome	Bouhaddou et al Cell 2020 PMID: 32645325; Liu et al Molecular Systems Biology 2021 PMID: 34709727; Stukalov et al Nature 2021 PMID: 33845483; Zhou et al Nature Biotechnology 2023 PMID: 36217030
PSMB3	4	2	Functional genetic screen; Protein interactome	Xu et al Nature 2023 PMID: 37438530; Laurent et al BioRxiv 2020 PMID: NA; Samavarchi-Tehrani et al BioRxiv 2020 PMID: NA; St Germain et al BioRxiv 2020 PMID: NA
PSMB5	4	2	Protein interactome; RNA interactome	Laurent et al BioRxiv 2020 PMID: NA; Samavarchi-Tehrani et al BioRxiv 2020 PMID: NA; St Germain et al BioRxiv 2020 PMID: NA; Flynn et al Cell 2021 PMID: 33743211
PSMD2	4	2	Phosphorylation landscape; Protein interactome	Bouhaddou et al Cell 2020 PMID: 32645325; Laurent et al BioRxiv 2020 PMID: NA; Samavarchi-Tehrani et al BioRxiv 2020 PMID: NA; Zhou et al Nature Biotechnology 2023 PMID: 36217030
PSMD4	4	2	Functional genetic screen; Protein interactome	Hoffmann et al Cell Host Microbe 2021 PMID: 33357464; Laurent et al BioRxiv 2020 PMID: NA; May et al Viruses 2022 PMID: 35337019; Samavarchi-Tehrani et al BioRxiv 2020 PMID: NA
PUM2	4	2	Phosphorylation landscape; RNA interactome	Bouhaddou et al Cell 2020 PMID: 32645325; Kamel et al Molecular Cell 2021 PMID: 34118193; Lee et al Molecular Cell 2021 PMID: 33989516; Schmidt et al Cell 2023 PMID: 37794589
PURB	4	2	Protein interactome; RNA interactome	May et al Viruses 2022 PMID: 35337019; Kamel et al Molecular Cell 2021 PMID: 34118193; Schmidt et al Nature Microbiology 2020 PMID: 33349665; Schmidt et al Cell 2023 PMID: 37794589
PVR	4	2	Functional genetic screen; Protein interactome	Baggen et al Nature Genetics 2021 PMID: 33686287; Gordon et al Nature 2020 PMID: 32353859; May et al Viruses 2022 PMID: 35337019; Stukalov et al Nature 2021 PMID: 33845483
RAB11FIP1	4	2	Phosphorylation landscape; Protein interactome	Bouhaddou et al Cell 2020 PMID: 32645325; Laurent et al BioRxiv 2020 PMID: NA; Liu et al Molecular Systems Biology 2021 PMID: 34709727; May et al Viruses 2022 PMID: 35337019
RAB13	4	2	Functional genetic screen; Protein interactome	Xu et al Nature 2023 PMID: 37438530; Li et al Med 2021 PMID: 32838362; Samavarchi-Tehrani et al BioRxiv 2020 PMID: NA; Stukalov et al Nature 2021 PMID: 33845483
RAB18	4	2	Functional genetic screen; Protein interactome	Gordon et al Science 2020 PMID: 33060197; Gordon et al Nature 2020 PMID: 32353859; Laurent et al BioRxiv 2020 PMID: NA; Liu et al Molecular Systems Biology 2021 PMID: 34709727
RAB1B	4	2	Protein interactome; RNA interactome	Liu et al Molecular Systems Biology 2021 PMID: 34709727; May et al Viruses 2022 PMID: 35337019; Samavarchi-Tehrani et al BioRxiv 2020 PMID: NA; Flynn et al Cell 2021 PMID: 33743211
RAB23	4	2	Functional genetic screen; Protein interactome	Xu et al Nature 2023 PMID: 37438530; Laurent et al BioRxiv 2020 PMID: NA; May et al Viruses 2022 PMID: 35337019; St Germain et al BioRxiv 2020 PMID: NA
RAB27A	4	2	Functional genetic screen; Protein interactome	Martin-Sancho et al Molecular Cell 2021 PMID: 33930332; Laurent et al BioRxiv 2020 PMID: NA; Samavarchi-Tehrani et al BioRxiv 2020 PMID: NA; St Germain et al BioRxiv 2020 PMID: NA
RAD21	4	2	Functional genetic screen; Protein interactome	Le Pen et al (this study); Xu et al Nature 2023 PMID: 37438530; Samavarchi-Tehrani et al BioRxiv 2020 PMID: NA; Zhou et al Nature Biotechnology 2023 PMID: 36217030
RALA	4	2	Functional genetic screen; Protein interactome	Rebendenne et al Nature Genetics 2022 PMID: 34075371; Gordon et al Nature 2020 PMID: 32353859; Laurent et al BioRxiv 2020 PMID: NA; Liu et al Molecular Systems Biology 2021 PMID: 34709727
RAN	4	2	Protein interactome; RNA interactome	Samavarchi-Tehrani et al BioRxiv 2020 PMID: NA; Flynn et al Cell 2021 PMID: 33743211; Kamel et al Molecular Cell 2021 PMID: 34118193; Labeau et al Cell Reports 2022 PMID: 35477000
RBM28	4	2	Functional genetic screen; Protein interactome	Gordon et al Science 2020 PMID: 33060197; Gordon et al Nature 2020 PMID: 32353859; Samavarchi-Tehrani et al BioRxiv 2020 PMID: NA; Zhou et al Nature Biotechnology 2023 PMID: 36217030
RBM4	4	2	Protein interactome; RNA interactome	Liu et al Molecular Systems Biology 2021 PMID: 34709727; Flynn et al Cell 2021 PMID: 33743211; Labeau et al Cell Reports 2022 PMID: 35477000; Schmidt et al Cell 2023 PMID: 37794589
RBMS2	4	2	Protein interactome; RNA interactome	Laurent et al BioRxiv 2020 PMID: NA; Kamel et al Molecular Cell 2021 PMID: 34118193; Schmidt et al Nature Microbiology 2020 PMID: 33349665; Schmidt et al Cell 2023 PMID: 37794589
RC3H1	4	2	Functional genetic screen; Protein interactome	Israeli et al Nature Communications 2022 PMID: 35469023; Laurent et al BioRxiv 2020 PMID: NA; Liu et al Molecular Systems Biology 2021 PMID: 34709727; Samavarchi-Tehrani et al BioRxiv 2020 PMID: NA
RCC1	4	2	Phosphorylation landscape; Protein interactome	Bouhaddou et al Cell 2020 PMID: 32645325; Liu et al Molecular Systems Biology 2021 PMID: 34709727; May et al Viruses 2022 PMID: 35337019; Samavarchi-Tehrani et al BioRxiv 2020 PMID: NA
RCHY1	4	2	Functional genetic screen; Protein interactome	Xu et al Nature 2023 PMID: 37438530; Laurent et al BioRxiv 2020 PMID: NA; Li et al Med 2021 PMID: 32838362; Zhou et al Nature Biotechnology 2023 PMID: 36217030
RDH11	4	2	Functional genetic screen; Protein interactome	Le Pen et al (this study); Laurent et al BioRxiv 2020 PMID: NA; Samavarchi-Tehrani et al BioRxiv 2020 PMID: NA; St Germain et al BioRxiv 2020 PMID: NA
RERE	4	2	Functional genetic screen; Phosphorylation landscape	Baggen et al Nature Genetics 2021 PMID: 33686287; Le Pen et al (this study); Rebendenne et al Nature Genetics 2022 PMID: 34075371; Bouhaddou et al Cell 2020 PMID: 32645325
RETREG2	4	2	Phosphorylation landscape; Protein interactome	Bouhaddou et al Cell 2020 PMID: 32645325; Laurent et al BioRxiv 2020 PMID: NA; Samavarchi-Tehrani et al BioRxiv 2020 PMID: NA; Stukalov et al Nature 2021 PMID: 33845483
RHBDF2	4	2	Phosphorylation landscape; Protein interactome	Bouhaddou et al Cell 2020 PMID: 32645325; Laurent et al BioRxiv 2020 PMID: NA; Samavarchi-Tehrani et al BioRxiv 2020 PMID: NA; Stukalov et al Nature 2021 PMID: 33845483
RNF5	4	2	Functional genetic screen; Protein interactome	Le Pen et al (this study); Davies et al ACS Infectious Diseases 2020 PMID: 33263384; Laurent et al BioRxiv 2020 PMID: NA; Liu et al Molecular Systems Biology 2021 PMID: 34709727
ROCK1	4	2	Functional genetic screen; Protein interactome	Biering et al Nature Genetics 2022 PMID: 35879412; Xu et al Nature 2023 PMID: 37438530; Laurent et al BioRxiv 2020 PMID: NA; May et al Viruses 2022 PMID: 35337019
RPL15	4	2	Protein interactome; RNA interactome	Samavarchi-Tehrani et al BioRxiv 2020 PMID: NA; Zhou et al Nature Biotechnology 2023 PMID: 36217030; Flynn et al Cell 2021 PMID: 33743211; Schmidt et al Nature Microbiology 2020 PMID: 33349665
RPL21	4	2	Protein interactome; RNA interactome	Laurent et al BioRxiv 2020 PMID: NA; Samavarchi-Tehrani et al BioRxiv 2020 PMID: NA; Lee et al Molecular Cell 2021 PMID: 33989516; Schmidt et al Nature Microbiology 2020 PMID: 33349665
RPL26	4	2	Protein interactome; RNA interactome	Laurent et al BioRxiv 2020 PMID: NA; May et al Viruses 2022 PMID: 35337019; Samavarchi-Tehrani et al BioRxiv 2020 PMID: NA; Lee et al Molecular Cell 2021 PMID: 33989516
RPL8	4	2	Protein interactome; RNA interactome	Samavarchi-Tehrani et al BioRxiv 2020 PMID: NA; Flynn et al Cell 2021 PMID: 33743211; Schmidt et al Nature Microbiology 2020 PMID: 33349665; Schmidt et al Cell 2023 PMID: 37794589
RPS12	4	2	Protein interactome; RNA interactome	Samavarchi-Tehrani et al BioRxiv 2020 PMID: NA; Flynn et al Cell 2021 PMID: 33743211; Schmidt et al Nature Microbiology 2020 PMID: 33349665; Schmidt et al Cell 2023 PMID: 37794589
RPS16	4	2	Protein interactome; RNA interactome	Laurent et al BioRxiv 2020 PMID: NA; Liu et al Molecular Systems Biology 2021 PMID: 34709727; Samavarchi-Tehrani et al BioRxiv 2020 PMID: NA; Labeau et al Cell Reports 2022 PMID: 35477000
RPS26	4	2	Protein interactome; RNA interactome	Laurent et al BioRxiv 2020 PMID: NA; Samavarchi-Tehrani et al BioRxiv 2020 PMID: NA; Flynn et al Cell 2021 PMID: 33743211; Schmidt et al Nature Microbiology 2020 PMID: 33349665
RPS9	4	2	Protein interactome; RNA interactome	Laurent et al BioRxiv 2020 PMID: NA; Samavarchi-Tehrani et al BioRxiv 2020 PMID: NA; Zhou et al Nature Biotechnology 2023 PMID: 36217030; Lee et al Molecular Cell 2021 PMID: 33989516
RRP9	4	2	Phosphorylation landscape; Protein interactome	Bouhaddou et al Cell 2020 PMID: 32645325; Gordon et al Nature 2020 PMID: 32353859; Liu et al Molecular Systems Biology 2021 PMID: 34709727; Samavarchi-Tehrani et al BioRxiv 2020 PMID: NA
SAFB2	4	2	Protein interactome; RNA interactome	Liu et al Molecular Systems Biology 2021 PMID: 34709727; Flynn et al Cell 2021 PMID: 33743211; Lee et al Molecular Cell 2021 PMID: 33989516; Schmidt et al Cell 2023 PMID: 37794589
SCAMP4	4	2	Functional genetic screen; Protein interactome	Baggen et al Nature Genetics 2021 PMID: 33686287; Davies et al ACS Infectious Diseases 2020 PMID: 33263384; Samavarchi-Tehrani et al BioRxiv 2020 PMID: NA; Stukalov et al Nature 2021 PMID: 33845483
SEC13	4	2	Functional genetic screen; Protein interactome	Le Pen et al (this study); Schneider et al Cell 2021 PMID: 33382968; Laurent et al BioRxiv 2020 PMID: NA; Samavarchi-Tehrani et al BioRxiv 2020 PMID: NA
SEC62	4	2	Functional genetic screen; Protein interactome	Le Pen et al (this study); Laurent et al BioRxiv 2020 PMID: NA; May et al Viruses 2022 PMID: 35337019; Samavarchi-Tehrani et al BioRxiv 2020 PMID: NA
SERPINE1	4	2	Functional genetic screen; Protein interactome	Danziger et al Plos Pathogen 2022 PMID: 35421191; May et al Viruses 2022 PMID: 35337019; Samavarchi-Tehrani et al BioRxiv 2020 PMID: NA; Stukalov et al Nature 2021 PMID: 33845483
SERPINE2	4	2	Functional genetic screen; Protein interactome	Xu et al Nature 2023 PMID: 37438530; May et al Viruses 2022 PMID: 35337019; Samavarchi-Tehrani et al BioRxiv 2020 PMID: NA; Stukalov et al Nature 2021 PMID: 33845483
SHB	4	2	Functional genetic screen; Protein interactome	Le Pen et al (this study); Laurent et al BioRxiv 2020 PMID: NA; May et al Viruses 2022 PMID: 35337019; Samavarchi-Tehrani et al BioRxiv 2020 PMID: NA
SIL1	4	2	Functional genetic screen; Protein interactome	Gordon et al Science 2020 PMID: 33060197; Gordon et al Nature 2020 PMID: 32353859; Li et al Med 2021 PMID: 32838362; Samavarchi-Tehrani et al BioRxiv 2020 PMID: NA
SLC15A4	4	2	Functional genetic screen; Protein interactome	Le Pen et al (this study); Laurent et al BioRxiv 2020 PMID: NA; Samavarchi-Tehrani et al BioRxiv 2020 PMID: NA; Stukalov et al Nature 2021 PMID: 33845483
SLC2A1	4	2	Functional genetic screen; Protein interactome	Le Pen et al (this study); Liu et al Molecular Systems Biology 2021 PMID: 34709727; May et al Viruses 2022 PMID: 35337019; Samavarchi-Tehrani et al BioRxiv 2020 PMID: NA
SLC30A9	4	2	Functional genetic screen; Protein interactome	Hoffmann et al Cell Host Microbe 2021 PMID: 33357464; Gordon et al Nature 2020 PMID: 32353859; Laurent et al BioRxiv 2020 PMID: NA; St Germain et al BioRxiv 2020 PMID: NA
SLC35C2	4	2	Phosphorylation landscape; Protein interactome	Bouhaddou et al Cell 2020 PMID: 32645325; Laurent et al BioRxiv 2020 PMID: NA; Samavarchi-Tehrani et al BioRxiv 2020 PMID: NA; St Germain et al BioRxiv 2020 PMID: NA
SLC44A1	4	2	Functional genetic screen; Protein interactome	Le Pen et al (this study); Laurent et al BioRxiv 2020 PMID: NA; May et al Viruses 2022 PMID: 35337019; Samavarchi-Tehrani et al BioRxiv 2020 PMID: NA
SLC7A11	4	2	Functional genetic screen; Protein interactome	Le Pen et al (this study); Laurent et al BioRxiv 2020 PMID: NA; May et al Viruses 2022 PMID: 35337019; Samavarchi-Tehrani et al BioRxiv 2020 PMID: NA
SLIRP	4	2	Phosphorylation landscape; Protein interactome	Bouhaddou et al Cell 2020 PMID: 32645325; Laurent et al BioRxiv 2020 PMID: NA; Liu et al Molecular Systems Biology 2021 PMID: 34709727; May et al Viruses 2022 PMID: 35337019
SNRPD3	4	2	Protein interactome; RNA interactome	Laurent et al BioRxiv 2020 PMID: NA; Liu et al Molecular Systems Biology 2021 PMID: 34709727; May et al Viruses 2022 PMID: 35337019; Flynn et al Cell 2021 PMID: 33743211
SPNS1	4	2	Functional genetic screen; Protein interactome	Le Pen et al (this study); Liu et al Molecular Systems Biology 2021 PMID: 34709727; Samavarchi-Tehrani et al BioRxiv 2020 PMID: NA; Stukalov et al Nature 2021 PMID: 33845483
SQLE	4	2	Functional genetic screen; Protein interactome	Danziger et al Plos Pathogen 2022 PMID: 35421191; May et al Viruses 2022 PMID: 35337019; Samavarchi-Tehrani et al BioRxiv 2020 PMID: NA; Stukalov et al Nature 2021 PMID: 33845483
SRP14	4	2	Protein interactome; RNA interactome	Laurent et al BioRxiv 2020 PMID: NA; Liu et al Molecular Systems Biology 2021 PMID: 34709727; Samavarchi-Tehrani et al BioRxiv 2020 PMID: NA; Kamel et al Molecular Cell 2021 PMID: 34118193
SRSF5	4	2	Functional genetic screen; Protein interactome	Biering et al Nature Genetics 2022 PMID: 35879412; Le Pen et al (this study); Schneider et al Cell 2021 PMID: 33382968; Liu et al Molecular Systems Biology 2021 PMID: 34709727
STARD3NL	4	2	Functional genetic screen; Protein interactome	Schneider et al Cell 2021 PMID: 33382968; Laurent et al BioRxiv 2020 PMID: NA; Samavarchi-Tehrani et al BioRxiv 2020 PMID: NA; Stukalov et al Nature 2021 PMID: 33845483
STAT2	4	2	Functional genetic screen; Human genetics	Biering et al Nature Genetics 2022 PMID: 35879412; Le Pen et al (this study); Mac Kain et al Nature Communications 2022 PMID: 35508460; Zhang et al Journal of Experimental Medicine 2022 PMID: 35708626
STAU1	4	2	Protein interactome; RNA interactome	Laurent et al BioRxiv 2020 PMID: NA; Liu et al Molecular Systems Biology 2021 PMID: 34709727; May et al Viruses 2022 PMID: 35337019; Schmidt et al Cell 2023 PMID: 37794589
TBC1D5	4	2	Phosphorylation landscape; Protein interactome	Bouhaddou et al Cell 2020 PMID: 32645325; Laurent et al BioRxiv 2020 PMID: NA; May et al Viruses 2022 PMID: 35337019; St Germain et al BioRxiv 2020 PMID: NA
TBL3	4	2	Functional genetic screen; Protein interactome	Wei et al Cell 2021 PMID: 33147444; Liu et al Molecular Systems Biology 2021 PMID: 34709727; Samavarchi-Tehrani et al BioRxiv 2020 PMID: NA; Zhou et al Nature Biotechnology 2023 PMID: 36217030
TCIRG1	4	2	Functional genetic screen; Protein interactome	Schneider et al Cell 2021 PMID: 33382968; May et al Viruses 2022 PMID: 35337019; Samavarchi-Tehrani et al BioRxiv 2020 PMID: NA; Stukalov et al Nature 2021 PMID: 33845483
TEX2	4	2	Functional genetic screen; Protein interactome	Le Pen et al (this study); Laurent et al BioRxiv 2020 PMID: NA; Samavarchi-Tehrani et al BioRxiv 2020 PMID: NA; St Germain et al BioRxiv 2020 PMID: NA
TFG	4	2	Functional genetic screen; Protein interactome	Baggen et al Nature Genetics 2021 PMID: 33686287; Le Pen et al (this study); Laurent et al BioRxiv 2020 PMID: NA; Liu et al Molecular Systems Biology 2021 PMID: 34709727
TMED10	4	2	Functional genetic screen; Protein interactome	Schneider et al Cell 2021 PMID: 33382968; Laurent et al BioRxiv 2020 PMID: NA; Liu et al Molecular Systems Biology 2021 PMID: 34709727; Stukalov et al Nature 2021 PMID: 33845483
TMEM120B	4	2	Functional genetic screen; Protein interactome	Xu et al Nature 2023 PMID: 37438530; Laurent et al BioRxiv 2020 PMID: NA; May et al Viruses 2022 PMID: 35337019; St Germain et al BioRxiv 2020 PMID: NA
TMEM165	4	2	Functional genetic screen; Protein interactome	Baggen et al Nature Genetics 2021 PMID: 33686287; Liu et al Molecular Systems Biology 2021 PMID: 34709727; Samavarchi-Tehrani et al BioRxiv 2020 PMID: NA; St Germain et al BioRxiv 2020 PMID: NA
TMEM258	4	2	Functional genetic screen; Protein interactome	Xu et al Nature 2023 PMID: 37438530; Laurent et al BioRxiv 2020 PMID: NA; May et al Viruses 2022 PMID: 35337019; Stukalov et al Nature 2021 PMID: 33845483
TMEM41B	4	2	Functional genetic screen; Protein interactome	Baggen et al Nature Genetics 2021 PMID: 33686287; Schneider et al Cell 2021 PMID: 33382968; Laurent et al BioRxiv 2020 PMID: NA; Samavarchi-Tehrani et al BioRxiv 2020 PMID: NA
TMEM87B	4	2	Functional genetic screen; Protein interactome	Baggen et al Nature Genetics 2021 PMID: 33686287; May et al Viruses 2022 PMID: 35337019; Samavarchi-Tehrani et al BioRxiv 2020 PMID: NA; St Germain et al BioRxiv 2020 PMID: NA
TNIP1	4	2	Functional genetic screen; Protein interactome	Xu et al Nature 2023 PMID: 37438530; Laurent et al BioRxiv 2020 PMID: NA; Liu et al Molecular Systems Biology 2021 PMID: 34709727; Stukalov et al Nature 2021 PMID: 33845483
TOM1	4	2	Functional genetic screen; Protein interactome	Schneider et al Cell 2021 PMID: 33382968; Laurent et al BioRxiv 2020 PMID: NA; Li et al Med 2021 PMID: 32838362; St Germain et al BioRxiv 2020 PMID: NA
TPI1	4	2	Functional genetic screen; Protein interactome	Xu et al Nature 2023 PMID: 37438530; Laurent et al BioRxiv 2020 PMID: NA; St Germain et al BioRxiv 2020 PMID: NA; Zhou et al Nature Biotechnology 2023 PMID: 36217030
TRMT1	4	2	Functional genetic screen; Protein interactome	Le Pen et al (this study); Xu et al Nature 2023 PMID: 37438530; Gordon et al Nature 2020 PMID: 32353859; Liu et al Molecular Systems Biology 2021 PMID: 34709727
TTC4	4	2	Functional genetic screen; Protein interactome	Schneider et al Cell 2021 PMID: 33382968; Laurent et al BioRxiv 2020 PMID: NA; Liu et al Molecular Systems Biology 2021 PMID: 34709727; Samavarchi-Tehrani et al BioRxiv 2020 PMID: NA
TUFM	4	2	Functional genetic screen; Protein interactome	Baggen et al Nature Genetics 2021 PMID: 33686287; Le Pen et al (this study); Liu et al Molecular Systems Biology 2021 PMID: 34709727; Samavarchi-Tehrani et al BioRxiv 2020 PMID: NA
TXNL1	4	2	Phosphorylation landscape; Protein interactome	Bouhaddou et al Cell 2020 PMID: 32645325; Laurent et al BioRxiv 2020 PMID: NA; May et al Viruses 2022 PMID: 35337019; Samavarchi-Tehrani et al BioRxiv 2020 PMID: NA
UBR5	4	2	Phosphorylation landscape; Protein interactome	Bouhaddou et al Cell 2020 PMID: 32645325; Laurent et al BioRxiv 2020 PMID: NA; May et al Viruses 2022 PMID: 35337019; Samavarchi-Tehrani et al BioRxiv 2020 PMID: NA
USP11	4	2	Phosphorylation landscape; Protein interactome	Bouhaddou et al Cell 2020 PMID: 32645325; Laurent et al BioRxiv 2020 PMID: NA; Samavarchi-Tehrani et al BioRxiv 2020 PMID: NA; St Germain et al BioRxiv 2020 PMID: NA
USP19	4	2	Functional genetic screen; Protein interactome	Chan et al Heliyon 2022 PMID: 36597481; Laurent et al BioRxiv 2020 PMID: NA; Samavarchi-Tehrani et al BioRxiv 2020 PMID: NA; St Germain et al BioRxiv 2020 PMID: NA
USP32	4	2	Phosphorylation landscape; Protein interactome	Bouhaddou et al Cell 2020 PMID: 32645325; Laurent et al BioRxiv 2020 PMID: NA; Samavarchi-Tehrani et al BioRxiv 2020 PMID: NA; St Germain et al BioRxiv 2020 PMID: NA
UTP20	4	2	Phosphorylation landscape; Protein interactome	Bouhaddou et al Cell 2020 PMID: 32645325; Laurent et al BioRxiv 2020 PMID: NA; Li et al Med 2021 PMID: 32838362; Samavarchi-Tehrani et al BioRxiv 2020 PMID: NA
VAC14	4	2	Functional genetic screen; Protein interactome	Grodzki et al Genome Medicine 2022 PMID: 35086559; Schneider et al Cell 2021 PMID: 33382968; Wang et al Cell 2021 PMID: 33333024; Samavarchi-Tehrani et al BioRxiv 2020 PMID: NA
VDAC1	4	2	Functional genetic screen; Protein interactome	Schneider et al Cell 2021 PMID: 33382968; Li et al Med 2021 PMID: 32838362; Liu et al Molecular Systems Biology 2021 PMID: 34709727; Zhou et al Nature Biotechnology 2023 PMID: 36217030
VPS13B	4	2	Functional genetic screen; Protein interactome	Xu et al Nature 2023 PMID: 37438530; Laurent et al BioRxiv 2020 PMID: NA; Samavarchi-Tehrani et al BioRxiv 2020 PMID: NA; St Germain et al BioRxiv 2020 PMID: NA
VPS18	4	2	Functional genetic screen; Protein interactome	Le Pen et al (this study); Laurent et al BioRxiv 2020 PMID: NA; Liu et al Molecular Systems Biology 2021 PMID: 34709727; Stukalov et al Nature 2021 PMID: 33845483
VPS25	4	2	Functional genetic screen; Protein interactome	Rebendenne et al Nature Genetics 2022 PMID: 34075371; Schneider et al Cell 2021 PMID: 33382968; Wei et al Cell 2021 PMID: 33147444; May et al Viruses 2022 PMID: 35337019
VPS41	4	2	Functional genetic screen; Protein interactome	Le Pen et al (this study); Laurent et al BioRxiv 2020 PMID: NA; Liu et al Molecular Systems Biology 2021 PMID: 34709727; Stukalov et al Nature 2021 PMID: 33845483
VPS54	4	2	Functional genetic screen; Protein interactome	Le Pen et al (this study); Laurent et al BioRxiv 2020 PMID: NA; Samavarchi-Tehrani et al BioRxiv 2020 PMID: NA; St Germain et al BioRxiv 2020 PMID: NA
WDR72	4	2	Functional genetic screen; Protein interactome	Israeli et al Nature Communications 2022 PMID: 35469023; May et al Viruses 2022 PMID: 35337019; Samavarchi-Tehrani et al BioRxiv 2020 PMID: NA; Stukalov et al Nature 2021 PMID: 33845483
XRN1	4	2	Functional genetic screen; Protein interactome	Grodzki et al Genome Medicine 2022 PMID: 35086559; Laurent et al BioRxiv 2020 PMID: NA; Liu et al Molecular Systems Biology 2021 PMID: 34709727; May et al Viruses 2022 PMID: 35337019
YIPF5	4	2	Functional genetic screen; Protein interactome	Le Pen et al (this study); Laurent et al BioRxiv 2020 PMID: NA; Liu et al Molecular Systems Biology 2021 PMID: 34709727; Samavarchi-Tehrani et al BioRxiv 2020 PMID: NA
ZER1	4	2	Functional genetic screen; Protein interactome	Xu et al Nature 2023 PMID: 37438530; Laurent et al BioRxiv 2020 PMID: NA; Liu et al Molecular Systems Biology 2021 PMID: 34709727; St Germain et al BioRxiv 2020 PMID: NA
ZFR	4	2	Protein interactome; RNA interactome	Li et al Med 2021 PMID: 32838362; Liu et al Molecular Systems Biology 2021 PMID: 34709727; Flynn et al Cell 2021 PMID: 33743211; Labeau et al Cell Reports 2022 PMID: 35477000
ZNF326	4	2	Functional genetic screen; RNA interactome	Le Pen et al (this study); Flynn et al Cell 2021 PMID: 33743211; Labeau et al Cell Reports 2022 PMID: 35477000; Schmidt et al Cell 2023 PMID: 37794589
ABCC4	4	1	Protein interactome	Laurent et al BioRxiv 2020 PMID: NA; May et al Viruses 2022 PMID: 35337019; Samavarchi-Tehrani et al BioRxiv 2020 PMID: NA; St Germain et al BioRxiv 2020 PMID: NA
ABCD3	4	1	Protein interactome	Davies et al ACS Infectious Diseases 2020 PMID: 33263384; Laurent et al BioRxiv 2020 PMID: NA; Samavarchi-Tehrani et al BioRxiv 2020 PMID: NA; St Germain et al BioRxiv 2020 PMID: NA
ABHD12	4	1	Protein interactome	Davies et al ACS Infectious Diseases 2020 PMID: 33263384; Laurent et al BioRxiv 2020 PMID: NA; Samavarchi-Tehrani et al BioRxiv 2020 PMID: NA; St Germain et al BioRxiv 2020 PMID: NA
ABHD13	4	1	Protein interactome	Laurent et al BioRxiv 2020 PMID: NA; May et al Viruses 2022 PMID: 35337019; Samavarchi-Tehrani et al BioRxiv 2020 PMID: NA; St Germain et al BioRxiv 2020 PMID: NA
ACSL4	4	1	Protein interactome	Laurent et al BioRxiv 2020 PMID: NA; Liu et al Molecular Systems Biology 2021 PMID: 34709727; Samavarchi-Tehrani et al BioRxiv 2020 PMID: NA; St Germain et al BioRxiv 2020 PMID: NA
ACTN2	4	1	Protein interactome	Li et al Med 2021 PMID: 32838362; Liu et al Molecular Systems Biology 2021 PMID: 34709727; May et al Viruses 2022 PMID: 35337019; Zhou et al Nature Biotechnology 2023 PMID: 36217030
ACVR1B	4	1	Protein interactome	May et al Viruses 2022 PMID: 35337019; Samavarchi-Tehrani et al BioRxiv 2020 PMID: NA; Stukalov et al Nature 2021 PMID: 33845483; Zhou et al Nature Biotechnology 2023 PMID: 36217030
ADPGK	4	1	Protein interactome	Laurent et al BioRxiv 2020 PMID: NA; Samavarchi-Tehrani et al BioRxiv 2020 PMID: NA; St Germain et al BioRxiv 2020 PMID: NA; Stukalov et al Nature 2021 PMID: 33845483
AFG3L2	4	1	Protein interactome	Laurent et al BioRxiv 2020 PMID: NA; Liu et al Molecular Systems Biology 2021 PMID: 34709727; Samavarchi-Tehrani et al BioRxiv 2020 PMID: NA; St Germain et al BioRxiv 2020 PMID: NA
ALDH18A1	4	1	Protein interactome	Li et al Med 2021 PMID: 32838362; Liu et al Molecular Systems Biology 2021 PMID: 34709727; Samavarchi-Tehrani et al BioRxiv 2020 PMID: NA; Zhou et al Nature Biotechnology 2023 PMID: 36217030
ALDH3A2	4	1	Protein interactome	Laurent et al BioRxiv 2020 PMID: NA; Liu et al Molecular Systems Biology 2021 PMID: 34709727; Samavarchi-Tehrani et al BioRxiv 2020 PMID: NA; St Germain et al BioRxiv 2020 PMID: NA
ALG1	4	1	Protein interactome	Laurent et al BioRxiv 2020 PMID: NA; Liu et al Molecular Systems Biology 2021 PMID: 34709727; May et al Viruses 2022 PMID: 35337019; Samavarchi-Tehrani et al BioRxiv 2020 PMID: NA
ANAPC7	4	1	Protein interactome	Laurent et al BioRxiv 2020 PMID: NA; Liu et al Molecular Systems Biology 2021 PMID: 34709727; May et al Viruses 2022 PMID: 35337019; Samavarchi-Tehrani et al BioRxiv 2020 PMID: NA
ANO10	4	1	Protein interactome	Laurent et al BioRxiv 2020 PMID: NA; May et al Viruses 2022 PMID: 35337019; Samavarchi-Tehrani et al BioRxiv 2020 PMID: NA; St Germain et al BioRxiv 2020 PMID: NA
APBB1	4	1	Protein interactome	Laurent et al BioRxiv 2020 PMID: NA; May et al Viruses 2022 PMID: 35337019; Samavarchi-Tehrani et al BioRxiv 2020 PMID: NA; St Germain et al BioRxiv 2020 PMID: NA
ARFIP2	4	1	Protein interactome	Laurent et al BioRxiv 2020 PMID: NA; May et al Viruses 2022 PMID: 35337019; Samavarchi-Tehrani et al BioRxiv 2020 PMID: NA; St Germain et al BioRxiv 2020 PMID: NA
ARL6IP5	4	1	Protein interactome	Laurent et al BioRxiv 2020 PMID: NA; May et al Viruses 2022 PMID: 35337019; Samavarchi-Tehrani et al BioRxiv 2020 PMID: NA; St Germain et al BioRxiv 2020 PMID: NA
ARL6IP6	4	1	Protein interactome	Gordon et al Nature 2020 PMID: 32353859; Laurent et al BioRxiv 2020 PMID: NA; Li et al Med 2021 PMID: 32838362; St Germain et al BioRxiv 2020 PMID: NA
ARMCX3	4	1	Protein interactome	Laurent et al BioRxiv 2020 PMID: NA; Li et al Med 2021 PMID: 32838362; Samavarchi-Tehrani et al BioRxiv 2020 PMID: NA; St Germain et al BioRxiv 2020 PMID: NA
ATG9A	4	1	Protein interactome	Li et al Med 2021 PMID: 32838362; May et al Viruses 2022 PMID: 35337019; Samavarchi-Tehrani et al BioRxiv 2020 PMID: NA; Stukalov et al Nature 2021 PMID: 33845483
ATP11C	4	1	Protein interactome	Laurent et al BioRxiv 2020 PMID: NA; May et al Viruses 2022 PMID: 35337019; St Germain et al BioRxiv 2020 PMID: NA; Stukalov et al Nature 2021 PMID: 33845483
ATP5PB	4	1	Protein interactome	Li et al Med 2021 PMID: 32838362; Liu et al Molecular Systems Biology 2021 PMID: 34709727; Stukalov et al Nature 2021 PMID: 33845483; Zhou et al Nature Biotechnology 2023 PMID: 36217030
ATP5PD	4	1	Protein interactome	Li et al Med 2021 PMID: 32838362; Liu et al Molecular Systems Biology 2021 PMID: 34709727; Samavarchi-Tehrani et al BioRxiv 2020 PMID: NA; Stukalov et al Nature 2021 PMID: 33845483
ATP7A	4	1	Protein interactome	Laurent et al BioRxiv 2020 PMID: NA; May et al Viruses 2022 PMID: 35337019; Samavarchi-Tehrani et al BioRxiv 2020 PMID: NA; St Germain et al BioRxiv 2020 PMID: NA
ATP9A	4	1	Protein interactome	Laurent et al BioRxiv 2020 PMID: NA; May et al Viruses 2022 PMID: 35337019; Samavarchi-Tehrani et al BioRxiv 2020 PMID: NA; St Germain et al BioRxiv 2020 PMID: NA
AXL	4	1	Protein interactome	May et al Viruses 2022 PMID: 35337019; Samavarchi-Tehrani et al BioRxiv 2020 PMID: NA; Stukalov et al Nature 2021 PMID: 33845483; Zhou et al Nature Biotechnology 2023 PMID: 36217030
B2M	4	1	Protein interactome	Laurent et al BioRxiv 2020 PMID: NA; May et al Viruses 2022 PMID: 35337019; Samavarchi-Tehrani et al BioRxiv 2020 PMID: NA; Stukalov et al Nature 2021 PMID: 33845483
BAG2	4	1	Protein interactome	Davies et al ACS Infectious Diseases 2020 PMID: 33263384; Laurent et al BioRxiv 2020 PMID: NA; Liu et al Molecular Systems Biology 2021 PMID: 34709727; Samavarchi-Tehrani et al BioRxiv 2020 PMID: NA
BANF1	4	1	Protein interactome	Laurent et al BioRxiv 2020 PMID: NA; Liu et al Molecular Systems Biology 2021 PMID: 34709727; St Germain et al BioRxiv 2020 PMID: NA; Zhou et al Nature Biotechnology 2023 PMID: 36217030
BLZF1	4	1	Protein interactome	Laurent et al BioRxiv 2020 PMID: NA; May et al Viruses 2022 PMID: 35337019; Samavarchi-Tehrani et al BioRxiv 2020 PMID: NA; St Germain et al BioRxiv 2020 PMID: NA
BNIP1	4	1	Protein interactome	Laurent et al BioRxiv 2020 PMID: NA; May et al Viruses 2022 PMID: 35337019; Samavarchi-Tehrani et al BioRxiv 2020 PMID: NA; St Germain et al BioRxiv 2020 PMID: NA
BRI3BP	4	1	Protein interactome	Laurent et al BioRxiv 2020 PMID: NA; May et al Viruses 2022 PMID: 35337019; St Germain et al BioRxiv 2020 PMID: NA; Stukalov et al Nature 2021 PMID: 33845483
C18orf8	4	1	Functional genetic screen	Chan et al Heliyon 2022 PMID: 36597481; Grodzki et al Genome Medicine 2022 PMID: 35086559; Xu et al Nature 2023 PMID: 37438530; Zhu et al Nature Communications 2021 PMID: 33574281
C1orf43	4	1	Protein interactome	Laurent et al BioRxiv 2020 PMID: NA; May et al Viruses 2022 PMID: 35337019; Samavarchi-Tehrani et al BioRxiv 2020 PMID: NA; St Germain et al BioRxiv 2020 PMID: NA
CANT1	4	1	Protein interactome	Laurent et al BioRxiv 2020 PMID: NA; Samavarchi-Tehrani et al BioRxiv 2020 PMID: NA; St Germain et al BioRxiv 2020 PMID: NA; Stukalov et al Nature 2021 PMID: 33845483
CASK	4	1	Protein interactome	Laurent et al BioRxiv 2020 PMID: NA; Liu et al Molecular Systems Biology 2021 PMID: 34709727; St Germain et al BioRxiv 2020 PMID: NA; Zhou et al Nature Biotechnology 2023 PMID: 36217030
CCDC115	4	1	Protein interactome	Laurent et al BioRxiv 2020 PMID: NA; Samavarchi-Tehrani et al BioRxiv 2020 PMID: NA; St Germain et al BioRxiv 2020 PMID: NA; Stukalov et al Nature 2021 PMID: 33845483
CCPG1	4	1	Protein interactome	Davies et al ACS Infectious Diseases 2020 PMID: 33263384; Laurent et al BioRxiv 2020 PMID: NA; May et al Viruses 2022 PMID: 35337019; Samavarchi-Tehrani et al BioRxiv 2020 PMID: NA
CDCA3	4	1	Protein interactome	Laurent et al BioRxiv 2020 PMID: NA; Liu et al Molecular Systems Biology 2021 PMID: 34709727; Samavarchi-Tehrani et al BioRxiv 2020 PMID: NA; St Germain et al BioRxiv 2020 PMID: NA
CEP131	4	1	Protein interactome	Laurent et al BioRxiv 2020 PMID: NA; Li et al Med 2021 PMID: 32838362; Liu et al Molecular Systems Biology 2021 PMID: 34709727; Samavarchi-Tehrani et al BioRxiv 2020 PMID: NA
CHID1	4	1	Protein interactome	Davies et al ACS Infectious Diseases 2020 PMID: 33263384; Liu et al Molecular Systems Biology 2021 PMID: 34709727; Samavarchi-Tehrani et al BioRxiv 2020 PMID: NA; Zhou et al Nature Biotechnology 2023 PMID: 36217030
CHP1	4	1	Protein interactome	Laurent et al BioRxiv 2020 PMID: NA; Liu et al Molecular Systems Biology 2021 PMID: 34709727; May et al Viruses 2022 PMID: 35337019; Samavarchi-Tehrani et al BioRxiv 2020 PMID: NA
CHST14	4	1	Protein interactome	Laurent et al BioRxiv 2020 PMID: NA; Samavarchi-Tehrani et al BioRxiv 2020 PMID: NA; St Germain et al BioRxiv 2020 PMID: NA; Stukalov et al Nature 2021 PMID: 33845483
CISD1	4	1	Protein interactome	Laurent et al BioRxiv 2020 PMID: NA; May et al Viruses 2022 PMID: 35337019; Samavarchi-Tehrani et al BioRxiv 2020 PMID: NA; St Germain et al BioRxiv 2020 PMID: NA
CISD2	4	1	Protein interactome	Laurent et al BioRxiv 2020 PMID: NA; May et al Viruses 2022 PMID: 35337019; Samavarchi-Tehrani et al BioRxiv 2020 PMID: NA; St Germain et al BioRxiv 2020 PMID: NA
CLINT1	4	1	Protein interactome	Laurent et al BioRxiv 2020 PMID: NA; Liu et al Molecular Systems Biology 2021 PMID: 34709727; May et al Viruses 2022 PMID: 35337019; Samavarchi-Tehrani et al BioRxiv 2020 PMID: NA
CLN8	4	1	Protein interactome	Laurent et al BioRxiv 2020 PMID: NA; May et al Viruses 2022 PMID: 35337019; Samavarchi-Tehrani et al BioRxiv 2020 PMID: NA; St Germain et al BioRxiv 2020 PMID: NA
CLPTM1	4	1	Protein interactome	Laurent et al BioRxiv 2020 PMID: NA; May et al Viruses 2022 PMID: 35337019; Samavarchi-Tehrani et al BioRxiv 2020 PMID: NA; St Germain et al BioRxiv 2020 PMID: NA
COLGALT1	4	1	Protein interactome	Gordon et al Nature 2020 PMID: 32353859; Laurent et al BioRxiv 2020 PMID: NA; Liu et al Molecular Systems Biology 2021 PMID: 34709727; Samavarchi-Tehrani et al BioRxiv 2020 PMID: NA
COPB1	4	1	Protein interactome	Laurent et al BioRxiv 2020 PMID: NA; Li et al Med 2021 PMID: 32838362; Samavarchi-Tehrani et al BioRxiv 2020 PMID: NA; Zhou et al Nature Biotechnology 2023 PMID: 36217030
COQ8B	4	1	Protein interactome	Gordon et al Nature 2020 PMID: 32353859; Liu et al Molecular Systems Biology 2021 PMID: 34709727; Samavarchi-Tehrani et al BioRxiv 2020 PMID: NA; Stukalov et al Nature 2021 PMID: 33845483
CTDNEP1	4	1	Protein interactome	Laurent et al BioRxiv 2020 PMID: NA; Samavarchi-Tehrani et al BioRxiv 2020 PMID: NA; St Germain et al BioRxiv 2020 PMID: NA; Stukalov et al Nature 2021 PMID: 33845483
CYB5R3	4	1	Protein interactome	Gordon et al Nature 2020 PMID: 32353859; Laurent et al BioRxiv 2020 PMID: NA; Liu et al Molecular Systems Biology 2021 PMID: 34709727; St Germain et al BioRxiv 2020 PMID: NA
DAD1	4	1	Protein interactome	Laurent et al BioRxiv 2020 PMID: NA; May et al Viruses 2022 PMID: 35337019; Samavarchi-Tehrani et al BioRxiv 2020 PMID: NA; Stukalov et al Nature 2021 PMID: 33845483
DAG1	4	1	Protein interactome	Laurent et al BioRxiv 2020 PMID: NA; May et al Viruses 2022 PMID: 35337019; Samavarchi-Tehrani et al BioRxiv 2020 PMID: NA; St Germain et al BioRxiv 2020 PMID: NA
DAGLB	4	1	Protein interactome	Laurent et al BioRxiv 2020 PMID: NA; May et al Viruses 2022 PMID: 35337019; Samavarchi-Tehrani et al BioRxiv 2020 PMID: NA; Stukalov et al Nature 2021 PMID: 33845483
DAZAP2	4	1	Functional genetic screen	Baggen et al Nature Genetics 2021 PMID: 33686287; Le Pen et al (this study); Schneider et al Cell 2021 PMID: 33382968; Xu et al Nature 2023 PMID: 37438530
DDRGK1	4	1	Protein interactome	Laurent et al BioRxiv 2020 PMID: NA; Liu et al Molecular Systems Biology 2021 PMID: 34709727; Samavarchi-Tehrani et al BioRxiv 2020 PMID: NA; St Germain et al BioRxiv 2020 PMID: NA
DDX3Y	4	1	RNA interactome	Flynn et al Cell 2021 PMID: 33743211; Kamel et al Molecular Cell 2021 PMID: 34118193; Labeau et al Cell Reports 2022 PMID: 35477000; Lee et al Molecular Cell 2021 PMID: 33989516
DERL2	4	1	Protein interactome	Laurent et al BioRxiv 2020 PMID: NA; May et al Viruses 2022 PMID: 35337019; Samavarchi-Tehrani et al BioRxiv 2020 PMID: NA; St Germain et al BioRxiv 2020 PMID: NA
DHRS7B	4	1	Protein interactome	Laurent et al BioRxiv 2020 PMID: NA; Liu et al Molecular Systems Biology 2021 PMID: 34709727; Samavarchi-Tehrani et al BioRxiv 2020 PMID: NA; St Germain et al BioRxiv 2020 PMID: NA
DHX8	4	1	Protein interactome	Laurent et al BioRxiv 2020 PMID: NA; Liu et al Molecular Systems Biology 2021 PMID: 34709727; May et al Viruses 2022 PMID: 35337019; Samavarchi-Tehrani et al BioRxiv 2020 PMID: NA
DSG2	4	1	Protein interactome	Laurent et al BioRxiv 2020 PMID: NA; Liu et al Molecular Systems Biology 2021 PMID: 34709727; May et al Viruses 2022 PMID: 35337019; Zhou et al Nature Biotechnology 2023 PMID: 36217030
EDEM3	4	1	Protein interactome	Gordon et al Nature 2020 PMID: 32353859; Li et al Med 2021 PMID: 32838362; Liu et al Molecular Systems Biology 2021 PMID: 34709727; Samavarchi-Tehrani et al BioRxiv 2020 PMID: NA
EGLN1	4	1	Functional genetic screen	Baggen et al Nature Genetics 2021 PMID: 33686287; Le Pen et al (this study); Rebendenne et al Nature Genetics 2022 PMID: 34075371; Schneider et al Cell 2021 PMID: 33382968
EI24	4	1	Protein interactome	Laurent et al BioRxiv 2020 PMID: NA; May et al Viruses 2022 PMID: 35337019; Samavarchi-Tehrani et al BioRxiv 2020 PMID: NA; St Germain et al BioRxiv 2020 PMID: NA
ELF5	4	1	Human genetics	COVID-19 Host Genetics Initiative et al Nature 2022 PMID: 35922517; Cruz et al Human Molecular Genetics 2022 PMID: 35708486; Kousathanas et al Nature 2022 PMID: 35255492; Pietzner et al Nature Communication 2022 PMID: 35970849
EMC4	4	1	Protein interactome	Laurent et al BioRxiv 2020 PMID: NA; Samavarchi-Tehrani et al BioRxiv 2020 PMID: NA; Stukalov et al Nature 2021 PMID: 33845483; Zhou et al Nature Biotechnology 2023 PMID: 36217030
EMC8	4	1	Protein interactome	Laurent et al BioRxiv 2020 PMID: NA; May et al Viruses 2022 PMID: 35337019; Samavarchi-Tehrani et al BioRxiv 2020 PMID: NA; Stukalov et al Nature 2021 PMID: 33845483
EPHB4	4	1	Protein interactome	Davies et al ACS Infectious Diseases 2020 PMID: 33263384; Laurent et al BioRxiv 2020 PMID: NA; May et al Viruses 2022 PMID: 35337019; St Germain et al BioRxiv 2020 PMID: NA
ERLEC1	4	1	Protein interactome	Gordon et al Nature 2020 PMID: 32353859; Li et al Med 2021 PMID: 32838362; Liu et al Molecular Systems Biology 2021 PMID: 34709727; Samavarchi-Tehrani et al BioRxiv 2020 PMID: NA
ERO1A	4	1	Protein interactome	Laurent et al BioRxiv 2020 PMID: NA; Li et al Med 2021 PMID: 32838362; Samavarchi-Tehrani et al BioRxiv 2020 PMID: NA; Zhou et al Nature Biotechnology 2023 PMID: 36217030
ERP29	4	1	Protein interactome	Laurent et al BioRxiv 2020 PMID: NA; Liu et al Molecular Systems Biology 2021 PMID: 34709727; Samavarchi-Tehrani et al BioRxiv 2020 PMID: NA; St Germain et al BioRxiv 2020 PMID: NA
FAM135A	4	1	Protein interactome	Laurent et al BioRxiv 2020 PMID: NA; Liu et al Molecular Systems Biology 2021 PMID: 34709727; May et al Viruses 2022 PMID: 35337019; Samavarchi-Tehrani et al BioRxiv 2020 PMID: NA
FAM177A1	4	1	Protein interactome	Laurent et al BioRxiv 2020 PMID: NA; May et al Viruses 2022 PMID: 35337019; Samavarchi-Tehrani et al BioRxiv 2020 PMID: NA; St Germain et al BioRxiv 2020 PMID: NA
FBXL4	4	1	Protein interactome	Laurent et al BioRxiv 2020 PMID: NA; May et al Viruses 2022 PMID: 35337019; Samavarchi-Tehrani et al BioRxiv 2020 PMID: NA; St Germain et al BioRxiv 2020 PMID: NA
FGA	4	1	Protein interactome	May et al Viruses 2022 PMID: 35337019; Samavarchi-Tehrani et al BioRxiv 2020 PMID: NA; Stukalov et al Nature 2021 PMID: 33845483; Zhou et al Nature Biotechnology 2023 PMID: 36217030
FITM2	4	1	Protein interactome	Laurent et al BioRxiv 2020 PMID: NA; May et al Viruses 2022 PMID: 35337019; St Germain et al BioRxiv 2020 PMID: NA; Stukalov et al Nature 2021 PMID: 33845483
FKBP4	4	1	Protein interactome	Laurent et al BioRxiv 2020 PMID: NA; Liu et al Molecular Systems Biology 2021 PMID: 34709727; May et al Viruses 2022 PMID: 35337019; Samavarchi-Tehrani et al BioRxiv 2020 PMID: NA
FLOT1	4	1	Protein interactome	Laurent et al BioRxiv 2020 PMID: NA; Liu et al Molecular Systems Biology 2021 PMID: 34709727; Samavarchi-Tehrani et al BioRxiv 2020 PMID: NA; St Germain et al BioRxiv 2020 PMID: NA
FLOT2	4	1	Protein interactome	Laurent et al BioRxiv 2020 PMID: NA; Liu et al Molecular Systems Biology 2021 PMID: 34709727; Samavarchi-Tehrani et al BioRxiv 2020 PMID: NA; St Germain et al BioRxiv 2020 PMID: NA
FNDC3A	4	1	Protein interactome	Laurent et al BioRxiv 2020 PMID: NA; Liu et al Molecular Systems Biology 2021 PMID: 34709727; Samavarchi-Tehrani et al BioRxiv 2020 PMID: NA; St Germain et al BioRxiv 2020 PMID: NA
FSCN1	4	1	Protein interactome	Liu et al Molecular Systems Biology 2021 PMID: 34709727; May et al Viruses 2022 PMID: 35337019; Samavarchi-Tehrani et al BioRxiv 2020 PMID: NA; Stukalov et al Nature 2021 PMID: 33845483
GANAB	4	1	Protein interactome	Laurent et al BioRxiv 2020 PMID: NA; Liu et al Molecular Systems Biology 2021 PMID: 34709727; Samavarchi-Tehrani et al BioRxiv 2020 PMID: NA; St Germain et al BioRxiv 2020 PMID: NA
GAPDH	4	1	Protein interactome	Laurent et al BioRxiv 2020 PMID: NA; Liu et al Molecular Systems Biology 2021 PMID: 34709727; Samavarchi-Tehrani et al BioRxiv 2020 PMID: NA; Zhou et al Nature Biotechnology 2023 PMID: 36217030
GCC2	4	1	Protein interactome	Gordon et al Nature 2020 PMID: 32353859; Laurent et al BioRxiv 2020 PMID: NA; Liu et al Molecular Systems Biology 2021 PMID: 34709727; Samavarchi-Tehrani et al BioRxiv 2020 PMID: NA
GDE1	4	1	Protein interactome	Laurent et al BioRxiv 2020 PMID: NA; May et al Viruses 2022 PMID: 35337019; Samavarchi-Tehrani et al BioRxiv 2020 PMID: NA; St Germain et al BioRxiv 2020 PMID: NA
GHITM	4	1	Protein interactome	Gordon et al Nature 2020 PMID: 32353859; May et al Viruses 2022 PMID: 35337019; Samavarchi-Tehrani et al BioRxiv 2020 PMID: NA; Zhou et al Nature Biotechnology 2023 PMID: 36217030
GINM1	4	1	Protein interactome	Laurent et al BioRxiv 2020 PMID: NA; May et al Viruses 2022 PMID: 35337019; Samavarchi-Tehrani et al BioRxiv 2020 PMID: NA; Stukalov et al Nature 2021 PMID: 33845483
GJC1	4	1	Protein interactome	Laurent et al BioRxiv 2020 PMID: NA; Liu et al Molecular Systems Biology 2021 PMID: 34709727; Samavarchi-Tehrani et al BioRxiv 2020 PMID: NA; St Germain et al BioRxiv 2020 PMID: NA
GLG1	4	1	Protein interactome	Laurent et al BioRxiv 2020 PMID: NA; Liu et al Molecular Systems Biology 2021 PMID: 34709727; Samavarchi-Tehrani et al BioRxiv 2020 PMID: NA; Zhou et al Nature Biotechnology 2023 PMID: 36217030
GNS	4	1	Protein interactome	Laurent et al BioRxiv 2020 PMID: NA; May et al Viruses 2022 PMID: 35337019; Samavarchi-Tehrani et al BioRxiv 2020 PMID: NA; St Germain et al BioRxiv 2020 PMID: NA
GOSR1	4	1	Protein interactome	Laurent et al BioRxiv 2020 PMID: NA; Samavarchi-Tehrani et al BioRxiv 2020 PMID: NA; St Germain et al BioRxiv 2020 PMID: NA; Stukalov et al Nature 2021 PMID: 33845483
GPRC5C	4	1	Protein interactome	Laurent et al BioRxiv 2020 PMID: NA; May et al Viruses 2022 PMID: 35337019; Samavarchi-Tehrani et al BioRxiv 2020 PMID: NA; St Germain et al BioRxiv 2020 PMID: NA
GRAMD1A	4	1	Protein interactome	Laurent et al BioRxiv 2020 PMID: NA; May et al Viruses 2022 PMID: 35337019; Samavarchi-Tehrani et al BioRxiv 2020 PMID: NA; St Germain et al BioRxiv 2020 PMID: NA
HACD2	4	1	Protein interactome	Laurent et al BioRxiv 2020 PMID: NA; May et al Viruses 2022 PMID: 35337019; Samavarchi-Tehrani et al BioRxiv 2020 PMID: NA; Stukalov et al Nature 2021 PMID: 33845483
HADHB	4	1	Protein interactome	Laurent et al BioRxiv 2020 PMID: NA; Liu et al Molecular Systems Biology 2021 PMID: 34709727; May et al Viruses 2022 PMID: 35337019; Samavarchi-Tehrani et al BioRxiv 2020 PMID: NA
HK1	4	1	Protein interactome	Laurent et al BioRxiv 2020 PMID: NA; Liu et al Molecular Systems Biology 2021 PMID: 34709727; Samavarchi-Tehrani et al BioRxiv 2020 PMID: NA; St Germain et al BioRxiv 2020 PMID: NA
HSPA4L	4	1	Protein interactome	Laurent et al BioRxiv 2020 PMID: NA; Li et al Med 2021 PMID: 32838362; Liu et al Molecular Systems Biology 2021 PMID: 34709727; Samavarchi-Tehrani et al BioRxiv 2020 PMID: NA
ICMT	4	1	Protein interactome	Laurent et al BioRxiv 2020 PMID: NA; Liu et al Molecular Systems Biology 2021 PMID: 34709727; May et al Viruses 2022 PMID: 35337019; Samavarchi-Tehrani et al BioRxiv 2020 PMID: NA
IDE	4	1	Protein interactome	Gordon et al Nature 2020 PMID: 32353859; Laurent et al BioRxiv 2020 PMID: NA; Samavarchi-Tehrani et al BioRxiv 2020 PMID: NA; St Germain et al BioRxiv 2020 PMID: NA
IDH3A	4	1	Protein interactome	Laurent et al BioRxiv 2020 PMID: NA; Liu et al Molecular Systems Biology 2021 PMID: 34709727; May et al Viruses 2022 PMID: 35337019; St Germain et al BioRxiv 2020 PMID: NA
IDH3B	4	1	Protein interactome	Li et al Med 2021 PMID: 32838362; Liu et al Molecular Systems Biology 2021 PMID: 34709727; May et al Viruses 2022 PMID: 35337019; Samavarchi-Tehrani et al BioRxiv 2020 PMID: NA
IFNGR1	4	1	Protein interactome	Laurent et al BioRxiv 2020 PMID: NA; May et al Viruses 2022 PMID: 35337019; Samavarchi-Tehrani et al BioRxiv 2020 PMID: NA; Stukalov et al Nature 2021 PMID: 33845483
IGF1R	4	1	Protein interactome	Laurent et al BioRxiv 2020 PMID: NA; May et al Viruses 2022 PMID: 35337019; Samavarchi-Tehrani et al BioRxiv 2020 PMID: NA; St Germain et al BioRxiv 2020 PMID: NA
IGSF3	4	1	Protein interactome	Laurent et al BioRxiv 2020 PMID: NA; May et al Viruses 2022 PMID: 35337019; Samavarchi-Tehrani et al BioRxiv 2020 PMID: NA; St Germain et al BioRxiv 2020 PMID: NA
IKBIP	4	1	Protein interactome	Laurent et al BioRxiv 2020 PMID: NA; Samavarchi-Tehrani et al BioRxiv 2020 PMID: NA; St Germain et al BioRxiv 2020 PMID: NA; Zhou et al Nature Biotechnology 2023 PMID: 36217030
ILVBL	4	1	Protein interactome	Laurent et al BioRxiv 2020 PMID: NA; Liu et al Molecular Systems Biology 2021 PMID: 34709727; May et al Viruses 2022 PMID: 35337019; Samavarchi-Tehrani et al BioRxiv 2020 PMID: NA
IPO11	4	1	Protein interactome	Li et al Med 2021 PMID: 32838362; Samavarchi-Tehrani et al BioRxiv 2020 PMID: NA; Stukalov et al Nature 2021 PMID: 33845483; Zhou et al Nature Biotechnology 2023 PMID: 36217030
IRF9	4	1	Functional genetic screen	Biering et al Nature Genetics 2022 PMID: 35879412; Le Pen et al (this study); Mac Kain et al Nature Communications 2022 PMID: 35508460; Rebendenne et al Nature Genetics 2022 PMID: 34075371
ITCH	4	1	Protein interactome	Laurent et al BioRxiv 2020 PMID: NA; May et al Viruses 2022 PMID: 35337019; St Germain et al BioRxiv 2020 PMID: NA; Stukalov et al Nature 2021 PMID: 33845483
ITPR1	4	1	Protein interactome	Laurent et al BioRxiv 2020 PMID: NA; Samavarchi-Tehrani et al BioRxiv 2020 PMID: NA; St Germain et al BioRxiv 2020 PMID: NA; Zhou et al Nature Biotechnology 2023 PMID: 36217030
ITPRIP	4	1	Protein interactome	Laurent et al BioRxiv 2020 PMID: NA; May et al Viruses 2022 PMID: 35337019; Samavarchi-Tehrani et al BioRxiv 2020 PMID: NA; St Germain et al BioRxiv 2020 PMID: NA
KDSR	4	1	Protein interactome	Laurent et al BioRxiv 2020 PMID: NA; May et al Viruses 2022 PMID: 35337019; Samavarchi-Tehrani et al BioRxiv 2020 PMID: NA; St Germain et al BioRxiv 2020 PMID: NA
KIAA0319L	4	1	Protein interactome	Laurent et al BioRxiv 2020 PMID: NA; May et al Viruses 2022 PMID: 35337019; Samavarchi-Tehrani et al BioRxiv 2020 PMID: NA; St Germain et al BioRxiv 2020 PMID: NA
KIAA1549	4	1	Protein interactome	Laurent et al BioRxiv 2020 PMID: NA; May et al Viruses 2022 PMID: 35337019; Samavarchi-Tehrani et al BioRxiv 2020 PMID: NA; St Germain et al BioRxiv 2020 PMID: NA
KMT2C	4	1	Functional genetic screen	Biering et al Nature Genetics 2022 PMID: 35879412; Chan et al Heliyon 2022 PMID: 36597481; Israeli et al Nature Communications 2022 PMID: 35469023; Rebendenne et al Nature Genetics 2022 PMID: 34075371
LETM1	4	1	Protein interactome	Laurent et al BioRxiv 2020 PMID: NA; Liu et al Molecular Systems Biology 2021 PMID: 34709727; Samavarchi-Tehrani et al BioRxiv 2020 PMID: NA; Zhou et al Nature Biotechnology 2023 PMID: 36217030
LGALS3BP	4	1	Protein interactome	Laurent et al BioRxiv 2020 PMID: NA; Liu et al Molecular Systems Biology 2021 PMID: 34709727; Samavarchi-Tehrani et al BioRxiv 2020 PMID: NA; Zhou et al Nature Biotechnology 2023 PMID: 36217030
LGR4	4	1	Protein interactome	Laurent et al BioRxiv 2020 PMID: NA; May et al Viruses 2022 PMID: 35337019; Samavarchi-Tehrani et al BioRxiv 2020 PMID: NA; Stukalov et al Nature 2021 PMID: 33845483
LMF2	4	1	Protein interactome	Laurent et al BioRxiv 2020 PMID: NA; May et al Viruses 2022 PMID: 35337019; Samavarchi-Tehrani et al BioRxiv 2020 PMID: NA; St Germain et al BioRxiv 2020 PMID: NA
LONP1	4	1	Protein interactome	Davies et al ACS Infectious Diseases 2020 PMID: 33263384; Laurent et al BioRxiv 2020 PMID: NA; Liu et al Molecular Systems Biology 2021 PMID: 34709727; Samavarchi-Tehrani et al BioRxiv 2020 PMID: NA
LPCAT2	4	1	Protein interactome	Laurent et al BioRxiv 2020 PMID: NA; May et al Viruses 2022 PMID: 35337019; Samavarchi-Tehrani et al BioRxiv 2020 PMID: NA; St Germain et al BioRxiv 2020 PMID: NA
LRPAP1	4	1	Protein interactome	Laurent et al BioRxiv 2020 PMID: NA; Liu et al Molecular Systems Biology 2021 PMID: 34709727; May et al Viruses 2022 PMID: 35337019; Samavarchi-Tehrani et al BioRxiv 2020 PMID: NA
LRRC59	4	1	Protein interactome	Laurent et al BioRxiv 2020 PMID: NA; Liu et al Molecular Systems Biology 2021 PMID: 34709727; Samavarchi-Tehrani et al BioRxiv 2020 PMID: NA; St Germain et al BioRxiv 2020 PMID: NA
LRRC8E	4	1	Protein interactome	Laurent et al BioRxiv 2020 PMID: NA; May et al Viruses 2022 PMID: 35337019; Samavarchi-Tehrani et al BioRxiv 2020 PMID: NA; St Germain et al BioRxiv 2020 PMID: NA
LTN1	4	1	Protein interactome	Laurent et al BioRxiv 2020 PMID: NA; Liu et al Molecular Systems Biology 2021 PMID: 34709727; May et al Viruses 2022 PMID: 35337019; Stukalov et al Nature 2021 PMID: 33845483
MARK1	4	1	Protein interactome	Gordon et al Nature 2020 PMID: 32353859; Laurent et al BioRxiv 2020 PMID: NA; Liu et al Molecular Systems Biology 2021 PMID: 34709727; St Germain et al BioRxiv 2020 PMID: NA
MARVELD2	4	1	Protein interactome	Laurent et al BioRxiv 2020 PMID: NA; May et al Viruses 2022 PMID: 35337019; Samavarchi-Tehrani et al BioRxiv 2020 PMID: NA; St Germain et al BioRxiv 2020 PMID: NA
MB21D2	4	1	Protein interactome	Laurent et al BioRxiv 2020 PMID: NA; Liu et al Molecular Systems Biology 2021 PMID: 34709727; St Germain et al BioRxiv 2020 PMID: NA; Zhou et al Nature Biotechnology 2023 PMID: 36217030
MBOAT7	4	1	Protein interactome	Laurent et al BioRxiv 2020 PMID: NA; May et al Viruses 2022 PMID: 35337019; Samavarchi-Tehrani et al BioRxiv 2020 PMID: NA; St Germain et al BioRxiv 2020 PMID: NA
MDH2	4	1	Protein interactome	Liu et al Molecular Systems Biology 2021 PMID: 34709727; Samavarchi-Tehrani et al BioRxiv 2020 PMID: NA; St Germain et al BioRxiv 2020 PMID: NA; Zhou et al Nature Biotechnology 2023 PMID: 36217030
MPDU1	4	1	Protein interactome	Laurent et al BioRxiv 2020 PMID: NA; May et al Viruses 2022 PMID: 35337019; Samavarchi-Tehrani et al BioRxiv 2020 PMID: NA; St Germain et al BioRxiv 2020 PMID: NA
MRM3	4	1	Protein interactome	Laurent et al BioRxiv 2020 PMID: NA; Li et al Med 2021 PMID: 32838362; Samavarchi-Tehrani et al BioRxiv 2020 PMID: NA; Zhou et al Nature Biotechnology 2023 PMID: 36217030
MTARC1	4	1	Protein interactome	Gordon et al Nature 2020 PMID: 32353859; Laurent et al BioRxiv 2020 PMID: NA; Liu et al Molecular Systems Biology 2021 PMID: 34709727; Stukalov et al Nature 2021 PMID: 33845483
MTFR1	4	1	Protein interactome	Laurent et al BioRxiv 2020 PMID: NA; May et al Viruses 2022 PMID: 35337019; Samavarchi-Tehrani et al BioRxiv 2020 PMID: NA; St Germain et al BioRxiv 2020 PMID: NA
MTR	4	1	Protein interactome	Laurent et al BioRxiv 2020 PMID: NA; Liu et al Molecular Systems Biology 2021 PMID: 34709727; Samavarchi-Tehrani et al BioRxiv 2020 PMID: NA; St Germain et al BioRxiv 2020 PMID: NA
MTX3	4	1	Protein interactome	Laurent et al BioRxiv 2020 PMID: NA; May et al Viruses 2022 PMID: 35337019; Samavarchi-Tehrani et al BioRxiv 2020 PMID: NA; St Germain et al BioRxiv 2020 PMID: NA
MYOF	4	1	Protein interactome	Laurent et al BioRxiv 2020 PMID: NA; Samavarchi-Tehrani et al BioRxiv 2020 PMID: NA; St Germain et al BioRxiv 2020 PMID: NA; Stukalov et al Nature 2021 PMID: 33845483
NAPA	4	1	Protein interactome	Laurent et al BioRxiv 2020 PMID: NA; Liu et al Molecular Systems Biology 2021 PMID: 34709727; St Germain et al BioRxiv 2020 PMID: NA; Stukalov et al Nature 2021 PMID: 33845483
NBR1	4	1	Protein interactome	Laurent et al BioRxiv 2020 PMID: NA; May et al Viruses 2022 PMID: 35337019; St Germain et al BioRxiv 2020 PMID: NA; Stukalov et al Nature 2021 PMID: 33845483
NCLN	4	1	Protein interactome	Laurent et al BioRxiv 2020 PMID: NA; Liu et al Molecular Systems Biology 2021 PMID: 34709727; May et al Viruses 2022 PMID: 35337019; Samavarchi-Tehrani et al BioRxiv 2020 PMID: NA
NDC1	4	1	Protein interactome	Laurent et al BioRxiv 2020 PMID: NA; May et al Viruses 2022 PMID: 35337019; Samavarchi-Tehrani et al BioRxiv 2020 PMID: NA; Stukalov et al Nature 2021 PMID: 33845483
NDUFA10	4	1	Protein interactome	Laurent et al BioRxiv 2020 PMID: NA; Liu et al Molecular Systems Biology 2021 PMID: 34709727; Samavarchi-Tehrani et al BioRxiv 2020 PMID: NA; Stukalov et al Nature 2021 PMID: 33845483
NDUFA12	4	1	Protein interactome	Laurent et al BioRxiv 2020 PMID: NA; Liu et al Molecular Systems Biology 2021 PMID: 34709727; May et al Viruses 2022 PMID: 35337019; Stukalov et al Nature 2021 PMID: 33845483
NDUFS3	4	1	Protein interactome	Laurent et al BioRxiv 2020 PMID: NA; Liu et al Molecular Systems Biology 2021 PMID: 34709727; Samavarchi-Tehrani et al BioRxiv 2020 PMID: NA; St Germain et al BioRxiv 2020 PMID: NA
NDUFV2	4	1	Protein interactome	Laurent et al BioRxiv 2020 PMID: NA; Liu et al Molecular Systems Biology 2021 PMID: 34709727; Samavarchi-Tehrani et al BioRxiv 2020 PMID: NA; St Germain et al BioRxiv 2020 PMID: NA
NME3	4	1	Protein interactome	Liu et al Molecular Systems Biology 2021 PMID: 34709727; May et al Viruses 2022 PMID: 35337019; St Germain et al BioRxiv 2020 PMID: NA; Stukalov et al Nature 2021 PMID: 33845483
NPTN	4	1	Protein interactome	Laurent et al BioRxiv 2020 PMID: NA; May et al Viruses 2022 PMID: 35337019; Samavarchi-Tehrani et al BioRxiv 2020 PMID: NA; St Germain et al BioRxiv 2020 PMID: NA
NPTX1	4	1	Protein interactome	Gordon et al Nature 2020 PMID: 32353859; Liu et al Molecular Systems Biology 2021 PMID: 34709727; Samavarchi-Tehrani et al BioRxiv 2020 PMID: NA; Stukalov et al Nature 2021 PMID: 33845483
NUDT19	4	1	Protein interactome	Laurent et al BioRxiv 2020 PMID: NA; Liu et al Molecular Systems Biology 2021 PMID: 34709727; May et al Viruses 2022 PMID: 35337019; St Germain et al BioRxiv 2020 PMID: NA
NUP160	4	1	Protein interactome	Laurent et al BioRxiv 2020 PMID: NA; May et al Viruses 2022 PMID: 35337019; Samavarchi-Tehrani et al BioRxiv 2020 PMID: NA; St Germain et al BioRxiv 2020 PMID: NA
NUP188	4	1	Protein interactome	May et al Viruses 2022 PMID: 35337019; Samavarchi-Tehrani et al BioRxiv 2020 PMID: NA; St Germain et al BioRxiv 2020 PMID: NA; Stukalov et al Nature 2021 PMID: 33845483
NUP58	4	1	Protein interactome	Gordon et al Nature 2020 PMID: 32353859; Laurent et al BioRxiv 2020 PMID: NA; Liu et al Molecular Systems Biology 2021 PMID: 34709727; Samavarchi-Tehrani et al BioRxiv 2020 PMID: NA
NUS1	4	1	Protein interactome	Laurent et al BioRxiv 2020 PMID: NA; May et al Viruses 2022 PMID: 35337019; Samavarchi-Tehrani et al BioRxiv 2020 PMID: NA; St Germain et al BioRxiv 2020 PMID: NA
OAT	4	1	Protein interactome	Laurent et al BioRxiv 2020 PMID: NA; Liu et al Molecular Systems Biology 2021 PMID: 34709727; Samavarchi-Tehrani et al BioRxiv 2020 PMID: NA; Stukalov et al Nature 2021 PMID: 33845483
OCLN	4	1	Protein interactome	Laurent et al BioRxiv 2020 PMID: NA; May et al Viruses 2022 PMID: 35337019; Samavarchi-Tehrani et al BioRxiv 2020 PMID: NA; St Germain et al BioRxiv 2020 PMID: NA
OPA1	4	1	Protein interactome	Laurent et al BioRxiv 2020 PMID: NA; Liu et al Molecular Systems Biology 2021 PMID: 34709727; Samavarchi-Tehrani et al BioRxiv 2020 PMID: NA; St Germain et al BioRxiv 2020 PMID: NA
OSBPL8	4	1	Protein interactome	Laurent et al BioRxiv 2020 PMID: NA; Liu et al Molecular Systems Biology 2021 PMID: 34709727; Samavarchi-Tehrani et al BioRxiv 2020 PMID: NA; St Germain et al BioRxiv 2020 PMID: NA
OXA1L	4	1	Protein interactome	Laurent et al BioRxiv 2020 PMID: NA; Liu et al Molecular Systems Biology 2021 PMID: 34709727; May et al Viruses 2022 PMID: 35337019; Samavarchi-Tehrani et al BioRxiv 2020 PMID: NA
PACSIN2	4	1	Protein interactome	Laurent et al BioRxiv 2020 PMID: NA; Liu et al Molecular Systems Biology 2021 PMID: 34709727; May et al Viruses 2022 PMID: 35337019; Samavarchi-Tehrani et al BioRxiv 2020 PMID: NA
PANX1	4	1	Protein interactome	Laurent et al BioRxiv 2020 PMID: NA; May et al Viruses 2022 PMID: 35337019; Samavarchi-Tehrani et al BioRxiv 2020 PMID: NA; St Germain et al BioRxiv 2020 PMID: NA
PBXIP1	4	1	Protein interactome	Laurent et al BioRxiv 2020 PMID: NA; May et al Viruses 2022 PMID: 35337019; Samavarchi-Tehrani et al BioRxiv 2020 PMID: NA; St Germain et al BioRxiv 2020 PMID: NA
PCCB	4	1	Protein interactome	Laurent et al BioRxiv 2020 PMID: NA; Samavarchi-Tehrani et al BioRxiv 2020 PMID: NA; Stukalov et al Nature 2021 PMID: 33845483; Zhou et al Nature Biotechnology 2023 PMID: 36217030
PGAP1	4	1	Protein interactome	Davies et al ACS Infectious Diseases 2020 PMID: 33263384; Laurent et al BioRxiv 2020 PMID: NA; Samavarchi-Tehrani et al BioRxiv 2020 PMID: NA; St Germain et al BioRxiv 2020 PMID: NA
PGRMC2	4	1	Protein interactome	Laurent et al BioRxiv 2020 PMID: NA; Liu et al Molecular Systems Biology 2021 PMID: 34709727; Samavarchi-Tehrani et al BioRxiv 2020 PMID: NA; St Germain et al BioRxiv 2020 PMID: NA
PHB2	4	1	Protein interactome	Li et al Med 2021 PMID: 32838362; Liu et al Molecular Systems Biology 2021 PMID: 34709727; May et al Viruses 2022 PMID: 35337019; Samavarchi-Tehrani et al BioRxiv 2020 PMID: NA
PIGN	4	1	Protein interactome	Laurent et al BioRxiv 2020 PMID: NA; May et al Viruses 2022 PMID: 35337019; Samavarchi-Tehrani et al BioRxiv 2020 PMID: NA; St Germain et al BioRxiv 2020 PMID: NA
PKD2	4	1	Protein interactome	Laurent et al BioRxiv 2020 PMID: NA; May et al Viruses 2022 PMID: 35337019; Samavarchi-Tehrani et al BioRxiv 2020 PMID: NA; St Germain et al BioRxiv 2020 PMID: NA
PKMYT1	4	1	Protein interactome	Laurent et al BioRxiv 2020 PMID: NA; May et al Viruses 2022 PMID: 35337019; Samavarchi-Tehrani et al BioRxiv 2020 PMID: NA; St Germain et al BioRxiv 2020 PMID: NA
PLD1	4	1	Protein interactome	Laurent et al BioRxiv 2020 PMID: NA; May et al Viruses 2022 PMID: 35337019; Samavarchi-Tehrani et al BioRxiv 2020 PMID: NA; St Germain et al BioRxiv 2020 PMID: NA
PLOD1	4	1	Protein interactome	Laurent et al BioRxiv 2020 PMID: NA; Li et al Med 2021 PMID: 32838362; Liu et al Molecular Systems Biology 2021 PMID: 34709727; Samavarchi-Tehrani et al BioRxiv 2020 PMID: NA
PLXNA1	4	1	Protein interactome	Laurent et al BioRxiv 2020 PMID: NA; May et al Viruses 2022 PMID: 35337019; Samavarchi-Tehrani et al BioRxiv 2020 PMID: NA; Stukalov et al Nature 2021 PMID: 33845483
PNPLA6	4	1	Protein interactome	Laurent et al BioRxiv 2020 PMID: NA; May et al Viruses 2022 PMID: 35337019; Samavarchi-Tehrani et al BioRxiv 2020 PMID: NA; St Germain et al BioRxiv 2020 PMID: NA
POMGNT1	4	1	Protein interactome	Laurent et al BioRxiv 2020 PMID: NA; Samavarchi-Tehrani et al BioRxiv 2020 PMID: NA; St Germain et al BioRxiv 2020 PMID: NA; Stukalov et al Nature 2021 PMID: 33845483
PPA2	4	1	Protein interactome	May et al Viruses 2022 PMID: 35337019; Samavarchi-Tehrani et al BioRxiv 2020 PMID: NA; St Germain et al BioRxiv 2020 PMID: NA; Stukalov et al Nature 2021 PMID: 33845483
PPP1R9A	4	1	Protein interactome	Laurent et al BioRxiv 2020 PMID: NA; Liu et al Molecular Systems Biology 2021 PMID: 34709727; May et al Viruses 2022 PMID: 35337019; Samavarchi-Tehrani et al BioRxiv 2020 PMID: NA
PRAF2	4	1	Protein interactome	Laurent et al BioRxiv 2020 PMID: NA; Liu et al Molecular Systems Biology 2021 PMID: 34709727; Samavarchi-Tehrani et al BioRxiv 2020 PMID: NA; Stukalov et al Nature 2021 PMID: 33845483
PRDX4	4	1	Protein interactome	Laurent et al BioRxiv 2020 PMID: NA; Li et al Med 2021 PMID: 32838362; Liu et al Molecular Systems Biology 2021 PMID: 34709727; Samavarchi-Tehrani et al BioRxiv 2020 PMID: NA
PRPS2	4	1	Protein interactome	Liu et al Molecular Systems Biology 2021 PMID: 34709727; May et al Viruses 2022 PMID: 35337019; Stukalov et al Nature 2021 PMID: 33845483; Zhou et al Nature Biotechnology 2023 PMID: 36217030
PTPN2	4	1	Protein interactome	Laurent et al BioRxiv 2020 PMID: NA; May et al Viruses 2022 PMID: 35337019; Samavarchi-Tehrani et al BioRxiv 2020 PMID: NA; St Germain et al BioRxiv 2020 PMID: NA
PTPRJ	4	1	Protein interactome	Laurent et al BioRxiv 2020 PMID: NA; May et al Viruses 2022 PMID: 35337019; Samavarchi-Tehrani et al BioRxiv 2020 PMID: NA; Stukalov et al Nature 2021 PMID: 33845483
PTPRS	4	1	Protein interactome	Laurent et al BioRxiv 2020 PMID: NA; May et al Viruses 2022 PMID: 35337019; Samavarchi-Tehrani et al BioRxiv 2020 PMID: NA; Stukalov et al Nature 2021 PMID: 33845483
PURA	4	1	RNA interactome	Flynn et al Cell 2021 PMID: 33743211; Kamel et al Molecular Cell 2021 PMID: 34118193; Labeau et al Cell Reports 2022 PMID: 35477000; Lee et al Molecular Cell 2021 PMID: 33989516
PYCR1	4	1	Protein interactome	Laurent et al BioRxiv 2020 PMID: NA; May et al Viruses 2022 PMID: 35337019; Samavarchi-Tehrani et al BioRxiv 2020 PMID: NA; Zhou et al Nature Biotechnology 2023 PMID: 36217030
QSOX2	4	1	Protein interactome	Gordon et al Nature 2020 PMID: 32353859; Samavarchi-Tehrani et al BioRxiv 2020 PMID: NA; St Germain et al BioRxiv 2020 PMID: NA; Stukalov et al Nature 2021 PMID: 33845483
RAB3B	4	1	Protein interactome	Laurent et al BioRxiv 2020 PMID: NA; May et al Viruses 2022 PMID: 35337019; Samavarchi-Tehrani et al BioRxiv 2020 PMID: NA; St Germain et al BioRxiv 2020 PMID: NA
RAB3D	4	1	Protein interactome	Laurent et al BioRxiv 2020 PMID: NA; Samavarchi-Tehrani et al BioRxiv 2020 PMID: NA; St Germain et al BioRxiv 2020 PMID: NA; Stukalov et al Nature 2021 PMID: 33845483
RARS2	4	1	Protein interactome	Li et al Med 2021 PMID: 32838362; May et al Viruses 2022 PMID: 35337019; Samavarchi-Tehrani et al BioRxiv 2020 PMID: NA; St Germain et al BioRxiv 2020 PMID: NA
RDX	4	1	Protein interactome	Gordon et al Nature 2020 PMID: 32353859; Laurent et al BioRxiv 2020 PMID: NA; Liu et al Molecular Systems Biology 2021 PMID: 34709727; Zhou et al Nature Biotechnology 2023 PMID: 36217030
RELL1	4	1	Protein interactome	Laurent et al BioRxiv 2020 PMID: NA; May et al Viruses 2022 PMID: 35337019; St Germain et al BioRxiv 2020 PMID: NA; Stukalov et al Nature 2021 PMID: 33845483
RETSAT	4	1	Protein interactome	Laurent et al BioRxiv 2020 PMID: NA; May et al Viruses 2022 PMID: 35337019; Samavarchi-Tehrani et al BioRxiv 2020 PMID: NA; St Germain et al BioRxiv 2020 PMID: NA
RHOT2	4	1	Protein interactome	Laurent et al BioRxiv 2020 PMID: NA; Liu et al Molecular Systems Biology 2021 PMID: 34709727; Samavarchi-Tehrani et al BioRxiv 2020 PMID: NA; St Germain et al BioRxiv 2020 PMID: NA
RNF149	4	1	Protein interactome	Laurent et al BioRxiv 2020 PMID: NA; May et al Viruses 2022 PMID: 35337019; Samavarchi-Tehrani et al BioRxiv 2020 PMID: NA; Stukalov et al Nature 2021 PMID: 33845483
SCAMP2	4	1	Protein interactome	Laurent et al BioRxiv 2020 PMID: NA; Liu et al Molecular Systems Biology 2021 PMID: 34709727; Samavarchi-Tehrani et al BioRxiv 2020 PMID: NA; Stukalov et al Nature 2021 PMID: 33845483
SDF4	4	1	Protein interactome	Laurent et al BioRxiv 2020 PMID: NA; Liu et al Molecular Systems Biology 2021 PMID: 34709727; Samavarchi-Tehrani et al BioRxiv 2020 PMID: NA; Stukalov et al Nature 2021 PMID: 33845483
SDHA	4	1	Protein interactome	Liu et al Molecular Systems Biology 2021 PMID: 34709727; May et al Viruses 2022 PMID: 35337019; Samavarchi-Tehrani et al BioRxiv 2020 PMID: NA; Zhou et al Nature Biotechnology 2023 PMID: 36217030
SEC11A	4	1	Protein interactome	Laurent et al BioRxiv 2020 PMID: NA; May et al Viruses 2022 PMID: 35337019; Samavarchi-Tehrani et al BioRxiv 2020 PMID: NA; St Germain et al BioRxiv 2020 PMID: NA
SEC22B	4	1	Protein interactome	Laurent et al BioRxiv 2020 PMID: NA; Liu et al Molecular Systems Biology 2021 PMID: 34709727; Samavarchi-Tehrani et al BioRxiv 2020 PMID: NA; St Germain et al BioRxiv 2020 PMID: NA
SEC23A	4	1	Protein interactome	Laurent et al BioRxiv 2020 PMID: NA; Liu et al Molecular Systems Biology 2021 PMID: 34709727; Samavarchi-Tehrani et al BioRxiv 2020 PMID: NA; St Germain et al BioRxiv 2020 PMID: NA
SEC24C	4	1	Protein interactome	Laurent et al BioRxiv 2020 PMID: NA; Liu et al Molecular Systems Biology 2021 PMID: 34709727; Samavarchi-Tehrani et al BioRxiv 2020 PMID: NA; St Germain et al BioRxiv 2020 PMID: NA
SEC61A1	4	1	Protein interactome	Liu et al Molecular Systems Biology 2021 PMID: 34709727; May et al Viruses 2022 PMID: 35337019; Samavarchi-Tehrani et al BioRxiv 2020 PMID: NA; Zhou et al Nature Biotechnology 2023 PMID: 36217030
SELENOS	4	1	Protein interactome	Gordon et al Nature 2020 PMID: 32353859; Laurent et al BioRxiv 2020 PMID: NA; Stukalov et al Nature 2021 PMID: 33845483; Zhou et al Nature Biotechnology 2023 PMID: 36217030
SEMA4B	4	1	Protein interactome	Laurent et al BioRxiv 2020 PMID: NA; Samavarchi-Tehrani et al BioRxiv 2020 PMID: NA; Stukalov et al Nature 2021 PMID: 33845483; Zhou et al Nature Biotechnology 2023 PMID: 36217030
SERPINH1	4	1	Protein interactome	Li et al Med 2021 PMID: 32838362; Liu et al Molecular Systems Biology 2021 PMID: 34709727; Samavarchi-Tehrani et al BioRxiv 2020 PMID: NA; Zhou et al Nature Biotechnology 2023 PMID: 36217030
SFXN4	4	1	Protein interactome	Laurent et al BioRxiv 2020 PMID: NA; Liu et al Molecular Systems Biology 2021 PMID: 34709727; Samavarchi-Tehrani et al BioRxiv 2020 PMID: NA; St Germain et al BioRxiv 2020 PMID: NA
SGCB	4	1	Protein interactome	Laurent et al BioRxiv 2020 PMID: NA; May et al Viruses 2022 PMID: 35337019; Samavarchi-Tehrani et al BioRxiv 2020 PMID: NA; Stukalov et al Nature 2021 PMID: 33845483
SLC19A1	4	1	Protein interactome	Laurent et al BioRxiv 2020 PMID: NA; May et al Viruses 2022 PMID: 35337019; Samavarchi-Tehrani et al BioRxiv 2020 PMID: NA; St Germain et al BioRxiv 2020 PMID: NA
SLC27A4	4	1	Protein interactome	Laurent et al BioRxiv 2020 PMID: NA; May et al Viruses 2022 PMID: 35337019; Samavarchi-Tehrani et al BioRxiv 2020 PMID: NA; St Germain et al BioRxiv 2020 PMID: NA
SLC29A1	4	1	Protein interactome	Laurent et al BioRxiv 2020 PMID: NA; May et al Viruses 2022 PMID: 35337019; Samavarchi-Tehrani et al BioRxiv 2020 PMID: NA; St Germain et al BioRxiv 2020 PMID: NA
SLC38A1	4	1	Protein interactome	Laurent et al BioRxiv 2020 PMID: NA; May et al Viruses 2022 PMID: 35337019; Samavarchi-Tehrani et al BioRxiv 2020 PMID: NA; St Germain et al BioRxiv 2020 PMID: NA
SLC3A2	4	1	Protein interactome	Laurent et al BioRxiv 2020 PMID: NA; Liu et al Molecular Systems Biology 2021 PMID: 34709727; St Germain et al BioRxiv 2020 PMID: NA; Zhou et al Nature Biotechnology 2023 PMID: 36217030
SLC5A3	4	1	Protein interactome	Laurent et al BioRxiv 2020 PMID: NA; May et al Viruses 2022 PMID: 35337019; Samavarchi-Tehrani et al BioRxiv 2020 PMID: NA; St Germain et al BioRxiv 2020 PMID: NA
SLC9A3R2	4	1	Protein interactome	Laurent et al BioRxiv 2020 PMID: NA; Liu et al Molecular Systems Biology 2021 PMID: 34709727; May et al Viruses 2022 PMID: 35337019; Samavarchi-Tehrani et al BioRxiv 2020 PMID: NA
SMARCA5	4	1	Protein interactome	Laurent et al BioRxiv 2020 PMID: NA; Liu et al Molecular Systems Biology 2021 PMID: 34709727; Samavarchi-Tehrani et al BioRxiv 2020 PMID: NA; Zhou et al Nature Biotechnology 2023 PMID: 36217030
SMPD2	4	1	Protein interactome	Laurent et al BioRxiv 2020 PMID: NA; May et al Viruses 2022 PMID: 35337019; Samavarchi-Tehrani et al BioRxiv 2020 PMID: NA; St Germain et al BioRxiv 2020 PMID: NA
SNAP47	4	1	Protein interactome	Laurent et al BioRxiv 2020 PMID: NA; May et al Viruses 2022 PMID: 35337019; Samavarchi-Tehrani et al BioRxiv 2020 PMID: NA; St Germain et al BioRxiv 2020 PMID: NA
SNX14	4	1	Protein interactome	Laurent et al BioRxiv 2020 PMID: NA; May et al Viruses 2022 PMID: 35337019; Samavarchi-Tehrani et al BioRxiv 2020 PMID: NA; St Germain et al BioRxiv 2020 PMID: NA
SNX19	4	1	Protein interactome	Laurent et al BioRxiv 2020 PMID: NA; May et al Viruses 2022 PMID: 35337019; Samavarchi-Tehrani et al BioRxiv 2020 PMID: NA; St Germain et al BioRxiv 2020 PMID: NA
SOAT1	4	1	Protein interactome	Laurent et al BioRxiv 2020 PMID: NA; May et al Viruses 2022 PMID: 35337019; Samavarchi-Tehrani et al BioRxiv 2020 PMID: NA; St Germain et al BioRxiv 2020 PMID: NA
SORD	4	1	Protein interactome	Liu et al Molecular Systems Biology 2021 PMID: 34709727; Samavarchi-Tehrani et al BioRxiv 2020 PMID: NA; St Germain et al BioRxiv 2020 PMID: NA; Zhou et al Nature Biotechnology 2023 PMID: 36217030
SPECC1L	4	1	Protein interactome	Laurent et al BioRxiv 2020 PMID: NA; Liu et al Molecular Systems Biology 2021 PMID: 34709727; Samavarchi-Tehrani et al BioRxiv 2020 PMID: NA; Zhou et al Nature Biotechnology 2023 PMID: 36217030
SPTLC2	4	1	Protein interactome	Laurent et al BioRxiv 2020 PMID: NA; May et al Viruses 2022 PMID: 35337019; St Germain et al BioRxiv 2020 PMID: NA; Stukalov et al Nature 2021 PMID: 33845483
ST7	4	1	Protein interactome	Laurent et al BioRxiv 2020 PMID: NA; May et al Viruses 2022 PMID: 35337019; St Germain et al BioRxiv 2020 PMID: NA; Stukalov et al Nature 2021 PMID: 33845483
STAM	4	1	Protein interactome	Laurent et al BioRxiv 2020 PMID: NA; Liu et al Molecular Systems Biology 2021 PMID: 34709727; May et al Viruses 2022 PMID: 35337019; St Germain et al BioRxiv 2020 PMID: NA
STAM2	4	1	Protein interactome	Laurent et al BioRxiv 2020 PMID: NA; Liu et al Molecular Systems Biology 2021 PMID: 34709727; St Germain et al BioRxiv 2020 PMID: NA; Stukalov et al Nature 2021 PMID: 33845483
STBD1	4	1	Protein interactome	Laurent et al BioRxiv 2020 PMID: NA; May et al Viruses 2022 PMID: 35337019; Samavarchi-Tehrani et al BioRxiv 2020 PMID: NA; St Germain et al BioRxiv 2020 PMID: NA
STEAP2	4	1	Protein interactome	Laurent et al BioRxiv 2020 PMID: NA; May et al Viruses 2022 PMID: 35337019; St Germain et al BioRxiv 2020 PMID: NA; Stukalov et al Nature 2021 PMID: 33845483
STX4	4	1	Protein interactome	Laurent et al BioRxiv 2020 PMID: NA; May et al Viruses 2022 PMID: 35337019; Samavarchi-Tehrani et al BioRxiv 2020 PMID: NA; Stukalov et al Nature 2021 PMID: 33845483
STX8	4	1	Protein interactome	Laurent et al BioRxiv 2020 PMID: NA; May et al Viruses 2022 PMID: 35337019; Samavarchi-Tehrani et al BioRxiv 2020 PMID: NA; St Germain et al BioRxiv 2020 PMID: NA
SUGT1	4	1	Protein interactome	Laurent et al BioRxiv 2020 PMID: NA; Liu et al Molecular Systems Biology 2021 PMID: 34709727; May et al Viruses 2022 PMID: 35337019; Samavarchi-Tehrani et al BioRxiv 2020 PMID: NA
SUMF2	4	1	Protein interactome	Li et al Med 2021 PMID: 32838362; Samavarchi-Tehrani et al BioRxiv 2020 PMID: NA; Stukalov et al Nature 2021 PMID: 33845483; Zhou et al Nature Biotechnology 2023 PMID: 36217030
SUN1	4	1	Protein interactome	Laurent et al BioRxiv 2020 PMID: NA; May et al Viruses 2022 PMID: 35337019; Samavarchi-Tehrani et al BioRxiv 2020 PMID: NA; St Germain et al BioRxiv 2020 PMID: NA
SYVN1	4	1	Protein interactome	Laurent et al BioRxiv 2020 PMID: NA; May et al Viruses 2022 PMID: 35337019; Samavarchi-Tehrani et al BioRxiv 2020 PMID: NA; St Germain et al BioRxiv 2020 PMID: NA
TARS2	4	1	Protein interactome	Gordon et al Nature 2020 PMID: 32353859; Laurent et al BioRxiv 2020 PMID: NA; Li et al Med 2021 PMID: 32838362; St Germain et al BioRxiv 2020 PMID: NA
TFRC	4	1	Protein interactome	Laurent et al BioRxiv 2020 PMID: NA; Liu et al Molecular Systems Biology 2021 PMID: 34709727; Samavarchi-Tehrani et al BioRxiv 2020 PMID: NA; St Germain et al BioRxiv 2020 PMID: NA
TGFBR1	4	1	Protein interactome	Laurent et al BioRxiv 2020 PMID: NA; May et al Viruses 2022 PMID: 35337019; St Germain et al BioRxiv 2020 PMID: NA; Stukalov et al Nature 2021 PMID: 33845483
TGOLN2	4	1	Protein interactome	Laurent et al BioRxiv 2020 PMID: NA; May et al Viruses 2022 PMID: 35337019; Samavarchi-Tehrani et al BioRxiv 2020 PMID: NA; Stukalov et al Nature 2021 PMID: 33845483
TIA1	4	1	RNA interactome	Flynn et al Cell 2021 PMID: 33743211; Kamel et al Molecular Cell 2021 PMID: 34118193; Labeau et al Cell Reports 2022 PMID: 35477000; Schmidt et al Cell 2023 PMID: 37794589
TM9SF4	4	1	Protein interactome	Laurent et al BioRxiv 2020 PMID: NA; Liu et al Molecular Systems Biology 2021 PMID: 34709727; Samavarchi-Tehrani et al BioRxiv 2020 PMID: NA; Stukalov et al Nature 2021 PMID: 33845483
TMEM161A	4	1	Protein interactome	Laurent et al BioRxiv 2020 PMID: NA; May et al Viruses 2022 PMID: 35337019; Samavarchi-Tehrani et al BioRxiv 2020 PMID: NA; St Germain et al BioRxiv 2020 PMID: NA
TMEM201	4	1	Protein interactome	Laurent et al BioRxiv 2020 PMID: NA; May et al Viruses 2022 PMID: 35337019; Samavarchi-Tehrani et al BioRxiv 2020 PMID: NA; St Germain et al BioRxiv 2020 PMID: NA
TMEM209	4	1	Protein interactome	Laurent et al BioRxiv 2020 PMID: NA; May et al Viruses 2022 PMID: 35337019; Samavarchi-Tehrani et al BioRxiv 2020 PMID: NA; St Germain et al BioRxiv 2020 PMID: NA
TMEM237	4	1	Protein interactome	Laurent et al BioRxiv 2020 PMID: NA; May et al Viruses 2022 PMID: 35337019; Samavarchi-Tehrani et al BioRxiv 2020 PMID: NA; Stukalov et al Nature 2021 PMID: 33845483
TMEM38B	4	1	Protein interactome	Laurent et al BioRxiv 2020 PMID: NA; May et al Viruses 2022 PMID: 35337019; Samavarchi-Tehrani et al BioRxiv 2020 PMID: NA; St Germain et al BioRxiv 2020 PMID: NA
TMEM41A	4	1	Protein interactome	Laurent et al BioRxiv 2020 PMID: NA; May et al Viruses 2022 PMID: 35337019; Stukalov et al Nature 2021 PMID: 33845483; Zhou et al Nature Biotechnology 2023 PMID: 36217030
TMEM9	4	1	Protein interactome	Laurent et al BioRxiv 2020 PMID: NA; May et al Viruses 2022 PMID: 35337019; Samavarchi-Tehrani et al BioRxiv 2020 PMID: NA; St Germain et al BioRxiv 2020 PMID: NA
TMUB1	4	1	Protein interactome	Laurent et al BioRxiv 2020 PMID: NA; Li et al Med 2021 PMID: 32838362; May et al Viruses 2022 PMID: 35337019; Stukalov et al Nature 2021 PMID: 33845483
TMX2	4	1	Protein interactome	Laurent et al BioRxiv 2020 PMID: NA; May et al Viruses 2022 PMID: 35337019; Samavarchi-Tehrani et al BioRxiv 2020 PMID: NA; St Germain et al BioRxiv 2020 PMID: NA
TOMM5	4	1	Protein interactome	Laurent et al BioRxiv 2020 PMID: NA; Liu et al Molecular Systems Biology 2021 PMID: 34709727; May et al Viruses 2022 PMID: 35337019; Samavarchi-Tehrani et al BioRxiv 2020 PMID: NA
TRPM7	4	1	Protein interactome	Laurent et al BioRxiv 2020 PMID: NA; May et al Viruses 2022 PMID: 35337019; Samavarchi-Tehrani et al BioRxiv 2020 PMID: NA; St Germain et al BioRxiv 2020 PMID: NA
TTI1	4	1	Protein interactome	Laurent et al BioRxiv 2020 PMID: NA; Liu et al Molecular Systems Biology 2021 PMID: 34709727; Samavarchi-Tehrani et al BioRxiv 2020 PMID: NA; Stukalov et al Nature 2021 PMID: 33845483
TTYH3	4	1	Protein interactome	Laurent et al BioRxiv 2020 PMID: NA; May et al Viruses 2022 PMID: 35337019; Stukalov et al Nature 2021 PMID: 33845483; Zhou et al Nature Biotechnology 2023 PMID: 36217030
TUSC3	4	1	Protein interactome	Laurent et al BioRxiv 2020 PMID: NA; St Germain et al BioRxiv 2020 PMID: NA; Stukalov et al Nature 2021 PMID: 33845483; Zhou et al Nature Biotechnology 2023 PMID: 36217030
UBAC2	4	1	Protein interactome	Liu et al Molecular Systems Biology 2021 PMID: 34709727; May et al Viruses 2022 PMID: 35337019; Samavarchi-Tehrani et al BioRxiv 2020 PMID: NA; St Germain et al BioRxiv 2020 PMID: NA
UBAP2	4	1	Protein interactome	Gordon et al Nature 2020 PMID: 32353859; Laurent et al BioRxiv 2020 PMID: NA; Liu et al Molecular Systems Biology 2021 PMID: 34709727; May et al Viruses 2022 PMID: 35337019
UBE2G2	4	1	Protein interactome	Laurent et al BioRxiv 2020 PMID: NA; Liu et al Molecular Systems Biology 2021 PMID: 34709727; St Germain et al BioRxiv 2020 PMID: NA; Stukalov et al Nature 2021 PMID: 33845483
UBE2J1	4	1	Protein interactome	Laurent et al BioRxiv 2020 PMID: NA; Li et al Med 2021 PMID: 32838362; Samavarchi-Tehrani et al BioRxiv 2020 PMID: NA; St Germain et al BioRxiv 2020 PMID: NA
UCHL5	4	1	Protein interactome	Laurent et al BioRxiv 2020 PMID: NA; Li et al Med 2021 PMID: 32838362; May et al Viruses 2022 PMID: 35337019; St Germain et al BioRxiv 2020 PMID: NA
UFL1	4	1	Protein interactome	Laurent et al BioRxiv 2020 PMID: NA; Liu et al Molecular Systems Biology 2021 PMID: 34709727; St Germain et al BioRxiv 2020 PMID: NA; Zhou et al Nature Biotechnology 2023 PMID: 36217030
USE1	4	1	Protein interactome	Laurent et al BioRxiv 2020 PMID: NA; May et al Viruses 2022 PMID: 35337019; Samavarchi-Tehrani et al BioRxiv 2020 PMID: NA; St Germain et al BioRxiv 2020 PMID: NA
USP30	4	1	Protein interactome	Laurent et al BioRxiv 2020 PMID: NA; May et al Viruses 2022 PMID: 35337019; Samavarchi-Tehrani et al BioRxiv 2020 PMID: NA; St Germain et al BioRxiv 2020 PMID: NA
USP33	4	1	Protein interactome	Laurent et al BioRxiv 2020 PMID: NA; May et al Viruses 2022 PMID: 35337019; Samavarchi-Tehrani et al BioRxiv 2020 PMID: NA; St Germain et al BioRxiv 2020 PMID: NA
USP54	4	1	Protein interactome	Gordon et al Nature 2020 PMID: 32353859; Laurent et al BioRxiv 2020 PMID: NA; Samavarchi-Tehrani et al BioRxiv 2020 PMID: NA; Zhou et al Nature Biotechnology 2023 PMID: 36217030
VAMP2	4	1	Protein interactome	Laurent et al BioRxiv 2020 PMID: NA; St Germain et al BioRxiv 2020 PMID: NA; Stukalov et al Nature 2021 PMID: 33845483; Zhou et al Nature Biotechnology 2023 PMID: 36217030
VANGL1	4	1	Protein interactome	Laurent et al BioRxiv 2020 PMID: NA; May et al Viruses 2022 PMID: 35337019; Samavarchi-Tehrani et al BioRxiv 2020 PMID: NA; St Germain et al BioRxiv 2020 PMID: NA
VAPA	4	1	Protein interactome	Laurent et al BioRxiv 2020 PMID: NA; Liu et al Molecular Systems Biology 2021 PMID: 34709727; Samavarchi-Tehrani et al BioRxiv 2020 PMID: NA; St Germain et al BioRxiv 2020 PMID: NA
VDAC3	4	1	Protein interactome	Li et al Med 2021 PMID: 32838362; Liu et al Molecular Systems Biology 2021 PMID: 34709727; Samavarchi-Tehrani et al BioRxiv 2020 PMID: NA; Zhou et al Nature Biotechnology 2023 PMID: 36217030
VTI1A	4	1	Protein interactome	Laurent et al BioRxiv 2020 PMID: NA; St Germain et al BioRxiv 2020 PMID: NA; Stukalov et al Nature 2021 PMID: 33845483; Zhou et al Nature Biotechnology 2023 PMID: 36217030
WDR41	4	1	Protein interactome	Laurent et al BioRxiv 2020 PMID: NA; Liu et al Molecular Systems Biology 2021 PMID: 34709727; Samavarchi-Tehrani et al BioRxiv 2020 PMID: NA; St Germain et al BioRxiv 2020 PMID: NA
WDR6	4	1	Protein interactome	Laurent et al BioRxiv 2020 PMID: NA; Liu et al Molecular Systems Biology 2021 PMID: 34709727; May et al Viruses 2022 PMID: 35337019; St Germain et al BioRxiv 2020 PMID: NA
WWP2	4	1	Protein interactome	Laurent et al BioRxiv 2020 PMID: NA; Liu et al Molecular Systems Biology 2021 PMID: 34709727; May et al Viruses 2022 PMID: 35337019; Stukalov et al Nature 2021 PMID: 33845483
YIPF4	4	1	Protein interactome	Laurent et al BioRxiv 2020 PMID: NA; May et al Viruses 2022 PMID: 35337019; Samavarchi-Tehrani et al BioRxiv 2020 PMID: NA; Stukalov et al Nature 2021 PMID: 33845483
YKT6	4	1	Protein interactome	Laurent et al BioRxiv 2020 PMID: NA; Liu et al Molecular Systems Biology 2021 PMID: 34709727; Samavarchi-Tehrani et al BioRxiv 2020 PMID: NA; St Germain et al BioRxiv 2020 PMID: NA
YME1L1	4	1	Protein interactome	Laurent et al BioRxiv 2020 PMID: NA; Liu et al Molecular Systems Biology 2021 PMID: 34709727; Samavarchi-Tehrani et al BioRxiv 2020 PMID: NA; St Germain et al BioRxiv 2020 PMID: NA
ZDHHC20	4	1	Protein interactome	Laurent et al BioRxiv 2020 PMID: NA; May et al Viruses 2022 PMID: 35337019; Samavarchi-Tehrani et al BioRxiv 2020 PMID: NA; Stukalov et al Nature 2021 PMID: 33845483
AKAP11	3	3	Functional genetic screen; Phosphorylation landscape; Protein interactome	Le Pen et al (this study); Bouhaddou et al Cell 2020 PMID: 32645325; Laurent et al BioRxiv 2020 PMID: NA
ALDH1A1	3	3	Phosphorylation landscape; Protein interactome; RNA interactome	Bouhaddou et al Cell 2020 PMID: 32645325; Samavarchi-Tehrani et al BioRxiv 2020 PMID: NA; Flynn et al Cell 2021 PMID: 33743211
ARHGAP23	3	3	Functional genetic screen; Phosphorylation landscape; Protein interactome	Le Pen et al (this study); Bouhaddou et al Cell 2020 PMID: 32645325; Laurent et al BioRxiv 2020 PMID: NA
BAIAP2	3	3	Functional genetic screen; Phosphorylation landscape; Protein interactome	Le Pen et al (this study); Bouhaddou et al Cell 2020 PMID: 32645325; May et al Viruses 2022 PMID: 35337019
BCAS3	3	3	Functional genetic screen; Phosphorylation landscape; Protein interactome	Le Pen et al (this study); Bouhaddou et al Cell 2020 PMID: 32645325; Liu et al Molecular Systems Biology 2021 PMID: 34709727
BRIX1	3	3	Functional genetic screen; Protein interactome; RNA interactome	Le Pen et al (this study); Samavarchi-Tehrani et al BioRxiv 2020 PMID: NA; Kamel et al Molecular Cell 2021 PMID: 34118193
BUB1	3	3	Functional genetic screen; Phosphorylation landscape; Protein interactome	Le Pen et al (this study); Bouhaddou et al Cell 2020 PMID: 32645325; Laurent et al BioRxiv 2020 PMID: NA
BZW1	3	3	Phosphorylation landscape; Protein interactome; RNA interactome	Bouhaddou et al Cell 2020 PMID: 32645325; St Germain et al BioRxiv 2020 PMID: NA; Flynn et al Cell 2021 PMID: 33743211
CAT	3	3	Functional genetic screen; Human genetics; Protein interactome	Le Pen et al (this study); COVID-19 Host Genetics Initiative et al Nature 2022 PMID: 35922517; Laurent et al BioRxiv 2020 PMID: NA
CCT8	3	3	Functional genetic screen; Protein interactome; RNA interactome	Le Pen et al (this study); Laurent et al BioRxiv 2020 PMID: NA; Labeau et al Cell Reports 2022 PMID: 35477000
CDC23	3	3	Functional genetic screen; Phosphorylation landscape; Protein interactome	Le Pen et al (this study); Bouhaddou et al Cell 2020 PMID: 32645325; Laurent et al BioRxiv 2020 PMID: NA
CHAF1A	3	3	Functional genetic screen; Phosphorylation landscape; Protein interactome	Le Pen et al (this study); Bouhaddou et al Cell 2020 PMID: 32645325; Samavarchi-Tehrani et al BioRxiv 2020 PMID: NA
CHD9	3	3	Functional genetic screen; Phosphorylation landscape; Protein interactome	Biering et al Nature Genetics 2022 PMID: 35879412; Bouhaddou et al Cell 2020 PMID: 32645325; Samavarchi-Tehrani et al BioRxiv 2020 PMID: NA
CHMP2B	3	3	Functional genetic screen; Phosphorylation landscape; Protein interactome	Israeli et al Nature Communications 2022 PMID: 35469023; Bouhaddou et al Cell 2020 PMID: 32645325; Zhou et al Nature Biotechnology 2023 PMID: 36217030
DDX18	3	3	Functional genetic screen; Phosphorylation landscape; Protein interactome	Le Pen et al (this study); Bouhaddou et al Cell 2020 PMID: 32645325; Samavarchi-Tehrani et al BioRxiv 2020 PMID: NA
DDX24	3	3	Functional genetic screen; Phosphorylation landscape; Protein interactome	Le Pen et al (this study); Bouhaddou et al Cell 2020 PMID: 32645325; Samavarchi-Tehrani et al BioRxiv 2020 PMID: NA
DMD	3	3	Functional genetic screen; Protein interactome; RNA interactome	Xu et al Nature 2023 PMID: 37438530; Laurent et al BioRxiv 2020 PMID: NA; Kamel et al Molecular Cell 2021 PMID: 34118193
EIF3H	3	3	Functional genetic screen; Protein interactome; RNA interactome	Le Pen et al (this study); Laurent et al BioRxiv 2020 PMID: NA; Schmidt et al Nature Microbiology 2020 PMID: 33349665
FAM83D	3	3	Functional genetic screen; Phosphorylation landscape; Protein interactome	Le Pen et al (this study); Bouhaddou et al Cell 2020 PMID: 32645325; Zhou et al Nature Biotechnology 2023 PMID: 36217030
FLNB	3	3	Phosphorylation landscape; Protein interactome; RNA interactome	Bouhaddou et al Cell 2020 PMID: 32645325; Zhou et al Nature Biotechnology 2023 PMID: 36217030; Labeau et al Cell Reports 2022 PMID: 35477000
FLNC	3	3	Phosphorylation landscape; Protein interactome; RNA interactome	Bouhaddou et al Cell 2020 PMID: 32645325; Liu et al Molecular Systems Biology 2021 PMID: 34709727; Flynn et al Cell 2021 PMID: 33743211
H2BC11	3	3	Functional genetic screen; Phosphorylation landscape; Protein interactome	Le Pen et al (this study); Bouhaddou et al Cell 2020 PMID: 32645325; Liu et al Molecular Systems Biology 2021 PMID: 34709727
HABP4	3	3	Phosphorylation landscape; Protein interactome; RNA interactome	Bouhaddou et al Cell 2020 PMID: 32645325; Laurent et al BioRxiv 2020 PMID: NA; Schmidt et al Cell 2023 PMID: 37794589
ICAM1	3	3	Functional genetic screen; Human genetics; Protein interactome	Le Pen et al (this study); COVID-19 Host Genetics Initiative et al Nature 2021 PMID: 34237774; May et al Viruses 2022 PMID: 35337019
INCENP	3	3	Functional genetic screen; Phosphorylation landscape; Protein interactome	Le Pen et al (this study); Bouhaddou et al Cell 2020 PMID: 32645325; Samavarchi-Tehrani et al BioRxiv 2020 PMID: NA
KAT7	3	3	Functional genetic screen; Human genetics; Phosphorylation landscape	Le Pen et al (this study); COVID-19 Host Genetics Initiative et al Nature 2021 PMID: 34237774; Bouhaddou et al Cell 2020 PMID: 32645325
KDM2A	3	3	Functional genetic screen; Phosphorylation landscape; Protein interactome	Schneider et al Cell 2021 PMID: 33382968; Bouhaddou et al Cell 2020 PMID: 32645325; May et al Viruses 2022 PMID: 35337019
KIF5B	3	3	Functional genetic screen; Protein interactome; RNA interactome	Israeli et al Nature Communications 2022 PMID: 35469023; Li et al Med 2021 PMID: 32838362; Flynn et al Cell 2021 PMID: 33743211
LAD1	3	3	Functional genetic screen; Phosphorylation landscape; Protein interactome	Mac Kain et al Nature Communications 2022 PMID: 35508460; Bouhaddou et al Cell 2020 PMID: 32645325; Zhou et al Nature Biotechnology 2023 PMID: 36217030
LIN7C	3	3	Functional genetic screen; Protein interactome; RNA interactome	Le Pen et al (this study); Laurent et al BioRxiv 2020 PMID: NA; Kamel et al Molecular Cell 2021 PMID: 34118193
LPAR1	3	3	Functional genetic screen; Phosphorylation landscape; Protein interactome	Mac Kain et al Nature Communications 2022 PMID: 35508460; Bouhaddou et al Cell 2020 PMID: 32645325; Stukalov et al Nature 2021 PMID: 33845483
MAP2K3	3	3	Functional genetic screen; Phosphorylation landscape; Protein interactome	Rebendenne et al Nature Genetics 2022 PMID: 34075371; Bouhaddou et al Cell 2020 PMID: 32645325; Samavarchi-Tehrani et al BioRxiv 2020 PMID: NA
MED13	3	3	Functional genetic screen; Phosphorylation landscape; Protein interactome	Rebendenne et al Nature Genetics 2022 PMID: 34075371; Bouhaddou et al Cell 2020 PMID: 32645325; Samavarchi-Tehrani et al BioRxiv 2020 PMID: NA
MEX3A	3	3	Functional genetic screen; Protein interactome; RNA interactome	Le Pen et al (this study); Laurent et al BioRxiv 2020 PMID: NA; Schmidt et al Cell 2023 PMID: 37794589
MRPL11	3	3	Functional genetic screen; Protein interactome; RNA interactome	Israeli et al Nature Communications 2022 PMID: 35469023; Zhou et al Nature Biotechnology 2023 PMID: 36217030; Lee et al Molecular Cell 2021 PMID: 33989516
MRPL44	3	3	Functional genetic screen; Protein interactome; RNA interactome	Xu et al Nature 2023 PMID: 37438530; Samavarchi-Tehrani et al BioRxiv 2020 PMID: NA; Lee et al Molecular Cell 2021 PMID: 33989516
MYBBP1A	3	3	Phosphorylation landscape; Protein interactome; RNA interactome	Bouhaddou et al Cell 2020 PMID: 32645325; Samavarchi-Tehrani et al BioRxiv 2020 PMID: NA; Kamel et al Molecular Cell 2021 PMID: 34118193
NCOA5	3	3	Phosphorylation landscape; Protein interactome; RNA interactome	Bouhaddou et al Cell 2020 PMID: 32645325; Liu et al Molecular Systems Biology 2021 PMID: 34709727; Flynn et al Cell 2021 PMID: 33743211
NEDD4L	3	3	Phosphorylation landscape; Protein interactome; RNA interactome	Bouhaddou et al Cell 2020 PMID: 32645325; Laurent et al BioRxiv 2020 PMID: NA; Schmidt et al Cell 2023 PMID: 37794589
NFKB2	3	3	Functional genetic screen; Phosphorylation landscape; Protein interactome	Le Pen et al (this study); Bouhaddou et al Cell 2020 PMID: 32645325; May et al Viruses 2022 PMID: 35337019
PDCD11	3	3	Phosphorylation landscape; Protein interactome; RNA interactome	Bouhaddou et al Cell 2020 PMID: 32645325; Samavarchi-Tehrani et al BioRxiv 2020 PMID: NA; Kamel et al Molecular Cell 2021 PMID: 34118193
PDS5B	3	3	Functional genetic screen; Phosphorylation landscape; Protein interactome	Schneider et al Cell 2021 PMID: 33382968; Bouhaddou et al Cell 2020 PMID: 32645325; May et al Viruses 2022 PMID: 35337019
PGD	3	3	Functional genetic screen; Protein interactome; RNA interactome	Xu et al Nature 2023 PMID: 37438530; Liu et al Molecular Systems Biology 2021 PMID: 34709727; Flynn et al Cell 2021 PMID: 33743211
PNPLA8	3	3	Functional genetic screen; Protein interactome; RNA interactome	Israeli et al Nature Communications 2022 PMID: 35469023; Samavarchi-Tehrani et al BioRxiv 2020 PMID: NA; Schmidt et al Cell 2023 PMID: 37794589
PPP1R35	3	3	Functional genetic screen; Phosphorylation landscape; Protein interactome	Le Pen et al (this study); Bouhaddou et al Cell 2020 PMID: 32645325; Laurent et al BioRxiv 2020 PMID: NA
PPP6R3	3	3	Functional genetic screen; Phosphorylation landscape; Protein interactome	Le Pen et al (this study); Bouhaddou et al Cell 2020 PMID: 32645325; Laurent et al BioRxiv 2020 PMID: NA
PRMT1	3	3	Functional genetic screen; Protein interactome; RNA interactome	Rehfeld et al Cell Reports 2023 PMID: 36753415; Samavarchi-Tehrani et al BioRxiv 2020 PMID: NA; Flynn et al Cell 2021 PMID: 33743211
RALGAPA2	3	3	Functional genetic screen; Phosphorylation landscape; Protein interactome	Rebendenne et al Nature Genetics 2022 PMID: 34075371; Bouhaddou et al Cell 2020 PMID: 32645325; May et al Viruses 2022 PMID: 35337019
RBM39	3	3	Functional genetic screen; Protein interactome; RNA interactome	Schneider et al Cell 2021 PMID: 33382968; Liu et al Molecular Systems Biology 2021 PMID: 34709727; Schmidt et al Cell 2023 PMID: 37794589
RPL12	3	3	Functional genetic screen; Protein interactome; RNA interactome	Xu et al Nature 2023 PMID: 37438530; Samavarchi-Tehrani et al BioRxiv 2020 PMID: NA; Labeau et al Cell Reports 2022 PMID: 35477000
RPS28	3	3	Phosphorylation landscape; Protein interactome; RNA interactome	Bouhaddou et al Cell 2020 PMID: 32645325; Laurent et al BioRxiv 2020 PMID: NA; Schmidt et al Cell 2023 PMID: 37794589
SAMHD1	3	3	Functional genetic screen; Phosphorylation landscape; Protein interactome	Biering et al Nature Genetics 2022 PMID: 35879412; Bouhaddou et al Cell 2020 PMID: 32645325; Liu et al Molecular Systems Biology 2021 PMID: 34709727
SF3B2	3	3	Phosphorylation landscape; Protein interactome; RNA interactome	Bouhaddou et al Cell 2020 PMID: 32645325; Laurent et al BioRxiv 2020 PMID: NA; Kamel et al Molecular Cell 2021 PMID: 34118193
SMTN	3	3	Functional genetic screen; Phosphorylation landscape; Protein interactome	Rebendenne et al Nature Genetics 2022 PMID: 34075371; Bouhaddou et al Cell 2020 PMID: 32645325; Zhou et al Nature Biotechnology 2023 PMID: 36217030
SRBD1	3	3	Functional genetic screen; Phosphorylation landscape; Protein interactome	Le Pen et al (this study); Bouhaddou et al Cell 2020 PMID: 32645325; Laurent et al BioRxiv 2020 PMID: NA
SRRT	3	3	Phosphorylation landscape; Protein interactome; RNA interactome	Bouhaddou et al Cell 2020 PMID: 32645325; Liu et al Molecular Systems Biology 2021 PMID: 34709727; Schmidt et al Cell 2023 PMID: 37794589
SSB	3	3	Phosphorylation landscape; Protein interactome; RNA interactome	Bouhaddou et al Cell 2020 PMID: 32645325; Liu et al Molecular Systems Biology 2021 PMID: 34709727; Flynn et al Cell 2021 PMID: 33743211
STK10	3	3	Functional genetic screen; Phosphorylation landscape; Protein interactome	Biering et al Nature Genetics 2022 PMID: 35879412; Bouhaddou et al Cell 2020 PMID: 32645325; May et al Viruses 2022 PMID: 35337019
THOC2	3	3	Functional genetic screen; Phosphorylation landscape; Protein interactome	Xu et al Nature 2023 PMID: 37438530; Bouhaddou et al Cell 2020 PMID: 32645325; Liu et al Molecular Systems Biology 2021 PMID: 34709727
TRA2B	3	3	Phosphorylation landscape; Protein interactome; RNA interactome	Bouhaddou et al Cell 2020 PMID: 32645325; Liu et al Molecular Systems Biology 2021 PMID: 34709727; Flynn et al Cell 2021 PMID: 33743211
TRIM25	3	3	Functional genetic screen; Protein interactome; RNA interactome	Danziger et al Plos Pathogen 2022 PMID: 35421191; Liu et al Molecular Systems Biology 2021 PMID: 34709727; Lee et al Molecular Cell 2021 PMID: 33989516
UGDH	3	3	Functional genetic screen; Protein interactome; RNA interactome	Rebendenne et al Nature Genetics 2022 PMID: 34075371; Samavarchi-Tehrani et al BioRxiv 2020 PMID: NA; Flynn et al Cell 2021 PMID: 33743211
YTHDC1	3	3	Functional genetic screen; Phosphorylation landscape; RNA interactome	Le Pen et al (this study); Bouhaddou et al Cell 2020 PMID: 32645325; Schmidt et al Cell 2023 PMID: 37794589
YWHAQ	3	3	Functional genetic screen; Protein interactome; RNA interactome	Le Pen et al (this study); Liu et al Molecular Systems Biology 2021 PMID: 34709727; Flynn et al Cell 2021 PMID: 33743211
AAGAB	3	2	Functional genetic screen; Protein interactome	Biering et al Nature Genetics 2022 PMID: 35879412; Rebendenne et al Nature Genetics 2022 PMID: 34075371; Laurent et al BioRxiv 2020 PMID: NA
ABCB1	3	2	Phosphorylation landscape; Protein interactome	Bouhaddou et al Cell 2020 PMID: 32645325; Laurent et al BioRxiv 2020 PMID: NA; St Germain et al BioRxiv 2020 PMID: NA
ABL2	3	2	Phosphorylation landscape; Protein interactome	Bouhaddou et al Cell 2020 PMID: 32645325; Laurent et al BioRxiv 2020 PMID: NA; May et al Viruses 2022 PMID: 35337019
ABT1	3	2	Functional genetic screen; Protein interactome	Le Pen et al (this study); May et al Viruses 2022 PMID: 35337019; Zhou et al Nature Biotechnology 2023 PMID: 36217030
ACAP2	3	2	Phosphorylation landscape; Protein interactome	Bouhaddou et al Cell 2020 PMID: 32645325; Laurent et al BioRxiv 2020 PMID: NA; May et al Viruses 2022 PMID: 35337019
ACAT2	3	2	Protein interactome; RNA interactome	May et al Viruses 2022 PMID: 35337019; Samavarchi-Tehrani et al BioRxiv 2020 PMID: NA; Flynn et al Cell 2021 PMID: 33743211
ACTA1	3	2	Protein interactome; RNA interactome	Liu et al Molecular Systems Biology 2021 PMID: 34709727; Samavarchi-Tehrani et al BioRxiv 2020 PMID: NA; Schmidt et al Nature Microbiology 2020 PMID: 33349665
ACTR3	3	2	Functional genetic screen; Protein interactome	Daniloski et al Cell 2021 PMID: 33147445; Zhu et al Nature Communications 2021 PMID: 33574281; Liu et al Molecular Systems Biology 2021 PMID: 34709727
ADAR	3	2	Phosphorylation landscape; RNA interactome	Bouhaddou et al Cell 2020 PMID: 32645325; Kamel et al Molecular Cell 2021 PMID: 34118193; Labeau et al Cell Reports 2022 PMID: 35477000
ADD3	3	2	Phosphorylation landscape; Protein interactome	Bouhaddou et al Cell 2020 PMID: 32645325; Laurent et al BioRxiv 2020 PMID: NA; May et al Viruses 2022 PMID: 35337019
AGO2	3	2	Protein interactome; RNA interactome	Laurent et al BioRxiv 2020 PMID: NA; Liu et al Molecular Systems Biology 2021 PMID: 34709727; Kamel et al Molecular Cell 2021 PMID: 34118193
AHCTF1	3	2	Functional genetic screen; Protein interactome	Le Pen et al (this study); Laurent et al BioRxiv 2020 PMID: NA; Samavarchi-Tehrani et al BioRxiv 2020 PMID: NA
AHNAK	3	2	Phosphorylation landscape; Protein interactome	Bouhaddou et al Cell 2020 PMID: 32645325; May et al Viruses 2022 PMID: 35337019; Zhou et al Nature Biotechnology 2023 PMID: 36217030
AHR	3	2	Functional genetic screen; Protein interactome	Chan et al Heliyon 2022 PMID: 36597481; Rebendenne et al Nature Genetics 2022 PMID: 34075371; Laurent et al BioRxiv 2020 PMID: NA
AKAP13	3	2	Functional genetic screen; Phosphorylation landscape	Biering et al Nature Genetics 2022 PMID: 35879412; Le Pen et al (this study); Bouhaddou et al Cell 2020 PMID: 32645325
AKAP8	3	2	Protein interactome; RNA interactome	Gordon et al Nature 2020 PMID: 32353859; Samavarchi-Tehrani et al BioRxiv 2020 PMID: NA; Schmidt et al Cell 2023 PMID: 37794589
AKTIP	3	2	Phosphorylation landscape; Protein interactome	Bouhaddou et al Cell 2020 PMID: 32645325; Laurent et al BioRxiv 2020 PMID: NA; St Germain et al BioRxiv 2020 PMID: NA
ALDOB	3	2	Functional genetic screen; Protein interactome	Israeli et al Nature Communications 2022 PMID: 35469023; Li et al Med 2021 PMID: 32838362; May et al Viruses 2022 PMID: 35337019
ALG2	3	2	Functional genetic screen; Protein interactome	Saddam Hossain et al Journal of Medical Virology 2023 PMID: 37707319; Xu et al Nature 2023 PMID: 37438530; May et al Viruses 2022 PMID: 35337019
ANAPC4	3	2	Human genetics; Protein interactome	Pairo-Castineira et al Nature 2023 PMID: 37198478; Laurent et al BioRxiv 2020 PMID: NA; Samavarchi-Tehrani et al BioRxiv 2020 PMID: NA
ANAPC5	3	2	Functional genetic screen; Protein interactome	Hoffmann et al Cell Host Microbe 2021 PMID: 33357464; Laurent et al BioRxiv 2020 PMID: NA; Samavarchi-Tehrani et al BioRxiv 2020 PMID: NA
ANXA11	3	2	Protein interactome; RNA interactome	Davies et al ACS Infectious Diseases 2020 PMID: 33263384; Laurent et al BioRxiv 2020 PMID: NA; Flynn et al Cell 2021 PMID: 33743211
ANXA5	3	2	Protein interactome; RNA interactome	St Germain et al BioRxiv 2020 PMID: NA; Stukalov et al Nature 2021 PMID: 33845483; Flynn et al Cell 2021 PMID: 33743211
AP3B1	3	2	Functional genetic screen; Protein interactome	Hoffmann et al Cell Host Microbe 2021 PMID: 33357464; Gordon et al Nature 2020 PMID: 32353859; Zhou et al Nature Biotechnology 2023 PMID: 36217030
ARF4	3	2	Protein interactome; RNA interactome	Liu et al Molecular Systems Biology 2021 PMID: 34709727; Samavarchi-Tehrani et al BioRxiv 2020 PMID: NA; Flynn et al Cell 2021 PMID: 33743211
ARF5	3	2	Functional genetic screen; Protein interactome	Wang et al Cell 2021 PMID: 33333024; Liu et al Molecular Systems Biology 2021 PMID: 34709727; Samavarchi-Tehrani et al BioRxiv 2020 PMID: NA
ARFGAP1	3	2	Phosphorylation landscape; Protein interactome	Bouhaddou et al Cell 2020 PMID: 32645325; Laurent et al BioRxiv 2020 PMID: NA; May et al Viruses 2022 PMID: 35337019
ARHGAP39	3	2	Phosphorylation landscape; Protein interactome	Bouhaddou et al Cell 2020 PMID: 32645325; May et al Viruses 2022 PMID: 35337019; Samavarchi-Tehrani et al BioRxiv 2020 PMID: NA
ARHGDIA	3	2	Functional genetic screen; Protein interactome	Le Pen et al (this study); Samavarchi-Tehrani et al BioRxiv 2020 PMID: NA; Zhou et al Nature Biotechnology 2023 PMID: 36217030
ARPC3	3	2	Functional genetic screen; Protein interactome	Zhu et al Nature Communications 2021 PMID: 33574281; Liu et al Molecular Systems Biology 2021 PMID: 34709727; Zhou et al Nature Biotechnology 2023 PMID: 36217030
ATAD5	3	2	Protein interactome; RNA interactome	Laurent et al BioRxiv 2020 PMID: NA; Samavarchi-Tehrani et al BioRxiv 2020 PMID: NA; Schmidt et al Cell 2023 PMID: 37794589
ATP6V0C	3	2	Functional genetic screen; Protein interactome	Daniloski et al Cell 2021 PMID: 33147445; Le Pen et al (this study); Laurent et al BioRxiv 2020 PMID: NA
ATRX	3	2	Phosphorylation landscape; Protein interactome	Bouhaddou et al Cell 2020 PMID: 32645325; Laurent et al BioRxiv 2020 PMID: NA; Samavarchi-Tehrani et al BioRxiv 2020 PMID: NA
B3GALT6	3	2	Functional genetic screen; Protein interactome	Schneider et al Cell 2021 PMID: 33382968; Laurent et al BioRxiv 2020 PMID: NA; Stukalov et al Nature 2021 PMID: 33845483
B3GAT3	3	2	Functional genetic screen; Protein interactome	Schneider et al Cell 2021 PMID: 33382968; Laurent et al BioRxiv 2020 PMID: NA; Stukalov et al Nature 2021 PMID: 33845483
BAG3	3	2	Phosphorylation landscape; Protein interactome	Bouhaddou et al Cell 2020 PMID: 32645325; Laurent et al BioRxiv 2020 PMID: NA; Liu et al Molecular Systems Biology 2021 PMID: 34709727
BAP1	3	2	Functional genetic screen; Protein interactome	Baggen et al Nature Genetics 2021 PMID: 33686287; Laurent et al BioRxiv 2020 PMID: NA; Liu et al Molecular Systems Biology 2021 PMID: 34709727
BAZ2A	3	2	Phosphorylation landscape; Protein interactome	Bouhaddou et al Cell 2020 PMID: 32645325; Laurent et al BioRxiv 2020 PMID: NA; Samavarchi-Tehrani et al BioRxiv 2020 PMID: NA
BRD4	3	2	Functional genetic screen; Protein interactome	Gordon et al Science 2020 PMID: 33060197; Le Pen et al (this study); Gordon et al Nature 2020 PMID: 32353859
BTF3	3	2	Protein interactome; RNA interactome	Liu et al Molecular Systems Biology 2021 PMID: 34709727; May et al Viruses 2022 PMID: 35337019; Kamel et al Molecular Cell 2021 PMID: 34118193
BUB1B	3	2	Functional genetic screen; Protein interactome	Le Pen et al (this study); Laurent et al BioRxiv 2020 PMID: NA; Liu et al Molecular Systems Biology 2021 PMID: 34709727
BUB3	3	2	Protein interactome; RNA interactome	Liu et al Molecular Systems Biology 2021 PMID: 34709727; Samavarchi-Tehrani et al BioRxiv 2020 PMID: NA; Labeau et al Cell Reports 2022 PMID: 35477000
BUD13	3	2	Phosphorylation landscape; Protein interactome	Bouhaddou et al Cell 2020 PMID: 32645325; Laurent et al BioRxiv 2020 PMID: NA; Samavarchi-Tehrani et al BioRxiv 2020 PMID: NA
BZW2	3	2	Functional genetic screen; Protein interactome	Gordon et al Science 2020 PMID: 33060197; Gordon et al Nature 2020 PMID: 32353859; Zhou et al Nature Biotechnology 2023 PMID: 36217030
CAAP1	3	2	Functional genetic screen; Protein interactome	Xu et al Nature 2023 PMID: 37438530; Stukalov et al Nature 2021 PMID: 33845483; Zhou et al Nature Biotechnology 2023 PMID: 36217030
CAB39	3	2	Functional genetic screen; Protein interactome	Xu et al Nature 2023 PMID: 37438530; Laurent et al BioRxiv 2020 PMID: NA; St Germain et al BioRxiv 2020 PMID: NA
CAND1	3	2	Protein interactome; RNA interactome	Li et al Med 2021 PMID: 32838362; Liu et al Molecular Systems Biology 2021 PMID: 34709727; Flynn et al Cell 2021 PMID: 33743211
CCDC86	3	2	Phosphorylation landscape; Protein interactome	Bouhaddou et al Cell 2020 PMID: 32645325; Gordon et al Nature 2020 PMID: 32353859; Li et al Med 2021 PMID: 32838362
CCDC88A	3	2	Phosphorylation landscape; Protein interactome	Bouhaddou et al Cell 2020 PMID: 32645325; Laurent et al BioRxiv 2020 PMID: NA; May et al Viruses 2022 PMID: 35337019
CCT3	3	2	Protein interactome; RNA interactome	Laurent et al BioRxiv 2020 PMID: NA; Flynn et al Cell 2021 PMID: 33743211; Schmidt et al Nature Microbiology 2020 PMID: 33349665
CDC16	3	2	Functional genetic screen; Protein interactome	Le Pen et al (this study); Laurent et al BioRxiv 2020 PMID: NA; Samavarchi-Tehrani et al BioRxiv 2020 PMID: NA
CDC42	3	2	Functional genetic screen; Protein interactome	Rebendenne et al Nature Genetics 2022 PMID: 34075371; Liu et al Molecular Systems Biology 2021 PMID: 34709727; Samavarchi-Tehrani et al BioRxiv 2020 PMID: NA
CDC42BPA	3	2	Functional genetic screen; Protein interactome	Xu et al Nature 2023 PMID: 37438530; Liu et al Molecular Systems Biology 2021 PMID: 34709727; May et al Viruses 2022 PMID: 35337019
CDH1	3	2	Functional genetic screen; Protein interactome	Biering et al Nature Genetics 2022 PMID: 35879412; May et al Viruses 2022 PMID: 35337019; Zhou et al Nature Biotechnology 2023 PMID: 36217030
CDIPT	3	2	Functional genetic screen; Protein interactome	Schneider et al Cell 2021 PMID: 33382968; Liu et al Molecular Systems Biology 2021 PMID: 34709727; Samavarchi-Tehrani et al BioRxiv 2020 PMID: NA
CDK5RAP2	3	2	Phosphorylation landscape; Protein interactome	Bouhaddou et al Cell 2020 PMID: 32645325; Gordon et al Nature 2020 PMID: 32353859; Samavarchi-Tehrani et al BioRxiv 2020 PMID: NA
CENPF	3	2	Functional genetic screen; Protein interactome	Gordon et al Science 2020 PMID: 33060197; Gordon et al Nature 2020 PMID: 32353859; Liu et al Molecular Systems Biology 2021 PMID: 34709727
CENPV	3	2	Functional genetic screen; Protein interactome	Xu et al Nature 2023 PMID: 37438530; Laurent et al BioRxiv 2020 PMID: NA; Liu et al Molecular Systems Biology 2021 PMID: 34709727
CEP170B	3	2	Phosphorylation landscape; Protein interactome	Bouhaddou et al Cell 2020 PMID: 32645325; Stukalov et al Nature 2021 PMID: 33845483; Zhou et al Nature Biotechnology 2023 PMID: 36217030
CEP192	3	2	Functional genetic screen; Protein interactome	Schneider et al Cell 2021 PMID: 33382968; Laurent et al BioRxiv 2020 PMID: NA; May et al Viruses 2022 PMID: 35337019
CEP350	3	2	Functional genetic screen; Protein interactome	Baggen et al Nature Genetics 2021 PMID: 33686287; Gordon et al Nature 2020 PMID: 32353859; Laurent et al BioRxiv 2020 PMID: NA
CERS6	3	2	Functional genetic screen; Protein interactome	Le Pen et al (this study); Laurent et al BioRxiv 2020 PMID: NA; St Germain et al BioRxiv 2020 PMID: NA
CFL1	3	2	Protein interactome; RNA interactome	Liu et al Molecular Systems Biology 2021 PMID: 34709727; Flynn et al Cell 2021 PMID: 33743211; Schmidt et al Nature Microbiology 2020 PMID: 33349665
CHMP6	3	2	Functional genetic screen; Protein interactome	Schneider et al Cell 2021 PMID: 33382968; Xu et al Nature 2023 PMID: 37438530; Laurent et al BioRxiv 2020 PMID: NA
CHTOP	3	2	Protein interactome; RNA interactome	Laurent et al BioRxiv 2020 PMID: NA; Flynn et al Cell 2021 PMID: 33743211; Kamel et al Molecular Cell 2021 PMID: 34118193
CHUK	3	2	Functional genetic screen; Protein interactome	Biering et al Nature Genetics 2022 PMID: 35879412; Israeli et al Nature Communications 2022 PMID: 35469023; Samavarchi-Tehrani et al BioRxiv 2020 PMID: NA
CLDN12	3	2	Phosphorylation landscape; Protein interactome	Bouhaddou et al Cell 2020 PMID: 32645325; Stukalov et al Nature 2021 PMID: 33845483; Zhou et al Nature Biotechnology 2023 PMID: 36217030
CLEC16A	3	2	Functional genetic screen; Protein interactome	Le Pen et al (this study); Schneider et al Cell 2021 PMID: 33382968; Samavarchi-Tehrani et al BioRxiv 2020 PMID: NA
CLIP4	3	2	Functional genetic screen; Protein interactome	Gordon et al Science 2020 PMID: 33060197; Gordon et al Nature 2020 PMID: 32353859; Zhou et al Nature Biotechnology 2023 PMID: 36217030
CLSPN	3	2	Phosphorylation landscape; Protein interactome	Bouhaddou et al Cell 2020 PMID: 32645325; Laurent et al BioRxiv 2020 PMID: NA; Samavarchi-Tehrani et al BioRxiv 2020 PMID: NA
CLTRN	3	2	Functional genetic screen; Protein interactome	Le Pen et al (this study); Stukalov et al Nature 2021 PMID: 33845483; Zhou et al Nature Biotechnology 2023 PMID: 36217030
CMPK1	3	2	Functional genetic screen; Protein interactome	Schneider et al Cell 2021 PMID: 33382968; Wei et al Cell 2021 PMID: 33147444; Liu et al Molecular Systems Biology 2021 PMID: 34709727
CNOT4	3	2	Functional genetic screen; RNA interactome	Chan et al Heliyon 2022 PMID: 36597481; Rebendenne et al Nature Genetics 2022 PMID: 34075371; Schmidt et al Cell 2023 PMID: 37794589
CNTRL	3	2	Functional genetic screen; Protein interactome	Gordon et al Science 2020 PMID: 33060197; Gordon et al Nature 2020 PMID: 32353859; Li et al Med 2021 PMID: 32838362
COASY	3	2	Functional genetic screen; Protein interactome	Le Pen et al (this study); Schneider et al Cell 2021 PMID: 33382968; May et al Viruses 2022 PMID: 35337019
COG7	3	2	Functional genetic screen; Protein interactome	Schneider et al Cell 2021 PMID: 33382968; Xu et al Nature 2023 PMID: 37438530; Stukalov et al Nature 2021 PMID: 33845483
COL4A2	3	2	Functional genetic screen; Protein interactome	Le Pen et al (this study); May et al Viruses 2022 PMID: 35337019; Samavarchi-Tehrani et al BioRxiv 2020 PMID: NA
COMMD1	3	2	Functional genetic screen; Protein interactome	Xu et al Nature 2023 PMID: 37438530; Laurent et al BioRxiv 2020 PMID: NA; St Germain et al BioRxiv 2020 PMID: NA
COMMD5	3	2	Functional genetic screen; Protein interactome	Zhu et al Nature Communications 2021 PMID: 33574281; May et al Viruses 2022 PMID: 35337019; St Germain et al BioRxiv 2020 PMID: NA
COPA	3	2	Functional genetic screen; Protein interactome	Le Pen et al (this study); Xu et al Nature 2023 PMID: 37438530; Samavarchi-Tehrani et al BioRxiv 2020 PMID: NA
CORO1C	3	2	Protein interactome; RNA interactome	Liu et al Molecular Systems Biology 2021 PMID: 34709727; Zhou et al Nature Biotechnology 2023 PMID: 36217030; Flynn et al Cell 2021 PMID: 33743211
CPSF3	3	2	Phosphorylation landscape; Protein interactome	Bouhaddou et al Cell 2020 PMID: 32645325; Laurent et al BioRxiv 2020 PMID: NA; Liu et al Molecular Systems Biology 2021 PMID: 34709727
CPSF6	3	2	Functional genetic screen; Phosphorylation landscape	Le Pen et al (this study); Xu et al Nature 2023 PMID: 37438530; Bouhaddou et al Cell 2020 PMID: 32645325
CRK	3	2	Phosphorylation landscape; Protein interactome	Bouhaddou et al Cell 2020 PMID: 32645325; Laurent et al BioRxiv 2020 PMID: NA; Liu et al Molecular Systems Biology 2021 PMID: 34709727
CSE1L	3	2	Protein interactome; RNA interactome	Liu et al Molecular Systems Biology 2021 PMID: 34709727; Zhou et al Nature Biotechnology 2023 PMID: 36217030; Flynn et al Cell 2021 PMID: 33743211
CTNNA1	3	2	Phosphorylation landscape; Protein interactome	Bouhaddou et al Cell 2020 PMID: 32645325; Liu et al Molecular Systems Biology 2021 PMID: 34709727; Stukalov et al Nature 2021 PMID: 33845483
CTNNB1	3	2	Functional genetic screen; Protein interactome	Le Pen et al (this study); Laurent et al BioRxiv 2020 PMID: NA; Liu et al Molecular Systems Biology 2021 PMID: 34709727
CUX1	3	2	Functional genetic screen; Protein interactome	Rebendenne et al Nature Genetics 2022 PMID: 34075371; Laurent et al BioRxiv 2020 PMID: NA; Stukalov et al Nature 2021 PMID: 33845483
CYBA	3	2	Functional genetic screen; Protein interactome	Le Pen et al (this study); Laurent et al BioRxiv 2020 PMID: NA; Samavarchi-Tehrani et al BioRxiv 2020 PMID: NA
DAB2	3	2	Functional genetic screen; Protein interactome	Rebendenne et al Nature Genetics 2022 PMID: 34075371; May et al Viruses 2022 PMID: 35337019; Samavarchi-Tehrani et al BioRxiv 2020 PMID: NA
DBN1	3	2	Phosphorylation landscape; Protein interactome	Bouhaddou et al Cell 2020 PMID: 32645325; Liu et al Molecular Systems Biology 2021 PMID: 34709727; Zhou et al Nature Biotechnology 2023 PMID: 36217030
DCXR	3	2	Protein interactome; RNA interactome	Laurent et al BioRxiv 2020 PMID: NA; May et al Viruses 2022 PMID: 35337019; Flynn et al Cell 2021 PMID: 33743211
DDB2	3	2	Phosphorylation landscape; Protein interactome	Bouhaddou et al Cell 2020 PMID: 32645325; May et al Viruses 2022 PMID: 35337019; Samavarchi-Tehrani et al BioRxiv 2020 PMID: NA
DDR1	3	2	Functional genetic screen; Protein interactome	Xu et al Nature 2023 PMID: 37438530; Stukalov et al Nature 2021 PMID: 33845483; Zhou et al Nature Biotechnology 2023 PMID: 36217030
DDX21	3	2	Protein interactome; RNA interactome	Gordon et al Nature 2020 PMID: 32353859; Samavarchi-Tehrani et al BioRxiv 2020 PMID: NA; Schmidt et al Cell 2023 PMID: 37794589
DDX23	3	2	Phosphorylation landscape; Protein interactome	Bouhaddou et al Cell 2020 PMID: 32645325; Liu et al Molecular Systems Biology 2021 PMID: 34709727; Samavarchi-Tehrani et al BioRxiv 2020 PMID: NA
DDX28	3	2	Functional genetic screen; Protein interactome	Le Pen et al (this study); Laurent et al BioRxiv 2020 PMID: NA; May et al Viruses 2022 PMID: 35337019
DDX39B	3	2	Protein interactome; RNA interactome	Liu et al Molecular Systems Biology 2021 PMID: 34709727; Samavarchi-Tehrani et al BioRxiv 2020 PMID: NA; Flynn et al Cell 2021 PMID: 33743211
DDX41	3	2	Functional genetic screen; Protein interactome	Le Pen et al (this study); Laurent et al BioRxiv 2020 PMID: NA; Samavarchi-Tehrani et al BioRxiv 2020 PMID: NA
DDX55	3	2	Phosphorylation landscape; Protein interactome	Bouhaddou et al Cell 2020 PMID: 32645325; Laurent et al BioRxiv 2020 PMID: NA; Samavarchi-Tehrani et al BioRxiv 2020 PMID: NA
DENND4C	3	2	Phosphorylation landscape; Protein interactome	Bouhaddou et al Cell 2020 PMID: 32645325; Laurent et al BioRxiv 2020 PMID: NA; May et al Viruses 2022 PMID: 35337019
DENND5B	3	2	Functional genetic screen; Protein interactome	Rebendenne et al Nature Genetics 2022 PMID: 34075371; Samavarchi-Tehrani et al BioRxiv 2020 PMID: NA; St Germain et al BioRxiv 2020 PMID: NA
DENR	3	2	Functional genetic screen; Protein interactome	Rehfeld et al Cell Reports 2023 PMID: 36753415; Laurent et al BioRxiv 2020 PMID: NA; Liu et al Molecular Systems Biology 2021 PMID: 34709727
DHX15	3	2	Functional genetic screen; Protein interactome	Le Pen et al (this study); Xu et al Nature 2023 PMID: 37438530; Liu et al Molecular Systems Biology 2021 PMID: 34709727
DHX29	3	2	Functional genetic screen; Protein interactome	Chan et al Heliyon 2022 PMID: 36597481; Rebendenne et al Nature Genetics 2022 PMID: 34075371; Laurent et al BioRxiv 2020 PMID: NA
DHX30	3	2	Protein interactome; RNA interactome	Liu et al Molecular Systems Biology 2021 PMID: 34709727; Samavarchi-Tehrani et al BioRxiv 2020 PMID: NA; Lee et al Molecular Cell 2021 PMID: 33989516
DNM2	3	2	Functional genetic screen; Protein interactome	Grodzki et al Genome Medicine 2022 PMID: 35086559; Laurent et al BioRxiv 2020 PMID: NA; Samavarchi-Tehrani et al BioRxiv 2020 PMID: NA
DOLPP1	3	2	Functional genetic screen; Protein interactome	Schneider et al Cell 2021 PMID: 33382968; Laurent et al BioRxiv 2020 PMID: NA; Samavarchi-Tehrani et al BioRxiv 2020 PMID: NA
DPH5	3	2	Functional genetic screen; Protein interactome	Gordon et al Science 2020 PMID: 33060197; Hoffmann et al Cell Host Microbe 2021 PMID: 33357464; Gordon et al Nature 2020 PMID: 32353859
DRG1	3	2	Functional genetic screen; Protein interactome	Rebendenne et al Nature Genetics 2022 PMID: 34075371; Liu et al Molecular Systems Biology 2021 PMID: 34709727; Samavarchi-Tehrani et al BioRxiv 2020 PMID: NA
DYNC1I2	3	2	Functional genetic screen; Protein interactome	Le Pen et al (this study); Liu et al Molecular Systems Biology 2021 PMID: 34709727; Samavarchi-Tehrani et al BioRxiv 2020 PMID: NA
DYNLL1	3	2	Functional genetic screen; Protein interactome	Xu et al Nature 2023 PMID: 37438530; Liu et al Molecular Systems Biology 2021 PMID: 34709727; Samavarchi-Tehrani et al BioRxiv 2020 PMID: NA
EEF1D	3	2	Phosphorylation landscape; Protein interactome	Bouhaddou et al Cell 2020 PMID: 32645325; Liu et al Molecular Systems Biology 2021 PMID: 34709727; Zhou et al Nature Biotechnology 2023 PMID: 36217030
EGR1	3	2	Functional genetic screen; Protein interactome	Wang et al Cell 2021 PMID: 33333024; Xu et al Nature 2023 PMID: 37438530; Zhou et al Nature Biotechnology 2023 PMID: 36217030
EIF2AK2	3	2	Functional genetic screen; Protein interactome	Biering et al Nature Genetics 2022 PMID: 35879412; Laurent et al BioRxiv 2020 PMID: NA; Samavarchi-Tehrani et al BioRxiv 2020 PMID: NA
EIF2S1	3	2	Protein interactome; RNA interactome	Liu et al Molecular Systems Biology 2021 PMID: 34709727; Samavarchi-Tehrani et al BioRxiv 2020 PMID: NA; Flynn et al Cell 2021 PMID: 33743211
EIF3B	3	2	Protein interactome; RNA interactome	Laurent et al BioRxiv 2020 PMID: NA; Samavarchi-Tehrani et al BioRxiv 2020 PMID: NA; Flynn et al Cell 2021 PMID: 33743211
EIF3L	3	2	Protein interactome; RNA interactome	Laurent et al BioRxiv 2020 PMID: NA; Samavarchi-Tehrani et al BioRxiv 2020 PMID: NA; Schmidt et al Nature Microbiology 2020 PMID: 33349665
EIF4A3	3	2	Protein interactome; RNA interactome	Liu et al Molecular Systems Biology 2021 PMID: 34709727; Samavarchi-Tehrani et al BioRxiv 2020 PMID: NA; Flynn et al Cell 2021 PMID: 33743211
EIF4ENIF1	3	2	Phosphorylation landscape; Protein interactome	Bouhaddou et al Cell 2020 PMID: 32645325; Laurent et al BioRxiv 2020 PMID: NA; Samavarchi-Tehrani et al BioRxiv 2020 PMID: NA
EIF5B	3	2	Phosphorylation landscape; Protein interactome	Bouhaddou et al Cell 2020 PMID: 32645325; Samavarchi-Tehrani et al BioRxiv 2020 PMID: NA; Zhou et al Nature Biotechnology 2023 PMID: 36217030
EIF6	3	2	Functional genetic screen; Protein interactome	Wei et al Cell Reports 2023 PMID: 37581984; Samavarchi-Tehrani et al BioRxiv 2020 PMID: NA; St Germain et al BioRxiv 2020 PMID: NA
ELAC2	3	2	Phosphorylation landscape; Protein interactome	Bouhaddou et al Cell 2020 PMID: 32645325; Liu et al Molecular Systems Biology 2021 PMID: 34709727; Samavarchi-Tehrani et al BioRxiv 2020 PMID: NA
ELOA	3	2	Functional genetic screen; Protein interactome	Rebendenne et al Nature Genetics 2022 PMID: 34075371; Li et al Med 2021 PMID: 32838362; Samavarchi-Tehrani et al BioRxiv 2020 PMID: NA
ELOC	3	2	Functional genetic screen; Protein interactome	Le Pen et al (this study); Gordon et al Nature 2020 PMID: 32353859; Zhou et al Nature Biotechnology 2023 PMID: 36217030
ELP1	3	2	Functional genetic screen; Protein interactome	Le Pen et al (this study); Laurent et al BioRxiv 2020 PMID: NA; Samavarchi-Tehrani et al BioRxiv 2020 PMID: NA
ENTPD6	3	2	Functional genetic screen; Protein interactome	Rebendenne et al Nature Genetics 2022 PMID: 34075371; Samavarchi-Tehrani et al BioRxiv 2020 PMID: NA; Stukalov et al Nature 2021 PMID: 33845483
EPB41L1	3	2	Phosphorylation landscape; Protein interactome	Bouhaddou et al Cell 2020 PMID: 32645325; Laurent et al BioRxiv 2020 PMID: NA; May et al Viruses 2022 PMID: 35337019
EPB41L2	3	2	Phosphorylation landscape; Protein interactome	Bouhaddou et al Cell 2020 PMID: 32645325; Laurent et al BioRxiv 2020 PMID: NA; May et al Viruses 2022 PMID: 35337019
EPN1	3	2	Functional genetic screen; Protein interactome	Grodzki et al Genome Medicine 2022 PMID: 35086559; Le Pen et al (this study); May et al Viruses 2022 PMID: 35337019
EPT1	3	2	Functional genetic screen; Protein interactome	Grodzki et al Genome Medicine 2022 PMID: 35086559; Schneider et al Cell 2021 PMID: 33382968; May et al Viruses 2022 PMID: 35337019
ERN1	3	2	Functional genetic screen; Protein interactome	Le Pen et al (this study); Laurent et al BioRxiv 2020 PMID: NA; Samavarchi-Tehrani et al BioRxiv 2020 PMID: NA
ERO1B	3	2	Functional genetic screen; Protein interactome	Le Pen et al (this study); Gordon et al Nature 2020 PMID: 32353859; Samavarchi-Tehrani et al BioRxiv 2020 PMID: NA
ETF1	3	2	Protein interactome; RNA interactome	Liu et al Molecular Systems Biology 2021 PMID: 34709727; Zhou et al Nature Biotechnology 2023 PMID: 36217030; Flynn et al Cell 2021 PMID: 33743211
ETNK1	3	2	Functional genetic screen; Protein interactome	Le Pen et al (this study); Laurent et al BioRxiv 2020 PMID: NA; St Germain et al BioRxiv 2020 PMID: NA
EXOSC6	3	2	Functional genetic screen; Protein interactome	Schneider et al Cell 2021 PMID: 33382968; Liu et al Molecular Systems Biology 2021 PMID: 34709727; May et al Viruses 2022 PMID: 35337019
[truncated: 6,275 more rows]
