# Supplementary material for: A genome-wide arrayed CRISPR screen identifies PLSCR1 as an intrinsic barrier to SARS-CoV-2 entry that recent virus variants have evolved to resist
Source: PLoS Biol. 2024 Sep 24;22(9):e3002767. doi: 10.1371/journal.pbio.3002767 (PMC11486371; doi:10.1371/journal.pbio.3002767)
Supplement: S13 Table — (XLSX) [file pbio.3002767.s027.xlsx]

## Sheet: Supp Table 13 human genes in se
Class	Screening_method	Category	Term	FDR	strength	Observed_gene_count	Background_gene_count	Matching_genes
Antiviral	Arrayed only	GO Process	Cellular metabolic process	1.01e-09	0.19	202	6568	B4GALT7,INPP4A,PDCD7,CDC6,SF3A1,AURKA,PPP2CB,SNAPC2,C1QBP,PUS3,PRPF19,POLR3B,PPM1H,TBP,NUDT12,INO80B,VPS4B,TARDBP,GSTM2,RNF11,FAAH,PLA2G12A,SYMPK,CANX,DHX35,RPA1,H3-3B,IRAK2,TAF5L,NUDT15,TEX2,KAT7,DERL1,TGS1,TOPBP1,WBP11,CYBA,BLMH,EIF3J,MARS1,SMAD7,YJU2,SRBD1,CHMP3,TOP2B,CUL3,THRA,CHKA,CDK6,TARBP2,TERF1,FADS2,NUBPL,RPIA,MRPS17,BUB1B,DUSP2,EIF4A1,STT3B,PRDX3,SNAPC4,CHAF1A,SOAT2,BIRC5,SRRM2,POLR2G,…
Antiviral	Arrayed only	GO Process	Macromolecule metabolic process	1.88e-08	0.2	180	5781	B4GALT7,PDCD7,CDC6,SF3A1,MYH9,AURKA,PPP2CB,SNAPC2,C1QBP,KAT2A,PUS3,PRPF19,POLR3B,PPM1H,TBP,NUDT12,INO80B,P3H1,VPS4B,TARDBP,RNF11,SOX4,SYMPK,CANX,RAB40C,DHX35,RPA1,H3-3B,IRAK2,TAF5L,NUDT15,KAT7,DERL1,TGS1,TOPBP1,WBP11,BLMH,EIF3J,MARS1,SMAD7,TRIM37,YJU2,SRBD1,CHMP3,HAT1,TOP2B,CUL3,THRA,CHKA,CDK6,MARCHF9,TARBP2,TERF1,MRPS17,DUSP2,KLHL10,ASB16,EIF4A1,STT3B,PRDX3,SNAPC4,TMX3,CHAF1A,BIRC5,SRRM2,POLR2G,…
Antiviral	Arrayed only	GO Process	Metabolic process	2e-08	0.16	226	7988	B4GALT7,INPP4A,PDCD7,CDC6,SF3A1,MYH9,AURKA,PPP2CB,SNAPC2,C1QBP,KAT2A,COL1A1,PUS3,PRPF19,POLR3B,PPM1H,TBP,NUDT12,INO80B,P3H1,VPS4B,TARDBP,GSTM2,RNF11,FAAH,PLA2G12A,SOX4,SYMPK,CANX,RAB40C,DHX35,RPA1,H3-3B,IRAK2,TAF5L,NUDT15,TEX2,KAT7,DERL1,TGS1,TOPBP1,WBP11,CYBA,BLMH,EIF3J,MARS1,SMAD7,TRIM37,YJU2,SRBD1,CHMP3,HAT1,TOP2B,CUL3,THRA,CHKA,CDK6,MARCHF9,TARBP2,TERF1,FADS2,NUBPL,RPIA,MRPS17,BUB1B,DUSP2,KLH…
Antiviral	Arrayed only	GO Process	Nitrogen compound metabolic process	2.77e-08	0.18	197	6643	B4GALT7,PDCD7,CDC6,SF3A1,MYH9,AURKA,PPP2CB,SNAPC2,C1QBP,KAT2A,PUS3,PRPF19,POLR3B,PPM1H,TBP,NUDT12,INO80B,P3H1,VPS4B,TARDBP,GSTM2,RNF11,SYMPK,CANX,RAB40C,DHX35,RPA1,H3-3B,IRAK2,TAF5L,NUDT15,TEX2,KAT7,DERL1,TGS1,TOPBP1,WBP11,BLMH,EIF3J,MARS1,SMAD7,TRIM37,YJU2,SRBD1,CHMP3,HAT1,TOP2B,CUL3,THRA,CHKA,CDK6,MARCHF9,TARBP2,TERF1,MRPS17,DUSP2,KLHL10,ASB16,EIF4A1,STT3B,PRDX3,SNAPC4,TMX3,CHAF1A,BIRC5,SRRM2,P…
Antiviral	Arrayed only	GO Process	Primary metabolic process	2.77e-08	0.17	208	7156	B4GALT7,INPP4A,PDCD7,CDC6,SF3A1,MYH9,AURKA,PPP2CB,SNAPC2,C1QBP,KAT2A,PUS3,PRPF19,POLR3B,PPM1H,TBP,NUDT12,INO80B,P3H1,VPS4B,TARDBP,GSTM2,RNF11,FAAH,PLA2G12A,SYMPK,CANX,RAB40C,DHX35,RPA1,H3-3B,IRAK2,TAF5L,NUDT15,TEX2,KAT7,DERL1,TGS1,TOPBP1,WBP11,BLMH,EIF3J,MARS1,SMAD7,TRIM37,YJU2,SRBD1,CHMP3,HAT1,TOP2B,CUL3,THRA,CHKA,CDK6,MARCHF9,TARBP2,TERF1,FADS2,RPIA,MRPS17,DUSP2,KLHL10,ASB16,EIF4A1,STT3B,PRDX3,…
Antiviral	Arrayed only	GO Process	Cellular process	3.44e-08	0.07	346	14826	AKAP11,B4GALT7,GRN,INPP4A,FOXJ2,TMEM38A,PDCD7,CDC6,TMEM14A,SF3A1,MYH9,AURKA,NUTF2,RASL12,ZFAND1,PPP2CB,SNAPC2,LAMB1,C1QBP,KAT2A,COL1A1,VTN,PUS3,PRPF19,POLR3B,PPM1H,MGP,TBP,NUDT12,HEATR5B,INO80B,P3H1,VPS4B,TARDBP,GSTM2,RNF11,FAAH,SLC36A1,PLA2G12A,SOX4,MT2A,VASP,SYMPK,CANX,RAB40C,DHX58,DHX35,RPA1,H3-3B,IRAK2,TAF5L,MFSD9,NUDT15,TEX2,KAT7,TOR1B,GABBR2,DERL1,CCN3,TGS1,KIF23,HAUS2,KIF11,TOPBP1,WBP11,ND…
Antiviral	Arrayed only	GO Process	Organic substance metabolic process	9.29e-08	0.16	213	7522	B4GALT7,INPP4A,PDCD7,CDC6,SF3A1,MYH9,AURKA,PPP2CB,SNAPC2,C1QBP,KAT2A,PUS3,PRPF19,POLR3B,PPM1H,TBP,NUDT12,INO80B,P3H1,VPS4B,TARDBP,GSTM2,RNF11,FAAH,PLA2G12A,SOX4,SYMPK,CANX,RAB40C,DHX35,RPA1,H3-3B,IRAK2,TAF5L,NUDT15,TEX2,KAT7,DERL1,TGS1,TOPBP1,WBP11,BLMH,EIF3J,MARS1,SMAD7,TRIM37,YJU2,SRBD1,CHMP3,HAT1,TOP2B,CUL3,THRA,CHKA,CDK6,MARCHF9,TARBP2,TERF1,FADS2,RPIA,MRPS17,DUSP2,KLHL10,ASB16,EIF4A1,STT3B,P…
Antiviral	Arrayed only	GO Process	Regulation of cell cycle	3.93e-06	0.39	54	1108	CDC6,AURKA,KAT2A,PRPF19,INO80B,VPS4B,TARDBP,KAT7,KIF23,KIF11,TOPBP1,NDC80,TRIM37,BRD4,CHMP3,CUL3,CDK6,TERF1,CCNO,BUB1B,PPP1R35,BIRC5,BUB1,DONSON,CDK5R1,ING3,FBXL6,ARID2,DLG1,FZD9,DYNC1H1,AHCTF1,TTK,JUN,STIL,DMAP1,MEAF6,ZWINT,PTPN3,SLFN11,INCENP,ACTL6A,TAF1,UHMK1,SDCBP,CHMP1B,NFRKB,SPC24,RAD51D,RNF103-CHMP3,ALMS1,PTPN11,FOXC1,CTNNB1
Antiviral	Arrayed only	GO Process	Nucleic acid metabolic process	3.93e-06	0.29	85	2203	PDCD7,CDC6,SF3A1,SNAPC2,C1QBP,PUS3,PRPF19,POLR3B,TBP,NUDT12,INO80B,TARDBP,SYMPK,DHX35,RPA1,TAF5L,NUDT15,KAT7,TGS1,TOPBP1,WBP11,MARS1,YJU2,TOP2B,THRA,TARBP2,TERF1,SNAPC4,CHAF1A,SRRM2,POLR2G,UBTF,ADRB2,DONSON,MCM7,U2AF2,EXOSC4,CHAF1B,SNRNP200,PRKRA,POLE,POLR2L,SRSF7,NCBP2,DDX41,EYA2,NME1,PRPF4B,CIR1,TAF3,ZNF326,CTR9,SARS1,DMAP1,POLR3A,ELP1,DHX16,PRPF18,TDG,FAM50A,SLFN11,CRCP,ATXN2L,GTF2A2,IRF9,ACTL…
Antiviral	Arrayed only	GO Process	mRNA metabolic process	7.47e-06	0.49	37	611	SF3A1,C1QBP,PUS3,PRPF19,TBP,NUDT12,TARDBP,SYMPK,DHX35,TGS1,WBP11,YJU2,THRA,SRRM2,POLR2G,U2AF2,EXOSC4,SNRNP200,SRSF7,NCBP2,DDX41,PRPF4B,CIR1,TAF3,ZNF326,DHX16,PRPF18,FAM50A,ATXN2L,ERN1,TAF1,ALYREF,RBM8A,YTHDC1,CWC15,SAP18,CPSF1
Antiviral	Arrayed only	GO Process	RNA splicing	2.6e-05	0.57	27	370	PDCD7,SF3A1,C1QBP,PRPF19,TARDBP,DHX35,TGS1,WBP11,YJU2,SRRM2,U2AF2,SNRNP200,SRSF7,NCBP2,DDX41,PRPF4B,CIR1,ZNF326,DHX16,PRPF18,FAM50A,ERN1,ALYREF,RBM8A,YTHDC1,CWC15,SAP18
Antiviral	Arrayed only	GO Process	Nucleobase-containing compound metabolic process	3.2e-05	0.25	95	2722	PDCD7,CDC6,SF3A1,SNAPC2,C1QBP,PUS3,PRPF19,POLR3B,TBP,NUDT12,INO80B,TARDBP,SYMPK,DHX35,RPA1,TAF5L,NUDT15,KAT7,TGS1,TOPBP1,WBP11,MARS1,YJU2,SRBD1,TOP2B,THRA,TARBP2,TERF1,SNAPC4,CHAF1A,SRRM2,POLR2G,UBTF,ADRB2,DONSON,MCM7,U2AF2,EXOSC4,CHAF1B,SNRNP200,PRKRA,POLE,POLR2L,SRSF7,NCBP2,DDX41,EYA2,NME1,PRPF4B,CIR1,TAF3,ZNF326,DLG1,ATP5F1C,CTR9,HACD1,SARS1,DMAP1,POLR3A,ELP1,DHX16,PRPF18,TDG,NME2,FAM50A,SLFN1…
Antiviral	Arrayed only	GO Process	Chromosome organization	3.44e-05	0.39	47	968	KAT2A,INO80B,VPS4B,RPA1,H3-3B,KAT7,KIF23,KIF11,NDC80,BRD4,ASF1B,CHMP3,HAT1,TOP2B,CUL3,DAXX,TERF1,BUB1B,CHAF1A,BIRC5,BUB1,MCM7,CHAF1B,SUZ12,ING3,EYA2,ARID2,LRIF1,GLMN,DMAP1,KDM4A,MEAF6,OGT,ZWINT,H2BC13,TDG,FAM50A,INCENP,ACTL6A,NAA60,KANSL2,CHMP1B,NFRKB,YTHDC1,RAD51D,RNF103-CHMP3,H2BC11
Antiviral	Arrayed only	GO Process	Regulation of organelle organization	5.89e-05	0.35	53	1190	GRN,CDC6,TMEM14A,AURKA,KAT2A,INO80B,VPS4B,VASP,H3-3B,NDC80,TRIM37,CHMP3,CUL3,RAB5A,TERF1,CCT8,BUB1B,PPP1R35,CCT2,BIRC5,BUB1,PTGER4,ADRB2,SSH3,SSH1,STAT2,BAIAP2,CDK5R1,TMEM39A,ARID2,DLG1,FZD9,DYNC1H1,AKAP13,NES,TTK,STIL,ZWINT,CLIC4,RNF5,RND3,INCENP,ATL3,ACTL6A,SDCBP,CHMP1B,NFRKB,ARHGDIA,SPC24,BCAS3,RNF103-CHMP3,ALMS1,CTNNB1
Antiviral	Arrayed only	GO Process	Cellular component organization	9.72e-05	0.16	156	5436	AKAP11,B4GALT7,GRN,FOXJ2,TMEM38A,TMEM14A,SF3A1,MYH9,AURKA,ZFAND1,PPP2CB,LAMB1,C1QBP,KAT2A,COL1A1,VTN,PRPF19,TBP,INO80B,VPS4B,TARDBP,VASP,RPA1,H3-3B,KAT7,TOR1B,TGS1,KIF23,HAUS2,KIF11,NDC80,CYBA,EIF3J,SMAD7,TRIM37,YJU2,BRD4,ASF1B,CHMP3,HAT1,TOP2B,CUL3,CHKA,DAXX,TARBP2,TIMM44,RAB5A,TERF1,MYL9,NUBPL,CCNO,NUP205,CCT8,BUB1B,CATIP,TPCN2,PRDX3,CCT2,CHAF1A,SOAT2,BIRC5,BUB1,UBTF,TRAPPC1,ADRB2,MCM7,B4GAT1,S…
Antiviral	Arrayed only	GO Process	Heterocycle metabolic process	0.00011	0.23	97	2891	PDCD7,CDC6,SF3A1,SNAPC2,C1QBP,PUS3,PRPF19,POLR3B,TBP,NUDT12,INO80B,TARDBP,SYMPK,DHX35,RPA1,TAF5L,NUDT15,KAT7,TGS1,TOPBP1,WBP11,MARS1,YJU2,SRBD1,TOP2B,THRA,TARBP2,TERF1,SNAPC4,CHAF1A,SRRM2,POLR2G,UBTF,ADRB2,DONSON,MCM7,U2AF2,EXOSC4,CHAF1B,SNRNP200,PRKRA,POLE,POLR2L,SRSF7,NCBP2,DDX41,EYA2,NME1,PRPF4B,CIR1,TAF3,ZNF326,DLG1,ATP5F1C,CTR9,HACD1,SARS1,DMAP1,POLR3A,ELP1,DHX16,PRPF18,TDG,NME2,FAM50A,SLFN1…
Antiviral	Arrayed only	GO Process	Cellular aromatic compound metabolic process	0.00018	0.22	97	2936	PDCD7,CDC6,SF3A1,SNAPC2,C1QBP,PUS3,PRPF19,POLR3B,TBP,NUDT12,INO80B,TARDBP,GSTM2,SYMPK,DHX35,RPA1,TAF5L,NUDT15,KAT7,TGS1,TOPBP1,WBP11,MARS1,YJU2,SRBD1,TOP2B,THRA,TARBP2,TERF1,SNAPC4,CHAF1A,SRRM2,POLR2G,UBTF,ADRB2,DONSON,MCM7,U2AF2,EXOSC4,CHAF1B,SNRNP200,PRKRA,POLE,POLR2L,SRSF7,NCBP2,DDX41,EYA2,NME1,PRPF4B,CIR1,TAF3,ZNF326,DLG1,ATP5F1C,CTR9,HACD1,SARS1,DMAP1,POLR3A,ELP1,DHX16,PRPF18,TDG,NME2,FAM50A…
Antiviral	Arrayed only	GO Process	Organelle organization	0.00018	0.21	110	3470	AKAP11,GRN,FOXJ2,TMEM38A,TMEM14A,MYH9,AURKA,ZFAND1,PPP2CB,C1QBP,KAT2A,INO80B,VPS4B,TARDBP,VASP,RPA1,H3-3B,KAT7,TOR1B,KIF23,HAUS2,KIF11,NDC80,BRD4,ASF1B,CHMP3,HAT1,TOP2B,CUL3,CHKA,DAXX,TIMM44,TERF1,MYL9,NUBPL,CCNO,NUP205,BUB1B,CATIP,TPCN2,PRDX3,CHAF1A,BIRC5,BUB1,TRAPPC1,MCM7,SSH3,CHAF1B,SSH1,BAIAP2,SUZ12,CDK5R1,VPS37A,ING3,SLC25A36,DDX28,EYA2,ARID2,IFI6,DLG1,FZD9,DYNC1H1,AHCTF1,LRIF1,TTK,GLMN,STIL…
Antiviral	Arrayed only	GO Process	Cellular component organization or biogenesis	0.00018	0.15	159	5639	AKAP11,B4GALT7,GRN,FOXJ2,TMEM38A,TMEM14A,SF3A1,MYH9,AURKA,ZFAND1,PPP2CB,LAMB1,C1QBP,KAT2A,COL1A1,VTN,PRPF19,TBP,INO80B,VPS4B,TARDBP,VASP,RPA1,H3-3B,KAT7,TOR1B,TGS1,KIF23,HAUS2,KIF11,WBP11,NDC80,CYBA,EIF3J,SMAD7,TRIM37,YJU2,BRD4,ASF1B,CHMP3,HAT1,TOP2B,CUL3,CHKA,DAXX,TARBP2,TIMM44,RAB5A,TERF1,MYL9,NUBPL,CCNO,NUP205,CCT8,BUB1B,CATIP,TPCN2,PRDX3,CCT2,CHAF1A,SOAT2,BIRC5,BUB1,UBTF,TRAPPC1,ADRB2,MCM7,B4…
Antiviral	Arrayed only	GO Process	mRNA processing	0.00022	0.49	28	455	SF3A1,C1QBP,PRPF19,TARDBP,SYMPK,DHX35,TGS1,WBP11,YJU2,SRRM2,U2AF2,SNRNP200,SRSF7,NCBP2,DDX41,PRPF4B,CIR1,ZNF326,DHX16,PRPF18,FAM50A,ERN1,ALYREF,RBM8A,YTHDC1,CWC15,SAP18,CPSF1
Antiviral	Arrayed only	GO Process	RNA metabolic process	0.00024	0.3	61	1550	PDCD7,SF3A1,SNAPC2,C1QBP,PUS3,PRPF19,POLR3B,TBP,NUDT12,TARDBP,SYMPK,DHX35,TAF5L,TGS1,WBP11,MARS1,YJU2,THRA,TARBP2,SNAPC4,SRRM2,POLR2G,UBTF,ADRB2,U2AF2,EXOSC4,SNRNP200,PRKRA,POLR2L,SRSF7,NCBP2,DDX41,PRPF4B,CIR1,TAF3,ZNF326,CTR9,SARS1,POLR3A,ELP1,DHX16,PRPF18,FAM50A,CRCP,ATXN2L,GTF2A2,IRF9,ERN1,TAF1,INTS12,ALYREF,RNASET2,ENDOV,RBM8A,YTHDC1,SUPT5H,CWC15,MRM1,SAP18,CPSF1,CTNNB1
Antiviral	Arrayed only	GO Process	Gene expression	0.00034	0.26	75	2101	PDCD7,SF3A1,SNAPC2,C1QBP,PUS3,PRPF19,POLR3B,TBP,TARDBP,SOX4,SYMPK,DHX35,TAF5L,TGS1,WBP11,EIF3J,MARS1,YJU2,SRBD1,CUL3,THRA,TARBP2,MRPS17,EIF4A1,SNAPC4,SRRM2,POLR2G,UBTF,ADRB2,U2AF2,RPS6KB2,EXOSC4,SNRNP200,PRKRA,POLR2L,METAP2,SRSF7,NCBP2,DDX41,PRPF4B,CIR1,TAF3,ZNF326,CTR9,F5,SARS1,POLR3A,OGT,ELP1,MRPL50,DHX16,PRPF18,EEF1B2,FAM50A,CRCP,GTF2A2,IRF9,NAA60,ERN1,TAF1,INTS12,ALYREF,CCS,RBM8A,MIF4GD,YTHDC…
Antiviral	Arrayed only	GO Process	Protein-containing complex organization	0.00036	0.3	58	1465	SF3A1,ZFAND1,VTN,PRPF19,TBP,VPS4B,VASP,H3-3B,TGS1,HAUS2,CYBA,EIF3J,YJU2,ASF1B,CHMP3,CUL3,DAXX,TARBP2,NUBPL,NUP205,CCT8,CATIP,CCT2,CHAF1A,SOAT2,UBTF,TRAPPC1,ADRB2,CHAF1B,SNRNP200,DDX28,ARID2,TAF3,DLG1,HACD1,AHCTF1,DMAP1,H2BC13,PRPF18,ATL2,GTF2A2,NDUFAF6,ATL3,ACTL6A,NDUFAF8,NAA60,TAF1,SLC2A1,CHMP1B,TUBGCP2,YTHDC1,TAZ,RPS5,RNF103-CHMP3,H2BC11,DNAJC28,SEM1,HLA-DOB
Antiviral	Arrayed only	GO Process	Regulation of cell cycle process	0.00039	0.41	36	716	CDC6,AURKA,KAT2A,PRPF19,VPS4B,KIF23,KIF11,TOPBP1,NDC80,TRIM37,BRD4,CHMP3,CUL3,TERF1,BUB1B,PPP1R35,BIRC5,BUB1,DONSON,ARID2,DLG1,DYNC1H1,AHCTF1,TTK,STIL,ZWINT,SLFN11,INCENP,ACTL6A,TAF1,CHMP1B,SPC24,RNF103-CHMP3,ALMS1,PTPN11,CTNNB1
Antiviral	Arrayed only	GO Process	Cellular nitrogen compound metabolic process	0.00039	0.2	108	3463	PDCD7,CDC6,SF3A1,SNAPC2,C1QBP,PUS3,PRPF19,POLR3B,TBP,NUDT12,INO80B,TARDBP,GSTM2,SYMPK,DHX35,RPA1,TAF5L,NUDT15,KAT7,TGS1,TOPBP1,WBP11,EIF3J,MARS1,YJU2,SRBD1,TOP2B,THRA,TARBP2,TERF1,MRPS17,EIF4A1,SNAPC4,CHAF1A,SRRM2,POLR2G,UBTF,ADRB2,DONSON,MCM7,U2AF2,RPS6KB2,EXOSC4,CHAF1B,SNRNP200,PRKRA,POLE,POLR2L,SRSF7,NCBP2,DDX41,EYA2,NME1,PRPF4B,CIR1,TAF3,ZNF326,SLC25A15,DLG1,ATP5F1C,CTR9,HACD1,SARS1,DMAP1,POL…
Antiviral	Arrayed only	GO Process	Regulation of mitotic metaphase/anaphase transition	0.00044	0.82	12	91	CDC6,NDC80,CUL3,BUB1B,BIRC5,BUB1,ARID2,TTK,ZWINT,INCENP,ACTL6A,SPC24
Antiviral	Arrayed only	GO Process	Organic cyclic compound metabolic process	0.00044	0.21	101	3181	PDCD7,CDC6,SF3A1,SNAPC2,C1QBP,PUS3,PRPF19,POLR3B,TBP,NUDT12,INO80B,TARDBP,GSTM2,SYMPK,DHX35,RPA1,TAF5L,NUDT15,KAT7,TGS1,TOPBP1,WBP11,MARS1,YJU2,SRBD1,TOP2B,THRA,TARBP2,TERF1,SNAPC4,CHAF1A,SOAT2,SRRM2,POLR2G,UBTF,ADRB2,DONSON,MCM7,U2AF2,EXOSC4,CHAF1B,SNRNP200,PRKRA,POLE,POLR2L,SRSF7,NCBP2,DDX41,EYA2,NME1,PRPF4B,CIR1,TAF3,ZNF326,DLG1,ATP5F1C,CTR9,HACD1,SARS1,DMAP1,POLR3A,ELP1,DHX16,PRPF18,TDG,NME2,…
Antiviral	Arrayed only	GO Process	Mitotic cell cycle	0.00046	0.42	33	631	CDC6,AURKA,PPP2CB,VPS4B,NUDT15,KIF23,KIF11,TOPBP1,NDC80,BRD4,CHMP3,CUL3,CDK6,CCNO,BUB1B,BIRC5,BUB1,DONSON,POLE,FBXL6,DYNC1H1,NES,TTK,CEP55,STIL,ZWINT,INCENP,USP8,CHMP1B,TUBGCP2,SPC24,RNF103-CHMP3,PTPN11
Antiviral	Arrayed only	GO Process	Histone H4 acetylation	0.00046	0.93	10	59	KAT2A,KAT7,HAT1,ING3,DMAP1,MEAF6,OGT,ACTL6A,NAA60,KANSL2
Antiviral	Arrayed only	GO Process	mRNA splicing, via spliceosome	0.00053	0.59	19	245	SF3A1,PRPF19,DHX35,TGS1,WBP11,YJU2,SRRM2,U2AF2,SNRNP200,SRSF7,NCBP2,DDX41,PRPF4B,DHX16,PRPF18,ALYREF,RBM8A,YTHDC1,CWC15
Antiviral	Arrayed only	GO Process	Cell cycle process	0.00056	0.37	39	835	FOXJ2,CDC6,MYH9,AURKA,VPS4B,KIF23,HAUS2,KIF11,TOPBP1,NDC80,BRD4,CHMP3,TOP2B,CUL3,CDK6,TERF1,CCNO,BUB1B,BIRC5,BUB1,DONSON,CDK5R1,POLE,FBXL6,DLG1,DYNC1H1,NES,TTK,CEP55,STIL,ZWINT,INCENP,USP8,CHMP1B,TUBGCP2,SPC24,RAD51D,RNF103-CHMP3,CTNNB1
Antiviral	Arrayed only	GO Process	Regulation of chromosome organization	0.00071	0.58	19	253	CDC6,INO80B,H3-3B,NDC80,CUL3,TERF1,CCT8,BUB1B,CCT2,BIRC5,BUB1,ARID2,TTK,ZWINT,INCENP,ACTL6A,NFRKB,SPC24,CTNNB1
Antiviral	Arrayed only	GO Process	Mitotic cell cycle process	0.0009	0.44	29	537	CDC6,AURKA,VPS4B,KIF23,KIF11,TOPBP1,NDC80,BRD4,CHMP3,CUL3,CDK6,CCNO,BUB1B,BIRC5,BUB1,DONSON,POLE,FBXL6,DYNC1H1,NES,TTK,CEP55,STIL,ZWINT,INCENP,USP8,CHMP1B,SPC24,RNF103-CHMP3
Antiviral	Arrayed only	GO Process	Sister chromatid segregation	0.001	0.69	14	144	VPS4B,KIF23,KIF11,NDC80,CHMP3,TOP2B,CUL3,BUB1B,BIRC5,BUB1,ZWINT,INCENP,CHMP1B,RNF103-CHMP3
Antiviral	Arrayed only	GO Process	Protein-containing complex assembly	0.0015	0.3	51	1303	SF3A1,VTN,PRPF19,TBP,VASP,H3-3B,TGS1,HAUS2,CYBA,EIF3J,YJU2,ASF1B,CHMP3,CUL3,DAXX,TARBP2,NUBPL,NUP205,CCT8,CATIP,CCT2,CHAF1A,SOAT2,UBTF,TRAPPC1,ADRB2,CHAF1B,SNRNP200,DDX28,TAF3,DLG1,HACD1,AHCTF1,H2BC13,PRPF18,ATL2,GTF2A2,NDUFAF6,ATL3,NDUFAF8,NAA60,TAF1,SLC2A1,TUBGCP2,YTHDC1,TAZ,RPS5,H2BC11,DNAJC28,SEM1,HLA-DOB
Antiviral	Arrayed only	GO Process	Regulation of centrosome cycle	0.0016	0.91	9	56	AURKA,KAT2A,VPS4B,TRIM37,CHMP3,PPP1R35,STIL,CHMP1B,ALMS1
Antiviral	Arrayed only	GO Process	Cell cycle	0.002	0.3	49	1246	FOXJ2,CDC6,MYH9,AURKA,PPP2CB,VPS4B,RPA1,NUDT15,KIF23,HAUS2,KIF11,TOPBP1,NDC80,BRD4,FAM32A,CHMP3,TOP2B,CUL3,CDK6,TERF1,CCNO,BUB1B,CHAF1A,BIRC5,BUB1,DONSON,MCM7,CHAF1B,CDK5R1,POLE,FBXL6,DLG1,DYNC1H1,AHCTF1,NES,TTK,CEP55,STIL,ZWINT,INCENP,USP8,TAF1,CHMP1B,TUBGCP2,SPC24,RAD51D,RNF103-CHMP3,PTPN11,CTNNB1
Antiviral	Arrayed only	GO Process	Nuclear chromosome segregation	0.0024	0.58	17	229	VPS4B,KIF23,KIF11,NDC80,CHMP3,TOP2B,CUL3,TERF1,BUB1B,BIRC5,BUB1,TTK,ZWINT,INCENP,CHMP1B,SPC24,RNF103-CHMP3
Antiviral	Arrayed only	GO Process	Mitotic spindle assembly checkpoint signaling	0.0025	1.06	7	31	NDC80,BUB1B,BIRC5,BUB1,TTK,ZWINT,SPC24
Antiviral	Arrayed only	GO Process	Cellular macromolecule metabolic process	0.0025	0.21	81	2512	B4GALT7,CDC6,AURKA,PPP2CB,PRPF19,NUDT12,INO80B,VPS4B,RNF11,CANX,RPA1,NUDT15,KAT7,DERL1,TGS1,TOPBP1,EIF3J,MARS1,SRBD1,CHMP3,TOP2B,CUL3,TERF1,MRPS17,EIF4A1,STT3B,CHAF1A,POLR2G,DONSON,MCM7,RPS6KB2,B4GAT1,EXOSC4,CHAF1B,SUZ12,VPS37A,B3GNT4,POLE,NCBP2,FBXL6,PRMT3,EYA2,NME1,CTR9,RNF146,SARS1,DMAP1,OGT,MRPL50,RNF5,UBR4,VPS36,EEF1B2,TDG,PPP6R3,SLFN11,USP8,USP34,CXXC1,ACTL6A,ERN1,TAF1,HERPUD1,GCNT2,ALYREF,…
Antiviral	Arrayed only	GO Process	Regulation of centrosome duplication	0.0032	0.94	8	47	KAT2A,VPS4B,TRIM37,CHMP3,PPP1R35,STIL,CHMP1B,ALMS1
Antiviral	Arrayed only	GO Process	Cellular component assembly	0.0038	0.21	79	2467	SF3A1,AURKA,LAMB1,C1QBP,VTN,PRPF19,TBP,VPS4B,VASP,H3-3B,TGS1,KIF23,HAUS2,KIF11,NDC80,CYBA,EIF3J,SMAD7,TRIM37,YJU2,ASF1B,CHMP3,HAT1,CUL3,DAXX,TARBP2,TERF1,MYL9,NUBPL,CCNO,NUP205,CCT8,CATIP,CCT2,CHAF1A,SOAT2,BIRC5,UBTF,TRAPPC1,ADRB2,CHAF1B,BAIAP2,SNRNP200,FKBP10,VPS37A,DDX28,TAF3,DLG1,DYNC1H1,HACD1,AHCTF1,H2BC13,VPS36,PRPF18,ATL2,INCENP,ATXN2L,GTF2A2,NDUFAF6,ATL3,NDUFAF8,NAA60,TAF1,HIPK1,SLC2A1,MFN…
Antiviral	Arrayed only	GO Process	Macromolecule modification	0.0043	0.19	89	2898	B4GALT7,AURKA,PPP2CB,KAT2A,PUS3,PRPF19,PPM1H,TBP,P3H1,RNF11,RAB40C,H3-3B,IRAK2,TAF5L,KAT7,TGS1,BLMH,SMAD7,TRIM37,HAT1,CUL3,CHKA,CDK6,MARCHF9,DUSP2,KLHL10,ASB16,STT3B,PRDX3,TMX3,BIRC5,BUB1,RNF181,RPS6KB2,B4GAT1,SSH3,TRIB1,GRK2,EXOSC4,SSH1,SUZ12,FKBP10,PRKRA,CDK5R1,B3GNT4,ING3,METAP2,PTPMT1,FBXL6,PRMT3,EYA2,PRPF4B,TAF3,PTPRF,CTR9,SCYL3,RNF146,TTK,DMAP1,KDM4A,MEAF6,OGT,PTPN3,ELP1,RNF5,UBR4,PRR5L,NRB…
Antiviral	Arrayed only	GO Process	RNA processing	0.0044	0.33	37	868	PDCD7,SF3A1,C1QBP,PUS3,PRPF19,TARDBP,SYMPK,DHX35,TGS1,WBP11,YJU2,TARBP2,SRRM2,U2AF2,EXOSC4,SNRNP200,PRKRA,SRSF7,NCBP2,DDX41,PRPF4B,CIR1,ZNF326,SARS1,ELP1,DHX16,PRPF18,FAM50A,ERN1,INTS12,ALYREF,RBM8A,YTHDC1,CWC15,MRM1,SAP18,CPSF1
Antiviral	Arrayed only	GO Process	mRNA cis splicing, via spliceosome	0.0044	1.12	6	23	SF3A1,WBP11,SNRNP200,NCBP2,PRPF4B,CWC15
Antiviral	Arrayed only	GO Process	Regulation of centriole replication	0.0044	1.12	6	23	KAT2A,VPS4B,TRIM37,PPP1R35,STIL,ALMS1
Antiviral	Arrayed only	GO Process	Histone acetylation	0.0047	0.68	12	128	KAT2A,TAF5L,KAT7,HAT1,ING3,DMAP1,MEAF6,OGT,ACTL6A,NAA60,TAF1,KANSL2
Antiviral	Arrayed only	GO Process	Negative regulation of cell cycle	0.0047	0.47	21	359	CDC6,KAT2A,PRPF19,TOPBP1,NDC80,TRIM37,CDK6,TERF1,BUB1B,BIRC5,BUB1,DONSON,DLG1,TTK,ZWINT,PTPN3,SLFN11,SPC24,PTPN11,FOXC1,CTNNB1
Antiviral	Arrayed only	GO Process	Regulation of mitotic cell cycle phase transition	0.0048	0.48	20	332	CDC6,AURKA,VPS4B,TOPBP1,NDC80,BRD4,CUL3,BUB1B,BIRC5,BUB1,DONSON,ARID2,DLG1,TTK,STIL,ZWINT,SLFN11,INCENP,ACTL6A,SPC24
Antiviral	Arrayed only	GO Process	Chromatin organization	0.0052	0.38	29	612	KAT2A,INO80B,H3-3B,KAT7,BRD4,ASF1B,HAT1,DAXX,CHAF1A,CHAF1B,SUZ12,ING3,EYA2,ARID2,LRIF1,GLMN,DMAP1,KDM4A,MEAF6,OGT,H2BC13,TDG,FAM50A,ACTL6A,NAA60,KANSL2,NFRKB,YTHDC1,H2BC11
Antiviral	Arrayed only	GO Process	Protein modification process	0.0052	0.2	83	2674	B4GALT7,AURKA,PPP2CB,KAT2A,PRPF19,PPM1H,TBP,P3H1,RNF11,RAB40C,H3-3B,IRAK2,TAF5L,KAT7,BLMH,SMAD7,TRIM37,HAT1,CUL3,CHKA,CDK6,MARCHF9,DUSP2,KLHL10,ASB16,STT3B,PRDX3,TMX3,BIRC5,BUB1,RNF181,RPS6KB2,B4GAT1,SSH3,TRIB1,GRK2,SSH1,SUZ12,FKBP10,PRKRA,CDK5R1,B3GNT4,ING3,METAP2,PTPMT1,FBXL6,PRMT3,EYA2,PRPF4B,TAF3,PTPRF,CTR9,SCYL3,RNF146,TTK,DMAP1,KDM4A,MEAF6,OGT,PTPN3,RNF5,UBR4,PRR5L,NRBP1,MTMR6,NME2,INCENP,U…
Antiviral	Arrayed only	GO Process	Regulation of mitotic sister chromatid segregation	0.0063	0.87	8	55	NDC80,BUB1B,BIRC5,BUB1,TTK,ZWINT,INCENP,SPC24
Antiviral	Arrayed only	GO Process	Chromosome segregation	0.0064	0.5	18	286	VPS4B,KIF23,KIF11,NDC80,CHMP3,TOP2B,CUL3,TERF1,BUB1B,BIRC5,BUB1,TTK,ZWINT,INCENP,NAA60,CHMP1B,SPC24,RNF103-CHMP3
Antiviral	Arrayed only	GO Process	Regulation of mitotic cell cycle	0.0064	0.41	25	493	CDC6,AURKA,VPS4B,TOPBP1,NDC80,BRD4,CUL3,BUB1B,BIRC5,BUB1,DONSON,ARID2,DLG1,TTK,STIL,ZWINT,PTPN3,SLFN11,INCENP,ACTL6A,SDCBP,SPC24,PTPN11,FOXC1,CTNNB1
Antiviral	Arrayed only	GO Process	Regulation of cell cycle phase transition	0.0064	0.43	23	431	CDC6,AURKA,PRPF19,VPS4B,TOPBP1,NDC80,BRD4,CUL3,BUB1B,BIRC5,BUB1,DONSON,ARID2,DLG1,TTK,STIL,ZWINT,SLFN11,INCENP,ACTL6A,TAF1,SPC24,PTPN11
Antiviral	Arrayed only	GO Process	Cell division	0.0067	0.4	26	527	CDC6,MYH9,AURKA,VPS4B,KIF23,HAUS2,KIF11,NDC80,CHMP3,CUL3,CDK6,TERF1,CCNO,BUB1B,BIRC5,BUB1,DYNC1H1,AHCTF1,CEP55,ZWINT,INCENP,USP8,CHMP1B,SPC24,TAZ,RNF103-CHMP3
Antiviral	Arrayed only	GO Process	Spindle organization	0.0069	0.61	13	160	MYH9,AURKA,KIF23,HAUS2,KIF11,NDC80,BIRC5,DLG1,DYNC1H1,TTK,STIL,INCENP,TUBGCP2
Antiviral	Arrayed only	GO Process	Response to stress	0.0075	0.17	98	3358	GRN,MYH9,AURKA,PPP2CB,C1QBP,COL1A1,PRPF19,POLR3B,INO80B,VPS4B,GSTM2,MT2A,CANX,DHX58,RPA1,IRAK2,NUDT15,KAT7,TOR1B,DERL1,TOPBP1,CYBA,SMAD7,BRD4,CHMP3,CUL3,THRA,GAL,CHKA,DAXX,SLC15A4,IFNAR1,MYL9,STT3B,PRDX3,CHAF1A,PTGER4,ADRB2,DONSON,MCM7,TRIB1,EXOSC4,CHAF1B,STAT2,FKBP10,PRKRA,POLE,NOG,EYA2,STAT5A,IFI6,FCAR,ARID5A,PTPRF,GPX7,IER5,SCYL3,F5,CHRNB2,GBP1,JUN,DMAP1,POLR3A,KDM4A,CNR2,RNF5,PRR5L,RRAGA,CERS…
Antiviral	Arrayed only	GO Process	Nuclear division	0.0083	0.47	19	323	FOXJ2,AURKA,VPS4B,KIF23,KIF11,NDC80,CHMP3,TOP2B,CUL3,TERF1,BUB1B,BIRC5,BUB1,TTK,ZWINT,INCENP,CHMP1B,RAD51D,RNF103-CHMP3
Antiviral	Arrayed only	GO Process	Negative regulation of mitotic cell cycle	0.0083	0.55	15	214	CDC6,TOPBP1,NDC80,BUB1B,BIRC5,BUB1,DONSON,DLG1,TTK,ZWINT,PTPN3,SLFN11,SPC24,FOXC1,CTNNB1
Antiviral	Arrayed only	GO Process	Establishment of chromosome localization	0.0083	0.77	9	77	VPS4B,NDC80,CHMP3,CUL3,TERF1,BIRC5,INCENP,CHMP1B,RNF103-CHMP3
Antiviral	Arrayed only	GO Process	Organonitrogen compound metabolic process	0.0083	0.13	134	4981	B4GALT7,MYH9,AURKA,PPP2CB,KAT2A,PRPF19,PPM1H,TBP,NUDT12,P3H1,VPS4B,GSTM2,RNF11,CANX,RAB40C,H3-3B,IRAK2,TAF5L,NUDT15,TEX2,KAT7,DERL1,BLMH,EIF3J,MARS1,SMAD7,TRIM37,SRBD1,CHMP3,HAT1,CUL3,CHKA,CDK6,MARCHF9,MRPS17,DUSP2,KLHL10,ASB16,EIF4A1,STT3B,PRDX3,TMX3,BIRC5,BUB1,RNF181,RPS6KB2,B4GAT1,GLS2,SSH3,TRIB1,GRK2,SSH1,SUZ12,FKBP10,PRKRA,CDK5R1,VPS37A,B3GNT4,ING3,METAP2,PTPMT1,NCBP2,FBXL6,PRMT3,EYA2,NME1,P…
Antiviral	Arrayed only	GO Process	Protein metabolic process	0.0093	0.15	110	3910	B4GALT7,MYH9,AURKA,PPP2CB,KAT2A,PRPF19,PPM1H,TBP,P3H1,VPS4B,RNF11,CANX,RAB40C,H3-3B,IRAK2,TAF5L,KAT7,DERL1,BLMH,EIF3J,MARS1,SMAD7,TRIM37,SRBD1,CHMP3,HAT1,CUL3,CHKA,CDK6,MARCHF9,MRPS17,DUSP2,KLHL10,ASB16,EIF4A1,STT3B,PRDX3,TMX3,BIRC5,BUB1,RNF181,RPS6KB2,B4GAT1,SSH3,TRIB1,GRK2,SSH1,SUZ12,FKBP10,PRKRA,CDK5R1,VPS37A,B3GNT4,ING3,METAP2,PTPMT1,NCBP2,FBXL6,PRMT3,EYA2,PRPF4B,TAF3,DLG1,PTPRF,CTR9,SCYL3,F5…
Antiviral	Arrayed only	GO Process	Negative regulation of cell cycle process	0.0098	0.5	17	272	CDC6,KAT2A,PRPF19,TOPBP1,NDC80,TRIM37,TERF1,BUB1B,BIRC5,BUB1,DONSON,DLG1,TTK,ZWINT,SLFN11,SPC24,PTPN11
Antiviral	Arrayed only	GO Process	Phosphate-containing compound metabolic process	0.01	0.22	62	1877	INPP4A,AURKA,PPP2CB,PPM1H,TBP,NUDT12,PLA2G12A,H3-3B,IRAK2,NUDT15,SMAD7,CHKA,CDK6,RPIA,BUB1B,DUSP2,BIRC5,BUB1,RPS6KB2,SSH3,TRIB1,GRK2,SSH1,PRKRA,CDK5R1,PTPMT1,EYA2,NME1,PRPF4B,TAF3,DLG1,ATP5F1C,PTPRF,HACD1,PLA2G4A,SCYL3,TTK,AGPAT2,PTPN3,SLC44A1,PRR5L,NRBP1,MTMR6,TDG,NME2,DGKA,INCENP,PDE7A,ERN1,TAF1,HIPK1,UHMK1,COASY,ACLY,TAZ,ACYP2,DUSP14,PTPN11,PFKFB3,PFKM,NDUFV1,SOCS7
Antiviral	Arrayed only	GO Process	Cellular component biogenesis	0.01	0.19	82	2702	SF3A1,AURKA,LAMB1,C1QBP,VTN,PRPF19,TBP,VPS4B,VASP,H3-3B,TGS1,KIF23,HAUS2,KIF11,WBP11,NDC80,CYBA,EIF3J,SMAD7,TRIM37,YJU2,ASF1B,CHMP3,HAT1,CUL3,DAXX,TARBP2,TERF1,MYL9,NUBPL,CCNO,NUP205,CCT8,CATIP,CCT2,CHAF1A,SOAT2,BIRC5,UBTF,TRAPPC1,ADRB2,EXOSC4,CHAF1B,BAIAP2,SNRNP200,FKBP10,VPS37A,DDX28,TAF3,DLG1,DYNC1H1,HACD1,AHCTF1,H2BC13,VPS36,PRPF18,ATL2,INCENP,ATXN2L,GTF2A2,NDUFAF6,ATL3,NDUFAF8,NAA60,TAF1,HIP…
Antiviral	Arrayed only	GO Process	Mitotic sister chromatid segregation	0.0102	0.66	11	122	VPS4B,KIF23,KIF11,NDC80,CHMP3,CUL3,BIRC5,ZWINT,INCENP,CHMP1B,RNF103-CHMP3
Antiviral	Arrayed only	GO Process	Positive regulation of biological process	0.0127	0.11	159	6207	GRN,FOXJ2,CDC6,MYH9,AURKA,ZFAND1,LAMB1,C1QBP,KAT2A,COL1A1,VTN,PRPF19,POLR3B,TBP,INO80B,P3H1,VPS4B,TARDBP,GSTM2,FAAH,SOX4,VASP,SYMPK,DHX58,H3-3B,TAF5L,KAT7,DERL1,CCN3,KIF23,NDC80,CYBA,MARS1,RAB27B,SMAD7,TRIM37,BRD4,CHMP3,TOP2B,CUL3,THRA,ICAM1,GAL,CDK6,DAXX,ARNTL2,SLC15A4,TARBP2,IFNAR1,RAB5A,FGF18,TERF1,CCT8,PPP1R35,PRDX3,CCT2,ZNF407,CYB5D2,BIRC5,POLR2G,UBTF,PTGER4,THAP11,ADRB2,PCBP1,HOXC10,U2AF2,R…
Antiviral	Arrayed only	GO Process	Positive regulation of cellular metabolic process	0.0132	0.17	91	3114	FOXJ2,CDC6,AURKA,C1QBP,KAT2A,COL1A1,VTN,PRPF19,TBP,INO80B,TARDBP,SOX4,SYMPK,TAF5L,KAT7,CYBA,MARS1,SMAD7,TRIM37,BRD4,THRA,GAL,DAXX,ARNTL2,TARBP2,IFNAR1,FGF18,TERF1,CCT8,CCT2,ZNF407,BIRC5,POLR2G,UBTF,THAP11,ADRB2,PCBP1,HOXC10,U2AF2,RPS6KB2,SP3,TRIB1,STAT2,CDK5R1,ING3,NCBP2,NOG,EYA2,ARID2,TAF3,STAT5A,DLG1,HVCN1,ARID5A,AKAP13,ILF2,CTR9,IER5,TTK,GLMN,JUN,DMAP1,MEAF6,OGT,PBX2,PRR5L,NME2,INCENP,GTF2A2,I…
Antiviral	Arrayed only	GO Process	Mitotic cytokinesis	0.0138	0.73	9	84	VPS4B,KIF23,CHMP3,BIRC5,CEP55,INCENP,USP8,CHMP1B,RNF103-CHMP3
Antiviral	Arrayed only	GO Process	Midbody abscission	0.0138	1.12	5	19	VPS4B,CHMP3,CEP55,CHMP1B,RNF103-CHMP3
Antiviral	Arrayed only	GO Process	Negative regulation of chromosome organization	0.0138	0.73	9	84	H3-3B,NDC80,TERF1,BUB1B,BIRC5,BUB1,TTK,ZWINT,SPC24
Antiviral	Arrayed only	GO Process	Localization	0.015	0.14	122	4512	AKAP11,GRN,TMEM38A,TMEM14A,MYH9,AURKA,NUTF2,KAT2A,COL1A1,VTN,PRPF19,HEATR5B,VPS4B,SLC36A1,PLA2G12A,CANX,RAB40C,RPA1,H3-3B,MFSD9,TEX2,CD302,TOR1B,DERL1,NDC80,CYBA,RAB27B,SMAD7,CHMP3,CUL3,GAL,CHKA,SLC15A4,TIMM44,RAB5A,TERF1,LIN7C,SCN3A,NUP205,CCT8,BUB1B,TPCN2,CCT2,SOAT2,BIRC5,TRAPPC1,ADRB2,GRK2,BAIAP2,LDLRAD3,VPS37A,SLC25A36,SRSF7,NCBP2,CCT6B,EYA2,NME1,SEC62,CLCN1,TAF3,STAT5A,SLC25A15,DLG1,FZD9,DYN…
Antiviral	Arrayed only	GO Process	Positive regulation of cellular process	0.0161	0.12	145	5584	GRN,FOXJ2,CDC6,AURKA,ZFAND1,LAMB1,C1QBP,KAT2A,COL1A1,VTN,PRPF19,TBP,INO80B,P3H1,VPS4B,TARDBP,GSTM2,SOX4,VASP,SYMPK,DHX58,H3-3B,TAF5L,KAT7,CCN3,KIF23,NDC80,CYBA,MARS1,RAB27B,SMAD7,TRIM37,BRD4,CHMP3,CUL3,THRA,ICAM1,GAL,CDK6,DAXX,ARNTL2,SLC15A4,TARBP2,IFNAR1,RAB5A,FGF18,TERF1,CCT8,PPP1R35,PRDX3,CCT2,ZNF407,CYB5D2,BIRC5,POLR2G,UBTF,THAP11,ADRB2,PCBP1,HOXC10,U2AF2,RPS6KB2,BCL2L14,SP3,TRIB1,GRK2,EXOSC4…
Antiviral	Arrayed only	GO Process	Multivesicular body sorting pathway	0.0174	0.85	7	50	VPS4B,RAB27B,CHMP3,VPS37A,VPS36,CHMP1B,RNF103-CHMP3
Antiviral	Arrayed only	GO Process	Cell cycle checkpoint signaling	0.0179	0.59	12	157	CDC6,PRPF19,TOPBP1,NDC80,BUB1B,BIRC5,BUB1,DONSON,TTK,ZWINT,SPC24,PTPN11
Antiviral	Arrayed only	GO Process	Regulation of organelle assembly	0.0193	0.53	14	210	KAT2A,VPS4B,TRIM37,CHMP3,RAB5A,PPP1R35,TMEM39A,DYNC1H1,STIL,RNF5,SDCBP,CHMP1B,RNF103-CHMP3,ALMS1
Antiviral	Arrayed only	GO Process	Regulation of spindle assembly	0.0194	0.94	6	35	VPS4B,CHMP3,DYNC1H1,STIL,CHMP1B,RNF103-CHMP3
Antiviral	Arrayed only	GO Process	Positive regulation of nitrogen compound metabolic process	0.0203	0.16	91	3166	GRN,FOXJ2,CDC6,MYH9,AURKA,C1QBP,KAT2A,COL1A1,VTN,PRPF19,TBP,INO80B,TARDBP,SOX4,SYMPK,TAF5L,KAT7,DERL1,MARS1,SMAD7,TRIM37,BRD4,CUL3,THRA,GAL,DAXX,ARNTL2,TARBP2,FGF18,TERF1,CCT8,CCT2,ZNF407,BIRC5,POLR2G,UBTF,THAP11,ADRB2,PCBP1,HOXC10,U2AF2,RPS6KB2,SP3,TRIB1,STAT2,CDK5R1,ING3,NCBP2,NOG,EYA2,ARID2,TAF3,STAT5A,DLG1,ARID5A,AKAP13,ILF2,CTR9,IER5,TTK,JUN,DMAP1,MEAF6,OGT,PBX2,PRR5L,NME2,INCENP,GTF2A2,IRF9…
Antiviral	Arrayed only	GO Process	protein-DNA complex subunit organization	0.0213	0.48	16	268	TBP,H3-3B,ASF1B,DAXX,CHAF1A,UBTF,CHAF1B,ARID2,TAF3,DMAP1,H2BC13,GTF2A2,ACTL6A,NAA60,TAF1,H2BC11
Antiviral	Arrayed only	GO Process	Cytokinesis	0.0223	0.65	10	114	MYH9,VPS4B,KIF23,CHMP3,BIRC5,CEP55,INCENP,USP8,CHMP1B,RNF103-CHMP3
Antiviral	Arrayed only	GO Process	Regulation of cellular component organization	0.0229	0.19	72	2365	GRN,CDC6,TMEM14A,MYH9,AURKA,LAMB1,KAT2A,VTN,INO80B,P3H1,VPS4B,VASP,H3-3B,KAT7,CCN3,NDC80,CYBA,SMAD7,TRIM37,CHMP3,CUL3,THRA,ICAM1,RAB5A,TERF1,CCT8,BUB1B,PPP1R35,CCT2,BIRC5,BUB1,PTGER4,ADRB2,SSH3,EXOSC4,SSH1,STAT2,BAIAP2,CDK5R1,TMEM39A,ARID2,DLG1,FZD9,DYNC1H1,PTPRF,AKAP13,CTR9,NES,LAMTOR2,CHRNB2,TTK,STIL,MEAF6,ZWINT,CLIC4,RNF5,RND3,INCENP,ATL3,ACTL6A,CD36,SDCBP,CHMP1B,NFRKB,VIM,ARHGDIA,SPC24,BCAS3,…
Antiviral	Arrayed only	GO Process	Positive regulation of macromolecule metabolic process	0.0231	0.15	99	3533	GRN,FOXJ2,CDC6,MYH9,AURKA,C1QBP,KAT2A,COL1A1,VTN,PRPF19,POLR3B,TBP,INO80B,TARDBP,SOX4,SYMPK,DHX58,TAF5L,KAT7,DERL1,CYBA,MARS1,SMAD7,TRIM37,BRD4,CUL3,THRA,GAL,CDK6,DAXX,ARNTL2,TARBP2,FGF18,TERF1,CCT8,CCT2,ZNF407,BIRC5,POLR2G,UBTF,PTGER4,THAP11,ADRB2,PCBP1,HOXC10,U2AF2,RPS6KB2,SP3,TRIB1,STAT2,CDK5R1,ING3,NCBP2,NOG,EYA2,ARID2,TAF3,STAT5A,DLG1,ARID5A,AKAP13,ILF2,CTR9,IER5,TTK,GLMN,JUN,AGPAT2,DMAP1,PO…
Antiviral	Arrayed only	GO Process	Positive regulation of metabolic process	0.0234	0.14	106	3847	GRN,FOXJ2,CDC6,MYH9,AURKA,C1QBP,KAT2A,COL1A1,VTN,PRPF19,POLR3B,TBP,INO80B,TARDBP,SOX4,SYMPK,DHX58,TAF5L,KAT7,DERL1,CYBA,MARS1,SMAD7,TRIM37,BRD4,CUL3,THRA,GAL,CDK6,DAXX,ARNTL2,TARBP2,IFNAR1,FGF18,TERF1,CCT8,CCT2,ZNF407,BIRC5,POLR2G,UBTF,PTGER4,THAP11,ADRB2,PCBP1,HOXC10,U2AF2,RPS6KB2,SP3,TRIB1,STAT2,CDK5R1,ING3,NCBP2,NOG,EYA2,ARID2,TAF3,STAT5A,DLG1,DYNC1H1,HVCN1,ARID5A,AKAP13,ILF2,CTR9,IER5,TTK,GLM…
Antiviral	Arrayed only	GO Process	Regulation of metabolic process	0.0234	0.1	169	6784	GRN,FOXJ2,CDC6,TMEM14A,MYH9,AURKA,PPP2CB,C1QBP,KAT2A,COL1A1,VTN,PRPF19,POLR3B,TBP,NUDT12,INO80B,P3H1,TARDBP,SOX4,SYMPK,DHX58,H3-3B,IRAK2,TAF5L,NUDT15,KAT7,DERL1,CCN3,PEBP1,CYBA,EIF3J,MARS1,SMAD7,TRIM37,BRD4,HAT1,CUL3,THRA,GAL,CDK6,DAXX,ARNTL2,SLC15A4,TARBP2,IFNAR1,FGF18,TERF1,ZNF256,CCNO,CCT8,BUB1B,PPP1R35,EIF4A1,TPCN2,PRDX3,CCT2,ZNF407,BIRC5,POLR2G,UBTF,PTGER4,THAP11,ADRB2,PCBP1,DONSON,MCM7,HOXC…
Antiviral	Arrayed only	GO Process	Viral budding via host ESCRT complex	0.0253	1.04	5	23	VPS4B,CHMP3,VPS37A,CHMP1B,RNF103-CHMP3
Antiviral	Arrayed only	GO Process	Regulation of mitotic nuclear division	0.0265	0.63	10	118	AURKA,NDC80,CUL3,BUB1B,BIRC5,BUB1,TTK,ZWINT,INCENP,SPC24
Antiviral	Arrayed only	GO Process	Histone modification	0.0265	0.41	20	396	AURKA,KAT2A,H3-3B,TAF5L,KAT7,TRIM37,HAT1,SUZ12,ING3,CTR9,DMAP1,KDM4A,MEAF6,OGT,INCENP,CXXC1,ACTL6A,NAA60,TAF1,KANSL2
Antiviral	Arrayed only	GO Process	Cytokinetic process	0.0265	0.9	6	38	MYH9,VPS4B,CHMP3,CEP55,CHMP1B,RNF103-CHMP3
Antiviral	Arrayed only	GO Process	Ubiquitin-dependent protein catabolic process via the multivesicular body sorting pathway	0.0265	0.9	6	38	VPS4B,CHMP3,VPS37A,VPS36,CHMP1B,RNF103-CHMP3
Antiviral	Arrayed only	GO Process	Negative regulation of mitotic cell cycle phase transition	0.0266	0.56	12	167	CDC6,TOPBP1,NDC80,BUB1B,BIRC5,BUB1,DONSON,DLG1,TTK,ZWINT,SLFN11,SPC24
Antiviral	Arrayed only	GO Process	Mitotic spindle organization	0.0289	0.67	9	97	AURKA,KIF23,KIF11,NDC80,BIRC5,DYNC1H1,TTK,STIL,INCENP
Antiviral	Arrayed only	GO Process	Negative regulation of protein modification by small protein conjugation or removal	0.0289	0.67	9	97	SOX4,SMAD7,BUB1B,U2AF2,PRMT3,GLMN,OGT,TAF1,CTNNB1
Antiviral	Arrayed only	GO Process	Positive regulation of macromolecule biosynthetic process	0.0291	0.2	61	1935	FOXJ2,C1QBP,KAT2A,COL1A1,TBP,INO80B,SOX4,TAF5L,KAT7,MARS1,TRIM37,BRD4,THRA,GAL,DAXX,ARNTL2,TARBP2,CCT8,CCT2,ZNF407,POLR2G,UBTF,THAP11,ADRB2,PCBP1,HOXC10,RPS6KB2,SP3,STAT2,CDK5R1,ING3,NCBP2,NOG,TAF3,STAT5A,ARID5A,ILF2,IER5,JUN,DMAP1,MEAF6,OGT,PBX2,NME2,GTF2A2,IRF9,CXXC1,ACTL6A,TAF1,KANSL2,UHMK1,ALYREF,NFRKB,VIM,AGAP2,MIF4GD,BCAS3,SUPT5H,FOXC1,CTNNB1,PFKM
Antiviral	Arrayed only	GO Process	Cellular response to stress	0.0294	0.22	52	1572	PPP2CB,PRPF19,INO80B,GSTM2,CANX,RPA1,NUDT15,KAT7,DERL1,TOPBP1,BRD4,CUL3,CHKA,DAXX,STT3B,PRDX3,CHAF1A,PTGER4,DONSON,MCM7,TRIB1,CHAF1B,PRKRA,POLE,EYA2,PTPRF,GPX7,IER5,JUN,DMAP1,RNF5,PRR5L,RRAGA,TDG,SLFN11,ACTL6A,ERN1,TAF1,HIPK1,HERPUD1,CD36,SLC2A1,MFN2,GPX8,ENDOV,CCS,NFRKB,RAD51D,ALDH3B1,RNF103-CHMP3,SEM1,PTPN11
Antiviral	Arrayed only	GO Process	Negative regulation of cell cycle phase transition	0.0318	0.5	14	225	CDC6,PRPF19,TOPBP1,NDC80,BUB1B,BIRC5,BUB1,DONSON,DLG1,TTK,ZWINT,SLFN11,SPC24,PTPN11
Antiviral	Arrayed only	GO Process	Spindle elongation	0.0341	1.19	4	13	KIF23,KIF11,BIRC5,INCENP
Antiviral	Arrayed only	GO Process	Positive regulation of biosynthetic process	0.037	0.19	64	2080	FOXJ2,C1QBP,KAT2A,COL1A1,TBP,INO80B,SOX4,TAF5L,KAT7,CYBA,MARS1,TRIM37,BRD4,THRA,GAL,DAXX,ARNTL2,TARBP2,CCT8,CCT2,ZNF407,POLR2G,UBTF,THAP11,ADRB2,PCBP1,HOXC10,RPS6KB2,SP3,STAT2,CDK5R1,ING3,NCBP2,NOG,TAF3,STAT5A,ARID5A,ILF2,IER5,JUN,DMAP1,MEAF6,OGT,PBX2,NME2,GTF2A2,IRF9,CXXC1,ACTL6A,TAF1,KANSL2,CD36,UHMK1,ALYREF,NFRKB,VIM,AGAP2,MIF4GD,BCAS3,TAZ,SUPT5H,FOXC1,CTNNB1,PFKM
Antiviral	Arrayed only	GO Process	Cellular macromolecule catabolic process	0.0373	0.3	31	786	AURKA,PPP2CB,NUDT12,VPS4B,RNF11,CANX,DERL1,CHMP3,CUL3,STT3B,POLR2G,EXOSC4,VPS37A,NCBP2,FBXL6,RNF146,RNF5,UBR4,VPS36,PPP6R3,USP8,USP34,ERN1,TAF1,HERPUD1,RNASET2,CHMP1B,RBM8A,RNF103-CHMP3,SEM1,CTNNB1
Antiviral	Arrayed only	GO Process	Mitotic nuclear division	0.0373	0.54	12	175	AURKA,VPS4B,KIF23,KIF11,NDC80,CHMP3,CUL3,BIRC5,ZWINT,INCENP,CHMP1B,RNF103-CHMP3
Antiviral	Arrayed only	GO Process	Cellular response to epidermal growth factor stimulus	0.0384	0.86	6	42	COL1A1,MARS1,MCM7,BAIAP2,PTPN11,FOXC1
Antiviral	Arrayed only	GO Process	Intracellular signal transduction	0.0408	0.22	50	1518	AKAP11,TMEM38A,CDC6,C1QBP,PRPF19,GSTM2,RAB40C,DHX58,IRAK2,KAT7,TOPBP1,NDC80,CUL3,GAL,DAXX,FGF18,BUB1B,ASB16,TPCN2,BIRC5,BUB1,PTGER4,DONSON,RPS6KB2,TRIB1,CCR10,IFI6,DLG1,ADGRG6,LAMTOR2,TTK,JUN,OGT,ZWINT,PTPN3,RND3,PRR5L,NRBP1,DGKA,USP8,PDE7A,ERN1,HIPK1,CD36,SDCBP,ARHGDIA,SPC24,PTPN11,CTNNB1,SOCS7
Antiviral	Arrayed only	GO Process	Mitotic cell cycle checkpoint signaling	0.0413	0.6	10	127	CDC6,TOPBP1,NDC80,BUB1B,BIRC5,BUB1,DONSON,TTK,ZWINT,SPC24
Antiviral	Arrayed only	GO Process	Positive regulation of nucleobase-containing compound metabolic process	0.0438	0.19	63	2056	FOXJ2,KAT2A,COL1A1,PRPF19,TBP,INO80B,TARDBP,SOX4,TAF5L,KAT7,MARS1,TRIM37,BRD4,THRA,GAL,DAXX,ARNTL2,TERF1,CCT8,CCT2,ZNF407,POLR2G,UBTF,THAP11,ADRB2,PCBP1,HOXC10,U2AF2,SP3,STAT2,ING3,NCBP2,NOG,EYA2,ARID2,TAF3,STAT5A,ARID5A,ILF2,IER5,JUN,DMAP1,MEAF6,OGT,PBX2,PRR5L,NME2,GTF2A2,IRF9,CXXC1,ACTL6A,ERN1,TAF1,KANSL2,ALYREF,NFRKB,AGAP2,BCAS3,TAZ,SUPT5H,FOXC1,CTNNB1,PFKM
Antiviral	Arrayed only	GO Process	Regulation of nucleobase-containing compound metabolic process	0.0466	0.13	109	4074	FOXJ2,CDC6,PPP2CB,C1QBP,KAT2A,COL1A1,PRPF19,TBP,INO80B,TARDBP,SOX4,IRAK2,TAF5L,KAT7,MARS1,SMAD7,TRIM37,BRD4,CUL3,THRA,GAL,CDK6,DAXX,ARNTL2,SLC15A4,TARBP2,TERF1,ZNF256,CCT8,PRDX3,CCT2,ZNF407,BIRC5,POLR2G,UBTF,THAP11,ADRB2,PCBP1,DONSON,MCM7,HOXC10,U2AF2,SP3,TRIB1,STAT2,SUZ12,PRKRA,CDK5R1,ING3,ZNF671,POLR2L,SRSF7,NCBP2,TGIF1,NOG,EYA2,ARID2,SINHCAF,CIR1,TAF3,ZNF326,STAT5A,DLG1,ARID5A,ILF2,CTR9,IER5,L…
Antiviral	Arrayed only	GO Process	Protein dephosphorylation	0.0467	0.53	12	181	PPP2CB,PPM1H,DUSP2,SSH3,SSH1,PTPMT1,EYA2,PTPRF,PTPN3,MTMR6,DUSP14,PTPN11
Antiviral	Arrayed only	GO Process	Plasma membrane repair	0.0468	0.96	5	28	MYH9,VPS4B,CHMP3,CHMP1B,RNF103-CHMP3
Antiviral	Arrayed only	GO Process	Negative regulation of protein ubiquitination	0.0479	0.68	8	84	SOX4,SMAD7,BUB1B,U2AF2,PRMT3,GLMN,OGT,TAF1
Antiviral	Arrayed only	GO Process	Nucleobase-containing compound biosynthetic process	0.0483	0.28	34	913	SNAPC2,POLR3B,TBP,NUDT12,RPA1,TAF5L,MARS1,THRA,TERF1,SNAPC4,POLR2G,UBTF,ADRB2,POLE,POLR2L,NCBP2,NME1,TAF3,DLG1,ATP5F1C,CTR9,HACD1,SARS1,POLR3A,NME2,CRCP,GTF2A2,IRF9,TAF1,COASY,ACLY,SUPT5H,CTNNB1,NDUFV1
Antiviral	Arrayed only	GO Process	Viral budding from plasma membrane	0.0484	1.13	4	15	VPS4B,CHMP3,CHMP1B,RNF103-CHMP3
Antiviral	Arrayed only	GO Process	Positive regulation of cytokinesis	0.0494	0.83	6	45	CDC6,KIF23,CHMP3,CUL3,BIRC5,INCENP
Antiviral	Arrayed only	GO Process	Regulation of RNA splicing	0.0494	0.52	12	183	C1QBP,KAT2A,PRPF19,TAF5L,U2AF2,SRSF7,ZNF326,FAM50A,ERN1,RBM8A,YTHDC1,SAP18
Antiviral	Arrayed only	GO Process	Regulation of mitotic spindle organization	0.0494	0.83	6	45	VPS4B,CHMP3,DYNC1H1,STIL,CHMP1B,RNF103-CHMP3
Antiviral	Arrayed only	GO Process	Nuclear membrane organization	0.0494	0.83	6	45	VPS4B,TARDBP,TOR1B,CHMP3,CHMP1B,RNF103-CHMP3
Antiviral	Arrayed only	GO Function	Binding	2.16e-05	0.08	306	12838	AKAP11,B4GALT7,GRN,FOXJ2,TMEM38A,CDC6,SF3A1,MYH9,AURKA,NUTF2,RASL12,ZFAND1,PPP2CB,LAMB1,C1QBP,KAT2A,COL1A1,VTN,PUS3,PRPF19,POLR3B,PPM1H,MGP,TBP,NUDT12,INO80B,P3H1,VPS4B,TARDBP,GSTM2,RNF11,FAAH,PLA2G12A,SOX4,MT2A,VASP,CANX,RAB40C,DHX58,DHX35,RPA1,H3-3B,ACY3,IRAK2,NUDT15,TEX2,KAT7,CD302,TOR1B,GABBR2,DERL1,CCN3,KIF23,KIF11,TOPBP1,WBP11,PEBP1,NDC80,CYBA,BLMH,EIF3J,MARS1,RAB27B,SMAD7,TRIM37,YJU2,BRD4,…
Antiviral	Arrayed only	GO Function	Organic cyclic compound binding	2.16e-05	0.16	174	6050	GRN,FOXJ2,CDC6,SF3A1,MYH9,AURKA,RASL12,C1QBP,PUS3,POLR3B,TBP,P3H1,VPS4B,TARDBP,RNF11,SOX4,CANX,RAB40C,DHX58,DHX35,RPA1,H3-3B,IRAK2,KAT7,TOR1B,KIF23,KIF11,TOPBP1,WBP11,PEBP1,CYBA,EIF3J,MARS1,RAB27B,SMAD7,FAM32A,SRBD1,TOP2B,THRA,CHKA,RBM48,CDK6,ARNTL2,TARBP2,TIMM44,RAB5A,TERF1,NUBPL,ZNF256,MRPS17,CCT8,BUB1B,EIF4A1,SNAPC4,CCT2,ZNF407,SLFN5,CYB5D2,SOAT2,SRRM2,POLR2G,BUB1,UBTF,THAP11,ADRB2,PCBP1,MCM7,…
Antiviral	Arrayed only	GO Function	Heterocyclic compound binding	2.16e-05	0.17	173	5977	GRN,FOXJ2,CDC6,SF3A1,MYH9,AURKA,RASL12,C1QBP,PUS3,POLR3B,TBP,P3H1,VPS4B,TARDBP,RNF11,SOX4,CANX,RAB40C,DHX58,DHX35,RPA1,H3-3B,IRAK2,KAT7,TOR1B,KIF23,KIF11,TOPBP1,WBP11,PEBP1,CYBA,EIF3J,MARS1,RAB27B,SMAD7,FAM32A,SRBD1,TOP2B,THRA,CHKA,RBM48,CDK6,ARNTL2,TARBP2,TIMM44,RAB5A,TERF1,NUBPL,ZNF256,MRPS17,CCT8,BUB1B,EIF4A1,SNAPC4,CCT2,ZNF407,SLFN5,CYB5D2,SOAT2,SRRM2,POLR2G,BUB1,UBTF,THAP11,PCBP1,MCM7,HOXC10…
Antiviral	Arrayed only	GO Function	RNA binding	4.71e-05	0.31	67	1672	GRN,SF3A1,MYH9,C1QBP,PUS3,TARDBP,SOX4,CANX,DHX58,DHX35,WBP11,PEBP1,MARS1,FAM32A,SRBD1,RBM48,TARBP2,MRPS17,EIF4A1,SRRM2,POLR2G,UBTF,PCBP1,U2AF2,EXOSC4,SUZ12,SNRNP200,PRKRA,METAP2,SRSF7,NCBP2,DDX41,DDX28,NME1,PRPF4B,ZNF326,DYNC1H1,ATP5F1C,ARID5A,ILF2,SARS1,JUN,NKAP,ELP1,DHX16,FAM50A,SLFN11,ATXN2L,UHMK1,ALYREF,RNASET2,ENDOV,MEX3A,KPNA2,VIM,RBM8A,MIF4GD,YTHDC1,SUPT5H,RPS5,CWC15,DUSP14,MRM1,SAP18,RDM1…
Antiviral	Arrayed only	GO Function	Nucleic acid binding	0.00046	0.18	121	4003	GRN,FOXJ2,CDC6,SF3A1,MYH9,C1QBP,PUS3,POLR3B,TBP,TARDBP,RNF11,SOX4,CANX,DHX58,DHX35,RPA1,H3-3B,KAT7,TOPBP1,WBP11,PEBP1,EIF3J,MARS1,SMAD7,FAM32A,SRBD1,TOP2B,THRA,RBM48,ARNTL2,TARBP2,TERF1,ZNF256,MRPS17,EIF4A1,SNAPC4,ZNF407,SRRM2,POLR2G,UBTF,THAP11,PCBP1,MCM7,HOXC10,U2AF2,SP3,EXOSC4,STAT2,SUZ12,SNRNP200,PRKRA,ZNF671,POLE,POLR2L,METAP2,SRSF7,NCBP2,TGIF1,DDX41,H2AC20,DDX28,H2AC21,ARID2,NME1,PRPF4B,ZNF…
Antiviral	Arrayed only	GO Function	Protein binding	0.00048	0.13	191	7242	AKAP11,GRN,FOXJ2,TMEM38A,CDC6,MYH9,AURKA,NUTF2,PPP2CB,LAMB1,C1QBP,KAT2A,COL1A1,VTN,PRPF19,PPM1H,TBP,VPS4B,TARDBP,GSTM2,FAAH,VASP,CANX,H3-3B,ACY3,IRAK2,KAT7,TOR1B,GABBR2,DERL1,CCN3,KIF23,KIF11,TOPBP1,WBP11,PEBP1,NDC80,CYBA,BLMH,EIF3J,RAB27B,SMAD7,TRIM37,BRD4,ASF1B,CHMP3,HAT1,TOP2B,CUL3,THRA,ICAM1,GAL,CHKA,CDK6,DAXX,ARNTL2,TARBP2,IFNAR1,TIMM44,FGF18,TERF1,LIN7C,MYL9,RPIA,CCT8,DUSP2,PPP1R35,TPCN2,PR…
Antiviral	Arrayed only	GO Function	Identical protein binding	0.0014	0.24	74	2144	FOXJ2,TMEM38A,MYH9,NUTF2,COL1A1,VTN,PRPF19,PPM1H,VPS4B,TARDBP,GSTM2,FAAH,ACY3,IRAK2,TOR1B,DERL1,TOPBP1,NDC80,BLMH,EIF3J,TRIM37,CHMP3,CUL3,CHKA,DAXX,TARBP2,TERF1,RPIA,TPCN2,PRDX3,CHAF1A,BIRC5,ADRB2,STAT2,BAIAP2,SNRNP200,PRKRA,NOG,NME1,CLCN1,FZD9,HVCN1,ARID5A,IER5,SCYL3,TTK,SARS1,GBP1,JUN,CEP55,STIL,TIMM8A,RNF5,ATL2,SNX2,NRBP1,RRAGA,TDG,GTF2A2,ATL3,NAA60,ERN1,SLC2A1,SDCBP,KRTAP5-9,CHMP1B,TXNRD1,VIM…
Antiviral	Arrayed only	GO Function	Protein heterodimerization activity	0.0052	0.48	22	368	AURKA,H3-3B,IRAK2,GABBR2,CYBA,TOP2B,BIRC5,H2AC20,H2AC21,TAF3,H2AC7,FZD9,H2BC13,H2AC6,SNX2,RRAGA,GTF2A2,TAF1,SDCBP,SUPT5H,H2BC11,TPM2
Antiviral	Arrayed only	GO Function	Nucleotide binding	0.0082	0.22	71	2168	CDC6,MYH9,AURKA,RASL12,VPS4B,RAB40C,DHX58,DHX35,IRAK2,TOR1B,KIF23,KIF11,PEBP1,MARS1,RAB27B,TOP2B,CHKA,CDK6,TIMM44,RAB5A,NUBPL,CCT8,BUB1B,EIF4A1,CCT2,SLFN5,SOAT2,BUB1,MCM7,RPS6KB2,TRIB1,GRK2,SNRNP200,POLE,CCT6B,DDX41,DDX28,NME1,PRPF4B,DYNC1H1,SCYL3,TTK,SARS1,GBP1,RND3,DHX16,ATL2,NRBP1,RRAGA,TDG,NME2,DGKA,SLFN11,CRCP,ATL3,ERN1,TAF1,HIPK1,MFN2,KCNAB1,UHMK1,TXNRD1,AGAP2,COASY,ACLY,RAD51D,HADH,DHRS11,…
Antiviral	Arrayed only	GO Function	Catalytic activity	0.0082	0.13	148	5522	B4GALT7,INPP4A,AURKA,RASL12,PPP2CB,KAT2A,PUS3,PRPF19,POLR3B,PPM1H,NUDT12,P3H1,VPS4B,GSTM2,RNF11,FAAH,PLA2G12A,RAB40C,DHX58,DHX35,ACY3,IRAK2,NUDT15,KAT7,TOR1B,TGS1,KIF23,CYBA,BLMH,MARS1,RAB27B,TRIM37,BRD4,HAT1,TOP2B,CUL3,CHKA,CDK6,MARCHF9,RAB5A,FADS2,RPIA,CCT8,FRRS1,BUB1B,DUSP2,EIF4A1,STT3B,PRDX3,CCT2,TMX3,SOAT2,BUB1,RNF181,MCM7,RPS6KB2,B4GAT1,GLS2,SSH3,TRIB1,GRK2,EXOSC4,SSH1,SUZ12,SNRNP200,FKBP10…
Antiviral	Arrayed only	GO Function	Ribonucleotide binding	0.0082	0.23	65	1920	CDC6,MYH9,AURKA,RASL12,VPS4B,RAB40C,DHX58,DHX35,IRAK2,TOR1B,KIF23,KIF11,PEBP1,MARS1,RAB27B,TOP2B,CHKA,CDK6,TIMM44,RAB5A,NUBPL,CCT8,BUB1B,EIF4A1,CCT2,SLFN5,SOAT2,BUB1,MCM7,RPS6KB2,TRIB1,GRK2,SNRNP200,CCT6B,DDX41,DDX28,NME1,PRPF4B,DYNC1H1,SCYL3,TTK,SARS1,GBP1,RND3,DHX16,ATL2,NRBP1,RRAGA,TDG,NME2,DGKA,SLFN11,ATL3,ERN1,TAF1,HIPK1,MFN2,UHMK1,AGAP2,COASY,ACLY,RAD51D,PFKFB3,PFKM,NDUFV1
Antiviral	Arrayed only	GO Function	Purine ribonucleotide binding	0.0082	0.23	64	1903	CDC6,MYH9,AURKA,RASL12,VPS4B,RAB40C,DHX58,DHX35,IRAK2,TOR1B,KIF23,KIF11,PEBP1,MARS1,RAB27B,TOP2B,CHKA,CDK6,TIMM44,RAB5A,NUBPL,CCT8,BUB1B,EIF4A1,CCT2,SLFN5,SOAT2,BUB1,MCM7,RPS6KB2,TRIB1,GRK2,SNRNP200,CCT6B,DDX41,DDX28,NME1,PRPF4B,DYNC1H1,SCYL3,TTK,SARS1,GBP1,RND3,DHX16,ATL2,NRBP1,RRAGA,TDG,NME2,DGKA,SLFN11,ATL3,ERN1,TAF1,HIPK1,MFN2,UHMK1,AGAP2,COASY,ACLY,RAD51D,PFKFB3,PFKM
Antiviral	Arrayed only	GO Function	Purine ribonucleoside triphosphate binding	0.0082	0.24	63	1834	CDC6,MYH9,AURKA,RASL12,VPS4B,RAB40C,DHX58,DHX35,IRAK2,TOR1B,KIF23,KIF11,PEBP1,MARS1,RAB27B,TOP2B,CHKA,CDK6,TIMM44,RAB5A,NUBPL,CCT8,BUB1B,EIF4A1,CCT2,SLFN5,BUB1,MCM7,RPS6KB2,TRIB1,GRK2,SNRNP200,CCT6B,DDX41,DDX28,NME1,PRPF4B,DYNC1H1,SCYL3,TTK,SARS1,GBP1,RND3,DHX16,ATL2,NRBP1,RRAGA,TDG,NME2,DGKA,SLFN11,ATL3,ERN1,TAF1,HIPK1,MFN2,UHMK1,AGAP2,COASY,ACLY,RAD51D,PFKFB3,PFKM
Antiviral	Arrayed only	GO Function	Carbohydrate derivative binding	0.0082	0.22	74	2278	CDC6,MYH9,AURKA,RASL12,C1QBP,VTN,POLR3B,VPS4B,RAB40C,DHX58,DHX35,IRAK2,TOR1B,CCN3,KIF23,KIF11,PEBP1,MARS1,RAB27B,TOP2B,CHKA,CDK6,TIMM44,RAB5A,NUBPL,CCT8,BUB1B,EIF4A1,CCT2,SLFN5,SOAT2,BUB1,MCM7,RPS6KB2,TRIB1,GRK2,SNRNP200,CCT6B,DDX41,DDX28,NME1,PRPF4B,DYNC1H1,PTPRF,SCYL3,RNF146,TTK,SARS1,GBP1,RND3,DHX16,ATL2,NRBP1,RRAGA,TDG,NME2,DGKA,SLFN11,ATL3,ERN1,TAF1,HIPK1,MFN2,UHMK1,SDCBP,AGAP2,COASY,ACLY,RA…
Antiviral	Arrayed only	GO Function	Catalytic activity, acting on a nucleic acid	0.0082	0.39	28	575	PUS3,POLR3B,NUDT12,DHX58,DHX35,TGS1,MARS1,TOP2B,EIF4A1,MCM7,EXOSC4,SNRNP200,POLE,POLR2L,DDX41,DDX28,NME1,SARS1,POLR3A,DHX16,TDG,SLFN11,CRCP,ERN1,RNASET2,ENDOV,RAD51D,MRM1
Antiviral	Arrayed only	GO Function	ATP binding	0.0086	0.26	53	1491	CDC6,MYH9,AURKA,VPS4B,DHX58,DHX35,IRAK2,TOR1B,KIF23,KIF11,PEBP1,MARS1,TOP2B,CHKA,CDK6,TIMM44,NUBPL,CCT8,BUB1B,EIF4A1,CCT2,SLFN5,BUB1,MCM7,RPS6KB2,TRIB1,GRK2,SNRNP200,CCT6B,DDX41,DDX28,NME1,PRPF4B,DYNC1H1,SCYL3,TTK,SARS1,DHX16,NRBP1,TDG,NME2,DGKA,SLFN11,ERN1,TAF1,HIPK1,UHMK1,AGAP2,COASY,ACLY,RAD51D,PFKFB3,PFKM
Antiviral	Arrayed only	GO Function	Anion binding	0.0086	0.2	76	2404	CDC6,MYH9,AURKA,RASL12,P3H1,VPS4B,GSTM2,RAB40C,DHX58,DHX35,IRAK2,TOR1B,KIF23,KIF11,PEBP1,MARS1,RAB27B,CHMP3,TOP2B,CHKA,CDK6,TIMM44,RAB5A,NUBPL,CCT8,BUB1B,EIF4A1,TPCN2,CCT2,SLFN5,BUB1,MCM7,RPS6KB2,TRIB1,GRK2,SNRNP200,CCT6B,DDX41,DDX28,NME1,PRPF4B,DYNC1H1,PLA2G4A,SCYL3,TTK,SARS1,GBP1,OGT,RND3,DHX16,ATL2,NRBP1,RRAGA,TDG,NME2,DGKA,SLFN11,ATL3,ERN1,TAF1,HIPK1,GSDMB,MFN2,KCNAB1,UHMK1,SDCBP,TXNRD1,AGAP2…
Antiviral	Arrayed only	GO Function	Catalytic activity, acting on RNA	0.0099	0.45	21	380	PUS3,POLR3B,NUDT12,DHX58,DHX35,TGS1,MARS1,EIF4A1,EXOSC4,SNRNP200,POLR2L,DDX41,DDX28,SARS1,POLR3A,DHX16,CRCP,ERN1,RNASET2,ENDOV,MRM1
Antiviral	Arrayed only	GO Function	Adenyl ribonucleotide binding	0.0117	0.25	54	1554	CDC6,MYH9,AURKA,VPS4B,DHX58,DHX35,IRAK2,TOR1B,KIF23,KIF11,PEBP1,MARS1,TOP2B,CHKA,CDK6,TIMM44,NUBPL,CCT8,BUB1B,EIF4A1,CCT2,SLFN5,SOAT2,BUB1,MCM7,RPS6KB2,TRIB1,GRK2,SNRNP200,CCT6B,DDX41,DDX28,NME1,PRPF4B,DYNC1H1,SCYL3,TTK,SARS1,DHX16,NRBP1,TDG,NME2,DGKA,SLFN11,ERN1,TAF1,HIPK1,UHMK1,AGAP2,COASY,ACLY,RAD51D,PFKFB3,PFKM
Antiviral	Arrayed only	GO Function	Protein tyrosine phosphatase activity	0.0124	0.7	10	100	DUSP2,SSH3,SSH1,PTPMT1,EYA2,PTPRF,PTPN3,MTMR6,DUSP14,PTPN11
Antiviral	Arrayed only	GO Function	General transcription initiation factor activity	0.0161	0.88	7	47	SNAPC2,TBP,SNAPC4,UBTF,TAF3,GTF2A2,TAF1
Antiviral	Arrayed only	GO Function	Protein dimerization activity	0.0185	0.28	41	1094	MYH9,AURKA,VPS4B,GSTM2,H3-3B,IRAK2,GABBR2,CYBA,TRIM37,TOP2B,CHKA,DAXX,ARNTL2,TARBP2,TERF1,BIRC5,ADRB2,PRKRA,NOG,H2AC20,H2AC21,CLCN1,TAF3,H2AC7,FZD9,SARS1,GBP1,H2BC13,H2AC6,SNX2,NRBP1,RRAGA,TDG,GTF2A2,NAA60,ERN1,TAF1,SDCBP,SUPT5H,H2BC11,TPM2
Antiviral	Arrayed only	GO Function	RNA polymerase II general transcription initiation factor activity	0.0244	0.94	6	35	SNAPC2,TBP,SNAPC4,TAF3,GTF2A2,TAF1
Antiviral	Arrayed only	GO Function	Phosphoprotein phosphatase activity	0.0247	0.55	13	185	PPP2CB,PPM1H,DUSP2,SSH3,SSH1,PTPMT1,EYA2,DLG1,PTPRF,PTPN3,MTMR6,DUSP14,PTPN11
Antiviral	Arrayed only	GO Function	Enzyme binding	0.032	0.2	65	2084	AKAP11,CDC6,AURKA,NUTF2,C1QBP,KAT2A,COL1A1,TBP,GSTM2,DERL1,KIF11,PEBP1,SMAD7,TRIM37,BRD4,CHMP3,TOP2B,CUL3,DAXX,TARBP2,DUSP2,PPP1R35,TPCN2,PRDX3,CCT2,BIRC5,ADRB2,U2AF2,BCL2L14,TRIB1,STAT2,PRKRA,CDK5R1,CIR1,ZNF326,DLG1,AKAP13,CTR9,HACD1,SARS1,GLMN,GBP1,JUN,KDM4A,PTPN3,RNF5,RND3,PRR5L,RRAGA,TDG,PPP6R3,ERN1,SLC2A1,MFN2,UHMK1,NFRKB,KPNA2,AGAP2,BCAS3,SUPT5H,CPSF1,PTPN11,CTNNB1,PFKM,SELL
Antiviral	Arrayed only	GO Function	Protein C-terminus binding	0.0324	0.54	13	192	PPP2CB,VPS4B,TOPBP1,TOP2B,TERF1,PRDX3,BAIAP2,DLG1,VPS36,SDCBP,MIF4GD,CTNNB1,PFKM
Antiviral	Arrayed only	GO Function	Small molecule binding	0.0324	0.18	75	2507	CDC6,MYH9,AURKA,RASL12,POLR3B,P3H1,VPS4B,RAB40C,DHX58,DHX35,IRAK2,TOR1B,KIF23,KIF11,PEBP1,MARS1,RAB27B,TOP2B,CHKA,CDK6,TIMM44,RAB5A,NUBPL,RPIA,CCT8,BUB1B,EIF4A1,CCT2,SLFN5,SOAT2,BUB1,MCM7,RPS6KB2,TRIB1,GRK2,SNRNP200,POLE,CCT6B,DDX41,DDX28,NME1,PRPF4B,DYNC1H1,SCYL3,TTK,SARS1,GBP1,RND3,DHX16,ATL2,NRBP1,RRAGA,TDG,NME2,DGKA,SLFN11,CRCP,ATL3,ERN1,TAF1,HIPK1,MFN2,KCNAB1,UHMK1,TXNRD1,AGAP2,COASY,ACLY,RA…
Antiviral	Arrayed only	GO Function	Hydrolase activity, acting on acid anhydrides, in phosphorus-containing anhydrides	0.0412	0.32	29	708	RASL12,NUDT12,VPS4B,RAB40C,DHX58,DHX35,NUDT15,TOR1B,KIF23,RAB27B,RAB5A,CCT8,EIF4A1,CCT2,MCM7,SNRNP200,CCT6B,DDX41,DDX28,GBP1,RND3,DHX16,ATL2,RRAGA,SLFN11,ATL3,MFN2,AGAP2,ACYP2
Antiviral	Arrayed only	GO Component	Intracellular organelle lumen	6.92e-15	0.24	194	5660	AKAP11,GRN,INPP4A,FOXJ2,PDCD7,CDC6,SF3A1,MYH9,AURKA,NUTF2,SNAPC2,LAMB1,C1QBP,KAT2A,COL1A1,VTN,PRPF19,POLR3B,PPM1H,TBP,NUDT12,HEATR5B,INO80B,P3H1,TARDBP,SOX4,SYMPK,CANX,RPA1,H3-3B,TAF5L,KAT7,TOR1B,TGS1,KIF23,TOPBP1,WBP11,NDC80,MARS1,SMAD7,BRD4,ASF1B,FAM32A,HAT1,TOP2B,CUL3,THRA,ANKRD7,RBM48,CDK6,DAXX,ARNTL2,TARBP2,TIMM44,RAB5A,FGF18,TERF1,NUBPL,ZNF256,CCNO,MRPS17,NUP205,CCT8,DUSP2,PRDX3,SNAPC4,CCT2…
Antiviral	Arrayed only	GO Component	Nuclear lumen	1.06e-13	0.26	163	4526	AKAP11,INPP4A,FOXJ2,PDCD7,CDC6,SF3A1,MYH9,AURKA,NUTF2,SNAPC2,C1QBP,KAT2A,PRPF19,POLR3B,PPM1H,TBP,HEATR5B,INO80B,TARDBP,SOX4,SYMPK,RPA1,H3-3B,TAF5L,KAT7,TGS1,KIF23,TOPBP1,WBP11,NDC80,MARS1,SMAD7,BRD4,ASF1B,FAM32A,HAT1,TOP2B,CUL3,THRA,ANKRD7,RBM48,CDK6,DAXX,ARNTL2,TARBP2,TIMM44,RAB5A,FGF18,TERF1,ZNF256,CCNO,NUP205,CCT8,DUSP2,SNAPC4,BIRC5,SRRM2,POLR2G,BUB1,UBTF,THAP11,PCBP1,C11orf24,MCM7,HOXC10,U2AF…
Antiviral	Arrayed only	GO Component	Intracellular anatomical structure	2.72e-13	0.08	356	14891	AKAP11,B4GALT7,GRN,INPP4A,FOXJ2,TMEM38A,PDCD7,CDC6,TMEM14A,SF3A1,MYH9,AURKA,NUTF2,ZFAND1,PPP2CB,SNAPC2,LAMB1,C1QBP,KAT2A,COL1A1,VTN,PUS3,PRPF19,POLR3B,PPM1H,TBP,NUDT12,HEATR5B,INO80B,P3H1,VPS4B,TARDBP,GSTM2,RNF11,FAAH,SLC36A1,PLA2G12A,SOX4,MT2A,VASP,SYMPK,CANX,RAB40C,DHX58,DHX35,RPA1,H3-3B,ACY3,IRAK2,TAF5L,NUDT15,TEX2,KAT7,CD302,TOR1B,GABBR2,DERL1,CCN3,TGS1,KIF23,HAUS2,KIF11,TOPBP1,WBP11,PEBP1,ND…
Antiviral	Arrayed only	GO Component	Nucleoplasm	5.62e-13	0.27	152	4169	INPP4A,FOXJ2,PDCD7,CDC6,SF3A1,MYH9,AURKA,NUTF2,SNAPC2,KAT2A,PRPF19,POLR3B,PPM1H,TBP,HEATR5B,INO80B,TARDBP,SOX4,SYMPK,RPA1,H3-3B,TAF5L,KAT7,TGS1,KIF23,TOPBP1,WBP11,NDC80,SMAD7,BRD4,ASF1B,FAM32A,HAT1,TOP2B,CUL3,THRA,ANKRD7,RBM48,CDK6,DAXX,ARNTL2,TARBP2,RAB5A,TERF1,ZNF256,CCT8,DUSP2,SNAPC4,BIRC5,SRRM2,POLR2G,BUB1,UBTF,THAP11,PCBP1,C11orf24,MCM7,HOXC10,U2AF2,RPS6KB2,SP3,EXOSC4,CHAF1B,STAT2,BAIAP2,SUZ…
Antiviral	Arrayed only	GO Component	Intracellular membrane-bounded organelle	5.62e-13	0.12	313	12149	AKAP11,B4GALT7,GRN,INPP4A,FOXJ2,TMEM38A,PDCD7,CDC6,TMEM14A,SF3A1,MYH9,AURKA,NUTF2,PPP2CB,SNAPC2,LAMB1,C1QBP,KAT2A,COL1A1,VTN,PUS3,PRPF19,POLR3B,PPM1H,TBP,NUDT12,HEATR5B,INO80B,P3H1,VPS4B,TARDBP,GSTM2,RNF11,FAAH,SLC36A1,SOX4,MT2A,SYMPK,CANX,RAB40C,DHX35,RPA1,H3-3B,IRAK2,TAF5L,TEX2,KAT7,TOR1B,DERL1,CCN3,TGS1,KIF23,KIF11,TOPBP1,WBP11,PEBP1,NDC80,CYBA,BLMH,MARS1,RAB27B,SMAD7,TRIM37,YJU2,BRD4,ASF1B,FA…
Antiviral	Arrayed only	GO Component	Intracellular organelle	8.14e-13	0.1	330	13231	AKAP11,B4GALT7,GRN,INPP4A,FOXJ2,TMEM38A,PDCD7,CDC6,TMEM14A,SF3A1,MYH9,AURKA,NUTF2,ZFAND1,PPP2CB,SNAPC2,LAMB1,C1QBP,KAT2A,COL1A1,VTN,PUS3,PRPF19,POLR3B,PPM1H,TBP,NUDT12,HEATR5B,INO80B,P3H1,VPS4B,TARDBP,GSTM2,RNF11,FAAH,SLC36A1,SOX4,MT2A,VASP,SYMPK,CANX,RAB40C,DHX35,RPA1,H3-3B,IRAK2,TAF5L,TEX2,KAT7,TOR1B,DERL1,CCN3,TGS1,KIF23,HAUS2,KIF11,TOPBP1,WBP11,PEBP1,NDC80,CYBA,BLMH,MARS1,RAB27B,SMAD7,TRIM37,…
Antiviral	Arrayed only	GO Component	Nuclear protein-containing complex	9.63e-13	0.45	72	1290	PDCD7,SF3A1,NUTF2,KAT2A,PRPF19,POLR3B,TBP,INO80B,VPS4B,SYMPK,DHX35,RPA1,TAF5L,KAT7,TGS1,TOPBP1,WBP11,SMAD7,YJU2,CHMP3,THRA,CDK6,ARNTL2,TERF1,NUP205,BUB1B,BIRC5,SRRM2,POLR2G,MCM7,U2AF2,EXOSC4,STAT2,SUZ12,SNRNP200,ING3,POLE,POLR2L,DDX41,ARID2,PRPF4B,SINHCAF,TAF3,STAT5A,CTR9,AHCTF1,JUN,DMAP1,POLR3A,MEAF6,OGT,DHX16,PRPF18,CRCP,GTF2A2,IRF9,CXXC1,ACTL6A,TAF1,INTS12,KANSL2,ALYREF,CHMP1B,NFRKB,RBM8A,RAD5…
Antiviral	Arrayed only	GO Component	Protein-containing complex	2.16e-12	0.22	181	5506	PDCD7,SF3A1,MYH9,AURKA,NUTF2,PPP2CB,LAMB1,KAT2A,COL1A1,VTN,PRPF19,POLR3B,TBP,INO80B,P3H1,VPS4B,RNF11,SOX4,SYMPK,CANX,DHX35,RPA1,H3-3B,TAF5L,KAT7,GABBR2,DERL1,TGS1,KIF23,HAUS2,KIF11,TOPBP1,WBP11,NDC80,CYBA,EIF3J,MARS1,SMAD7,YJU2,ASF1B,CHMP3,HAT1,TOP2B,CUL3,THRA,CDK6,ARNTL2,TARBP2,TIMM44,TERF1,LIN7C,MYL9,CCNO,SCN3A,MRPS17,NUP205,CCT8,BUB1B,EIF4A1,STT3B,PRDX3,SNAPC4,CCT2,CHAF1A,BIRC5,SRRM2,POLR2G,TR…
Antiviral	Arrayed only	GO Component	Organelle	1.43e-11	0.09	339	14017	AKAP11,B4GALT7,GRN,INPP4A,FOXJ2,TMEM38A,PDCD7,CDC6,TMEM14A,SF3A1,MYH9,AURKA,NUTF2,ZFAND1,PPP2CB,SNAPC2,LAMB1,C1QBP,KAT2A,COL1A1,VTN,PUS3,PRPF19,POLR3B,PPM1H,MGP,TBP,NUDT12,HEATR5B,INO80B,P3H1,VPS4B,TARDBP,GSTM2,RNF11,FAAH,SLC36A1,SOX4,MT2A,VASP,SYMPK,CANX,RAB40C,DHX35,RPA1,H3-3B,ACY3,IRAK2,TAF5L,TEX2,KAT7,TOR1B,DERL1,CCN3,TGS1,KIF23,HAUS2,KIF11,TOPBP1,WBP11,PEBP1,NDC80,CYBA,BLMH,MARS1,RAB27B,SMAD…
Antiviral	Arrayed only	GO Component	Nucleus	2.6e-11	0.17	224	7672	AKAP11,INPP4A,FOXJ2,TMEM38A,PDCD7,CDC6,SF3A1,MYH9,AURKA,NUTF2,PPP2CB,SNAPC2,C1QBP,KAT2A,PUS3,PRPF19,POLR3B,PPM1H,TBP,NUDT12,HEATR5B,INO80B,P3H1,VPS4B,TARDBP,RNF11,SOX4,MT2A,SYMPK,DHX35,RPA1,H3-3B,IRAK2,TAF5L,TEX2,KAT7,TOR1B,TGS1,KIF23,KIF11,TOPBP1,WBP11,PEBP1,NDC80,CYBA,BLMH,MARS1,SMAD7,YJU2,BRD4,ASF1B,FAM32A,CHMP3,HAT1,TOP2B,CUL3,THRA,ANKRD7,RBM48,CDK6,DAXX,ARNTL2,TARBP2,TIMM44,RAB5A,FGF18,TERF1…
Antiviral	Arrayed only	GO Component	Membrane-bounded organelle	1.81e-10	0.09	323	13188	AKAP11,B4GALT7,GRN,INPP4A,FOXJ2,TMEM38A,PDCD7,CDC6,TMEM14A,SF3A1,MYH9,AURKA,NUTF2,PPP2CB,SNAPC2,LAMB1,C1QBP,KAT2A,COL1A1,VTN,PUS3,PRPF19,POLR3B,PPM1H,MGP,TBP,NUDT12,HEATR5B,INO80B,P3H1,VPS4B,TARDBP,GSTM2,RNF11,FAAH,SLC36A1,SOX4,MT2A,VASP,SYMPK,CANX,RAB40C,DHX35,RPA1,H3-3B,ACY3,IRAK2,TAF5L,TEX2,KAT7,TOR1B,DERL1,CCN3,TGS1,KIF23,KIF11,TOPBP1,WBP11,PEBP1,NDC80,CYBA,BLMH,MARS1,RAB27B,SMAD7,TRIM37,YJU2…
Antiviral	Arrayed only	GO Component	Cytoplasm	1.41e-07	0.09	295	12056	AKAP11,B4GALT7,GRN,INPP4A,TMEM38A,CDC6,TMEM14A,MYH9,AURKA,NUTF2,ZFAND1,PPP2CB,SNAPC2,LAMB1,C1QBP,KAT2A,COL1A1,VTN,PUS3,PRPF19,POLR3B,PPM1H,TBP,NUDT12,HEATR5B,P3H1,VPS4B,TARDBP,GSTM2,RNF11,FAAH,SLC36A1,PLA2G12A,SOX4,MT2A,VASP,SYMPK,CANX,RAB40C,DHX58,ACY3,IRAK2,TAF5L,NUDT15,TEX2,KAT7,CD302,TOR1B,GABBR2,DERL1,CCN3,TGS1,KIF23,HAUS2,KIF11,TOPBP1,WBP11,PEBP1,NDC80,CYBA,BLMH,EIF3J,MARS1,RAB27B,SMAD7,TRI…
Antiviral	Arrayed only	GO Component	Cytosol	6.8e-07	0.18	161	5438	AKAP11,INPP4A,CDC6,MYH9,AURKA,NUTF2,PPP2CB,SNAPC2,C1QBP,PUS3,POLR3B,HEATR5B,VPS4B,GSTM2,MT2A,VASP,SYMPK,ACY3,IRAK2,NUDT15,KAT7,TGS1,KIF23,HAUS2,KIF11,WBP11,PEBP1,NDC80,BLMH,EIF3J,MARS1,SMAD7,TRIM37,CHMP3,TOP2B,CUL3,THRA,CHKA,CDK6,DAXX,TARBP2,RAB5A,MYL9,RPIA,NUP205,CCT8,BUB1B,ASB16,EIF4A1,TPCN2,PRDX3,CCT2,BIRC5,BUB1,TRAPPC1,THAP11,PCBP1,MCM7,BCL2L14,SP3,TRIB1,GRK2,EXOSC4,STAT2,BAIAP2,PRKRA,CDK5R1,…
Antiviral	Arrayed only	GO Component	Intracellular non-membrane-bounded organelle	1.62e-06	0.18	154	5191	AKAP11,FOXJ2,CDC6,MYH9,AURKA,ZFAND1,PPP2CB,C1QBP,KAT2A,PRPF19,TBP,INO80B,VPS4B,TARDBP,FAAH,SOX4,VASP,SYMPK,CANX,RPA1,H3-3B,TAF5L,KAT7,TGS1,KIF23,HAUS2,KIF11,TOPBP1,NDC80,CYBA,MARS1,SMAD7,BRD4,ASF1B,FAM32A,CHMP3,HAT1,TOP2B,CUL3,THRA,ANKRD7,CHKA,CDK6,DAXX,ARNTL2,TIMM44,RAB5A,FGF18,TERF1,MYL9,CCNO,MRPS17,CCT8,BUB1B,CATIP,PPP1R35,CCT2,CHAF1A,BIRC5,POLR2G,BUB1,UBTF,THAP11,PCBP1,DONSON,MCM7,HOXC10,SP3,…
Antiviral	Arrayed only	GO Component	Chromosomal region	1.62e-06	0.57	27	365	PPP2CB,RPA1,H3-3B,KAT7,NDC80,CHMP3,HAT1,DAXX,TERF1,BUB1B,BIRC5,BUB1,MCM7,ARID2,CENPL,AHCTF1,TTK,KDM4A,MEAF6,ZWINT,INCENP,ACTL6A,CHMP1B,SPC24,RAD51D,RNF103-CHMP3,H2BC11
Antiviral	Arrayed only	GO Component	Chromosome, centromeric region	2.28e-06	0.65	22	252	PPP2CB,H3-3B,KAT7,NDC80,CHMP3,DAXX,BUB1B,BIRC5,BUB1,ARID2,CENPL,AHCTF1,TTK,KDM4A,MEAF6,ZWINT,INCENP,ACTL6A,CHMP1B,SPC24,RNF103-CHMP3,H2BC11
Antiviral	Arrayed only	GO Component	Chromosome	3.42e-06	0.29	72	1850	FOXJ2,PPP2CB,KAT2A,PRPF19,TBP,INO80B,SOX4,RPA1,H3-3B,KAT7,TOPBP1,NDC80,SMAD7,BRD4,ASF1B,CHMP3,HAT1,THRA,DAXX,ARNTL2,TERF1,BUB1B,CHAF1A,BIRC5,BUB1,THAP11,DONSON,MCM7,HOXC10,SP3,EXOSC4,CHAF1B,STAT2,SUZ12,ING3,POLE,TGIF1,H2AC20,H2AC21,ARID2,PRPF4B,SINHCAF,H2AC7,STAT5A,CENPL,CTR9,AHCTF1,LRIF1,TTK,JUN,DMAP1,KDM4A,MEAF6,OGT,ZWINT,PBX2,H2BC13,H2AC6,SLFN11,INCENP,IRF9,ACTL6A,TAF1,CHMP1B,NFRKB,SPC24,RAD51…
Antiviral	Arrayed only	GO Component	Catalytic complex	1.1e-05	0.31	62	1539	SF3A1,PPP2CB,KAT2A,PRPF19,POLR3B,TBP,INO80B,VPS4B,RNF11,DHX35,TAF5L,KAT7,DERL1,CYBA,YJU2,CUL3,CDK6,TARBP2,CCNO,BUB1B,STT3B,SRRM2,POLR2G,EXOSC4,SUZ12,SNRNP200,PRKRA,CDK5R1,ING3,POLE,POLR2L,FBXL6,DDX41,ARID2,PRPF4B,SINHCAF,TAF3,DYNC1H1,CTR9,F5,GLMN,DMAP1,POLR3A,MEAF6,OGT,CRCP,GTF2A2,DYNC1I2,CXXC1,ACTL6A,ERN1,TAF1,KANSL2,ALYREF,NFRKB,RBM8A,CWC15,SEM1,SAP18,PFKM,NDUFV1,SOCS7
Antiviral	Arrayed only	GO Component	protein-DNA complex	3.13e-05	0.63	19	226	TBP,RPA1,H3-3B,TERF1,DONSON,MCM7,SP3,SUZ12,ING3,H2AC20,H2AC21,H2AC7,DMAP1,MEAF6,H2BC13,H2AC6,ACTL6A,H2BC11,CTNNB1
Antiviral	Arrayed only	GO Component	Kinetochore	4.49e-05	0.69	16	165	H3-3B,NDC80,CHMP3,BUB1B,BIRC5,BUB1,ARID2,AHCTF1,TTK,MEAF6,ZWINT,INCENP,ACTL6A,CHMP1B,SPC24,RNF103-CHMP3
Antiviral	Arrayed only	GO Component	Nuclear body	0.00023	0.36	38	833	SF3A1,MYH9,SNAPC2,PRPF19,HEATR5B,INO80B,SYMPK,RPA1,TAF5L,TGS1,TOPBP1,DAXX,TARBP2,TERF1,SRRM2,PCBP1,HOXC10,U2AF2,SP3,SUZ12,SRSF7,PRPF4B,CIR1,CTR9,ZWINT,PRPF18,TDG,INCENP,ATXN2L,CXXC1,HIPK1,UHMK1,ALYREF,RBM8A,YTHDC1,CWC15,SAP18,RDM1
Antiviral	Arrayed only	GO Component	Spliceosomal complex	0.00034	0.61	16	197	PDCD7,SF3A1,PRPF19,DHX35,WBP11,YJU2,SRRM2,U2AF2,SNRNP200,DDX41,PRPF4B,DHX16,PRPF18,ALYREF,RBM8A,CWC15
Antiviral	Arrayed only	GO Component	Cellular anatomical entity	0.00054	0.02	381	18293	AKAP11,B4GALT7,GRN,INPP4A,FOXJ2,TMEM38A,PDCD7,CDC6,TMEM14A,SF3A1,MYH9,AURKA,NUTF2,RASL12,ZFAND1,PPP2CB,SNAPC2,LAMB1,C1QBP,KAT2A,COL1A1,VTN,PUS3,PRPF19,POLR3B,PPM1H,MGP,TBP,NUDT12,HEATR5B,INO80B,P3H1,VPS4B,TARDBP,GSTM2,RNF11,FAAH,SLC36A1,PLA2G12A,SOX4,MT2A,VASP,SYMPK,CANX,RAB40C,DHX58,DHX35,RPA1,H3-3B,ACY3,IRAK2,TAF5L,MFSD9,NUDT15,TEX2,KAT7,CD302,TOR1B,GABBR2,DERL1,CCN3,TGS1,KIF23,HAUS2,KIF11,TOPB…
Antiviral	Arrayed only	GO Component	DNA packaging complex	0.0006	0.59	16	208	H3-3B,NDC80,TERF1,ING3,H2AC20,H2AC21,ARID2,H2AC7,DMAP1,MEAF6,ZWINT,H2BC13,H2AC6,ACTL6A,SPC24,H2BC11
Antiviral	Arrayed only	GO Component	Nuclear DNA-directed RNA polymerase complex	0.00077	0.7	12	121	KAT2A,POLR3B,TBP,TAF5L,POLR2G,POLR2L,TAF3,CTR9,POLR3A,CRCP,GTF2A2,TAF1
Antiviral	Arrayed only	GO Component	Intracellular protein-containing complex	0.00077	0.35	35	784	PPP2CB,KAT2A,POLR3B,TBP,RNF11,TAF5L,KAT7,DERL1,CUL3,ARNTL2,BUB1B,POLR2G,TRAPPC1,ING3,POLE,POLR2L,NCBP2,FBXL6,TAF3,ZNF326,CTR9,LAMTOR2,GLMN,DMAP1,POLR3A,MEAF6,OGT,ELP1,PRR5L,CRCP,GTF2A2,ACTL6A,TAF1,KANSL2,SEM1
Antiviral	Arrayed only	GO Component	Supramolecular complex	0.0009	0.28	51	1366	MYH9,AURKA,ZFAND1,COL1A1,TARDBP,SYMPK,H3-3B,TAF5L,KIF23,HAUS2,KIF11,NDC80,CHMP3,CUL3,MYL9,CCT8,BUB1B,CCT2,BIRC5,POLR2G,BUB1,PCBP1,BAIAP2,CDK5R1,DDX28,ARID2,DLG1,DYNC1H1,AHCTF1,NES,TTK,MEAF6,ZWINT,INCENP,ATXN2L,DYNC1I2,ACTL6A,SLC2A1,UHMK1,ENDOV,KRTAP5-9,CHMP1B,MEX3A,VIM,TUBGCP2,SPC24,BCAS3,RNF103-CHMP3,MAP7,CTNNB1,TPM2
Antiviral	Arrayed only	GO Component	Nuclear chromosome	0.00093	0.55	17	244	INO80B,RPA1,H3-3B,TOPBP1,BRD4,BIRC5,MCM7,ING3,POLE,SINHCAF,LRIF1,JUN,DMAP1,OGT,INCENP,ACTL6A,NFRKB
Antiviral	Arrayed only	GO Component	Transferase complex, transferring phosphorus-containing groups	0.00097	0.51	19	299	KAT2A,POLR3B,TBP,TAF5L,CDK6,CCNO,POLR2G,CDK5R1,POLE,POLR2L,TAF3,CTR9,POLR3A,CRCP,GTF2A2,ERN1,TAF1,PFKM,SOCS7
Antiviral	Arrayed only	GO Component	Condensed chromosome	0.0011	0.52	18	275	H3-3B,TOPBP1,NDC80,BRD4,CHMP3,BUB1B,BIRC5,BUB1,ARID2,AHCTF1,TTK,MEAF6,ZWINT,INCENP,ACTL6A,CHMP1B,SPC24,RNF103-CHMP3
Antiviral	Arrayed only	GO Component	Spindle	0.0013	0.44	23	425	CDC6,MYH9,AURKA,PPP2CB,KAT2A,PRPF19,VPS4B,KIF23,HAUS2,KIF11,TOPBP1,CHMP3,CUL3,TERF1,BUB1B,BIRC5,TTK,INCENP,CHMP1B,TUBGCP2,RNF103-CHMP3,ALMS1,CTNNB1
Antiviral	Arrayed only	GO Component	Catalytic step 2 spliceosome	0.0013	0.75	10	90	SF3A1,PRPF19,DHX35,SRRM2,SNRNP200,DDX41,PRPF4B,ALYREF,RBM8A,CWC15
Antiviral	Arrayed only	GO Component	U2-type spliceosomal complex	0.0017	0.74	10	93	SF3A1,PRPF19,YJU2,SRRM2,U2AF2,SNRNP200,DHX16,PRPF18,RBM8A,CWC15
Antiviral	Arrayed only	GO Component	Chromatin	0.0025	0.27	47	1285	FOXJ2,KAT2A,TBP,INO80B,SOX4,H3-3B,SMAD7,BRD4,ASF1B,HAT1,THRA,ARNTL2,CHAF1A,THAP11,MCM7,HOXC10,SP3,EXOSC4,CHAF1B,STAT2,SUZ12,ING3,TGIF1,H2AC20,H2AC21,ARID2,SINHCAF,H2AC7,STAT5A,CTR9,JUN,DMAP1,KDM4A,MEAF6,OGT,PBX2,H2BC13,H2AC6,INCENP,IRF9,ACTL6A,TAF1,NFRKB,BCAS3,H2BC11,FOXC1,CTNNB1
Antiviral	Arrayed only	GO Component	Transferase complex	0.0025	0.32	35	847	KAT2A,POLR3B,TBP,RNF11,TAF5L,KAT7,DERL1,CUL3,CDK6,CCNO,BUB1B,STT3B,POLR2G,SUZ12,CDK5R1,ING3,POLE,POLR2L,FBXL6,TAF3,CTR9,GLMN,DMAP1,POLR3A,MEAF6,OGT,CRCP,GTF2A2,CXXC1,ACTL6A,ERN1,TAF1,KANSL2,PFKM,SOCS7
Antiviral	Arrayed only	GO Component	Midbody	0.004	0.55	14	201	AURKA,VPS4B,KIF23,CHMP3,BIRC5,SSH1,CEP55,CLIC4,INCENP,USP8,SLC2A1,CHMP1B,AGAP2,RNF103-CHMP3
Antiviral	Arrayed only	GO Component	Microtubule cytoskeleton	0.0042	0.25	48	1355	AKAP11,CDC6,MYH9,AURKA,PPP2CB,KAT2A,PRPF19,VPS4B,KIF23,HAUS2,KIF11,TOPBP1,NDC80,SMAD7,CHMP3,CUL3,ANKRD7,CDK6,TERF1,CCT8,BUB1B,PPP1R35,CCT2,BIRC5,BAIAP2,VPS37A,CIR1,DLG1,DYNC1H1,LRIF1,TTK,CEP55,STIL,CLIC4,UBR4,INCENP,DYNC1I2,HIPK1,MFN2,CHMP1B,VIM,TUBGCP2,RAD51D,BCAS3,RNF103-CHMP3,MAP7,ALMS1,CTNNB1
Antiviral	Arrayed only	GO Component	Histone acetyltransferase complex	0.0052	0.71	9	88	KAT2A,TAF5L,KAT7,ING3,DMAP1,MEAF6,OGT,ACTL6A,KANSL2
Antiviral	Arrayed only	GO Component	Nucleosome	0.0053	0.62	11	133	H3-3B,ING3,H2AC20,H2AC21,H2AC7,DMAP1,MEAF6,H2BC13,H2AC6,ACTL6A,H2BC11
Antiviral	Arrayed only	GO Component	Specific granule membrane	0.0058	0.7	9	90	CYBA,SLC15A4,FCAR,HVCN1,LAMTOR2,AGPAT2,UBR4,CD36,ALDH3B1
Antiviral	Arrayed only	GO Component	Nuclear speck	0.0067	0.4	21	420	SF3A1,PRPF19,HEATR5B,TAF5L,SRRM2,PCBP1,U2AF2,SRSF7,PRPF4B,CIR1,CTR9,PRPF18,ATXN2L,CXXC1,HIPK1,UHMK1,ALYREF,RBM8A,YTHDC1,CWC15,SAP18
Antiviral	Arrayed only	GO Component	RNA polymerase II, holoenzyme	0.0087	0.68	9	96	KAT2A,TBP,TAF5L,POLR2G,POLR2L,TAF3,CTR9,GTF2A2,TAF1
Antiviral	Arrayed only	GO Component	H4 histone acetyltransferase complex	0.0091	0.89	6	39	ING3,DMAP1,MEAF6,OGT,ACTL6A,KANSL2
Antiviral	Arrayed only	GO Component	U2-type catalytic step 1 spliceosome	0.0106	1.19	4	13	PRPF19,YJU2,SNRNP200,RBM8A
Antiviral	Arrayed only	GO Component	INO80-type complex	0.0113	0.99	5	26	INO80B,ING3,DMAP1,ACTL6A,NFRKB
Antiviral	Arrayed only	GO Component	Chromosome passenger complex	0.0207	1.4	3	6	AURKA,BIRC5,INCENP
Antiviral	Arrayed only	GO Component	Centrosome	0.024	0.32	25	609	AURKA,KAT2A,VPS4B,KIF23,HAUS2,NDC80,SMAD7,CUL3,ANKRD7,CDK6,CCT8,PPP1R35,VPS37A,DYNC1H1,LRIF1,CEP55,STIL,CLIC4,UBR4,DYNC1I2,HIPK1,TUBGCP2,RAD51D,ALMS1,CTNNB1
Antiviral	Arrayed only	GO Component	Microtubule organizing center	0.024	0.28	31	825	AKAP11,AURKA,KAT2A,VPS4B,KIF23,HAUS2,TOPBP1,NDC80,SMAD7,CUL3,ANKRD7,CDK6,CCT8,BUB1B,PPP1R35,BIRC5,VPS37A,CIR1,DYNC1H1,LRIF1,CEP55,STIL,CLIC4,UBR4,DYNC1I2,HIPK1,VIM,TUBGCP2,RAD51D,ALMS1,CTNNB1
Antiviral	Arrayed only	GO Component	Azurophil granule lumen	0.024	0.65	8	91	GRN,CCT8,CCT2,TRAPPC1,DYNC1H1,RNASET2,SDCBP,ACLY
Antiviral	Arrayed only	GO Component	Ribonucleoprotein complex	0.0267	0.3	27	687	PDCD7,SF3A1,PRPF19,DHX35,TGS1,WBP11,EIF3J,YJU2,TOP2B,TARBP2,MRPS17,SRRM2,U2AF2,SNRNP200,PRKRA,DDX41,PRPF4B,ILF2,MRPL50,DHX16,PRPF18,ALYREF,VIM,RBM8A,RPS5,CWC15,MRPL45
Antiviral	Arrayed only	GO Component	RNA polymerase II transcription regulator complex	0.0273	0.44	14	256	KAT2A,TBP,TAF5L,SMAD7,THRA,ARNTL2,STAT2,TAF3,STAT5A,JUN,GTF2A2,IRF9,TAF1,CTNNB1
Antiviral	Arrayed only	GO Component	Extracellular vesicle	0.0273	0.18	63	2120	GRN,TMEM38A,MYH9,NUTF2,LAMB1,VTN,MGP,P3H1,VPS4B,GSTM2,RNF11,VASP,CANX,H3-3B,ACY3,TOR1B,PEBP1,BLMH,MARS1,RAB27B,CHMP3,CUL3,ICAM1,RAB5A,CCT8,EIF4A1,CCT2,PCBP1,B4GAT1,BAIAP2,SRSF7,H2AC20,H2AC21,NME1,H2AC7,DLG1,DYNC1H1,PTPRF,AHCTF1,F5,SARS1,CLIC4,SLC44A1,H2BC13,H2AC6,VPS36,NME2,SLC2A1,ATP6V1F,ALYREF,RNASET2,SDCBP,CHMP1B,TXNRD1,VIM,AGAP2,ARHGDIA,COASY,ACLY,RPS5,ALDH3B1,ARHGAP23,CTNNB1
Antiviral	Arrayed only	GO Component	RNA polymerase III complex	0.0293	1.03	4	19	POLR3B,POLR2L,POLR3A,CRCP
Antiviral	Arrayed only	GO Component	Extracellular exosome	0.0311	0.18	62	2096	GRN,TMEM38A,MYH9,NUTF2,LAMB1,VTN,MGP,P3H1,VPS4B,GSTM2,RNF11,VASP,CANX,H3-3B,ACY3,TOR1B,PEBP1,BLMH,MARS1,RAB27B,CHMP3,CUL3,ICAM1,RAB5A,CCT8,EIF4A1,CCT2,PCBP1,B4GAT1,BAIAP2,SRSF7,H2AC20,H2AC21,NME1,H2AC7,DLG1,DYNC1H1,PTPRF,AHCTF1,SARS1,CLIC4,SLC44A1,H2BC13,H2AC6,VPS36,NME2,SLC2A1,ATP6V1F,ALYREF,RNASET2,SDCBP,CHMP1B,TXNRD1,VIM,AGAP2,ARHGDIA,COASY,ACLY,RPS5,ALDH3B1,ARHGAP23,CTNNB1
Antiviral	Arrayed only	GO Component	Nuclear periphery	0.0356	0.53	10	150	HAT1,NUP205,ARID2,ZNF326,AHCTF1,LRIF1,CLIC4,CXXC1,ACTL6A,VIM
Antiviral	Arrayed only	GO Component	Nuclear matrix	0.0433	0.55	9	128	HAT1,ARID2,ZNF326,AHCTF1,LRIF1,CLIC4,CXXC1,ACTL6A,VIM
Antiviral	Arrayed only	GO Component	Organelle envelope	0.0455	0.22	41	1262	INPP4A,TMEM38A,TMEM14A,NUTF2,VPS4B,TEX2,TOR1B,CHMP3,TIMM44,MRPS17,NUP205,DUSP2,FKBP10,SLC25A36,PTPMT1,TAF3,SLC25A15,IFI6,FZD9,ATP5F1C,AHCTF1,PLA2G4A,FAM210B,TIMM8A,OGT,SLC44A1,MRPL50,RNF5,MTMR6,NDUFAF6,ERN1,MFN2,RNASET2,SDCBP,CHMP1B,TIMM8B,COASY,TAZ,RNF103-CHMP3,MRPL45,NDUFV1
Antiviral	Arrayed only	GO Component	Late endosome membrane	0.0463	0.51	10	157	VPS4B,RAB27B,CHMP3,TPCN2,VPS37A,LAMTOR2,VPS36,OSBPL9,CHMP1B,RNF103-CHMP3
Antiviral	Arrayed only	GO Component	Euchromatin	0.0499	0.7	6	60	TBP,EXOSC4,CTR9,JUN,BCAS3,CTNNB1
Antiviral	Arrayed only	GO Component	Specific granule	0.0499	0.5	10	159	CYBA,SLC15A4,FCAR,HVCN1,ILF2,LAMTOR2,AGPAT2,UBR4,CD36,ALDH3B1
Antiviral	Arrayed only	KEGG	Spliceosome	0.0017	0.7	13	132	SF3A1,PRPF19,WBP11,PCBP1,U2AF2,SNRNP200,SRSF7,NCBP2,DHX16,PRPF18,ALYREF,RBM8A,CWC15
Antiviral	Arrayed only	KEGG	Necroptosis	0.0025	0.65	13	147	VPS4B,CHMP3,IFNAR1,STAT2,H2AC20,H2AC21,H2AC7,STAT5A,PLA2G4A,H2AC6,IRF9,CHMP1B,RNF103-CHMP3
Antiviral	Arrayed only	Reactome	mRNA Splicing	1.39e-08	0.78	25	211	PDCD7,SF3A1,PRPF19,DHX35,WBP11,YJU2,FAM32A,SRRM2,POLR2G,PCBP1,U2AF2,SNRNP200,POLR2L,SRSF7,NCBP2,DDX41,PRPF4B,NKAP,DHX16,PRPF18,FAM50A,ALYREF,RBM8A,CWC15,SAP18
Antiviral	Arrayed only	Reactome	mRNA Splicing - Major Pathway	1.62e-08	0.78	24	203	SF3A1,PRPF19,DHX35,WBP11,YJU2,FAM32A,SRRM2,POLR2G,PCBP1,U2AF2,SNRNP200,POLR2L,SRSF7,NCBP2,DDX41,PRPF4B,NKAP,DHX16,PRPF18,FAM50A,ALYREF,RBM8A,CWC15,SAP18
Antiviral	Arrayed only	Reactome	Processing of Capped Intron-Containing Pre-mRNA	1.62e-08	0.7	28	281	PDCD7,SF3A1,PRPF19,SYMPK,DHX35,WBP11,YJU2,FAM32A,NUP205,SRRM2,POLR2G,PCBP1,U2AF2,SNRNP200,POLR2L,SRSF7,NCBP2,DDX41,PRPF4B,NKAP,DHX16,PRPF18,FAM50A,ALYREF,RBM8A,CWC15,SAP18,CPSF1
Antiviral	Arrayed only	Reactome	HATs acetylate histones	1.59e-07	0.91	17	107	KAT2A,TAF5L,KAT7,HAT1,ING3,H2AC20,H2AC21,H2AC7,DMAP1,MEAF6,OGT,ELP1,H2BC13,H2AC6,ACTL6A,KANSL2,H2BC11
Antiviral	Arrayed only	Reactome	Gene expression (Transcription)	3.56e-07	0.35	66	1476	AURKA,PPP2CB,SNAPC2,KAT2A,COL1A1,POLR3B,TBP,SYMPK,RPA1,H3-3B,TOPBP1,SMAD7,THRA,CDK6,DAXX,TARBP2,MYL9,ZNF256,NUP205,SNAPC4,BIRC5,POLR2G,UBTF,U2AF2,BCL2L14,GLS2,SUZ12,PRKRA,CDK5R1,ZNF671,POLR2L,SRSF7,NCBP2,TGIF1,H2AC20,ARID2,TAF3,H2AC7,CTR9,LAMTOR2,JUN,POLR3A,MEAF6,H2BC13,H2AC6,NRBP1,RRAGA,TDG,CRCP,GTF2A2,ZNF195,ACTL6A,TAF1,HIPK1,INTS12,ZNF154,ALYREF,TXNRD1,RBM8A,RAD51D,SUPT5H,H2BC11,SAP18,CPSF1,PT…
Antiviral	Arrayed only	Reactome	Chromatin modifying enzymes	3.11e-06	0.67	22	238	KAT2A,TAF5L,KAT7,HAT1,SUZ12,ING3,PRMT3,H2AC20,H2AC21,ARID2,H2AC7,DMAP1,KDM4A,MEAF6,OGT,ELP1,H2BC13,H2AC6,ACTL6A,KANSL2,H2BC11,SAP18
Antiviral	Arrayed only	Reactome	RHO GTPase Effectors	1.68e-05	0.6	23	292	MYH9,PPP2CB,H3-3B,NDC80,CYBA,MYL9,BUB1B,BIRC5,BUB1,BAIAP2,H2AC20,H2AC7,CENPL,DYNC1H1,AHCTF1,ZWINT,H2BC13,H2AC6,INCENP,DYNC1I2,SPC24,H2BC11,CTNNB1
Antiviral	Arrayed only	Reactome	RNA Polymerase II Transcription	1.68e-05	0.33	57	1337	AURKA,PPP2CB,SNAPC2,KAT2A,COL1A1,TBP,SYMPK,RPA1,H3-3B,TOPBP1,SMAD7,THRA,CDK6,DAXX,MYL9,ZNF256,SNAPC4,BIRC5,POLR2G,U2AF2,BCL2L14,GLS2,SUZ12,CDK5R1,ZNF671,POLR2L,SRSF7,NCBP2,TGIF1,H2AC20,ARID2,TAF3,H2AC7,CTR9,LAMTOR2,JUN,MEAF6,H2BC13,H2AC6,NRBP1,RRAGA,GTF2A2,ZNF195,ACTL6A,TAF1,HIPK1,INTS12,ZNF154,ALYREF,TXNRD1,RBM8A,RAD51D,SUPT5H,H2BC11,CPSF1,PTPN11,CTNNB1
Antiviral	Arrayed only	Reactome	Cell Cycle	2.02e-05	0.44	36	658	CDC6,AURKA,PPP2CB,RPA1,H3-3B,KIF23,HAUS2,TOPBP1,NDC80,CHMP3,CDK6,DAXX,TERF1,NUP205,BUB1B,BIRC5,POLR2G,BUB1,MCM7,POLE,POLR2L,H2AC20,H2AC7,CENPL,DYNC1H1,AHCTF1,ZWINT,H2BC13,H2AC6,PPP6R3,INCENP,DYNC1I2,TUBGCP2,SPC24,H2BC11,ALMS1
Antiviral	Arrayed only	Reactome	Inhibition of DNA recombination at telomere	3.13e-05	1.02	10	48	H3-3B,DAXX,TERF1,POLR2G,POLR2L,H2AC20,H2AC7,H2BC13,H2AC6,H2BC11
Antiviral	Arrayed only	Reactome	Cell Cycle, Mitotic	9.23e-05	0.46	30	526	CDC6,AURKA,PPP2CB,RPA1,H3-3B,KIF23,HAUS2,NDC80,CHMP3,CDK6,NUP205,BUB1B,BIRC5,BUB1,MCM7,POLE,H2AC20,H2AC7,CENPL,DYNC1H1,AHCTF1,ZWINT,H2BC13,H2AC6,INCENP,DYNC1I2,TUBGCP2,SPC24,H2BC11,ALMS1
Antiviral	Arrayed only	Reactome	HCMV Infection	0.0001	0.75	14	126	CHMP3,DAXX,NUP205,SUZ12,VPS37A,H2AC20,H2AC21,H2AC7,DYNC1H1,H2BC13,H2AC6,VPS36,DYNC1I2,H2BC11
Antiviral	Arrayed only	Reactome	Amplification of signal from unattached kinetochores via a MAD2 inhibitory signal	0.00015	0.81	12	94	PPP2CB,NDC80,BUB1B,BIRC5,BUB1,CENPL,DYNC1H1,AHCTF1,ZWINT,INCENP,DYNC1I2,SPC24
Antiviral	Arrayed only	Reactome	Telomere Maintenance	0.00015	0.82	12	93	RPA1,H3-3B,DAXX,TERF1,POLR2G,POLR2L,H2AC20,H2AC7,H2BC13,H2AC6,PPP6R3,H2BC11
Antiviral	Arrayed only	Reactome	Metabolism of RNA	0.00016	0.4	35	705	PDCD7,SF3A1,PUS3,PRPF19,SYMPK,DHX35,TGS1,WBP11,YJU2,FAM32A,NUP205,EIF4A1,SRRM2,POLR2G,PCBP1,U2AF2,EXOSC4,SNRNP200,POLR2L,SRSF7,NCBP2,DDX41,PRPF4B,NKAP,DHX16,PRPF18,FAM50A,ALYREF,RBM8A,SUPT5H,RPS5,CWC15,MRM1,SAP18,CPSF1
Antiviral	Arrayed only	Reactome	Epigenetic regulation of gene expression	0.00017	0.75	13	116	KAT2A,TBP,H3-3B,UBTF,SUZ12,POLR2L,H2AC20,H2AC7,H2BC13,H2AC6,TDG,H2BC11,SAP18
Antiviral	Arrayed only	Reactome	M Phase	0.00017	0.5	24	382	PPP2CB,H3-3B,KIF23,HAUS2,NDC80,CHMP3,NUP205,BUB1B,BIRC5,BUB1,H2AC20,H2AC7,CENPL,DYNC1H1,AHCTF1,ZWINT,H2BC13,H2AC6,INCENP,DYNC1I2,TUBGCP2,SPC24,H2BC11,ALMS1
Antiviral	Arrayed only	Reactome	Chromosome Maintenance	0.00021	0.74	13	120	RPA1,H3-3B,DAXX,TERF1,POLR2G,POLR2L,H2AC20,H2AC7,CENPL,H2BC13,H2AC6,PPP6R3,H2BC11
Antiviral	Arrayed only	Reactome	Signaling by Rho GTPases, Miro GTPases and RHOBTB3	0.00021	0.4	34	688	MYH9,PPP2CB,C1QBP,H3-3B,TEX2,NDC80,CYBA,CUL3,MYL9,BUB1B,CCT2,BIRC5,BUB1,BAIAP2,H2AC20,H2AC7,CENPL,DYNC1H1,AKAP13,AHCTF1,ZWINT,STARD8,RND3,H2BC13,H2AC6,INCENP,DYNC1I2,MFN2,VIM,ARHGDIA,SPC24,H2BC11,ARHGAP23,CTNNB1
Antiviral	Arrayed only	Reactome	Disease	0.00031	0.27	62	1702	B4GALT7,MYH9,PPP2CB,C1QBP,KAT2A,TBP,VPS4B,CANX,RPA1,H3-3B,IRAK2,DERL1,TOPBP1,PEBP1,CYBA,BRD4,CHMP3,CUL3,CDK6,DAXX,IFNAR1,RAB5A,FGF18,RPIA,NUP205,POLR2G,RPS6KB2,B4GAT1,STAT2,BAIAP2,SUZ12,CDK5R1,VPS37A,POLR2L,NCBP2,H2AC20,H2AC21,TAF3,H2AC7,STAT5A,DYNC1H1,JUN,RNF5,H2BC13,H2AC6,VPS36,MUC3A,SEC31A,GTF2A2,DYNC1I2,TAF1,CD36,SLC2A1,TXNRD1,KPNA2,RAD51D,SUPT5H,RPS5,H2BC11,SAP18,PTPN11,CTNNB1
Antiviral	Arrayed only	Reactome	Signaling by Rho GTPases	0.00031	0.4	33	672	MYH9,PPP2CB,C1QBP,H3-3B,TEX2,NDC80,CYBA,CUL3,MYL9,BUB1B,CCT2,BIRC5,BUB1,BAIAP2,H2AC20,H2AC7,CENPL,DYNC1H1,AKAP13,AHCTF1,ZWINT,STARD8,RND3,H2BC13,H2AC6,INCENP,DYNC1I2,VIM,ARHGDIA,SPC24,H2BC11,ARHGAP23,CTNNB1
Antiviral	Arrayed only	Reactome	RNA Polymerase III Transcription Initiation From Type 3 Promoter	0.00032	1.12	7	27	SNAPC2,POLR3B,TBP,SNAPC4,POLR2L,POLR3A,CRCP
Antiviral	Arrayed only	Reactome	Infectious disease	0.00039	0.34	40	917	MYH9,TBP,VPS4B,CANX,IRAK2,CYBA,BRD4,CHMP3,CUL3,DAXX,IFNAR1,RAB5A,NUP205,POLR2G,STAT2,BAIAP2,SUZ12,VPS37A,POLR2L,NCBP2,H2AC20,H2AC21,TAF3,H2AC7,DYNC1H1,JUN,H2BC13,H2AC6,VPS36,GTF2A2,DYNC1I2,TAF1,TXNRD1,KPNA2,SUPT5H,RPS5,H2BC11,SAP18,PTPN11,CTNNB1
Antiviral	Arrayed only	Reactome	Diseases of programmed cell death	0.0004	0.84	10	73	C1QBP,H3-3B,SUZ12,CDK5R1,H2AC20,H2AC7,JUN,H2BC13,H2AC6,H2BC11
Antiviral	Arrayed only	Reactome	NoRC negatively regulates rRNA expression	0.00042	0.84	10	74	TBP,H3-3B,UBTF,POLR2L,H2AC20,H2AC7,H2BC13,H2AC6,H2BC11,SAP18
Antiviral	Arrayed only	Reactome	Transcriptional Regulation by TP53	0.00049	0.49	22	361	AURKA,PPP2CB,TBP,RPA1,TOPBP1,DAXX,BIRC5,POLR2G,BCL2L14,GLS2,CDK5R1,POLR2L,TAF3,LAMTOR2,JUN,MEAF6,RRAGA,TAF1,HIPK1,TXNRD1,RAD51D,SUPT5H
Antiviral	Arrayed only	Reactome	B-WICH complex positively regulates rRNA expression	0.00049	0.89	9	59	KAT2A,TBP,H3-3B,POLR2L,H2AC20,H2AC7,H2BC13,H2AC6,H2BC11
Antiviral	Arrayed only	Reactome	RNA Polymerase I Promoter Escape	0.00049	0.89	9	59	TBP,H3-3B,UBTF,POLR2L,H2AC20,H2AC7,H2BC13,H2AC6,H2BC11
Antiviral	Arrayed only	Reactome	RNA Polymerase I Promoter Clearance	0.00051	0.81	10	78	KAT2A,TBP,H3-3B,UBTF,POLR2L,H2AC20,H2AC7,H2BC13,H2AC6,H2BC11
Antiviral	Arrayed only	Reactome	DNA Repair	0.00051	0.51	20	310	PRPF19,INO80B,RPA1,TOPBP1,TERF1,POLR2G,POLE,POLR2L,H2AC20,EYA2,H2AC7,KDM4A,H2BC13,H2AC6,TDG,ACTL6A,NFRKB,KPNA2,RAD51D,H2BC11
Antiviral	Arrayed only	Reactome	EML4 and NUDC in mitotic spindle formation	0.00051	0.72	12	116	PPP2CB,NDC80,BUB1B,BIRC5,BUB1,CENPL,DYNC1H1,AHCTF1,ZWINT,INCENP,DYNC1I2,SPC24
Antiviral	Arrayed only	Reactome	RNA Polymerase I Promoter Opening	0.00055	1.04	7	32	H3-3B,UBTF,H2AC20,H2AC7,H2BC13,H2AC6,H2BC11
Antiviral	Arrayed only	Reactome	Estrogen-dependent gene expression	0.00056	0.71	12	119	TBP,H3-3B,POLR2G,POLR2L,H2AC20,H2AC7,JUN,H2BC13,H2AC6,GTF2A2,KPNA2,H2BC11
Antiviral	Arrayed only	Reactome	HCMV Late Events	0.00062	0.8	10	81	CHMP3,NUP205,VPS37A,H2AC20,H2AC21,H2AC7,H2BC13,H2AC6,VPS36,H2BC11
Antiviral	Arrayed only	Reactome	HCMV Early Events	0.00071	0.74	11	102	DAXX,NUP205,SUZ12,H2AC20,H2AC21,H2AC7,DYNC1H1,H2BC13,H2AC6,DYNC1I2,H2BC11
Antiviral	Arrayed only	Reactome	Resolution of Sister Chromatid Cohesion	0.00081	0.69	12	125	PPP2CB,NDC80,BUB1B,BIRC5,BUB1,CENPL,DYNC1H1,AHCTF1,ZWINT,INCENP,DYNC1I2,SPC24
Antiviral	Arrayed only	Reactome	Cell Cycle Checkpoints	0.00083	0.53	18	272	CDC6,PPP2CB,RPA1,TOPBP1,NDC80,BUB1B,BIRC5,BUB1,MCM7,CENPL,DYNC1H1,AHCTF1,ZWINT,H2BC13,INCENP,DYNC1I2,SPC24,H2BC11
Antiviral	Arrayed only	Reactome	Signal Transduction	0.001	0.2	80	2540	MYH9,PPP2CB,LAMB1,C1QBP,KAT2A,COL1A1,TBP,SOX4,H3-3B,TEX2,GABBR2,PEBP1,NDC80,CYBA,SMAD7,CUL3,GAL,FGF18,MYL9,BUB1B,DUSP2,CCT2,BIRC5,POLR2G,BUB1,PTGER4,ADRB2,RPS6KB2,TRIB1,GRK2,BAIAP2,SUZ12,CDK5R1,POLR2L,NCBP2,TGIF1,NOG,S1PR5,H2AC20,CCR10,H2AC7,STAT5A,DLG1,FZD9,CENPL,DYNC1H1,PTPRF,AKAP13,AHCTF1,PLA2G4A,LAMTOR2,RNF146,JUN,KDM4A,ZWINT,CNR2,PTPN3,STARD8,RND3,H2BC13,H2AC6,RRAGA,DGKA,INCENP,GTF2A2,USP8,D…
Antiviral	Arrayed only	Reactome	Gene Silencing by RNA	0.001	0.71	11	108	H3-3B,TARBP2,NUP205,POLR2G,PRKRA,POLR2L,H2AC20,H2AC7,H2BC13,H2AC6,H2BC11
Antiviral	Arrayed only	Reactome	SIRT1 negatively regulates rRNA expression	0.001	0.98	7	37	TBP,H3-3B,H2AC20,H2AC7,H2BC13,H2AC6,H2BC11
Antiviral	Arrayed only	Reactome	Mitotic Prometaphase	0.0011	0.58	15	201	PPP2CB,HAUS2,NDC80,BUB1B,BIRC5,BUB1,CENPL,DYNC1H1,AHCTF1,ZWINT,INCENP,DYNC1I2,TUBGCP2,SPC24,ALMS1
Antiviral	Arrayed only	Reactome	Activation of anterior HOX genes in hindbrain development during early embryogenesis	0.0013	0.75	10	91	H3-3B,POLR2G,SUZ12,POLR2L,H2AC20,H2AC7,JUN,H2BC13,H2AC6,H2BC11
Antiviral	Arrayed only	Reactome	Base Excision Repair	0.0013	0.8	9	72	RPA1,TERF1,POLE,H2AC20,H2AC7,H2BC13,H2AC6,TDG,H2BC11
Antiviral	Arrayed only	Reactome	Late Phase of HIV Life Cycle	0.0014	0.65	12	136	TBP,VPS4B,CHMP3,NUP205,POLR2G,VPS37A,POLR2L,NCBP2,TAF3,GTF2A2,TAF1,SUPT5H
Antiviral	Arrayed only	Reactome	RNA polymerase II transcribes snRNA genes	0.0014	0.79	9	74	SNAPC2,TBP,SNAPC4,POLR2G,POLR2L,NCBP2,GTF2A2,INTS12,SUPT5H
Antiviral	Arrayed only	Reactome	RNA Polymerase III Abortive And Retractive Initiation	0.0014	0.95	7	40	SNAPC2,POLR3B,TBP,SNAPC4,POLR2L,POLR3A,CRCP
Antiviral	Arrayed only	Reactome	Cellular responses to stimuli	0.0014	0.34	33	760	MT2A,RPA1,H3-3B,TGS1,CYBA,CUL3,CDK6,TERF1,NUP205,PRDX3,EXOSC4,SUZ12,H2AC20,H2AC7,DYNC1H1,GPX7,LAMTOR2,JUN,H2BC13,H2AC6,RRAGA,SEC31A,DYNC1I2,CXXC1,ERN1,HERPUD1,ATP6V1F,GPX8,TXNRD1,CCS,RPS5,H2BC11,SLC46A1
Antiviral	Arrayed only	Reactome	Recognition and association of DNA glycosylase with site containing an affected pyrimidine	0.0016	0.93	7	42	TERF1,H2AC20,H2AC7,H2BC13,H2AC6,TDG,H2BC11
Antiviral	Arrayed only	Reactome	Cleavage of the damaged pyrimidine	0.0016	0.93	7	42	TERF1,H2AC20,H2AC7,H2BC13,H2AC6,TDG,H2BC11
Antiviral	Arrayed only	Reactome	Immune System	0.0016	0.22	65	1979	GRN,MYH9,PPP2CB,COL1A1,VTN,POLR3B,MT2A,VASP,CANX,DHX58,IRAK2,KIF23,KIF11,CYBA,BLMH,SMAD7,TRIM37,CUL3,ICAM1,SLC15A4,IFNAR1,NUP205,CCT8,ASB16,EIF4A1,CCT2,BIRC5,TRAPPC1,STAT2,BAIAP2,POLR2L,DDX41,STAT5A,IFI6,FCAR,DYNC1H1,HVCN1,ILF2,LAMTOR2,GLMN,GBP1,JUN,AGPAT2,POLR3A,UBR4,MUC3A,NME2,SEC31A,CRCP,IRF9,DYNC1I2,CD8A,CD36,ATP6V1F,RNASET2,SDCBP,KPNA2,VIM,ACLY,ALDH3B1,ORAI1,PTPN11,CTNNB1,HLA-DOB,SELL
Antiviral	Arrayed only	Reactome	PRC2 methylates histones and DNA	0.0016	0.93	7	42	H3-3B,SUZ12,H2AC20,H2AC7,H2BC13,H2AC6,H2BC11
Antiviral	Arrayed only	Reactome	Transcriptional regulation by small RNAs	0.0016	0.78	9	76	H3-3B,NUP205,POLR2G,POLR2L,H2AC20,H2AC7,H2BC13,H2AC6,H2BC11
Antiviral	Arrayed only	Reactome	RHO GTPases Activate Formins	0.0016	0.64	12	139	PPP2CB,NDC80,BUB1B,BIRC5,BUB1,CENPL,DYNC1H1,AHCTF1,ZWINT,INCENP,DYNC1I2,SPC24
Antiviral	Arrayed only	Reactome	Defective pyroptosis	0.0016	0.93	7	42	H3-3B,SUZ12,H2AC20,H2AC7,H2BC13,H2AC6,H2BC11
Antiviral	Arrayed only	Reactome	Generic Transcription Pathway	0.0019	0.27	45	1215	AURKA,PPP2CB,KAT2A,COL1A1,TBP,RPA1,H3-3B,TOPBP1,SMAD7,THRA,CDK6,DAXX,MYL9,ZNF256,BIRC5,POLR2G,BCL2L14,GLS2,SUZ12,CDK5R1,ZNF671,POLR2L,TGIF1,H2AC20,ARID2,TAF3,H2AC7,LAMTOR2,JUN,MEAF6,H2BC13,H2AC6,NRBP1,RRAGA,ZNF195,ACTL6A,TAF1,HIPK1,ZNF154,TXNRD1,RAD51D,SUPT5H,H2BC11,PTPN11,CTNNB1
Antiviral	Arrayed only	Reactome	Cellular responses to stress	0.0019	0.34	32	747	RPA1,H3-3B,TGS1,CYBA,CUL3,CDK6,TERF1,NUP205,PRDX3,EXOSC4,SUZ12,H2AC20,H2AC7,DYNC1H1,GPX7,LAMTOR2,JUN,H2BC13,H2AC6,RRAGA,SEC31A,DYNC1I2,CXXC1,ERN1,HERPUD1,ATP6V1F,GPX8,TXNRD1,CCS,RPS5,H2BC11,SLC46A1
Antiviral	Arrayed only	Reactome	Metabolism of proteins	0.0019	0.22	63	1917	AURKA,LAMB1,KAT2A,INO80B,CANX,RAB40C,RPA1,H3-3B,DERL1,EIF3J,MARS1,RAB27B,SMAD7,TOP2B,CUL3,THRA,DAXX,RAB5A,MRPS17,NUP205,CCT8,ASB16,EIF4A1,CCT2,BIRC5,TRAPPC1,ADRB2,RNF181,B4GAT1,SP3,SUZ12,B3GNT4,CCT6B,PRMT3,H2AC20,H2AC21,H2AC7,DYNC1H1,CTR9,F5,RNF146,SARS1,OGT,MRPL50,RNF5,H2BC13,H2AC6,MUC3A,RRAGA,EEF1B2,TDG,PPP6R3,INCENP,SEC31A,USP8,DYNC1I2,USP34,ACTL6A,NFRKB,RPS5,H2BC11,MRPL45,CTNNB1
Antiviral	Arrayed only	Reactome	Pre-NOTCH Transcription and Translation	0.002	0.82	8	62	KAT2A,H3-3B,H2AC20,H2AC7,JUN,H2BC13,H2AC6,H2BC11
Antiviral	Arrayed only	Reactome	RNA Polymerase II Pre-transcription Events	0.002	0.75	9	81	TBP,POLR2G,POLR2L,NCBP2,TAF3,CTR9,GTF2A2,TAF1,SUPT5H
Antiviral	Arrayed only	Reactome	RHO GTPases activate PKNs	0.0022	0.81	8	63	MYH9,H3-3B,MYL9,H2AC20,H2AC7,H2BC13,H2AC6,H2BC11
Antiviral	Arrayed only	Reactome	RMTs methylate histone arginines	0.0028	0.87	7	48	PRMT3,H2AC20,H2AC21,ARID2,H2AC7,H2AC6,ACTL6A
Antiviral	Arrayed only	Reactome	Packaging Of Telomere Ends	0.003	0.96	6	33	TERF1,H2AC20,H2AC7,H2BC13,H2AC6,H2BC11
Antiviral	Arrayed only	Reactome	Post-translational protein modification	0.0032	0.25	49	1405	AURKA,LAMB1,KAT2A,INO80B,CANX,RAB40C,RPA1,DERL1,RAB27B,SMAD7,TOP2B,CUL3,THRA,DAXX,RAB5A,NUP205,ASB16,BIRC5,TRAPPC1,ADRB2,RNF181,B4GAT1,SP3,SUZ12,B3GNT4,PRMT3,H2AC20,H2AC21,H2AC7,DYNC1H1,CTR9,F5,RNF146,OGT,RNF5,H2BC13,H2AC6,MUC3A,RRAGA,TDG,PPP6R3,INCENP,SEC31A,USP8,DYNC1I2,USP34,ACTL6A,NFRKB,H2BC11
Antiviral	Arrayed only	Reactome	DNA methylation	0.0034	0.95	6	34	H3-3B,H2AC20,H2AC7,H2BC13,H2AC6,H2BC11
Antiviral	Arrayed only	Reactome	Transcription of the HIV genome	0.0039	0.76	8	70	TBP,POLR2G,POLR2L,NCBP2,TAF3,GTF2A2,TAF1,SUPT5H
Antiviral	Arrayed only	Reactome	Oxidative Stress Induced Senescence	0.0043	0.69	9	92	H3-3B,CDK6,SUZ12,H2AC20,H2AC7,JUN,H2BC13,H2AC6,H2BC11
Antiviral	Arrayed only	Reactome	Detoxification of Reactive Oxygen Species	0.0043	0.93	6	36	CYBA,PRDX3,GPX7,GPX8,TXNRD1,CCS
Antiviral	Arrayed only	Reactome	Activated PKN1 stimulates transcription of AR (androgen receptor) regulated genes KLK2 and KLK3	0.0043	0.93	6	36	H3-3B,H2AC20,H2AC7,H2BC13,H2AC6,H2BC11
Antiviral	Arrayed only	Reactome	UCH proteinases	0.0046	0.69	9	93	INO80B,SMAD7,H2AC20,H2AC21,H2AC7,OGT,H2AC6,ACTL6A,NFRKB
Antiviral	Arrayed only	Reactome	Recognition and association of DNA glycosylase with site containing an affected purine	0.0047	0.91	6	37	TERF1,H2AC20,H2AC7,H2BC13,H2AC6,H2BC11
Antiviral	Arrayed only	Reactome	Cleavage of the damaged purine	0.0047	0.91	6	37	TERF1,H2AC20,H2AC7,H2BC13,H2AC6,H2BC11
Antiviral	Arrayed only	Reactome	ESR-mediated signaling	0.0047	0.54	13	190	TBP,H3-3B,POLR2G,POLR2L,H2AC20,H2AC7,JUN,H2BC13,H2AC6,GTF2A2,UHMK1,KPNA2,H2BC11
Antiviral	Arrayed only	Reactome	Assembly of the ORC complex at the origin of replication	0.0051	0.9	6	38	H3-3B,H2AC20,H2AC7,H2BC13,H2AC6,H2BC11
Antiviral	Arrayed only	Reactome	Meiotic recombination	0.0055	0.8	7	56	RPA1,H3-3B,H2AC20,H2AC7,H2BC13,H2AC6,H2BC11
Antiviral	Arrayed only	Reactome	Deubiquitination	0.006	0.46	16	280	KAT2A,INO80B,SMAD7,ADRB2,H2AC20,H2AC21,H2AC7,RNF146,OGT,H2BC13,H2AC6,USP8,USP34,ACTL6A,NFRKB,H2BC11
Antiviral	Arrayed only	Reactome	mRNA 3-end processing	0.006	0.79	7	57	SYMPK,U2AF2,SRSF7,NCBP2,ALYREF,RBM8A,CPSF1
Antiviral	Arrayed only	Reactome	HDACs deacetylate histones	0.0071	0.78	7	59	H2AC20,H2AC21,H2AC7,H2BC13,H2AC6,H2BC11,SAP18
Antiviral	Arrayed only	Reactome	TCF dependent signaling in response to WNT	0.0072	0.52	13	201	PPP2CB,SOX4,H3-3B,CUL3,H2AC20,H2AC7,RNF146,H2BC13,H2AC6,USP8,USP34,H2BC11,CTNNB1
Antiviral	Arrayed only	Reactome	RNA Polymerase III Transcription Initiation From Type 2 Promoter	0.0073	0.99	5	26	POLR3B,TBP,POLR2L,POLR3A,CRCP
Antiviral	Arrayed only	Reactome	Formation of the beta-catenin:TCF transactivating complex	0.0075	0.77	7	60	H3-3B,H2AC20,H2AC7,H2BC13,H2AC6,H2BC11,CTNNB1
Antiviral	Arrayed only	Reactome	Senescence-Associated Secretory Phenotype (SASP)	0.008	0.7	8	81	H3-3B,CDK6,H2AC20,H2AC7,JUN,H2BC13,H2AC6,H2BC11
Antiviral	Arrayed only	Reactome	Mitotic Anaphase	0.008	0.49	14	232	PPP2CB,NDC80,CHMP3,NUP205,BUB1B,BIRC5,BUB1,CENPL,DYNC1H1,AHCTF1,ZWINT,INCENP,DYNC1I2,SPC24
Antiviral	Arrayed only	Reactome	Condensation of Prophase Chromosomes	0.0082	0.85	6	43	H3-3B,H2AC20,H2AC7,H2BC13,H2AC6,H2BC11
Antiviral	Arrayed only	Reactome	DNA Replication Pre-Initiation	0.0082	0.6	10	128	CDC6,RPA1,H3-3B,MCM7,POLE,H2AC20,H2AC7,H2BC13,H2AC6,H2BC11
Antiviral	Arrayed only	Reactome	Transport of Mature Transcript to Cytoplasm	0.0082	0.69	8	82	SYMPK,NUP205,U2AF2,SRSF7,NCBP2,ALYREF,RBM8A,CPSF1
Antiviral	Arrayed only	Reactome	RNA Polymerase III Transcription Initiation From Type 1 Promoter	0.0082	0.97	5	27	POLR3B,TBP,POLR2L,POLR3A,CRCP
Antiviral	Arrayed only	Reactome	ERCC6 (CSB) and EHMT2 (G9a) positively regulate rRNA expression	0.0098	0.83	6	45	H3-3B,H2AC20,H2AC7,H2BC13,H2AC6,H2BC11
Antiviral	Arrayed only	Reactome	Regulation of TP53 Activity	0.0109	0.54	11	159	AURKA,PPP2CB,TBP,RPA1,TOPBP1,DAXX,CDK5R1,TAF3,MEAF6,TAF1,HIPK1
Antiviral	Arrayed only	Reactome	RNA Polymerase II Transcription Termination	0.0115	0.73	7	66	SYMPK,U2AF2,SRSF7,NCBP2,ALYREF,RBM8A,CPSF1
Antiviral	Arrayed only	Reactome	RUNX1 regulates genes involved in megakaryocyte differentiation and platelet function	0.0115	0.73	7	66	H3-3B,MYL9,H2AC20,H2AC7,H2BC13,H2AC6,H2BC11
Antiviral	Arrayed only	Reactome	Meiosis	0.0116	0.66	8	88	RPA1,H3-3B,TERF1,H2AC20,H2AC7,H2BC13,H2AC6,H2BC11
Antiviral	Arrayed only	Reactome	HIV Transcription Initiation	0.0116	0.81	6	47	TBP,POLR2G,POLR2L,TAF3,GTF2A2,TAF1
Antiviral	Arrayed only	Reactome	RNA Polymerase II HIV Promoter Escape	0.0116	0.81	6	47	TBP,POLR2G,POLR2L,TAF3,GTF2A2,TAF1
Antiviral	Arrayed only	Reactome	Separation of Sister Chromatids	0.0116	0.51	12	189	PPP2CB,NDC80,BUB1B,BIRC5,BUB1,CENPL,DYNC1H1,AHCTF1,ZWINT,INCENP,DYNC1I2,SPC24
Antiviral	Arrayed only	Reactome	RNA Polymerase II Promoter Escape	0.0116	0.81	6	47	TBP,POLR2G,POLR2L,TAF3,GTF2A2,TAF1
Antiviral	Arrayed only	Reactome	RNA Polymerase II Transcription Pre-Initiation And Promoter Opening	0.0116	0.81	6	47	TBP,POLR2G,POLR2L,TAF3,GTF2A2,TAF1
Antiviral	Arrayed only	Reactome	RNA Polymerase II Transcription Initiation	0.0116	0.81	6	47	TBP,POLR2G,POLR2L,TAF3,GTF2A2,TAF1
Antiviral	Arrayed only	Reactome	RNA Polymerase III Chain Elongation	0.0128	1.08	4	17	POLR3B,POLR2L,POLR3A,CRCP
Antiviral	Arrayed only	Reactome	Reproduction	0.0131	0.6	9	114	RPA1,H3-3B,TERF1,H2AC20,H2AC7,HVCN1,H2BC13,H2AC6,H2BC11
Antiviral	Arrayed only	Reactome	SUMO E3 ligases SUMOylate target proteins	0.0136	0.53	11	166	AURKA,RPA1,TOP2B,THRA,DAXX,NUP205,BIRC5,SP3,SUZ12,TDG,INCENP
Antiviral	Arrayed only	Reactome	Regulation of TP53 Activity through Phosphorylation	0.0142	0.64	8	92	AURKA,TBP,RPA1,TOPBP1,CDK5R1,TAF3,TAF1,HIPK1
Antiviral	Arrayed only	Reactome	mRNA Splicing - Minor Pathway	0.0142	0.78	6	50	PDCD7,POLR2G,SNRNP200,POLR2L,SRSF7,NCBP2
Antiviral	Arrayed only	Reactome	Interferon Signaling	0.0169	0.48	12	199	MT2A,SMAD7,ICAM1,IFNAR1,NUP205,EIF4A1,STAT2,IFI6,GBP1,IRF9,KPNA2,PTPN11
Antiviral	Arrayed only	Reactome	E3 ubiquitin ligases ubiquitinate target proteins	0.0182	0.76	6	53	DERL1,RNF181,CTR9,H2BC13,RRAGA,H2BC11
Antiviral	Arrayed only	Reactome	Ub-specific processing proteases	0.0194	0.48	12	203	KAT2A,SMAD7,ADRB2,H2AC20,H2AC21,H2AC7,RNF146,H2BC13,H2AC6,USP8,USP34,H2BC11
Antiviral	Arrayed only	Reactome	Innate Immune System	0.0195	0.24	36	1041	GRN,MYH9,PPP2CB,VTN,POLR3B,DHX58,IRAK2,CYBA,SLC15A4,CCT8,CCT2,TRAPPC1,BAIAP2,POLR2L,DDX41,FCAR,DYNC1H1,HVCN1,ILF2,LAMTOR2,JUN,AGPAT2,POLR3A,UBR4,MUC3A,NME2,CRCP,CD36,ATP6V1F,RNASET2,SDCBP,ACLY,ALDH3B1,PTPN11,CTNNB1,SELL
Antiviral	Arrayed only	Reactome	Deposition of new CENPA-containing nucleosomes at the centromere	0.0195	0.75	6	54	H2AC20,H2AC7,CENPL,H2BC13,H2AC6,H2BC11
Antiviral	Arrayed only	Reactome	Signaling by Nuclear Receptors	0.0208	0.43	14	265	TBP,H3-3B,POLR2G,POLR2L,H2AC20,H2AC7,JUN,KDM4A,H2BC13,H2AC6,GTF2A2,UHMK1,KPNA2,H2BC11
Antiviral	Arrayed only	Reactome	RNA Polymerase III Transcription Termination	0.0266	0.96	4	22	POLR3B,POLR2L,POLR3A,CRCP
Antiviral	Arrayed only	Reactome	Transcriptional regulation of granulopoiesis	0.0283	0.71	6	59	H3-3B,H2AC20,H2AC7,H2BC13,H2AC6,H2BC11
Antiviral	Arrayed only	Reactome	Abortive elongation of HIV-1 transcript in the absence of Tat	0.03	0.94	4	23	POLR2G,POLR2L,NCBP2,SUPT5H
Antiviral	Arrayed only	Reactome	Meiotic synapsis	0.0301	0.7	6	60	TERF1,H2AC20,H2AC7,H2BC13,H2AC6,H2BC11
Antiviral	Arrayed only	Reactome	DNA Damage/Telomere Stress Induced Senescence	0.0301	0.7	6	60	TERF1,H2AC20,H2AC7,H2BC13,H2AC6,H2BC11
Antiviral	Arrayed only	Reactome	Neutrophil degranulation	0.0301	0.33	20	476	GRN,CYBA,SLC15A4,CCT8,CCT2,TRAPPC1,FCAR,DYNC1H1,HVCN1,ILF2,LAMTOR2,AGPAT2,UBR4,NME2,CD36,RNASET2,SDCBP,ACLY,ALDH3B1,SELL
Antiviral	Arrayed only	Reactome	Folding of actin by CCT/TriC	0.0304	1.18	3	10	CCT8,CCT2,CCT6B
Antiviral	Arrayed only	Reactome	MicroRNA (miRNA) biogenesis	0.0332	0.93	4	24	TARBP2,POLR2G,PRKRA,POLR2L
Antiviral	Arrayed only	Reactome	Nucleotide Excision Repair	0.0337	0.57	8	109	PRPF19,INO80B,RPA1,POLR2G,POLE,POLR2L,ACTL6A,NFRKB
Antiviral	Arrayed only	Reactome	Cellular Senescence	0.0343	0.49	10	163	H3-3B,CDK6,TERF1,SUZ12,H2AC20,H2AC7,JUN,H2BC13,H2AC6,H2BC11
Antiviral	Arrayed only	Reactome	Transport of Mature mRNA Derived from an Intronless Transcript	0.0345	0.78	5	42	SYMPK,NUP205,NCBP2,ALYREF,CPSF1
Antiviral	Arrayed only	Reactome	Cytosolic sensors of pathogen-associated DNA	0.0358	0.68	6	63	POLR3B,POLR2L,DDX41,POLR3A,CRCP,CTNNB1
Antiviral	Arrayed only	Reactome	Assembly of the pre-replicative complex	0.0364	0.56	8	111	CDC6,H3-3B,MCM7,H2AC20,H2AC7,H2BC13,H2AC6,H2BC11
Antiviral	Arrayed only	Reactome	Mitotic Prophase	0.0364	0.56	8	111	PPP2CB,H3-3B,NUP205,H2AC20,H2AC7,H2BC13,H2AC6,H2BC11
Antiviral	Arrayed only	Reactome	SUMOylation of DNA replication proteins	0.0436	0.75	5	45	AURKA,TOP2B,NUP205,BIRC5,INCENP
Antiviral	Arrayed and pooled	GO Process	Nucleobase-containing compound metabolic process	1.66e-06	0.55	29	2722	PABPN1,NUP155,EPC2,CCNE1,ELL,CPSF6,SSRP1,HK2,CPSF4,POLR2J,RAD21,INTS6,RAD9A,POLD4,RBBP6,SUPT6H,DHX15,PLSCR1,XAB2,CTNNBL1,CDC73,NCBP1,EXOSC8,TOP2A,INTS2,NDUFA5,INTS8,XRCC3,ALDOA
Antiviral	Arrayed and pooled	GO Process	Nucleic acid metabolic process	1.66e-06	0.6	26	2203	PABPN1,NUP155,EPC2,CCNE1,ELL,CPSF6,SSRP1,CPSF4,POLR2J,RAD21,INTS6,RAD9A,POLD4,RBBP6,SUPT6H,DHX15,PLSCR1,XAB2,CTNNBL1,CDC73,NCBP1,EXOSC8,TOP2A,INTS2,INTS8,XRCC3
Antiviral	Arrayed and pooled	GO Process	Regulation of transcription elongation from RNA polymerase II promoter	1.84e-06	1.49	8	86	ELL,INTS6,SUPT6H,NELFB,CDC73,NCBP1,INTS2,INTS8
Antiviral	Arrayed and pooled	GO Process	RNA 3-end processing	3.99e-06	1.4	8	107	CPSF6,CPSF4,INTS6,CDC73,NCBP1,EXOSC8,INTS2,INTS8
Antiviral	Arrayed and pooled	GO Process	Sister chromatid segregation	2.83e-05	1.27	8	144	TUBG1,KPNB1,MAD2L1,RAD21,AURKB,DSN1,DCTN2,TOP2A
Antiviral	Arrayed and pooled	GO Process	Nuclear division	4.83e-05	1.01	10	323	TUBG1,CCNE1,KPNB1,MAD2L1,RAD21,TPX2,AURKB,DSN1,DCTN2,TOP2A
Antiviral	Arrayed and pooled	GO Process	RNA processing	4.83e-05	0.76	15	868	PABPN1,NUP155,CPSF6,CPSF4,INTS6,RBBP6,SUPT6H,DHX15,XAB2,CTNNBL1,CDC73,NCBP1,EXOSC8,INTS2,INTS8
Antiviral	Arrayed and pooled	GO Process	RNA transport	4.83e-05	1.23	8	159	PABPN1,NUP155,NXT1,KPNB1,MCM3AP,SUPT6H,NCBP1,SEC13
Antiviral	Arrayed and pooled	GO Process	Nuclear chromosome segregation	4.83e-05	1.12	9	229	TUBG1,CCNE1,KPNB1,MAD2L1,RAD21,AURKB,DSN1,DCTN2,TOP2A
Antiviral	Arrayed and pooled	GO Process	Cell cycle	8.29e-05	0.66	17	1246	TUBG1,TSG101,CSNK1A1,CCNE1,PLK4,KPNB1,MAD2L1,RAD21,TPX2,RAD9A,AURKB,CDC73,DSN1,DCTN2,TOP2A,IST1,MUC1
Antiviral	Arrayed and pooled	GO Process	Chromosome organization	0.0001	0.71	15	968	NUP155,TUBG1,EPC2,CCNE1,SSRP1,KPNB1,MCM3AP,MAD2L1,RAD21,AURKB,SUPT6H,DSN1,DCTN2,TOP2A,XRCC3
Antiviral	Arrayed and pooled	GO Process	Cell cycle process	0.00011	0.75	14	835	TUBG1,CCNE1,PLK4,KPNB1,MAD2L1,RAD21,TPX2,RAD9A,AURKB,DSN1,DCTN2,TOP2A,IST1,MUC1
Antiviral	Arrayed and pooled	GO Process	mRNA transport	0.00011	1.26	7	129	PABPN1,NUP155,NXT1,MCM3AP,SUPT6H,NCBP1,SEC13
Antiviral	Arrayed and pooled	GO Process	Regulation of cell cycle	0.00045	0.66	15	1108	TSG101,EPC2,SPDYE1,CCNE1,PLK4,MAD2L1,RAD21,TPX2,RAD9A,AURKB,PLSCR1,CDC73,XRCC3,MUC1,SPDYE5
Antiviral	Arrayed and pooled	GO Process	mRNA processing	0.00064	0.87	10	455	PABPN1,CPSF6,CPSF4,RBBP6,SUPT6H,DHX15,XAB2,CTNNBL1,CDC73,NCBP1
Antiviral	Arrayed and pooled	GO Process	Positive regulation of cell cycle	0.00064	0.94	9	349	SPDYE1,PLK4,MAD2L1,RAD21,AURKB,PLSCR1,CDC73,XRCC3,SPDYE5
Antiviral	Arrayed and pooled	GO Process	Mitotic nuclear division	0.00064	1.13	7	175	TUBG1,KPNB1,MAD2L1,TPX2,AURKB,DSN1,DCTN2
Antiviral	Arrayed and pooled	GO Process	snRNA metabolic process	0.00091	1.43	5	62	ELL,INTS6,EXOSC8,INTS2,INTS8
Antiviral	Arrayed and pooled	GO Process	mRNA export from nucleus	0.001	1.41	5	65	PABPN1,NUP155,NXT1,MCM3AP,NCBP1
Antiviral	Arrayed and pooled	GO Process	RNA metabolic process	0.001	0.56	17	1550	PABPN1,NUP155,ELL,CPSF6,CPSF4,POLR2J,INTS6,RBBP6,SUPT6H,DHX15,XAB2,CTNNBL1,CDC73,NCBP1,EXOSC8,INTS2,INTS8
Antiviral	Arrayed and pooled	GO Process	mRNA metabolic process	0.001	0.78	11	611	PABPN1,CPSF6,CPSF4,RBBP6,SUPT6H,DHX15,XAB2,CTNNBL1,CDC73,NCBP1,EXOSC8
Antiviral	Arrayed and pooled	GO Process	Mitotic sister chromatid segregation	0.0011	1.22	6	122	TUBG1,KPNB1,MAD2L1,AURKB,DSN1,DCTN2
Antiviral	Arrayed and pooled	GO Process	Mitotic cell cycle	0.0012	0.76	11	631	TUBG1,CCNE1,PLK4,KPNB1,MAD2L1,TPX2,RAD9A,AURKB,DSN1,DCTN2,MUC1
Antiviral	Arrayed and pooled	GO Process	Microtubule cytoskeleton organization involved in mitosis	0.0014	1.19	6	129	TUBG1,KPNB1,MAD2L1,TPX2,AURKB,DCTN2
Antiviral	Arrayed and pooled	GO Process	snRNA 3-end processing	0.0015	1.63	4	31	INTS6,EXOSC8,INTS2,INTS8
Antiviral	Arrayed and pooled	GO Process	Cell division	0.0016	0.8	10	527	TSG101,CSNK1A1,CCNE1,MAD2L1,RAD21,TPX2,AURKB,DSN1,TOP2A,IST1
Antiviral	Arrayed and pooled	GO Process	Mitotic cell cycle process	0.0019	0.79	10	537	TUBG1,CCNE1,KPNB1,MAD2L1,TPX2,RAD9A,AURKB,DSN1,DCTN2,MUC1
Antiviral	Arrayed and pooled	GO Process	Macromolecule metabolic process	0.0024	0.29	34	5781	PABPN1,NUP155,TSG101,NXT1,EPC2,CSNK1A1,CCNE1,ELL,CPSF6,PLK4,SSRP1,MCM3AP,CPSF4,POLR2J,RAD21,INTS6,RAD9A,POLD4,AURKB,RBBP6,SUPT6H,DHX15,WNK1,PLSCR1,XAB2,CTNNBL1,CDC73,NCBP1,EXOSC8,TOP2A,INTS2,INTS8,XRCC3,JAK1
Antiviral	Arrayed and pooled	GO Process	Gene expression	0.0027	0.48	19	2101	PABPN1,NUP155,NXT1,ELL,CPSF6,MCM3AP,CPSF4,POLR2J,INTS6,RBBP6,SUPT6H,DHX15,XAB2,CTNNBL1,CDC73,NCBP1,EXOSC8,INTS2,INTS8
Antiviral	Arrayed and pooled	GO Process	Organelle organization	0.0031	0.38	25	3470	NUP155,TUBG1,TSG101,EPC2,CSNK1A1,CCNE1,PLK4,SSRP1,KPNB1,HK2,MCM3AP,MAD2L1,RAD21,TPX2,KRT17,AURKB,SUPT6H,SEC13,DSN1,DCTN2,TOP2A,NDUFA5,IST1,XRCC3,ALDOA
Antiviral	Arrayed and pooled	GO Process	Positive regulation of cellular process	0.0031	0.3	33	5584	TSG101,EPC2,SPDYE1,CSNK1A1,CCNE1,ELL,CPSF6,PLK4,MAD2L1,RAD21,TPX2,KRT17,RAD9A,POLD4,AURKB,SUPT6H,DHX15,WNK1,PLSCR1,CTNNBL1,CDC73,NCBP1,SEC13,EXOSC8,IFI35,SS18L2,TOP2A,IST1,DAZAP2,XRCC3,MUC1,SPDYE5,JAK1
Antiviral	Arrayed and pooled	GO Process	Nucleocytoplasmic transport	0.0037	0.97	7	248	PABPN1,NUP155,NXT1,KPNB1,MCM3AP,NCBP1,SEC13
Antiviral	Arrayed and pooled	GO Process	Positive regulation of cell cycle process	0.0037	0.97	7	251	PLK4,MAD2L1,RAD21,AURKB,PLSCR1,CDC73,XRCC3
Antiviral	Arrayed and pooled	GO Process	Positive regulation of mitotic cell cycle spindle assembly checkpoint	0.0037	1.92	3	12	MAD2L1,AURKB,XRCC3
Antiviral	Arrayed and pooled	GO Process	Mitotic spindle organization	0.0042	1.24	5	97	TUBG1,KPNB1,TPX2,AURKB,DCTN2
Antiviral	Arrayed and pooled	GO Process	pre-mRNA cleavage required for polyadenylation	0.0042	1.89	3	13	CPSF6,CPSF4,NCBP1
Antiviral	Arrayed and pooled	GO Process	Nitrogen compound metabolic process	0.005	0.26	36	6643	PABPN1,NUP155,TSG101,EPC2,CSNK1A1,CCNE1,ELL,CPSF6,PLK4,SSRP1,HK2,MCM3AP,CPSF4,POLR2J,RAD21,INTS6,RAD9A,POLD4,AURKB,RBBP6,SUPT6H,DHX15,WNK1,PLSCR1,XAB2,CTNNBL1,CDC73,NCBP1,EXOSC8,TOP2A,INTS2,NDUFA5,INTS8,XRCC3,ALDOA,JAK1
Antiviral	Arrayed and pooled	GO Process	Positive regulation of transcription elongation from RNA polymerase II promoter	0.0059	1.43	4	50	ELL,SUPT6H,CDC73,NCBP1
Antiviral	Arrayed and pooled	GO Process	Regulation of chromosome separation	0.0065	1.19	5	109	MAD2L1,RAD21,AURKB,PLSCR1,XRCC3
Antiviral	Arrayed and pooled	GO Process	mRNA 3-end processing	0.007	1.4	4	53	CPSF6,CPSF4,CDC73,NCBP1
Antiviral	Arrayed and pooled	GO Process	Regulation of mitotic sister chromatid segregation	0.0079	1.39	4	55	MAD2L1,RAD21,AURKB,XRCC3
Antiviral	Arrayed and pooled	GO Process	Positive regulation of biological process	0.0085	0.26	34	6207	TSG101,EPC2,SPDYE1,CSNK1A1,CCNE1,ELL,CPSF6,PLK4,HK2,MAD2L1,RAD21,TPX2,KRT17,RAD9A,POLD4,AURKB,SUPT6H,DHX15,WNK1,PLSCR1,CTNNBL1,CDC73,NCBP1,SEC13,EXOSC8,IFI35,SS18L2,TOP2A,IST1,DAZAP2,XRCC3,MUC1,SPDYE5,JAK1
Antiviral	Arrayed and pooled	GO Process	Cellular metabolic process	0.0103	0.25	35	6568	PABPN1,NUP155,TSG101,EPC2,CSNK1A1,CCNE1,ELL,CPSF6,PLK4,SSRP1,HK2,CPSF4,POLR2J,RAD21,INTS6,RAD9A,POLD4,AURKB,RBBP6,SUPT6H,DHX15,WNK1,PLSCR1,XAB2,CTNNBL1,CDC73,NCBP1,EXOSC8,TOP2A,INTS2,NDUFA5,INTS8,XRCC3,ALDOA,JAK1
Antiviral	Arrayed and pooled	GO Process	Regulation of cell cycle process	0.012	0.67	10	716	PLK4,MAD2L1,RAD21,TPX2,RAD9A,AURKB,PLSCR1,CDC73,XRCC3,MUC1
Antiviral	Arrayed and pooled	GO Process	Negative regulation of mitotic cell cycle	0.012	0.97	6	214	MAD2L1,RAD21,RAD9A,AURKB,CDC73,MUC1
Antiviral	Arrayed and pooled	GO Process	Regulation of mRNA 3-end processing	0.0125	1.66	3	22	CPSF6,CDC73,NCBP1
Antiviral	Arrayed and pooled	GO Process	Negative regulation of cell cycle phase transition	0.0142	0.95	6	225	MAD2L1,RAD21,RAD9A,AURKB,CDC73,MUC1
Antiviral	Arrayed and pooled	GO Process	Cellular response to DNA damage stimulus	0.0155	0.65	10	744	EPC2,SSRP1,RAD21,RAD9A,POLD4,RBBP6,XAB2,TOP2A,XRCC3,MUC1
Antiviral	Arrayed and pooled	GO Process	Cellular component organization or biogenesis	0.0212	0.26	31	5639	NUP155,TUBG1,TSG101,EPC2,CSNK1A1,CCNE1,CPSF6,PLK4,SSRP1,KPNB1,HK2,MCM3AP,MAD2L1,RAD21,TPX2,KRT17,AURKB,SUPT6H,PLSCR1,XAB2,CDC73,NCBP1,SEC13,EXOSC8,DSN1,DCTN2,TOP2A,NDUFA5,IST1,XRCC3,ALDOA
Antiviral	Arrayed and pooled	GO Process	Primary metabolic process	0.0218	0.23	36	7156	PABPN1,NUP155,TSG101,EPC2,CSNK1A1,CCNE1,ELL,CPSF6,PLK4,SSRP1,HK2,MCM3AP,CPSF4,POLR2J,RAD21,INTS6,RAD9A,POLD4,AURKB,RBBP6,SUPT6H,DHX15,WNK1,PLSCR1,XAB2,CTNNBL1,CDC73,NCBP1,EXOSC8,TOP2A,INTS2,NDUFA5,INTS8,XRCC3,ALDOA,JAK1
Antiviral	Arrayed and pooled	GO Process	DNA metabolic process	0.0231	0.63	10	785	EPC2,CCNE1,SSRP1,RAD21,RAD9A,POLD4,RBBP6,XAB2,TOP2A,XRCC3
Antiviral	Arrayed and pooled	GO Process	Organic substance metabolic process	0.0249	0.22	37	7522	PABPN1,NUP155,TSG101,NXT1,EPC2,CSNK1A1,CCNE1,ELL,CPSF6,PLK4,SSRP1,HK2,MCM3AP,CPSF4,POLR2J,RAD21,INTS6,RAD9A,POLD4,AURKB,RBBP6,SUPT6H,DHX15,WNK1,PLSCR1,XAB2,CTNNBL1,CDC73,NCBP1,EXOSC8,TOP2A,INTS2,NDUFA5,INTS8,XRCC3,ALDOA,JAK1
Antiviral	Arrayed and pooled	GO Process	Cellular component organization	0.0267	0.27	30	5436	NUP155,TUBG1,TSG101,EPC2,CSNK1A1,CCNE1,CPSF6,PLK4,SSRP1,KPNB1,HK2,MCM3AP,MAD2L1,RAD21,TPX2,KRT17,AURKB,SUPT6H,PLSCR1,XAB2,CDC73,NCBP1,SEC13,DSN1,DCTN2,TOP2A,NDUFA5,IST1,XRCC3,ALDOA
Antiviral	Arrayed and pooled	GO Process	Nucleic acid phosphodiester bond hydrolysis	0.0267	0.89	6	257	CPSF6,CPSF4,RAD9A,PLSCR1,NCBP1,EXOSC8
Antiviral	Arrayed and pooled	GO Process	Negative regulation of chromosome organization	0.0272	1.2	4	84	MAD2L1,RAD21,AURKB,TOP2A
Antiviral	Arrayed and pooled	GO Process	Negative regulation of mitotic cell cycle phase transition	0.0313	1	5	167	MAD2L1,RAD21,AURKB,CDC73,MUC1
Antiviral	Arrayed and pooled	GO Process	Negative regulation of mitotic metaphase/anaphase transition	0.0322	1.48	3	33	MAD2L1,RAD21,AURKB
Antiviral	Arrayed and pooled	GO Process	Regulation of mitotic metaphase/anaphase transition	0.0348	1.17	4	91	MAD2L1,RAD21,AURKB,XRCC3
Antiviral	Arrayed and pooled	GO Process	Transcription elongation from RNA polymerase II promoter	0.0365	1.46	3	35	ELL,SUPT6H,CDC73
Antiviral	Arrayed and pooled	GO Process	Abscission	0.0405	2.05	2	6	AURKB,IST1
Antiviral	Arrayed and pooled	GO Process	Regulation of biological process	0.0412	0.14	48	11655	PABPN1,PDAP1,NUP155,TSG101,EPC2,SPDYE1,CSNK1A1,CCNE1,ELL,CPSF6,PLK4,SSRP1,KPNB1,HK2,MAD2L1,RAD21,TPX2,KRT17,INTS6,RAD9A,POLD4,AURKB,RBBP6,SUPT6H,ZBTB11,DHX15,NELFB,WNK1,IFNAR2,PLSCR1,NRG2,CTNNBL1,CDC73,NCBP1,SEC13,EXOSC8,IFI35,SS18L2,TOP2A,INTS2,INTS8,IST1,DAZAP2,XRCC3,MUC1,SPDYE5,ALDOA,JAK1
Antiviral	Arrayed and pooled	GO Process	Protein localization to organelle	0.0442	0.62	9	713	NUP155,TSG101,NXT1,KPNB1,HK2,RAD21,AURKB,SEC13,DCTN2
Antiviral	Arrayed and pooled	GO Function	Enzyme binding	0.0016	0.53	21	2084	PABPN1,TSG101,NXT1,SPDYE1,CCNE1,ELL,KPNB1,TPX2,RAD9A,AURKB,RBBP6,WNK1,IFNAR2,PLSCR1,CTNNBL1,CDC73,DCTN2,TOP2A,DAZAP2,SPDYE5,JAK1
Antiviral	Arrayed and pooled	GO Function	Kinase binding	0.0082	0.71	12	785	SPDYE1,CCNE1,TPX2,RAD9A,AURKB,RBBP6,WNK1,IFNAR2,DCTN2,TOP2A,DAZAP2,SPDYE5
Antiviral	Arrayed and pooled	GO Function	Protein kinase binding	0.0119	0.72	11	702	SPDYE1,CCNE1,TPX2,RAD9A,RBBP6,WNK1,IFNAR2,DCTN2,TOP2A,DAZAP2,SPDYE5
Antiviral	Arrayed and pooled	GO Component	Nuclear protein-containing complex	1.68e-13	0.84	27	1290	NUP155,NXT1,EPC2,ELL,CPSF6,SSRP1,KPNB1,MCM3AP,CPSF4,POLR2J,MAD2L1,RAD21,INTS6,RAD9A,POLD4,SUPT6H,DHX15,NELFB,XAB2,CTNNBL1,CDC73,SEC13,EXOSC8,DSN1,INTS2,INTS8,XRCC3
Antiviral	Arrayed and pooled	GO Component	Nuclear lumen	3.64e-10	0.47	40	4526	PABPN1,TUBG1,TSG101,NXT1,EPC2,CSNK1A1,CCNE1,ELL,CPSF6,PLK4,SSRP1,KPNB1,MCM3AP,CPSF4,POLR2J,MAD2L1,RAD21,TPX2,INTS6,RAD9A,POLD4,AURKB,RBBP6,SUPT6H,ZBTB11,DHX15,NELFB,PLSCR1,XAB2,CTNNBL1,CDC73,NCBP1,SEC13,EXOSC8,DSN1,TOP2A,INTS2,INTS8,DAZAP2,XRCC3
Antiviral	Arrayed and pooled	GO Component	Intracellular organelle lumen	3.64e-10	0.41	44	5660	PABPN1,PDAP1,TUBG1,TSG101,NXT1,EPC2,CSNK1A1,CCNE1,ELL,CPSF6,PLK4,SSRP1,KPNB1,MCM3AP,CPSF4,POLR2J,MAD2L1,RAD21,TPX2,INTS6,RAD9A,POLD4,AURKB,RBBP6,SUPT6H,ZBTB11,DHX15,NELFB,PLSCR1,XAB2,CTNNBL1,CDC73,NCBP1,SEC13,EXOSC8,DSN1,TOP2A,INTS2,INTS8,IST1,DAZAP2,XRCC3,MUC1,ALDOA
Antiviral	Arrayed and pooled	GO Component	Nucleoplasm	2.36e-09	0.47	37	4169	PABPN1,NXT1,EPC2,CSNK1A1,CCNE1,ELL,CPSF6,SSRP1,KPNB1,MCM3AP,CPSF4,POLR2J,MAD2L1,RAD21,TPX2,INTS6,RAD9A,POLD4,AURKB,RBBP6,SUPT6H,ZBTB11,DHX15,NELFB,PLSCR1,XAB2,CTNNBL1,CDC73,NCBP1,SEC13,EXOSC8,DSN1,TOP2A,INTS2,INTS8,DAZAP2,XRCC3
Antiviral	Arrayed and pooled	GO Component	Nucleus	9.86e-09	0.32	48	7672	PABPN1,NUP155,TUBG1,TSG101,NXT1,EPC2,CSNK1A1,CCNE1,ELL,CPSF6,PLK4,SSRP1,KPNB1,MCM3AP,CPSF4,POLR2J,MAD2L1,BRI3,RAD21,TPX2,INTS6,RAD9A,POLD4,AURKB,RBBP6,SUPT6H,ZBTB11,DHX15,NELFB,PLSCR1,XAB2,CTNNBL1,CDC73,NCBP1,SEC13,EXOSC8,DSN1,IFI35,SS18L2,TOP2A,INTS2,INTS8,IST1,DAZAP2,XRCC3,MUC1,ALDOA,JAK1
Antiviral	Arrayed and pooled	GO Component	Protein-containing complex	1.18e-08	0.4	41	5506	PABPN1,NUP155,TUBG1,TSG101,NXT1,EPC2,CSNK1A1,CCNE1,ELL,CPSF6,PLK4,SSRP1,KPNB1,MCM3AP,CPSF4,POLR2J,MAD2L1,RAD21,INTS6,RAD9A,POLD4,AURKB,RBBP6,SUPT6H,DHX15,NELFB,WNK1,XAB2,CTNNBL1,CDC73,NCBP1,SEC13,EXOSC8,DSN1,DCTN2,TOP2A,INTS2,NDUFA5,INTS8,DAZAP2,XRCC3
Antiviral	Arrayed and pooled	GO Component	Chromosome	9.75e-06	0.58	21	1850	TUBG1,EPC2,CSNK1A1,ELL,CPSF6,PLK4,SSRP1,MCM3AP,MAD2L1,RAD21,RAD9A,POLD4,AURKB,RBBP6,CDC73,EXOSC8,DSN1,DCTN2,TOP2A,XRCC3,MUC1
Antiviral	Arrayed and pooled	GO Component	Intracellular non-membrane-bounded organelle	2.11e-05	0.35	35	5191	TUBG1,TSG101,EPC2,CSNK1A1,CCNE1,ELL,CPSF6,PLK4,SSRP1,KPNB1,HK2,MCM3AP,MAD2L1,RAD21,TPX2,KRT17,INTS6,RAD9A,POLD4,AURKB,RBBP6,ZBTB11,DHX15,PLSCR1,CTNNBL1,CDC73,EXOSC8,DSN1,DCTN2,TOP2A,IST1,XRCC3,MUC1,ALDOA,JAK1
Antiviral	Arrayed and pooled	GO Component	Condensed chromosome	2.64e-05	1.04	9	275	TUBG1,CSNK1A1,MAD2L1,RAD21,RAD9A,AURKB,DSN1,DCTN2,TOP2A
Antiviral	Arrayed and pooled	GO Component	Transcription elongation factor complex	8.09e-05	1.54	5	48	ELL,SSRP1,SUPT6H,NELFB,CDC73
Antiviral	Arrayed and pooled	GO Component	Nuclear pore	0.00012	1.29	6	102	NUP155,NXT1,KPNB1,MCM3AP,MAD2L1,SEC13
Antiviral	Arrayed and pooled	GO Component	Chromosomal region	0.00021	0.92	9	365	CSNK1A1,MAD2L1,RAD21,AURKB,CDC73,DSN1,DCTN2,TOP2A,XRCC3
Antiviral	Arrayed and pooled	GO Component	Chromosome, centromeric region	0.0015	0.97	7	252	CSNK1A1,MAD2L1,RAD21,AURKB,DSN1,DCTN2,TOP2A
Antiviral	Arrayed and pooled	GO Component	Spindle pole	0.0016	1.07	6	169	TUBG1,PLK4,MAD2L1,RAD21,TPX2,AURKB
Antiviral	Arrayed and pooled	GO Component	Cytosol	0.0017	0.29	32	5438	PDAP1,NUP155,TUBG1,TSG101,NXT1,CSNK1A1,CCNE1,ELL,PLK4,KPNB1,HK2,MCM3AP,MAD2L1,RAD21,TPX2,KRT17,AURKB,RBBP6,WNK1,PLSCR1,CTNNBL1,CDC73,NCBP1,SEC13,EXOSC8,DSN1,IFI35,DCTN2,IST1,XRCC3,ALDOA,JAK1
Antiviral	Arrayed and pooled	GO Component	Intracellular membrane-bounded organelle	0.0029	0.15	51	12149	PABPN1,PDAP1,NUP155,TUBG1,TSG101,NXT1,EPC2,CSNK1A1,CCNE1,ELL,CPSF6,PLK4,SSRP1,KPNB1,HK2,MCM3AP,CPSF4,POLR2J,MAD2L1,BRI3,RAD21,TPX2,INTS6,RAD9A,POLD4,AURKB,RBBP6,SUPT6H,ZBTB11,DHX15,NELFB,PLSCR1,XAB2,CTNNBL1,CDC73,NCBP1,SEC13,EXOSC8,DSN1,IFI35,SS18L2,TOP2A,INTS2,NDUFA5,INTS8,IST1,DAZAP2,XRCC3,MUC1,ALDOA,JAK1
Antiviral	Arrayed and pooled	GO Component	Microtubule organizing center	0.0032	0.65	11	825	TUBG1,TSG101,CSNK1A1,CCNE1,PLK4,HK2,AURKB,RBBP6,CTNNBL1,DCTN2,IST1
Antiviral	Arrayed and pooled	GO Component	Microtubule cytoskeleton	0.0037	0.54	14	1355	TUBG1,TSG101,CSNK1A1,CCNE1,PLK4,HK2,MAD2L1,RAD21,TPX2,AURKB,RBBP6,CTNNBL1,DCTN2,IST1
Antiviral	Arrayed and pooled	GO Component	Nuclear speck	0.0037	0.8	8	420	PABPN1,NXT1,CSNK1A1,ELL,CPSF6,RBBP6,DHX15,DAZAP2
Antiviral	Arrayed and pooled	GO Component	Intracellular organelle	0.0045	0.13	53	13231	PABPN1,PDAP1,NUP155,TUBG1,TSG101,NXT1,EPC2,CSNK1A1,CCNE1,ELL,CPSF6,PLK4,SSRP1,KPNB1,HK2,MCM3AP,CPSF4,POLR2J,MAD2L1,BRI3,RAD21,TPX2,KRT17,INTS6,RAD9A,POLD4,AURKB,RBBP6,SUPT6H,ZBTB11,DHX15,NELFB,PLSCR1,XAB2,CTNNBL1,CDC73,NCBP1,SEC13,EXOSC8,DSN1,IFI35,SS18L2,DCTN2,TOP2A,INTS2,NDUFA5,INTS8,IST1,DAZAP2,XRCC3,MUC1,ALDOA,JAK1
Antiviral	Arrayed and pooled	GO Component	Centrosome	0.0072	0.69	9	609	TUBG1,CSNK1A1,CCNE1,PLK4,HK2,AURKB,CTNNBL1,DCTN2,IST1
Antiviral	Arrayed and pooled	GO Component	Integrator complex	0.0079	1.57	3	27	INTS6,INTS2,INTS8
Antiviral	Arrayed and pooled	GO Component	Nuclear envelope	0.0083	0.74	8	487	NUP155,NXT1,KPNB1,MCM3AP,MAD2L1,SEC13,INTS2,IST1
Antiviral	Arrayed and pooled	GO Component	Cytoskeleton	0.0103	0.4	18	2369	TUBG1,TSG101,CSNK1A1,CCNE1,PLK4,HK2,MAD2L1,RAD21,TPX2,KRT17,INTS6,AURKB,RBBP6,CTNNBL1,DCTN2,IST1,ALDOA,JAK1
Antiviral	Arrayed and pooled	GO Component	Kinetochore	0.0112	1.01	5	165	CSNK1A1,MAD2L1,AURKB,DSN1,DCTN2
Antiviral	Arrayed and pooled	GO Component	Membrane-bounded organelle	0.0123	0.12	52	13188	PABPN1,PDAP1,NUP155,TUBG1,TSG101,NXT1,EPC2,CSNK1A1,CCNE1,ELL,CPSF6,PLK4,SSRP1,KPNB1,HK2,MCM3AP,CPSF4,POLR2J,MAD2L1,BRI3,RAD21,TPX2,INTS6,RAD9A,POLD4,AURKB,RBBP6,SUPT6H,ZBTB11,DHX15,NELFB,PLSCR1,XAB2,CTNNBL1,CDC73,NCBP1,SEC13,EXOSC8,DSN1,IFI35,SS18L2,DCTN2,TOP2A,INTS2,NDUFA5,INTS8,IST1,DAZAP2,XRCC3,MUC1,ALDOA,JAK1
Antiviral	Arrayed and pooled	GO Component	Spindle	0.0192	0.74	7	425	TUBG1,CSNK1A1,PLK4,MAD2L1,RAD21,TPX2,AURKB
Antiviral	Arrayed and pooled	GO Component	Nucleolus	0.0449	0.53	10	996	TSG101,PLK4,SSRP1,RBBP6,ZBTB11,DHX15,PLSCR1,EXOSC8,DSN1,TOP2A
Antiviral	Arrayed and pooled	GO Component	Nuclear pore nuclear basket	0.0469	1.75	2	12	MCM3AP,MAD2L1
Antiviral	Arrayed and pooled	GO Component	Nuclear body	0.0481	0.56	9	833	PABPN1,NXT1,CSNK1A1,ELL,CPSF6,RBBP6,DHX15,DSN1,DAZAP2
Antiviral	Arrayed and pooled	GO Component	Nuclear chromosome	0.0499	0.84	5	244	TUBG1,CPSF6,RAD21,RAD9A,POLD4
Antiviral	Arrayed and pooled	GO Component	Prp19 complex	0.0499	1.71	2	13	XAB2,CTNNBL1
Antiviral	Arrayed and pooled	KEGG	RNA transport	0.0303	1.02	5	161	NUP155,NXT1,KPNB1,NCBP1,SEC13
Antiviral	Arrayed and pooled	KEGG	mRNA surveillance pathway	0.0303	1.16	4	93	PABPN1,NXT1,CPSF4,NCBP1
Antiviral	Arrayed and pooled	KEGG	Amyotrophic lateral sclerosis	0.0303	0.82	7	350	NUP155,NXT1,NRG2,NCBP1,SEC13,DCTN2,NDUFA5
Antiviral	Arrayed and pooled	KEGG	Influenza A	0.0303	1.01	5	163	PABPN1,NXT1,CPSF4,IFNAR2,JAK1
Antiviral	Arrayed and pooled	KEGG	Oocyte meiosis	0.0357	1.04	4	121	SPDYE1,CCNE1,MAD2L1,SPDYE5
Antiviral	Arrayed and pooled	KEGG	Spliceosome	0.0408	1.01	4	132	DHX15,XAB2,CTNNBL1,NCBP1
Antiviral	Arrayed and pooled	Reactome	Cell Cycle	1.6e-08	0.94	17	658	NUP155,TUBG1,CCNE1,PLK4,KPNB1,POLR2J,MAD2L1,RAD21,TPX2,RAD9A,POLD4,AURKB,SEC13,DSN1,DCTN2,TOP2A,IST1
Antiviral	Arrayed and pooled	Reactome	Cell Cycle, Mitotic	4.52e-08	0.98	15	526	NUP155,TUBG1,CCNE1,PLK4,KPNB1,MAD2L1,RAD21,TPX2,POLD4,AURKB,SEC13,DSN1,DCTN2,TOP2A,IST1
Antiviral	Arrayed and pooled	Reactome	Formation of RNA Pol II elongation complex	6.79e-07	1.61	7	58	ELL,SSRP1,POLR2J,SUPT6H,NELFB,CDC73,NCBP1
Antiviral	Arrayed and pooled	Reactome	Processing of Capped Intron-Containing Pre-mRNA	6.79e-07	1.12	11	281	PABPN1,NUP155,NXT1,CPSF6,CPSF4,POLR2J,DHX15,XAB2,CTNNBL1,NCBP1,SEC13
Antiviral	Arrayed and pooled	Reactome	RNA Polymerase II Pre-transcription Events	2.93e-06	1.46	7	81	ELL,SSRP1,POLR2J,SUPT6H,NELFB,CDC73,NCBP1
Antiviral	Arrayed and pooled	Reactome	Late Phase of HIV Life Cycle	3.46e-06	1.29	8	136	NUP155,TSG101,ELL,SSRP1,POLR2J,NELFB,NCBP1,SEC13
Antiviral	Arrayed and pooled	Reactome	M Phase	5.69e-06	0.98	11	382	NUP155,TUBG1,PLK4,KPNB1,MAD2L1,RAD21,AURKB,SEC13,DSN1,DCTN2,IST1
Antiviral	Arrayed and pooled	Reactome	HIV Infection	7.6e-06	1.12	9	229	NUP155,TSG101,ELL,SSRP1,KPNB1,POLR2J,NELFB,NCBP1,SEC13
Antiviral	Arrayed and pooled	Reactome	Gene expression (Transcription)	7.6e-06	0.63	19	1476	PABPN1,NUP155,CCNE1,ELL,CPSF6,SSRP1,CPSF4,POLR2J,TPX2,INTS6,RAD9A,AURKB,SUPT6H,NELFB,CDC73,NCBP1,SEC13,INTS2,INTS8
Antiviral	Arrayed and pooled	Reactome	RNA polymerase II transcribes snRNA genes	2.63e-05	1.43	6	74	ELL,POLR2J,INTS6,NCBP1,INTS2,INTS8
Antiviral	Arrayed and pooled	Reactome	Mitotic Prometaphase	3.36e-05	1.12	8	201	TUBG1,PLK4,MAD2L1,RAD21,AURKB,SEC13,DSN1,DCTN2
Antiviral	Arrayed and pooled	Reactome	NS1 Mediated Effects on Host Pathways	4.06e-05	1.61	5	41	PABPN1,NUP155,KPNB1,CPSF4,SEC13
Antiviral	Arrayed and pooled	Reactome	RNA Polymerase II Transcription	4.06e-05	0.63	17	1337	PABPN1,CCNE1,ELL,CPSF6,SSRP1,CPSF4,POLR2J,TPX2,INTS6,RAD9A,AURKB,SUPT6H,NELFB,CDC73,NCBP1,INTS2,INTS8
Antiviral	Arrayed and pooled	Reactome	Disease	4.39e-05	0.57	19	1702	PABPN1,NUP155,TSG101,CSNK1A1,CCNE1,ELL,CPSF6,SSRP1,KPNB1,CPSF4,POLR2J,RAD9A,NELFB,IFNAR2,NRG2,NCBP1,SEC13,MUC1,JAK1
Antiviral	Arrayed and pooled	Reactome	Formation of HIV elongation complex in the absence of HIV Tat	4.39e-05	1.57	5	45	ELL,SSRP1,POLR2J,NELFB,NCBP1
Antiviral	Arrayed and pooled	Reactome	Formation of HIV-1 elongation complex containing HIV-1 Tat	4.39e-05	1.59	5	43	ELL,SSRP1,POLR2J,NELFB,NCBP1
Antiviral	Arrayed and pooled	Reactome	Infectious disease	4.8e-05	0.71	14	917	PABPN1,NUP155,TSG101,CSNK1A1,ELL,SSRP1,KPNB1,CPSF4,POLR2J,NELFB,IFNAR2,NCBP1,SEC13,JAK1
Antiviral	Arrayed and pooled	Reactome	Mitotic Anaphase	5.69e-05	1.06	8	232	NUP155,KPNB1,MAD2L1,RAD21,AURKB,SEC13,DSN1,IST1
Antiviral	Arrayed and pooled	Reactome	Processing of Intronless Pre-mRNAs	6.93e-05	1.82	4	20	PABPN1,CPSF6,CPSF4,NCBP1
Antiviral	Arrayed and pooled	Reactome	Metabolism of RNA	0.0001	0.75	12	705	PABPN1,NUP155,NXT1,CPSF6,CPSF4,POLR2J,DHX15,XAB2,CTNNBL1,NCBP1,SEC13,EXOSC8
Antiviral	Arrayed and pooled	Reactome	Pausing and recovery of Tat-mediated HIV elongation	0.00029	1.63	4	31	ELL,SSRP1,POLR2J,NELFB
Antiviral	Arrayed and pooled	Reactome	Tat-mediated HIV elongation arrest and recovery	0.00029	1.63	4	31	ELL,SSRP1,POLR2J,NELFB
Antiviral	Arrayed and pooled	Reactome	HIV elongation arrest and recovery	0.00033	1.61	4	33	ELL,SSRP1,POLR2J,NELFB
Antiviral	Arrayed and pooled	Reactome	Pausing and recovery of HIV elongation	0.00033	1.61	4	33	ELL,SSRP1,POLR2J,NELFB
Antiviral	Arrayed and pooled	Reactome	Transport of Mature Transcript to Cytoplasm	0.00044	1.31	5	82	NUP155,NXT1,CPSF4,NCBP1,SEC13
Antiviral	Arrayed and pooled	Reactome	Influenza Infection	0.00058	1.11	6	155	PABPN1,NUP155,KPNB1,CPSF4,POLR2J,SEC13
Antiviral	Arrayed and pooled	Reactome	Transport of Mature mRNA Derived from an Intronless Transcript	0.00072	1.5	4	42	NUP155,CPSF4,NCBP1,SEC13
Antiviral	Arrayed and pooled	Reactome	Transcriptional Regulation by TP53	0.00084	0.87	8	361	CCNE1,ELL,SSRP1,POLR2J,TPX2,RAD9A,AURKB,NELFB
Antiviral	Arrayed and pooled	Reactome	SUMOylation of DNA replication proteins	0.00085	1.47	4	45	NUP155,AURKB,SEC13,TOP2A
Antiviral	Arrayed and pooled	Reactome	mRNA 3-end processing	0.002	1.37	4	57	PABPN1,CPSF6,CPSF4,NCBP1
Antiviral	Arrayed and pooled	Reactome	Interferon Signaling	0.002	1	6	199	NUP155,KPNB1,IFNAR2,SEC13,IFI35,JAK1
Antiviral	Arrayed and pooled	Reactome	Resolution of Sister Chromatid Cohesion	0.0025	1.13	5	125	MAD2L1,RAD21,AURKB,SEC13,DSN1
Antiviral	Arrayed and pooled	Reactome	TP53 Regulates Transcription of DNA Repair Genes	0.0025	1.33	4	62	ELL,SSRP1,POLR2J,NELFB
Antiviral	Arrayed and pooled	Reactome	Inhibition of Host mRNA Processing and RNA Silencing	0.0028	2.52	2	2	PABPN1,CPSF4
Antiviral	Arrayed and pooled	Reactome	RNA Polymerase II Transcription Termination	0.003	1.31	4	66	PABPN1,CPSF6,CPSF4,NCBP1
Antiviral	Arrayed and pooled	Reactome	Abortive elongation of HIV-1 transcript in the absence of Tat	0.0032	1.64	3	23	POLR2J,NELFB,NCBP1
Antiviral	Arrayed and pooled	Reactome	Interferon alpha/beta signaling	0.0038	1.27	4	71	KPNB1,IFNAR2,IFI35,JAK1
Antiviral	Arrayed and pooled	Reactome	Transport of Mature mRNA derived from an Intron-Containing Transcript	0.0039	1.26	4	73	NUP155,NXT1,NCBP1,SEC13
Antiviral	Arrayed and pooled	Reactome	Glycolysis	0.0039	1.27	4	72	NUP155,HK2,SEC13,ALDOA
Antiviral	Arrayed and pooled	Reactome	AURKA Activation by TPX2	0.0039	1.27	4	72	TUBG1,PLK4,TPX2,DCTN2
Antiviral	Arrayed and pooled	Reactome	ISG15 antiviral mechanism	0.004	1.26	4	74	NUP155,KPNB1,SEC13,JAK1
Antiviral	Arrayed and pooled	Reactome	Nuclear Envelope (NE) Reassembly	0.004	1.26	4	74	NUP155,KPNB1,SEC13,IST1
Antiviral	Arrayed and pooled	Reactome	Postmitotic nuclear pore complex (NPC) reformation	0.0043	1.57	3	27	NUP155,KPNB1,SEC13
Antiviral	Arrayed and pooled	Reactome	Transcription-Coupled Nucleotide Excision Repair (TC-NER)	0.0046	1.23	4	78	ELL,POLR2J,POLD4,XAB2
Antiviral	Arrayed and pooled	Reactome	Transport of Ribonucleoproteins into the Host Nucleus	0.0065	1.5	3	32	NUP155,KPNB1,SEC13
Antiviral	Arrayed and pooled	Reactome	SUMO E3 ligases SUMOylate target proteins	0.0065	1	5	166	NUP155,RAD21,AURKB,SEC13,TOP2A
Antiviral	Arrayed and pooled	Reactome	Formation of the Early Elongation Complex	0.0069	1.48	3	33	POLR2J,NELFB,NCBP1
Antiviral	Arrayed and pooled	Reactome	Formation of the HIV-1 Early Elongation Complex	0.0069	1.48	3	33	POLR2J,NELFB,NCBP1
Antiviral	Arrayed and pooled	Reactome	Cell Cycle Checkpoints	0.007	0.87	6	272	CCNE1,MAD2L1,RAD9A,AURKB,SEC13,DSN1
Antiviral	Arrayed and pooled	Reactome	Nuclear import of Rev protein	0.0071	1.47	3	34	NUP155,KPNB1,SEC13
Antiviral	Arrayed and pooled	Reactome	Regulation of TP53 Activity through Phosphorylation	0.0071	1.16	4	92	SSRP1,TPX2,RAD9A,AURKB
Antiviral	Arrayed and pooled	Reactome	Transport of the SLBP independent Mature mRNA	0.0072	1.46	3	35	NUP155,NCBP1,SEC13
Antiviral	Arrayed and pooled	Reactome	Amplification of signal from unattached kinetochores via a MAD2 inhibitory signal	0.0075	1.15	4	94	MAD2L1,AURKB,SEC13,DSN1
Antiviral	Arrayed and pooled	Reactome	Transport of the SLBP Dependant Mature mRNA	0.0075	1.44	3	36	NUP155,NCBP1,SEC13
Antiviral	Arrayed and pooled	Reactome	Separation of Sister Chromatids	0.0095	0.95	5	189	MAD2L1,RAD21,AURKB,SEC13,DSN1
Antiviral	Arrayed and pooled	Reactome	DNA Repair	0.0117	0.81	6	310	ELL,POLR2J,RAD9A,POLD4,XAB2,XRCC3
Antiviral	Arrayed and pooled	Reactome	Viral Messenger RNA Synthesis	0.012	1.36	3	44	NUP155,POLR2J,SEC13
Antiviral	Arrayed and pooled	Reactome	mRNA Splicing - Major Pathway	0.0123	0.92	5	203	POLR2J,DHX15,XAB2,CTNNBL1,NCBP1
Antiviral	Arrayed and pooled	Reactome	EML4 and NUDC in mitotic spindle formation	0.014	1.06	4	116	MAD2L1,AURKB,SEC13,DSN1
Antiviral	Arrayed and pooled	Reactome	SARS-CoV-2 activates/modulates innate and adaptive immune responses	0.0169	1.04	4	123	NUP155,IFNAR2,SEC13,JAK1
Antiviral	Arrayed and pooled	Reactome	snRNP Assembly	0.0186	1.28	3	53	NUP155,NCBP1,SEC13
Antiviral	Arrayed and pooled	Reactome	tRNA processing in the nucleus	0.0233	1.24	3	58	NUP155,CPSF4,SEC13
Antiviral	Arrayed and pooled	Reactome	RHO GTPases Activate Formins	0.0251	0.98	4	139	MAD2L1,AURKB,SEC13,DSN1
Antiviral	Arrayed and pooled	Reactome	Signaling by FGFR in disease	0.0285	1.2	3	63	CPSF6,POLR2J,NCBP1
Antiviral	Arrayed and pooled	Reactome	Gap-filling DNA repair synthesis and ligation in TC-NER	0.0295	1.19	3	64	POLR2J,POLD4,XAB2
Antiviral	Arrayed and pooled	Reactome	Dual incision in TC-NER	0.0304	1.19	3	65	POLR2J,POLD4,XAB2
Antiviral	Arrayed and pooled	Reactome	HDR through Homologous Recombination (HRR)	0.0313	1.18	3	66	RAD9A,POLD4,XRCC3
Antiviral	Arrayed and pooled	Reactome	Loss of Nlp from mitotic centrosomes	0.035	1.16	3	69	TUBG1,PLK4,DCTN2
Antiviral	Arrayed and pooled	Reactome	SARS-CoV Infections	0.0388	0.69	6	411	NUP155,CSNK1A1,KPNB1,IFNAR2,SEC13,JAK1
Antiviral	Arrayed and pooled	Reactome	SUMOylation of DNA damage response and repair proteins	0.0421	1.13	3	75	NUP155,RAD21,SEC13
Antiviral	Arrayed and pooled	Reactome	Transcriptional regulation by small RNAs	0.0432	1.12	3	76	NUP155,POLR2J,SEC13
Antiviral	Arrayed and pooled	Reactome	Signaling by FGFR2 IIIa TM	0.0445	1.55	2	19	POLR2J,NCBP1
Antiviral	Arrayed and pooled	Reactome	Immune System	0.0453	0.37	14	1979	PDAP1,NUP155,KPNB1,BRI3,RBBP6,IFNAR2,SEC13,DSN1,IFI35,DCTN2,IST1,MUC1,ALDOA,JAK1
Antiviral	Arrayed and pooled	Reactome	Recruitment of mitotic centrosome proteins and complexes	0.0482	1.1	3	80	TUBG1,PLK4,DCTN2
Antiviral	Arrayed and pooled	Reactome	SARS-CoV-2 Infection	0.0482	0.75	5	294	NUP155,CSNK1A1,IFNAR2,SEC13,JAK1
Antiviral	Arrayed and pooled	Reactome	HCMV Late Events	0.0483	1.09	3	81	NUP155,TSG101,SEC13
Antiviral	Pooled only	GO Process	Nucleobase-containing compound metabolic process	4.8e-10	0.25	185	2722	AQR,CDK13,SUPT16H,POLR2C,HNRNPL,POLR2I,MED31,TPI1,AICDA,SRSF9,RARS1,ORC2,WARS2,SOX9,NT5C,THOC2,DTWD1,TDRD1,NDUFA2,PXDN,RBM39,GRSF1,NASP,TBX3,MRPL44,C2orf49,HUS1,NDUFB5,METTL16,HIRA,POLD3,MCM6,THOC3,XPO5,DHX38,NDUFB10,POLR2D,MMS22L,NONO,GINS4,HSD17B12,NIPBL,OLA1,ATP5PO,SSU72,RBMS1,WDR82,NDUFS4,NUDT21,ATP5MG,WNT10B,ZRSR2,HINT1,LCMT2,COMMD1,MEPCE,DTD2,USP39,PFAS,METTL1,UBE2N,FARS2,RUVBL1,PRMT5,RCHY1…
Antiviral	Pooled only	GO Process	Cellular nitrogen compound metabolic process	4.8e-10	0.22	220	3463	AQR,CDK13,SUPT16H,POLR2C,HNRNPL,POLR2I,RPL18A,DHX33,MED31,MRPL27,TPI1,AICDA,SRSF9,RARS1,ORC2,WARS2,SOX9,NT5C,THOC2,DTWD1,TDRD1,NDUFA2,PXDN,EIF2S3,RBM39,MRPS25,GRSF1,NASP,TBX3,MRPL44,C2orf49,HUS1,NDUFB5,SPTLC1,METTL16,HIRA,POLD3,MCM6,GFM1,PLPP1,THOC3,XPO5,EIF2B2,AMDHD1,DHX38,NDUFB10,NAT8,POLR2D,MMS22L,NONO,GINS4,IMMP1L,HSD17B12,NIPBL,OLA1,ATP5PO,SSU72,RBMS1,WDR82,NDUFS4,SLC25A32,NUDT21,ATP5MG,WNT1…
Antiviral	Pooled only	GO Process	Heterocycle metabolic process	8.48e-09	0.22	187	2891	AQR,CDK13,SUPT16H,POLR2C,HNRNPL,POLR2I,MED31,TPI1,AICDA,SRSF9,RARS1,ORC2,WARS2,SOX9,NT5C,THOC2,DTWD1,TDRD1,NDUFA2,PXDN,RBM39,GRSF1,NASP,TBX3,MRPL44,C2orf49,HUS1,NDUFB5,METTL16,HIRA,POLD3,MCM6,THOC3,XPO5,DHX38,NDUFB10,POLR2D,MMS22L,NONO,GINS4,HSD17B12,NIPBL,OLA1,ATP5PO,SSU72,RBMS1,WDR82,NDUFS4,SLC25A32,NUDT21,ATP5MG,WNT10B,ZRSR2,HINT1,LCMT2,COMMD1,MEPCE,DTD2,USP39,PFAS,METTL1,UBE2N,FARS2,RUVBL1,PR…
Antiviral	Pooled only	GO Process	Nucleic acid metabolic process	1.64e-08	0.25	152	2203	AQR,CDK13,SUPT16H,POLR2C,HNRNPL,POLR2I,MED31,AICDA,SRSF9,RARS1,ORC2,WARS2,SOX9,THOC2,DTWD1,TDRD1,RBM39,GRSF1,NASP,TBX3,MRPL44,C2orf49,HUS1,METTL16,HIRA,POLD3,MCM6,THOC3,XPO5,DHX38,POLR2D,MMS22L,NONO,GINS4,NIPBL,SSU72,RBMS1,WDR82,NUDT21,WNT10B,ZRSR2,LCMT2,COMMD1,MEPCE,DTD2,USP39,METTL1,UBE2N,FARS2,RUVBL1,PRMT5,RCHY1,ATRIP,MED14,WDR33,MED25,TRAIP,PAXBP1,ADAT3,TRMT11,BCDIN3D,RAD54B,SIRT6,SUV39H1,RPL…
Antiviral	Pooled only	GO Process	Cellular aromatic compound metabolic process	1.88e-08	0.22	187	2936	AQR,CDK13,SUPT16H,POLR2C,HNRNPL,POLR2I,MED31,TPI1,AICDA,SRSF9,RARS1,ORC2,WARS2,SOX9,NT5C,THOC2,DTWD1,TDRD1,NDUFA2,PXDN,RBM39,GRSF1,NASP,TBX3,MRPL44,C2orf49,HUS1,NDUFB5,METTL16,HIRA,POLD3,MCM6,THOC3,XPO5,DHX38,NDUFB10,POLR2D,MMS22L,NONO,GINS4,HSD17B12,NIPBL,OLA1,ATP5PO,SSU72,RBMS1,WDR82,NDUFS4,SLC25A32,NUDT21,ATP5MG,WNT10B,ZRSR2,HINT1,LCMT2,COMMD1,MEPCE,DTD2,USP39,PFAS,METTL1,UBE2N,FARS2,RUVBL1,PR…
Antiviral	Pooled only	GO Process	Metabolic process	2.24e-08	0.12	403	7988	RHBDD2,CPA1,PSMA4,OTUD5,AQR,STK10,CDK13,XYLB,SUPT16H,PIGH,VRK1,CHMP4B,POLR2C,HNRNPL,CKM,AMH,POLR2I,RPL18A,CHMP5,SEC61B,DHX33,MED31,MRPL27,CCND1,TPI1,AICDA,COX6A1,SRSF9,AGXT2,RARS1,ORC2,WARS2,LRP1,TNFAIP6,PLCG1,RNF114,SOX9,NT5C,THOC2,VGF,DTWD1,TDRD1,NDUFA2,PXDN,UBE2M,EIF2S3,RBM39,MRPS25,VPS25,GRSF1,BRD8,NASP,CCNB1,DAGLA,TBX3,MRPL44,CAB39,C2orf49,DRAM1,HUS1,NDUFB5,FAM8A1,COX17,MIB1,NAA25,MGRN1,SPTL…
Antiviral	Pooled only	GO Process	Nitrogen compound metabolic process	2.58e-08	0.13	348	6643	RHBDD2,CPA1,PSMA4,OTUD5,AQR,STK10,CDK13,SUPT16H,PIGH,VRK1,CHMP4B,POLR2C,HNRNPL,CKM,AMH,POLR2I,RPL18A,CHMP5,SEC61B,DHX33,MED31,MRPL27,CCND1,TPI1,AICDA,SRSF9,AGXT2,RARS1,ORC2,WARS2,TNFAIP6,RNF114,SOX9,NT5C,THOC2,DTWD1,TDRD1,NDUFA2,PXDN,UBE2M,EIF2S3,RBM39,MRPS25,VPS25,GRSF1,BRD8,NASP,CCNB1,TBX3,MRPL44,CAB39,C2orf49,HUS1,NDUFB5,FAM8A1,MIB1,NAA25,MGRN1,SPTLC1,HACE1,METTL16,HIRA,POLD3,MCM6,CHST10,GFM1,…
Antiviral	Pooled only	GO Process	Cellular metabolic process	2.58e-08	0.13	345	6568	RHBDD2,CPA1,PSMA4,AQR,STK10,CDK13,XYLB,SUPT16H,PIGH,VRK1,CHMP4B,POLR2C,HNRNPL,CKM,AMH,POLR2I,RPL18A,CHMP5,SEC61B,DHX33,MED31,MRPL27,CCND1,TPI1,AICDA,COX6A1,SRSF9,AGXT2,RARS1,ORC2,WARS2,LRP1,PLCG1,RNF114,SOX9,NT5C,THOC2,VGF,DTWD1,TDRD1,NDUFA2,PXDN,EIF2S3,RBM39,MRPS25,VPS25,GRSF1,NASP,CCNB1,DAGLA,TBX3,MRPL44,CAB39,C2orf49,DRAM1,HUS1,NDUFB5,FAM8A1,COX17,MIB1,SPTLC1,AJUBA,PRDX1,HACE1,METTL16,HIRA,POL…
Antiviral	Pooled only	GO Process	Macromolecule metabolic process	3.66e-08	0.14	311	5781	RHBDD2,CPA1,PSMA4,OTUD5,AQR,STK10,CDK13,SUPT16H,PIGH,VRK1,CHMP4B,POLR2C,HNRNPL,AMH,POLR2I,RPL18A,CHMP5,SEC61B,DHX33,MED31,MRPL27,CCND1,AICDA,SRSF9,RARS1,ORC2,WARS2,TNFAIP6,RNF114,SOX9,THOC2,DTWD1,TDRD1,UBE2M,EIF2S3,RBM39,MRPS25,VPS25,GRSF1,BRD8,NASP,CCNB1,TBX3,MRPL44,CAB39,C2orf49,HUS1,FAM8A1,MIB1,NAA25,MGRN1,HACE1,METTL16,HIRA,POLD3,MCM6,CHST10,GFM1,ADAM23,CSTA,THOC3,XPO5,TCIRG1,EIF2B2,DHX38,COP…
Antiviral	Pooled only	GO Process	Organic cyclic compound metabolic process	4.06e-08	0.2	196	3181	AQR,CDK13,SUPT16H,POLR2C,HNRNPL,POLR2I,MED31,TPI1,AICDA,SRSF9,RARS1,ORC2,WARS2,SOX9,NT5C,THOC2,DTWD1,TDRD1,NDUFA2,PXDN,RBM39,GRSF1,NASP,TBX3,MRPL44,C2orf49,HUS1,NDUFB5,METTL16,HIRA,POLD3,MCM6,CHST10,THOC3,XPO5,DHX38,NDUFB10,POLR2D,MMS22L,NONO,GINS4,HSD17B12,NIPBL,OLA1,ATP5PO,SSU72,RBMS1,WDR82,NDUFS4,SLC25A32,NUDT21,ATP5MG,WNT10B,ZRSR2,HINT1,UGT2B4,LCMT2,COMMD1,MEPCE,DTD2,USP39,PFAS,METTL1,UBE2N,F…
Antiviral	Pooled only	GO Process	Primary metabolic process	4.39e-08	0.12	367	7156	RHBDD2,CPA1,PSMA4,OTUD5,AQR,STK10,CDK13,XYLB,SUPT16H,PIGH,VRK1,CHMP4B,POLR2C,HNRNPL,AMH,POLR2I,RPL18A,CHMP5,SEC61B,DHX33,MED31,MRPL27,CCND1,TPI1,AICDA,SRSF9,AGXT2,RARS1,ORC2,WARS2,LRP1,PLCG1,RNF114,SOX9,NT5C,THOC2,DTWD1,TDRD1,NDUFA2,PXDN,UBE2M,EIF2S3,RBM39,MRPS25,VPS25,GRSF1,BRD8,NASP,CCNB1,DAGLA,TBX3,MRPL44,CAB39,C2orf49,HUS1,NDUFB5,FAM8A1,MIB1,NAA25,MGRN1,SPTLC1,AJUBA,HACE1,METTL16,HIRA,POLD3,D…
Antiviral	Pooled only	GO Process	Organic substance metabolic process	9.25e-08	0.12	380	7522	RHBDD2,CPA1,PSMA4,OTUD5,AQR,STK10,CDK13,XYLB,SUPT16H,PIGH,VRK1,CHMP4B,POLR2C,HNRNPL,CKM,AMH,POLR2I,RPL18A,CHMP5,SEC61B,DHX33,MED31,MRPL27,CCND1,TPI1,AICDA,SRSF9,AGXT2,RARS1,ORC2,WARS2,LRP1,TNFAIP6,PLCG1,RNF114,SOX9,NT5C,THOC2,DTWD1,TDRD1,NDUFA2,PXDN,UBE2M,EIF2S3,RBM39,MRPS25,VPS25,GRSF1,BRD8,NASP,CCNB1,DAGLA,TBX3,MRPL44,CAB39,C2orf49,HUS1,NDUFB5,FAM8A1,MIB1,NAA25,MGRN1,SPTLC1,AJUBA,HACE1,METTL16,…
Antiviral	Pooled only	GO Process	Gene expression	4.31e-07	0.24	140	2101	AQR,CDK13,SUPT16H,POLR2C,HNRNPL,POLR2I,RPL18A,DHX33,MED31,MRPL27,AICDA,SRSF9,RARS1,WARS2,SOX9,THOC2,DTWD1,EIF2S3,RBM39,MRPS25,GRSF1,TBX3,MRPL44,C2orf49,NAA25,METTL16,HIRA,GFM1,THOC3,TCIRG1,EIF2B2,DHX38,POLR2D,NONO,IMMP1L,MYRF,HHEX,SSU72,RBMS1,WDR82,NUDT21,WNT10B,ZRSR2,DDX19A,LCMT2,RPL13,MRPL38,RCE1,NLRP6,NUP93,USP39,METTL1,FARS2,TNIP1,PRMT5,MED14,WDR33,MED25,PAXBP1,NAA38,ADAT3,TRMT11,BCDIN3D,NAA2…
Antiviral	Pooled only	GO Process	RNA metabolic process	4.7e-07	0.27	112	1550	AQR,CDK13,SUPT16H,POLR2C,HNRNPL,POLR2I,MED31,AICDA,SRSF9,RARS1,WARS2,SOX9,THOC2,DTWD1,TDRD1,RBM39,GRSF1,TBX3,MRPL44,C2orf49,METTL16,HIRA,THOC3,XPO5,DHX38,POLR2D,NONO,SSU72,RBMS1,WDR82,NUDT21,WNT10B,ZRSR2,LCMT2,MEPCE,DTD2,USP39,METTL1,FARS2,PRMT5,MED14,WDR33,MED25,PAXBP1,ADAT3,TRMT11,BCDIN3D,SUV39H1,RPL7,GTF2F2,SNRPD2,TDRD6,PES1,POLR3H,SFPQ,UBL5,PCBP2,SMG5,RRP15,MDN1,SYNCRIP,RBM15,PRPF38B,RBMX,TAF…
Antiviral	Pooled only	GO Process	Cellular macromolecule metabolic process	1.13e-06	0.21	158	2512	RHBDD2,PSMA4,SUPT16H,PIGH,CHMP4B,POLR2I,RPL18A,CHMP5,SEC61B,DHX33,MRPL27,AICDA,RARS1,ORC2,WARS2,RNF114,TDRD1,EIF2S3,MRPS25,VPS25,NASP,MRPL44,HUS1,FAM8A1,MIB1,HACE1,METTL16,POLD3,MCM6,CHST10,GFM1,EIF2B2,COPS3,POLR2D,MMS22L,NONO,GINS4,NGLY1,NIPBL,RMND5A,RBMS1,WDR82,PGAP3,VPS37C,COG7,LCMT2,H1-4,RPL13,COMMD1,MRPL38,MEPCE,METTL1,UBE2N,FARS2,USP9X,CHMP6,TNIP1,RUVBL1,PRMT5,RCHY1,ATRIP,HSPA5,WDR33,TRAIP,…
Antiviral	Pooled only	GO Process	Regulation of cell cycle	4.59e-05	0.28	82	1108	CDK13,CHMP4B,GML,CHMP5,CCND1,AICDA,SOX9,BRD8,CCNB1,TBX3,HUS1,SLC6A4,HHEX,CENPV,WNT10B,MEPCE,CHMP6,ROCK2,RUVBL1,PRMT5,CHORDC1,SPAST,CDK20,ATRIP,SPDYE3,ZNF703,CCDC84,SUV39H1,KAT5,BAZ1B,PPM1G,SMOC2,PES1,WAC,UVRAG,SFPQ,ANKRD17,TRRAP,PLAGL1,DMD,BECN1,MKI67,BCCIP,CETN2,CDCA8,TFDP1,CCNB3,BCL2L1,FBXO6,IPO7,DMRT1,EME1,FAM122A,UBE2E2,BCL6,NCAPG2,GIGYF2,INO80C,USP19,WEE1,SENP6,PBX1,TBRG1,PPP2CA,SPDYE2,SPDYE…
Antiviral	Pooled only	GO Process	Cellular process	0.00013	0.04	633	14826	RHBDD2,STARD3NL,CPA1,SLC7A9,FAM13B,PSMA4,GNA11,OTUD5,AQR,STK10,CDK13,GMIP,DLL3,HAUS4,XYLB,NID2,SUPT16H,PIGH,VRK1,CHMP4B,POLR2C,AQP9,OIP5,GML,HNRNPL,CKM,AMH,POLR2I,RPL18A,CHMP5,SEC61B,RLN1,DHX33,MED31,CCL13,MRPL27,CCND1,TPI1,AICDA,COX6A1,SRSF9,AGXT2,RARS1,HSPE1,ORC2,WARS2,HOXB7,MYOT,EGR1,LRP1,TNFAIP6,PLCG1,RNF114,LYPD3,SOX9,NT5C,THOC2,CDC42EP1,VGF,VPS35L,DTWD1,TDRD1,NDUFA2,ACTN4,PXDN,EIF2S3,RBM39,…
Antiviral	Pooled only	GO Process	RNA processing	0.00038	0.29	66	868	AQR,CDK13,HNRNPL,AICDA,SRSF9,THOC2,DTWD1,RBM39,GRSF1,MRPL44,C2orf49,METTL16,THOC3,DHX38,POLR2D,NONO,SSU72,RBMS1,NUDT21,ZRSR2,LCMT2,USP39,METTL1,FARS2,PRMT5,WDR33,PAXBP1,ADAT3,TRMT11,BCDIN3D,SUV39H1,RPL7,SNRPD2,PES1,SFPQ,UBL5,RRP15,MDN1,SYNCRIP,PRPF38B,RBMX,SRSF3,LSM2,TUT7,RPS6,METTL14,LUC7L3,SMU1,KHSRP,KDM1A,INTS1,RBM17,CHD7,EXOSC6,EBNA1BP2,PPP2CA,U2SURP,PRKRIP1,WDR74,TBL3,BOP1,TRMT1,EMG1,SNRNP70…
Antiviral	Pooled only	GO Process	Cellular nitrogen compound biosynthetic process	0.0007	0.23	97	1494	CDK13,SUPT16H,POLR2C,POLR2I,RPL18A,DHX33,MED31,MRPL27,RARS1,WARS2,SOX9,NDUFA2,PXDN,EIF2S3,MRPS25,TBX3,MRPL44,NDUFB5,SPTLC1,HIRA,POLD3,GFM1,EIF2B2,NDUFB10,POLR2D,HSD17B12,ATP5PO,SSU72,WDR82,NDUFS4,ATP5MG,WNT10B,RPL13,MRPL38,CYB5B,PFAS,FARS2,TNIP1,PRMT5,RCHY1,IMPDH2,MED14,MED25,PAXBP1,RPL7,GTF2F2,USP1,RPL3,POLR3H,RPL12,DMD,SDHC,MPP1,RBMX,CMPK1,TAF7L,MRPS16,NDUFA8,TRNAU1AP,SPDEF,TFDP1,SECISBP2,DLG2,…
Antiviral	Pooled only	GO Process	Organelle organization	0.0038	0.14	184	3470	HAUS4,SUPT16H,VRK1,CHMP4B,OIP5,CHMP5,CCL13,SOX9,TDRD1,NDUFA2,ACTN4,VPS25,BRD8,NASP,CCNB1,AVIL,HUS1,NDUFB5,COX17,TUBGCP3,AJUBA,HACE1,CCDC6,HIRA,WDR11,MCM6,NUP54,TCIRG1,NDUFB10,JTB,GINS4,PLIN2,ZNF462,IMMP1L,HAUS1,NIPBL,HHEX,TEKT5,ATP8B4,WDR92,NDUFS4,HSPA9,TMED3,CENPV,NEMP1,RILP,VPS37C,COG7,MMGT1,CHCHD7,BPTF,H1-4,RETREG3,NUP93,TCAP,ATP10B,CHMP6,ROCK2,WASHC5,RUVBL1,PRMT5,CHORDC1,SPAST,MTSS1,TCTEX1D2,…
Antiviral	Pooled only	GO Process	ncRNA metabolic process	0.0048	0.33	44	535	RARS1,WARS2,DTWD1,TDRD1,GRSF1,MRPL44,C2orf49,METTL16,XPO5,WDR82,LCMT2,MEPCE,DTD2,METTL1,FARS2,ADAT3,TRMT11,BCDIN3D,SUV39H1,RPL7,TDRD6,PES1,RRP15,MDN1,ZC3H12A,SRSF3,TUT7,RPS6,CARS1,SLFN12,KHSRP,INTS1,CHD7,EXOSC6,EBNA1BP2,HARS1,MYBL1,WDR74,ZCCHC7,TBL3,BOP1,TRMT1,EMG1,LARS2
Antiviral	Pooled only	GO Process	Regulation of cell cycle process	0.0089	0.28	53	716	CHMP4B,GML,CHMP5,CCND1,AICDA,SOX9,CCNB1,HUS1,CENPV,WNT10B,MEPCE,CHMP6,ROCK2,PRMT5,CHORDC1,SPAST,ATRIP,CCDC84,KAT5,BAZ1B,WAC,UVRAG,SFPQ,ANKRD17,BECN1,MKI67,CETN2,CDCA8,TFDP1,CCNB3,BCL2L1,FBXO6,DMRT1,EME1,FAM122A,UBE2E2,BCL6,NCAPG2,GIGYF2,USP19,WEE1,SENP6,PBX1,PPP2CA,RNF4,TIMELESS,FBXW7,POLDIP2,PPP1R9B,SH3GLB1,HNRNPU,CTC1,NUSAP1
Antiviral	Pooled only	GO Process	Cellular component organization or biogenesis	0.0089	0.1	273	5639	STARD3NL,SLC7A9,HAUS4,NID2,SUPT16H,VRK1,CHMP4B,OIP5,CHMP5,MED31,CCL13,SRSF9,MYOT,TNFAIP6,SOX9,CDC42EP1,TDRD1,NDUFA2,ACTN4,PXDN,EIF2S3,VPS25,BRD8,NASP,CCNB1,CHL1,EMP1,AVIL,MRPL44,HUS1,NDUFB5,COX17,TUBGCP3,AJUBA,HACE1,METTL16,CCDC6,HIRA,WDR11,MCM6,CLDN16,NUP54,LSG1,TCIRG1,CBLN3,NDUFB10,JTB,NAT8,POLR2D,GINS4,PLIN2,ZNF462,IMMP1L,HSD17B12,MYRF,HAUS1,NIPBL,HHEX,TEKT5,ATP8B4,WDR92,NDUFS4,HSPA9,LRFN5,TME…
Antiviral	Pooled only	GO Process	Translation	0.0151	0.35	34	389	RPL18A,DHX33,MRPL27,RARS1,WARS2,EIF2S3,MRPS25,MRPL44,GFM1,EIF2B2,RPL13,MRPL38,FARS2,TNIP1,RPL7,RPL3,RPL12,MRPS16,TRNAU1AP,SECISBP2,MRPS26,RPS6,CARS1,MRPS12,RPL31,RPL6,RPL10,EIF2B1,EIF1,HARS1,FAU,EIF4G2,RPL28,LARS2
Antiviral	Pooled only	GO Process	Peptide biosynthetic process	0.0239	0.34	35	417	RPL18A,DHX33,MRPL27,RARS1,WARS2,EIF2S3,MRPS25,MRPL44,GFM1,EIF2B2,RPL13,MRPL38,FARS2,TNIP1,RPL7,RPL3,RPL12,DMD,MRPS16,TRNAU1AP,SECISBP2,MRPS26,RPS6,CARS1,MRPS12,RPL31,RPL6,RPL10,EIF2B1,EIF1,HARS1,FAU,EIF4G2,RPL28,LARS2
Antiviral	Pooled only	GO Process	Biosynthetic process	0.0255	0.15	136	2506	CDK13,XYLB,SUPT16H,PIGH,POLR2C,CKM,POLR2I,RPL18A,DHX33,MED31,MRPL27,TPI1,AGXT2,RARS1,WARS2,SOX9,NDUFA2,PXDN,EIF2S3,MRPS25,DAGLA,TBX3,MRPL44,NDUFB5,SPTLC1,AJUBA,METTL16,HIRA,POLD3,DGKD,CHST10,GFM1,PLPP1,EIF2B2,NDUFB10,PGD,POLR2D,HSD17B12,NCF1,ATP5PO,SSU72,WDR82,NDUFS4,PGAP3,ATP5MG,WNT10B,COG7,LCMT2,RPL13,MRPL38,CYB5B,PFAS,FARS2,TNIP1,PRMT5,RCHY1,IMPDH2,MED14,MBOAT1,MED25,DGAT2L6,PAXBP1,SIRT6,STARD…
Antiviral	Pooled only	GO Process	Cellular component organization	0.0255	0.09	261	5436	STARD3NL,SLC7A9,HAUS4,NID2,SUPT16H,VRK1,CHMP4B,OIP5,CHMP5,MED31,CCL13,SRSF9,MYOT,TNFAIP6,SOX9,CDC42EP1,TDRD1,NDUFA2,ACTN4,PXDN,EIF2S3,VPS25,BRD8,NASP,CCNB1,CHL1,EMP1,AVIL,HUS1,NDUFB5,COX17,TUBGCP3,AJUBA,HACE1,CCDC6,HIRA,WDR11,MCM6,CLDN16,NUP54,TCIRG1,CBLN3,NDUFB10,JTB,NAT8,POLR2D,GINS4,PLIN2,ZNF462,IMMP1L,HSD17B12,MYRF,HAUS1,NIPBL,HHEX,TEKT5,ATP8B4,WDR92,NDUFS4,HSPA9,LRFN5,TMED3,CENPV,NEMP1,NUDT2…
Antiviral	Pooled only	GO Process	RNA splicing	0.0263	0.35	32	370	AQR,CDK13,SRSF9,THOC2,RBM39,C2orf49,THOC3,DHX38,NONO,ZRSR2,USP39,PRMT5,PAXBP1,SNRPD2,SFPQ,UBL5,SYNCRIP,PRPF38B,RBMX,SRSF3,LSM2,METTL14,LUC7L3,SMU1,KHSRP,KDM1A,RBM17,PPP2CA,PRKRIP1,SNRNP70,PPP1R9B,HNRNPU
Antiviral	Pooled only	GO Process	Negative regulation of cellular biosynthetic process	0.0263	0.18	94	1592	HNRNPL,CCND1,ORC2,EGR1,SOX9,MLX,TBX3,AJUBA,METTL16,HIRA,JDP2,POLR2D,NONO,ARID5B,NIPBL,HHEX,TRIM11,EN1,WDR82,HIF1AN,ZBTB39,WNT10B,ZNF560,SOX7,BPTF,H1-4,MEPCE,USP9X,ROCK2,PRMT5,ZNF572,ZBTB2,MED25,ZNF703,SIRT6,LIMS1,SUV39H1,RERE,KAT5,SERPINA12,MAFK,SFPQ,MAX,CUX1,PLAGL1,STAT1,ZEB1,CLK2,SYNCRIP,MOSPD1,ZNF217,ZC3H12A,SPDEF,TXN,FOXE1,SPEN,TUT7,MAGEB2,MAGEB10,DMRT1,DEAF1,ZMYM5,METTL14,URI1,RBAK,KHSRP,ROC…
Antiviral	Pooled only	GO Process	RNA export from nucleus	0.0288	0.61	13	83	THOC2,THOC3,XPO5,POLR2D,HHEX,DDX19A,NUP93,SMG5,SRSF3,POM121,SMG7,NXF5,NUP153
Antiviral	Pooled only	GO Process	Negative regulation of biosynthetic process	0.0288	0.18	95	1622	HNRNPL,CCND1,ORC2,EGR1,SOX9,MLX,TBX3,AJUBA,METTL16,HIRA,JDP2,POLR2D,NONO,ARID5B,NIPBL,HHEX,TRIM11,EN1,WDR82,HIF1AN,ZBTB39,WNT10B,ZNF560,SOX7,BPTF,H1-4,MEPCE,USP9X,ROCK2,PRMT5,ZNF572,ZBTB2,MED25,ZNF703,SIRT6,LIMS1,SUV39H1,RERE,KAT5,SERPINA12,MAFK,SFPQ,MAX,CUX1,PLAGL1,STAT1,ZEB1,CLK2,IL6R,SYNCRIP,MOSPD1,ZNF217,ZC3H12A,SPDEF,TXN,FOXE1,SPEN,TUT7,MAGEB2,MAGEB10,DMRT1,DEAF1,ZMYM5,METTL14,URI1,RBAK,KHSR…
Antiviral	Pooled only	GO Process	RNA localization	0.0294	0.46	20	180	THOC2,NUP54,THOC3,XPO5,POLR2D,HHEX,DDX19A,NUP93,BICD2,SMG5,TOMM20,CETN2,SRSF3,CCT4,POM121,KHSRP,SMG7,NXF5,NUP153,HNRNPU
Antiviral	Pooled only	GO Process	Macromolecule biosynthetic process	0.0296	0.19	84	1394	CDK13,SUPT16H,PIGH,POLR2C,POLR2I,RPL18A,DHX33,MED31,MRPL27,RARS1,WARS2,SOX9,EIF2S3,MRPS25,TBX3,MRPL44,HIRA,POLD3,CHST10,GFM1,EIF2B2,POLR2D,SSU72,WDR82,PGAP3,WNT10B,COG7,RPL13,MRPL38,FARS2,TNIP1,PRMT5,RCHY1,MED14,MED25,PAXBP1,UGP2,RPL7,GTF2F2,USP1,RPL3,POLR3H,RPL12,RBMX,DOLK,TAF7L,MRPS16,TRNAU1AP,SPDEF,TFDP1,SECISBP2,POLR3F,MRPS26,RPS6,CARS1,GYG2,JAK2,DEAF1,WDR45B,BCL6,MRPS12,RPL31,NCAPG2,CHD7,RPL…
Antiviral	Pooled only	GO Process	mRNA metabolic process	0.0296	0.28	45	611	AQR,CDK13,HNRNPL,POLR2I,AICDA,SRSF9,THOC2,RBM39,GRSF1,METTL16,THOC3,DHX38,POLR2D,NONO,SSU72,NUDT21,ZRSR2,USP39,PRMT5,WDR33,PAXBP1,SNRPD2,SFPQ,UBL5,PCBP2,SMG5,SYNCRIP,PRPF38B,RBMX,ZC3H12A,SRSF3,LSM2,TUT7,METTL14,LUC7L3,SMU1,KHSRP,KDM1A,RBM17,EXOSC6,PRKRIP1,SMG7,ZCCHC7,SNRNP70,HNRNPU
Antiviral	Pooled only	GO Process	Organic substance biosynthetic process	0.0296	0.15	132	2438	CDK13,XYLB,SUPT16H,PIGH,POLR2C,CKM,POLR2I,RPL18A,DHX33,MED31,MRPL27,TPI1,AGXT2,RARS1,WARS2,SOX9,NDUFA2,PXDN,EIF2S3,MRPS25,TBX3,MRPL44,NDUFB5,SPTLC1,AJUBA,METTL16,HIRA,POLD3,DGKD,CHST10,GFM1,PLPP1,EIF2B2,NDUFB10,PGD,POLR2D,HSD17B12,ATP5PO,SSU72,WDR82,NDUFS4,PGAP3,ATP5MG,WNT10B,COG7,LCMT2,RPL13,MRPL38,PFAS,FARS2,TNIP1,PRMT5,RCHY1,IMPDH2,MED14,MBOAT1,MED25,DGAT2L6,PAXBP1,SIRT6,STARD3,UGP2,RPL7,GTF2F…
Antiviral	Pooled only	GO Process	Negative regulation of cellular metabolic process	0.03	0.15	124	2265	CHMP4B,HNRNPL,CCND1,SRSF9,ORC2,EGR1,LRP1,SOX9,MLX,VPS25,TBX3,AJUBA,METTL16,HIRA,JDP2,POLR2D,NONO,MFHAS1,ARID5B,NIPBL,HHEX,TRIM11,EN1,WDR82,HIF1AN,ZBTB39,MIDN,WNT10B,ZNF560,SOX7,BPTF,H1-4,MEPCE,USP9X,CHMP6,ROCK2,PRMT5,CHORDC1,ZNF572,ZBTB2,MED25,ZNF703,BCDIN3D,SIRT6,LIMS1,SUV39H1,RERE,KAT5,SERPINA12,MAFK,WAC,SFPQ,MAX,CUX1,PLAGL1,STAT1,ZEB1,DMD,BECN1,CLK2,SYNCRIP,CGAS,RBMX,MOSPD1,ZNF217,ZC3H12A,SPDE…
Antiviral	Pooled only	GO Process	Negative regulation of macromolecule biosynthetic process	0.0347	0.18	90	1532	HNRNPL,CCND1,ORC2,EGR1,SOX9,MLX,TBX3,AJUBA,METTL16,HIRA,JDP2,POLR2D,NONO,ARID5B,NIPBL,HHEX,TRIM11,EN1,WDR82,HIF1AN,ZBTB39,WNT10B,ZNF560,SOX7,BPTF,H1-4,MEPCE,USP9X,ROCK2,PRMT5,ZNF572,ZBTB2,MED25,ZNF703,SIRT6,LIMS1,SUV39H1,RERE,KAT5,MAFK,SFPQ,MAX,CUX1,PLAGL1,STAT1,ZEB1,SYNCRIP,MOSPD1,ZNF217,ZC3H12A,SPDEF,TXN,FOXE1,SPEN,TUT7,MAGEB2,MAGEB10,DMRT1,DEAF1,ZMYM5,METTL14,URI1,RBAK,KHSRP,ROCK1,KDM1A,KCTD1,…
Antiviral	Pooled only	GO Process	Nucleobase-containing compound biosynthetic process	0.0361	0.23	60	913	CDK13,SUPT16H,POLR2C,POLR2I,MED31,SOX9,NDUFA2,PXDN,TBX3,NDUFB5,HIRA,POLD3,NDUFB10,POLR2D,HSD17B12,ATP5PO,SSU72,WDR82,NDUFS4,ATP5MG,WNT10B,PFAS,PRMT5,RCHY1,IMPDH2,MED14,MED25,PAXBP1,GTF2F2,USP1,POLR3H,SDHC,MPP1,RBMX,CMPK1,TAF7L,NDUFA8,SPDEF,TFDP1,DLG2,POLR3F,JAK2,GART,NADK2,PGM2,DEAF1,QPRT,ATP5F1A,BCL6,NCAPG2,CHD7,NDUFB3,EHF,PIAS2,POLRMT,POLDIP2,LHX1,CCNA2,PRIM2,CTDP1
Antiviral	Pooled only	GO Process	RNA splicing, via transesterification reactions	0.0367	0.4	24	249	AQR,CDK13,SRSF9,DHX38,ZRSR2,USP39,PRMT5,PAXBP1,SNRPD2,SFPQ,UBL5,SYNCRIP,PRPF38B,RBMX,SRSF3,LSM2,METTL14,LUC7L3,SMU1,KHSRP,KDM1A,RBM17,SNRNP70,HNRNPU
Antiviral	Pooled only	GO Process	mRNA processing	0.0367	0.31	36	455	AQR,CDK13,HNRNPL,AICDA,SRSF9,THOC2,RBM39,GRSF1,THOC3,DHX38,POLR2D,NONO,SSU72,NUDT21,ZRSR2,USP39,PRMT5,WDR33,PAXBP1,SNRPD2,SFPQ,UBL5,SYNCRIP,PRPF38B,RBMX,SRSF3,LSM2,METTL14,LUC7L3,SMU1,KHSRP,KDM1A,RBM17,PRKRIP1,SNRNP70,HNRNPU
Antiviral	Pooled only	GO Process	Cell cycle	0.0388	0.2	76	1246	STK10,HAUS4,VRK1,CHMP4B,OIP5,GML,CHMP5,CCND1,TDRD1,NASP,CCNB1,HUS1,TUBGCP3,AJUBA,HACE1,MCM6,JTB,HAUS1,NIPBL,CENPV,WNT10B,USP39,USP9X,CHMP6,ROCK2,WASHC5,RUVBL1,CHORDC1,SPAST,CDK20,RAD54B,TUBA1B,SUV39H1,SSX2IP,KAT5,PARD6G,WAC,UVRAG,BECN1,MKI67,TUBE1,BCCIP,CETN2,FOXJ3,CDCA8,TFDP1,CCNB3,NEDD9,RPS6,DMRT1,EME1,FAM122A,ZCWPW1,ROCK1,NCAPG2,GIGYF2,WEE1,PBX1,TBRG1,PPP2CA,CEP192,MYBL1,FAM9A,TIMELESS,PAK4,FB…
Antiviral	Pooled only	GO Process	mRNA transport	0.0388	0.51	16	129	THOC2,NUP54,THOC3,POLR2D,HHEX,DDX19A,NUP93,BICD2,SMG5,CETN2,SRSF3,POM121,KHSRP,SMG7,NXF5,NUP153
Antiviral	Pooled only	GO Process	Regulation of cellular metabolic process	0.0393	0.09	268	5681	CDK13,ZBED4,SUPT16H,CHMP4B,ZNF500,HNRNPL,AMH,CHMP5,DHX33,MED31,CCND1,AICDA,SRSF9,AGXT2,ORC2,HOXB7,EGR1,LRP1,SOX9,MLX,ACTN4,EIF2S3,RBM39,VPS25,GRSF1,BRD8,CCNB1,TBX3,AVIL,CAB39,DRAM1,HUS1,COX17,CD33,SPTLC1,AJUBA,METTL16,HIRA,MCM6,GFM1,FOSL2,EIF2B2,JDP2,RMC1,JTB,POLR2D,NONO,MFHAS1,GINS4,ZNF462,MYRF,ARID5B,NIPBL,HHEX,TRIM11,NCF1,SSU72,ZER1,EN1,WDR82,NDUFS4,HIF1AN,ZBTB39,NUDT21,MIDN,WNT10B,ZNF577,ZNF5…
Antiviral	Pooled only	GO Process	RNA transport	0.0398	0.47	18	159	THOC2,NUP54,THOC3,XPO5,POLR2D,HHEX,DDX19A,NUP93,BICD2,SMG5,TOMM20,CETN2,SRSF3,POM121,KHSRP,SMG7,NXF5,NUP153
Antiviral	Pooled only	GO Process	Organonitrogen compound metabolic process	0.0398	0.09	239	4981	RHBDD2,CPA1,PSMA4,OTUD5,STK10,CDK13,PIGH,VRK1,CHMP4B,CKM,AMH,RPL18A,CHMP5,SEC61B,DHX33,MED31,MRPL27,CCND1,TPI1,AICDA,AGXT2,RARS1,WARS2,TNFAIP6,RNF114,SOX9,NT5C,NDUFA2,PXDN,UBE2M,EIF2S3,MRPS25,VPS25,BRD8,CCNB1,MRPL44,CAB39,HUS1,NDUFB5,FAM8A1,MIB1,NAA25,MGRN1,SPTLC1,HACE1,CHST10,GFM1,ADAM23,CSTA,PLPP1,TCIRG1,EIF2B2,AMDHD1,NDUFB10,COPS3,NEK8,NAT8,IMMP1L,HSD17B12,MYRF,NGLY1,RMND5A,TRIM11,OLA1,TRIM74,…
Antiviral	Pooled only	GO Process	Negative regulation of metabolic process	0.043	0.13	154	2982	OTUD5,CHMP4B,HNRNPL,CCND1,SRSF9,ORC2,EGR1,LRP1,SOX9,MLX,TDRD1,VPS25,TBX3,CD33,AJUBA,METTL16,HIRA,CSTA,XPO5,JDP2,POLR2D,NONO,MFHAS1,ARID5B,NIPBL,HHEX,TRIM11,EN1,WDR82,HIF1AN,CENPV,ZBTB39,MIDN,WNT10B,RILP,ZNF560,SOX7,BPTF,H1-4,MEPCE,NLRP6,USP9X,CHMP6,ROCK2,PRMT5,CHORDC1,ZNF572,ZBTB2,MED25,PRR7,TRAIP,NPLOC4,ZNF703,SLC24A3,BCDIN3D,SIRT6,NXN,LIMS1,SUV39H1,RERE,KAT5,SERPINA12,MAFK,WAC,SFPQ,MAX,CUX1,PLA…
Antiviral	Pooled only	GO Process	Nuclear export	0.043	0.5	16	132	THOC2,THOC3,LSG1,XPO5,POLR2D,HHEX,HSPA9,DDX19A,NUP93,SMG5,SRSF3,POM121,RANGAP1,SMG7,NXF5,NUP153
Antiviral	Pooled only	GO Process	Membrane fission	0.043	0.72	9	44	CHMP4B,CHMP5,VPS25,VPS37C,CHMP6,SPAST,VPS28,SH3GLB1,EXOC6B
Antiviral	Pooled only	GO Process	Negative regulation of macromolecule metabolic process	0.0447	0.13	144	2760	OTUD5,HNRNPL,CCND1,SRSF9,ORC2,EGR1,LRP1,SOX9,MLX,TDRD1,VPS25,TBX3,CD33,AJUBA,METTL16,HIRA,CSTA,XPO5,JDP2,POLR2D,NONO,MFHAS1,ARID5B,NIPBL,HHEX,TRIM11,EN1,WDR82,HIF1AN,CENPV,ZBTB39,WNT10B,RILP,ZNF560,SOX7,BPTF,H1-4,MEPCE,NLRP6,USP9X,CHMP6,ROCK2,PRMT5,CHORDC1,ZNF572,ZBTB2,MED25,PRR7,TRAIP,NPLOC4,ZNF703,SLC24A3,BCDIN3D,SIRT6,NXN,LIMS1,SUV39H1,RERE,KAT5,SERPINA12,MAFK,WAC,SFPQ,MAX,CUX1,PLAGL1,STAT1,ZE…
Antiviral	Pooled only	GO Process	Cell cycle process	0.0492	0.23	55	835	HAUS4,VRK1,CHMP4B,GML,CHMP5,CCND1,NASP,CCNB1,HUS1,TUBGCP3,MCM6,JTB,HAUS1,NIPBL,WNT10B,CHMP6,ROCK2,WASHC5,CHORDC1,SPAST,RAD54B,SSX2IP,KAT5,PARD6G,WAC,UVRAG,BECN1,TUBE1,BCCIP,CETN2,FOXJ3,CDCA8,TFDP1,CCNB3,RPS6,DMRT1,EME1,FAM122A,ZCWPW1,ROCK1,NCAPG2,GIGYF2,WEE1,PBX1,CEP192,MYBL1,TIMELESS,FBXW7,POLDIP2,MCM3,CCNA2,SPRY1,CTDP1,EXOC6B,NUSAP1
Antiviral	Pooled only	GO Function	RNA binding	3.96e-08	0.28	124	1672	AQR,CDK13,ZBED4,SUPT16H,HNRNPL,RPL18A,SEC61B,DHX33,MRPL27,AICDA,SRSF9,RARS1,HSPE1,LRP1,SOX9,THOC2,ACTN4,EIF2S3,RBM39,GRSF1,MRPL44,PRDX1,METTL16,GFM1,THOC3,XPO5,DHX38,NONO,RBMS1,HSPA9,NUDT21,ZRSR2,DDX19A,H1-4,RPL13,MEPCE,NLRP6,DTD2,METTL1,UBE2N,FARS2,ROCK2,IMPDH2,WDR33,P4HB,TRMT11,BCDIN3D,TUBA1B,ENOX2,SIRT6,UBA1,RPL7,SNRPD2,RPL3,PES1,SFPQ,ANKRD17,PCBP2,MACF1,RPL12,HMGN2,SMG5,MKI67,BCCIP,SYNCRIP,RB…
Antiviral	Pooled only	GO Function	Nucleic acid binding	2.07e-05	0.16	222	4003	AQR,CDK13,ZBED4,SUPT16H,POLR2C,ZNF500,HNRNPL,POLR2I,RPL18A,SEC61B,DHX33,MRPL27,AICDA,SRSF9,RARS1,HSPE1,ORC2,HOXB7,EGR1,LRP1,SOX9,THOC2,MLX,ACTN4,EIF2S3,RBM39,GRSF1,TBX3,MRPL44,PRDX1,METTL16,MCM6,GFM1,FOSL2,THOC3,XPO5,EIF2B2,JDP2,DHX38,MMS22L,NONO,ZNF462,MYRF,ARID5B,HHEX,RBMS1,EN1,HSPA9,ZBTB39,NUDT21,ZNF577,ZNF560,SOX7,ZRSR2,DDX19A,BPTF,H1-4,RPL13,MEPCE,NLRP6,DTD2,METTL1,UBE2N,FARS2,ROCK2,PRMT5,ZN…
Antiviral	Pooled only	GO Function	Heterocyclic compound binding	0.00027	0.11	299	5977	GNA11,AQR,STK10,CDK13,XYLB,ZBED4,SUPT16H,VRK1,POLR2C,ZNF500,HNRNPL,CKM,POLR2I,RPL18A,SEC61B,DHX33,MRPL27,AICDA,SRSF9,AGXT2,RARS1,HSPE1,ORC2,WARS2,HOXB7,EGR1,LRP1,SOX9,NT5C,THOC2,MLX,ACTN4,PXDN,UBE2M,EIF2S3,RBM39,GRSF1,TBX3,MRPL44,SLC6A4,SPTLC1,PRDX1,METTL16,DGKD,MCM6,GFM1,FOSL2,THOC3,LSG1,XPO5,EIF2B2,JDP2,DHX38,NEK8,ARL5C,PGD,POLR2D,MMS22L,NONO,MFHAS1,ZNF462,MYRF,ARID5B,HHEX,ATP8B4,OLA1,HBE1,RBMS…
Antiviral	Pooled only	GO Function	Organic cyclic compound binding	0.0003	0.11	301	6050	STARD3NL,GNA11,AQR,STK10,CDK13,XYLB,ZBED4,SUPT16H,VRK1,POLR2C,ZNF500,HNRNPL,CKM,POLR2I,RPL18A,SEC61B,DHX33,MRPL27,AICDA,SRSF9,AGXT2,RARS1,HSPE1,ORC2,WARS2,HOXB7,EGR1,LRP1,SOX9,NT5C,THOC2,MLX,ACTN4,PXDN,UBE2M,EIF2S3,RBM39,GRSF1,TBX3,MRPL44,SLC6A4,SPTLC1,PRDX1,METTL16,DGKD,MCM6,GFM1,FOSL2,THOC3,LSG1,XPO5,EIF2B2,JDP2,DHX38,NEK8,ARL5C,PGD,POLR2D,MMS22L,NONO,MFHAS1,ZNF462,MYRF,ARID5B,HHEX,ATP8B4,OLA1,…
Antiviral	Pooled only	GO Component	Nuclear lumen	1.74e-11	0.19	271	4526	RHBDD2,PSMA4,AQR,CDK13,GMIP,SEC14L3,ZBED4,SUPT16H,VRK1,POLR2C,ZNF500,OIP5,HNRNPL,POLR2I,DHX33,MED31,CCND1,SRSF9,RARS1,ORC2,WARS2,HOXB7,EGR1,SOX9,THOC2,MLX,ACTN4,UBE2M,RBM39,VPS25,GRSF1,BRD8,NASP,CCNB1,MRPL44,C2orf49,HUS1,NDUFB5,IL36G,CD33,AJUBA,HACE1,HIRA,POLD3,FNBP4,MCM6,CSTA,FOSL2,THOC3,LSG1,XPO5,DHX38,COPS3,POLR2D,MMS22L,NONO,GINS4,MYRF,ARID5B,NIPBL,RMND5A,TRIM11,OLA1,SSU72,S100A1,WDR82,HSPA9,…
Antiviral	Pooled only	GO Component	Protein-containing complex	7.8e-11	0.16	310	5506	RPAP3,RHBDD2,PSMA4,GNA11,AQR,CDK13,HAUS4,SUPT16H,PIGH,CHMP4B,POLR2C,HNRNPL,POLR2I,RPL18A,CHMP5,SEC61B,DHX33,MED31,MRPL27,CCND1,AICDA,COX6A1,RARS1,ORC2,LRP1,PLCG1,SOX9,THOC2,NDUFA2,ACTN4,EIF2S3,RBM39,MRPS25,VPS25,GRSF1,BRD8,NASP,CCNB1,MRPL44,CAB39,C2orf49,HUS1,NDUFB5,FAM8A1,NAA25,TUBGCP3,ITGA2B,SPTLC1,AJUBA,HIRA,POLD3,MCM6,CSTA,FOSL2,NUP54,THOC3,XPO5,TCIRG1,EIF2B2,JDP2,DHX38,NDUFB10,COPS3,RMC1,POL…
Antiviral	Pooled only	GO Component	Intracellular organelle lumen	7.8e-11	0.16	316	5660	RHBDD2,PSMA4,AQR,CDK13,GMIP,SEC14L3,ZBED4,SUPT16H,VRK1,POLR2C,ZNF500,OIP5,HNRNPL,POLR2I,DHX33,MED31,MRPL27,CCND1,SRSF9,AGXT2,RARS1,HSPE1,ORC2,WARS2,HOXB7,EGR1,TNFAIP6,SOX9,THOC2,MLX,VGF,ACTN4,UBE2M,RBM39,MRPS25,VPS25,GRSF1,BRD8,NASP,CCNB1,MRPL44,CAB39,C2orf49,HUS1,NDUFB5,IL36G,COX17,CD33,AJUBA,HACE1,HIRA,POLD3,FNBP4,MCM6,GFM1,CSTA,FOSL2,THOC3,LSG1,XPO5,DHX38,COPS3,POLR2D,MMS22L,NONO,GINS4,MYRF,AR…
Antiviral	Pooled only	GO Component	Nucleoplasm	9.88e-11	0.19	249	4169	RHBDD2,PSMA4,AQR,CDK13,GMIP,SEC14L3,ZBED4,SUPT16H,VRK1,POLR2C,ZNF500,OIP5,HNRNPL,POLR2I,DHX33,MED31,CCND1,SRSF9,RARS1,ORC2,WARS2,HOXB7,EGR1,SOX9,THOC2,MLX,ACTN4,UBE2M,RBM39,VPS25,GRSF1,BRD8,NASP,CCNB1,MRPL44,C2orf49,HUS1,NDUFB5,IL36G,CD33,AJUBA,HACE1,HIRA,POLD3,FNBP4,MCM6,CSTA,FOSL2,THOC3,LSG1,XPO5,DHX38,COPS3,POLR2D,MMS22L,NONO,GINS4,MYRF,ARID5B,NIPBL,RMND5A,TRIM11,SSU72,S100A1,WDR82,HIF1AN,CENP…
Antiviral	Pooled only	GO Component	Nuclear protein-containing complex	3.63e-08	0.3	100	1290	AQR,CDK13,SUPT16H,CHMP4B,POLR2C,POLR2I,CHMP5,MED31,ORC2,PLCG1,THOC2,BRD8,HUS1,POLD3,MCM6,FOSL2,NUP54,THOC3,JDP2,DHX38,COPS3,POLR2D,NONO,GINS4,NIPBL,SSU72,WDR82,NUDT21,ZRSR2,HINT1,BPTF,MEPCE,NUP93,USP39,SENP3,CHMP6,RUVBL1,PRMT5,ATRIP,MED14,WDR33,KDM3B,MED25,SUV39H1,RERE,C7orf26,KAT5,GTF2F2,SNRPD2,BAZ1B,PES1,WAC,POLR3H,BICD2,SFPQ,MAX,TRRAP,STAT1,SMG5,BCCIP,SYNCRIP,PRPF38B,CETN2,RBMX,ZNF217,TAF7L,TF…
Antiviral	Pooled only	GO Component	Nucleus	2.76e-07	0.11	380	7672	RHBDD2,PSMA4,OTUD5,AQR,CDK13,GMIP,SEC14L3,ZBED4,SUPT16H,VRK1,CHMP4B,POLR2C,ZNF500,OIP5,HNRNPL,POLR2I,CHMP5,DHX33,MED31,CCND1,TPI1,AICDA,SRSF9,RARS1,ORC2,WARS2,HOXB7,EGR1,LRP1,PLCG1,RNF114,SOX9,NT5C,THOC2,MLX,DTWD1,ACTN4,UBE2M,RBM39,VPS25,GRSF1,BRD8,NASP,CCNB1,TBX3,MRPL44,C2orf49,HUS1,NDUFB5,IL36G,CD33,MGRN1,AJUBA,PRDX1,HACE1,METTL16,HIRA,WDR11,POLD3,FNBP4,DGKD,MCM6,CSTA,FOSL2,NUP54,THOC3,LSG1,XPO…
Antiviral	Pooled only	GO Component	Intracellular membrane-bounded organelle	9.19e-07	0.07	547	12149	RHBDD2,STARD3NL,PSMA4,GNA11,OTUD5,AQR,STK10,CDK13,GMIP,SEC14L3,ZBED4,SUPT16H,PIGH,VRK1,CHMP4B,POLR2C,ZNF500,AQP9,OIP5,HNRNPL,POLR2I,CHMP5,SEC61B,DHX33,MED31,MRPL27,CCND1,TPI1,AICDA,COX6A1,SRSF9,AGXT2,RARS1,HSPE1,ORC2,WARS2,HOXB7,EGR1,LRP1,TNFAIP6,PLCG1,RNF114,SOX9,NT5C,THOC2,MLX,VGF,VPS35L,DTWD1,NDUFA2,ACTN4,PXDN,UBE2M,RBM39,MRPS25,VPS25,GRSF1,BRD8,NASP,CCNB1,DAGLA,TBX3,MRPL44,CAB39,C2orf49,DRAM1…
Antiviral	Pooled only	GO Component	Intracellular organelle	1.03e-06	0.06	585	13231	RHBDD2,STARD3NL,PSMA4,GNA11,OTUD5,AQR,STK10,CDK13,GMIP,HAUS4,SEC14L3,ZBED4,SUPT16H,PIGH,VRK1,CHMP4B,POLR2C,ZNF500,AQP9,OIP5,HNRNPL,POLR2I,RPL18A,CHMP5,SEC61B,DHX33,MED31,MRPL27,CCND1,TPI1,AICDA,COX6A1,SRSF9,AGXT2,RARS1,HSPE1,ORC2,WARS2,HOXB7,MYOT,EGR1,LRP1,TNFAIP6,PLCG1,RNF114,SOX9,NT5C,THOC2,MLX,CDC42EP1,VGF,VPS35L,DTWD1,TDRD1,NDUFA2,ACTN4,PXDN,UBE2M,RBM39,MRPS25,VPS25,GRSF1,BRD8,NASP,CCNB1,DAGL…
Antiviral	Pooled only	GO Component	Organelle	4.6e-06	0.05	609	14017	RHBDD2,STARD3NL,PSMA4,GNA11,OTUD5,AQR,STK10,CDK13,GMIP,HAUS4,SEC14L3,ZBED4,NID2,SUPT16H,PIGH,VRK1,CHMP4B,POLR2C,ZNF500,AQP9,OIP5,HNRNPL,POLR2I,RPL18A,CHMP5,SEC61B,DHX33,MED31,MRPL27,CCND1,TPI1,AICDA,COX6A1,SRSF9,AGXT2,RARS1,HSPE1,ORC2,WARS2,HOXB7,MYOT,EGR1,LRP1,TNFAIP6,PLCG1,RNF114,SOX9,NT5C,THOC2,MLX,CDC42EP1,VGF,VPS35L,DTWD1,TDRD1,NDUFA2,ACTN4,PXDN,UBE2M,EIF2S3,RBM39,MRPS25,VPS25,GRSF1,BRD8,NAS…
Antiviral	Pooled only	GO Component	Membrane-bounded organelle	1.07e-05	0.05	578	13188	RHBDD2,STARD3NL,PSMA4,GNA11,OTUD5,AQR,STK10,CDK13,GMIP,SEC14L3,ZBED4,NID2,SUPT16H,PIGH,VRK1,CHMP4B,POLR2C,ZNF500,AQP9,OIP5,HNRNPL,POLR2I,CHMP5,SEC61B,DHX33,MED31,MRPL27,CCND1,TPI1,AICDA,COX6A1,SRSF9,AGXT2,RARS1,HSPE1,ORC2,WARS2,HOXB7,EGR1,LRP1,TNFAIP6,PLCG1,RNF114,SOX9,NT5C,THOC2,MLX,VGF,VPS35L,DTWD1,NDUFA2,ACTN4,PXDN,UBE2M,EIF2S3,RBM39,MRPS25,VPS25,GRSF1,BRD8,NASP,CCNB1,CHL1,DAGLA,TBX3,MRPL44,CA…
Antiviral	Pooled only	GO Component	Intracellular anatomical structure	2.46e-05	0.04	635	14891	RPAP3,RHBDD2,STARD3NL,FAM13B,PSMA4,GNA11,OTUD5,AQR,STK10,CDK13,GMIP,HAUS4,XYLB,SEC14L3,ZBED4,SUPT16H,PIGH,VRK1,CHMP4B,POLR2C,ZNF500,AQP9,OIP5,HNRNPL,CKM,POLR2I,RPL18A,CHMP5,SEC61B,DHX33,MED31,MRPL27,CCND1,TPI1,AICDA,COX6A1,SRSF9,AGXT2,RARS1,HSPE1,ORC2,WARS2,HOXB7,MYOT,EGR1,LRP1,TNFAIP6,PLCG1,RNF114,SOX9,NT5C,THOC2,MLX,CDC42EP1,VGF,VPS35L,DTWD1,TDRD1,NDUFA2,ACTN4,PXDN,UBE2M,EIF2S3,RBM39,MRPS25,VPS…
Antiviral	Pooled only	GO Component	Catalytic complex	7.97e-05	0.23	100	1539	RHBDD2,PSMA4,GNA11,AQR,CDK13,PIGH,POLR2C,POLR2I,MED31,CCND1,NDUFA2,BRD8,CCNB1,CAB39,NDUFB5,FAM8A1,NAA25,SPTLC1,POLD3,DHX38,NDUFB10,POLR2D,HSD17B12,RMND5A,NCF1,ZER1,WDR82,NDUFS4,HINT1,BPTF,COMMD1,CYB5B,SENP3,METTL1,UBE2N,RUVBL1,PRMT5,RCHY1,TCTEX1D2,KDM3B,P4HB,NAA38,KLHDC10,NAA20,RERE,KAT5,GTF2F2,SNRPD2,BAZ1B,POLR3H,UVRAG,MAX,TRRAP,BECN1,F13B,SDHC,BCCIP,SYNCRIP,RBM15,RBMX,GNG12,ZNF217,FCN1,TAF7L,ND…
Antiviral	Pooled only	GO Component	Non-membrane-bounded organelle	8.13e-05	0.12	263	5192	PSMA4,HAUS4,ZBED4,SUPT16H,VRK1,CHMP4B,OIP5,HNRNPL,POLR2I,RPL18A,CHMP5,DHX33,MRPL27,AICDA,SRSF9,RARS1,ORC2,HOXB7,MYOT,EGR1,LRP1,SOX9,MLX,CDC42EP1,TDRD1,ACTN4,RBM39,MRPS25,GRSF1,BRD8,NASP,CCNB1,TBX3,AVIL,MRPL44,CAB39,HUS1,MIB1,TUBGCP3,AJUBA,CCDC6,HIRA,WDR11,POLD3,MCM6,FOSL2,JDP2,NEK8,JTB,POLR2D,MMS22L,NONO,GINS4,PLIN2,HAUS1,NIPBL,HHEX,TEKT5,OLA1,WDR92,EN1,WDR82,AFAP1L1,HSPA9,CENPV,PLIN1,NUDT21,MIDN…
Antiviral	Pooled only	GO Component	Intracellular non-membrane-bounded organelle	0.00011	0.12	262	5191	PSMA4,HAUS4,ZBED4,SUPT16H,VRK1,CHMP4B,OIP5,HNRNPL,POLR2I,RPL18A,CHMP5,DHX33,MRPL27,AICDA,SRSF9,RARS1,ORC2,HOXB7,MYOT,EGR1,LRP1,SOX9,MLX,CDC42EP1,TDRD1,ACTN4,RBM39,MRPS25,GRSF1,BRD8,NASP,CCNB1,TBX3,AVIL,MRPL44,CAB39,HUS1,MIB1,TUBGCP3,AJUBA,CCDC6,HIRA,WDR11,POLD3,MCM6,FOSL2,JDP2,NEK8,JTB,POLR2D,MMS22L,NONO,GINS4,PLIN2,HAUS1,NIPBL,HHEX,TEKT5,OLA1,WDR92,EN1,WDR82,AFAP1L1,HSPA9,CENPV,PLIN1,NUDT21,MIDN…
Antiviral	Pooled only	GO Component	Ribonucleoprotein complex	0.00024	0.31	54	687	AQR,HNRNPL,RPL18A,MRPL27,ACTN4,MRPS25,GRSF1,MRPL44,XPO5,DHX38,RBMS1,ZRSR2,RPL13,MRPL38,MEPCE,USP39,RUVBL1,RPL7,SNRPD2,RPL3,PES1,WAC,RPL12,SMG5,RRP15,MDN1,SYNCRIP,PRPF38B,RBMX,MRPS16,LSM2,SECISBP2,MRPS26,RPS6,LUC7L3,SMU1,MRPS12,RPL31,RBM17,RPL6,EBNA1BP2,RPL10,PRKRIP1,EIF1,SMG7,FAU,WDR74,RPL28,TBL3,BOP1,EMG1,SNRNP70,HNRNPU,SRP72
Antiviral	Pooled only	GO Component	Transferase complex	0.0013	0.26	60	847	RHBDD2,CDK13,PIGH,POLR2C,POLR2I,MED31,CCND1,BRD8,CCNB1,CAB39,FAM8A1,NAA25,SPTLC1,POLD3,POLR2D,HSD17B12,RMND5A,ZER1,WDR82,COMMD1,SENP3,METTL1,UBE2N,RUVBL1,PRMT5,RCHY1,NAA38,KLHDC10,NAA20,KAT5,GTF2F2,SNRPD2,POLR3H,UVRAG,MAX,TRRAP,BECN1,F13B,BCCIP,RBM15,TAF7L,CCNB3,FBXO6,POLR3F,FBXL19,METTL14,INO80C,ATXN7L3,RANGAP1,TMEM258,SOCS4,POLRMT,FBXW7,ANAPC16,ANAPC10,MCM3,CCNA2,JADE3,PRIM2,CHD8
Antiviral	Pooled only	GO Component	Cytosol	0.0025	0.1	263	5438	RPAP3,STARD3NL,FAM13B,PSMA4,OTUD5,STK10,CDK13,GMIP,HAUS4,XYLB,VRK1,CHMP4B,POLR2C,ZNF500,HNRNPL,CKM,RPL18A,CHMP5,SEC61B,DHX33,CCND1,TPI1,RARS1,HOXB7,PLCG1,RNF114,NT5C,MLX,CDC42EP1,ACTN4,UBE2M,EIF2S3,VPS25,RHPN2,CCNB1,CAB39,HUS1,IL36G,MIB1,NAA25,TUBGCP3,MGRN1,AJUBA,PRDX1,CCDC6,WDR11,DGKD,CSTA,LSG1,XPO5,EIF2B2,AMDHD1,COPS3,PGD,POLR2D,MMS22L,PLIN2,MYRF,NGLY1,HAUS1,NIPBL,TRIM11,OLA1,TRIM74,NCF1,SSU72,…
Antiviral	Pooled only	GO Component	Chromosome	0.0031	0.18	107	1850	ZBED4,SUPT16H,CHMP4B,OIP5,HNRNPL,CHMP5,ORC2,HOXB7,EGR1,SOX9,MLX,BRD8,NASP,CCNB1,TBX3,HUS1,HIRA,POLD3,MCM6,FOSL2,JDP2,MMS22L,NONO,GINS4,NIPBL,HHEX,EN1,WDR82,CENPV,SOX7,BPTF,H1-4,CHMP6,RUVBL1,PRMT5,EBF1,KDM3B,TRAIP,H2AC20,SIRT6,SUV39H1,KAT5,BAZ1B,MAFK,TEAD3,PES1,UVRAG,H2BC12,SFPQ,ANKRD17,MAX,TRRAP,CUX1,STAT1,ZEB1,HMGN2,H3-4,MKI67,CGAS,RBMX,FOXJ3,CDCA8,SPDEF,FOXE1,TFDP1,H2AC12,ZBTB48,JAK2,DMRT1,DEAF…
Antiviral	Pooled only	GO Component	Mitochondrial protein-containing complex	0.0033	0.39	28	296	MRPL27,COX6A1,NDUFA2,MRPS25,MRPL44,NDUFB5,NDUFB10,IMMP1L,ATP5PO,NDUFS4,HSPA9,ATP5MG,MRPL38,MICOS10,MPC1,TOMM20,SDHC,MRPS16,NDUFA8,DNAJC11,MRPS26,SUCLG1,VDAC1,ATP5F1A,MRPS12,NDUFB3,SUCLG2,POLRMT
Antiviral	Pooled only	GO Component	Nucleolus	0.0149	0.21	63	996	VRK1,POLR2I,DHX33,SRSF9,RARS1,HUS1,NONO,OLA1,WDR82,HSPA9,MIDN,COG7,RPL13,SENP3,METTL1,UBE2N,ARL4D,WDR33,TRAIP,SUV39H1,RPL7,KAT5,BAZ1B,RPL3,PES1,STAT1,RPL12,CD1E,MKI67,MDN1,CMPK1,CDCA8,RPS6,JAK2,DEAF1,EME1,CIAPIN1,KCTD1,BCL6,CHD7,ZNF506,EXOSC6,WEE1,EBNA1BP2,DOCK4,MCM10,PRKRIP1,KLF6,USP17L24,WDR74,ACADVL,ZNF415,TRERF1,FAM9A,ZCCHC7,NUP153,TBL3,BOP1,GET3,EMG1,FBXW7,CPNE3,NUSAP1
Antiviral	Pooled only	GO Component	Nuclear replication fork	0.0277	0.8	7	29	POLD3,MMS22L,EME1,MCM10,TIMELESS,MCM3,PRIM2
Antiviral	Pooled only	GO Component	Cytoplasm	0.0316	0.04	512	12056	RPAP3,RHBDD2,STARD3NL,FAM13B,PSMA4,GNA11,OTUD5,STK10,CDK13,GMIP,HAUS4,XYLB,SEC14L3,ZBED4,PIGH,VRK1,CHMP4B,POLR2C,ZNF500,HNRNPL,CKM,RPL18A,CHMP5,SEC61B,DHX33,MRPL27,CCND1,TPI1,AICDA,COX6A1,AGXT2,RARS1,HSPE1,WARS2,HOXB7,MYOT,EGR1,LRP1,TNFAIP6,PLCG1,RNF114,NT5C,MLX,CDC42EP1,VGF,VPS35L,TDRD1,NDUFA2,ACTN4,PXDN,UBE2M,EIF2S3,MRPS25,VPS25,RHPN2,GRSF1,BRD8,NASP,CCNB1,DAGLA,AVIL,MRPL44,CAB39,C2orf49,DRAM1,…
Antiviral	Pooled only	GO Component	Preribosome, large subunit precursor	0.0322	0.87	6	21	PES1,RRP15,MDN1,EBNA1BP2,WDR74,BOP1
Antiviral	Pooled only	GO Component	Cell-substrate junction	0.0403	0.29	32	426	TSPAN9,LRP1,CDC42EP1,ACTN4,AVIL,SLC6A4,ITGA2B,AJUBA,HSPA9,HSPA5,P4HB,ATP6V0A2,LIMS1,RPL7,MAP4K4,RPL3,PCBP2,DPP4,RPL12,DMD,NEDD9,JAK2,RPL31,CD44,PVR,RPL6,PTK7,ADAM9,YES1,PAK4,CPNE3,HYOU1
Antiviral	Pooled only	GO Component	Cytosolic large ribosomal subunit	0.0488	0.62	9	56	RPL18A,RPL13,RPL7,RPL3,RPL12,RPL31,RPL6,RPL10,RPL28
Antiviral	Pooled only	GO Component	Ribosomal subunit	0.0495	0.4	18	187	RPL18A,MRPL27,MRPS25,MRPL44,RPL13,MRPL38,RPL7,RPL3,RPL12,MRPS16,MRPS26,RPS6,MRPS12,RPL31,RPL6,RPL10,FAU,RPL28
Antiviral	Pooled only	GO Component	Focal adhesion	0.0497	0.29	31	416	TSPAN9,LRP1,CDC42EP1,ACTN4,AVIL,SLC6A4,ITGA2B,AJUBA,HSPA9,HSPA5,P4HB,ATP6V0A2,LIMS1,RPL7,MAP4K4,RPL3,PCBP2,DPP4,RPL12,NEDD9,JAK2,RPL31,CD44,PVR,RPL6,PTK7,ADAM9,YES1,PAK4,CPNE3,HYOU1
Antiviral	Pooled only	Reactome	Metabolism of RNA	1.41e-06	0.38	65	705	PSMA4,AQR,POLR2C,HNRNPL,POLR2I,RPL18A,SRSF9,THOC2,RBM39,C2orf49,NUP54,THOC3,DHX38,POLR2D,NUDT21,ZRSR2,LCMT2,RPL13,NUP93,USP39,SENP3,METTL1,PRMT5,WDR33,ADAT3,TRMT11,RPL7,GTF2F2,SNRPD2,RPL3,PES1,UBL5,PCBP2,RPL12,SMG5,RBMX,SRSF3,LSM2,TUT7,RPS6,METTL14,LUC7L3,POM121,SMU1,KHSRP,RPL31,RBM17,PSMC2,EXOSC6,RPL6,EBNA1BP2,RPL10,PPP2CA,U2SURP,PRKRIP1,SMG7,NUP153,RPL28,TBL3,BOP1,TRMT1,EMG1,SNRNP70,PSMB3,HNRNPU
Antiviral	Pooled only	Reactome	Cell Cycle	6.25e-05	0.35	57	658	PSMA4,HAUS4,VRK1,CHMP4B,POLR2C,OIP5,POLR2I,CCND1,ORC2,CCNB1,HUS1,TUBGCP3,AJUBA,POLD3,MCM6,NUP54,POLR2D,GINS4,HAUS1,NIPBL,NUP93,UBE2N,CHMP6,RUVBL1,SPAST,ATRIP,H2AC20,TUBA1B,KAT5,H2BC12,MAX,H3-4,CETN2,CDCA8,TFDP1,JAK2,DYNLL1,CENPN,POM121,NCAPG2,PSMC2,RANGAP1,WEE1,MCM10,PPP2CA,CEP192,LYN,NUP153,LIN52,H2BC11,ANAPC16,ANAPC10,MCM3,CCNA2,PSMB3,PRIM2,CTC1
Antiviral	Pooled only	Reactome	Processing of Capped Intron-Containing Pre-mRNA	6.52e-05	0.48	33	281	AQR,POLR2C,HNRNPL,POLR2I,SRSF9,THOC2,RBM39,NUP54,THOC3,DHX38,POLR2D,NUDT21,ZRSR2,NUP93,USP39,WDR33,GTF2F2,SNRPD2,UBL5,PCBP2,RBMX,SRSF3,LSM2,METTL14,LUC7L3,POM121,SMU1,RBM17,U2SURP,PRKRIP1,NUP153,SNRNP70,HNRNPU
Antiviral	Pooled only	Reactome	Cell Cycle, Mitotic	0.00021	0.36	47	526	PSMA4,HAUS4,VRK1,CHMP4B,CCND1,ORC2,CCNB1,TUBGCP3,AJUBA,POLD3,MCM6,NUP54,GINS4,HAUS1,NIPBL,NUP93,CHMP6,SPAST,H2AC20,TUBA1B,H2BC12,MAX,H3-4,CETN2,CDCA8,TFDP1,JAK2,DYNLL1,CENPN,POM121,NCAPG2,PSMC2,RANGAP1,WEE1,MCM10,PPP2CA,CEP192,LYN,NUP153,LIN52,H2BC11,ANAPC16,ANAPC10,MCM3,CCNA2,PSMB3,PRIM2
Antiviral	Pooled only	Reactome	Translation	0.0016	0.43	30	290	RPL18A,SEC61B,MRPL27,RARS1,WARS2,EIF2S3,MRPS25,MRPL44,GFM1,EIF2B2,RPL13,MRPL38,FARS2,RPL7,RPL3,RPL12,MRPS16,MRPS26,RPS6,CARS1,MRPS12,RPL31,RPL6,RPL10,EIF2B1,SRPRB,HARS1,RPL28,SRP72,LARS2
Antiviral	Pooled only	Reactome	Influenza Viral RNA Transcription and Replication	0.0018	0.56	19	135	POLR2C,POLR2I,RPL18A,GRSF1,NUP54,POLR2D,RPL13,NUP93,RPL7,GTF2F2,RPL3,RPL12,RPS6,POM121,RPL31,RPL6,RPL10,NUP153,RPL28
Antiviral	Pooled only	Reactome	Cellular responses to stress	0.0018	0.29	56	747	PSMA4,RPL18A,COX6A1,EIF2S3,AJUBA,PRDX1,HIRA,NUP54,TCIRG1,PGD,NCF1,HSPA9,HIF1AN,H1-4,RPL13,NUP93,HSPA5,P4HB,NPLOC4,H2AC20,TUBA1B,RPL7,KAT5,MAP4K4,MAFK,RPL3,H2BC12,RPL12,H3-4,TXN,TFDP1,RPS6,GPX3,DYNLL1,POM121,KHSRP,CABIN1,RPL31,PSMC2,EXOSC6,CAPZB,RPL6,RPL10,SRPRB,ATOX1,ACADVL,NUP153,MAPKAPK5,RPL28,SZT2,H2BC11,ANAPC16,ANAPC10,HYOU1,CCNA2,PSMB3
Antiviral	Pooled only	Reactome	mRNA Splicing	0.0023	0.47	24	211	AQR,POLR2C,HNRNPL,POLR2I,SRSF9,RBM39,DHX38,POLR2D,ZRSR2,USP39,GTF2F2,SNRPD2,UBL5,PCBP2,RBMX,SRSF3,LSM2,LUC7L3,SMU1,RBM17,U2SURP,PRKRIP1,SNRNP70,HNRNPU
Antiviral	Pooled only	Reactome	mRNA Splicing - Major Pathway	0.003	0.47	23	203	AQR,POLR2C,HNRNPL,POLR2I,SRSF9,RBM39,DHX38,POLR2D,USP39,GTF2F2,SNRPD2,UBL5,PCBP2,RBMX,SRSF3,LSM2,LUC7L3,SMU1,RBM17,U2SURP,PRKRIP1,SNRNP70,HNRNPU
Antiviral	Pooled only	Reactome	Late Phase of HIV Life Cycle	0.0036	0.53	18	136	SUPT16H,CHMP4B,POLR2C,POLR2I,CHMP5,NUP54,POLR2D,VPS37C,NUP93,CHMP6,GTF2F2,VTA1,TAF7L,VPS28,POM121,RANGAP1,NUP153,CTDP1
Antiviral	Pooled only	Reactome	Gene Silencing by RNA	0.0085	0.56	15	108	POLR2C,POLR2I,TDRD1,NUP54,XPO5,POLR2D,NUP93,H2AC20,BCDIN3D,TDRD6,H2BC12,POM121,MYBL1,NUP153,H2BC11
Antiviral	Pooled only	Reactome	Mitotic G1 phase and G1/S transition	0.0085	0.5	18	148	PSMA4,CCND1,ORC2,CCNB1,MCM6,MAX,TFDP1,JAK2,PSMC2,WEE1,MCM10,PPP2CA,LYN,LIN52,MCM3,CCNA2,PSMB3,PRIM2
Antiviral	Pooled only	Reactome	DNA Repair	0.0101	0.37	28	310	AQR,POLR2C,POLR2I,HUS1,POLD3,COPS3,POLR2D,UBE2N,RUVBL1,RCHY1,ATRIP,NPLOC4,H2AC20,SIRT6,KAT5,BAZ1B,USP1,H2BC12,H3-4,CETN2,GPS1,EME1,INO80C,RNF4,PIAS1,TIMELESS,H2BC11,CCNA2
Antiviral	Pooled only	Reactome	Metabolism of proteins	0.0148	0.16	107	1917	PSMA4,GNA11,OTUD5,PIGH,RPL18A,SEC61B,MRPL27,RARS1,WARS2,LYPD3,VGF,UBE2M,EIF2S3,MRPS25,MRPL44,KDELR2,CHST10,GFM1,NUP54,EIF2B2,COPS3,NAT8,NGLY1,FSTL1,TMED3,COG7,RPL13,COMMD1,MRPL38,INHBC,RCE1,NUP93,GH1,UBE2N,FARS2,USP9X,TNIP1,RUVBL1,PGA3,P4HB,ASB7,NPLOC4,H2AC20,TUBA1B,UBA1,RPL7,RPL3,WAC,H2BC12,TRRAP,DPP4,RPL12,BECN1,TOMM20,TULP4,COPA,RAB13,CETN2,GNG12,DOLK,TBCC,MRPS16,CDCA8,TXN,MUC21,FBXO6,FBXL19,M…
Antiviral	Pooled only	Reactome	G1/S Transition	0.0148	0.5	16	130	PSMA4,CCND1,ORC2,CCNB1,MCM6,MAX,TFDP1,PSMC2,WEE1,MCM10,PPP2CA,LIN52,MCM3,CCNA2,PSMB3,PRIM2
Antiviral	Pooled only	Reactome	Infectious disease	0.0203	0.22	59	917	PSMA4,SUPT16H,CHMP4B,POLR2C,POLR2I,RPL18A,CHMP5,PLCG1,VPS25,GRSF1,NUP54,POLR2D,VPS37C,RPL13,NUP93,UBE2N,CHMP6,ROCK2,IMPDH2,H2AC20,TUBA1B,RPL7,GTF2F2,SNRPD2,RPL3,UVRAG,H2BC12,SFPQ,PCBP2,STAT1,RPL12,BECN1,VTA1,IL6R,GNG12,TAF7L,TXN,BCL2L1,VPS28,RPS6,JAK2,IFNGR2,DYNLL1,POM121,ROCK1,KDM1A,RPL31,PSMC2,RANGAP1,RPL6,RPL10,LYN,NUP153,RPL28,YES1,H2BC11,PSMB3,CTDP1,ENO1
Antiviral	Pooled only	Reactome	M Phase	0.0203	0.32	31	382	PSMA4,HAUS4,VRK1,CHMP4B,CCNB1,TUBGCP3,NUP54,HAUS1,NIPBL,NUP93,CHMP6,SPAST,H2AC20,TUBA1B,H2BC12,H3-4,CETN2,CDCA8,DYNLL1,CENPN,POM121,NCAPG2,PSMC2,RANGAP1,PPP2CA,CEP192,NUP153,H2BC11,ANAPC16,ANAPC10,PSMB3
Antiviral	Pooled only	Reactome	HCMV Late Events	0.0203	0.58	12	81	CHMP4B,VPS25,NUP54,VPS37C,NUP93,CHMP6,H2AC20,H2BC12,VPS28,POM121,NUP153,H2BC11
Antiviral	Pooled only	Reactome	Nuclear Envelope (NE) Reassembly	0.0316	0.59	11	74	VRK1,CHMP4B,CCNB1,NUP54,NUP93,CHMP6,SPAST,TUBA1B,POM121,RANGAP1,PPP2CA
Antiviral	Pooled only	Reactome	Cell Cycle Checkpoints	0.0316	0.36	24	272	PSMA4,ORC2,CCNB1,HUS1,MCM6,UBE2N,ATRIP,KAT5,H2BC12,H3-4,CDCA8,DYNLL1,CENPN,PSMC2,RANGAP1,WEE1,MCM10,PPP2CA,H2BC11,ANAPC16,ANAPC10,MCM3,CCNA2,PSMB3
Antiviral	Pooled only	Reactome	S Phase	0.0367	0.43	17	162	PSMA4,CCND1,ORC2,POLD3,MCM6,GINS4,MAX,TFDP1,PSMC2,WEE1,LIN52,ANAPC16,ANAPC10,MCM3,CCNA2,PSMB3,PRIM2
Antiviral	Pooled only	Reactome	HIV Infection	0.0403	0.38	21	229	PSMA4,SUPT16H,CHMP4B,POLR2C,POLR2I,CHMP5,NUP54,POLR2D,VPS37C,NUP93,CHMP6,GTF2F2,VTA1,TAF7L,VPS28,POM121,PSMC2,RANGAP1,NUP153,PSMB3,CTDP1
Antiviral	Pooled only	Reactome	G2/M Checkpoints	0.0403	0.44	16	149	PSMA4,ORC2,CCNB1,HUS1,MCM6,UBE2N,ATRIP,KAT5,H2BC12,H3-4,PSMC2,WEE1,MCM10,H2BC11,MCM3,PSMB3
Antiviral	Pooled only	Reactome	Chromosome Maintenance	0.0403	0.48	14	120	POLR2C,OIP5,POLR2I,POLD3,POLR2D,RUVBL1,H2AC20,H2BC12,H3-4,CENPN,H2BC11,CCNA2,PRIM2,CTC1
Antiviral	Pooled only	Reactome	Endosomal Sorting Complex Required For Transport (ESCRT)	0.0403	0.77	7	31	CHMP4B,CHMP5,VPS25,VPS37C,CHMP6,VTA1,VPS28
Antiviral	Pooled only	Reactome	Telomere Maintenance	0.0416	0.52	12	93	POLR2C,POLR2I,POLD3,POLR2D,RUVBL1,H2AC20,H2BC12,H3-4,H2BC11,CCNA2,PRIM2,CTC1
Antiviral	Pooled only	Reactome	Processing of DNA double-strand break ends	0.0421	0.55	11	80	HUS1,UBE2N,ATRIP,SIRT6,KAT5,H2BC12,H3-4,RNF4,TIMELESS,H2BC11,CCNA2
Antiviral	Pooled only	Reactome	Viral Messenger RNA Synthesis	0.0459	0.67	8	44	POLR2C,POLR2I,NUP54,POLR2D,NUP93,GTF2F2,POM121,NUP153
Antiviral	Pooled only	Reactome	SRP-dependent cotranslational protein targeting to membrane	0.0479	0.49	13	110	RPL18A,SEC61B,RPL13,RPL7,RPL3,RPL12,RPS6,RPL31,RPL6,RPL10,SRPRB,RPL28,SRP72
Antiviral	Pooled only	Reactome	DNA Replication	0.0492	0.42	16	156	PSMA4,ORC2,POLD3,MCM6,GINS4,H2AC20,H2BC12,PSMC2,MCM10,H2BC11,ANAPC16,ANAPC10,MCM3,CCNA2,PSMB3,PRIM2
Antiviral	Pooled only	Reactome	HCMV Infection	0.0496	0.46	14	126	CHMP4B,VPS25,NUP54,VPS37C,NUP93,CHMP6,H2AC20,TUBA1B,H2BC12,VPS28,DYNLL1,POM121,NUP153,H2BC11
Proviral	Arrayed only	GO Process	rRNA processing	1.26e-06	0.71	26	220	DIMT1,FBL,RRP36,NOP53,ERI1,PPAN,DDX18,NOB1,ABT1,DHX37,DDX10,IMP3,BRIX1,DDX47,DKC1,NPM3,RPL10A,TSR2,NOP56,RCL1,WDR43,CHD7,NOP14,WDR74,RPS25,BOP1
Proviral	Arrayed only	GO Process	rRNA metabolic process	1.26e-06	0.67	27	250	DIMT1,FBL,RRP36,NOP53,ERI1,PPAN,DDX18,NOB1,ABT1,DHX37,DDX10,IMP3,BRIX1,DDX47,DKC1,NPM3,RPL10A,TSR2,NOP56,RCL1,WDR43,CHD7,NOP14,WDR74,RPS25,POLR1B,BOP1
Proviral	Arrayed only	GO Process	Ribosome biogenesis	1.26e-06	0.64	30	299	DIMT1,FBL,RRP36,NOP53,ERI1,PPAN,NIP7,DDX18,NOB1,ABT1,DHX37,DDX10,IMP3,BRIX1,DDX47,DKC1,NPM3,RPL10A,TSR2,PAK1IP1,NOP56,RCL1,WDR43,CHD7,NOP14,NLE1,NMD3,WDR74,RPS25,BOP1
Proviral	Arrayed only	GO Process	ncRNA processing	9.13e-06	0.54	33	409	DIMT1,FBL,RRP36,NOP53,ERI1,PPAN,DDX18,NOB1,ABT1,TSEN2,TRUB1,DHX37,DDX10,IMP3,BRIX1,DDX47,TRMT1L,DKC1,NPM3,RPL10A,TSR2,NOP56,RCL1,WDR43,CHD7,NOP14,THUMPD2,WDR74,RPS25,BOP1,TRMT1,METTL8,INTS14
Proviral	Arrayed only	GO Process	Ribonucleoprotein complex biogenesis	1.86e-05	0.51	34	449	DIMT1,FBL,RRP36,NOP53,ERI1,PPAN,EIF3G,NIP7,DDX18,NOB1,ABT1,DHX37,DDX10,IMP3,BRIX1,DDX47,DKC1,NPM3,RPL10A,TSR2,PAK1IP1,NOP56,RCL1,WDR43,EIF4B,CHD7,NOP14,NLE1,NMD3,EIF3H,EIF3F,WDR74,RPS25,BOP1
Proviral	Arrayed only	GO Process	ncRNA metabolic process	3.11e-05	0.47	37	535	DIMT1,FBL,RRP36,NOP53,ERI1,PPAN,DDX18,NOB1,ABT1,TSEN2,TRUB1,DHX37,DDX10,FARSA,IMP3,BRIX1,DDX47,TRMT1L,TDRKH,DKC1,NPM3,RPL10A,TSR2,NOP56,RCL1,WDR43,PSTK,CHD7,NOP14,THUMPD2,WDR74,RPS25,POLR1B,BOP1,TRMT1,METTL8,INTS14
Proviral	Arrayed only	GO Process	Regulation of transcription elongation from RNA polymerase II promoter	0.00013	0.85	14	86	MED28,MED17,MED9,MED7,MED27,MED11,TCERG1,MED30,LEO1,MED14,WDR43,MED22,HNRNPU,INTS14
Proviral	Arrayed only	GO Process	Positive regulation of transcription elongation from RNA polymerase II promoter	0.00021	0.98	11	50	MED28,MED17,MED9,MED7,MED27,MED11,TCERG1,MED30,LEO1,MED14,MED22
Proviral	Arrayed only	GO Process	Cellular metabolic process	0.0005	0.13	205	6568	DIMT1,KLHL20,USP18,ACO2,STUB1,VPS18,PYCR3,FBL,MED28,RPN2,CAT,RRP36,NOP53,CLN6,ERI1,MED17,PPAN,EIF3G,THAP1,ADAM10,GALC,SCPEP1,NUBP2,SLA2,PIAS4,DDX18,CAD,FBXW11,FBXO7,ZCRB1,MED9,NOB1,FEM1A,PSMB6,YIPF5,ABT1,TATDN1,RPS3,PIGT,SLC7A11,QDPR,UBASH3B,TSEN2,MED7,PLA2G4D,CTBP1,HIPK4,MED27,MED11,NCSTN,IHH,APEH,TCERG1,MED30,NOS3,TRUB1,LEO1,MGMT,ALKBH3,GUSB,FASN,FUT3,RBKS,EEF2,VPS41,ADCK5,PSMC5,BRSK1,COQ2,DHX3…
Proviral	Arrayed only	GO Process	Gene expression	0.00067	0.24	85	2101	DIMT1,STUB1,FBL,MED28,RRP36,NOP53,ERI1,MED17,PPAN,EIF3G,THAP1,ADAM10,DDX18,ZCRB1,MED9,NOB1,YIPF5,ABT1,RPS3,TSEN2,MED7,MED27,MED11,NCSTN,IHH,APEH,TCERG1,MED30,TRUB1,LEO1,EEF2,DHX37,RPL4,TAF7,DDX10,FARSA,MED14,IMP3,EIF5A,BRIX1,FOXO3,RBPMS,NFYA,TLL2,DDX47,WTAP,COL4A2,TRMT1L,DKC1,SYNCRIP,NPM3,RPL10A,TSR2,RRBP1,RBM24,NOP56,JAK2,RCL1,POLR3D,HM13,WDR43,PSTK,RPL31,EIF4B,CHD7,NOP14,EIF4G1,THUMPD2,RACK1,EI…
Proviral	Arrayed only	GO Process	RNA metabolic process	0.0013	0.27	67	1550	DIMT1,FBL,MED28,RRP36,NOP53,ERI1,MED17,PPAN,THAP1,DDX18,ZCRB1,MED9,NOB1,ABT1,TSEN2,MED7,MED27,MED11,TCERG1,MED30,TRUB1,LEO1,ALKBH3,DHX37,TAF7,DDX10,FARSA,MED14,IMP3,DHX34,BRIX1,FOXO3,RBPMS,NFYA,DDX47,WTAP,COL4A2,ANGEL2,TRMT1L,TDRKH,DKC1,SYNCRIP,NPM3,RPL10A,TSR2,RBM24,NOP56,JAK2,RCL1,POLR3D,WDR43,PSTK,CHD7,NOP14,THUMPD2,WDR74,RPS25,POLR1B,BOP1,TRMT1,ELOC,METTL8,DDX24,RSRC1,MED22,HNRNPU,INTS14
Proviral	Arrayed only	GO Process	Positive regulation of transcription initiation from RNA polymerase II promoter	0.0037	0.86	10	59	MED28,MED17,MED9,MED7,MED27,MED11,MED30,TAF7,MED14,MED22
Proviral	Arrayed only	GO Process	RNA polymerase II preinitiation complex assembly	0.0046	0.85	10	61	MED28,MED17,MED9,MED7,MED27,MED11,MED30,TAF7,MED14,MED22
Proviral	Arrayed only	GO Process	Cellular nitrogen compound metabolic process	0.0081	0.17	118	3463	DIMT1,STUB1,FBL,MED28,RRP36,NOP53,CLN6,ERI1,MED17,PPAN,EIF3G,THAP1,ADAM10,GALC,PIAS4,DDX18,CAD,ZCRB1,MED9,NOB1,YIPF5,ABT1,TATDN1,RPS3,SLC7A11,QDPR,TSEN2,MED7,MED27,MED11,NCSTN,APEH,TCERG1,MED30,NOS3,TRUB1,LEO1,MGMT,ALKBH3,FUT3,EEF2,DHX37,RPL4,TAF7,DDX10,FARSA,MED14,IMP3,DHX34,EIF5A,BRIX1,FOXO3,RBPMS,NFYA,DDX47,WTAP,COL4A2,ANGEL2,FLVCR1,TRMT1L,VNN1,CCN2,TDRKH,DKC1,SYNCRIP,ME1,NPM3,RPL10A,TSR2,RRBP…
Proviral	Arrayed only	GO Process	Transcription initiation from RNA polymerase II promoter	0.0084	0.75	11	84	MED28,MED17,MED9,MED7,MED27,MED11,MED30,TAF7,MED14,ELOC,MED22
Proviral	Arrayed only	GO Process	Cleavage involved in rRNA processing	0.0085	1.03	7	28	RRP36,ERI1,NOB1,ABT1,RCL1,NOP14,BOP1
Proviral	Arrayed only	GO Process	RNA processing	0.0085	0.32	42	868	DIMT1,FBL,RRP36,NOP53,ERI1,PPAN,DDX18,ZCRB1,NOB1,ABT1,TSEN2,TCERG1,TRUB1,LEO1,DHX37,DDX10,IMP3,BRIX1,RBPMS,DDX47,WTAP,TRMT1L,DKC1,SYNCRIP,NPM3,RPL10A,TSR2,RBM24,NOP56,RCL1,WDR43,CHD7,NOP14,THUMPD2,WDR74,RPS25,BOP1,TRMT1,METTL8,RSRC1,HNRNPU,INTS14
Proviral	Arrayed only	GO Process	Maturation of SSU-rRNA	0.0095	0.85	9	55	RRP36,NOB1,ABT1,DHX37,IMP3,TSR2,RCL1,WDR43,NOP14
Proviral	Arrayed only	GO Process	Ribosomal large subunit biogenesis	0.0137	0.77	10	74	NOP53,PPAN,NIP7,DDX18,BRIX1,RPL10A,PAK1IP1,NLE1,WDR74,BOP1
Proviral	Arrayed only	GO Process	Cellular component biogenesis	0.0172	0.18	95	2702	DIMT1,FBL,MED28,RRP36,NOP53,ERI1,MED17,PPAN,EIF3G,NIP7,PDCL,ADAM10,NUBP2,CFAP20,DDX18,MED9,NOB1,ABT1,RPS3,GJA1,MED7,CTBP1,MED27,MED11,IHH,MED30,RAC3,RFX2,DHX37,TAF7,DDX10,GAK,FARSA,MED14,SEC16A,IMP3,CLASP2,ALDH1A3,RFTN1,BRIX1,FLRT3,SEPTIN6,UBE2I,DDX47,MYLK,AFDN,TDRKH,DKC1,ME1,NPM3,RPL10A,HSD17B8,PARD3,TSR2,DNAAF1,PAK1IP1,CLTRN,NOP56,JAK2,RCL1,FDX2,ARL13B,NDE1,CDHR5,WDR43,EIF4B,CHD7,FSIP2,AP2M1,IF…
Proviral	Arrayed only	GO Process	Ribosomal small subunit biogenesis	0.0176	0.74	10	78	RRP36,NOB1,ABT1,DHX37,IMP3,TSR2,RCL1,WDR43,NOP14,RPS25
Proviral	Arrayed only	GO Process	Maturation of SSU-rRNA from tricistronic rRNA transcript (SSU-rRNA, 5.8S rRNA, LSU-rRNA)	0.0411	0.89	7	39	RRP36,ABT1,DHX37,TSR2,RCL1,WDR43,NOP14
Proviral	Arrayed only	GO Process	Cellular component organization or biogenesis	0.0453	0.11	169	5639	DIMT1,KLHL20,BIK,MMP15,VPS18,FBL,SIPA1L3,PLEKHA3,MED28,RRP36,NOP53,CLN6,ERI1,MED17,PCDHGC5,PPAN,EIF3G,NIP7,EMC7,MYO1G,PDCL,ADAM10,NUBP2,CFAP20,DDX18,ARFGAP3,FBXW11,FBXO7,MED9,NOB1,VPS54,YIPF5,ABT1,GGCT,ZNF462,RPS3,MPZL3,GJA1,MED7,CTBP1,MED27,MED11,NTN3,IHH,APEH,MED30,NOS3,COL22A1,RAC3,RFX2,VPS41,BRSK1,DHX37,TAF7,ALS2CL,DDX10,GAK,RAPH1,FARSA,EML4,CRTAP,MED14,SEC16A,IMP3,KLHDC8B,CLASP2,ALDH1A3,RFTN…
Proviral	Arrayed only	GO Process	Metabolic process	0.0458	0.09	226	7988	CPB2,DIMT1,KLHL20,USP18,ASPHD2,ACO2,STS,MMP15,STUB1,VPS18,PYCR3,FBL,AZU1,MED28,RPN2,CAT,RRP36,NOP53,CLN6,ERI1,MED17,PPAN,EIF3G,THAP1,ADAM10,GALC,SCPEP1,NUBP2,CFAP20,SLA2,PIAS4,DDX18,CAD,FBXW11,FBXO7,ZCRB1,MED9,NOB1,FEM1A,PSMB6,YIPF5,ABT1,TATDN1,RPS3,PIGT,SLC7A11,QDPR,UBASH3B,TSEN2,MED7,PLA2G4D,CTBP1,HIPK4,MED27,MED11,NCSTN,CAPN13,IHH,APEH,TCERG1,MED30,NOS3,TRUB1,LEO1,MGMT,ALKBH3,GUSB,RAC3,FASN,FU…
Proviral	Arrayed only	GO Process	Establishment of localization in cell	0.0476	0.21	66	1756	KLHL20,ANKRD54,HMGXB4,VPS18,SSR1,IER3IP1,MYO1G,ARFGAP3,ARCN1,FBXW11,FBXO7,VPS54,YIPF5,GJA1,NOS3,VPS41,RASGRP1,BRSK1,ALS2CL,GAK,EML4,SEC16A,CLASP2,C1QTNF12,RFTN1,VPS39,UXT,MIA3,ITSN2,UBE2I,ERGIC2,FLVCR1,COPA,PARD3,TAP2,BCL2L1,CLTRN,SH3GL2,YWHAQ,BET1L,CDC23,CPT1B,NDE1,ARL4A,HM13,TTC21A,AP2M1,IFT74,NMD3,SRPRB,NACAD,TFR2,TRAPPC4,RAB19,CXorf56,COPE,TRAPPC5,ARL8B,SCAMP1,VPS11,FAM83D,RSRC1,UBAP1,BTBD8,H…
Proviral	Arrayed only	GO Function	RNA binding	0.032	0.24	68	1672	DIMT1,FKBP3,FBL,ZC3HAV1,RRP36,NOP53,ERI1,PPAN,EIF3G,NIP7,CFAP20,DDX18,ARCN1,ZCRB1,ABT1,RPS3,APEH,TCERG1,TRUB1,FASN,EEF2,DHX37,RPL4,DDX10,FARSA,LARP4B,IMP3,DHX34,RPS19BP1,RFTN1,EIF5A,BRIX1,RBPMS,UBE2I,DDX47,ANGEL2,TRMT1L,TDRKH,DKC1,SYNCRIP,NPM3,IFIT3,RPL10A,PRR3,RRBP1,RBM24,NOP56,GRB2,KTN1,WDR43,CBX6,PSTK,RPL31,EIF4B,NOP14,EIF4G1,NMD3,THUMPD2,RACK1,EIF3H,EIF4G2,EIF1AD,RPS25,BOP1,TRMT1,DDX6,DDX24,H…
Proviral	Arrayed only	GO Component	Core mediator complex	0.00013	1.17	9	26	MED28,MED17,MED9,MED7,MED27,MED11,MED30,MED14,MED22
Proviral	Arrayed only	GO Component	Nucleolus	0.00055	0.34	50	996	DIMT1,GOLGA3,FBL,RRP36,NOP53,CLN6,ERI1,PPAN,THAP1,NIP7,DDX18,ABT1,RPS3,TSEN2,MED27,STOX1,LEO1,DHX37,RPL4,BCKDHB,LARP4B,IMP3,RPS19BP1,BRIX1,DDX47,ERGIC2,DKC1,NPM3,SCD,LDOC1,AOPEP,PAK1IP1,NOP56,JAK2,RCL1,GRB2,ARL4A,WDR43,CHD7,NOP14,NLE1,NMD3,WDR74,RPS25,POLR1B,BOP1,VRK3,DDX24,ACACA,ZNF274
Proviral	Arrayed only	GO Component	Mediator complex	0.0011	0.98	9	41	MED28,MED17,MED9,MED7,MED27,MED11,MED30,MED14,MED22
Proviral	Arrayed only	GO Component	Organelle	0.0017	0.05	368	14017	CPB2,DIMT1,SPG21,GOLGA3,KLHL20,USP18,ANKRD54,HMGXB4,BIK,ACO2,FKBP3,ZFYVE21,STS,STUB1,TOX3,VPS18,PYCR3,FBL,SIPA1L3,MYL10,TBC1D12,IGFBP2,AZU1,PLEKHA3,MED28,RPN2,CAT,ZC3HAV1,MAGEA10,RRP36,SSR1,NOP53,CLN6,ERI1,MED17,PPAN,THAP1,NIP7,RIN2,IER3IP1,EMC7,MYO1G,PDCL,ADAM10,GALC,FAT2,ANKRD12,SCPEP1,NUBP2,CFAP20,ZNF629,SLA2,PIAS4,DDX18,ARFGAP3,COMMD9,ARCN1,UPK2,CAD,FBXW11,FBXO7,ZCRB1,MED9,NOB1,FEM1A,ZFP14,PS…
Proviral	Arrayed only	GO Component	Membrane-bounded organelle	0.0017	0.06	351	13188	CPB2,DIMT1,SPG21,GOLGA3,KLHL20,USP18,ANKRD54,HMGXB4,BIK,ACO2,FKBP3,ZFYVE21,STS,STUB1,TOX3,VPS18,FBL,SIPA1L3,MYL10,TBC1D12,IGFBP2,AZU1,PLEKHA3,MED28,RPN2,CAT,ZC3HAV1,MAGEA10,RRP36,SSR1,NOP53,CLN6,ERI1,MED17,PPAN,THAP1,NIP7,RIN2,IER3IP1,EMC7,MYO1G,PDCL,ADAM10,GALC,FAT2,ANKRD12,SCPEP1,NUBP2,CFAP20,ZNF629,SLA2,PIAS4,DDX18,ARFGAP3,COMMD9,ARCN1,UPK2,CAD,FBXW11,FBXO7,ZCRB1,MED9,NOB1,FEM1A,ZFP14,PSMB6,VP…
Proviral	Arrayed only	GO Component	Nuclear lumen	0.0019	0.15	147	4526	DIMT1,GOLGA3,KLHL20,STUB1,TOX3,FBL,SIPA1L3,MED28,RPN2,MAGEA10,RRP36,NOP53,CLN6,ERI1,MED17,PPAN,THAP1,NIP7,MYO1G,ANKRD12,CFAP20,SLA2,PIAS4,DDX18,COMMD9,CAD,FBXO7,ZCRB1,NOB1,PSMB6,VPS54,YIPF5,ABT1,TATDN1,RPS3,GJA1,TSEN2,MED7,CTBP1,NR2F6,MED27,TCERG1,CYTH3,MED30,STOX1,LEO1,MGMT,ALKBH3,PSMC5,BRSK1,DHX37,RPL4,TAF7,TOLLIP,RAPH1,BCKDHB,MED14,RNF14,LARP4B,IMP3,TASOR2,RPS6KA4,RPS19BP1,CDCA4,UXT,RERE,BRIX1…
Proviral	Arrayed only	GO Component	Intracellular organelle lumen	0.0025	0.12	175	5660	DIMT1,GOLGA3,KLHL20,ACO2,STS,STUB1,TOX3,FBL,SIPA1L3,AZU1,MED28,RPN2,CAT,MAGEA10,RRP36,NOP53,CLN6,ERI1,MED17,PPAN,THAP1,NIP7,MYO1G,ADAM10,GALC,ANKRD12,CFAP20,SLA2,PIAS4,DDX18,COMMD9,CAD,FBXO7,ZCRB1,NOB1,PSMB6,VPS54,YIPF5,ABT1,TATDN1,RPS3,GJA1,TSEN2,MED7,CTBP1,NR2F6,MED27,APEH,TCERG1,CYTH3,MED30,STOX1,LEO1,MGMT,ALKBH3,GUSB,COL22A1,EEF2,PSMC5,BRSK1,DHX37,RPL4,TAF7,TOLLIP,POGLUT3,RAPH1,BCKDHB,CRTAP,M…
Proviral	Arrayed only	GO Component	Preribosome	0.0051	0.75	10	76	FBL,RRP36,PPAN,NIP7,NOB1,IMP3,NOP56,NOP14,WDR74,BOP1
Proviral	Arrayed only	GO Component	Intracellular membrane-bounded organelle	0.0051	0.06	324	12149	DIMT1,SPG21,GOLGA3,KLHL20,USP18,ANKRD54,HMGXB4,BIK,ACO2,FKBP3,ZFYVE21,STS,STUB1,TOX3,VPS18,FBL,SIPA1L3,MYL10,TBC1D12,IGFBP2,AZU1,PLEKHA3,MED28,RPN2,CAT,ZC3HAV1,MAGEA10,RRP36,SSR1,NOP53,CLN6,ERI1,MED17,PPAN,THAP1,NIP7,RIN2,IER3IP1,EMC7,MYO1G,ADAM10,GALC,FAT2,ANKRD12,NUBP2,CFAP20,ZNF629,SLA2,PIAS4,DDX18,ARFGAP3,COMMD9,ARCN1,CAD,FBXW11,FBXO7,ZCRB1,MED9,NOB1,FEM1A,ZFP14,PSMB6,VPS54,SLC22A14,YIPF5,ABT…
Proviral	Arrayed only	GO Component	Intracellular organelle	0.0055	0.05	347	13231	DIMT1,SPG21,GOLGA3,KLHL20,USP18,ANKRD54,HMGXB4,BIK,ACO2,FKBP3,ZFYVE21,STS,STUB1,TOX3,VPS18,PYCR3,FBL,SIPA1L3,MYL10,TBC1D12,IGFBP2,AZU1,PLEKHA3,MED28,RPN2,CAT,ZC3HAV1,MAGEA10,RRP36,SSR1,NOP53,CLN6,ERI1,MED17,PPAN,THAP1,NIP7,RIN2,IER3IP1,EMC7,MYO1G,ADAM10,GALC,FAT2,ANKRD12,NUBP2,CFAP20,ZNF629,SLA2,PIAS4,DDX18,ARFGAP3,COMMD9,ARCN1,CAD,FBXW11,FBXO7,ZCRB1,MED9,NOB1,FEM1A,ZFP14,PSMB6,VPS54,SLC22A14,YIP…
Proviral	Arrayed only	GO Component	HOPS complex	0.0119	1.39	4	7	VPS18,VPS41,VPS39,VPS11
Proviral	Arrayed only	GO Component	Ubiquitin ligase complex	0.0247	0.42	19	308	KLHL20,STUB1,MED17,FBXW11,FBXO7,FEM1A,MED7,MED27,MED11,MED30,RNF14,CDC16,DCAF16,FBXO25,CDC23,MAVS,FBXO32,PRAME,ELOC
Proviral	Arrayed only	GO Component	Intracellular anatomical structure	0.0247	0.04	378	14891	DIMT1,SPG21,GOLGA3,KLHL20,USP18,ANKRD54,HMGXB4,BIK,ACO2,FKBP3,ZFYVE21,STS,STUB1,TOX3,VPS18,PYCR3,FBL,SIPA1L3,MYL10,TBC1D12,IGFBP2,AZU1,PLEKHA3,MED28,RPN2,CAT,ZC3HAV1,MAGEA10,RRP36,SSR1,NOP53,CLN6,ERI1,MED17,PPAN,EIF3G,THAP1,NIP7,RIN2,IER3IP1,EMC7,MYO1G,PDCL,ADAM10,GALC,FAT2,ANKRD12,SCPEP1,NUBP2,CFAP20,ZNF629,SLA2,PIAS4,DDX18,ARFGAP3,COMMD9,ARCN1,CAD,FBXW11,FBXO7,ZCRB1,MED9,NOB1,FEM1A,ZFP14,PSMB6,…
Proviral	Arrayed only	GO Component	Nucleoplasm	0.0247	0.13	130	4169	DIMT1,GOLGA3,KLHL20,STUB1,TOX3,FBL,SIPA1L3,MED28,RPN2,MAGEA10,RRP36,NOP53,MED17,THAP1,NIP7,MYO1G,ANKRD12,CFAP20,SLA2,PIAS4,COMMD9,FBXO7,ZCRB1,NOB1,PSMB6,VPS54,YIPF5,TATDN1,RPS3,GJA1,TSEN2,MED7,CTBP1,NR2F6,MED27,TCERG1,CYTH3,MED30,STOX1,LEO1,MGMT,ALKBH3,PSMC5,BRSK1,DHX37,TAF7,TOLLIP,RAPH1,BCKDHB,MED14,RNF14,IMP3,TASOR2,RPS6KA4,RPS19BP1,CDCA4,UXT,RERE,FOXO3,RBPMS,NFYA,UBE2I,CDC16,DDX47,NR3C2,WTAP,A…
Proviral	Arrayed only	GO Component	Cytosol	0.0247	0.11	162	5438	DIMT1,SPG21,GOLGA3,KLHL20,USP18,ACO2,STUB1,TOX3,PYCR3,MYL10,PLEKHA3,CAT,ZC3HAV1,MAGEA10,NOP53,EIF3G,NIP7,RIN2,PDCL,ANKRD12,SCPEP1,NUBP2,SLA2,ARFGAP3,COMMD9,ARCN1,CAD,FBXW11,FBXO7,ZCRB1,NOB1,FEM1A,PSMB6,VPS54,GGCT,DOCK11,RPS3,QDPR,TSEN2,PLA2G4D,MED27,APEH,CYTH3,NOS3,STOX1,TRUB1,ALKBH3,RAC3,FASN,NUDCD2,RBKS,EEF2,VPS41,RASGRP1,PSMC5,RPL4,ALS2CL,GAK,TOLLIP,OSBPL3,AHCYL2,RAPH1,GRK3,FARSA,EML4,RNF14,SE…
Proviral	Arrayed only	GO Component	Cytoplasm	0.0324	0.05	316	12056	DIMT1,SPG21,GOLGA3,KLHL20,USP18,ANKRD54,BIK,ACO2,ZFYVE21,STS,STUB1,TOX3,VPS18,PYCR3,SIPA1L3,MYL10,TBC1D12,IGFBP2,AZU1,PLEKHA3,MED28,RPN2,CAT,ZC3HAV1,MAGEA10,SSR1,NOP53,CLN6,ERI1,EIF3G,NIP7,RIN2,IER3IP1,EMC7,PDCL,ADAM10,GALC,FAT2,ANKRD12,SCPEP1,NUBP2,CFAP20,SLA2,PIAS4,ARFGAP3,COMMD9,ARCN1,CAD,FBXW11,FBXO7,ZCRB1,NOB1,FEM1A,PSMB6,VPS54,SLC22A14,YIPF5,GGCT,DOCK11,RPS3,PIGT,SLC7A11,QDPR,GJA1,UBASH3B,T…
Proviral	Arrayed only	Reactome	rRNA processing in the nucleus and cytosol	0.00018	0.65	20	191	DIMT1,FBL,RRP36,ERI1,NIP7,NOB1,RPS3,DHX37,RPL4,IMP3,DDX47,DKC1,RPL10A,NOP56,RCL1,WDR43,RPL31,NOP14,RPS25,BOP1
Proviral	Arrayed only	Reactome	rRNA modification in the nucleus and cytosol	0.00041	0.9	11	60	DIMT1,FBL,RRP36,DHX37,IMP3,DDX47,DKC1,NOP56,RCL1,WDR43,NOP14
Proviral	Arrayed only	Reactome	Major pathway of rRNA processing in the nucleolus and cytosol	0.00041	0.63	18	181	FBL,RRP36,ERI1,NIP7,NOB1,RPS3,DHX37,RPL4,IMP3,DDX47,RPL10A,NOP56,RCL1,WDR43,RPL31,NOP14,RPS25,BOP1
Proviral	Arrayed only	Reactome	PPARA activates gene expression	0.00078	0.71	14	117	MED28,MED17,MED9,MED7,MED27,MED11,MED30,MED14,NFYA,ME1,CYP1A1,FHL2,MED22,FDFT1
Proviral	Arrayed only	Reactome	Metabolism of proteins	0.025	0.2	71	1917	CPB2,KLHL20,USP18,STS,IGFBP2,RPN2,SSR1,EIF3G,PDCL,ADAM10,PIAS4,ARFGAP3,COMMD9,ARCN1,FBXW11,FBXO7,FEM1A,PSMB6,RPS3,PIGT,CTBP1,NCSTN,APEH,LEO1,FUT3,EEF2,PSMC5,RPL4,FARSA,SEC16A,EIF5A,MIA3,ADAMTSL2,ERO1B,UBE2I,MAN1A2,NR3C2,MANEA,DHDDS,ULBP2,VNN1,COPA,ADAMTSL4,NFKB2,RPL10A,FUCA1,AOPEP,CLTRN,IGFBP3,NOP56,DCAF16,BET1L,STT3A,KTN1,RPL31,EIF4B,PSMC2,B3GNT9,MAVS,EIF4G1,SRPRB,FBXO32,EIF3H,EIF3F,RPS25,TRAPPC…
Proviral	Arrayed only	Reactome	Metabolism of lipids	0.0256	0.31	35	739	STS,PLEKHA3,MED28,MED17,GALC,PIAS4,MED9,MED7,PLA2G4D,MED27,MED11,MED30,FASN,OSBPL3,MED14,INSIG1,NFYA,UBE2I,PLEKHA1,ME1,SCD,HSD17B8,HADHA,FDX2,CYP1A1,CPT1B,FHL2,ABHD4,ACER3,MED22,ACACA,PON2,FDFT1,B3GALNT1,ETNK1
Proviral	Arrayed only	Reactome	Metabolism of RNA	0.0444	0.3	33	705	DIMT1,FBL,RRP36,ERI1,NIP7,ZCRB1,NOB1,PSMB6,RPS3,TSEN2,TCERG1,PSMC5,DHX37,RPL4,IMP3,DDX47,WTAP,DKC1,RPL10A,NOP56,RCL1,WDR43,RPL31,EIF4B,PSMC2,NOP14,EIF4G1,RPS25,CXorf56,BOP1,TRMT1,DDX6,HNRNPU
Proviral	Arrayed and pooled	GO Process	Biological regulation	0.00095	0.18	47	12385	RHBDD3,PPP1R7,TFG,MLLT1,EXOC4,MED10,COG3,EP300,RAB7A,PTPN23,NPC1,SLC12A9,PLIN2,DCP1B,ASAP2,PCBD1,MTCH2,TUFM,PPP2R2A,ATP6V0C,MBTPS1,CTSL,SREBF2,EGLN1,SLC30A1,AHCYL1,BMPR1A,MED12,CSNK2B,HNRNPK,EXT1,MBTPS2,RREB1,GLIS3,PDE1C,CLEC16A,GIGYF2,ACE2,EPN1,KIF13B,PIAS1,ARF1,ECT2L,SRSF5,CLTC,SLC33A1,LDB1
Proviral	Arrayed and pooled	GO Process	Regulation of catabolic process	0.0338	0.69	12	988	RHBDD3,EXOC4,EP300,RAB7A,NPC1,DCP1B,ATP6V0C,SREBF2,EGLN1,CLEC16A,GIGYF2,PIAS1
Proviral	Arrayed and pooled	GO Component	Golgi apparatus	0.0005	0.62	17	1650	COG3,RAB7A,NPC1,ASAP2,ATP6V0C,MBTPS1,CTSL,SREBF2,SLC30A1,EXT1,MBTPS2,CLEC16A,GIGYF2,ARF1,AP1M2,CLTC,SLC33A1
Proviral	Arrayed and pooled	GO Component	Golgi membrane	0.0302	0.74	9	664	COG3,ATP6V0C,MBTPS1,SREBF2,EXT1,MBTPS2,ARF1,AP1M2,SLC33A1
Proviral	Arrayed and pooled	GO Component	Endomembrane system	0.0302	0.31	24	4721	TFG,COG3,RAB7A,PTPN23,NPC1,PLIN2,ASAP2,ATP6V0C,MBTPS1,CTSL,SREBF2,SLC30A1,AHCYL1,CSNK2B,EXT1,MBTPS2,CLEC16A,GIGYF2,ACE2,EPN1,ARF1,AP1M2,CLTC,SLC33A1
Proviral	Arrayed and pooled	GO Component	Clathrin vesicle coat	0.0302	1.6	3	30	EPN1,AP1M2,CLTC
Proviral	Arrayed and pooled	GO Component	Coated vesicle membrane	0.0302	1.02	5	193	ATP6V0C,SREBF2,EPN1,AP1M2,CLTC
Proviral	Arrayed and pooled	GO Component	Endolysosome	0.0302	1.62	3	29	CTSL,CLEC16A,CLTC
Proviral	Arrayed and pooled	GO Component	Intracellular membrane-bounded organelle	0.0302	0.15	43	12149	PPP1R7,TFG,MLLT1,MED10,COG3,TRMT5,EP300,RAB7A,PTPN23,NPC1,PLIN2,DCP1B,ASAP2,PCBD1,MTCH2,TUFM,PPP2R2A,ATP6V0C,MBTPS1,CTSL,SREBF2,EGLN1,SLC30A1,AHCYL1,MED12,CSNK2B,HNRNPK,EXT1,MBTPS2,RREB1,GLIS3,PDE1C,CLEC16A,GIGYF2,ACE2,EPN1,PIAS1,ARF1,SRSF5,AP1M2,CLTC,SLC33A1,LDB1
Proviral	Arrayed and pooled	GO Component	Extracellular exosome	0.0302	0.49	16	2096	PPP1R7,RAB7A,PTPN23,NPC1,SLC12A9,PCBD1,TUFM,ATP6V0C,CTSL,AHCYL1,CSNK2B,HNRNPK,RREB1,ACE2,ARF1,CLTC
Proviral	Arrayed and pooled	GO Component	Bounding membrane of organelle	0.0302	0.48	16	2125	COG3,RAB7A,NPC1,MTCH2,ATP6V0C,MBTPS1,SREBF2,EXT1,MBTPS2,CLEC16A,ACE2,EPN1,ARF1,AP1M2,CLTC,SLC33A1
Proviral	Arrayed and pooled	GO Component	Transport vesicle membrane	0.0328	0.96	5	222	RAB7A,ATP6V0C,SREBF2,AP1M2,CLTC
Proviral	Arrayed and pooled	GO Component	Vesicle	0.0328	0.33	21	3957	PPP1R7,RAB7A,PTPN23,NPC1,SLC12A9,PCBD1,TUFM,ATP6V0C,CTSL,SREBF2,AHCYL1,CSNK2B,HNRNPK,RREB1,CLEC16A,GIGYF2,ACE2,EPN1,ARF1,AP1M2,CLTC
Proviral	Arrayed and pooled	GO Component	Membrane-bounded organelle	0.0328	0.13	44	13188	PPP1R7,TFG,MLLT1,MED10,COG3,TRMT5,EP300,RAB7A,PTPN23,NPC1,SLC12A9,PLIN2,DCP1B,ASAP2,PCBD1,MTCH2,TUFM,PPP2R2A,ATP6V0C,MBTPS1,CTSL,SREBF2,EGLN1,SLC30A1,AHCYL1,MED12,CSNK2B,HNRNPK,EXT1,MBTPS2,RREB1,GLIS3,PDE1C,CLEC16A,GIGYF2,ACE2,EPN1,PIAS1,ARF1,SRSF5,AP1M2,CLTC,SLC33A1,LDB1
Proviral	Arrayed and pooled	GO Component	Intracellular organelle	0.0328	0.13	44	13231	PPP1R7,TFG,MLLT1,MED10,COG3,TRMT5,EP300,RAB7A,PTPN23,NPC1,PLIN2,DCP1B,ASAP2,PCBD1,MTCH2,TUFM,PPP2R2A,ATP6V0C,MBTPS1,CTSL,SREBF2,EGLN1,SLC30A1,AHCYL1,MED12,CSNK2B,HNRNPK,EXT1,MBTPS2,RREB1,GLIS3,PDE1C,CLEC16A,GIGYF2,ACE2,EPN1,KIF13B,PIAS1,ARF1,SRSF5,AP1M2,CLTC,SLC33A1,LDB1
Proviral	Arrayed and pooled	GO Component	Clathrin-coated vesicle membrane	0.0385	1.09	4	130	ATP6V0C,EPN1,AP1M2,CLTC
Proviral	Arrayed and pooled	GO Component	Organelle	0.0448	0.11	45	14017	PPP1R7,TFG,MLLT1,MED10,COG3,TRMT5,EP300,RAB7A,PTPN23,NPC1,SLC12A9,PLIN2,DCP1B,ASAP2,PCBD1,MTCH2,TUFM,PPP2R2A,ATP6V0C,MBTPS1,CTSL,SREBF2,EGLN1,SLC30A1,AHCYL1,MED12,CSNK2B,HNRNPK,EXT1,MBTPS2,RREB1,GLIS3,PDE1C,CLEC16A,GIGYF2,ACE2,EPN1,KIF13B,PIAS1,ARF1,SRSF5,AP1M2,CLTC,SLC33A1,LDB1
Proviral	Arrayed and pooled	GO Component	Lysosome	0.0478	0.63	8	746	RAB7A,NPC1,ATP6V0C,CTSL,PDE1C,CLEC16A,AP1M2,CLTC
Proviral	Arrayed and pooled	KEGG	Lysosome	0.0058	1.21	5	125	NPC1,ATP6V0C,CTSL,AP1M2,CLTC
Proviral	Arrayed and pooled	Reactome	Plasma lipoprotein assembly, remodeling, and clearance	0.029	1.33	4	75	NPC1,MBTPS1,MBTPS2,CLTC
Proviral	Arrayed and pooled	Reactome	PPARA activates gene expression	0.029	1.24	5	117	MED10,EP300,PLIN2,SREBF2,MED12
Proviral	Arrayed and pooled	Reactome	Membrane Trafficking	0.029	0.76	9	626	TFG,EXOC4,COG3,RAB7A,EPN1,KIF13B,ARF1,AP1M2,CLTC
Proviral	Arrayed and pooled	Reactome	MHC class II antigen presentation	0.029	1.22	5	122	RAB7A,CTSL,ARF1,AP1M2,CLTC
Proviral	Arrayed and pooled	Reactome	Transcriptional regulation of white adipocyte differentiation	0.029	1.28	4	84	MED10,EP300,SREBF2,MED12
Proviral	Arrayed and pooled	Reactome	Lysosome Vesicle Biogenesis	0.029	1.54	3	35	ARF1,AP1M2,CLTC
Proviral	Arrayed and pooled	Reactome	Metabolism of lipids	0.029	0.69	9	739	MED10,EP300,PLIN2,MBTPS1,SREBF2,MED12,CSNK2B,MBTPS2,ARF1
Proviral	Arrayed and pooled	Reactome	Infectious disease	0.029	0.64	10	917	EP300,RAB7A,TUFM,CTSL,AHCYL1,HNRNPK,ACE2,ARF1,AP1M2,CLTC
Proviral	Arrayed and pooled	Reactome	Attachment and Entry	0.029	2.3	2	4	CTSL,ACE2
Proviral	Arrayed and pooled	Reactome	Disease	0.0389	0.49	13	1702	TFG,EP300,RAB7A,TUFM,CTSL,AHCYL1,HNRNPK,EXT1,ACE2,ARF1,AP1M2,CLTC,SLC33A1
Proviral	Pooled only	GO Process	Regulation of cellular metabolic process	0.00019	0.12	333	5681	THAP3,TRIB2,THAP7,SRRD,RIPK3,PAPOLA,PAGE4,TIMP1,MGA,CSK,DNAJC17,MTMR9,DGAT2,PRDM4,CYP27B1,OAS3,MAPK14,MDFI,EIF2AK2,PCGF1,RGS2,EGR1,AHR,IRF1,RALY,RFPL3,HOXD10,SALL1,DHX29,DPF2,TRIM28,ATP6V1E1,SMARCC1,RFXAP,VHL,DPH6,TBX3,CDK4,TAF5L,IGF2BP3,GUCA1C,INTS13,IRAK3,POMT2,TAOK1,CDH1,VAC14,VSX2,PIK3C3,MMD,KMT2C,TMED2,CREBBP,CDKN2C,TIMP2,MED15,HIRA,ACTR3,VPS26A,DCPS,ATF2,ARID4B,HERC5,CUL3,ANXA3,XRN1,EGF,SRF…
Proviral	Pooled only	GO Process	Regulation of nucleobase-containing compound metabolic process	0.00077	0.14	249	4074	THAP3,THAP7,RIPK3,PAPOLA,PAGE4,MGA,DNAJC17,PRDM4,OAS3,MAPK14,MDFI,EIF2AK2,PCGF1,EGR1,AHR,IRF1,RALY,RFPL3,HOXD10,SALL1,DPF2,TRIM28,SMARCC1,RFXAP,VHL,TBX3,CDK4,TAF5L,IGF2BP3,GUCA1C,INTS13,IRAK3,CDH1,VSX2,KMT2C,CREBBP,MED15,HIRA,ACTR3,DCPS,ATF2,ARID4B,CUL3,ANXA3,XRN1,EGF,SRF,GATA6,TP53,PHIP,OVOL2,COMMD7,FER,OBI1,SCAF4,BAX,TAF6L,FOXQ1,TRA2A,KMT2D,UBTF,PA2G4,INSM2,ETV5,ING2,TADA2B,RGMB,INTS6,CTBP2,TRI…
Proviral	Pooled only	GO Process	Negative regulation of cellular metabolic process	0.001	0.18	154	2265	TRIB2,THAP7,PAGE4,TIMP1,CSK,DNAJC17,MTMR9,DGAT2,CYP27B1,MAPK14,MDFI,EIF2AK2,PCGF1,RGS2,EGR1,AHR,IRF1,SALL1,DPF2,TRIM28,SMARCC1,VHL,TBX3,IGF2BP3,IRAK3,VSX2,TMED2,CREBBP,CDKN2C,TIMP2,HIRA,DCPS,ATF2,ARID4B,CUL3,XRN1,SRF,PRKAR2B,GATA6,TP53,CDKN2B,OVOL2,COMMD7,SAMSN1,SCAF4,KLHL40,BAX,PTX3,FOXQ1,CAMLG,PA2G4,INSM2,ETV5,ING2,CD34,CTBP2,TRIB1,HNF4A,DAB2,ROCK2,SMARCE1,NR2F1,TMEM39A,SMCHD1,NRIP1,PAWR,PHF6,C…
Proviral	Pooled only	GO Process	Negative regulation of cell population proliferation	0.0011	0.3	64	713	B4GALT7,FERMT1,CSK,CYP27B1,EIF2AK2,IRF1,VHL,TBX3,TMEM127,CDKN2C,ATF2,SRF,GATA6,TP53,CDKN2B,OVOL2,TFF1,BAX,PDPN,ING2,CTBP2,TRIB1,IFT80,HNF4A,DAB2,PDS5B,KDF1,SAV1,STK11,PAWR,CEND1,IFITM1,HGS,PTCH1,ARID2,MEN1,SMAD4,NF2,STAT1,IRF6,RC3H1,PTEN,SDC4,FOXO4,ALOX5,RAP1GAP,TP73,CLDN3,LGALS9,NUPR1,PTK2B,CDKN1A,PBRM1,IFI35,RHOA,GNA13,MYOCD,ZBTB7B,BAP1,CEBPA,TOB1,AMBRA1,CELF1,GREM1
Proviral	Pooled only	GO Process	Negative regulation of metabolic process	0.0011	0.16	191	2982	TRIB2,THAP7,FERMT1,PAGE4,TIMP1,CSK,DNAJC17,MTMR9,DGAT2,CYP27B1,OAS3,MAPK14,ACOT13,MDFI,EIF2AK2,PCGF1,RGS2,EGR1,AHR,IRF1,SALL1,DPF2,TRIM28,SMARCC1,VHL,TBX3,IGF2BP3,IRAK3,VSX2,TMED2,CREBBP,CDKN2C,TIMP2,HIRA,DGCR8,DCPS,HAT1,ATF2,ARID4B,CUL3,XRN1,XPO5,SRF,SCAP,PRKAR2B,GATA6,TP53,SETDB1,CDKN2B,OVOL2,COMMD7,CRIM1,SAMSN1,SCAF4,KLHL40,BAX,PTX3,FOXQ1,CAMLG,VPS35,KMT2D,PA2G4,TMED10,INSM2,ETV5,ING2,CD34,AQP…
Proviral	Pooled only	GO Process	Regulation of RNA metabolic process	0.0011	0.14	230	3759	THAP3,THAP7,RIPK3,PAPOLA,PAGE4,MGA,DNAJC17,PRDM4,OAS3,MAPK14,MDFI,EIF2AK2,PCGF1,EGR1,AHR,IRF1,RALY,RFPL3,HOXD10,SALL1,DPF2,TRIM28,SMARCC1,RFXAP,VHL,TBX3,CDK4,TAF5L,IGF2BP3,INTS13,IRAK3,CDH1,VSX2,KMT2C,CREBBP,MED15,HIRA,ACTR3,DCPS,ATF2,ARID4B,CUL3,ANXA3,EGF,SRF,GATA6,TP53,PHIP,OVOL2,COMMD7,FER,SCAF4,TAF6L,FOXQ1,TRA2A,KMT2D,UBTF,PA2G4,INSM2,ETV5,ING2,TADA2B,RGMB,INTS6,CTBP2,TRIB1,EVX2,HNF4A,DAB2,TF…
Proviral	Pooled only	GO Process	Chromatin organization	0.0012	0.32	57	612	DPF2,TRIM28,SMARCC1,KMT2C,HIRA,HAT1,ARID4B,TP53,SETDB1,TAF6L,KMT2D,N6AMT1,ING2,TADA2B,ARID1A,SMARCE1,KDM3B,SMCHD1,ARID2,MEN1,SUV39H1,SPTY2D1,EED,ASH2L,BABAM2,SMARCA4,DPY30,VPS72,SUV39H2,CDAN1,SMARCAD1,TOP1,L3MBTL3,KDM4A,CHD6,ASXL1,KDM6A,SFMBT1,BRD2,CABIN1,AEBP2,L3MBTL4,RAD54L2,PBRM1,INO80C,SMYD1,JMJD6,CHD9,SS18,BAP1,SAMD1,HNF1A,NFE2,UTY,SAFB,SETD1B,INO80
Proviral	Pooled only	GO Process	Negative regulation of macromolecule metabolic process	0.0012	0.16	177	2760	TRIB2,THAP7,FERMT1,TIMP1,CSK,DNAJC17,OAS3,MAPK14,MDFI,EIF2AK2,PCGF1,RGS2,EGR1,AHR,IRF1,SALL1,DPF2,TRIM28,SMARCC1,VHL,TBX3,IGF2BP3,IRAK3,VSX2,TMED2,CREBBP,CDKN2C,TIMP2,HIRA,DGCR8,DCPS,HAT1,ATF2,ARID4B,CUL3,XRN1,XPO5,SRF,PRKAR2B,GATA6,TP53,SETDB1,CDKN2B,OVOL2,COMMD7,CRIM1,SAMSN1,SCAF4,KLHL40,BAX,PTX3,FOXQ1,CAMLG,VPS35,KMT2D,PA2G4,TMED10,INSM2,ETV5,ING2,CD34,AQP1,CTBP2,TRIB1,HNF4A,DAB2,ROCK2,SMARCE1…
Proviral	Pooled only	GO Process	Heparan sulfate proteoglycan biosynthetic process	0.0012	1.01	10	22	XYLT2,EXTL3,NDST1,GLCE,B3GAT3,UGDH,EXTL2,HS2ST1,B3GALT6,EXT2
Proviral	Pooled only	GO Process	Regulation of metabolic process	0.0012	0.09	375	6784	THAP3,TRIB2,SCT,THAP7,SRRD,RIPK3,PAPOLA,FERMT1,PAGE4,TIMP1,MGA,CSK,DNAJC17,DECR1,MTMR9,DGAT2,POLR3B,PRDM4,CYP27B1,OAS3,MAPK14,ACOT13,MDFI,EIF2AK2,PCGF1,RGS2,EGR1,AHR,IRF1,RALY,UBA2,RFPL3,HOXD10,SALL1,DHX29,DPF2,TRIM28,ATP6V1E1,SMARCC1,RFXAP,VHL,DPH6,TBX3,CDK4,TAF5L,IGF2BP3,GUCA1C,INTS13,IRAK3,POMT2,TAOK1,CDH1,VAC14,VSX2,PIK3C3,MMD,KMT2C,TMED2,CREBBP,CDKN2C,TIMP2,MED15,HIRA,DGCR8,ACTR3,VPS26A,DCPS…
Proviral	Pooled only	GO Process	Negative regulation of nitrogen compound metabolic process	0.0012	0.17	159	2403	TRIB2,THAP7,TIMP1,DNAJC17,MAPK14,MDFI,EIF2AK2,PCGF1,RGS2,EGR1,AHR,IRF1,SALL1,DPF2,TRIM28,SMARCC1,VHL,TBX3,IGF2BP3,IRAK3,VSX2,TMED2,CREBBP,CDKN2C,TIMP2,HIRA,DCPS,ATF2,ARID4B,CUL3,XRN1,SRF,PRKAR2B,GATA6,TP53,CDKN2B,OVOL2,COMMD7,CRIM1,SAMSN1,SCAF4,KLHL40,BAX,PTX3,FOXQ1,CAMLG,VPS35,PA2G4,TMED10,INSM2,ETV5,ING2,CD34,AQP1,CTBP2,TRIB1,HNF4A,DAB2,ROCK2,SMARCE1,NR2F1,SMCHD1,NRIP1,PAWR,PHF6,SOCS3,PRKCD,IRX…
Proviral	Pooled only	GO Process	Response to virus	0.0015	0.39	39	356	RIPK3,POLR3B,OAS3,MAPK14,EIF2AK2,IRF1,TRIM28,IRAK3,ATF2,HERC5,IFNAR1,ITGB6,BAX,MLKL,STAT2,IFITM1,IFNAR2,STAT1,APOBEC3C,RNASEL,CHUK,TTC4,EXOC1,DDX1,TRAF3,SLFN11,LGALS9,IRF9,IFITM3,APOBEC3A,OAS1,HYAL2,DHX36,IRF5,NPC2,FAM71E1,TPT1,SAMHD1,KCNJ8
Proviral	Pooled only	GO Process	Regulation of cellular biosynthetic process	0.0015	0.12	246	4143	THAP3,THAP7,SRRD,RIPK3,PAGE4,MGA,DNAJC17,DGAT2,PRDM4,CYP27B1,MAPK14,MDFI,EIF2AK2,PCGF1,RGS2,EGR1,AHR,IRF1,RALY,RFPL3,HOXD10,SALL1,DHX29,DPF2,TRIM28,SMARCC1,RFXAP,VHL,DPH6,TBX3,CDK4,TAF5L,IGF2BP3,GUCA1C,INTS13,IRAK3,POMT2,CDH1,VSX2,KMT2C,TMED2,CREBBP,MED15,HIRA,ACTR3,DCPS,ATF2,ARID4B,CUL3,ANXA3,XRN1,EGF,SRF,SCAP,GATA6,TP53,PHIP,OVOL2,COMMD7,FER,SCAF4,TAF6L,PTX3,FOXQ1,VPS35,KMT2D,UBTF,PA2G4,INSM2,E…
Proviral	Pooled only	GO Process	Regulation of transcription, DNA-templated	0.0019	0.14	211	3460	THAP3,THAP7,RIPK3,PAGE4,MGA,DNAJC17,PRDM4,MAPK14,MDFI,EIF2AK2,PCGF1,EGR1,AHR,IRF1,RALY,RFPL3,HOXD10,SALL1,DPF2,TRIM28,SMARCC1,RFXAP,VHL,TBX3,CDK4,TAF5L,INTS13,IRAK3,CDH1,VSX2,KMT2C,CREBBP,MED15,HIRA,ACTR3,ATF2,ARID4B,CUL3,ANXA3,EGF,SRF,GATA6,TP53,PHIP,OVOL2,COMMD7,FER,SCAF4,TAF6L,FOXQ1,KMT2D,UBTF,PA2G4,INSM2,ETV5,ING2,TADA2B,RGMB,INTS6,CTBP2,TRIB1,EVX2,HNF4A,DAB2,TFE3,ZNF18,STAT2,ARID1A,SMARCE1,S…
Proviral	Pooled only	GO Process	Regulation of biosynthetic process	0.0021	0.12	247	4205	THAP3,THAP7,SRRD,RIPK3,PAGE4,MGA,DNAJC17,DGAT2,PRDM4,CYP27B1,MAPK14,MDFI,EIF2AK2,PCGF1,RGS2,EGR1,AHR,IRF1,RALY,RFPL3,HOXD10,SALL1,DHX29,DPF2,TRIM28,SMARCC1,RFXAP,VHL,DPH6,TBX3,CDK4,TAF5L,IGF2BP3,GUCA1C,INTS13,IRAK3,POMT2,CDH1,VSX2,KMT2C,TMED2,CREBBP,MED15,HIRA,ACTR3,DCPS,ATF2,ARID4B,CUL3,ANXA3,XRN1,EGF,SRF,SCAP,GATA6,TP53,PHIP,OVOL2,COMMD7,FER,SCAF4,TAF6L,PTX3,FOXQ1,VPS35,KMT2D,UBTF,PA2G4,INSM2,E…
Proviral	Pooled only	GO Process	Regulation of nitrogen compound metabolic process	0.0021	0.1	321	5734	THAP3,TRIB2,THAP7,SRRD,RIPK3,PAPOLA,PAGE4,TIMP1,MGA,CSK,DNAJC17,DGAT2,PRDM4,OAS3,MAPK14,MDFI,EIF2AK2,PCGF1,RGS2,EGR1,AHR,IRF1,RALY,UBA2,RFPL3,HOXD10,SALL1,DHX29,DPF2,TRIM28,SMARCC1,RFXAP,VHL,DPH6,TBX3,CDK4,TAF5L,IGF2BP3,GUCA1C,INTS13,IRAK3,POMT2,TAOK1,CDH1,VSX2,MMD,KMT2C,TMED2,CREBBP,CDKN2C,TIMP2,MED15,HIRA,ACTR3,DCPS,ATF2,ARID4B,HERC5,CUL3,ANXA3,XRN1,CASP6,EGF,SRF,PRKAR2B,GATA6,TP53,JTB,PHIP,TNF…
Proviral	Pooled only	GO Process	Regulation of primary metabolic process	0.0021	0.1	329	5899	THAP3,TRIB2,SCT,THAP7,RIPK3,PAPOLA,PAGE4,TIMP1,MGA,CSK,DNAJC17,MTMR9,DGAT2,PRDM4,CYP27B1,OAS3,MAPK14,MDFI,EIF2AK2,PCGF1,RGS2,EGR1,AHR,IRF1,RALY,UBA2,RFPL3,HOXD10,SALL1,DHX29,DPF2,TRIM28,SMARCC1,RFXAP,VHL,DPH6,TBX3,CDK4,TAF5L,IGF2BP3,GUCA1C,INTS13,IRAK3,POMT2,TAOK1,CDH1,VSX2,MMD,KMT2C,TMED2,CREBBP,CDKN2C,TIMP2,MED15,HIRA,ACTR3,DCPS,ATF2,ARID4B,HERC5,CUL3,ANXA3,XRN1,CASP6,EGF,SRF,SCAP,PRKAR2B,GATA6…
Proviral	Pooled only	GO Process	Negative regulation of nucleobase-containing compound metabolic process	0.0025	0.2	110	1562	THAP7,DNAJC17,MAPK14,MDFI,PCGF1,EGR1,AHR,IRF1,SALL1,DPF2,TRIM28,VHL,TBX3,IGF2BP3,VSX2,CREBBP,HIRA,ATF2,ARID4B,CUL3,XRN1,SRF,GATA6,TP53,OVOL2,COMMD7,SCAF4,FOXQ1,PA2G4,INSM2,ETV5,ING2,CTBP2,HNF4A,DAB2,SMARCE1,NR2F1,SMCHD1,NRIP1,PAWR,PHF6,IRX3,PTCH1,MEN1,SARNP,SUV39H1,EED,DYRK1A,SMAD4,SMARCA4,NR4A2,TRAF3IP2,VPS72,HNRNPA2B1,SUV39H2,CDAN1,ELF3,STAT1,DLX1,NR1I3,L3MBTL3,HDGF,PRDM1,PLK3,KDM4A,RADX,FOXP4,…
Proviral	Pooled only	GO Process	Protein modification process	0.0038	0.15	168	2674	QPCTL,B4GALT7,TRIB2,DHPS,RIPK3,VRK1,CSK,EXTL3,PIGL,PRDM4,MAPK14,EIF2AK2,PCGF1,ALG5,UBA2,PHPT1,PTPN12,RFPL3,UBE2M,TRIM28,GUCY2D,VHL,DPH6,CDK4,TAF5L,PPIG,IRAK3,POMT2,TAOK1,NDST1,PIK3C3,KMT2C,CREBBP,ALG6,DGUOK,HAT1,ATF2,ARID4B,HERC5,CUL3,EGF,B3GAT3,TTBK2,PLK4,SETDB1,RNF7,ASB6,PGAP2,CRIM1,FER,OBI1,BAX,TAF6L,KMT2D,N6AMT1,COG7,SIK2,TADA2B,MLKL,TAOK2,NAGPA,RAB6A,TRIB1,KLHL3,MKRN3,ROCK2,STK11,KDM3B,TRIML…
Proviral	Pooled only	GO Process	Negative regulation of RNA metabolic process	0.0038	0.2	102	1434	THAP7,DNAJC17,MAPK14,MDFI,PCGF1,EGR1,AHR,IRF1,SALL1,DPF2,TRIM28,VHL,TBX3,IGF2BP3,VSX2,CREBBP,HIRA,ATF2,ARID4B,CUL3,SRF,GATA6,TP53,OVOL2,COMMD7,SCAF4,FOXQ1,PA2G4,INSM2,ETV5,ING2,CTBP2,HNF4A,DAB2,SMARCE1,NR2F1,NRIP1,PAWR,PHF6,IRX3,PTCH1,MEN1,SARNP,SUV39H1,EED,DYRK1A,SMAD4,SMARCA4,NR4A2,TRAF3IP2,VPS72,HNRNPA2B1,SUV39H2,ELF3,STAT1,DLX1,NR1I3,L3MBTL3,HDGF,PRDM1,PLK3,KDM4A,FOXP4,MAFB,SPEN,KLF5,TRDMT1,C…
Proviral	Pooled only	GO Process	Endosomal transport	0.0041	0.44	28	230	HEATR5B,VPS35L,VPS26A,CHMP2B,RAB10,TMEM87B,VPS35,VPS50,RAB6A,WASHC5,HGS,DPY30,ATP6AP1,RAB14,CCDC22,CCDC93,RGP1,VPS16,SQSTM1,EIPR1,SNX27,VPS52,TOM1,RIC1,CHMP2A,CHMP4A,VPS29,WASHC4
Proviral	Pooled only	GO Process	Regulation of macromolecule biosynthetic process	0.0044	0.12	233	3980	THAP3,THAP7,RIPK3,PAGE4,MGA,DNAJC17,PRDM4,MAPK14,MDFI,EIF2AK2,PCGF1,RGS2,EGR1,AHR,IRF1,RALY,RFPL3,HOXD10,SALL1,DHX29,DPF2,TRIM28,SMARCC1,RFXAP,VHL,DPH6,TBX3,CDK4,TAF5L,IGF2BP3,INTS13,IRAK3,POMT2,CDH1,VSX2,KMT2C,TMED2,CREBBP,MED15,HIRA,ACTR3,DCPS,ATF2,ARID4B,CUL3,ANXA3,XRN1,EGF,SRF,GATA6,TP53,PHIP,OVOL2,COMMD7,FER,SCAF4,TAF6L,FOXQ1,KMT2D,UBTF,PA2G4,INSM2,ETV5,ING2,TADA2B,RGMB,INTS6,CTBP2,TRIB1,EVX…
Proviral	Pooled only	GO Process	Cellular component organization	0.0051	0.1	303	5436	RALA,B4GALT7,SCT,ITGB4,HSCB,RIPK3,VRK1,FERMT1,CSK,DNAJC17,ARPC3,MYL2,ACOT13,EXOC2,DOP1A,DHX29,DPF2,TRIM28,SMARCC1,EMP1,TMEM127,ITPKA,INTS13,SYT1,TAOK1,CDH1,PIK3C3,KMT2C,TMED2,CREBBP,MED15,ARVCF,HIRA,ACTR3,P2RX3,OSBPL5,TAF1B,ARHGEF17,CHMP2B,HAT1,ATF2,ARID4B,CUL3,RAB10,USO1,CASP6,EGF,TRPV5,SRF,SCAP,TTBK2,CDH2,TP53,TIMM29,TIMM44,PLK4,SETDB1,JTB,PHIP,HSD17B12,FER,CCNO,PEX10,KPNB1,ATP6V0D1,TMEM199,BAX…
Proviral	Pooled only	GO Process	Negative regulation of biosynthetic process	0.0059	0.19	111	1622	THAP7,PAGE4,DNAJC17,CYP27B1,MDFI,EIF2AK2,PCGF1,RGS2,EGR1,AHR,IRF1,SALL1,DPF2,TRIM28,VHL,TBX3,IGF2BP3,VSX2,CREBBP,HIRA,DCPS,ATF2,ARID4B,CUL3,XRN1,SRF,SCAP,GATA6,TP53,OVOL2,COMMD7,SCAF4,FOXQ1,PA2G4,INSM2,ETV5,ING2,CD34,CTBP2,HNF4A,DAB2,ROCK2,SMARCE1,NR2F1,NRIP1,PAWR,PHF6,C1QTNF12,IRX3,PTCH1,MEN1,SARNP,SUV39H1,EED,SMAD4,SMARCA4,NR4A2,VPS72,HNRNPA2B1,SUV39H2,ELF3,STAT1,DLX1,RC3H1,NR1I3,L3MBTL3,HDGF,P…
Proviral	Pooled only	GO Process	Cytosolic transport	0.0059	0.5	21	147	HEATR5B,DOP1A,PIK3C3,VPS26A,TMEM87B,VPS35,KIF5B,VPS50,RAB6A,WDR91,VPS13A,RAB14,ACTR2,RGP1,AP1G1,MON2,WDR81,VPS52,RIC1,KIF1A,VPS29
Proviral	Pooled only	GO Process	Vesicle-mediated transport to the plasma membrane	0.0059	0.54	19	123	EXOC2,VPS35L,VPS26A,OSBPL5,RAB10,VPS35,VPS50,HGS,EXOC8,ATP6AP1,RAB14,CCDC22,CCDC93,EXOC1,DNM2,EIPR1,SNX27,VPS52,VPS29
Proviral	Pooled only	GO Process	Defense response to virus	0.006	0.41	29	252	RIPK3,POLR3B,OAS3,EIF2AK2,IRF1,TRIM28,HERC5,MLKL,STAT2,IFITM1,IFNAR2,STAT1,APOBEC3C,RNASEL,TTC4,EXOC1,DDX1,TRAF3,SLFN11,IRF9,IFITM3,APOBEC3A,OAS1,HYAL2,DHX36,IRF5,FAM71E1,SAMHD1,KCNJ8
Proviral	Pooled only	GO Process	Regulation of catabolic process	0.0067	0.23	75	988	TRIB2,SCT,TIMP1,MTMR9,MAPK14,ATP6V1E1,SMARCC1,CDK4,IGF2BP3,IRAK3,CDH1,PIK3C3,TIMP2,VPS26A,DCPS,EGF,RMC1,TP53,ATP6V1B2,HSPB8,DRAM2,KLHL40,ATP6V0D1,BAX,CAMLG,VPS35,TRIB1,DAB2,ROCK2,STK11,TMEM39A,TRIML1,HGS,PRKCD,SMAD4,TRAF3IP2,WDR91,ARIH2,ATP6V1H,SMURF1,EXOC8,RNASEL,COP1,RC3H1,PTEN,PLK3,KDM4A,ATP6V1G1,AMER1,PINK1,CCDC22,TBC1D25,TRDMT1,RGP1,EXOC1,DAZ3,HCAR2,KEAP1,NUPR1,PTK2B,ROCK1,JMJD8,RIC1,DHX36,C…
Proviral	Pooled only	GO Process	Macromolecule modification	0.0067	0.14	177	2898	QPCTL,B4GALT7,TRIB2,TRMT6,DHPS,RIPK3,VRK1,CSK,EXTL3,PIGL,PRDM4,MAPK14,EIF2AK2,PCGF1,ALG5,UBA2,PHPT1,PTPN12,RFPL3,UBE2M,TRIM28,GUCY2D,VHL,DPH6,CDK4,TAF5L,PPIG,IRAK3,POMT2,TAOK1,NDST1,PIK3C3,KMT2C,CREBBP,ALG6,DGUOK,HAT1,ATF2,ARID4B,HERC5,CUL3,EGF,B3GAT3,TTBK2,PLK4,SETDB1,RNF7,ASB6,PGAP2,CRIM1,FER,OBI1,BAX,TAF6L,RBM47,KMT2D,N6AMT1,COG7,SIK2,TADA2B,MLKL,TAOK2,NAGPA,RAB6A,TRIB1,KLHL3,MKRN3,ROCK2,STK11…
Proviral	Pooled only	GO Process	Negative regulation of macromolecule biosynthetic process	0.0078	0.19	105	1532	THAP7,DNAJC17,MDFI,EIF2AK2,PCGF1,RGS2,EGR1,AHR,IRF1,SALL1,DPF2,TRIM28,VHL,TBX3,IGF2BP3,VSX2,CREBBP,HIRA,DCPS,ATF2,ARID4B,CUL3,XRN1,SRF,GATA6,TP53,OVOL2,COMMD7,SCAF4,FOXQ1,PA2G4,INSM2,ETV5,ING2,CTBP2,HNF4A,DAB2,ROCK2,SMARCE1,NR2F1,NRIP1,PAWR,PHF6,IRX3,PTCH1,MEN1,SARNP,SUV39H1,EED,SMAD4,SMARCA4,NR4A2,VPS72,HNRNPA2B1,SUV39H2,ELF3,STAT1,DLX1,RC3H1,NR1I3,L3MBTL3,HDGF,PRDM1,PLK3,KDM4A,FOXP4,MAFB,SPEN,K…
Proviral	Pooled only	GO Process	Negative regulation of cellular biosynthetic process	0.0086	0.18	108	1592	THAP7,DNAJC17,CYP27B1,MDFI,EIF2AK2,PCGF1,RGS2,EGR1,AHR,IRF1,SALL1,DPF2,TRIM28,VHL,TBX3,IGF2BP3,VSX2,CREBBP,HIRA,DCPS,ATF2,ARID4B,CUL3,XRN1,SRF,GATA6,TP53,OVOL2,COMMD7,SCAF4,FOXQ1,PA2G4,INSM2,ETV5,ING2,CD34,CTBP2,HNF4A,DAB2,ROCK2,SMARCE1,NR2F1,NRIP1,PAWR,PHF6,C1QTNF12,IRX3,PTCH1,MEN1,SARNP,SUV39H1,EED,SMAD4,SMARCA4,NR4A2,VPS72,HNRNPA2B1,SUV39H2,ELF3,STAT1,DLX1,RC3H1,NR1I3,L3MBTL3,HDGF,PRDM1,PLK3,K…
Proviral	Pooled only	GO Process	Proteoglycan biosynthetic process	0.0088	0.7	12	54	XYLT2,B4GALT7,EXTL3,NDST1,GLCE,B3GAT3,CHST13,UGDH,EXTL2,HS2ST1,B3GALT6,EXT2
Proviral	Pooled only	GO Process	Negative regulation of transcription, DNA-templated	0.009	0.2	93	1322	THAP7,DNAJC17,MDFI,PCGF1,EGR1,AHR,IRF1,SALL1,DPF2,TRIM28,VHL,TBX3,VSX2,CREBBP,HIRA,ATF2,ARID4B,CUL3,SRF,GATA6,TP53,OVOL2,COMMD7,SCAF4,FOXQ1,PA2G4,INSM2,ETV5,ING2,CTBP2,HNF4A,DAB2,SMARCE1,NR2F1,NRIP1,PAWR,PHF6,IRX3,PTCH1,MEN1,SARNP,SUV39H1,EED,SMAD4,SMARCA4,NR4A2,VPS72,HNRNPA2B1,SUV39H2,ELF3,STAT1,DLX1,NR1I3,L3MBTL3,HDGF,PRDM1,PLK3,KDM4A,FOXP4,MAFB,SPEN,KLF5,CDX2,SHOX2,SQSTM1,ZNF566,ZBTB32,SFMBT1,…
Proviral	Pooled only	GO Process	Histone modification	0.0095	0.33	38	396	VRK1,PRDM4,PCGF1,TAF5L,KMT2C,CREBBP,HAT1,ATF2,ARID4B,SETDB1,TAF6L,KMT2D,N6AMT1,TADA2B,KDM3B,MEN1,SUV39H1,EED,ASH2L,BABAM2,DPY30,VPS72,SUV39H2,SMARCAD1,TADA1,CRTC2,PRDM1,KDM4A,ASXL1,KDM6A,SMYD1,JMJD6,BAP1,SUPT20H,HNF1A,MED24,UTY,SETD1B
Proviral	Pooled only	GO Process	Histone methylation	0.0095	0.54	17	109	PRDM4,KMT2C,CREBBP,ARID4B,SETDB1,KMT2D,N6AMT1,MEN1,SUV39H1,EED,ASH2L,DPY30,SUV39H2,PRDM1,KDM6A,SMYD1,SETD1B
Proviral	Pooled only	GO Process	Golgi vesicle transport	0.0095	0.38	31	292	ARF5,EXOC2,DOP1A,VPS35L,TMED2,OSBPL5,CUL3,RAB10,USO1,SCAP,TMED10,COG7,SEC22A,RAB6A,COG4,SEC23B,ERGIC3,VPS13A,EXOC8,COG2,SAR1A,RAB14,CCDC22,CCDC93,EXOC1,DNM2,AP1G1,MON2,VPS52,TRAPPC3,COG8
Proviral	Pooled only	GO Process	Regulation of macromolecule metabolic process	0.0095	0.08	338	6249	THAP3,TRIB2,THAP7,RIPK3,PAPOLA,FERMT1,PAGE4,TIMP1,MGA,CSK,DNAJC17,MTMR9,DGAT2,POLR3B,PRDM4,OAS3,MAPK14,MDFI,EIF2AK2,PCGF1,RGS2,EGR1,AHR,IRF1,RALY,UBA2,RFPL3,HOXD10,SALL1,DHX29,DPF2,TRIM28,SMARCC1,RFXAP,VHL,DPH6,TBX3,CDK4,TAF5L,IGF2BP3,INTS13,IRAK3,POMT2,TAOK1,CDH1,VSX2,MMD,KMT2C,TMED2,CREBBP,CDKN2C,TIMP2,MED15,HIRA,DGCR8,ACTR3,DCPS,HAT1,ATF2,ARID4B,HERC5,CUL3,ANXA3,XRN1,CASP6,EGF,XPO5,SRF,PRKAR2B…
Proviral	Pooled only	GO Process	Cellular component organization or biogenesis	0.0095	0.09	309	5639	RALA,B4GALT7,SCT,ITGB4,ESF1,HSCB,RIPK3,VRK1,FERMT1,CSK,DNAJC17,ARPC3,MYL2,ACOT13,EXOC2,MTREX,DOP1A,DHX29,DPF2,TRIM28,SMARCC1,EMP1,TMEM127,ITPKA,WBP11,INTS13,SYT1,TAOK1,CDH1,PIK3C3,KMT2C,TMED2,CREBBP,MED15,ARVCF,HIRA,ACTR3,P2RX3,OSBPL5,TAF1B,ARHGEF17,CHMP2B,HAT1,ATF2,ARID4B,CUL3,RAB10,USO1,CASP6,EGF,TRPV5,SRF,SCAP,TTBK2,CDH2,TP53,TIMM29,TIMM44,PLK4,SETDB1,JTB,PHIP,HSD17B12,FER,CCNO,PEX10,KPNB1,ATP…
Proviral	Pooled only	GO Process	Cellular process	0.0098	0.03	714	14826	ARF5,CFTR,RALA,XYLT2,B4GALT7,TRIB2,ICAM3,SCT,CA12,ITGB4,ESF1,TRMT6,GMIP,GNPTG,DHPS,SRRD,HSCB,RTCB,RASL10A,ACR,RIPK3,PAPOLA,CNIH1,VRK1,FERMT1,TIMP1,CDIPT,MGA,CSK,DNAJC17,EXTL3,DECR1,MTMR9,CKM,POLR2I,CNFN,ARRDC2,PIGL,DGAT2,POLR3B,PRDM4,MVK,CYP27B1,ITFG2,ARPC3,MYL2,OAS3,MAPK14,ACOT13,MDFI,EXOC2,MTREX,EIF2AK2,HEATR5B,RGS2,DOP1A,ALG5,EGR1,PYROXD1,GSTM2,AHR,SSPN,ATP7B,IL17C,SLC10A2,IRF1,LAMP5,RALY,CANX…
Proviral	Pooled only	GO Process	Endocytic recycling	0.0098	0.64	13	66	VPS35L,VPS26A,VPS35,VPS50,HGS,ATP6AP1,RAB14,CCDC22,CCDC93,EIPR1,SNX27,VPS52,VPS29
Proviral	Pooled only	GO Process	Regulation of cellular catabolic process	0.0102	0.25	62	789	TRIB2,TIMP1,MTMR9,MAPK14,ATP6V1E1,SMARCC1,IGF2BP3,PIK3C3,TIMP2,VPS26A,DCPS,EGF,RMC1,TP53,ATP6V1B2,HSPB8,DRAM2,KLHL40,ATP6V0D1,BAX,CAMLG,VPS35,TRIB1,DAB2,ROCK2,STK11,TMEM39A,TRIML1,PRKCD,TRAF3IP2,ARIH2,ATP6V1H,SMURF1,EXOC8,RNASEL,COP1,RC3H1,PTEN,PLK3,KDM4A,ATP6V1G1,PINK1,CCDC22,TBC1D25,TRDMT1,EXOC1,DAZ3,KEAP1,NUPR1,PTK2B,ROCK1,DHX36,CEBPA,TOB1,ATP6V1C1,AMBRA1,ATP6V0B,CELF1,CNOT4,CHMP4A,ZCCHC17,CSD…
Proviral	Pooled only	GO Process	Transport	0.0103	0.11	219	3785	ARF5,CFTR,RALA,ICAM3,SCT,GNPTG,CNIH1,DNAJC17,MTMR9,ARRDC2,CYP27B1,MAPK14,EXOC2,HEATR5B,DOP1A,ATP7B,SLC10A2,CANX,APOL2,VPS35L,ATP6V1E1,TBX3,PNPLA8,IGF2BP3,SYT1,AAGAB,PIK3C3,TMED2,P2RX3,VPS26A,OSBPL5,CHMP2B,ATF2,CUL3,RAB10,USO1,ANXA3,CASP6,TRPV5,XPO5,SCAP,SLC5A1,DISP2,TP53,TIMM29,TIMM44,SFXN5,ATP6V1B2,TMEM87B,PEX10,CHRNB3,KPNB1,ATP6V0D1,BAX,EFHB,THOC7,CAMLG,VPS35,GNPTAB,HSP90B1,CACNB3,TMED10,KCNG3,…
Proviral	Pooled only	GO Process	Macromolecule metabolic process	0.0103	0.09	315	5781	QPCTL,XYLT2,B4GALT7,TRIB2,ESF1,TRMT6,GNPTG,DHPS,RTCB,ACR,RIPK3,PAPOLA,VRK1,CSK,DNAJC17,EXTL3,POLR2I,PIGL,POLR3B,PRDM4,MAPK14,MTREX,EIF2AK2,PCGF1,ALG5,ATP7B,IRF1,RALY,UBA2,CANX,PHPT1,PTPN12,RFPL3,APOL2,TRNT1,DHX29,UBE2M,TRIM28,GUCY2D,VHL,DPH6,TBX3,CDK4,TAF5L,IGF2BP3,PPIG,WBP11,INTS13,GYS2,IRAK3,POMT2,TAOK1,NDST1,GLCE,PIK3C3,KMT2C,CREBBP,MED15,ARVCF,HIRA,DGCR8,ALG6,DCPS,TAF1B,SNRNP40,CHMP2B,DGUOK,H…
Proviral	Pooled only	GO Process	Phosphorylation	0.0111	0.22	72	966	TRIB2,GNPTG,RIPK3,VRK1,CSK,CKM,MVK,MAPK14,EIF2AK2,TRIM28,GUCY2D,CDK4,ITPKA,IRAK3,TAOK1,PIK3C3,CDKN2C,DGUOK,ATF2,EGF,B3GAT3,PRKAR2B,TTBK2,PLK4,CDKN2B,CRIM1,FER,BAX,GNPTAB,SIK2,MLKL,TAOK2,TRIB1,KLHL3,ROCK2,STK11,MEX3B,HGS,PRKCD,RIPK4,STRADA,NT5C2,DYRK1A,MAP2K3,TOP1,DSTYK,RNASEL,PMVK,CHUK,CMPK1,PLK3,DOLK,STK40,CDK9,PINK1,STK35,BRSK2,SQSTM1,PDK1,STK26,BRD2,PTK2B,ROCK1,MAPK4,CDKN1A,MAST4,GALK2,COASY,P…
Proviral	Pooled only	GO Process	Negative regulation of stem cell proliferation	0.0111	0.89	8	23	FERMT1,CDKN2C,TP53,OVOL2,KDF1,PTCH1,IRF6,CEBPA
Proviral	Pooled only	GO Process	Positive regulation of transforming growth factor beta receptor signaling pathway	0.0113	0.81	9	31	FERMT1,CREBBP,CDKN2B,ING2,DAB2,STK11,MEN1,SMAD4,MYOCD
Proviral	Pooled only	GO Process	Positive regulation of nucleobase-containing compound metabolic process	0.0113	0.15	131	2056	THAP3,RIPK3,PAGE4,MGA,PRDM4,MAPK14,EGR1,AHR,IRF1,RFPL3,HOXD10,SALL1,DPF2,TRIM28,SMARCC1,RFXAP,VHL,TBX3,TAF5L,GUCA1C,CDH1,KMT2C,CREBBP,MED15,ACTR3,DCPS,ATF2,ARID4B,ANXA3,EGF,SRF,GATA6,TP53,PHIP,OVOL2,BAX,TAF6L,TRA2A,KMT2D,UBTF,ETV5,ING2,TADA2B,RGMB,CTBP2,HNF4A,DAB2,TFE3,STAT2,ROCK2,ARID1A,SMARCE1,MED16,NR2F1,SMCHD1,NRIP1,PRKCD,IRX3,PTCH1,ARID2,MEN1,DYRK1A,ASH2L,SMAD4,BABAM2,SMARCA4,NR4A2,IKZF3,MAP…
Proviral	Pooled only	GO Process	Positive regulation of RNA metabolic process	0.0113	0.16	120	1845	THAP3,RIPK3,PAGE4,MGA,PRDM4,MAPK14,EGR1,AHR,IRF1,RFPL3,HOXD10,SALL1,DPF2,TRIM28,SMARCC1,RFXAP,VHL,TBX3,TAF5L,CDH1,KMT2C,CREBBP,MED15,ACTR3,DCPS,ATF2,ARID4B,EGF,SRF,GATA6,TP53,PHIP,OVOL2,TAF6L,TRA2A,KMT2D,UBTF,ETV5,ING2,TADA2B,RGMB,CTBP2,HNF4A,DAB2,TFE3,STAT2,ROCK2,ARID1A,SMARCE1,MED16,NR2F1,NRIP1,IRX3,PTCH1,MEN1,DYRK1A,ASH2L,SMAD4,SMARCA4,NR4A2,IKZF3,MAP2K3,VPS72,ELF3,STAT1,DLX1,ZNF521,IRF6,RNASE…
Proviral	Pooled only	GO Process	Protein methylation	0.0115	0.47	20	150	PRDM4,KMT2C,CREBBP,ARID4B,SETDB1,KMT2D,N6AMT1,RAB6A,MEN1,SUV39H1,EED,ASH2L,DPY30,SUV39H2,PRDM1,KDM6A,LCMT1,FBXO11,SMYD1,SETD1B
Proviral	Pooled only	GO Process	Organic substance metabolic process	0.0115	0.07	395	7522	CFTR,QPCTL,XYLT2,B4GALT7,TRIB2,ESF1,TRMT6,GNPTG,DHPS,SRRD,RTCB,ACR,RIPK3,PAPOLA,VRK1,CDIPT,CSK,DNAJC17,EXTL3,DECR1,MTMR9,CKM,POLR2I,PIGL,DGAT2,POLR3B,PRDM4,MVK,CYP27B1,OAS3,MAPK14,ACOT13,MTREX,EIF2AK2,PCGF1,ALG5,GSTM2,ATP7B,IRF1,RALY,UBA2,CANX,PHPT1,PTPN12,RFPL3,APOL2,UGT2A3,TRNT1,DHX29,UBE2M,TRIM28,EFR3A,GUCY2D,VHL,DPH6,KLB,TBX3,PNPLA8,CDK4,TAF5L,IGF2BP3,ITPKA,SELENOI,PPIG,WBP11,INTS13,GYS2,IRAK…
Proviral	Pooled only	GO Process	Primary metabolic process	0.0117	0.07	378	7156	CFTR,QPCTL,XYLT2,B4GALT7,TRIB2,ESF1,TRMT6,GNPTG,DHPS,RTCB,ACR,RIPK3,PAPOLA,VRK1,CDIPT,CSK,DNAJC17,EXTL3,DECR1,MTMR9,POLR2I,PIGL,DGAT2,POLR3B,PRDM4,MVK,CYP27B1,OAS3,MAPK14,ACOT13,MTREX,EIF2AK2,PCGF1,ALG5,GSTM2,ATP7B,IRF1,RALY,UBA2,CANX,PHPT1,PTPN12,RFPL3,APOL2,TRNT1,DHX29,UBE2M,TRIM28,EFR3A,GUCY2D,VHL,DPH6,KLB,TBX3,PNPLA8,CDK4,TAF5L,IGF2BP3,ITPKA,SELENOI,PPIG,WBP11,INTS13,GYS2,IRAK3,MSMO1,POMT2,TA…
Proviral	Pooled only	GO Process	Metabolic process	0.012	0.07	416	7988	CFTR,QPCTL,XYLT2,B4GALT7,TRIB2,SCT,CA12,ITGB4,ESF1,TRMT6,GNPTG,DHPS,SRRD,HSCB,RTCB,ACR,RIPK3,PAPOLA,VRK1,CDIPT,CSK,DNAJC17,EXTL3,DECR1,MTMR9,CKM,POLR2I,PIGL,DGAT2,POLR3B,PRDM4,MVK,CYP27B1,OAS3,MAPK14,ACOT13,MTREX,EIF2AK2,PCGF1,ALG5,GSTM2,AHR,ATP7B,IRF1,RALY,UBA2,CANX,PHPT1,PTPN12,RFPL3,APOL2,UGT2A3,TRNT1,DHX29,UBE2M,TRIM28,EFR3A,GUCY2D,VHL,DPH6,KLB,TBX3,PNPLA8,CDK4,TAF5L,IGF2BP3,ITPKA,SELENOI,PPI…
Proviral	Pooled only	GO Process	Localization	0.0127	0.1	253	4512	ARF5,CFTR,RALA,ICAM3,SCT,GNPTG,CNIH1,DNAJC17,MTMR9,ARRDC2,DGAT2,CYP27B1,MAPK14,MDFI,EXOC2,HEATR5B,DOP1A,ATP7B,SLC10A2,LAMP5,CANX,APOL2,CD68,VPS35L,ATP6V1E1,EFR3A,TBX3,PNPLA8,IGF2BP3,INTS13,SYT1,CDH1,AAGAB,PIK3C3,TMED2,ACTR3,P2RX3,VPS26A,OSBPL5,CHMP2B,ATF2,CUL3,RAB10,USO1,ANXA3,CASP6,TRPV5,XPO5,SCAP,SLC5A1,DISP2,CDH2,TP53,TIMM29,TIMM44,SFXN5,ATP6V1B2,TMEM87B,PEX10,CHRNB3,KPNB1,ATP6V0D1,BAX,EFHB,TH…
Proviral	Pooled only	GO Process	Positive regulation of transcription, DNA-templated	0.0136	0.17	112	1710	THAP3,RIPK3,PAGE4,MGA,PRDM4,MAPK14,EGR1,AHR,IRF1,RFPL3,HOXD10,SALL1,DPF2,TRIM28,SMARCC1,RFXAP,VHL,TBX3,TAF5L,CDH1,KMT2C,CREBBP,MED15,ACTR3,ATF2,ARID4B,EGF,SRF,GATA6,TP53,PHIP,OVOL2,TAF6L,KMT2D,UBTF,ETV5,ING2,TADA2B,RGMB,CTBP2,HNF4A,DAB2,TFE3,STAT2,ARID1A,SMARCE1,MED16,NR2F1,NRIP1,IRX3,PTCH1,MEN1,DYRK1A,ASH2L,SMAD4,SMARCA4,NR4A2,IKZF3,MAP2K3,VPS72,ELF3,STAT1,DLX1,ZNF521,IRF6,RNASEL,TADA1,NR1I3,MED…
Proviral	Pooled only	GO Process	Cellular component disassembly	0.0137	0.35	32	321	VRK1,DNAJC17,SMARCC1,PIK3C3,CHMP2B,TP53,FER,KIF5B,ARID1A,SMARCE1,ARID2,SMARCA4,EXOC8,ASCC3,FRAT1,MCTS1,PLK3,KIF2C,PINK1,VPS16,SQSTM1,HSPA2,WDR72,KIF24,AMBRA1,HNF1A,NFE2,KIF18B,CHMP2A,KLK7,CHMP4A,FOXL2
Proviral	Pooled only	GO Process	Regulation of gene expression	0.0143	0.09	271	4899	THAP3,TRIB2,THAP7,RIPK3,FERMT1,PAGE4,MGA,CSK,DNAJC17,POLR3B,PRDM4,OAS3,MAPK14,MDFI,EIF2AK2,PCGF1,RGS2,EGR1,AHR,IRF1,RALY,RFPL3,HOXD10,SALL1,DHX29,DPF2,TRIM28,SMARCC1,RFXAP,VHL,DPH6,TBX3,CDK4,TAF5L,IGF2BP3,INTS13,IRAK3,CDH1,VSX2,KMT2C,TMED2,CREBBP,MED15,HIRA,DGCR8,ACTR3,DCPS,HAT1,ATF2,ARID4B,CUL3,ANXA3,XRN1,EGF,XPO5,SRF,GATA6,TP53,SETDB1,PHIP,OVOL2,COMMD7,FER,ITGB6,SCAF4,TAF6L,FOXQ1,TRA2A,VPS35,KM…
Proviral	Pooled only	GO Process	Positive regulation of cellular biosynthetic process	0.0149	0.15	129	2041	THAP3,RIPK3,PAGE4,MGA,DGAT2,PRDM4,MAPK14,EGR1,AHR,IRF1,RFPL3,HOXD10,SALL1,DHX29,DPF2,TRIM28,SMARCC1,RFXAP,VHL,TBX3,TAF5L,GUCA1C,POMT2,CDH1,KMT2C,CREBBP,MED15,ACTR3,ATF2,ARID4B,EGF,SRF,GATA6,TP53,PHIP,OVOL2,TAF6L,PTX3,VPS35,KMT2D,UBTF,ETV5,ING2,TADA2B,RGMB,CTBP2,HNF4A,DAB2,TFE3,STAT2,ARID1A,SMARCE1,STK11,MED16,NR2F1,NRIP1,PAWR,PRKCD,IRX3,PTCH1,MEN1,DYRK1A,ASH2L,SMAD4,SMARCA4,NR4A2,IKZF3,MAP2K3,VPS…
Proviral	Pooled only	GO Process	Chromosome organization	0.0149	0.22	71	968	DPF2,TRIM28,SMARCC1,KMT2C,HIRA,CHMP2B,HAT1,ARID4B,CUL3,TP53,SETDB1,KPNB1,TAF6L,KMT2D,N6AMT1,ING2,TADA2B,PDS5B,ARID1A,SMARCE1,KDM3B,SMCHD1,ARID2,MEN1,SUV39H1,SPTY2D1,EED,ASH2L,BABAM2,SMARCA4,DPY30,VPS72,HNRNPA2B1,SUV39H2,CDAN1,SMARCAD1,TOP1,L3MBTL3,ASCC3,KIF2C,KDM4A,CHD6,ASXL1,KDM6A,CENPO,DDX1,HSPA2,SFMBT1,BRD2,CABIN1,AEBP2,L3MBTL4,RAD54L2,PBRM1,INO80C,SMYD1,JMJD6,CHD9,SS18,DHX36,BAP1,SAMD1,HNF1A,…
Proviral	Pooled only	GO Process	Peptidyl-lysine modification	0.0165	0.35	31	311	DHPS,UBA2,TRIM28,TAF5L,KMT2C,CREBBP,HAT1,ATF2,ARID4B,SETDB1,TAF6L,KMT2D,N6AMT1,TADA2B,MEN1,SUV39H1,ASH2L,DPY30,VPS72,SUV39H2,TADA1,CRTC2,CTH,KDM6A,SMYD1,JMJD6,DOHH,SUPT20H,HNF1A,MED24,SETD1B
Proviral	Pooled only	GO Process	Negative regulation of biological process	0.0165	0.09	290	5313	B4GALT7,NEXMIF,TRIB2,SCT,GMIP,THAP7,FERMT1,PAGE4,TIMP1,CSK,DNAJC17,MTMR9,DGAT2,MVK,CYP27B1,ITFG2,MYL2,OAS3,MAPK14,ACOT13,MDFI,EIF2AK2,PCGF1,RGS2,EGR1,GSTM2,AHR,IRF1,PHPT1,PTPN12,HOXD10,CD68,SALL1,DPF2,TRIM28,SMARCC1,VHL,TBX3,TMEM127,IGF2BP3,IRAK3,TAOK1,CDH1,VSX2,TMED2,CREBBP,CDKN2C,TIMP2,HIRA,DGCR8,DCPS,CHMP2B,DGUOK,HAT1,ATF2,ARID4B,CUL3,XRN1,EGF,XPO5,SRF,SCAP,PRKAR2B,TTBK2,CDH2,GATA6,TP53,SETDB1…
Proviral	Pooled only	GO Process	Lysosome organization	0.0169	0.54	15	96	CHMP2B,TMEM199,VPS35,GNPTAB,NAGPA,WASHC5,ATP6V1H,ATP6AP1,RAB14,TMEM165,TMEM106B,ATP6V0B,CHMP2A,CHMP4A,ATP6AP2
Proviral	Pooled only	GO Process	Regulation of macroautophagy	0.0183	0.45	20	159	ATP6V1E1,PIK3C3,VPS26A,TP53,ATP6V1B2,HSPB8,ATP6V0D1,VPS35,TMEM39A,ATP6V1H,EXOC8,ATP6V1G1,PINK1,TBC1D25,EXOC1,NUPR1,ATP6V1C1,AMBRA1,ATP6V0B,CHMP4A
Proviral	Pooled only	GO Process	Positive regulation of transcription by RNA polymerase II	0.0194	0.19	86	1250	THAP3,PRDM4,MAPK14,EGR1,AHR,IRF1,HOXD10,SALL1,DPF2,SMARCC1,RFXAP,TBX3,KMT2C,CREBBP,MED15,ACTR3,ATF2,ARID4B,SRF,GATA6,TP53,PHIP,OVOL2,KMT2D,ETV5,CTBP2,HNF4A,DAB2,TFE3,STAT2,MED16,NR2F1,NRIP1,IRX3,MEN1,ASH2L,SMAD4,SMARCA4,NR4A2,IKZF3,ELF3,STAT1,DLX1,ZNF521,IRF6,RNASEL,NR1I3,MED23,HDGF,CRTC2,CHUK,NFIA,CHD6,CDK9,MAFB,FOXO4,ASXL1,KLF5,ACTR2,TP73,ZFX,PSIP1,CDX2,PTMS,SQSTM1,IRF9,MED13,TCF4,JMJD6,MYOCD,H…
Proviral	Pooled only	GO Process	Positive regulation of biosynthetic process	0.0198	0.15	130	2080	THAP3,RIPK3,PAGE4,MGA,DGAT2,PRDM4,MAPK14,EGR1,AHR,IRF1,RFPL3,HOXD10,SALL1,DHX29,DPF2,TRIM28,SMARCC1,RFXAP,VHL,TBX3,TAF5L,GUCA1C,POMT2,CDH1,KMT2C,CREBBP,MED15,ACTR3,ATF2,ARID4B,EGF,SRF,SCAP,GATA6,TP53,PHIP,OVOL2,TAF6L,PTX3,VPS35,KMT2D,UBTF,ETV5,ING2,TADA2B,RGMB,CTBP2,HNF4A,DAB2,TFE3,STAT2,ARID1A,SMARCE1,STK11,MED16,NR2F1,NRIP1,PAWR,PRKCD,IRX3,PTCH1,MEN1,DYRK1A,ASH2L,SMAD4,SMARCA4,NR4A2,IKZF3,MAP2K…
Proviral	Pooled only	GO Process	In utero embryonic development	0.0201	0.31	36	393	RTCB,MDFI,TRIM28,TBX3,TMED2,C6,ATF2,CUL3,SRF,GATA6,TP53,PLK4,ST14,OVOL2,PHF6,SOCS3,MGAT1,PTCH1,SMAD4,SH3PXD2A,CASP8,ELF3,KRT19,SLC39A1,PRDM1,CUL4A,KDM6A,CDX2,CCM2,SLC34A2,KEAP1,GNA13,BAP1,CEBPA,HNF1A,HNF1B
Proviral	Pooled only	GO Process	post-Golgi vesicle-mediated transport	0.0212	0.53	15	99	EXOC2,DOP1A,VPS35L,OSBPL5,RAB10,VPS13A,EXOC8,RAB14,CCDC22,CCDC93,EXOC1,DNM2,AP1G1,MON2,VPS52
Proviral	Pooled only	GO Process	Establishment of localization	0.0218	0.1	223	3946	ARF5,CFTR,RALA,ICAM3,SCT,GNPTG,CNIH1,DNAJC17,MTMR9,ARRDC2,CYP27B1,MAPK14,EXOC2,HEATR5B,DOP1A,ATP7B,SLC10A2,LAMP5,CANX,APOL2,CD68,VPS35L,ATP6V1E1,TBX3,PNPLA8,IGF2BP3,SYT1,AAGAB,PIK3C3,TMED2,P2RX3,VPS26A,OSBPL5,CHMP2B,ATF2,CUL3,RAB10,USO1,ANXA3,CASP6,TRPV5,XPO5,SCAP,SLC5A1,DISP2,TP53,TIMM29,TIMM44,SFXN5,ATP6V1B2,TMEM87B,PEX10,CHRNB3,KPNB1,ATP6V0D1,BAX,EFHB,THOC7,CAMLG,VPS35,GNPTAB,HSP90B1,CACNB3,TM…
Proviral	Pooled only	GO Process	Positive regulation of cellular metabolic process	0.0219	0.12	182	3114	THAP3,TRIB2,RIPK3,PAGE4,MGA,CSK,MTMR9,DGAT2,PRDM4,MAPK14,EGR1,AHR,IRF1,RFPL3,HOXD10,SALL1,DHX29,DPF2,TRIM28,SMARCC1,RFXAP,VHL,TBX3,TAF5L,GUCA1C,POMT2,TAOK1,CDH1,VAC14,MMD,KMT2C,CREBBP,MED15,ACTR3,DCPS,ATF2,ARID4B,ANXA3,EGF,SRF,GATA6,TP53,IFNAR1,JTB,PHIP,TNFRSF10B,OVOL2,HSPB8,KLHL40,BAX,TAF6L,PTX3,TRA2A,WDFY2,VPS35,KMT2D,UBTF,ETV5,ING2,TADA2B,RGMB,TAOK2,CTBP2,TRIB1,HNF4A,DAB2,TFE3,STAT2,ROCK2,ARID…
Proviral	Pooled only	GO Process	Positive regulation of macromolecule biosynthetic process	0.0221	0.15	122	1935	THAP3,RIPK3,PAGE4,MGA,PRDM4,MAPK14,EGR1,AHR,IRF1,RFPL3,HOXD10,SALL1,DHX29,DPF2,TRIM28,SMARCC1,RFXAP,VHL,TBX3,TAF5L,POMT2,CDH1,KMT2C,CREBBP,MED15,ACTR3,ATF2,ARID4B,EGF,SRF,GATA6,TP53,PHIP,OVOL2,TAF6L,KMT2D,UBTF,ETV5,ING2,TADA2B,RGMB,CTBP2,HNF4A,DAB2,TFE3,STAT2,ARID1A,SMARCE1,MED16,NR2F1,NRIP1,PAWR,IRX3,PTCH1,MEN1,DYRK1A,ASH2L,SMAD4,SMARCA4,NR4A2,IKZF3,MAP2K3,VPS72,ELF3,STAT1,DLX1,ZNF521,IRF6,RNASE…
Proviral	Pooled only	GO Process	Histone lysine methylation	0.0221	0.58	13	77	KMT2C,ARID4B,SETDB1,KMT2D,N6AMT1,MEN1,SUV39H1,ASH2L,DPY30,SUV39H2,KDM6A,SMYD1,SETD1B
Proviral	Pooled only	GO Process	Regulation of nucleotide-excision repair	0.0221	0.81	8	28	DPF2,SMARCC1,ARID1A,SMARCE1,ARID2,SMARCA4,CUL4A,PBRM1
Proviral	Pooled only	GO Process	Vacuole organization	0.023	0.42	21	177	PIK3C3,CHMP2B,ATF2,TMEM199,VPS35,GNPTAB,NAGPA,WASHC5,ATP6V1H,SMURF1,ATP6AP1,RAB14,VPS16,TMEM165,TMEM106B,AMBRA1,TMEM41B,ATP6V0B,CHMP2A,CHMP4A,ATP6AP2
Proviral	Pooled only	GO Process	Vesicle-mediated transport	0.023	0.18	88	1298	ARF5,CFTR,RALA,ICAM3,CNIH1,MTMR9,EXOC2,HEATR5B,DOP1A,CANX,VPS35L,SYT1,PIK3C3,TMED2,VPS26A,OSBPL5,CHMP2B,CUL3,RAB10,USO1,ANXA3,SCAP,TMEM87B,CAMLG,VPS35,TMED10,COG7,VPS50,SEC22A,RAB6A,CTBP2,DAB2,CCZ1B,COG4,WASHC5,CCZ1,HGS,PRKCD,SEC23B,CTSL,DPY30,WDR91,ERGIC3,AP1B1,ATP6V1H,VPS13A,EXOC8,COG2,ATP6AP1,STXBP3,VAV3,SAR1A,RAB14,PINK1,CCDC22,CCDC93,RTN3,RGP1,GDI2,VPS16,CDX2,EXOC1,BRSK2,DNM2,SQSTM1,LLGL2,AP…
Proviral	Pooled only	GO Process	Cellular metabolic process	0.023	0.07	347	6568	XYLT2,B4GALT7,TRIB2,CA12,ITGB4,ESF1,TRMT6,GNPTG,DHPS,SRRD,HSCB,RTCB,RIPK3,PAPOLA,VRK1,CDIPT,CSK,DNAJC17,EXTL3,DECR1,MTMR9,CKM,POLR2I,PIGL,DGAT2,POLR3B,PRDM4,MVK,CYP27B1,OAS3,MAPK14,MTREX,EIF2AK2,ALG5,GSTM2,AHR,IRF1,RALY,CANX,PHPT1,PTPN12,UGT2A3,TRNT1,DHX29,TRIM28,EFR3A,GUCY2D,DPH6,TBX3,PNPLA8,CDK4,TAF5L,IGF2BP3,ITPKA,SELENOI,PPIG,WBP11,INTS13,GYS2,IRAK3,MSMO1,POMT2,TAOK1,VAC14,NDST1,GLCE,PIK3C3,K…
Proviral	Pooled only	GO Process	Regulation of G0 to G1 transition	0.023	0.74	9	37	DPF2,SMARCC1,CDKN2B,ARID1A,SMARCE1,ARID2,SMARCA4,FOXO4,PBRM1
Proviral	Pooled only	GO Process	Organelle organization	0.0243	0.11	199	3470	RALA,VRK1,ARPC3,MYL2,DOP1A,DHX29,DPF2,TRIM28,SMARCC1,TMEM127,ITPKA,INTS13,TAOK1,PIK3C3,KMT2C,TMED2,HIRA,ACTR3,ARHGEF17,CHMP2B,HAT1,ATF2,ARID4B,CUL3,RAB10,USO1,CASP6,SRF,SCAP,TTBK2,TP53,TIMM29,TIMM44,PLK4,SETDB1,JTB,PHIP,FER,CCNO,PEX10,KPNB1,ATP6V0D1,TMEM199,BAX,TAF6L,FAM71A,CAMLG,VPS35,GNPTAB,HSP90B1,KMT2D,TMED10,N6AMT1,COG7,KIF5B,ING2,TADA2B,TMOD3,CD34,TAOK2,NAGPA,AQP1,IFT80,PDS5B,WDR35,COG4,ROC…
Proviral	Pooled only	GO Process	Endosome organization	0.0271	0.54	14	91	TMEM127,PIK3C3,CHMP2B,WASHC5,HGS,ATP6V1H,EXOC8,ATP6AP1,SQSTM1,ATP6V0B,CHMP2A,CHMP4A,WASHC4,ATP6AP2
Proviral	Pooled only	GO Process	Proteoglycan metabolic process	0.0282	0.56	13	80	XYLT2,B4GALT7,EXTL3,NDST1,GLCE,B3GAT3,CHST13,UGDH,COL11A1,EXTL2,HS2ST1,B3GALT6,EXT2
Proviral	Pooled only	GO Process	Tissue development	0.0284	0.16	110	1723	RALA,ITGB4,TIMP1,CNFN,DGAT2,CYP27B1,MYL2,MAPK14,EGR1,HOXD10,SALL1,TRIM28,EMP1,TBX3,CDK4,TMED2,ATF2,ARID4B,RAB10,CASP6,EGF,SRF,ACAT1,CDH2,GATA6,TP53,PLK4,ST14,OVOL2,FER,CCNO,ITGB6,AKR1B1,KLHL40,PDPN,FOXQ1,CD34,AQP1,KLHL3,IFT80,HNF4A,DAB2,ROCK2,KDF1,SAV1,SOCS3,IRX3,PTCH1,RIPK4,ARID2,MEN1,SMAD4,GJA4,IKZF3,NF2,PLN,ELF3,DSG4,STAT1,SMURF1,AKAP13,KRT19,IRF6,PRDM1,COL11A1,HS2ST1,PTEN,GTF3C5,SDC4,SLC25A25…
Proviral	Pooled only	GO Process	Regulation of transcription by RNA polymerase II	0.0308	0.12	154	2586	THAP3,THAP7,MGA,DNAJC17,PRDM4,MAPK14,MDFI,PCGF1,EGR1,AHR,IRF1,HOXD10,SALL1,DPF2,TRIM28,SMARCC1,RFXAP,VHL,TBX3,CDK4,TAF5L,VSX2,KMT2C,CREBBP,MED15,HIRA,ACTR3,ATF2,ARID4B,CUL3,SRF,GATA6,TP53,PHIP,OVOL2,SCAF4,TAF6L,FOXQ1,KMT2D,INSM2,ETV5,ING2,TADA2B,CTBP2,EVX2,HNF4A,DAB2,TFE3,ZNF18,STAT2,ARID1A,SMARCE1,ZNF569,MED16,NR2F1,KDM3B,NRIP1,PAWR,PHF6,BRWD1,IRX3,PTCH1,ARID2,MEN1,SARNP,SUV39H1,EED,ASH2L,SMAD4,…
Proviral	Pooled only	GO Process	Nitrogen compound metabolic process	0.0308	0.07	349	6643	QPCTL,XYLT2,B4GALT7,TRIB2,ESF1,TRMT6,GNPTG,DHPS,SRRD,RTCB,ACR,RIPK3,PAPOLA,VRK1,CSK,DNAJC17,EXTL3,CKM,POLR2I,PIGL,DGAT2,POLR3B,PRDM4,MVK,OAS3,MAPK14,MTREX,EIF2AK2,PCGF1,ALG5,GSTM2,ATP7B,IRF1,RALY,UBA2,CANX,PHPT1,PTPN12,RFPL3,APOL2,TRNT1,DHX29,UBE2M,TRIM28,GUCY2D,VHL,DPH6,TBX3,PNPLA8,CDK4,TAF5L,IGF2BP3,PPIG,WBP11,INTS13,IRAK3,POMT2,TAOK1,NDST1,GLCE,PIK3C3,KMT2C,CREBBP,MED15,ARVCF,HIRA,DGCR8,ALG6,D…
Proviral	Pooled only	GO Process	Glycosylation	0.0308	0.37	25	239	B4GALT7,EXTL3,ALG5,POMT2,ALG6,B3GAT3,COG7,NAGPA,COG4,MGAT1,CHST4,COG2,EXTL2,DPM1,DOLPP1,DOLK,FUT11,PIGV,B3GALT6,TMEM165,EXT2,GCNT3,B3GALT5,ALG9,COG8
Proviral	Pooled only	GO Process	Regulation of stem cell proliferation	0.0308	0.56	13	81	FERMT1,EIF2AK2,TBX3,CDKN2C,DGCR8,TP53,OVOL2,KDF1,PTCH1,NF2,IRF6,SHOX2,CEBPA
Proviral	Pooled only	GO Process	Regulation of stem cell population maintenance	0.0308	0.58	12	70	DPF2,SMARCC1,TAF5L,ARID4B,TAF6L,ING2,ARID1A,SMARCE1,SAV1,SMARCA4,SS18,HNF1B
Proviral	Pooled only	GO Process	Negative regulation of transcription by RNA polymerase II	0.0319	0.2	69	971	THAP7,DNAJC17,MDFI,PCGF1,EGR1,SALL1,DPF2,TRIM28,VHL,TBX3,VSX2,CREBBP,ATF2,ARID4B,CUL3,GATA6,TP53,OVOL2,SCAF4,FOXQ1,INSM2,ETV5,ING2,CTBP2,DAB2,NR2F1,NRIP1,PAWR,PHF6,IRX3,PTCH1,MEN1,SARNP,SUV39H1,EED,SMAD4,SMARCA4,NR4A2,VPS72,HNRNPA2B1,SUV39H2,STAT1,DLX1,NR1I3,HDGF,PRDM1,PLK3,FOXP4,MAFB,SPEN,KLF5,CDX2,SHOX2,SQSTM1,ZNF566,ZBTB32,AEBP2,ZBTB10,STRAP,MYOCD,ZBTB7B,NCK1,CEBPA,ZNF674,SAMD1,HNF1A,ZNF282,HN…
Proviral	Pooled only	GO Process	Peptidyl-amino acid modification	0.0319	0.21	65	900	QPCTL,DHPS,VRK1,CSK,PRDM4,MAPK14,EIF2AK2,ALG5,UBA2,TRIM28,DPH6,TAF5L,PPIG,KMT2C,CREBBP,HAT1,ATF2,ARID4B,EGF,TTBK2,SETDB1,CRIM1,FER,BAX,TAF6L,KMT2D,N6AMT1,TADA2B,RAB6A,ROCK2,STK11,PRKCD,MGAT1,MEN1,SUV39H1,DYRK1A,ASH2L,MAP2K3,DPY30,VPS72,SUV39H2,TOP1,DSTYK,TADA1,CRTC2,PRDM1,CHUK,CTH,PINK1,KDM6A,NDUFAF5,BRSK2,ARPC4-TTLL3,PTK2B,ROCK1,MAST4,SMYD1,JMJD6,DOHH,SUPT20H,HNF1A,PPIAL4D,MED24,SETD1B,PDK3
Proviral	Pooled only	GO Process	Intracellular pH reduction	0.0336	0.65	10	50	ATP6V1B2,ATP6V0D1,TMEM199,GPR89A,ATP6V1H,GPR89B,ATP6AP1,TMEM106B,ATP6V0B,ATP6AP2
Proviral	Pooled only	GO Process	Protein metabolic process	0.0337	0.1	219	3910	QPCTL,XYLT2,B4GALT7,TRIB2,GNPTG,DHPS,ACR,RIPK3,VRK1,CSK,EXTL3,PIGL,PRDM4,MAPK14,EIF2AK2,PCGF1,ALG5,ATP7B,UBA2,CANX,PHPT1,PTPN12,RFPL3,APOL2,DHX29,UBE2M,TRIM28,GUCY2D,VHL,DPH6,CDK4,TAF5L,IGF2BP3,PPIG,IRAK3,POMT2,TAOK1,NDST1,GLCE,PIK3C3,KMT2C,CREBBP,ALG6,CHMP2B,DGUOK,HAT1,ATF2,ARID4B,HERC5,CUL3,CASP6,EGF,B3GAT3,TTBK2,PLK4,SETDB1,RNF7,ASB6,PGAP2,ST14,CRIM1,FER,AMN1,OBI1,CASP10,TMEM199,BAX,TAF6L,UBXN…
Proviral	Pooled only	GO Process	Glycoprotein biosynthetic process	0.0346	0.35	27	272	XYLT2,B4GALT7,EXTL3,ALG5,POMT2,NDST1,GLCE,ALG6,B3GAT3,COG7,NAGPA,CHST13,UGDH,MGAT1,CHST4,EXTL2,HS2ST1,DPM1,DOLPP1,DOLK,FUT11,B3GALT6,TMEM165,EXT2,GCNT3,B3GALT5,ALG9
Proviral	Pooled only	GO Process	Response to oxygen levels	0.0355	0.32	30	318	EGR1,VHL,CREBBP,P2RX3,ATF2,SRF,SCAP,GATA6,TP53,ATP6V0D1,TMEM199,PDPN,HSP90B1,AQP1,SUV39H1,SMAD4,NR4A2,SUV39H2,ATP6AP1,PTEN,PLK3,ATP6V1G1,PINK1,PDK1,CLDN3,PTK2B,RHOA,MYOCD,NOL3,PDK3
Proviral	Pooled only	GO Process	Positive regulation of macromolecule metabolic process	0.0393	0.1	200	3533	THAP3,TRIB2,RIPK3,FERMT1,PAGE4,MGA,CSK,POLR3B,PRDM4,OAS3,MAPK14,EIF2AK2,EGR1,AHR,IRF1,UBA2,RFPL3,HOXD10,SALL1,DHX29,DPF2,TRIM28,SMARCC1,RFXAP,VHL,TBX3,TAF5L,IGF2BP3,IRAK3,POMT2,TAOK1,CDH1,MMD,KMT2C,TMED2,CREBBP,MED15,ACTR3,DCPS,ATF2,ARID4B,CUL3,ANXA3,CASP6,EGF,SRF,GATA6,TP53,JTB,PHIP,TNFRSF10B,OVOL2,CASP10,KLHL40,BAX,TAF6L,TRA2A,WDFY2,VPS35,KMT2D,UBTF,TMED10,ETV5,ING2,TADA2B,RGMB,CD34,TAOK2,CTBP2…
Proviral	Pooled only	GO Process	Negative regulation of cellular process	0.0393	0.09	258	4736	B4GALT7,NEXMIF,TRIB2,THAP7,FERMT1,PAGE4,TIMP1,CSK,DNAJC17,MTMR9,DGAT2,CYP27B1,ITFG2,MYL2,OAS3,MAPK14,MDFI,EIF2AK2,PCGF1,RGS2,EGR1,GSTM2,AHR,IRF1,PHPT1,PTPN12,HOXD10,SALL1,DPF2,TRIM28,SMARCC1,VHL,TBX3,TMEM127,IGF2BP3,IRAK3,TAOK1,CDH1,VSX2,TMED2,CREBBP,CDKN2C,TIMP2,HIRA,DCPS,CHMP2B,DGUOK,ATF2,ARID4B,CUL3,XRN1,SRF,PRKAR2B,TTBK2,CDH2,GATA6,TP53,PHIP,CDKN2B,OVOL2,COMMD7,CRIM1,FER,SAMSN1,AKR1B1,RASA2,S…
Proviral	Pooled only	GO Process	Organic substance transport	0.0393	0.14	121	1957	ARF5,CFTR,GNPTG,ARRDC2,MAPK14,EXOC2,HEATR5B,DOP1A,SLC10A2,CANX,APOL2,VPS35L,PNPLA8,IGF2BP3,AAGAB,PIK3C3,TMED2,VPS26A,OSBPL5,CHMP2B,ATF2,RAB10,USO1,XPO5,SLC5A1,TP53,TIMM29,TIMM44,SFXN5,PEX10,KPNB1,BAX,THOC7,VPS35,GNPTAB,HSP90B1,TMED10,SLC6A19,COG7,KIF5B,VPS50,SLC26A7,TAOK2,SEC22A,NAGPA,AQP1,SLCO2A1,RAB6A,DAB2,CLPTM1L,COG4,SCAMP4,APOL1,WASHC5,GPR89A,GLTPD2,C1QTNF12,SLC25A21,HGS,STRADA,SARNP,SEC23B,…
Proviral	Pooled only	GO Process	Renal system development	0.0393	0.33	29	305	EGR1,SALL1,ACAT1,AKR1B1,BAX,CD34,AQP1,KLHL3,IRX3,PTCH1,SMAD4,TRAF3IP2,AP1B1,STAT1,PRDM1,HS2ST1,NFIA,SDC4,AMER1,ASXL1,TP73,GCNT3,JMJD6,RHOA,MYOCD,HYAL2,HNF1B,GREM1,KCNJ8
Proviral	Pooled only	GO Process	Positive regulation of metabolic process	0.0415	0.1	215	3847	THAP3,TRIB2,SCT,RIPK3,FERMT1,PAGE4,MGA,CSK,DECR1,MTMR9,DGAT2,POLR3B,PRDM4,OAS3,MAPK14,EIF2AK2,EGR1,AHR,IRF1,UBA2,RFPL3,HOXD10,SALL1,DHX29,DPF2,TRIM28,SMARCC1,RFXAP,VHL,TBX3,TAF5L,IGF2BP3,GUCA1C,IRAK3,POMT2,TAOK1,CDH1,VAC14,MMD,KMT2C,TMED2,CREBBP,MED15,ACTR3,DCPS,ATF2,ARID4B,CUL3,ANXA3,CASP6,EGF,SRF,SCAP,GATA6,TP53,IFNAR1,JTB,PHIP,TNFRSF10B,OVOL2,HSPB8,CASP10,KLHL40,BAX,TAF6L,PTX3,TRA2A,WDFY2,VPS3…
Proviral	Pooled only	GO Process	Glycoprotein metabolic process	0.0417	0.31	31	338	XYLT2,B4GALT7,GNPTG,EXTL3,ALG5,POMT2,NDST1,GLCE,ALG6,B3GAT3,GNPTAB,COG7,NAGPA,CHST13,UGDH,MGAT1,CHST4,CTSL,COL11A1,EXTL2,HS2ST1,DPM1,DOLPP1,DOLK,FUT11,B3GALT6,TMEM165,EXT2,GCNT3,B3GALT5,ALG9
Proviral	Pooled only	GO Process	Vacuolar acidification	0.0428	0.73	8	33	ATP6V1B2,ATP6V0D1,TMEM199,ATP6V1H,ATP6AP1,TMEM106B,ATP6V0B,ATP6AP2
Proviral	Pooled only	GO Process	Localization within membrane	0.0461	0.26	43	535	RALA,EXOC2,VPS35L,EFR3A,CDH1,TMED2,VPS26A,OSBPL5,RAB10,CDH2,TIMM29,BAX,CAMLG,VPS35,CACNB3,VPS50,TAOK2,RAB6A,IFT80,ROCK2,SAV1,HGS,PTCH1,ANO1,SMURF1,EXOC8,SEC63,ATP6AP1,TM9SF3,RAB14,CCDC22,CCDC93,EXOC1,COLQ,DNM2,WDR72,EIPR1,ROCK1,ARL13A,SNX27,VPS52,CHMP4A,VPS29
Proviral	Pooled only	GO Process	Vacuolar transport	0.0466	0.41	19	164	GNPTG,PIK3C3,CHMP2B,ATP6V0D1,VPS35,GNPTAB,NAGPA,HGS,VPS13A,SMURF1,PINK1,VPS16,CDX2,AP1G1,TMEM106B,SNX27,VPS52,CHMP2A,CHMP4A
Proviral	Pooled only	GO Process	Protein-containing complex disassembly	0.0466	0.44	17	137	DNAJC17,SMARCC1,PIK3C3,CHMP2B,KIF5B,ARID1A,SMARCE1,ARID2,SMARCA4,FRAT1,KIF2C,VPS16,KIF24,NFE2,KIF18B,CHMP2A,CHMP4A
Proviral	Pooled only	GO Process	Regulation of G1/S transition of mitotic cell cycle	0.0466	0.41	19	164	DPF2,SMARCC1,CDKN2C,TP53,TM4SF5,CDKN2B,ARID1A,SMARCE1,ARID2,SMARCA4,PTEN,PLK3,CUL4A,SLFN11,CDKN1A,PBRM1,PPP2CA,AMBRA1,INO80
Proviral	Pooled only	GO Process	Positive regulation of nitrogen compound metabolic process	0.0478	0.11	181	3166	THAP3,TRIB2,RIPK3,PAGE4,MGA,CSK,PRDM4,MAPK14,EGR1,AHR,IRF1,UBA2,RFPL3,HOXD10,SALL1,DHX29,DPF2,TRIM28,SMARCC1,RFXAP,VHL,TBX3,TAF5L,GUCA1C,POMT2,TAOK1,CDH1,MMD,KMT2C,CREBBP,MED15,ACTR3,DCPS,ATF2,ARID4B,CUL3,ANXA3,CASP6,EGF,SRF,GATA6,TP53,JTB,PHIP,TNFRSF10B,OVOL2,CASP10,KLHL40,BAX,TAF6L,PTX3,TRA2A,WDFY2,VPS35,KMT2D,UBTF,ETV5,ING2,TADA2B,RGMB,TAOK2,CTBP2,TRIB1,HNF4A,DAB2,TFE3,STAT2,ROCK2,ARID1A,SMARC…
Proviral	Pooled only	GO Function	Transferase activity	1.86e-05	0.2	162	2268	QPCTL,XYLT2,B4GALT7,TRIB2,GNPTG,DHPS,RIPK3,PAPOLA,VRK1,CDIPT,CSK,EXTL3,CKM,POLR2I,DGAT2,POLR3B,PRDM4,MVK,OAS3,MAPK14,EIF2AK2,ALG5,GSTM2,UBA2,RFPL3,UGT2A3,TRNT1,UBE2M,TRIM28,GUCY2D,VHL,CDK4,ITPKA,SELENOI,GYS2,IRAK3,POMT2,TAOK1,NDST1,PIK3C3,MMD,KMT2C,CREBBP,CDKN2C,ALG6,DGUOK,HAT1,ATF2,HERC5,CUL3,B3GAT3,PRKAR2B,ACAT1,TTBK2,PLK4,SETDB1,RNF7,CDKN2B,CRIM1,FER,OBI1,GLYATL2,GNPTAB,KMT2D,N6AMT1,THAP9,SIK2…
Proviral	Pooled only	GO Function	Transferase activity, transferring phosphorus-containing groups	0.00035	0.28	79	930	TRIB2,GNPTG,RIPK3,PAPOLA,VRK1,CDIPT,CSK,CKM,POLR2I,POLR3B,MVK,OAS3,MAPK14,EIF2AK2,TRNT1,TRIM28,GUCY2D,CDK4,ITPKA,SELENOI,GYS2,IRAK3,TAOK1,PIK3C3,MMD,CDKN2C,DGUOK,PRKAR2B,TTBK2,PLK4,CDKN2B,CRIM1,FER,GNPTAB,SIK2,MLKL,TAOK2,TRIB1,ROCK2,STK11,HGS,PRKCD,RIPK4,STRADA,NT5C2,DYRK1A,MAP2K3,TOP1,AKAP13,DSTYK,RNASEL,PMVK,CHUK,CMPK1,PLK3,DOLK,YRDC,STK40,CDK9,PINK1,CRLS1,STK35,BRSK2,SQSTM1,PDK1,STK26,BRD2,PTK…
Proviral	Pooled only	GO Function	Chromatin binding	0.0012	0.32	55	584	PCGF1,EGR1,HOXD10,TRIM28,SMARCC1,CREBBP,ATF2,SRF,GATA6,TP53,SETDB1,OVOL2,OBI1,UBTF,ING2,TADA2B,CTBP2,HNF4A,SMARCE1,KDM3B,MEN1,SARNP,SUV39H1,EED,SMAD4,IKZF3,SMARCAD1,STAT1,DLX1,TOP1,L3MBTL3,CRTC2,PRDM1,NFIA,CHD6,CDK9,FOXO4,SVEP1,ASXL1,KDM6A,ZFX,CENPB,PSIP1,DDX1,SFMBT1,BRD2,NUPR1,L3MBTL4,PBRM1,BAP1,CEBPA,SAMD1,HNF1A,UTY,SAFB
Proviral	Pooled only	GO Function	Transcription factor binding	0.0021	0.31	54	587	TRIB2,THAP7,MAPK14,AHR,VHL,TBX3,CREBBP,HIRA,TAF1B,ATF2,SRF,GATA6,TP53,COMMD7,UBXN7,CD34,CTBP2,TRIB1,HNF4A,ARID1A,SMARCE1,MED16,NRIP1,EED,SMAD4,SMARCA4,NR4A2,STAT1,HDGF,CRTC2,NFIA,CHD6,CDK9,FOXO4,ASXL1,SPEN,KLF5,TP73,PSIP1,KEAP1,MED13,TCF4,KCTD1,MYOCD,RUNX1T1,RBFOX2,CEBPA,HNF1A,ZMYND8,MED24,NR4A1,TPT1,HNF1B,FOXL2
Proviral	Pooled only	GO Function	Transcription coregulator activity	0.0031	0.32	49	522	RIPK3,PAGE4,RALY,DPF2,TRIM28,SMARCC1,TAF5L,KMT2C,CREBBP,MED15,HIRA,TAF6L,KMT2D,PA2G4,TADA2B,CTBP2,ARID1A,SMARCE1,MED16,KDM3B,NRIP1,PAWR,DYRK1A,SMARCA4,TADA1,MED23,HDGF,ASXL1,SPEN,PSIP1,DDX1,SFMBT1,NUPR1,MED13,AEBP2,KCTD1,SMYD1,EWSR1,MYOCD,HYAL2,RUNX1T1,RBFOX2,SS18,HELZ2,SUPT20H,PARP14,TOB1,ZMYND8,MED24
Proviral	Pooled only	GO Function	Kinase activity	0.0072	0.26	64	788	TRIB2,RIPK3,VRK1,CSK,CKM,MVK,MAPK14,EIF2AK2,TRIM28,GUCY2D,CDK4,ITPKA,IRAK3,TAOK1,PIK3C3,MMD,CDKN2C,DGUOK,PRKAR2B,TTBK2,PLK4,CDKN2B,CRIM1,FER,SIK2,MLKL,TAOK2,TRIB1,ROCK2,STK11,HGS,PRKCD,RIPK4,STRADA,NT5C2,DYRK1A,MAP2K3,TOP1,AKAP13,DSTYK,RNASEL,PMVK,CHUK,CMPK1,PLK3,DOLK,STK40,CDK9,PINK1,STK35,BRSK2,SQSTM1,PDK1,STK26,BRD2,PTK2B,ROCK1,MAPK4,CDKN1A,MAST4,GALK2,COASY,PRAG1,PDK3
Proviral	Pooled only	GO Function	Protein kinase activity	0.0081	0.29	51	583	TRIB2,RIPK3,VRK1,CSK,MAPK14,EIF2AK2,TRIM28,GUCY2D,CDK4,ITPKA,IRAK3,TAOK1,PIK3C3,MMD,TTBK2,PLK4,CRIM1,FER,SIK2,MLKL,TAOK2,TRIB1,ROCK2,STK11,PRKCD,RIPK4,STRADA,DYRK1A,MAP2K3,TOP1,AKAP13,DSTYK,RNASEL,CHUK,PLK3,STK40,CDK9,PINK1,STK35,BRSK2,SQSTM1,PDK1,STK26,BRD2,PTK2B,ROCK1,MAPK4,CDKN1A,MAST4,PRAG1,PDK3
Proviral	Pooled only	GO Function	Histone binding	0.0081	0.41	29	252	THAP7,VRK1,DPF2,SMARCC1,KMT2C,HIRA,HAT1,PHIP,KMT2D,ING2,PHF6,SPTY2D1,SMARCA4,CTSL,VPS72,MORC4,STAT1,L3MBTL3,KDM4A,CHD6,PTMS,SFMBT1,BRD2,L3MBTL4,SAMD1,ZMYND8,FAM156B,FAM156A,INO80
Proviral	Pooled only	GO Function	DNA-binding transcription factor binding	0.0111	0.31	44	484	TRIB2,MAPK14,AHR,VHL,TBX3,CREBBP,HIRA,ATF2,SRF,GATA6,TP53,COMMD7,UBXN7,CD34,CTBP2,TRIB1,HNF4A,ARID1A,SMARCE1,MED16,NRIP1,SMAD4,SMARCA4,NR4A2,STAT1,CRTC2,NFIA,FOXO4,ASXL1,SPEN,KLF5,TP73,PSIP1,KEAP1,MED13,MYOCD,RUNX1T1,RBFOX2,CEBPA,ZMYND8,MED24,NR4A1,TPT1,FOXL2
Proviral	Pooled only	GO Function	Organic cyclic compound binding	0.0143	0.08	328	6050	ARF5,CFTR,RALA,THAP3,TRIB2,ESF1,TRMT6,THAP7,RTCB,RASL10A,ACR,RIPK3,PAPOLA,VRK1,PAGE4,MGA,CSK,DNAJC17,DECR1,CKM,POLR2I,POLR3B,PRDM4,MVK,CYP27B1,OAS3,MAPK14,MTREX,EIF2AK2,EGR1,PYROXD1,AHR,ATP7B,IRF1,RALY,UBA2,CANX,HOXD10,SALL1,TRNT1,DHX29,UBE2M,TRIM28,GUCY2D,RFXAP,DPH6,TBX3,PNPLA8,CDK4,IGF2BP3,ITPKA,PPIG,WBP11,IRAK3,TAOK1,VSX2,PIK3C3,KMT2C,CREBBP,DGCR8,ACTR3,P2RX3,DCPS,OSBPL5,TAF1B,SNRNP40,DGUOK,AT…
Proviral	Pooled only	GO Function	ATP binding	0.0154	0.18	101	1491	CFTR,TRIB2,RIPK3,PAPOLA,VRK1,CSK,CKM,MVK,OAS3,MAPK14,MTREX,EIF2AK2,ATP7B,UBA2,TRNT1,DHX29,UBE2M,GUCY2D,DPH6,PNPLA8,CDK4,ITPKA,IRAK3,TAOK1,PIK3C3,ACTR3,P2RX3,DGUOK,TTBK2,TIMM44,PLK4,ATP6V1B2,FER,NLRP14,HSP90B1,SIK2,KIF5B,MLKL,TAOK2,TRIB1,SNRNP200,ROCK2,STK11,SMCHD1,PRKCD,RIPK4,STRADA,NT5C2,DYRK1A,SMARCA4,MAP2K3,SMARCAD1,TOP1,DSTYK,RNASEL,PMVK,ASCC3,DDX43,CHUK,CMPK1,PLK3,KIF2C,ABCC10,STK40,CHD6,CDK…
Proviral	Pooled only	GO Function	Phosphotransferase activity, alcohol group as acceptor	0.0154	0.26	56	692	TRIB2,RIPK3,VRK1,CSK,MVK,MAPK14,EIF2AK2,TRIM28,GUCY2D,CDK4,ITPKA,IRAK3,TAOK1,PIK3C3,MMD,TTBK2,PLK4,CRIM1,FER,SIK2,MLKL,TAOK2,TRIB1,ROCK2,STK11,PRKCD,RIPK4,STRADA,NT5C2,DYRK1A,MAP2K3,TOP1,AKAP13,DSTYK,RNASEL,CHUK,PLK3,DOLK,STK40,CDK9,PINK1,STK35,BRSK2,SQSTM1,PDK1,STK26,BRD2,PTK2B,ROCK1,MAPK4,CDKN1A,MAST4,GALK2,COASY,PRAG1,PDK3
Proviral	Pooled only	GO Function	Heterocyclic compound binding	0.0154	0.08	324	5977	ARF5,CFTR,RALA,THAP3,TRIB2,ESF1,TRMT6,THAP7,RTCB,RASL10A,ACR,RIPK3,PAPOLA,VRK1,PAGE4,MGA,CSK,DNAJC17,DECR1,CKM,POLR2I,POLR3B,PRDM4,MVK,CYP27B1,OAS3,MAPK14,MTREX,EIF2AK2,EGR1,PYROXD1,AHR,ATP7B,IRF1,RALY,UBA2,CANX,HOXD10,SALL1,TRNT1,DHX29,UBE2M,TRIM28,GUCY2D,RFXAP,DPH6,TBX3,PNPLA8,CDK4,IGF2BP3,ITPKA,PPIG,WBP11,IRAK3,TAOK1,VSX2,PIK3C3,KMT2C,CREBBP,DGCR8,ACTR3,P2RX3,DCPS,TAF1B,SNRNP40,DGUOK,ATF2,ARID…
Proviral	Pooled only	GO Function	RNA polymerase II-specific DNA-binding transcription factor binding	0.0218	0.33	34	353	TRIB2,MAPK14,AHR,TBX3,CREBBP,HIRA,ATF2,SRF,GATA6,TP53,COMMD7,UBXN7,CD34,CTBP2,TRIB1,HNF4A,ARID1A,SMARCE1,MED16,NRIP1,SMAD4,SMARCA4,NR4A2,STAT1,ASXL1,SPEN,TP73,KEAP1,MED13,MYOCD,CEBPA,MED24,NR4A1,FOXL2
Proviral	Pooled only	GO Function	Protein binding	0.0223	0.07	380	7242	CFTR,RALA,TRIB2,ICAM3,SCT,ITGB4,RALGAPA2,GNPTG,DHPS,THAP7,HSCB,RTCB,ACR,RIPK3,VRK1,FERMT1,TIMP1,MGA,CSK,DECR1,MTMR9,DGAT2,PRDM4,MVK,ARPC3,MYL2,MAPK14,MDFI,EXOC2,EIF2AK2,PCGF1,RGS2,EGR1,GSTM2,AHR,IL17C,UBA2,CANX,PHPT1,PTPN12,APOL2,SALL1,DHX29,DPF2,TRIM28,ATP6V1E1,SMARCC1,GUCY2D,VHL,KLB,TBX3,CDK4,TMEM127,CCL27,ITPKA,WBP11,SYT1,IRAK3,TAOK1,CDH1,VAC14,GLCE,KMT2C,CREBBP,CDKN2C,TIMP2,ARVCF,HIRA,DGCR8,A…
Proviral	Pooled only	GO Function	Enzyme binding	0.0223	0.15	131	2084	CFTR,RALA,TRIB2,THAP7,ACR,VRK1,TIMP1,CSK,MTMR9,PRDM4,MAPK14,EXOC2,EGR1,GSTM2,UBA2,TRIM28,ATP6V1E1,VHL,TMEM127,ITPKA,IRAK3,CDH1,CDKN2C,TIMP2,ATF2,CUL3,XPO5,SRF,PRKAR2B,SH2D4A,ACAT1,CDH2,GATA6,TP53,JTB,CDKN2B,FER,CASP10,SCAF4,KPNB1,WDCP,UBXN7,CAMLG,HSP90B1,PA2G4,MLKL,TAOK2,CTBP2,TRIB1,STAT2,ROCK2,SH2B1,NRIP1,TRIML1,PAWR,PHF6,FMNL1,HGS,PRKCD,STRADA,SPTY2D1,SMARCA4,IFNAR2,IKZF3,MAP2K3,LUC7L2,SH3PXD2A…
Proviral	Pooled only	GO Function	Adenyl ribonucleotide binding	0.0223	0.17	103	1554	CFTR,TRIB2,RIPK3,PAPOLA,VRK1,CSK,CKM,MVK,OAS3,MAPK14,MTREX,EIF2AK2,ATP7B,UBA2,TRNT1,DHX29,UBE2M,GUCY2D,DPH6,PNPLA8,CDK4,ITPKA,IRAK3,TAOK1,PIK3C3,ACTR3,P2RX3,DGUOK,PRKAR2B,ACAT1,TTBK2,TIMM44,PLK4,ATP6V1B2,FER,NLRP14,HSP90B1,SIK2,KIF5B,MLKL,TAOK2,TRIB1,SNRNP200,ROCK2,STK11,SMCHD1,PRKCD,RIPK4,STRADA,NT5C2,DYRK1A,SMARCA4,MAP2K3,SMARCAD1,TOP1,DSTYK,RNASEL,PMVK,ASCC3,DDX43,CHUK,CMPK1,PLK3,KIF2C,ABCC10,…
Proviral	Pooled only	GO Function	Purine ribonucleoside triphosphate binding	0.0223	0.16	118	1834	ARF5,CFTR,RALA,TRIB2,RTCB,RASL10A,RIPK3,PAPOLA,VRK1,CSK,CKM,MVK,OAS3,MAPK14,MTREX,EIF2AK2,ATP7B,UBA2,TRNT1,DHX29,UBE2M,GUCY2D,DPH6,PNPLA8,CDK4,ITPKA,IRAK3,TAOK1,PIK3C3,ACTR3,P2RX3,DGUOK,RAB10,TTBK2,TIMM44,PLK4,ATP6V1B2,FER,NLRP14,HSP90B1,SIK2,KIF5B,MLKL,TAOK2,RAB6A,TRIB1,SNRNP200,ROCK2,STK11,SMCHD1,DRG1,PRKCD,RIPK4,STRADA,ERAS,NT5C2,DYRK1A,SMARCA4,MAP2K3,SMARCAD1,TOP1,DSTYK,RNASEL,PMVK,ASCC3,DDX4…
Proviral	Pooled only	GO Function	Purine ribonucleotide binding	0.0226	0.15	121	1903	ARF5,CFTR,RALA,TRIB2,RTCB,RASL10A,RIPK3,PAPOLA,VRK1,CSK,CKM,MVK,OAS3,MAPK14,MTREX,EIF2AK2,ATP7B,UBA2,TRNT1,DHX29,UBE2M,GUCY2D,DPH6,PNPLA8,CDK4,ITPKA,IRAK3,TAOK1,PIK3C3,ACTR3,P2RX3,DGUOK,RAB10,PRKAR2B,ACAT1,TTBK2,TIMM44,PLK4,ATP6V1B2,FER,NLRP14,HSP90B1,SIK2,KIF5B,MLKL,TAOK2,RAB6A,TRIB1,SNRNP200,ROCK2,STK11,SMCHD1,PDE6G,DRG1,PRKCD,RIPK4,STRADA,ERAS,NT5C2,DYRK1A,SMARCA4,MAP2K3,SMARCAD1,TOP1,DSTYK,RN…
Proviral	Pooled only	GO Function	Transcription regulator activity	0.0332	0.15	121	1931	RIPK3,PAGE4,MGA,PRDM4,EGR1,AHR,IRF1,RALY,HOXD10,SALL1,DPF2,TRIM28,SMARCC1,VHL,TBX3,TAF5L,VSX2,KMT2C,CREBBP,MED15,HIRA,ATF2,SRF,GATA6,TP53,OVOL2,TAF6L,FOXQ1,KMT2D,PA2G4,INSM2,ETV5,TADA2B,CTBP2,EVX2,HNF4A,TFE3,ZNF18,STAT2,ARID1A,SMARCE1,ZNF569,MED16,NR2F1,KDM3B,NRIP1,PAWR,IRX3,DYRK1A,SMAD4,SMARCA4,NR4A2,IKZF3,NKX2-4,ELF3,STAT1,DLX1,ZNF521,IRF6,TADA1,NR1I3,MED23,HDGF,PRDM1,NFIA,FOXP4,MAFB,FOXO4,ZNF5…
Proviral	Pooled only	GO Function	Tau-protein kinase activity	0.0358	0.85	7	22	TAOK1,TTBK2,TAOK2,ROCK2,DYRK1A,BRSK2,ROCK1
Proviral	Pooled only	GO Component	Intracellular membrane-bounded organelle	5.8e-11	0.08	651	12149	ARF5,CFTR,RALA,TMEM132A,QPCTL,XYLT2,B4GALT7,NEXMIF,TRIB2,ITGB4,RALGAPA2,ESF1,TRMT6,GMIP,GNPTG,THAP7,SRRD,HSCB,RTCB,RASL10A,ACR,RIPK3,PAPOLA,CNIH1,VRK1,PAGE4,TIMP1,CDIPT,MGA,DNAJC17,EXTL3,DECR1,MTMR9,POLR2I,ARRDC2,PIGL,DGAT2,POLR3B,PRDM4,MVK,CYP27B1,ITFG2,ARPC3,OAS3,MAPK14,ACOT13,MDFI,MTREX,EIF2AK2,HEATR5B,PCGF1,RGS2,DOP1A,ALG5,EGR1,PYROXD1,GSTM2,AHR,SSPN,ATP7B,IRF1,LAMP5,RALY,UBA2,CANX,PHPT1,HCFC…
Proviral	Pooled only	GO Component	Membrane-bounded organelle	2.48e-10	0.07	689	13188	ARF5,CFTR,RALA,TMEM132A,QPCTL,XYLT2,B4GALT7,NEXMIF,TRIB2,ICAM3,ITGB4,RALGAPA2,ESF1,TRMT6,GMIP,GNPTG,THAP7,SRRD,HSCB,RTCB,RASL10A,ACR,RIPK3,PAPOLA,CNIH1,VRK1,PAGE4,TIMP1,CDIPT,MGA,CSK,DNAJC17,EXTL3,DECR1,MTMR9,POLR2I,ARRDC2,PIGL,DGAT2,POLR3B,PRDM4,MVK,CYP27B1,ITFG2,ARPC3,OAS3,MAPK14,ACOT13,MDFI,MTREX,EIF2AK2,HEATR5B,PCGF1,RGS2,DOP1A,ALG5,EGR1,PYROXD1,GSTM2,AHR,SSPN,ATP7B,IRF1,LAMP5,RALY,UBA2,CANX,…
Proviral	Pooled only	GO Component	Intracellular organelle	2.48e-10	0.07	690	13231	ARF5,CFTR,RALA,TMEM132A,QPCTL,XYLT2,B4GALT7,NEXMIF,TRIB2,ITGB4,RALGAPA2,ESF1,TRMT6,GMIP,GNPTG,THAP7,SRRD,HSCB,RTCB,RASL10A,ACR,RIPK3,PAPOLA,CNIH1,VRK1,FERMT1,PAGE4,TIMP1,CDIPT,MGA,DNAJC17,EXTL3,DECR1,MTMR9,POLR2I,ARRDC2,PIGL,DGAT2,POLR3B,PRDM4,MVK,CYP27B1,ITFG2,ARPC3,MYL2,OAS3,MAPK14,ACOT13,MDFI,MTREX,EIF2AK2,HEATR5B,PCGF1,RGS2,DOP1A,ALG5,EGR1,PYROXD1,GSTM2,AHR,SSPN,ATP7B,IRF1,LAMP5,RALY,UBA2,CAN…
Proviral	Pooled only	GO Component	Organelle	5.15e-10	0.06	719	14017	ARF5,CFTR,RALA,TMEM132A,QPCTL,XYLT2,B4GALT7,NEXMIF,TRIB2,ICAM3,ITGB4,RALGAPA2,ESF1,TRMT6,GMIP,GNPTG,THAP7,SRRD,HSCB,RTCB,RASL10A,ACR,RIPK3,PAPOLA,CNIH1,VRK1,FERMT1,PAGE4,TIMP1,CDIPT,MGA,CSK,DNAJC17,EXTL3,DECR1,MTMR9,POLR2I,ARRDC2,PIGL,DGAT2,POLR3B,PRDM4,MVK,CYP27B1,ITFG2,ARPC3,MYL2,OAS3,MAPK14,ACOT13,MDFI,MTREX,EIF2AK2,HEATR5B,PCGF1,RGS2,DOP1A,ALG5,EGR1,PYROXD1,GSTM2,AHR,SSPN,ATP7B,IRF1,LAMP5,RAL…
Proviral	Pooled only	GO Component	Intracellular anatomical structure	5.32e-08	0.05	744	14891	ARF5,CFTR,RALA,TMEM132A,QPCTL,XYLT2,B4GALT7,NEXMIF,TRIB2,ITGB4,RALGAPA2,ESF1,TRMT6,GMIP,GNPTG,DHPS,THAP7,SRRD,HSCB,RTCB,RASL10A,ACR,RIPK3,PAPOLA,CNIH1,VRK1,FERMT1,PAGE4,TIMP1,CDIPT,MGA,CSK,DNAJC17,EXTL3,DECR1,MTMR9,CKM,POLR2I,CNFN,ARRDC2,PIGL,DGAT2,POLR3B,PRDM4,MVK,CYP27B1,ITFG2,ARPC3,MYL2,OAS3,MAPK14,ACOT13,MDFI,EXOC2,MTREX,EIF2AK2,HEATR5B,PCGF1,RGS2,DOP1A,ALG5,EGR1,PYROXD1,GSTM2,AHR,SSPN,ATP7B,…
Proviral	Pooled only	GO Component	Nuclear lumen	9.55e-07	0.14	280	4526	NEXMIF,ITGB4,ESF1,TRMT6,GMIP,THAP7,HSCB,RTCB,RASL10A,PAPOLA,VRK1,MGA,DECR1,POLR2I,POLR3B,PRDM4,ITFG2,OAS3,MAPK14,MTREX,HEATR5B,PCGF1,RGS2,EGR1,AHR,IRF1,UBA2,PHPT1,HCFC1R1,PTPN12,RFPL3,HOXD10,SALL1,TRNT1,DPF2,UBE2M,TRIM28,SMARCC1,RFXAP,VHL,DPH6,CDK4,TAF5L,PPIG,WBP11,INTS13,POMT2,AAGAB,KMT2C,CREBBP,MED15,HIRA,DGCR8,DCPS,TAF1B,SNRNP40,HAT1,ATF2,ARID4B,CUL3,USO1,CASP6,XPO5,SRF,GATA6,TP53,TIMM44,PLK4,…
Proviral	Pooled only	GO Component	Nucleoplasm	2.07e-06	0.14	260	4169	NEXMIF,ESF1,TRMT6,GMIP,THAP7,HSCB,RTCB,PAPOLA,VRK1,MGA,DECR1,POLR2I,POLR3B,PRDM4,ITFG2,OAS3,MAPK14,MTREX,HEATR5B,PCGF1,EGR1,AHR,IRF1,UBA2,PHPT1,HCFC1R1,PTPN12,RFPL3,HOXD10,SALL1,TRNT1,DPF2,UBE2M,TRIM28,SMARCC1,RFXAP,VHL,DPH6,CDK4,TAF5L,PPIG,WBP11,INTS13,POMT2,AAGAB,KMT2C,CREBBP,MED15,HIRA,DGCR8,DCPS,TAF1B,SNRNP40,HAT1,ATF2,ARID4B,CUL3,CASP6,XPO5,SRF,GATA6,TP53,PRCC,SETDB1,RNF7,COMMD10,HSPB8,ITGB6…
Proviral	Pooled only	GO Component	Nucleus	2.52e-05	0.09	421	7672	CFTR,NEXMIF,TRIB2,ITGB4,RALGAPA2,ESF1,TRMT6,GMIP,THAP7,SRRD,HSCB,RTCB,RASL10A,ACR,RIPK3,PAPOLA,VRK1,PAGE4,MGA,DNAJC17,DECR1,POLR2I,POLR3B,PRDM4,ITFG2,ARPC3,OAS3,MAPK14,ACOT13,MDFI,MTREX,EIF2AK2,HEATR5B,PCGF1,RGS2,EGR1,PYROXD1,AHR,IRF1,RALY,UBA2,PHPT1,HCFC1R1,PTPN12,RFPL3,HOXD10,SALL1,TRNT1,DPF2,UBE2M,TRIM28,SMARCC1,GUCY2D,RFXAP,VHL,DPH6,TBX3,CDK4,TAF5L,IGF2BP3,ITPKA,PPIG,WBP11,INTS13,IRAK3,POMT2,…
Proviral	Pooled only	GO Component	Cytosol	0.00027	0.1	309	5438	CFTR,NEXMIF,RALGAPA2,GMIP,DHPS,HSCB,RTCB,RIPK3,VRK1,FERMT1,CSK,DECR1,MTMR9,CKM,DGAT2,POLR3B,MVK,ITFG2,ARPC3,MYL2,OAS3,MAPK14,ACOT13,EXOC2,EIF2AK2,HEATR5B,RGS2,DOP1A,GSTM2,AHR,IRF1,PHPT1,PTPN12,HOXD10,DHX29,DPF2,UBE2M,ATP6V1E1,EFR3A,VHL,DPH6,CDK4,IGF2BP3,ITPKA,PPIG,WBP11,GYS2,POMT2,TAOK1,VAC14,AAGAB,PIK3C3,CDKN2C,DGCR8,ACTR3,VPS26A,DCPS,OSBPL5,ARHGEF17,SNRNP40,CHMP2B,DGUOK,ARID4B,HERC5,CUL3,RAB10,…
Proviral	Pooled only	GO Component	Golgi membrane	0.00029	0.3	59	664	TMEM132A,QPCTL,XYLT2,B4GALT7,GNPTG,CNIH1,DOP1A,ATP7B,VAC14,NDST1,GLCE,TMED2,RAB10,USO1,B3GAT3,SCAP,PGAP2,TMEM87B,GNPTAB,TMED10,COG7,RAB6A,COG4,CHST13,GPR89A,MGAT1,CHST4,ERGIC3,AP1B1,ATP6V1H,COG2,GPR89B,ATP6AP1,HS2ST1,FUT11,RAB14,RAP1GAP,ENTPD6,RTN3,RGP1,B3GALT6,TMEM165,CSPG5,DNM2,AP1G1,SLC35B2,EXT2,GCNT3,B3GALT5,ROCK1,A4GALT,HYAL2,RIC1,ATP2C1,ATP6V0B,TRAPPC3,ATP6AP2,COG8,CDC42
Proviral	Pooled only	GO Component	Lysosome	0.00029	0.28	64	746	CFTR,GNPTG,ITFG2,LAMP5,CD68,ATP6V1E1,PIK3C3,MMD,VPS26A,CHMP2B,EGF,RMC1,IFNAR1,TM4SF5,ATP6V1B2,DRAM2,ATP6V0D1,TMEM199,VPS35,GNPTAB,PA2G4,KIF5B,CD34,DAB2,CCZ1B,TM6SF1,CCZ1,IFITM1,HGS,PRKCD,IDS,CTSL,AP1B1,ATP6V1H,VPS13A,ATP6AP1,ABCC10,SDC4,RAB14,ATP6V1G1,ACTR2,GDI2,VPS16,SLC46A3,TMEM165,CSPG5,SQSTM1,AP1G1,TMEM106B,PIP4P1,IFITM3,WDR81,HYAL2,TOM1,CST7,ATP6V1C1,ATP6V0B,CD63,NPC2,ACLY,CHMP2A,KXD1,CHMP4A…
Proviral	Pooled only	GO Component	Lysosomal membrane	0.00029	0.36	43	417	CFTR,ITFG2,LAMP5,CD68,ATP6V1E1,MMD,CHMP2B,EGF,RMC1,TM4SF5,ATP6V1B2,DRAM2,ATP6V0D1,VPS35,KIF5B,DAB2,CCZ1B,TM6SF1,CCZ1,IFITM1,AP1B1,ATP6V1H,VPS13A,ATP6AP1,ABCC10,RAB14,ATP6V1G1,VPS16,SLC46A3,TMEM165,AP1G1,TMEM106B,PIP4P1,IFITM3,WDR81,TOM1,ATP6V1C1,ATP6V0B,CD63,CHMP2A,KXD1,CHMP4A,ATP6AP2
Proviral	Pooled only	GO Component	Vacuole	0.00036	0.27	69	839	CFTR,GNPTG,ACR,ITFG2,LAMP5,CD68,ATP6V1E1,VAC14,PIK3C3,MMD,VPS26A,CHMP2B,EGF,RMC1,IFNAR1,TM4SF5,ATP6V1B2,DRAM2,ATP6V0D1,TMEM199,VPS35,GNPTAB,PA2G4,KIF5B,CD34,DAB2,CCZ1B,TM6SF1,CCZ1,IFITM1,HGS,PRKCD,IDS,CTSL,AP1B1,ATP6V1H,VPS13A,ATP6AP1,ABCC10,SDC4,RAB14,ATP6V1G1,TBC1D25,ACTR2,GDI2,VPS16,SLC46A3,TMEM165,CSPG5,SQSTM1,AP1G1,TMEM106B,PIP4P1,IFITM3,WDR81,HYAL2,TOM1,CST7,ATP6V1C1,AMBRA1,ATP6V0B,CD63,NPC…
Proviral	Pooled only	GO Component	Vacuolar membrane	0.00036	0.34	45	459	CFTR,ITFG2,LAMP5,CD68,ATP6V1E1,VAC14,MMD,CHMP2B,EGF,RMC1,TM4SF5,ATP6V1B2,DRAM2,ATP6V0D1,TMEM199,VPS35,KIF5B,DAB2,CCZ1B,TM6SF1,CCZ1,IFITM1,AP1B1,ATP6V1H,VPS13A,ATP6AP1,ABCC10,RAB14,ATP6V1G1,VPS16,SLC46A3,TMEM165,AP1G1,TMEM106B,PIP4P1,IFITM3,WDR81,TOM1,ATP6V1C1,ATP6V0B,CD63,CHMP2A,KXD1,CHMP4A,ATP6AP2
Proviral	Pooled only	GO Component	Proton-transporting V-type ATPase complex	0.00037	0.9	10	28	ATP6V1E1,ATP6V1B2,ATP6V0D1,TMEM199,ATP6V1H,ATP6AP1,ATP6V1G1,ATP6V1C1,ATP6V0B,ATP6AP2
Proviral	Pooled only	GO Component	Cytoplasm	0.00062	0.05	603	12056	ARF5,CFTR,RALA,TMEM132A,QPCTL,XYLT2,B4GALT7,NEXMIF,TRIB2,RALGAPA2,GMIP,GNPTG,DHPS,SRRD,HSCB,RTCB,ACR,RIPK3,PAPOLA,CNIH1,VRK1,FERMT1,PAGE4,TIMP1,CDIPT,CSK,DNAJC17,EXTL3,DECR1,MTMR9,CKM,CNFN,ARRDC2,PIGL,DGAT2,POLR3B,PRDM4,MVK,CYP27B1,ITFG2,ARPC3,MYL2,OAS3,MAPK14,ACOT13,MDFI,EXOC2,EIF2AK2,HEATR5B,RGS2,DOP1A,ALG5,EGR1,PYROXD1,GSTM2,AHR,SSPN,ATP7B,IRF1,LAMP5,UBA2,CANX,PHPT1,HCFC1R1,PTPN12,RFPL3,APOL2,…
Proviral	Pooled only	GO Component	Organelle subcompartment	0.00062	0.2	104	1479	CFTR,TMEM132A,B4GALT7,RTCB,CNIH1,VRK1,CDIPT,EXTL3,PIGL,DGAT2,DOP1A,ALG5,ATP7B,CANX,APOL2,GUCY2D,PNPLA8,SELENOI,MSMO1,POMT2,CDH1,NDST1,TMED2,ALG6,OSBPL5,RAB10,USO1,SCAP,PGAP2,HSD17B12,KPNB1,TMEM199,BAX,UBXN7,CAMLG,HSP90B1,TMED10,COG7,SIK2,DEGS2,SEC22A,NAGPA,RAB6A,CLPTM1L,COG4,SCAMP4,DEGS1,GPR89A,TMEM39A,PLPP2,SEC23B,CHST4,DPY30,ERGIC3,PLN,AP1B1,VPS13A,PTGS1,COG2,ADGRG6,MOXD1,SLC39A1,SEC63,GPR89B,A…
Proviral	Pooled only	GO Component	Intracellular organelle lumen	0.00062	0.1	315	5660	TMEM132A,NEXMIF,ITGB4,ESF1,TRMT6,GMIP,THAP7,HSCB,RTCB,RASL10A,PAPOLA,VRK1,TIMP1,MGA,DECR1,POLR2I,POLR3B,PRDM4,ITFG2,OAS3,MAPK14,ACOT13,MTREX,HEATR5B,PCGF1,RGS2,EGR1,AHR,IRF1,UBA2,CANX,PHPT1,HCFC1R1,PTPN12,RFPL3,HOXD10,SALL1,TRNT1,DPF2,UBE2M,TRIM28,SMARCC1,RFXAP,VHL,DPH6,CDK4,TAF5L,PPIG,WBP11,INTS13,POMT2,AAGAB,KMT2C,CREBBP,TIMP2,MED15,HIRA,DGCR8,DCPS,TAF1B,SNRNP40,DGUOK,HAT1,ATF2,ARID4B,CUL3,USO1…
Proviral	Pooled only	GO Component	Bounding membrane of organelle	0.00062	0.17	139	2125	CFTR,TMEM132A,QPCTL,XYLT2,B4GALT7,GNPTG,CNIH1,CYP27B1,ITFG2,DOP1A,ATP7B,LAMP5,CD68,VPS35L,ATP6V1E1,GUCY2D,PNPLA8,SYT1,VAC14,NDST1,GLCE,PIK3C3,MMD,TMED2,VPS26A,CHMP2B,ATF2,RAB10,USO1,ANXA3,EGF,B3GAT3,SCAP,RMC1,TM4SF5,ATP6V1B2,PGAP2,TMEM87B,DRAM2,PEX10,ATP6V0D1,TMEM199,BAX,VPS35,GNPTAB,TMED10,KREMEN2,COG7,KIF5B,SLC26A7,RAB6A,DAB2,CCZ1B,COG4,SCAMP4,DEGS1,TM6SF1,CHST13,WASHC5,GPR89A,CCZ1,PDE6G,PLPP2,…
Proviral	Pooled only	GO Component	Vacuolar proton-transporting V-type ATPase complex	0.00078	0.91	9	25	ATP6V1E1,ATP6V1B2,ATP6V0D1,TMEM199,ATP6V1H,ATP6V1G1,ATP6V1C1,ATP6V0B,ATP6AP2
Proviral	Pooled only	GO Component	Chromosome	0.00094	0.17	123	1850	THAP7,MGA,ARPC3,EGR1,AHR,IRF1,RFPL3,HOXD10,SALL1,DPF2,TRIM28,SMARCC1,TBX3,CDK4,VSX2,CREBBP,HIRA,ACTR3,CHMP2B,HAT1,ATF2,ARID4B,SRF,GATA6,TP53,PLK4,SETDB1,OBI1,FOXQ1,ETV5,ING2,EVX2,HNF4A,HROB,PDS5B,TFE3,STAT2,ARID1A,SMARCE1,KDM3B,SMCHD1,NRIP1,PAWR,PHF6,IRX3,ARID2,MEN1,SUV39H1,EED,H2AP,ASH2L,SMAD4,SMARCA4,NR4A2,NKX2-4,VPS72,HNRNPA2B1,SUV39H2,SMARCAD1,ELF3,STAT1,DLX1,TOP1,SPOUT1,IRF6,NR1I3,NFIA,KIF2C…
Proviral	Pooled only	GO Component	Protein-containing complex	0.0014	0.09	304	5506	CFTR,ITGB4,TRMT6,GNPTG,RTCB,ACR,RIPK3,TIMP1,MGA,DNAJC17,DECR1,MTMR9,POLR2I,POLR3B,PRDM4,ITFG2,ARPC3,MYL2,EXOC2,MTREX,PCGF1,AHR,SSPN,RALY,UBA2,CANX,DHX29,DPF2,TRIM28,ATP6V1E1,SMARCC1,RFXAP,CDK4,CCDC102A,TAF5L,WBP11,INTS13,CDH1,VAC14,PIK3C3,KMT2C,CREBBP,MED15,ARVCF,HIRA,DGCR8,ACTR3,P2RX3,C6,VPS26A,TAF1B,SNRNP40,CHMP2B,HAT1,ATF2,ARID4B,CUL3,CASP6,TRPV5,XPO5,SCAP,PRKAR2B,CDH2,GATA6,RMC1,TP53,TIMM29,T…
Proviral	Pooled only	GO Component	Late endosome	0.0016	0.38	31	289	ATP7B,LAMP5,CD68,VAC14,PIK3C3,MMD,CHMP2B,RMC1,IFNAR1,VPS35,CCZ1B,CCZ1,HGS,CTSL,WDR91,EXOC8,RAB14,VPS16,TMEM165,SQSTM1,TMEM106B,PIP4P1,IFITM3,WDR81,OSBPL9,CST7,CD63,CHMP2A,CHMP4A,TPT1,VPS29
Proviral	Pooled only	GO Component	Chromatin	0.0025	0.2	90	1285	THAP7,MGA,EGR1,AHR,IRF1,RFPL3,HOXD10,SALL1,DPF2,TRIM28,SMARCC1,TBX3,CDK4,VSX2,CREBBP,HIRA,HAT1,ATF2,ARID4B,SRF,GATA6,TP53,OBI1,FOXQ1,ETV5,ING2,EVX2,HNF4A,PDS5B,TFE3,STAT2,ARID1A,SMARCE1,KDM3B,NRIP1,PAWR,IRX3,ARID2,MEN1,SUV39H1,H2AP,ASH2L,SMAD4,SMARCA4,NR4A2,NKX2-4,VPS72,SUV39H2,SMARCAD1,ELF3,STAT1,DLX1,IRF6,NR1I3,NFIA,KDM4A,FOXP4,CHD6,MAFB,FOXO4,PINK1,MKX,KLF5,TP73,ZFX,CENPB,PSIP1,CDX2,SHOX2,ZBTB…
Proviral	Pooled only	GO Component	Methyltransferase complex	0.0025	0.55	16	100	TRMT6,MGA,PRDM4,KMT2C,KMT2D,N6AMT1,MEN1,EED,ASH2L,DPY30,KDM6A,TRMT61A,AEBP2,INO80C,UTY,SETD1B
Proviral	Pooled only	GO Component	Histone methyltransferase complex	0.0029	0.63	13	69	MGA,PRDM4,KMT2C,KMT2D,MEN1,EED,ASH2L,DPY30,KDM6A,AEBP2,INO80C,UTY,SETD1B
Proviral	Pooled only	GO Component	Organelle membrane	0.0034	0.11	212	3673	CFTR,RALA,TMEM132A,QPCTL,XYLT2,B4GALT7,ITGB4,GNPTG,THAP7,RTCB,CNIH1,CDIPT,EXTL3,PIGL,DGAT2,CYP27B1,ITFG2,DOP1A,ALG5,ATP7B,LAMP5,CANX,APOL2,CD68,VPS35L,ATP6V1E1,GUCY2D,PNPLA8,CDK4,SELENOI,GUCA1C,SYT1,MSMO1,POMT2,VAC14,NDST1,GLCE,PIK3C3,MMD,TMED2,P2RX3,ALG6,VPS26A,OSBPL5,CHMP2B,ATF2,RAB10,USO1,ANXA3,EGF,B3GAT3,SCAP,GATA6,RMC1,TIMM29,TIMM44,TM4SF5,SFXN5,ATP6V1B2,PGAP2,HSD17B12,TMEM87B,DRAM2,PEX10,KP…
Proviral	Pooled only	GO Component	Transferase complex	0.0043	0.23	64	847	TRMT6,GNPTG,MGA,POLR2I,POLR3B,PRDM4,PCGF1,CDK4,TAF5L,VAC14,PIK3C3,KMT2C,CREBBP,ATF2,CUL3,RNF7,ASB6,HSD17B12,AMN1,CCNO,KLHL40,TAF6L,GNPTAB,KMT2D,N6AMT1,TADA2B,KLHL3,STK11,SPSB1,SOCS3,STRADA,MEN1,EED,ASH2L,BABAM2,DPY30,VPS72,ARIH2,COP1,TADA1,UBE3D,CHUK,DPM1,CDK9,PIGV,CUL4A,KDM6A,KBTBD6,TRMT61A,TRAF3,CUL5,KEAP1,AEBP2,FBXO11,CDKN1A,INO80C,PGGT1B,SUPT20H,PIGP,AMBRA1,MED24,UTY,SETD1B,UBXN8
Proviral	Pooled only	GO Component	Proton-transporting two-sector ATPase complex	0.0048	0.67	11	53	ATP6V1E1,ATP6V1B2,ATP6V0D1,TMEM199,ATP6V1H,ATP6AP1,ATP6V1G1,ATP5MC1,ATP6V1C1,ATP6V0B,ATP6AP2
Proviral	Pooled only	GO Component	Endosome	0.0083	0.2	73	1030	CFTR,DOP1A,ATP7B,LAMP5,CD68,VPS35L,ATP6V1E1,TMEM127,CDH1,VAC14,PIK3C3,MMD,VPS26A,CHMP2B,RAB10,SLC5A1,RMC1,IFNAR1,ATP6V0D1,WDFY2,VPS35,KREMEN2,VPS50,SLC26A7,CCZ1B,SCAMP4,WASHC5,CCZ1,PLPP2,HGS,PRKCD,NF2,CTSL,WDR91,AP1B1,ATP6V1H,VPS13A,EXOC8,ATP6AP1,RAB14,RAP1GAP,CCDC22,CCDC93,VPS16,TMEM165,DNM2,SQSTM1,TRAF3,AP1G1,MON2,WDR72,TMEM106B,PIP4P1,IFITM3,WDR81,RHOA,SNX27,VPS52,OSBPL9,TOM1,FKBP15,CST7,AMOTL…
Proviral	Pooled only	GO Component	Coated vesicle membrane	0.0083	0.41	22	193	CFTR,CNIH1,ATP6V1E1,SYT1,TMED2,USO1,EGF,SCAP,ATP6V1B2,ATP6V0D1,TMEM199,TMED10,DAB2,SEC23B,AP1B1,ATP6V1H,ATP6AP1,SAR1A,AP1G1,ATP6V1C1,ATP6V0B,ATP6AP2
Proviral	Pooled only	GO Component	MLL3/4 complex	0.0083	0.98	6	14	KMT2C,KMT2D,ASH2L,DPY30,KDM6A,UTY
Proviral	Pooled only	GO Component	Site of DNA damage	0.0083	0.52	15	102	ARPC3,ACTR3,ATF2,TP53,HROB,SMCHD1,SMARCAD1,RPA4,ACTR2,CUL5,SLFN11,ARPC4,ELOA,AUNIP,SAMHD1
Proviral	Pooled only	GO Component	Nuclear protein-containing complex	0.0085	0.18	87	1290	MGA,DNAJC17,POLR2I,POLR3B,PRDM4,MTREX,PCGF1,RALY,UBA2,DPF2,TRIM28,SMARCC1,RFXAP,CDK4,TAF5L,WBP11,INTS13,KMT2C,CREBBP,MED15,DGCR8,TAF1B,SNRNP40,CHMP2B,ATF2,ARID4B,RNF7,ASB6,KPNB1,TAF6L,THOC7,TRA2A,KMT2D,ING2,TADA2B,INTS6,STAT2,SNRNP200,ARID1A,SMARCE1,MED16,KDM3B,NRIP1,ARID2,MEN1,SARNP,SUV39H1,EED,ASH2L,SMAD4,BABAM2,SMARCA4,DPY30,VPS72,HNRNPA2B1,LUC7L2,STAT1,TADA1,MED23,ASCC3,RPA4,CDK9,MAFB,ASXL1,K…
Proviral	Pooled only	GO Component	SWI/SNF complex	0.0089	0.78	8	30	DPF2,SMARCC1,ARID1A,SMARCE1,ARID2,SMARCA4,PBRM1,SS18
Proviral	Pooled only	GO Component	Endomembrane system	0.0111	0.09	258	4721	ARF5,CFTR,TMEM132A,QPCTL,XYLT2,B4GALT7,ITGB4,GNPTG,THAP7,RTCB,ACR,CNIH1,VRK1,TIMP1,CDIPT,EXTL3,MTMR9,PIGL,DGAT2,MAPK14,DOP1A,ALG5,GSTM2,SSPN,ATP7B,LAMP5,CANX,APOL2,CD68,VPS35L,ATP6V1E1,GUCY2D,VHL,PNPLA8,CDK4,TMEM127,SELENOI,SYT1,MSMO1,POMT2,CDH1,VAC14,NDST1,GLCE,PIK3C3,MMD,TMED2,TIMP2,P2RX3,ALG6,VPS26A,OSBPL5,CHMP2B,CUL3,RAB10,USO1,ANXA3,EGF,B3GAT3,SCAP,SLC5A1,CDH2,GATA6,RMC1,TP53,IFNAR1,ATP6V1B2…
Proviral	Pooled only	GO Component	Golgi apparatus subcompartment	0.0135	0.3	34	384	B4GALT7,VRK1,DOP1A,ATP7B,CDH1,NDST1,TMED2,RAB10,USO1,COG7,NAGPA,RAB6A,COG4,SCAMP4,GPR89A,CHST4,DPY30,AP1B1,COG2,GPR89B,PLK3,FUT11,RAB14,RGP1,B3GALT6,TMEM165,DNM2,AP1G1,EIPR1,VPS52,RIC1,ATP2C1,COG8,ATP8B1
Proviral	Pooled only	GO Component	Vesicle tethering complex	0.018	0.58	11	65	EXOC2,COG7,COG4,EXOC8,COG2,VPS16,EXOC1,VPS52,TRAPPC3,COG8,CDC42
Proviral	Pooled only	GO Component	Vacuolar proton-transporting V-type ATPase, V1 domain	0.0198	1.01	5	11	ATP6V1E1,ATP6V1B2,ATP6V1H,ATP6V1G1,ATP6V1C1
Proviral	Pooled only	GO Component	Arp2/3 protein complex	0.0198	1.01	5	11	ARPC3,ACTR3,ACTR2,ARPC4-TTLL3,ARPC4
Proviral	Pooled only	GO Component	Late endosome membrane	0.0231	0.41	18	157	LAMP5,CD68,VAC14,MMD,CHMP2B,RMC1,HGS,WDR91,VPS16,TMEM165,TMEM106B,PIP4P1,IFITM3,WDR81,OSBPL9,CD63,CHMP2A,CHMP4A
Proviral	Pooled only	GO Component	trans-Golgi network membrane	0.0231	0.48	14	104	ATP7B,NDST1,COG7,RAB6A,COG4,SCAMP4,AP1B1,COG2,RGP1,TMEM165,AP1G1,VPS52,RIC1,COG8
Proviral	Pooled only	GO Component	Catalytic complex	0.026	0.15	97	1539	TRMT6,GNPTG,MGA,DECR1,POLR2I,POLR3B,PRDM4,MTREX,PCGF1,RALY,UBA2,DPF2,SMARCC1,CDK4,TAF5L,VAC14,PIK3C3,KMT2C,CREBBP,DGCR8,SNRNP40,ATF2,ARID4B,CUL3,CASP6,RNF7,ASB6,HSD17B12,AMN1,CCNO,CASP10,KLHL40,TAF6L,GNPTAB,KMT2D,N6AMT1,ING2,TADA2B,KLHL3,SNRNP200,ARID1A,SMARCE1,STK11,KDM3B,NRIP1,SPSB1,SOCS3,ARID2,STRADA,MEN1,EED,ASH2L,BABAM2,SMARCA4,DPY30,VPS72,HNRNPA2B1,ARIH2,CASP8,COP1,TADA1,UBE3D,CHUK,PIGK,DPM…
Proviral	Pooled only	GO Component	Cellular anatomical entity	0.031	0.01	841	18293	ARF5,CFTR,RALA,TMEM132A,QPCTL,XYLT2,B4GALT7,NEXMIF,TRIB2,ICAM3,SCT,CA12,ITGB4,RALGAPA2,ESF1,TRMT6,GMIP,GNPTG,DHPS,THAP7,SRRD,HSCB,RTCB,RASL10A,ACR,RIPK3,PAPOLA,CNIH1,VRK1,FERMT1,PAGE4,TIMP1,CDIPT,MGA,CSK,DNAJC17,EXTL3,DECR1,MTMR9,CKM,POLR2I,CNFN,ARRDC2,PIGL,DGAT2,POLR3B,PRDM4,MVK,CYP27B1,ITFG2,ARPC3,MYL2,OAS3,MAPK14,ACOT13,MDFI,EXOC2,MTREX,EIF2AK2,HEATR5B,PCGF1,RGS2,DOP1A,ALG5,EGR1,PYROXD1,GSTM2,…
Proviral	Pooled only	GO Component	Golgi transport complex	0.0311	0.93	5	13	COG7,COG4,COG2,COG8,CDC42
Proviral	Pooled only	GO Component	Golgi apparatus	0.0328	0.14	102	1650	ARF5,TMEM132A,QPCTL,XYLT2,B4GALT7,GNPTG,CNIH1,VRK1,CDIPT,EXTL3,DOP1A,ATP7B,SELENOI,SYT1,CDH1,VAC14,NDST1,GLCE,MMD,TMED2,P2RX3,CUL3,RAB10,USO1,B3GAT3,SCAP,PGAP2,TMEM87B,DRAM2,FAM71A,GNPTAB,TMED10,MPLKIP,COG7,NAGPA,RAB6A,COG4,SCAMP4,CHST13,GPR89A,MGAT1,CHST4,CTSL,DPY30,ERGIC3,AP1B1,ATP6V1H,ELF3,VPS13A,PTGS1,COG2,GPR89B,ATP6AP1,ENTPD7,HS2ST1,PLK3,SDC4,FUT11,SAR1A,RAB14,RAP1GAP,ENTPD6,KLF5,RTN3,RGP1,…
Proviral	Pooled only	GO Component	Apical plasma membrane	0.0392	0.28	31	367	CFTR,SLC10A2,ATP6V1E1,TRPV5,SLC5A1,CDH2,ATP6V1B2,DRAM2,ATP6V0D1,PDPN,SLC6A19,CD34,AQP1,CTSL,ANO1,SLC22A2,DSTYK,STXBP3,PARD6B,PTEN,ATP6V1G1,SLC22A12,SLC23A2,EXOC1,SLC34A2,STK26,HYAL2,ATP6AP2,SLC52A3,PATJ,ATP8B1
Proviral	Pooled only	GO Component	Apical part of cell	0.0392	0.26	35	433	CFTR,SLC10A2,ATP6V1E1,TRPV5,SLC5A1,CDH2,ATP6V1B2,DRAM2,ATP6V0D1,PDPN,SLC6A19,CD34,AQP1,PTCH1,NF2,CTSL,ANO1,SLC22A2,DSTYK,STXBP3,PARD6B,PTEN,ATP6V1G1,SLC22A12,SLC23A2,EXOC1,SLC34A2,STK26,HYAL2,ATP6V1C1,ATP6AP2,SLC52A3,PATJ,CDC42,ATP8B1
Proviral	Pooled only	GO Component	npBAF complex	0.0392	0.9	5	14	SMARCC1,ARID1A,SMARCE1,SMARCA4,SS18
Proviral	Pooled only	GO Component	Coated vesicle	0.0452	0.29	27	307	CFTR,CNIH1,HEATR5B,ATP6V1E1,SYT1,TMED2,USO1,EGF,SCAP,ATP6V1B2,ATP6V0D1,TMEM199,TMED10,DAB2,SEC23B,ERGIC3,AP1B1,ATP6V1H,ATP6AP1,SAR1A,RAB14,VPS16,DNM2,AP1G1,ATP6V1C1,ATP6V0B,ATP6AP2
Proviral	Pooled only	GO Component	RSC-type complex	0.0468	0.87	5	15	SMARCC1,SMARCE1,ARID2,SMARCA4,PBRM1
Proviral	Pooled only	KEGG	Glycosaminoglycan biosynthesis - heparan sulfate / heparin	0.00025	0.99	10	23	XYLT2,B4GALT7,EXTL3,NDST1,GLCE,B3GAT3,EXTL2,HS2ST1,B3GALT6,EXT2
Proviral	Pooled only	KEGG	Hepatitis C	0.0043	0.48	21	157	OAS3,EIF2AK2,CDK4,EGF,TP53,IFNAR1,BAX,STAT2,SOCS3,IFNAR2,CASP8,STAT1,RNASEL,CHUK,TRAF3,CLDN3,IRF9,CDKN1A,OAS1,CLDN34,PPP2CA
Proviral	Pooled only	KEGG	Human papillomavirus infection	0.0043	0.36	33	324	ITGB4,EIF2AK2,IRF1,ATP6V1E1,CDK4,CREBBP,EGF,TP53,IFNAR1,ATP6V1B2,ITGB6,ATP6V0D1,BAX,STAT2,IFNAR2,CASP8,ATP6V1H,STAT1,ATP6AP1,CHUK,PARD6B,PTEN,ATP6V1G1,LLGL2,TRAF3,IRF9,CDKN1A,LAMA2,PPP2CA,ATP6V1C1,ATP6V0B,PATJ,CDC42
Proviral	Pooled only	KEGG	Epithelial cell signaling in Helicobacter pylori infection	0.0083	0.62	12	65	CSK,MAPK14,ATP6V1E1,ATP6V1B2,ATP6V0D1,ATP6V1H,ATP6AP1,CHUK,ATP6V1G1,ATP6V1C1,ATP6V0B,CDC42
Proviral	Pooled only	KEGG	Tight junction	0.0134	0.43	19	157	CFTR,MYL2,CDK4,ACTR3,ROCK2,STK11,NF2,PARD6B,ACTR2,LLGL2,CLDN3,MYH11,ROCK1,RHOA,CLDN34,PPP2CA,AMOTL2,PATJ,CDC42
Proviral	Pooled only	KEGG	Vibrio cholerae infection	0.0319	0.63	9	47	CFTR,ATP6V1E1,ATP6V1B2,ATP6V0D1,ATP6V1H,ATP6AP1,ATP6V1G1,ATP6V1C1,ATP6V0B
Proviral	Pooled only	KEGG	Lysosome	0.0375	0.43	15	125	GNPTG,CD68,ATP6V0D1,GNPTAB,NAGPA,IDS,CTSL,AP1B1,ATP6V1H,ATP6AP1,AP1G1,HYAL2,ATP6V0B,CD63,NPC2
Proviral	Pooled only	KEGG	Salmonella infection	0.0375	0.35	21	209	RALA,RIPK3,ARPC3,MYL2,MAPK14,EXOC2,PIK3C3,TNFRSF10B,BAX,HSP90B1,MLKL,ROCK2,MAP2K3,CASP8,CHUK,DYNLT3,VPS16,DNM2,ARPC4,RHOA,CDC42
Proviral	Pooled only	KEGG	Measles	0.0375	0.42	16	137	OAS3,EIF2AK2,CDK4,TP53,IFNAR1,BAX,STAT2,IFNAR2,CASP8,STAT1,CHUK,TP73,TRAF3,HSPA2,IRF9,OAS1
Proviral	Pooled only	KEGG	Influenza A	0.0375	0.39	18	163	OAS3,EIF2AK2,CDK4,CREBBP,IFNAR1,TNFRSF10B,BAX,STAT2,SOCS3,IFNAR2,CASP8,STAT1,RNASEL,CHUK,TRAF3,IRF9,TMPRSS2,OAS1
Proviral	Pooled only	KEGG	Hepatitis B	0.0427	0.38	17	158	MAPK14,CREBBP,ATF2,TP53,IFNAR1,CASP10,BAX,STAT2,SMAD4,MAP2K3,CASP8,STAT1,ATP6AP1,CHUK,TRAF3,PTK2B,CDKN1A
Proviral	Pooled only	Reactome	Chromatin modifying enzymes	7.59e-05	0.49	33	238	SMARCC1,CDK4,TAF5L,KMT2C,CREBBP,HAT1,ATF2,ARID4B,SETDB1,TAF6L,KMT2D,TADA2B,ARID1A,SMARCE1,KDM3B,BRWD1,ARID2,SUV39H1,EED,ASH2L,SMARCA4,DPY30,VPS72,SUV39H2,TADA1,KDM4A,KDM6A,AEBP2,PBRM1,JMJD6,SUPT20H,UTY,SETD1B
Proviral	Pooled only	Reactome	Interferon alpha/beta signaling	7.59e-05	0.75	18	71	OAS3,EGR1,IRF1,IFNAR1,KPNB1,STAT2,SOCS3,IFITM1,IFNAR2,STAT1,IRF6,RNASEL,IRF9,IFITM3,OAS1,IFI35,IRF5,SAMHD1
Proviral	Pooled only	Reactome	Immune System	0.0084	0.16	129	1979	RALA,ICAM3,RIPK3,TIMP1,CSK,POLR3B,ARPC3,OAS3,MAPK14,EIF2AK2,EGR1,IL17C,IRF1,CANX,PTPN12,CD68,VPS35L,UBE2M,ATP6V1E1,VHL,IRAK3,CDH1,PIK3C3,CREBBP,TIMP2,ACTR3,C6,ATF2,HERC5,CUL3,RAB10,TP53,IFNAR1,RNF7,ATP6V1B2,ASB6,CASP10,KPNB1,ATP6V0D1,PTX3,HSP90B1,PA2G4,FGB,KIF5B,CD34,RAB6A,KLHL3,STAT2,DEGS1,SH2B1,SPSB1,SOCS3,BRWD1,IFITM1,PRKCD,DEFB106B,SMARCA4,IFNAR2,NF2,MAP2K3,CTSL,HNRNPA2B1,ARIH2,SIAH1,AP1B1,CA…
Proviral	Pooled only	Reactome	Neddylation	0.0084	0.41	28	242	UBE2M,VHL,CUL3,COMMD4,RNF7,COMMD10,ASB6,COMMD7,UBXN7,KLHL3,SPSB1,SOCS3,COP1,AMER1,CUL4A,CCDC22,COMMD3,KBTBD6,COMMD8,SQSTM1,CUL5,KEAP1,FBXW10,FBXO11,CDKN1A,COMMD5,COMMD2,UBE2F
Proviral	Pooled only	Reactome	Heparan sulfate/heparin (HS-GAG) metabolism	0.0389	0.65	11	55	XYLT2,B4GALT7,NDST1,GLCE,B3GAT3,IDS,HS2ST1,SDC4,B3GALT6,CSPG5,EXT2
Proviral	Pooled only	Reactome	PKMTs methylate histone lysines	0.044	0.68	10	47	KMT2C,SETDB1,KMT2D,SUV39H1,EED,ASH2L,DPY30,SUV39H2,AEBP2,SETD1B
Proviral	Pooled only	Reactome	Cytokine Signaling in Immune system	0.0482	0.23	54	706	RALA,TIMP1,CSK,OAS3,MAPK14,EIF2AK2,EGR1,IL17C,IRF1,CANX,PTPN12,UBE2M,IRAK3,ATF2,HERC5,TP53,IFNAR1,RNF7,KPNB1,HSP90B1,STAT2,SH2B1,SOCS3,BRWD1,IFITM1,PRKCD,SMARCA4,IFNAR2,MAP2K3,HNRNPA2B1,CASP8,STAT1,IRF6,RNASEL,CHUK,IL13RA2,ALOX5,SQSTM1,TRAF3,CUL5,LGALS9,IRF9,PTK2B,IFITM3,CDKN1A,IL1R1,OAS1,IFI35,SERPINB2,DUSP7,IRF5,PPP2CA,SAMHD1,CDC42
Proviral	Pooled only	Reactome	Membrane Trafficking	0.0482	0.24	49	626	ARF5,CFTR,RALA,RALGAPA2,CNIH1,ARPC3,EXOC2,SYT1,TMED2,ACTR3,CHMP2B,RAB10,USO1,EGF,TMED10,COG7,KIF5B,SEC22A,RAB6A,DAB2,CCZ1B,COG4,HGS,GJA4,GJB4,AP1B1,EXOC8,COG2,STXBP3,KIF2C,RAB14,TBC1D25,ACTR2,RGP1,GDI2,EXOC1,DNM2,AP1G1,ARPC4,VPS52,RIC1,KIF1A,KIF18B,CHMP2A,TBC1D7,CHMP4A,TRAPPC3,SPTB,COG8
Proviral	Pooled only	Reactome	Vesicle-mediated transport	0.0482	0.23	51	666	ARF5,CFTR,RALA,RALGAPA2,CNIH1,ARPC3,EXOC2,SYT1,TMED2,ACTR3,CHMP2B,RAB10,USO1,EGF,HSP90B1,TMED10,COG7,KIF5B,SEC22A,RAB6A,DAB2,CCZ1B,COG4,APOL1,HGS,GJA4,GJB4,AP1B1,EXOC8,COG2,STXBP3,KIF2C,RAB14,TBC1D25,ACTR2,RGP1,GDI2,EXOC1,DNM2,AP1G1,ARPC4,VPS52,RIC1,KIF1A,KIF18B,CHMP2A,TBC1D7,CHMP4A,TRAPPC3,SPTB,COG8
Proviral	Pooled only	Reactome	Post-translational protein modification	0.0482	0.17	93	1405	ARF5,CFTR,TMEM132A,DHPS,CNIH1,TIMP1,PIGL,ALG5,UBA2,CANX,UBE2M,TRIM28,VHL,DPH6,POMT2,TMED2,CREBBP,ALG6,CUL3,RAB10,USO1,COMMD4,CDH2,TP53,RNF7,COMMD10,ASB6,COMMD7,PEX10,UBXN7,HSP90B1,TMED10,COG7,ING2,TADA2B,SEC22A,RAB6A,KLHL3,COG4,APOL1,NRIP1,SPSB1,SOCS3,HGS,MGAT1,MEN1,CHST4,SMAD4,BABAM2,NR4A2,TOP1,COG2,COP1,PIGK,DPM1,PTEN,DOLPP1,DOLK,RAB14,PIGV,FOXO4,AMER1,CUL4A,ASXL1,CCDC22,COMMD3,KBTBD6,COMMD8,SQ…
Proviral	Pooled only	Reactome	Insulin receptor recycling	0.0482	0.78	8	30	ATP6V1E1,ATP6V1B2,ATP6V0D1,ATP6V1H,ATP6AP1,ATP6V1G1,ATP6V1C1,ATP6V0B
Proviral	Pooled only	Reactome	Transferrin endocytosis and recycling	0.0482	0.76	8	31	ATP6V1E1,ATP6V1B2,ATP6V0D1,ATP6V1H,ATP6AP1,ATP6V1G1,ATP6V1C1,ATP6V0B
