# Supplementary material for: A genome-wide arrayed CRISPR screen identifies PLSCR1 as an intrinsic barrier to SARS-CoV-2 entry that recent virus variants have evolved to resist
Source: PLoS Biol. 2024 Sep 24;22(9):e3002767. doi: 10.1371/journal.pbio.3002767 (PMC11486371; doi:10.1371/journal.pbio.3002767)
Supplement: S14 Table — (XLSX) [file pbio.3002767.s028.xlsx]

## Sheet: Supp Table 14 mRNA-seq on PLSCR
Gene.stable.ID	Source	Sample	Treatment	Count	Gene	Chromosome	Gene.description	Biotype	Entrezgene
ENSG00000000003	GP	S01	PLSCR1	1498.35	TSPAN6	X	tetraspanin 6 [Source:HGNC Symbol;Acc:HGNC:11858]	protein_coding	7105
ENSG00000000003	GP	S02	PLSCR1	1651.55	TSPAN6	X	tetraspanin 6 [Source:HGNC Symbol;Acc:HGNC:11858]	protein_coding	7105
ENSG00000000003	GP	S03	PLSCR1	1368.05	TSPAN6	X	tetraspanin 6 [Source:HGNC Symbol;Acc:HGNC:11858]	protein_coding	7105
ENSG00000000003	GP	S04	PLSCR1	1552.06	TSPAN6	X	tetraspanin 6 [Source:HGNC Symbol;Acc:HGNC:11858]	protein_coding	7105
ENSG00000000003	GP	S05	NTC	1382.6	TSPAN6	X	tetraspanin 6 [Source:HGNC Symbol;Acc:HGNC:11858]	protein_coding	7105
ENSG00000000003	GP	S06	NTC	1345.9	TSPAN6	X	tetraspanin 6 [Source:HGNC Symbol;Acc:HGNC:11858]	protein_coding	7105
ENSG00000000003	GP	S07	NTC	1473.17	TSPAN6	X	tetraspanin 6 [Source:HGNC Symbol;Acc:HGNC:11858]	protein_coding	7105
ENSG00000000003	GP	S08	NTC	1270.45	TSPAN6	X	tetraspanin 6 [Source:HGNC Symbol;Acc:HGNC:11858]	protein_coding	7105
ENSG00000000005	GP	S01	PLSCR1	0	TNMD	X	tenomodulin [Source:HGNC Symbol;Acc:HGNC:17757]	protein_coding	64102
ENSG00000000005	GP	S02	PLSCR1	0	TNMD	X	tenomodulin [Source:HGNC Symbol;Acc:HGNC:17757]	protein_coding	64102
ENSG00000000005	GP	S03	PLSCR1	0	TNMD	X	tenomodulin [Source:HGNC Symbol;Acc:HGNC:17757]	protein_coding	64102
ENSG00000000005	GP	S04	PLSCR1	1.00849	TNMD	X	tenomodulin [Source:HGNC Symbol;Acc:HGNC:17757]	protein_coding	64102
ENSG00000000005	GP	S05	NTC	0	TNMD	X	tenomodulin [Source:HGNC Symbol;Acc:HGNC:17757]	protein_coding	64102
ENSG00000000005	GP	S06	NTC	0	TNMD	X	tenomodulin [Source:HGNC Symbol;Acc:HGNC:17757]	protein_coding	64102
ENSG00000000005	GP	S07	NTC	3.19328	TNMD	X	tenomodulin [Source:HGNC Symbol;Acc:HGNC:17757]	protein_coding	64102
ENSG00000000005	GP	S08	NTC	0	TNMD	X	tenomodulin [Source:HGNC Symbol;Acc:HGNC:17757]	protein_coding	64102
ENSG00000000419	GP	S01	PLSCR1	974.83	DPM1	20	dolichyl-phosphate mannosyltransferase subunit 1, catalytic [Source:HGNC Symbol;Acc:HGNC:3005]	protein_coding	8813
ENSG00000000419	GP	S02	PLSCR1	1047.78	DPM1	20	dolichyl-phosphate mannosyltransferase subunit 1, catalytic [Source:HGNC Symbol;Acc:HGNC:3005]	protein_coding	8813
ENSG00000000419	GP	S03	PLSCR1	947.111	DPM1	20	dolichyl-phosphate mannosyltransferase subunit 1, catalytic [Source:HGNC Symbol;Acc:HGNC:3005]	protein_coding	8813
ENSG00000000419	GP	S04	PLSCR1	930.834	DPM1	20	dolichyl-phosphate mannosyltransferase subunit 1, catalytic [Source:HGNC Symbol;Acc:HGNC:3005]	protein_coding	8813
ENSG00000000419	GP	S05	NTC	771.524	DPM1	20	dolichyl-phosphate mannosyltransferase subunit 1, catalytic [Source:HGNC Symbol;Acc:HGNC:3005]	protein_coding	8813
ENSG00000000419	GP	S06	NTC	948.898	DPM1	20	dolichyl-phosphate mannosyltransferase subunit 1, catalytic [Source:HGNC Symbol;Acc:HGNC:3005]	protein_coding	8813
ENSG00000000419	GP	S07	NTC	917.535	DPM1	20	dolichyl-phosphate mannosyltransferase subunit 1, catalytic [Source:HGNC Symbol;Acc:HGNC:3005]	protein_coding	8813
ENSG00000000419	GP	S08	NTC	975.151	DPM1	20	dolichyl-phosphate mannosyltransferase subunit 1, catalytic [Source:HGNC Symbol;Acc:HGNC:3005]	protein_coding	8813
ENSG00000000457	GP	S01	PLSCR1	385.118	SCYL3	1	SCY1 like pseudokinase 3 [Source:HGNC Symbol;Acc:HGNC:19285]	protein_coding	57147
ENSG00000000457	GP	S02	PLSCR1	448.907	SCYL3	1	SCY1 like pseudokinase 3 [Source:HGNC Symbol;Acc:HGNC:19285]	protein_coding	57147
ENSG00000000457	GP	S03	PLSCR1	406.351	SCYL3	1	SCY1 like pseudokinase 3 [Source:HGNC Symbol;Acc:HGNC:19285]	protein_coding	57147
ENSG00000000457	GP	S04	PLSCR1	481.049	SCYL3	1	SCY1 like pseudokinase 3 [Source:HGNC Symbol;Acc:HGNC:19285]	protein_coding	57147
ENSG00000000457	GP	S05	NTC	387.248	SCYL3	1	SCY1 like pseudokinase 3 [Source:HGNC Symbol;Acc:HGNC:19285]	protein_coding	57147
ENSG00000000457	GP	S06	NTC	417.404	SCYL3	1	SCY1 like pseudokinase 3 [Source:HGNC Symbol;Acc:HGNC:19285]	protein_coding	57147
ENSG00000000457	GP	S07	NTC	535.406	SCYL3	1	SCY1 like pseudokinase 3 [Source:HGNC Symbol;Acc:HGNC:19285]	protein_coding	57147
ENSG00000000457	GP	S08	NTC	494.697	SCYL3	1	SCY1 like pseudokinase 3 [Source:HGNC Symbol;Acc:HGNC:19285]	protein_coding	57147
ENSG00000000460	GP	S01	PLSCR1	647.881	C1orf112	1	chromosome 1 open reading frame 112 [Source:HGNC Symbol;Acc:HGNC:25565]	protein_coding	55732
ENSG00000000460	GP	S02	PLSCR1	793.918	C1orf112	1	chromosome 1 open reading frame 112 [Source:HGNC Symbol;Acc:HGNC:25565]	protein_coding	55732
ENSG00000000460	GP	S03	PLSCR1	684.546	C1orf112	1	chromosome 1 open reading frame 112 [Source:HGNC Symbol;Acc:HGNC:25565]	protein_coding	55732
ENSG00000000460	GP	S04	PLSCR1	753.34	C1orf112	1	chromosome 1 open reading frame 112 [Source:HGNC Symbol;Acc:HGNC:25565]	protein_coding	55732
ENSG00000000460	GP	S05	NTC	646.733	C1orf112	1	chromosome 1 open reading frame 112 [Source:HGNC Symbol;Acc:HGNC:25565]	protein_coding	55732
ENSG00000000460	GP	S06	NTC	620.541	C1orf112	1	chromosome 1 open reading frame 112 [Source:HGNC Symbol;Acc:HGNC:25565]	protein_coding	55732
ENSG00000000460	GP	S07	NTC	792.997	C1orf112	1	chromosome 1 open reading frame 112 [Source:HGNC Symbol;Acc:HGNC:25565]	protein_coding	55732
ENSG00000000460	GP	S08	NTC	696.944	C1orf112	1	chromosome 1 open reading frame 112 [Source:HGNC Symbol;Acc:HGNC:25565]	protein_coding	55732
ENSG00000000938	GP	S01	PLSCR1	0	FGR	1	FGR proto-oncogene, Src family tyrosine kinase [Source:HGNC Symbol;Acc:HGNC:3697]	protein_coding	2268
ENSG00000000938	GP	S02	PLSCR1	0.980146	FGR	1	FGR proto-oncogene, Src family tyrosine kinase [Source:HGNC Symbol;Acc:HGNC:3697]	protein_coding	2268
ENSG00000000938	GP	S03	PLSCR1	0	FGR	1	FGR proto-oncogene, Src family tyrosine kinase [Source:HGNC Symbol;Acc:HGNC:3697]	protein_coding	2268
ENSG00000000938	GP	S04	PLSCR1	0	FGR	1	FGR proto-oncogene, Src family tyrosine kinase [Source:HGNC Symbol;Acc:HGNC:3697]	protein_coding	2268
ENSG00000000938	GP	S05	NTC	0	FGR	1	FGR proto-oncogene, Src family tyrosine kinase [Source:HGNC Symbol;Acc:HGNC:3697]	protein_coding	2268
ENSG00000000938	GP	S06	NTC	0	FGR	1	FGR proto-oncogene, Src family tyrosine kinase [Source:HGNC Symbol;Acc:HGNC:3697]	protein_coding	2268
ENSG00000000938	GP	S07	NTC	0	FGR	1	FGR proto-oncogene, Src family tyrosine kinase [Source:HGNC Symbol;Acc:HGNC:3697]	protein_coding	2268
ENSG00000000938	GP	S08	NTC	0	FGR	1	FGR proto-oncogene, Src family tyrosine kinase [Source:HGNC Symbol;Acc:HGNC:3697]	protein_coding	2268
ENSG00000000971	GP	S01	PLSCR1	366.063	CFH	1	complement factor H [Source:HGNC Symbol;Acc:HGNC:4883]	protein_coding	3075
ENSG00000000971	GP	S02	PLSCR1	361.674	CFH	1	complement factor H [Source:HGNC Symbol;Acc:HGNC:4883]	protein_coding	3075
ENSG00000000971	GP	S03	PLSCR1	319.871	CFH	1	complement factor H [Source:HGNC Symbol;Acc:HGNC:4883]	protein_coding	3075
ENSG00000000971	GP	S04	PLSCR1	366.081	CFH	1	complement factor H [Source:HGNC Symbol;Acc:HGNC:4883]	protein_coding	3075
ENSG00000000971	GP	S05	NTC	309.996	CFH	1	complement factor H [Source:HGNC Symbol;Acc:HGNC:4883]	protein_coding	3075
ENSG00000000971	GP	S06	NTC	290.328	CFH	1	complement factor H [Source:HGNC Symbol;Acc:HGNC:4883]	protein_coding	3075
ENSG00000000971	GP	S07	NTC	303.361	CFH	1	complement factor H [Source:HGNC Symbol;Acc:HGNC:4883]	protein_coding	3075
ENSG00000000971	GP	S08	NTC	332.33	CFH	1	complement factor H [Source:HGNC Symbol;Acc:HGNC:4883]	protein_coding	3075
ENSG00000001036	GP	S01	PLSCR1	1619.7	FUCA2	6	alpha-L-fucosidase 2 [Source:HGNC Symbol;Acc:HGNC:4008]	protein_coding	2519
ENSG00000001036	GP	S02	PLSCR1	1648.61	FUCA2	6	alpha-L-fucosidase 2 [Source:HGNC Symbol;Acc:HGNC:4008]	protein_coding	2519
ENSG00000001036	GP	S03	PLSCR1	1758.77	FUCA2	6	alpha-L-fucosidase 2 [Source:HGNC Symbol;Acc:HGNC:4008]	protein_coding	2519
ENSG00000001036	GP	S04	PLSCR1	1746.7	FUCA2	6	alpha-L-fucosidase 2 [Source:HGNC Symbol;Acc:HGNC:4008]	protein_coding	2519
ENSG00000001036	GP	S05	NTC	1574.74	FUCA2	6	alpha-L-fucosidase 2 [Source:HGNC Symbol;Acc:HGNC:4008]	protein_coding	2519
ENSG00000001036	GP	S06	NTC	1560.16	FUCA2	6	alpha-L-fucosidase 2 [Source:HGNC Symbol;Acc:HGNC:4008]	protein_coding	2519
ENSG00000001036	GP	S07	NTC	1584.93	FUCA2	6	alpha-L-fucosidase 2 [Source:HGNC Symbol;Acc:HGNC:4008]	protein_coding	2519
ENSG00000001036	GP	S08	NTC	1646.46	FUCA2	6	alpha-L-fucosidase 2 [Source:HGNC Symbol;Acc:HGNC:4008]	protein_coding	2519
ENSG00000001084	GP	S01	PLSCR1	593.724	GCLC	6	glutamate-cysteine ligase catalytic subunit [Source:HGNC Symbol;Acc:HGNC:4311]	protein_coding	2729
ENSG00000001084	GP	S02	PLSCR1	662.579	GCLC	6	glutamate-cysteine ligase catalytic subunit [Source:HGNC Symbol;Acc:HGNC:4311]	protein_coding	2729
ENSG00000001084	GP	S03	PLSCR1	680.378	GCLC	6	glutamate-cysteine ligase catalytic subunit [Source:HGNC Symbol;Acc:HGNC:4311]	protein_coding	2729
ENSG00000001084	GP	S04	PLSCR1	605.092	GCLC	6	glutamate-cysteine ligase catalytic subunit [Source:HGNC Symbol;Acc:HGNC:4311]	protein_coding	2729
ENSG00000001084	GP	S05	NTC	709.129	GCLC	6	glutamate-cysteine ligase catalytic subunit [Source:HGNC Symbol;Acc:HGNC:4311]	protein_coding	2729
ENSG00000001084	GP	S06	NTC	643.73	GCLC	6	glutamate-cysteine ligase catalytic subunit [Source:HGNC Symbol;Acc:HGNC:4311]	protein_coding	2729
ENSG00000001084	GP	S07	NTC	728.067	GCLC	6	glutamate-cysteine ligase catalytic subunit [Source:HGNC Symbol;Acc:HGNC:4311]	protein_coding	2729
ENSG00000001084	GP	S08	NTC	627.629	GCLC	6	glutamate-cysteine ligase catalytic subunit [Source:HGNC Symbol;Acc:HGNC:4311]	protein_coding	2729
ENSG00000001167	GP	S01	PLSCR1	1402.07	NFYA	6	nuclear transcription factor Y subunit alpha [Source:HGNC Symbol;Acc:HGNC:7804]	protein_coding	4800
ENSG00000001167	GP	S02	PLSCR1	1480.02	NFYA	6	nuclear transcription factor Y subunit alpha [Source:HGNC Symbol;Acc:HGNC:7804]	protein_coding	4800
ENSG00000001167	GP	S03	PLSCR1	1335.75	NFYA	6	nuclear transcription factor Y subunit alpha [Source:HGNC Symbol;Acc:HGNC:7804]	protein_coding	4800
ENSG00000001167	GP	S04	PLSCR1	1440.12	NFYA	6	nuclear transcription factor Y subunit alpha [Source:HGNC Symbol;Acc:HGNC:7804]	protein_coding	4800
ENSG00000001167	GP	S05	NTC	1371.71	NFYA	6	nuclear transcription factor Y subunit alpha [Source:HGNC Symbol;Acc:HGNC:7804]	protein_coding	4800
ENSG00000001167	GP	S06	NTC	1561.09	NFYA	6	nuclear transcription factor Y subunit alpha [Source:HGNC Symbol;Acc:HGNC:7804]	protein_coding	4800
ENSG00000001167	GP	S07	NTC	1432.72	NFYA	6	nuclear transcription factor Y subunit alpha [Source:HGNC Symbol;Acc:HGNC:7804]	protein_coding	4800
ENSG00000001167	GP	S08	NTC	1410.03	NFYA	6	nuclear transcription factor Y subunit alpha [Source:HGNC Symbol;Acc:HGNC:7804]	protein_coding	4800
ENSG00000001460	GP	S01	PLSCR1	117.341	STPG1	1	sperm tail PG-rich repeat containing 1 [Source:HGNC Symbol;Acc:HGNC:28070]	protein_coding	90529
ENSG00000001460	GP	S02	PLSCR1	110.757	STPG1	1	sperm tail PG-rich repeat containing 1 [Source:HGNC Symbol;Acc:HGNC:28070]	protein_coding	90529
ENSG00000001460	GP	S03	PLSCR1	135.45	STPG1	1	sperm tail PG-rich repeat containing 1 [Source:HGNC Symbol;Acc:HGNC:28070]	protein_coding	90529
ENSG00000001460	GP	S04	PLSCR1	117.993	STPG1	1	sperm tail PG-rich repeat containing 1 [Source:HGNC Symbol;Acc:HGNC:28070]	protein_coding	90529
ENSG00000001460	GP	S05	NTC	118.848	STPG1	1	sperm tail PG-rich repeat containing 1 [Source:HGNC Symbol;Acc:HGNC:28070]	protein_coding	90529
ENSG00000001460	GP	S06	NTC	136.352	STPG1	1	sperm tail PG-rich repeat containing 1 [Source:HGNC Symbol;Acc:HGNC:28070]	protein_coding	90529
ENSG00000001460	GP	S07	NTC	102.185	STPG1	1	sperm tail PG-rich repeat containing 1 [Source:HGNC Symbol;Acc:HGNC:28070]	protein_coding	90529
ENSG00000001460	GP	S08	NTC	127.235	STPG1	1	sperm tail PG-rich repeat containing 1 [Source:HGNC Symbol;Acc:HGNC:28070]	protein_coding	90529
ENSG00000001461	GP	S01	PLSCR1	242.705	NIPAL3	1	NIPA like domain containing 3 [Source:HGNC Symbol;Acc:HGNC:25233]	protein_coding	57185
ENSG00000001461	GP	S02	PLSCR1	169.565	NIPAL3	1	NIPA like domain containing 3 [Source:HGNC Symbol;Acc:HGNC:25233]	protein_coding	57185
ENSG00000001461	GP	S03	PLSCR1	190.673	NIPAL3	1	NIPA like domain containing 3 [Source:HGNC Symbol;Acc:HGNC:25233]	protein_coding	57185
ENSG00000001461	GP	S04	PLSCR1	214.808	NIPAL3	1	NIPA like domain containing 3 [Source:HGNC Symbol;Acc:HGNC:25233]	protein_coding	57185
ENSG00000001461	GP	S05	NTC	234.726	NIPAL3	1	NIPA like domain containing 3 [Source:HGNC Symbol;Acc:HGNC:25233]	protein_coding	57185
ENSG00000001461	GP	S06	NTC	216.123	NIPAL3	1	NIPA like domain containing 3 [Source:HGNC Symbol;Acc:HGNC:25233]	protein_coding	57185
ENSG00000001461	GP	S07	NTC	195.854	NIPAL3	1	NIPA like domain containing 3 [Source:HGNC Symbol;Acc:HGNC:25233]	protein_coding	57185
ENSG00000001461	GP	S08	NTC	202.247	NIPAL3	1	NIPA like domain containing 3 [Source:HGNC Symbol;Acc:HGNC:25233]	protein_coding	57185
ENSG00000001497	GP	S01	PLSCR1	1425.14	LAS1L	X	LAS1 like ribosome biogenesis factor [Source:HGNC Symbol;Acc:HGNC:25726]	protein_coding	81887
ENSG00000001497	GP	S02	PLSCR1	1430.03	LAS1L	X	LAS1 like ribosome biogenesis factor [Source:HGNC Symbol;Acc:HGNC:25726]	protein_coding	81887
ENSG00000001497	GP	S03	PLSCR1	1603.53	LAS1L	X	LAS1 like ribosome biogenesis factor [Source:HGNC Symbol;Acc:HGNC:25726]	protein_coding	81887
ENSG00000001497	GP	S04	PLSCR1	1418.94	LAS1L	X	LAS1 like ribosome biogenesis factor [Source:HGNC Symbol;Acc:HGNC:25726]	protein_coding	81887
ENSG00000001497	GP	S05	NTC	1445.99	LAS1L	X	LAS1 like ribosome biogenesis factor [Source:HGNC Symbol;Acc:HGNC:25726]	protein_coding	81887
ENSG00000001497	GP	S06	NTC	1363.52	LAS1L	X	LAS1 like ribosome biogenesis factor [Source:HGNC Symbol;Acc:HGNC:25726]	protein_coding	81887
ENSG00000001497	GP	S07	NTC	1323.08	LAS1L	X	LAS1 like ribosome biogenesis factor [Source:HGNC Symbol;Acc:HGNC:25726]	protein_coding	81887
ENSG00000001497	GP	S08	NTC	1395.79	LAS1L	X	LAS1 like ribosome biogenesis factor [Source:HGNC Symbol;Acc:HGNC:25726]	protein_coding	81887
ENSG00000001561	GP	S01	PLSCR1	296.862	ENPP4	6	ectonucleotide pyrophosphatase/phosphodiesterase 4 [Source:HGNC Symbol;Acc:HGNC:3359]	protein_coding	22875
ENSG00000001561	GP	S02	PLSCR1	228.374	ENPP4	6	ectonucleotide pyrophosphatase/phosphodiesterase 4 [Source:HGNC Symbol;Acc:HGNC:3359]	protein_coding	22875
ENSG00000001561	GP	S03	PLSCR1	224.014	ENPP4	6	ectonucleotide pyrophosphatase/phosphodiesterase 4 [Source:HGNC Symbol;Acc:HGNC:3359]	protein_coding	22875
ENSG00000001561	GP	S04	PLSCR1	248.088	ENPP4	6	ectonucleotide pyrophosphatase/phosphodiesterase 4 [Source:HGNC Symbol;Acc:HGNC:3359]	protein_coding	22875
ENSG00000001561	GP	S05	NTC	214.918	ENPP4	6	ectonucleotide pyrophosphatase/phosphodiesterase 4 [Source:HGNC Symbol;Acc:HGNC:3359]	protein_coding	22875
ENSG00000001561	GP	S06	NTC	256.935	ENPP4	6	ectonucleotide pyrophosphatase/phosphodiesterase 4 [Source:HGNC Symbol;Acc:HGNC:3359]	protein_coding	22875
ENSG00000001561	GP	S07	NTC	215.014	ENPP4	6	ectonucleotide pyrophosphatase/phosphodiesterase 4 [Source:HGNC Symbol;Acc:HGNC:3359]	protein_coding	22875
ENSG00000001561	GP	S08	NTC	280.107	ENPP4	6	ectonucleotide pyrophosphatase/phosphodiesterase 4 [Source:HGNC Symbol;Acc:HGNC:3359]	protein_coding	22875
ENSG00000001617	GP	S01	PLSCR1	142.414	SEMA3F	3	semaphorin 3F [Source:HGNC Symbol;Acc:HGNC:10728]	protein_coding	6405
ENSG00000001617	GP	S02	PLSCR1	118.598	SEMA3F	3	semaphorin 3F [Source:HGNC Symbol;Acc:HGNC:10728]	protein_coding	6405
ENSG00000001617	GP	S03	PLSCR1	144.828	SEMA3F	3	semaphorin 3F [Source:HGNC Symbol;Acc:HGNC:10728]	protein_coding	6405
ENSG00000001617	GP	S04	PLSCR1	172.451	SEMA3F	3	semaphorin 3F [Source:HGNC Symbol;Acc:HGNC:10728]	protein_coding	6405
ENSG00000001617	GP	S05	NTC	142.618	SEMA3F	3	semaphorin 3F [Source:HGNC Symbol;Acc:HGNC:10728]	protein_coding	6405
ENSG00000001617	GP	S06	NTC	156.758	SEMA3F	3	semaphorin 3F [Source:HGNC Symbol;Acc:HGNC:10728]	protein_coding	6405
ENSG00000001617	GP	S07	NTC	106.443	SEMA3F	3	semaphorin 3F [Source:HGNC Symbol;Acc:HGNC:10728]	protein_coding	6405
ENSG00000001617	GP	S08	NTC	127.235	SEMA3F	3	semaphorin 3F [Source:HGNC Symbol;Acc:HGNC:10728]	protein_coding	6405
ENSG00000001626	GP	S01	PLSCR1	168.489	CFTR	7	CF transmembrane conductance regulator [Source:HGNC Symbol;Acc:HGNC:1884]	protein_coding	1080
ENSG00000001626	GP	S02	PLSCR1	176.426	CFTR	7	CF transmembrane conductance regulator [Source:HGNC Symbol;Acc:HGNC:1884]	protein_coding	1080
ENSG00000001626	GP	S03	PLSCR1	143.786	CFTR	7	CF transmembrane conductance regulator [Source:HGNC Symbol;Acc:HGNC:1884]	protein_coding	1080
ENSG00000001626	GP	S04	PLSCR1	172.451	CFTR	7	CF transmembrane conductance regulator [Source:HGNC Symbol;Acc:HGNC:1884]	protein_coding	1080
ENSG00000001626	GP	S05	NTC	136.676	CFTR	7	CF transmembrane conductance regulator [Source:HGNC Symbol;Acc:HGNC:1884]	protein_coding	1080
ENSG00000001626	GP	S06	NTC	175.31	CFTR	7	CF transmembrane conductance regulator [Source:HGNC Symbol;Acc:HGNC:1884]	protein_coding	1080
ENSG00000001626	GP	S07	NTC	162.857	CFTR	7	CF transmembrane conductance regulator [Source:HGNC Symbol;Acc:HGNC:1884]	protein_coding	1080
ENSG00000001626	GP	S08	NTC	212.691	CFTR	7	CF transmembrane conductance regulator [Source:HGNC Symbol;Acc:HGNC:1884]	protein_coding	1080
ENSG00000001629	GP	S01	PLSCR1	784.277	ANKIB1	7	ankyrin repeat and IBR domain containing 1 [Source:HGNC Symbol;Acc:HGNC:22215]	protein_coding	54467
ENSG00000001629	GP	S02	PLSCR1	853.707	ANKIB1	7	ankyrin repeat and IBR domain containing 1 [Source:HGNC Symbol;Acc:HGNC:22215]	protein_coding	54467
ENSG00000001629	GP	S03	PLSCR1	862.715	ANKIB1	7	ankyrin repeat and IBR domain containing 1 [Source:HGNC Symbol;Acc:HGNC:22215]	protein_coding	54467
ENSG00000001629	GP	S04	PLSCR1	870.325	ANKIB1	7	ankyrin repeat and IBR domain containing 1 [Source:HGNC Symbol;Acc:HGNC:22215]	protein_coding	54467
ENSG00000001629	GP	S05	NTC	752.707	ANKIB1	7	ankyrin repeat and IBR domain containing 1 [Source:HGNC Symbol;Acc:HGNC:22215]	protein_coding	54467
ENSG00000001629	GP	S06	NTC	889.534	ANKIB1	7	ankyrin repeat and IBR domain containing 1 [Source:HGNC Symbol;Acc:HGNC:22215]	protein_coding	54467
ENSG00000001629	GP	S07	NTC	910.084	ANKIB1	7	ankyrin repeat and IBR domain containing 1 [Source:HGNC Symbol;Acc:HGNC:22215]	protein_coding	54467
ENSG00000001629	GP	S08	NTC	922.928	ANKIB1	7	ankyrin repeat and IBR domain containing 1 [Source:HGNC Symbol;Acc:HGNC:22215]	protein_coding	54467
ENSG00000001630	GP	S01	PLSCR1	155.451	CYP51A1	7	cytochrome P450 family 51 subfamily A member 1 [Source:HGNC Symbol;Acc:HGNC:2649]	protein_coding	1595
ENSG00000001630	GP	S02	PLSCR1	130.359	CYP51A1	7	cytochrome P450 family 51 subfamily A member 1 [Source:HGNC Symbol;Acc:HGNC:2649]	protein_coding	1595
ENSG00000001630	GP	S03	PLSCR1	180.253	CYP51A1	7	cytochrome P450 family 51 subfamily A member 1 [Source:HGNC Symbol;Acc:HGNC:2649]	protein_coding	1595
ENSG00000001630	GP	S04	PLSCR1	175.477	CYP51A1	7	cytochrome P450 family 51 subfamily A member 1 [Source:HGNC Symbol;Acc:HGNC:2649]	protein_coding	1595
ENSG00000001630	GP	S05	NTC	205.014	CYP51A1	7	cytochrome P450 family 51 subfamily A member 1 [Source:HGNC Symbol;Acc:HGNC:2649]	protein_coding	1595
ENSG00000001630	GP	S06	NTC	181.803	CYP51A1	7	cytochrome P450 family 51 subfamily A member 1 [Source:HGNC Symbol;Acc:HGNC:2649]	protein_coding	1595
ENSG00000001630	GP	S07	NTC	162.857	CYP51A1	7	cytochrome P450 family 51 subfamily A member 1 [Source:HGNC Symbol;Acc:HGNC:2649]	protein_coding	1595
ENSG00000001630	GP	S08	NTC	201.297	CYP51A1	7	cytochrome P450 family 51 subfamily A member 1 [Source:HGNC Symbol;Acc:HGNC:2649]	protein_coding	1595
ENSG00000001631	GP	S01	PLSCR1	141.411	KRIT1	7	KRIT1 ankyrin repeat containing [Source:HGNC Symbol;Acc:HGNC:1573]	protein_coding	889
ENSG00000001631	GP	S02	PLSCR1	156.823	KRIT1	7	KRIT1 ankyrin repeat containing [Source:HGNC Symbol;Acc:HGNC:1573]	protein_coding	889
ENSG00000001631	GP	S03	PLSCR1	131.283	KRIT1	7	KRIT1 ankyrin repeat containing [Source:HGNC Symbol;Acc:HGNC:1573]	protein_coding	889
ENSG00000001631	GP	S04	PLSCR1	138.163	KRIT1	7	KRIT1 ankyrin repeat containing [Source:HGNC Symbol;Acc:HGNC:1573]	protein_coding	889
ENSG00000001631	GP	S05	NTC	141.628	KRIT1	7	KRIT1 ankyrin repeat containing [Source:HGNC Symbol;Acc:HGNC:1573]	protein_coding	889
ENSG00000001631	GP	S06	NTC	160.469	KRIT1	7	KRIT1 ankyrin repeat containing [Source:HGNC Symbol;Acc:HGNC:1573]	protein_coding	889
ENSG00000001631	GP	S07	NTC	140.504	KRIT1	7	KRIT1 ankyrin repeat containing [Source:HGNC Symbol;Acc:HGNC:1573]	protein_coding	889
ENSG00000001631	GP	S08	NTC	146.225	KRIT1	7	KRIT1 ankyrin repeat containing [Source:HGNC Symbol;Acc:HGNC:1573]	protein_coding	889
ENSG00000002016	GP	S01	PLSCR1	345.002	RAD52	12	RAD52 homolog, DNA repair protein [Source:HGNC Symbol;Acc:HGNC:9824]	protein_coding	5893
ENSG00000002016	GP	S02	PLSCR1	379.317	RAD52	12	RAD52 homolog, DNA repair protein [Source:HGNC Symbol;Acc:HGNC:9824]	protein_coding	5893
ENSG00000002016	GP	S03	PLSCR1	342.794	RAD52	12	RAD52 homolog, DNA repair protein [Source:HGNC Symbol;Acc:HGNC:9824]	protein_coding	5893
ENSG00000002016	GP	S04	PLSCR1	330.784	RAD52	12	RAD52 homolog, DNA repair protein [Source:HGNC Symbol;Acc:HGNC:9824]	protein_coding	5893
ENSG00000002016	GP	S05	NTC	433.797	RAD52	12	RAD52 homolog, DNA repair protein [Source:HGNC Symbol;Acc:HGNC:9824]	protein_coding	5893
ENSG00000002016	GP	S06	NTC	450.796	RAD52	12	RAD52 homolog, DNA repair protein [Source:HGNC Symbol;Acc:HGNC:9824]	protein_coding	5893
ENSG00000002016	GP	S07	NTC	410.868	RAD52	12	RAD52 homolog, DNA repair protein [Source:HGNC Symbol;Acc:HGNC:9824]	protein_coding	5893
ENSG00000002016	GP	S08	NTC	352.27	RAD52	12	RAD52 homolog, DNA repair protein [Source:HGNC Symbol;Acc:HGNC:9824]	protein_coding	5893
ENSG00000002079	GP	S01	PLSCR1	24.0699	MYH16	7	myosin heavy chain 16 pseudogene [Source:HGNC Symbol;Acc:HGNC:31038]	transcribed_unitary_pseudogene	NA
ENSG00000002079	GP	S02	PLSCR1	15.6823	MYH16	7	myosin heavy chain 16 pseudogene [Source:HGNC Symbol;Acc:HGNC:31038]	transcribed_unitary_pseudogene	NA
ENSG00000002079	GP	S03	PLSCR1	27.0901	MYH16	7	myosin heavy chain 16 pseudogene [Source:HGNC Symbol;Acc:HGNC:31038]	transcribed_unitary_pseudogene	NA
ENSG00000002079	GP	S04	PLSCR1	23.1952	MYH16	7	myosin heavy chain 16 pseudogene [Source:HGNC Symbol;Acc:HGNC:31038]	transcribed_unitary_pseudogene	NA
ENSG00000002079	GP	S05	NTC	19.8081	MYH16	7	myosin heavy chain 16 pseudogene [Source:HGNC Symbol;Acc:HGNC:31038]	transcribed_unitary_pseudogene	NA
ENSG00000002079	GP	S06	NTC	25.0442	MYH16	7	myosin heavy chain 16 pseudogene [Source:HGNC Symbol;Acc:HGNC:31038]	transcribed_unitary_pseudogene	NA
ENSG00000002079	GP	S07	NTC	34.0616	MYH16	7	myosin heavy chain 16 pseudogene [Source:HGNC Symbol;Acc:HGNC:31038]	transcribed_unitary_pseudogene	NA
ENSG00000002079	GP	S08	NTC	25.6369	MYH16	7	myosin heavy chain 16 pseudogene [Source:HGNC Symbol;Acc:HGNC:31038]	transcribed_unitary_pseudogene	NA
ENSG00000002330	GP	S01	PLSCR1	41.1194	BAD	11	BCL2 associated agonist of cell death [Source:HGNC Symbol;Acc:HGNC:936]	protein_coding	572
ENSG00000002330	GP	S02	PLSCR1	67.6301	BAD	11	BCL2 associated agonist of cell death [Source:HGNC Symbol;Acc:HGNC:936]	protein_coding	572
ENSG00000002330	GP	S03	PLSCR1	88.5638	BAD	11	BCL2 associated agonist of cell death [Source:HGNC Symbol;Acc:HGNC:936]	protein_coding	572
ENSG00000002330	GP	S04	PLSCR1	47.3989	BAD	11	BCL2 associated agonist of cell death [Source:HGNC Symbol;Acc:HGNC:936]	protein_coding	572
ENSG00000002330	GP	S05	NTC	79.2323	BAD	11	BCL2 associated agonist of cell death [Source:HGNC Symbol;Acc:HGNC:936]	protein_coding	572
ENSG00000002330	GP	S06	NTC	45.4507	BAD	11	BCL2 associated agonist of cell death [Source:HGNC Symbol;Acc:HGNC:936]	protein_coding	572
ENSG00000002330	GP	S07	NTC	40.4482	BAD	11	BCL2 associated agonist of cell death [Source:HGNC Symbol;Acc:HGNC:936]	protein_coding	572
ENSG00000002330	GP	S08	NTC	60.7689	BAD	11	BCL2 associated agonist of cell death [Source:HGNC Symbol;Acc:HGNC:936]	protein_coding	572
ENSG00000002549	GP	S01	PLSCR1	1722	LAP3	4	leucine aminopeptidase 3 [Source:HGNC Symbol;Acc:HGNC:18449]	protein_coding	51056
ENSG00000002549	GP	S02	PLSCR1	1865.22	LAP3	4	leucine aminopeptidase 3 [Source:HGNC Symbol;Acc:HGNC:18449]	protein_coding	51056
ENSG00000002549	GP	S03	PLSCR1	1801.49	LAP3	4	leucine aminopeptidase 3 [Source:HGNC Symbol;Acc:HGNC:18449]	protein_coding	51056
ENSG00000002549	GP	S04	PLSCR1	1696.28	LAP3	4	leucine aminopeptidase 3 [Source:HGNC Symbol;Acc:HGNC:18449]	protein_coding	51056
ENSG00000002549	GP	S05	NTC	1925.34	LAP3	4	leucine aminopeptidase 3 [Source:HGNC Symbol;Acc:HGNC:18449]	protein_coding	51056
ENSG00000002549	GP	S06	NTC	1785.56	LAP3	4	leucine aminopeptidase 3 [Source:HGNC Symbol;Acc:HGNC:18449]	protein_coding	51056
ENSG00000002549	GP	S07	NTC	1642.41	LAP3	4	leucine aminopeptidase 3 [Source:HGNC Symbol;Acc:HGNC:18449]	protein_coding	51056
ENSG00000002549	GP	S08	NTC	1583.79	LAP3	4	leucine aminopeptidase 3 [Source:HGNC Symbol;Acc:HGNC:18449]	protein_coding	51056
ENSG00000002586	GP	S01	PLSCR1	1398.06	CD99	X	CD99 molecule (Xg blood group) [Source:HGNC Symbol;Acc:HGNC:7082]	protein_coding	4267
ENSG00000002586	GP	S02	PLSCR1	1257.53	CD99	X	CD99 molecule (Xg blood group) [Source:HGNC Symbol;Acc:HGNC:7082]	protein_coding	4267
ENSG00000002586	GP	S03	PLSCR1	1405.56	CD99	X	CD99 molecule (Xg blood group) [Source:HGNC Symbol;Acc:HGNC:7082]	protein_coding	4267
ENSG00000002586	GP	S04	PLSCR1	1351.37	CD99	X	CD99 molecule (Xg blood group) [Source:HGNC Symbol;Acc:HGNC:7082]	protein_coding	4267
ENSG00000002586	GP	S05	NTC	1511.36	CD99	X	CD99 molecule (Xg blood group) [Source:HGNC Symbol;Acc:HGNC:7082]	protein_coding	4267
ENSG00000002586	GP	S06	NTC	1328.27	CD99	X	CD99 molecule (Xg blood group) [Source:HGNC Symbol;Acc:HGNC:7082]	protein_coding	4267
ENSG00000002586	GP	S07	NTC	1195.35	CD99	X	CD99 molecule (Xg blood group) [Source:HGNC Symbol;Acc:HGNC:7082]	protein_coding	4267
ENSG00000002586	GP	S08	NTC	1209.68	CD99	X	CD99 molecule (Xg blood group) [Source:HGNC Symbol;Acc:HGNC:7082]	protein_coding	4267
ENSG00000002587	GP	S01	PLSCR1	28.0815	HS3ST1	4	heparan sulfate-glucosamine 3-sulfotransferase 1 [Source:HGNC Symbol;Acc:HGNC:5194]	protein_coding	9957
ENSG00000002587	GP	S02	PLSCR1	14.7022	HS3ST1	4	heparan sulfate-glucosamine 3-sulfotransferase 1 [Source:HGNC Symbol;Acc:HGNC:5194]	protein_coding	9957
ENSG00000002587	GP	S03	PLSCR1	13.545	HS3ST1	4	heparan sulfate-glucosamine 3-sulfotransferase 1 [Source:HGNC Symbol;Acc:HGNC:5194]	protein_coding	9957
ENSG00000002587	GP	S04	PLSCR1	27.2292	HS3ST1	4	heparan sulfate-glucosamine 3-sulfotransferase 1 [Source:HGNC Symbol;Acc:HGNC:5194]	protein_coding	9957
ENSG00000002587	GP	S05	NTC	15.8465	HS3ST1	4	heparan sulfate-glucosamine 3-sulfotransferase 1 [Source:HGNC Symbol;Acc:HGNC:5194]	protein_coding	9957
ENSG00000002587	GP	S06	NTC	18.5513	HS3ST1	4	heparan sulfate-glucosamine 3-sulfotransferase 1 [Source:HGNC Symbol;Acc:HGNC:5194]	protein_coding	9957
ENSG00000002587	GP	S07	NTC	19.1597	HS3ST1	4	heparan sulfate-glucosamine 3-sulfotransferase 1 [Source:HGNC Symbol;Acc:HGNC:5194]	protein_coding	9957
ENSG00000002587	GP	S08	NTC	17.0913	HS3ST1	4	heparan sulfate-glucosamine 3-sulfotransferase 1 [Source:HGNC Symbol;Acc:HGNC:5194]	protein_coding	9957
ENSG00000002726	GP	S01	PLSCR1	0	AOC1	7	amine oxidase copper containing 1 [Source:HGNC Symbol;Acc:HGNC:80]	protein_coding	26
ENSG00000002726	GP	S02	PLSCR1	0	AOC1	7	amine oxidase copper containing 1 [Source:HGNC Symbol;Acc:HGNC:80]	protein_coding	26
ENSG00000002726	GP	S03	PLSCR1	0	AOC1	7	amine oxidase copper containing 1 [Source:HGNC Symbol;Acc:HGNC:80]	protein_coding	26
ENSG00000002726	GP	S04	PLSCR1	0	AOC1	7	amine oxidase copper containing 1 [Source:HGNC Symbol;Acc:HGNC:80]	protein_coding	26
ENSG00000002726	GP	S05	NTC	0	AOC1	7	amine oxidase copper containing 1 [Source:HGNC Symbol;Acc:HGNC:80]	protein_coding	26
ENSG00000002726	GP	S06	NTC	0	AOC1	7	amine oxidase copper containing 1 [Source:HGNC Symbol;Acc:HGNC:80]	protein_coding	26
ENSG00000002726	GP	S07	NTC	2.12885	AOC1	7	amine oxidase copper containing 1 [Source:HGNC Symbol;Acc:HGNC:80]	protein_coding	26
ENSG00000002726	GP	S08	NTC	0	AOC1	7	amine oxidase copper containing 1 [Source:HGNC Symbol;Acc:HGNC:80]	protein_coding	26
ENSG00000002745	GP	S01	PLSCR1	6.01747	WNT16	7	Wnt family member 16 [Source:HGNC Symbol;Acc:HGNC:16267]	protein_coding	51384
ENSG00000002745	GP	S02	PLSCR1	13.722	WNT16	7	Wnt family member 16 [Source:HGNC Symbol;Acc:HGNC:16267]	protein_coding	51384
ENSG00000002745	GP	S03	PLSCR1	3.12578	WNT16	7	Wnt family member 16 [Source:HGNC Symbol;Acc:HGNC:16267]	protein_coding	51384
ENSG00000002745	GP	S04	PLSCR1	7.05941	WNT16	7	Wnt family member 16 [Source:HGNC Symbol;Acc:HGNC:16267]	protein_coding	51384
ENSG00000002745	GP	S05	NTC	3.96161	WNT16	7	Wnt family member 16 [Source:HGNC Symbol;Acc:HGNC:16267]	protein_coding	51384
ENSG00000002745	GP	S06	NTC	9.27564	WNT16	7	Wnt family member 16 [Source:HGNC Symbol;Acc:HGNC:16267]	protein_coding	51384
ENSG00000002745	GP	S07	NTC	12.7731	WNT16	7	Wnt family member 16 [Source:HGNC Symbol;Acc:HGNC:16267]	protein_coding	51384
ENSG00000002745	GP	S08	NTC	1.89903	WNT16	7	Wnt family member 16 [Source:HGNC Symbol;Acc:HGNC:16267]	protein_coding	51384
ENSG00000002746	GP	S01	PLSCR1	148.431	HECW1	7	HECT, C2 and WW domain containing E3 ubiquitin protein ligase 1 [Source:HGNC Symbol;Acc:HGNC:22195]	protein_coding	23072
ENSG00000002746	GP	S02	PLSCR1	94.094	HECW1	7	HECT, C2 and WW domain containing E3 ubiquitin protein ligase 1 [Source:HGNC Symbol;Acc:HGNC:22195]	protein_coding	23072
ENSG00000002746	GP	S03	PLSCR1	148.996	HECW1	7	HECT, C2 and WW domain containing E3 ubiquitin protein ligase 1 [Source:HGNC Symbol;Acc:HGNC:22195]	protein_coding	23072
ENSG00000002746	GP	S04	PLSCR1	104.883	HECW1	7	HECT, C2 and WW domain containing E3 ubiquitin protein ligase 1 [Source:HGNC Symbol;Acc:HGNC:22195]	protein_coding	23072
ENSG00000002746	GP	S05	NTC	113.896	HECW1	7	HECT, C2 and WW domain containing E3 ubiquitin protein ligase 1 [Source:HGNC Symbol;Acc:HGNC:22195]	protein_coding	23072
ENSG00000002746	GP	S06	NTC	89.0462	HECW1	7	HECT, C2 and WW domain containing E3 ubiquitin protein ligase 1 [Source:HGNC Symbol;Acc:HGNC:22195]	protein_coding	23072
ENSG00000002746	GP	S07	NTC	146.891	HECW1	7	HECT, C2 and WW domain containing E3 ubiquitin protein ligase 1 [Source:HGNC Symbol;Acc:HGNC:22195]	protein_coding	23072
ENSG00000002746	GP	S08	NTC	83.5573	HECW1	7	HECT, C2 and WW domain containing E3 ubiquitin protein ligase 1 [Source:HGNC Symbol;Acc:HGNC:22195]	protein_coding	23072
ENSG00000002822	GP	S01	PLSCR1	30.0874	MAD1L1	7	mitotic arrest deficient 1 like 1 [Source:HGNC Symbol;Acc:HGNC:6762]	protein_coding	8379
ENSG00000002822	GP	S02	PLSCR1	17.6426	MAD1L1	7	mitotic arrest deficient 1 like 1 [Source:HGNC Symbol;Acc:HGNC:6762]	protein_coding	8379
ENSG00000002822	GP	S03	PLSCR1	51.0544	MAD1L1	7	mitotic arrest deficient 1 like 1 [Source:HGNC Symbol;Acc:HGNC:6762]	protein_coding	8379
ENSG00000002822	GP	S04	PLSCR1	36.3055	MAD1L1	7	mitotic arrest deficient 1 like 1 [Source:HGNC Symbol;Acc:HGNC:6762]	protein_coding	8379
ENSG00000002822	GP	S05	NTC	33.6737	MAD1L1	7	mitotic arrest deficient 1 like 1 [Source:HGNC Symbol;Acc:HGNC:6762]	protein_coding	8379
ENSG00000002822	GP	S06	NTC	25.0442	MAD1L1	7	mitotic arrest deficient 1 like 1 [Source:HGNC Symbol;Acc:HGNC:6762]	protein_coding	8379
ENSG00000002822	GP	S07	NTC	42.577	MAD1L1	7	mitotic arrest deficient 1 like 1 [Source:HGNC Symbol;Acc:HGNC:6762]	protein_coding	8379
ENSG00000002822	GP	S08	NTC	24.6874	MAD1L1	7	mitotic arrest deficient 1 like 1 [Source:HGNC Symbol;Acc:HGNC:6762]	protein_coding	8379
ENSG00000002834	GP	S01	PLSCR1	3949.47	LASP1	17	LIM and SH3 protein 1 [Source:HGNC Symbol;Acc:HGNC:6513]	protein_coding	3927
ENSG00000002834	GP	S02	PLSCR1	4288.14	LASP1	17	LIM and SH3 protein 1 [Source:HGNC Symbol;Acc:HGNC:6513]	protein_coding	3927
ENSG00000002834	GP	S03	PLSCR1	4446.94	LASP1	17	LIM and SH3 protein 1 [Source:HGNC Symbol;Acc:HGNC:6513]	protein_coding	3927
ENSG00000002834	GP	S04	PLSCR1	4379.86	LASP1	17	LIM and SH3 protein 1 [Source:HGNC Symbol;Acc:HGNC:6513]	protein_coding	3927
ENSG00000002834	GP	S05	NTC	4630.14	LASP1	17	LIM and SH3 protein 1 [Source:HGNC Symbol;Acc:HGNC:6513]	protein_coding	3927
ENSG00000002834	GP	S06	NTC	4097.98	LASP1	17	LIM and SH3 protein 1 [Source:HGNC Symbol;Acc:HGNC:6513]	protein_coding	3927
ENSG00000002834	GP	S07	NTC	4070.36	LASP1	17	LIM and SH3 protein 1 [Source:HGNC Symbol;Acc:HGNC:6513]	protein_coding	3927
ENSG00000002834	GP	S08	NTC	4087.66	LASP1	17	LIM and SH3 protein 1 [Source:HGNC Symbol;Acc:HGNC:6513]	protein_coding	3927
ENSG00000002919	GP	S01	PLSCR1	336.978	SNX11	17	sorting nexin 11 [Source:HGNC Symbol;Acc:HGNC:14975]	protein_coding	29916
ENSG00000002919	GP	S02	PLSCR1	377.356	SNX11	17	sorting nexin 11 [Source:HGNC Symbol;Acc:HGNC:14975]	protein_coding	29916
ENSG00000002919	GP	S03	PLSCR1	320.913	SNX11	17	sorting nexin 11 [Source:HGNC Symbol;Acc:HGNC:14975]	protein_coding	29916
ENSG00000002919	GP	S04	PLSCR1	295.487	SNX11	17	sorting nexin 11 [Source:HGNC Symbol;Acc:HGNC:14975]	protein_coding	29916
ENSG00000002919	GP	S05	NTC	319.9	SNX11	17	sorting nexin 11 [Source:HGNC Symbol;Acc:HGNC:14975]	protein_coding	29916
ENSG00000002919	GP	S06	NTC	312.589	SNX11	17	sorting nexin 11 [Source:HGNC Symbol;Acc:HGNC:14975]	protein_coding	29916
ENSG00000002919	GP	S07	NTC	317.199	SNX11	17	sorting nexin 11 [Source:HGNC Symbol;Acc:HGNC:14975]	protein_coding	29916
ENSG00000002919	GP	S08	NTC	391.2	SNX11	17	sorting nexin 11 [Source:HGNC Symbol;Acc:HGNC:14975]	protein_coding	29916
ENSG00000002933	GP	S01	PLSCR1	8.0233	TMEM176A	7	transmembrane protein 176A [Source:HGNC Symbol;Acc:HGNC:24930]	protein_coding	55365
ENSG00000002933	GP	S02	PLSCR1	10.7816	TMEM176A	7	transmembrane protein 176A [Source:HGNC Symbol;Acc:HGNC:24930]	protein_coding	55365
ENSG00000002933	GP	S03	PLSCR1	23.9643	TMEM176A	7	transmembrane protein 176A [Source:HGNC Symbol;Acc:HGNC:24930]	protein_coding	55365
ENSG00000002933	GP	S04	PLSCR1	11.0934	TMEM176A	7	transmembrane protein 176A [Source:HGNC Symbol;Acc:HGNC:24930]	protein_coding	55365
ENSG00000002933	GP	S05	NTC	7.92323	TMEM176A	7	transmembrane protein 176A [Source:HGNC Symbol;Acc:HGNC:24930]	protein_coding	55365
ENSG00000002933	GP	S06	NTC	5.56539	TMEM176A	7	transmembrane protein 176A [Source:HGNC Symbol;Acc:HGNC:24930]	protein_coding	55365
ENSG00000002933	GP	S07	NTC	13.8375	TMEM176A	7	transmembrane protein 176A [Source:HGNC Symbol;Acc:HGNC:24930]	protein_coding	55365
ENSG00000002933	GP	S08	NTC	19.9398	TMEM176A	7	transmembrane protein 176A [Source:HGNC Symbol;Acc:HGNC:24930]	protein_coding	55365
ENSG00000003056	GP	S01	PLSCR1	1320.84	M6PR	12	mannose-6-phosphate receptor, cation dependent [Source:HGNC Symbol;Acc:HGNC:6752]	protein_coding	4074
ENSG00000003056	GP	S02	PLSCR1	1373.18	M6PR	12	mannose-6-phosphate receptor, cation dependent [Source:HGNC Symbol;Acc:HGNC:6752]	protein_coding	4074
ENSG00000003056	GP	S03	PLSCR1	1505.58	M6PR	12	mannose-6-phosphate receptor, cation dependent [Source:HGNC Symbol;Acc:HGNC:6752]	protein_coding	4074
ENSG00000003056	GP	S04	PLSCR1	1490.54	M6PR	12	mannose-6-phosphate receptor, cation dependent [Source:HGNC Symbol;Acc:HGNC:6752]	protein_coding	4074
ENSG00000003056	GP	S05	NTC	1574.74	M6PR	12	mannose-6-phosphate receptor, cation dependent [Source:HGNC Symbol;Acc:HGNC:6752]	protein_coding	4074
ENSG00000003056	GP	S06	NTC	1380.22	M6PR	12	mannose-6-phosphate receptor, cation dependent [Source:HGNC Symbol;Acc:HGNC:6752]	protein_coding	4074
ENSG00000003056	GP	S07	NTC	1361.4	M6PR	12	mannose-6-phosphate receptor, cation dependent [Source:HGNC Symbol;Acc:HGNC:6752]	protein_coding	4074
ENSG00000003056	GP	S08	NTC	1424.27	M6PR	12	mannose-6-phosphate receptor, cation dependent [Source:HGNC Symbol;Acc:HGNC:6752]	protein_coding	4074
ENSG00000003096	GP	S01	PLSCR1	240.699	KLHL13	X	kelch like family member 13 [Source:HGNC Symbol;Acc:HGNC:22931]	protein_coding	90293
ENSG00000003096	GP	S02	PLSCR1	202.89	KLHL13	X	kelch like family member 13 [Source:HGNC Symbol;Acc:HGNC:22931]	protein_coding	90293
ENSG00000003096	GP	S03	PLSCR1	227.14	KLHL13	X	kelch like family member 13 [Source:HGNC Symbol;Acc:HGNC:22931]	protein_coding	90293
ENSG00000003096	GP	S04	PLSCR1	244.054	KLHL13	X	kelch like family member 13 [Source:HGNC Symbol;Acc:HGNC:22931]	protein_coding	90293
ENSG00000003096	GP	S05	NTC	222.841	KLHL13	X	kelch like family member 13 [Source:HGNC Symbol;Acc:HGNC:22931]	protein_coding	90293
ENSG00000003096	GP	S06	NTC	199.426	KLHL13	X	kelch like family member 13 [Source:HGNC Symbol;Acc:HGNC:22931]	protein_coding	90293
ENSG00000003096	GP	S07	NTC	189.468	KLHL13	X	kelch like family member 13 [Source:HGNC Symbol;Acc:HGNC:22931]	protein_coding	90293
ENSG00000003096	GP	S08	NTC	242.126	KLHL13	X	kelch like family member 13 [Source:HGNC Symbol;Acc:HGNC:22931]	protein_coding	90293
ENSG00000003137	GP	S01	PLSCR1	767.228	CYP26B1	2	cytochrome P450 family 26 subfamily B member 1 [Source:HGNC Symbol;Acc:HGNC:20581]	protein_coding	56603
ENSG00000003137	GP	S02	PLSCR1	733.149	CYP26B1	2	cytochrome P450 family 26 subfamily B member 1 [Source:HGNC Symbol;Acc:HGNC:20581]	protein_coding	56603
ENSG00000003137	GP	S03	PLSCR1	816.87	CYP26B1	2	cytochrome P450 family 26 subfamily B member 1 [Source:HGNC Symbol;Acc:HGNC:20581]	protein_coding	56603
ENSG00000003137	GP	S04	PLSCR1	751.323	CYP26B1	2	cytochrome P450 family 26 subfamily B member 1 [Source:HGNC Symbol;Acc:HGNC:20581]	protein_coding	56603
ENSG00000003137	GP	S05	NTC	820.054	CYP26B1	2	cytochrome P450 family 26 subfamily B member 1 [Source:HGNC Symbol;Acc:HGNC:20581]	protein_coding	56603
ENSG00000003137	GP	S06	NTC	713.297	CYP26B1	2	cytochrome P450 family 26 subfamily B member 1 [Source:HGNC Symbol;Acc:HGNC:20581]	protein_coding	56603
ENSG00000003137	GP	S07	NTC	747.227	CYP26B1	2	cytochrome P450 family 26 subfamily B member 1 [Source:HGNC Symbol;Acc:HGNC:20581]	protein_coding	56603
ENSG00000003137	GP	S08	NTC	715.934	CYP26B1	2	cytochrome P450 family 26 subfamily B member 1 [Source:HGNC Symbol;Acc:HGNC:20581]	protein_coding	56603
ENSG00000003147	GP	S01	PLSCR1	230.67	ICA1	7	islet cell autoantigen 1 [Source:HGNC Symbol;Acc:HGNC:5343]	protein_coding	3382
ENSG00000003147	GP	S02	PLSCR1	236.215	ICA1	7	islet cell autoantigen 1 [Source:HGNC Symbol;Acc:HGNC:5343]	protein_coding	3382
ENSG00000003147	GP	S03	PLSCR1	240.685	ICA1	7	islet cell autoantigen 1 [Source:HGNC Symbol;Acc:HGNC:5343]	protein_coding	3382
ENSG00000003147	GP	S04	PLSCR1	217.833	ICA1	7	islet cell autoantigen 1 [Source:HGNC Symbol;Acc:HGNC:5343]	protein_coding	3382
ENSG00000003147	GP	S05	NTC	179.263	ICA1	7	islet cell autoantigen 1 [Source:HGNC Symbol;Acc:HGNC:5343]	protein_coding	3382
ENSG00000003147	GP	S06	NTC	177.165	ICA1	7	islet cell autoantigen 1 [Source:HGNC Symbol;Acc:HGNC:5343]	protein_coding	3382
ENSG00000003147	GP	S07	NTC	288.459	ICA1	7	islet cell autoantigen 1 [Source:HGNC Symbol;Acc:HGNC:5343]	protein_coding	3382
ENSG00000003147	GP	S08	NTC	269.662	ICA1	7	islet cell autoantigen 1 [Source:HGNC Symbol;Acc:HGNC:5343]	protein_coding	3382
ENSG00000003249	GP	S01	PLSCR1	492.43	DBNDD1	16	dysbindin domain containing 1 [Source:HGNC Symbol;Acc:HGNC:28455]	protein_coding	79007
ENSG00000003249	GP	S02	PLSCR1	492.033	DBNDD1	16	dysbindin domain containing 1 [Source:HGNC Symbol;Acc:HGNC:28455]	protein_coding	79007
ENSG00000003249	GP	S03	PLSCR1	526.173	DBNDD1	16	dysbindin domain containing 1 [Source:HGNC Symbol;Acc:HGNC:28455]	protein_coding	79007
ENSG00000003249	GP	S04	PLSCR1	518.363	DBNDD1	16	dysbindin domain containing 1 [Source:HGNC Symbol;Acc:HGNC:28455]	protein_coding	79007
ENSG00000003249	GP	S05	NTC	523.923	DBNDD1	16	dysbindin domain containing 1 [Source:HGNC Symbol;Acc:HGNC:28455]	protein_coding	79007
ENSG00000003249	GP	S06	NTC	464.71	DBNDD1	16	dysbindin domain containing 1 [Source:HGNC Symbol;Acc:HGNC:28455]	protein_coding	79007
ENSG00000003249	GP	S07	NTC	444.93	DBNDD1	16	dysbindin domain containing 1 [Source:HGNC Symbol;Acc:HGNC:28455]	protein_coding	79007
ENSG00000003249	GP	S08	NTC	463.363	DBNDD1	16	dysbindin domain containing 1 [Source:HGNC Symbol;Acc:HGNC:28455]	protein_coding	79007
ENSG00000003393	GP	S01	PLSCR1	1505.37	ALS2	2	alsin Rho guanine nucleotide exchange factor ALS2 [Source:HGNC Symbol;Acc:HGNC:443]	protein_coding	57679
ENSG00000003393	GP	S02	PLSCR1	1552.55	ALS2	2	alsin Rho guanine nucleotide exchange factor ALS2 [Source:HGNC Symbol;Acc:HGNC:443]	protein_coding	57679
ENSG00000003393	GP	S03	PLSCR1	1491	ALS2	2	alsin Rho guanine nucleotide exchange factor ALS2 [Source:HGNC Symbol;Acc:HGNC:443]	protein_coding	57679
ENSG00000003393	GP	S04	PLSCR1	1539.96	ALS2	2	alsin Rho guanine nucleotide exchange factor ALS2 [Source:HGNC Symbol;Acc:HGNC:443]	protein_coding	57679
ENSG00000003393	GP	S05	NTC	1506.4	ALS2	2	alsin Rho guanine nucleotide exchange factor ALS2 [Source:HGNC Symbol;Acc:HGNC:443]	protein_coding	57679
ENSG00000003393	GP	S06	NTC	1582.42	ALS2	2	alsin Rho guanine nucleotide exchange factor ALS2 [Source:HGNC Symbol;Acc:HGNC:443]	protein_coding	57679
ENSG00000003393	GP	S07	NTC	1474.23	ALS2	2	alsin Rho guanine nucleotide exchange factor ALS2 [Source:HGNC Symbol;Acc:HGNC:443]	protein_coding	57679
ENSG00000003393	GP	S08	NTC	1595.18	ALS2	2	alsin Rho guanine nucleotide exchange factor ALS2 [Source:HGNC Symbol;Acc:HGNC:443]	protein_coding	57679
ENSG00000003400	GP	S01	PLSCR1	426.238	CASP10	2	caspase 10 [Source:HGNC Symbol;Acc:HGNC:1500]	protein_coding	843
ENSG00000003400	GP	S02	PLSCR1	399.9	CASP10	2	caspase 10 [Source:HGNC Symbol;Acc:HGNC:1500]	protein_coding	843
ENSG00000003400	GP	S03	PLSCR1	382.387	CASP10	2	caspase 10 [Source:HGNC Symbol;Acc:HGNC:1500]	protein_coding	843
ENSG00000003400	GP	S04	PLSCR1	413.48	CASP10	2	caspase 10 [Source:HGNC Symbol;Acc:HGNC:1500]	protein_coding	843
ENSG00000003400	GP	S05	NTC	377.344	CASP10	2	caspase 10 [Source:HGNC Symbol;Acc:HGNC:1500]	protein_coding	843
ENSG00000003400	GP	S06	NTC	438.738	CASP10	2	caspase 10 [Source:HGNC Symbol;Acc:HGNC:1500]	protein_coding	843
ENSG00000003400	GP	S07	NTC	418.319	CASP10	2	caspase 10 [Source:HGNC Symbol;Acc:HGNC:1500]	protein_coding	843
ENSG00000003400	GP	S08	NTC	408.291	CASP10	2	caspase 10 [Source:HGNC Symbol;Acc:HGNC:1500]	protein_coding	843
ENSG00000003402	GP	S01	PLSCR1	1296.77	CFLAR	2	CASP8 and FADD like apoptosis regulator [Source:HGNC Symbol;Acc:HGNC:1876]	protein_coding	8837
ENSG00000003402	GP	S02	PLSCR1	1242.83	CFLAR	2	CASP8 and FADD like apoptosis regulator [Source:HGNC Symbol;Acc:HGNC:1876]	protein_coding	8837
ENSG00000003402	GP	S03	PLSCR1	1326.37	CFLAR	2	CASP8 and FADD like apoptosis regulator [Source:HGNC Symbol;Acc:HGNC:1876]	protein_coding	8837
ENSG00000003402	GP	S04	PLSCR1	1298.93	CFLAR	2	CASP8 and FADD like apoptosis regulator [Source:HGNC Symbol;Acc:HGNC:1876]	protein_coding	8837
ENSG00000003402	GP	S05	NTC	1321.2	CFLAR	2	CASP8 and FADD like apoptosis regulator [Source:HGNC Symbol;Acc:HGNC:1876]	protein_coding	8837
ENSG00000003402	GP	S06	NTC	1242.01	CFLAR	2	CASP8 and FADD like apoptosis regulator [Source:HGNC Symbol;Acc:HGNC:1876]	protein_coding	8837
ENSG00000003402	GP	S07	NTC	1276.25	CFLAR	2	CASP8 and FADD like apoptosis regulator [Source:HGNC Symbol;Acc:HGNC:1876]	protein_coding	8837
ENSG00000003402	GP	S08	NTC	1241.96	CFLAR	2	CASP8 and FADD like apoptosis regulator [Source:HGNC Symbol;Acc:HGNC:1876]	protein_coding	8837
ENSG00000003436	GP	S01	PLSCR1	2078.03	TFPI	2	tissue factor pathway inhibitor [Source:HGNC Symbol;Acc:HGNC:11760]	protein_coding	7035
ENSG00000003436	GP	S02	PLSCR1	1850.52	TFPI	2	tissue factor pathway inhibitor [Source:HGNC Symbol;Acc:HGNC:11760]	protein_coding	7035
ENSG00000003436	GP	S03	PLSCR1	1812.95	TFPI	2	tissue factor pathway inhibitor [Source:HGNC Symbol;Acc:HGNC:11760]	protein_coding	7035
ENSG00000003436	GP	S04	PLSCR1	1920.16	TFPI	2	tissue factor pathway inhibitor [Source:HGNC Symbol;Acc:HGNC:11760]	protein_coding	7035
ENSG00000003436	GP	S05	NTC	1583.66	TFPI	2	tissue factor pathway inhibitor [Source:HGNC Symbol;Acc:HGNC:11760]	protein_coding	7035
ENSG00000003436	GP	S06	NTC	1810.61	TFPI	2	tissue factor pathway inhibitor [Source:HGNC Symbol;Acc:HGNC:11760]	protein_coding	7035
ENSG00000003436	GP	S07	NTC	1962.8	TFPI	2	tissue factor pathway inhibitor [Source:HGNC Symbol;Acc:HGNC:11760]	protein_coding	7035
ENSG00000003436	GP	S08	NTC	1983.54	TFPI	2	tissue factor pathway inhibitor [Source:HGNC Symbol;Acc:HGNC:11760]	protein_coding	7035
ENSG00000003509	GP	S01	PLSCR1	282.821	NDUFAF7	2	NADH:ubiquinone oxidoreductase complex assembly factor 7 [Source:HGNC Symbol;Acc:HGNC:28816]	protein_coding	55471
ENSG00000003509	GP	S02	PLSCR1	262.679	NDUFAF7	2	NADH:ubiquinone oxidoreductase complex assembly factor 7 [Source:HGNC Symbol;Acc:HGNC:28816]	protein_coding	55471
ENSG00000003509	GP	S03	PLSCR1	290.698	NDUFAF7	2	NADH:ubiquinone oxidoreductase complex assembly factor 7 [Source:HGNC Symbol;Acc:HGNC:28816]	protein_coding	55471
ENSG00000003509	GP	S04	PLSCR1	236.995	NDUFAF7	2	NADH:ubiquinone oxidoreductase complex assembly factor 7 [Source:HGNC Symbol;Acc:HGNC:28816]	protein_coding	55471
ENSG00000003509	GP	S05	NTC	255.524	NDUFAF7	2	NADH:ubiquinone oxidoreductase complex assembly factor 7 [Source:HGNC Symbol;Acc:HGNC:28816]	protein_coding	55471
ENSG00000003509	GP	S06	NTC	217.05	NDUFAF7	2	NADH:ubiquinone oxidoreductase complex assembly factor 7 [Source:HGNC Symbol;Acc:HGNC:28816]	protein_coding	55471
ENSG00000003509	GP	S07	NTC	270.364	NDUFAF7	2	NADH:ubiquinone oxidoreductase complex assembly factor 7 [Source:HGNC Symbol;Acc:HGNC:28816]	protein_coding	55471
ENSG00000003509	GP	S08	NTC	258.268	NDUFAF7	2	NADH:ubiquinone oxidoreductase complex assembly factor 7 [Source:HGNC Symbol;Acc:HGNC:28816]	protein_coding	55471
ENSG00000003756	GP	S01	PLSCR1	2306.7	RBM5	3	RNA binding motif protein 5 [Source:HGNC Symbol;Acc:HGNC:9902]	protein_coding	10181
ENSG00000003756	GP	S02	PLSCR1	2045.57	RBM5	3	RNA binding motif protein 5 [Source:HGNC Symbol;Acc:HGNC:9902]	protein_coding	10181
ENSG00000003756	GP	S03	PLSCR1	1899.43	RBM5	3	RNA binding motif protein 5 [Source:HGNC Symbol;Acc:HGNC:9902]	protein_coding	10181
ENSG00000003756	GP	S04	PLSCR1	2038.15	RBM5	3	RNA binding motif protein 5 [Source:HGNC Symbol;Acc:HGNC:9902]	protein_coding	10181
ENSG00000003756	GP	S05	NTC	2018.44	RBM5	3	RNA binding motif protein 5 [Source:HGNC Symbol;Acc:HGNC:9902]	protein_coding	10181
ENSG00000003756	GP	S06	NTC	2139.89	RBM5	3	RNA binding motif protein 5 [Source:HGNC Symbol;Acc:HGNC:9902]	protein_coding	10181
ENSG00000003756	GP	S07	NTC	2082.02	RBM5	3	RNA binding motif protein 5 [Source:HGNC Symbol;Acc:HGNC:9902]	protein_coding	10181
ENSG00000003756	GP	S08	NTC	1917.07	RBM5	3	RNA binding motif protein 5 [Source:HGNC Symbol;Acc:HGNC:9902]	protein_coding	10181
ENSG00000003987	GP	S01	PLSCR1	67.1951	MTMR7	8	myotubularin related protein 7 [Source:HGNC Symbol;Acc:HGNC:7454]	protein_coding	9108
ENSG00000003987	GP	S02	PLSCR1	66.6499	MTMR7	8	myotubularin related protein 7 [Source:HGNC Symbol;Acc:HGNC:7454]	protein_coding	9108
ENSG00000003987	GP	S03	PLSCR1	40.6351	MTMR7	8	myotubularin related protein 7 [Source:HGNC Symbol;Acc:HGNC:7454]	protein_coding	9108
ENSG00000003987	GP	S04	PLSCR1	37.314	MTMR7	8	myotubularin related protein 7 [Source:HGNC Symbol;Acc:HGNC:7454]	protein_coding	9108
ENSG00000003987	GP	S05	NTC	43.5778	MTMR7	8	myotubularin related protein 7 [Source:HGNC Symbol;Acc:HGNC:7454]	protein_coding	9108
ENSG00000003987	GP	S06	NTC	41.7404	MTMR7	8	myotubularin related protein 7 [Source:HGNC Symbol;Acc:HGNC:7454]	protein_coding	9108
ENSG00000003987	GP	S07	NTC	75.5742	MTMR7	8	myotubularin related protein 7 [Source:HGNC Symbol;Acc:HGNC:7454]	protein_coding	9108
ENSG00000003987	GP	S08	NTC	66.466	MTMR7	8	myotubularin related protein 7 [Source:HGNC Symbol;Acc:HGNC:7454]	protein_coding	9108
ENSG00000003989	GP	S01	PLSCR1	3607.47	SLC7A2	8	solute carrier family 7 member 2 [Source:HGNC Symbol;Acc:HGNC:11060]	protein_coding	6542
ENSG00000003989	GP	S02	PLSCR1	3653	SLC7A2	8	solute carrier family 7 member 2 [Source:HGNC Symbol;Acc:HGNC:11060]	protein_coding	6542
ENSG00000003989	GP	S03	PLSCR1	3488.37	SLC7A2	8	solute carrier family 7 member 2 [Source:HGNC Symbol;Acc:HGNC:11060]	protein_coding	6542
ENSG00000003989	GP	S04	PLSCR1	3695.1	SLC7A2	8	solute carrier family 7 member 2 [Source:HGNC Symbol;Acc:HGNC:11060]	protein_coding	6542
ENSG00000003989	GP	S05	NTC	3490.18	SLC7A2	8	solute carrier family 7 member 2 [Source:HGNC Symbol;Acc:HGNC:11060]	protein_coding	6542
ENSG00000003989	GP	S06	NTC	3665.73	SLC7A2	8	solute carrier family 7 member 2 [Source:HGNC Symbol;Acc:HGNC:11060]	protein_coding	6542
ENSG00000003989	GP	S07	NTC	3736.13	SLC7A2	8	solute carrier family 7 member 2 [Source:HGNC Symbol;Acc:HGNC:11060]	protein_coding	6542
ENSG00000003989	GP	S08	NTC	3702.16	SLC7A2	8	solute carrier family 7 member 2 [Source:HGNC Symbol;Acc:HGNC:11060]	protein_coding	6542
ENSG00000004059	GP	S01	PLSCR1	1208.51	ARF5	7	ADP ribosylation factor 5 [Source:HGNC Symbol;Acc:HGNC:658]	protein_coding	381
ENSG00000004059	GP	S02	PLSCR1	1308.5	ARF5	7	ADP ribosylation factor 5 [Source:HGNC Symbol;Acc:HGNC:658]	protein_coding	381
ENSG00000004059	GP	S03	PLSCR1	1252.4	ARF5	7	ADP ribosylation factor 5 [Source:HGNC Symbol;Acc:HGNC:658]	protein_coding	381
ENSG00000004059	GP	S04	PLSCR1	1286.83	ARF5	7	ADP ribosylation factor 5 [Source:HGNC Symbol;Acc:HGNC:658]	protein_coding	381
ENSG00000004059	GP	S05	NTC	1239.99	ARF5	7	ADP ribosylation factor 5 [Source:HGNC Symbol;Acc:HGNC:658]	protein_coding	381
ENSG00000004059	GP	S06	NTC	1307.87	ARF5	7	ADP ribosylation factor 5 [Source:HGNC Symbol;Acc:HGNC:658]	protein_coding	381
ENSG00000004059	GP	S07	NTC	1162.35	ARF5	7	ADP ribosylation factor 5 [Source:HGNC Symbol;Acc:HGNC:658]	protein_coding	381
ENSG00000004059	GP	S08	NTC	1233.42	ARF5	7	ADP ribosylation factor 5 [Source:HGNC Symbol;Acc:HGNC:658]	protein_coding	381
ENSG00000004139	GP	S01	PLSCR1	149.434	SARM1	17	sterile alpha and TIR motif containing 1 [Source:HGNC Symbol;Acc:HGNC:17074]	protein_coding	23098
ENSG00000004139	GP	S02	PLSCR1	102.915	SARM1	17	sterile alpha and TIR motif containing 1 [Source:HGNC Symbol;Acc:HGNC:17074]	protein_coding	23098
ENSG00000004139	GP	S03	PLSCR1	139.618	SARM1	17	sterile alpha and TIR motif containing 1 [Source:HGNC Symbol;Acc:HGNC:17074]	protein_coding	23098
ENSG00000004139	GP	S04	PLSCR1	105.891	SARM1	17	sterile alpha and TIR motif containing 1 [Source:HGNC Symbol;Acc:HGNC:17074]	protein_coding	23098
ENSG00000004139	GP	S05	NTC	99.0403	SARM1	17	sterile alpha and TIR motif containing 1 [Source:HGNC Symbol;Acc:HGNC:17074]	protein_coding	23098
ENSG00000004139	GP	S06	NTC	125.221	SARM1	17	sterile alpha and TIR motif containing 1 [Source:HGNC Symbol;Acc:HGNC:17074]	protein_coding	23098
ENSG00000004139	GP	S07	NTC	116.022	SARM1	17	sterile alpha and TIR motif containing 1 [Source:HGNC Symbol;Acc:HGNC:17074]	protein_coding	23098
ENSG00000004139	GP	S08	NTC	138.629	SARM1	17	sterile alpha and TIR motif containing 1 [Source:HGNC Symbol;Acc:HGNC:17074]	protein_coding	23098
ENSG00000004142	GP	S01	PLSCR1	2378.91	POLDIP2	17	DNA polymerase delta interacting protein 2 [Source:HGNC Symbol;Acc:HGNC:23781]	protein_coding	26073
ENSG00000004142	GP	S02	PLSCR1	2474.87	POLDIP2	17	DNA polymerase delta interacting protein 2 [Source:HGNC Symbol;Acc:HGNC:23781]	protein_coding	26073
ENSG00000004142	GP	S03	PLSCR1	2890.3	POLDIP2	17	DNA polymerase delta interacting protein 2 [Source:HGNC Symbol;Acc:HGNC:23781]	protein_coding	26073
ENSG00000004142	GP	S04	PLSCR1	2538.36	POLDIP2	17	DNA polymerase delta interacting protein 2 [Source:HGNC Symbol;Acc:HGNC:23781]	protein_coding	26073
ENSG00000004142	GP	S05	NTC	2846.42	POLDIP2	17	DNA polymerase delta interacting protein 2 [Source:HGNC Symbol;Acc:HGNC:23781]	protein_coding	26073
ENSG00000004142	GP	S06	NTC	2450.63	POLDIP2	17	DNA polymerase delta interacting protein 2 [Source:HGNC Symbol;Acc:HGNC:23781]	protein_coding	26073
ENSG00000004142	GP	S07	NTC	2462.02	POLDIP2	17	DNA polymerase delta interacting protein 2 [Source:HGNC Symbol;Acc:HGNC:23781]	protein_coding	26073
ENSG00000004142	GP	S08	NTC	2605.47	POLDIP2	17	DNA polymerase delta interacting protein 2 [Source:HGNC Symbol;Acc:HGNC:23781]	protein_coding	26073
ENSG00000004399	GP	S01	PLSCR1	227.661	PLXND1	3	plexin D1 [Source:HGNC Symbol;Acc:HGNC:9107]	protein_coding	23129
ENSG00000004399	GP	S02	PLSCR1	225.434	PLXND1	3	plexin D1 [Source:HGNC Symbol;Acc:HGNC:9107]	protein_coding	23129
ENSG00000004399	GP	S03	PLSCR1	246.937	PLXND1	3	plexin D1 [Source:HGNC Symbol;Acc:HGNC:9107]	protein_coding	23129
ENSG00000004399	GP	S04	PLSCR1	242.037	PLXND1	3	plexin D1 [Source:HGNC Symbol;Acc:HGNC:9107]	protein_coding	23129
ENSG00000004399	GP	S05	NTC	253.543	PLXND1	3	plexin D1 [Source:HGNC Symbol;Acc:HGNC:9107]	protein_coding	23129
ENSG00000004399	GP	S06	NTC	211.485	PLXND1	3	plexin D1 [Source:HGNC Symbol;Acc:HGNC:9107]	protein_coding	23129
ENSG00000004399	GP	S07	NTC	195.854	PLXND1	3	plexin D1 [Source:HGNC Symbol;Acc:HGNC:9107]	protein_coding	23129
ENSG00000004399	GP	S08	NTC	256.369	PLXND1	3	plexin D1 [Source:HGNC Symbol;Acc:HGNC:9107]	protein_coding	23129
ENSG00000004455	GP	S01	PLSCR1	1727.01	AK2	1	adenylate kinase 2 [Source:HGNC Symbol;Acc:HGNC:362]	protein_coding	204
ENSG00000004455	GP	S02	PLSCR1	1762.3	AK2	1	adenylate kinase 2 [Source:HGNC Symbol;Acc:HGNC:362]	protein_coding	204
ENSG00000004455	GP	S03	PLSCR1	1704.59	AK2	1	adenylate kinase 2 [Source:HGNC Symbol;Acc:HGNC:362]	protein_coding	204
ENSG00000004455	GP	S04	PLSCR1	1758.8	AK2	1	adenylate kinase 2 [Source:HGNC Symbol;Acc:HGNC:362]	protein_coding	204
ENSG00000004455	GP	S05	NTC	1759.95	AK2	1	adenylate kinase 2 [Source:HGNC Symbol;Acc:HGNC:362]	protein_coding	204
ENSG00000004455	GP	S06	NTC	1778.14	AK2	1	adenylate kinase 2 [Source:HGNC Symbol;Acc:HGNC:362]	protein_coding	204
ENSG00000004455	GP	S07	NTC	1789.3	AK2	1	adenylate kinase 2 [Source:HGNC Symbol;Acc:HGNC:362]	protein_coding	204
ENSG00000004455	GP	S08	NTC	1746.16	AK2	1	adenylate kinase 2 [Source:HGNC Symbol;Acc:HGNC:362]	protein_coding	204
ENSG00000004468	GP	S01	PLSCR1	52.1514	CD38	4	CD38 molecule [Source:HGNC Symbol;Acc:HGNC:1667]	protein_coding	952
ENSG00000004468	GP	S02	PLSCR1	35.2853	CD38	4	CD38 molecule [Source:HGNC Symbol;Acc:HGNC:1667]	protein_coding	952
ENSG00000004468	GP	S03	PLSCR1	30.2159	CD38	4	CD38 molecule [Source:HGNC Symbol;Acc:HGNC:1667]	protein_coding	952
ENSG00000004468	GP	S04	PLSCR1	25.2122	CD38	4	CD38 molecule [Source:HGNC Symbol;Acc:HGNC:1667]	protein_coding	952
ENSG00000004468	GP	S05	NTC	42.5873	CD38	4	CD38 molecule [Source:HGNC Symbol;Acc:HGNC:1667]	protein_coding	952
ENSG00000004468	GP	S06	NTC	32.4648	CD38	4	CD38 molecule [Source:HGNC Symbol;Acc:HGNC:1667]	protein_coding	952
ENSG00000004468	GP	S07	NTC	47.8992	CD38	4	CD38 molecule [Source:HGNC Symbol;Acc:HGNC:1667]	protein_coding	952
ENSG00000004468	GP	S08	NTC	32.2835	CD38	4	CD38 molecule [Source:HGNC Symbol;Acc:HGNC:1667]	protein_coding	952
ENSG00000004478	GP	S01	PLSCR1	2325.75	FKBP4	12	FKBP prolyl isomerase 4 [Source:HGNC Symbol;Acc:HGNC:3720]	protein_coding	2288
ENSG00000004478	GP	S02	PLSCR1	2460.17	FKBP4	12	FKBP prolyl isomerase 4 [Source:HGNC Symbol;Acc:HGNC:3720]	protein_coding	2288
ENSG00000004478	GP	S03	PLSCR1	2825.7	FKBP4	12	FKBP prolyl isomerase 4 [Source:HGNC Symbol;Acc:HGNC:3720]	protein_coding	2288
ENSG00000004478	GP	S04	PLSCR1	2437.51	FKBP4	12	FKBP prolyl isomerase 4 [Source:HGNC Symbol;Acc:HGNC:3720]	protein_coding	2288
ENSG00000004478	GP	S05	NTC	2748.37	FKBP4	12	FKBP prolyl isomerase 4 [Source:HGNC Symbol;Acc:HGNC:3720]	protein_coding	2288
ENSG00000004478	GP	S06	NTC	2478.45	FKBP4	12	FKBP prolyl isomerase 4 [Source:HGNC Symbol;Acc:HGNC:3720]	protein_coding	2288
ENSG00000004478	GP	S07	NTC	2364.09	FKBP4	12	FKBP prolyl isomerase 4 [Source:HGNC Symbol;Acc:HGNC:3720]	protein_coding	2288
ENSG00000004478	GP	S08	NTC	2484.88	FKBP4	12	FKBP prolyl isomerase 4 [Source:HGNC Symbol;Acc:HGNC:3720]	protein_coding	2288
ENSG00000004487	GP	S01	PLSCR1	4633.45	KDM1A	1	lysine demethylase 1A [Source:HGNC Symbol;Acc:HGNC:29079]	protein_coding	23028
ENSG00000004487	GP	S02	PLSCR1	4860.55	KDM1A	1	lysine demethylase 1A [Source:HGNC Symbol;Acc:HGNC:29079]	protein_coding	23028
ENSG00000004487	GP	S03	PLSCR1	4642.83	KDM1A	1	lysine demethylase 1A [Source:HGNC Symbol;Acc:HGNC:29079]	protein_coding	23028
ENSG00000004487	GP	S04	PLSCR1	4662.24	KDM1A	1	lysine demethylase 1A [Source:HGNC Symbol;Acc:HGNC:29079]	protein_coding	23028
ENSG00000004487	GP	S05	NTC	4797.51	KDM1A	1	lysine demethylase 1A [Source:HGNC Symbol;Acc:HGNC:29079]	protein_coding	23028
ENSG00000004487	GP	S06	NTC	4563.62	KDM1A	1	lysine demethylase 1A [Source:HGNC Symbol;Acc:HGNC:29079]	protein_coding	23028
ENSG00000004487	GP	S07	NTC	4711.15	KDM1A	1	lysine demethylase 1A [Source:HGNC Symbol;Acc:HGNC:29079]	protein_coding	23028
ENSG00000004487	GP	S08	NTC	4713.39	KDM1A	1	lysine demethylase 1A [Source:HGNC Symbol;Acc:HGNC:29079]	protein_coding	23028
ENSG00000004534	GP	S01	PLSCR1	1644.78	RBM6	3	RNA binding motif protein 6 [Source:HGNC Symbol;Acc:HGNC:9903]	protein_coding	10180
ENSG00000004534	GP	S02	PLSCR1	1618.22	RBM6	3	RNA binding motif protein 6 [Source:HGNC Symbol;Acc:HGNC:9903]	protein_coding	10180
ENSG00000004534	GP	S03	PLSCR1	1782.74	RBM6	3	RNA binding motif protein 6 [Source:HGNC Symbol;Acc:HGNC:9903]	protein_coding	10180
ENSG00000004534	GP	S04	PLSCR1	1659.97	RBM6	3	RNA binding motif protein 6 [Source:HGNC Symbol;Acc:HGNC:9903]	protein_coding	10180
ENSG00000004534	GP	S05	NTC	1721.32	RBM6	3	RNA binding motif protein 6 [Source:HGNC Symbol;Acc:HGNC:9903]	protein_coding	10180
ENSG00000004534	GP	S06	NTC	1595.41	RBM6	3	RNA binding motif protein 6 [Source:HGNC Symbol;Acc:HGNC:9903]	protein_coding	10180
ENSG00000004534	GP	S07	NTC	1780.78	RBM6	3	RNA binding motif protein 6 [Source:HGNC Symbol;Acc:HGNC:9903]	protein_coding	10180
ENSG00000004534	GP	S08	NTC	1683.49	RBM6	3	RNA binding motif protein 6 [Source:HGNC Symbol;Acc:HGNC:9903]	protein_coding	10180
ENSG00000004660	GP	S01	PLSCR1	2.00582	CAMKK1	17	calcium/calmodulin dependent protein kinase kinase 1 [Source:HGNC Symbol;Acc:HGNC:1469]	protein_coding	84254
ENSG00000004660	GP	S02	PLSCR1	6.86102	CAMKK1	17	calcium/calmodulin dependent protein kinase kinase 1 [Source:HGNC Symbol;Acc:HGNC:1469]	protein_coding	84254
ENSG00000004660	GP	S03	PLSCR1	9.37734	CAMKK1	17	calcium/calmodulin dependent protein kinase kinase 1 [Source:HGNC Symbol;Acc:HGNC:1469]	protein_coding	84254
ENSG00000004660	GP	S04	PLSCR1	1.00849	CAMKK1	17	calcium/calmodulin dependent protein kinase kinase 1 [Source:HGNC Symbol;Acc:HGNC:1469]	protein_coding	84254
ENSG00000004660	GP	S05	NTC	4.95202	CAMKK1	17	calcium/calmodulin dependent protein kinase kinase 1 [Source:HGNC Symbol;Acc:HGNC:1469]	protein_coding	84254
ENSG00000004660	GP	S06	NTC	7.42052	CAMKK1	17	calcium/calmodulin dependent protein kinase kinase 1 [Source:HGNC Symbol;Acc:HGNC:1469]	protein_coding	84254
ENSG00000004660	GP	S07	NTC	5.32213	CAMKK1	17	calcium/calmodulin dependent protein kinase kinase 1 [Source:HGNC Symbol;Acc:HGNC:1469]	protein_coding	84254
ENSG00000004660	GP	S08	NTC	0.949514	CAMKK1	17	calcium/calmodulin dependent protein kinase kinase 1 [Source:HGNC Symbol;Acc:HGNC:1469]	protein_coding	84254
ENSG00000004700	GP	S01	PLSCR1	895.6	RECQL	12	RecQ like helicase [Source:HGNC Symbol;Acc:HGNC:9948]	protein_coding	5965
ENSG00000004700	GP	S02	PLSCR1	931.139	RECQL	12	RecQ like helicase [Source:HGNC Symbol;Acc:HGNC:9948]	protein_coding	5965
ENSG00000004700	GP	S03	PLSCR1	881.47	RECQL	12	RecQ like helicase [Source:HGNC Symbol;Acc:HGNC:9948]	protein_coding	5965
ENSG00000004700	GP	S04	PLSCR1	776.535	RECQL	12	RecQ like helicase [Source:HGNC Symbol;Acc:HGNC:9948]	protein_coding	5965
ENSG00000004700	GP	S05	NTC	765.582	RECQL	12	RecQ like helicase [Source:HGNC Symbol;Acc:HGNC:9948]	protein_coding	5965
ENSG00000004700	GP	S06	NTC	726.283	RECQL	12	RecQ like helicase [Source:HGNC Symbol;Acc:HGNC:9948]	protein_coding	5965
ENSG00000004700	GP	S07	NTC	888.795	RECQL	12	RecQ like helicase [Source:HGNC Symbol;Acc:HGNC:9948]	protein_coding	5965
ENSG00000004700	GP	S08	NTC	789.046	RECQL	12	RecQ like helicase [Source:HGNC Symbol;Acc:HGNC:9948]	protein_coding	5965
ENSG00000004766	GP	S01	PLSCR1	349.013	VPS50	7	VPS50 subunit of EARP/GARPII complex [Source:HGNC Symbol;Acc:HGNC:25956]	protein_coding	55610
ENSG00000004766	GP	S02	PLSCR1	346.972	VPS50	7	VPS50 subunit of EARP/GARPII complex [Source:HGNC Symbol;Acc:HGNC:25956]	protein_coding	55610
ENSG00000004766	GP	S03	PLSCR1	358.423	VPS50	7	VPS50 subunit of EARP/GARPII complex [Source:HGNC Symbol;Acc:HGNC:25956]	protein_coding	55610
ENSG00000004766	GP	S04	PLSCR1	354.988	VPS50	7	VPS50 subunit of EARP/GARPII complex [Source:HGNC Symbol;Acc:HGNC:25956]	protein_coding	55610
ENSG00000004766	GP	S05	NTC	360.507	VPS50	7	VPS50 subunit of EARP/GARPII complex [Source:HGNC Symbol;Acc:HGNC:25956]	protein_coding	55610
ENSG00000004766	GP	S06	NTC	374.736	VPS50	7	VPS50 subunit of EARP/GARPII complex [Source:HGNC Symbol;Acc:HGNC:25956]	protein_coding	55610
ENSG00000004766	GP	S07	NTC	442.801	VPS50	7	VPS50 subunit of EARP/GARPII complex [Source:HGNC Symbol;Acc:HGNC:25956]	protein_coding	55610
ENSG00000004766	GP	S08	NTC	414.938	VPS50	7	VPS50 subunit of EARP/GARPII complex [Source:HGNC Symbol;Acc:HGNC:25956]	protein_coding	55610
ENSG00000004776	GP	S01	PLSCR1	1.00291	HSPB6	19	heat shock protein family B (small) member 6 [Source:HGNC Symbol;Acc:HGNC:26511]	protein_coding	126393
ENSG00000004776	GP	S02	PLSCR1	2.94044	HSPB6	19	heat shock protein family B (small) member 6 [Source:HGNC Symbol;Acc:HGNC:26511]	protein_coding	126393
ENSG00000004776	GP	S03	PLSCR1	1.04193	HSPB6	19	heat shock protein family B (small) member 6 [Source:HGNC Symbol;Acc:HGNC:26511]	protein_coding	126393
ENSG00000004776	GP	S04	PLSCR1	7.05941	HSPB6	19	heat shock protein family B (small) member 6 [Source:HGNC Symbol;Acc:HGNC:26511]	protein_coding	126393
ENSG00000004776	GP	S05	NTC	0.990403	HSPB6	19	heat shock protein family B (small) member 6 [Source:HGNC Symbol;Acc:HGNC:26511]	protein_coding	126393
ENSG00000004776	GP	S06	NTC	12.0583	HSPB6	19	heat shock protein family B (small) member 6 [Source:HGNC Symbol;Acc:HGNC:26511]	protein_coding	126393
ENSG00000004776	GP	S07	NTC	2.12885	HSPB6	19	heat shock protein family B (small) member 6 [Source:HGNC Symbol;Acc:HGNC:26511]	protein_coding	126393
ENSG00000004776	GP	S08	NTC	4.74757	HSPB6	19	heat shock protein family B (small) member 6 [Source:HGNC Symbol;Acc:HGNC:26511]	protein_coding	126393
ENSG00000004777	GP	S01	PLSCR1	206.6	ARHGAP33	19	Rho GTPase activating protein 33 [Source:HGNC Symbol;Acc:HGNC:23085]	protein_coding	115703
ENSG00000004777	GP	S02	PLSCR1	127.419	ARHGAP33	19	Rho GTPase activating protein 33 [Source:HGNC Symbol;Acc:HGNC:23085]	protein_coding	115703
ENSG00000004777	GP	S03	PLSCR1	207.343	ARHGAP33	19	Rho GTPase activating protein 33 [Source:HGNC Symbol;Acc:HGNC:23085]	protein_coding	115703
ENSG00000004777	GP	S04	PLSCR1	240.02	ARHGAP33	19	Rho GTPase activating protein 33 [Source:HGNC Symbol;Acc:HGNC:23085]	protein_coding	115703
ENSG00000004777	GP	S05	NTC	207.985	ARHGAP33	19	Rho GTPase activating protein 33 [Source:HGNC Symbol;Acc:HGNC:23085]	protein_coding	115703
ENSG00000004777	GP	S06	NTC	183.658	ARHGAP33	19	Rho GTPase activating protein 33 [Source:HGNC Symbol;Acc:HGNC:23085]	protein_coding	115703
ENSG00000004777	GP	S07	NTC	149.02	ARHGAP33	19	Rho GTPase activating protein 33 [Source:HGNC Symbol;Acc:HGNC:23085]	protein_coding	115703
ENSG00000004777	GP	S08	NTC	205.095	ARHGAP33	19	Rho GTPase activating protein 33 [Source:HGNC Symbol;Acc:HGNC:23085]	protein_coding	115703
ENSG00000004779	GP	S01	PLSCR1	703.041	NDUFAB1	16	NADH:ubiquinone oxidoreductase subunit AB1 [Source:HGNC Symbol;Acc:HGNC:7694]	protein_coding	4706
ENSG00000004779	GP	S02	PLSCR1	812.541	NDUFAB1	16	NADH:ubiquinone oxidoreductase subunit AB1 [Source:HGNC Symbol;Acc:HGNC:7694]	protein_coding	4706
ENSG00000004779	GP	S03	PLSCR1	878.344	NDUFAB1	16	NADH:ubiquinone oxidoreductase subunit AB1 [Source:HGNC Symbol;Acc:HGNC:7694]	protein_coding	4706
ENSG00000004779	GP	S04	PLSCR1	741.238	NDUFAB1	16	NADH:ubiquinone oxidoreductase subunit AB1 [Source:HGNC Symbol;Acc:HGNC:7694]	protein_coding	4706
ENSG00000004779	GP	S05	NTC	705.167	NDUFAB1	16	NADH:ubiquinone oxidoreductase subunit AB1 [Source:HGNC Symbol;Acc:HGNC:7694]	protein_coding	4706
ENSG00000004779	GP	S06	NTC	738.341	NDUFAB1	16	NADH:ubiquinone oxidoreductase subunit AB1 [Source:HGNC Symbol;Acc:HGNC:7694]	protein_coding	4706
ENSG00000004779	GP	S07	NTC	766.386	NDUFAB1	16	NADH:ubiquinone oxidoreductase subunit AB1 [Source:HGNC Symbol;Acc:HGNC:7694]	protein_coding	4706
ENSG00000004779	GP	S08	NTC	754.864	NDUFAB1	16	NADH:ubiquinone oxidoreductase subunit AB1 [Source:HGNC Symbol;Acc:HGNC:7694]	protein_coding	4706
ENSG00000004799	GP	S01	PLSCR1	62.1805	PDK4	7	pyruvate dehydrogenase kinase 4 [Source:HGNC Symbol;Acc:HGNC:8812]	protein_coding	5166
ENSG00000004799	GP	S02	PLSCR1	47.047	PDK4	7	pyruvate dehydrogenase kinase 4 [Source:HGNC Symbol;Acc:HGNC:8812]	protein_coding	5166
ENSG00000004799	GP	S03	PLSCR1	69.8091	PDK4	7	pyruvate dehydrogenase kinase 4 [Source:HGNC Symbol;Acc:HGNC:8812]	protein_coding	5166
ENSG00000004799	GP	S04	PLSCR1	52.4413	PDK4	7	pyruvate dehydrogenase kinase 4 [Source:HGNC Symbol;Acc:HGNC:8812]	protein_coding	5166
ENSG00000004799	GP	S05	NTC	33.6737	PDK4	7	pyruvate dehydrogenase kinase 4 [Source:HGNC Symbol;Acc:HGNC:8812]	protein_coding	5166
ENSG00000004799	GP	S06	NTC	65.8571	PDK4	7	pyruvate dehydrogenase kinase 4 [Source:HGNC Symbol;Acc:HGNC:8812]	protein_coding	5166
ENSG00000004799	GP	S07	NTC	56.4146	PDK4	7	pyruvate dehydrogenase kinase 4 [Source:HGNC Symbol;Acc:HGNC:8812]	protein_coding	5166
ENSG00000004799	GP	S08	NTC	56.9709	PDK4	7	pyruvate dehydrogenase kinase 4 [Source:HGNC Symbol;Acc:HGNC:8812]	protein_coding	5166
ENSG00000004809	GP	S01	PLSCR1	0	SLC22A16	6	solute carrier family 22 member 16 [Source:HGNC Symbol;Acc:HGNC:20302]	protein_coding	85413
ENSG00000004809	GP	S02	PLSCR1	0	SLC22A16	6	solute carrier family 22 member 16 [Source:HGNC Symbol;Acc:HGNC:20302]	protein_coding	85413
ENSG00000004809	GP	S03	PLSCR1	0	SLC22A16	6	solute carrier family 22 member 16 [Source:HGNC Symbol;Acc:HGNC:20302]	protein_coding	85413
ENSG00000004809	GP	S04	PLSCR1	0	SLC22A16	6	solute carrier family 22 member 16 [Source:HGNC Symbol;Acc:HGNC:20302]	protein_coding	85413
ENSG00000004809	GP	S05	NTC	0	SLC22A16	6	solute carrier family 22 member 16 [Source:HGNC Symbol;Acc:HGNC:20302]	protein_coding	85413
ENSG00000004809	GP	S06	NTC	0	SLC22A16	6	solute carrier family 22 member 16 [Source:HGNC Symbol;Acc:HGNC:20302]	protein_coding	85413
ENSG00000004809	GP	S07	NTC	0	SLC22A16	6	solute carrier family 22 member 16 [Source:HGNC Symbol;Acc:HGNC:20302]	protein_coding	85413
ENSG00000004809	GP	S08	NTC	0	SLC22A16	6	solute carrier family 22 member 16 [Source:HGNC Symbol;Acc:HGNC:20302]	protein_coding	85413
ENSG00000004838	GP	S01	PLSCR1	36.1048	ZMYND10	3	zinc finger MYND-type containing 10 [Source:HGNC Symbol;Acc:HGNC:19412]	protein_coding	51364
ENSG00000004838	GP	S02	PLSCR1	22.5434	ZMYND10	3	zinc finger MYND-type containing 10 [Source:HGNC Symbol;Acc:HGNC:19412]	protein_coding	51364
ENSG00000004838	GP	S03	PLSCR1	38.5513	ZMYND10	3	zinc finger MYND-type containing 10 [Source:HGNC Symbol;Acc:HGNC:19412]	protein_coding	51364
ENSG00000004838	GP	S04	PLSCR1	47.3989	ZMYND10	3	zinc finger MYND-type containing 10 [Source:HGNC Symbol;Acc:HGNC:19412]	protein_coding	51364
ENSG00000004838	GP	S05	NTC	49.5202	ZMYND10	3	zinc finger MYND-type containing 10 [Source:HGNC Symbol;Acc:HGNC:19412]	protein_coding	51364
ENSG00000004838	GP	S06	NTC	23.1891	ZMYND10	3	zinc finger MYND-type containing 10 [Source:HGNC Symbol;Acc:HGNC:19412]	protein_coding	51364
ENSG00000004838	GP	S07	NTC	39.3837	ZMYND10	3	zinc finger MYND-type containing 10 [Source:HGNC Symbol;Acc:HGNC:19412]	protein_coding	51364
ENSG00000004838	GP	S08	NTC	26.5864	ZMYND10	3	zinc finger MYND-type containing 10 [Source:HGNC Symbol;Acc:HGNC:19412]	protein_coding	51364
ENSG00000004846	GP	S01	PLSCR1	10.0291	ABCB5	7	ATP binding cassette subfamily B member 5 [Source:HGNC Symbol;Acc:HGNC:46]	protein_coding	340273
ENSG00000004846	GP	S02	PLSCR1	12.7419	ABCB5	7	ATP binding cassette subfamily B member 5 [Source:HGNC Symbol;Acc:HGNC:46]	protein_coding	340273
ENSG00000004846	GP	S03	PLSCR1	4.16771	ABCB5	7	ATP binding cassette subfamily B member 5 [Source:HGNC Symbol;Acc:HGNC:46]	protein_coding	340273
ENSG00000004846	GP	S04	PLSCR1	2.01697	ABCB5	7	ATP binding cassette subfamily B member 5 [Source:HGNC Symbol;Acc:HGNC:46]	protein_coding	340273
ENSG00000004846	GP	S05	NTC	6.93282	ABCB5	7	ATP binding cassette subfamily B member 5 [Source:HGNC Symbol;Acc:HGNC:46]	protein_coding	340273
ENSG00000004846	GP	S06	NTC	2.78269	ABCB5	7	ATP binding cassette subfamily B member 5 [Source:HGNC Symbol;Acc:HGNC:46]	protein_coding	340273
ENSG00000004846	GP	S07	NTC	3.19328	ABCB5	7	ATP binding cassette subfamily B member 5 [Source:HGNC Symbol;Acc:HGNC:46]	protein_coding	340273
ENSG00000004846	GP	S08	NTC	1.89903	ABCB5	7	ATP binding cassette subfamily B member 5 [Source:HGNC Symbol;Acc:HGNC:46]	protein_coding	340273
ENSG00000004848	GP	S01	PLSCR1	0	ARX	X	aristaless related homeobox [Source:HGNC Symbol;Acc:HGNC:18060]	protein_coding	170302
ENSG00000004848	GP	S02	PLSCR1	0	ARX	X	aristaless related homeobox [Source:HGNC Symbol;Acc:HGNC:18060]	protein_coding	170302
ENSG00000004848	GP	S03	PLSCR1	0	ARX	X	aristaless related homeobox [Source:HGNC Symbol;Acc:HGNC:18060]	protein_coding	170302
ENSG00000004848	GP	S04	PLSCR1	0	ARX	X	aristaless related homeobox [Source:HGNC Symbol;Acc:HGNC:18060]	protein_coding	170302
ENSG00000004848	GP	S05	NTC	0	ARX	X	aristaless related homeobox [Source:HGNC Symbol;Acc:HGNC:18060]	protein_coding	170302
ENSG00000004848	GP	S06	NTC	0	ARX	X	aristaless related homeobox [Source:HGNC Symbol;Acc:HGNC:18060]	protein_coding	170302
ENSG00000004848	GP	S07	NTC	0	ARX	X	aristaless related homeobox [Source:HGNC Symbol;Acc:HGNC:18060]	protein_coding	170302
ENSG00000004848	GP	S08	NTC	0	ARX	X	aristaless related homeobox [Source:HGNC Symbol;Acc:HGNC:18060]	protein_coding	170302
ENSG00000004864	GP	S01	PLSCR1	1816.27	SLC25A13	7	solute carrier family 25 member 13 [Source:HGNC Symbol;Acc:HGNC:10983]	protein_coding	10165
ENSG00000004864	GP	S02	PLSCR1	1875.02	SLC25A13	7	solute carrier family 25 member 13 [Source:HGNC Symbol;Acc:HGNC:10983]	protein_coding	10165
ENSG00000004864	GP	S03	PLSCR1	1787.95	SLC25A13	7	solute carrier family 25 member 13 [Source:HGNC Symbol;Acc:HGNC:10983]	protein_coding	10165
ENSG00000004864	GP	S04	PLSCR1	1767.88	SLC25A13	7	solute carrier family 25 member 13 [Source:HGNC Symbol;Acc:HGNC:10983]	protein_coding	10165
ENSG00000004864	GP	S05	NTC	1820.36	SLC25A13	7	solute carrier family 25 member 13 [Source:HGNC Symbol;Acc:HGNC:10983]	protein_coding	10165
ENSG00000004864	GP	S06	NTC	1781.85	SLC25A13	7	solute carrier family 25 member 13 [Source:HGNC Symbol;Acc:HGNC:10983]	protein_coding	10165
ENSG00000004864	GP	S07	NTC	1881.9	SLC25A13	7	solute carrier family 25 member 13 [Source:HGNC Symbol;Acc:HGNC:10983]	protein_coding	10165
ENSG00000004864	GP	S08	NTC	1874.34	SLC25A13	7	solute carrier family 25 member 13 [Source:HGNC Symbol;Acc:HGNC:10983]	protein_coding	10165
ENSG00000004866	GP	S01	PLSCR1	607.765	ST7	7	suppression of tumorigenicity 7 [Source:HGNC Symbol;Acc:HGNC:11351]	protein_coding	7982
ENSG00000004866	GP	S01	PLSCR1	607.765	ST7	7	suppression of tumorigenicity 7 [Source:HGNC Symbol;Acc:HGNC:11351]	protein_coding	93655
ENSG00000004866	GP	S02	PLSCR1	656.698	ST7	7	suppression of tumorigenicity 7 [Source:HGNC Symbol;Acc:HGNC:11351]	protein_coding	7982
ENSG00000004866	GP	S02	PLSCR1	656.698	ST7	7	suppression of tumorigenicity 7 [Source:HGNC Symbol;Acc:HGNC:11351]	protein_coding	93655
ENSG00000004866	GP	S03	PLSCR1	586.605	ST7	7	suppression of tumorigenicity 7 [Source:HGNC Symbol;Acc:HGNC:11351]	protein_coding	7982
ENSG00000004866	GP	S03	PLSCR1	586.605	ST7	7	suppression of tumorigenicity 7 [Source:HGNC Symbol;Acc:HGNC:11351]	protein_coding	93655
ENSG00000004866	GP	S04	PLSCR1	647.449	ST7	7	suppression of tumorigenicity 7 [Source:HGNC Symbol;Acc:HGNC:11351]	protein_coding	7982
ENSG00000004866	GP	S04	PLSCR1	647.449	ST7	7	suppression of tumorigenicity 7 [Source:HGNC Symbol;Acc:HGNC:11351]	protein_coding	93655
ENSG00000004866	GP	S05	NTC	619.993	ST7	7	suppression of tumorigenicity 7 [Source:HGNC Symbol;Acc:HGNC:11351]	protein_coding	7982
ENSG00000004866	GP	S05	NTC	619.993	ST7	7	suppression of tumorigenicity 7 [Source:HGNC Symbol;Acc:HGNC:11351]	protein_coding	93655
ENSG00000004866	GP	S06	NTC	637.237	ST7	7	suppression of tumorigenicity 7 [Source:HGNC Symbol;Acc:HGNC:11351]	protein_coding	7982
ENSG00000004866	GP	S06	NTC	637.237	ST7	7	suppression of tumorigenicity 7 [Source:HGNC Symbol;Acc:HGNC:11351]	protein_coding	93655
ENSG00000004866	GP	S07	NTC	672.717	ST7	7	suppression of tumorigenicity 7 [Source:HGNC Symbol;Acc:HGNC:11351]	protein_coding	7982
ENSG00000004866	GP	S07	NTC	672.717	ST7	7	suppression of tumorigenicity 7 [Source:HGNC Symbol;Acc:HGNC:11351]	protein_coding	93655
ENSG00000004866	GP	S08	NTC	627.629	ST7	7	suppression of tumorigenicity 7 [Source:HGNC Symbol;Acc:HGNC:11351]	protein_coding	7982
ENSG00000004866	GP	S08	NTC	627.629	ST7	7	suppression of tumorigenicity 7 [Source:HGNC Symbol;Acc:HGNC:11351]	protein_coding	93655
ENSG00000004897	GP	S01	PLSCR1	3091.98	CDC27	17	cell division cycle 27 [Source:HGNC Symbol;Acc:HGNC:1728]	protein_coding	996
ENSG00000004897	GP	S02	PLSCR1	2900.25	CDC27	17	cell division cycle 27 [Source:HGNC Symbol;Acc:HGNC:1728]	protein_coding	996
ENSG00000004897	GP	S03	PLSCR1	2745.48	CDC27	17	cell division cycle 27 [Source:HGNC Symbol;Acc:HGNC:1728]	protein_coding	996
ENSG00000004897	GP	S04	PLSCR1	2832.84	CDC27	17	cell division cycle 27 [Source:HGNC Symbol;Acc:HGNC:1728]	protein_coding	996
ENSG00000004897	GP	S05	NTC	2463.13	CDC27	17	cell division cycle 27 [Source:HGNC Symbol;Acc:HGNC:1728]	protein_coding	996
ENSG00000004897	GP	S06	NTC	2882.87	CDC27	17	cell division cycle 27 [Source:HGNC Symbol;Acc:HGNC:1728]	protein_coding	996
ENSG00000004897	GP	S07	NTC	3040	CDC27	17	cell division cycle 27 [Source:HGNC Symbol;Acc:HGNC:1728]	protein_coding	996
ENSG00000004897	GP	S08	NTC	2798.22	CDC27	17	cell division cycle 27 [Source:HGNC Symbol;Acc:HGNC:1728]	protein_coding	996
ENSG00000004939	GP	S01	PLSCR1	0	SLC4A1	17	solute carrier family 4 member 1 (Diego blood group) [Source:HGNC Symbol;Acc:HGNC:11027]	protein_coding	6521
ENSG00000004939	GP	S02	PLSCR1	0	SLC4A1	17	solute carrier family 4 member 1 (Diego blood group) [Source:HGNC Symbol;Acc:HGNC:11027]	protein_coding	6521
ENSG00000004939	GP	S03	PLSCR1	0	SLC4A1	17	solute carrier family 4 member 1 (Diego blood group) [Source:HGNC Symbol;Acc:HGNC:11027]	protein_coding	6521
ENSG00000004939	GP	S04	PLSCR1	0	SLC4A1	17	solute carrier family 4 member 1 (Diego blood group) [Source:HGNC Symbol;Acc:HGNC:11027]	protein_coding	6521
ENSG00000004939	GP	S05	NTC	0	SLC4A1	17	solute carrier family 4 member 1 (Diego blood group) [Source:HGNC Symbol;Acc:HGNC:11027]	protein_coding	6521
ENSG00000004939	GP	S06	NTC	0	SLC4A1	17	solute carrier family 4 member 1 (Diego blood group) [Source:HGNC Symbol;Acc:HGNC:11027]	protein_coding	6521
ENSG00000004939	GP	S07	NTC	0	SLC4A1	17	solute carrier family 4 member 1 (Diego blood group) [Source:HGNC Symbol;Acc:HGNC:11027]	protein_coding	6521
ENSG00000004939	GP	S08	NTC	0	SLC4A1	17	solute carrier family 4 member 1 (Diego blood group) [Source:HGNC Symbol;Acc:HGNC:11027]	protein_coding	6521
ENSG00000004948	GP	S01	PLSCR1	1.00291	CALCR	7	calcitonin receptor [Source:HGNC Symbol;Acc:HGNC:1440]	protein_coding	799
ENSG00000004948	GP	S02	PLSCR1	3.92058	CALCR	7	calcitonin receptor [Source:HGNC Symbol;Acc:HGNC:1440]	protein_coding	799
ENSG00000004948	GP	S03	PLSCR1	4.16771	CALCR	7	calcitonin receptor [Source:HGNC Symbol;Acc:HGNC:1440]	protein_coding	799
ENSG00000004948	GP	S04	PLSCR1	4.03395	CALCR	7	calcitonin receptor [Source:HGNC Symbol;Acc:HGNC:1440]	protein_coding	799
ENSG00000004948	GP	S05	NTC	14.8561	CALCR	7	calcitonin receptor [Source:HGNC Symbol;Acc:HGNC:1440]	protein_coding	799
ENSG00000004948	GP	S06	NTC	3.71026	CALCR	7	calcitonin receptor [Source:HGNC Symbol;Acc:HGNC:1440]	protein_coding	799
ENSG00000004948	GP	S07	NTC	7.45098	CALCR	7	calcitonin receptor [Source:HGNC Symbol;Acc:HGNC:1440]	protein_coding	799
ENSG00000004948	GP	S08	NTC	4.74757	CALCR	7	calcitonin receptor [Source:HGNC Symbol;Acc:HGNC:1440]	protein_coding	799
ENSG00000004961	GP	S01	PLSCR1	382.109	HCCS	X	holocytochrome c synthase [Source:HGNC Symbol;Acc:HGNC:4837]	protein_coding	3052
ENSG00000004961	GP	S02	PLSCR1	389.118	HCCS	X	holocytochrome c synthase [Source:HGNC Symbol;Acc:HGNC:4837]	protein_coding	3052
ENSG00000004961	GP	S03	PLSCR1	385.513	HCCS	X	holocytochrome c synthase [Source:HGNC Symbol;Acc:HGNC:4837]	protein_coding	3052
ENSG00000004961	GP	S04	PLSCR1	289.436	HCCS	X	holocytochrome c synthase [Source:HGNC Symbol;Acc:HGNC:4837]	protein_coding	3052
ENSG00000004961	GP	S05	NTC	318.91	HCCS	X	holocytochrome c synthase [Source:HGNC Symbol;Acc:HGNC:4837]	protein_coding	3052
ENSG00000004961	GP	S06	NTC	346.909	HCCS	X	holocytochrome c synthase [Source:HGNC Symbol;Acc:HGNC:4837]	protein_coding	3052
ENSG00000004961	GP	S07	NTC	347.003	HCCS	X	holocytochrome c synthase [Source:HGNC Symbol;Acc:HGNC:4837]	protein_coding	3052
ENSG00000004961	GP	S08	NTC	383.604	HCCS	X	holocytochrome c synthase [Source:HGNC Symbol;Acc:HGNC:4837]	protein_coding	3052
ENSG00000004975	GP	S01	PLSCR1	961.793	DVL2	17	dishevelled segment polarity protein 2 [Source:HGNC Symbol;Acc:HGNC:3086]	protein_coding	1856
ENSG00000004975	GP	S02	PLSCR1	970.345	DVL2	17	dishevelled segment polarity protein 2 [Source:HGNC Symbol;Acc:HGNC:3086]	protein_coding	1856
ENSG00000004975	GP	S03	PLSCR1	999.208	DVL2	17	dishevelled segment polarity protein 2 [Source:HGNC Symbol;Acc:HGNC:3086]	protein_coding	1856
ENSG00000004975	GP	S04	PLSCR1	913.69	DVL2	17	dishevelled segment polarity protein 2 [Source:HGNC Symbol;Acc:HGNC:3086]	protein_coding	1856
ENSG00000004975	GP	S05	NTC	1066.66	DVL2	17	dishevelled segment polarity protein 2 [Source:HGNC Symbol;Acc:HGNC:3086]	protein_coding	1856
ENSG00000004975	GP	S06	NTC	953.536	DVL2	17	dishevelled segment polarity protein 2 [Source:HGNC Symbol;Acc:HGNC:3086]	protein_coding	1856
ENSG00000004975	GP	S07	NTC	929.244	DVL2	17	dishevelled segment polarity protein 2 [Source:HGNC Symbol;Acc:HGNC:3086]	protein_coding	1856
ENSG00000004975	GP	S08	NTC	815.633	DVL2	17	dishevelled segment polarity protein 2 [Source:HGNC Symbol;Acc:HGNC:3086]	protein_coding	1856
ENSG00000005001	GP	S01	PLSCR1	0	PRSS22	16	serine protease 22 [Source:HGNC Symbol;Acc:HGNC:14368]	protein_coding	64063
ENSG00000005001	GP	S02	PLSCR1	0	PRSS22	16	serine protease 22 [Source:HGNC Symbol;Acc:HGNC:14368]	protein_coding	64063
ENSG00000005001	GP	S03	PLSCR1	0	PRSS22	16	serine protease 22 [Source:HGNC Symbol;Acc:HGNC:14368]	protein_coding	64063
ENSG00000005001	GP	S04	PLSCR1	0	PRSS22	16	serine protease 22 [Source:HGNC Symbol;Acc:HGNC:14368]	protein_coding	64063
ENSG00000005001	GP	S05	NTC	0	PRSS22	16	serine protease 22 [Source:HGNC Symbol;Acc:HGNC:14368]	protein_coding	64063
ENSG00000005001	GP	S06	NTC	0	PRSS22	16	serine protease 22 [Source:HGNC Symbol;Acc:HGNC:14368]	protein_coding	64063
ENSG00000005001	GP	S07	NTC	5.32213	PRSS22	16	serine protease 22 [Source:HGNC Symbol;Acc:HGNC:14368]	protein_coding	64063
ENSG00000005001	GP	S08	NTC	0	PRSS22	16	serine protease 22 [Source:HGNC Symbol;Acc:HGNC:14368]	protein_coding	64063
ENSG00000005007	GP	S01	PLSCR1	5528.05	UPF1	19	UPF1 RNA helicase and ATPase [Source:HGNC Symbol;Acc:HGNC:9962]	protein_coding	5976
ENSG00000005007	GP	S02	PLSCR1	5503.52	UPF1	19	UPF1 RNA helicase and ATPase [Source:HGNC Symbol;Acc:HGNC:9962]	protein_coding	5976
ENSG00000005007	GP	S03	PLSCR1	5787.9	UPF1	19	UPF1 RNA helicase and ATPase [Source:HGNC Symbol;Acc:HGNC:9962]	protein_coding	5976
ENSG00000005007	GP	S04	PLSCR1	5765.52	UPF1	19	UPF1 RNA helicase and ATPase [Source:HGNC Symbol;Acc:HGNC:9962]	protein_coding	5976
ENSG00000005007	GP	S05	NTC	6623.82	UPF1	19	UPF1 RNA helicase and ATPase [Source:HGNC Symbol;Acc:HGNC:9962]	protein_coding	5976
ENSG00000005007	GP	S06	NTC	6121	UPF1	19	UPF1 RNA helicase and ATPase [Source:HGNC Symbol;Acc:HGNC:9962]	protein_coding	5976
ENSG00000005007	GP	S07	NTC	5755.35	UPF1	19	UPF1 RNA helicase and ATPase [Source:HGNC Symbol;Acc:HGNC:9962]	protein_coding	5976
ENSG00000005007	GP	S08	NTC	5728.42	UPF1	19	UPF1 RNA helicase and ATPase [Source:HGNC Symbol;Acc:HGNC:9962]	protein_coding	5976
ENSG00000005020	GP	S01	PLSCR1	287.836	SKAP2	7	src kinase associated phosphoprotein 2 [Source:HGNC Symbol;Acc:HGNC:15687]	protein_coding	8935
ENSG00000005020	GP	S02	PLSCR1	343.051	SKAP2	7	src kinase associated phosphoprotein 2 [Source:HGNC Symbol;Acc:HGNC:15687]	protein_coding	8935
ENSG00000005020	GP	S03	PLSCR1	281.32	SKAP2	7	src kinase associated phosphoprotein 2 [Source:HGNC Symbol;Acc:HGNC:15687]	protein_coding	8935
ENSG00000005020	GP	S04	PLSCR1	301.538	SKAP2	7	src kinase associated phosphoprotein 2 [Source:HGNC Symbol;Acc:HGNC:15687]	protein_coding	8935
ENSG00000005020	GP	S05	NTC	317.92	SKAP2	7	src kinase associated phosphoprotein 2 [Source:HGNC Symbol;Acc:HGNC:15687]	protein_coding	8935
ENSG00000005020	GP	S06	NTC	299.603	SKAP2	7	src kinase associated phosphoprotein 2 [Source:HGNC Symbol;Acc:HGNC:15687]	protein_coding	8935
ENSG00000005020	GP	S07	NTC	361.905	SKAP2	7	src kinase associated phosphoprotein 2 [Source:HGNC Symbol;Acc:HGNC:15687]	protein_coding	8935
ENSG00000005020	GP	S08	NTC	284.854	SKAP2	7	src kinase associated phosphoprotein 2 [Source:HGNC Symbol;Acc:HGNC:15687]	protein_coding	8935
ENSG00000005022	GP	S01	PLSCR1	3866.23	SLC25A5	X	solute carrier family 25 member 5 [Source:HGNC Symbol;Acc:HGNC:10991]	protein_coding	292
ENSG00000005022	GP	S02	PLSCR1	4175.42	SLC25A5	X	solute carrier family 25 member 5 [Source:HGNC Symbol;Acc:HGNC:10991]	protein_coding	292
ENSG00000005022	GP	S03	PLSCR1	4103.11	SLC25A5	X	solute carrier family 25 member 5 [Source:HGNC Symbol;Acc:HGNC:10991]	protein_coding	292
ENSG00000005022	GP	S04	PLSCR1	3821.16	SLC25A5	X	solute carrier family 25 member 5 [Source:HGNC Symbol;Acc:HGNC:10991]	protein_coding	292
ENSG00000005022	GP	S05	NTC	3964.59	SLC25A5	X	solute carrier family 25 member 5 [Source:HGNC Symbol;Acc:HGNC:10991]	protein_coding	292
ENSG00000005022	GP	S06	NTC	3856.81	SLC25A5	X	solute carrier family 25 member 5 [Source:HGNC Symbol;Acc:HGNC:10991]	protein_coding	292
ENSG00000005022	GP	S07	NTC	3606.27	SLC25A5	X	solute carrier family 25 member 5 [Source:HGNC Symbol;Acc:HGNC:10991]	protein_coding	292
ENSG00000005022	GP	S08	NTC	3912	SLC25A5	X	solute carrier family 25 member 5 [Source:HGNC Symbol;Acc:HGNC:10991]	protein_coding	292
ENSG00000005059	GP	S01	PLSCR1	57.166	MCUB	4	mitochondrial calcium uniporter dominant negative subunit beta [Source:HGNC Symbol;Acc:HGNC:26076]	protein_coding	55013
ENSG00000005059	GP	S02	PLSCR1	50.9676	MCUB	4	mitochondrial calcium uniporter dominant negative subunit beta [Source:HGNC Symbol;Acc:HGNC:26076]	protein_coding	55013
ENSG00000005059	GP	S03	PLSCR1	39.5932	MCUB	4	mitochondrial calcium uniporter dominant negative subunit beta [Source:HGNC Symbol;Acc:HGNC:26076]	protein_coding	55013
ENSG00000005059	GP	S04	PLSCR1	77.6535	MCUB	4	mitochondrial calcium uniporter dominant negative subunit beta [Source:HGNC Symbol;Acc:HGNC:26076]	protein_coding	55013
ENSG00000005059	GP	S05	NTC	55.4626	MCUB	4	mitochondrial calcium uniporter dominant negative subunit beta [Source:HGNC Symbol;Acc:HGNC:26076]	protein_coding	55013
ENSG00000005059	GP	S06	NTC	69.5673	MCUB	4	mitochondrial calcium uniporter dominant negative subunit beta [Source:HGNC Symbol;Acc:HGNC:26076]	protein_coding	55013
ENSG00000005059	GP	S07	NTC	51.0924	MCUB	4	mitochondrial calcium uniporter dominant negative subunit beta [Source:HGNC Symbol;Acc:HGNC:26076]	protein_coding	55013
ENSG00000005059	GP	S08	NTC	61.7184	MCUB	4	mitochondrial calcium uniporter dominant negative subunit beta [Source:HGNC Symbol;Acc:HGNC:26076]	protein_coding	55013
ENSG00000005073	GP	S01	PLSCR1	149.434	HOXA11	7	homeobox A11 [Source:HGNC Symbol;Acc:HGNC:5101]	protein_coding	3207
ENSG00000005073	GP	S02	PLSCR1	128.399	HOXA11	7	homeobox A11 [Source:HGNC Symbol;Acc:HGNC:5101]	protein_coding	3207
ENSG00000005073	GP	S03	PLSCR1	140.66	HOXA11	7	homeobox A11 [Source:HGNC Symbol;Acc:HGNC:5101]	protein_coding	3207
ENSG00000005073	GP	S04	PLSCR1	119.002	HOXA11	7	homeobox A11 [Source:HGNC Symbol;Acc:HGNC:5101]	protein_coding	3207
ENSG00000005073	GP	S05	NTC	132.714	HOXA11	7	homeobox A11 [Source:HGNC Symbol;Acc:HGNC:5101]	protein_coding	3207
ENSG00000005073	GP	S06	NTC	129.859	HOXA11	7	homeobox A11 [Source:HGNC Symbol;Acc:HGNC:5101]	protein_coding	3207
ENSG00000005073	GP	S07	NTC	126.667	HOXA11	7	homeobox A11 [Source:HGNC Symbol;Acc:HGNC:5101]	protein_coding	3207
ENSG00000005073	GP	S08	NTC	110.144	HOXA11	7	homeobox A11 [Source:HGNC Symbol;Acc:HGNC:5101]	protein_coding	3207
ENSG00000005075	GP	S01	PLSCR1	468.36	POLR2J	7	RNA polymerase II subunit J [Source:HGNC Symbol;Acc:HGNC:9197]	protein_coding	5439
ENSG00000005075	GP	S02	PLSCR1	519.477	POLR2J	7	RNA polymerase II subunit J [Source:HGNC Symbol;Acc:HGNC:9197]	protein_coding	5439
ENSG00000005075	GP	S03	PLSCR1	616.821	POLR2J	7	RNA polymerase II subunit J [Source:HGNC Symbol;Acc:HGNC:9197]	protein_coding	5439
ENSG00000005075	GP	S04	PLSCR1	449.785	POLR2J	7	RNA polymerase II subunit J [Source:HGNC Symbol;Acc:HGNC:9197]	protein_coding	5439
ENSG00000005075	GP	S05	NTC	549.674	POLR2J	7	RNA polymerase II subunit J [Source:HGNC Symbol;Acc:HGNC:9197]	protein_coding	5439
ENSG00000005075	GP	S06	NTC	450.796	POLR2J	7	RNA polymerase II subunit J [Source:HGNC Symbol;Acc:HGNC:9197]	protein_coding	5439
ENSG00000005075	GP	S07	NTC	476.863	POLR2J	7	RNA polymerase II subunit J [Source:HGNC Symbol;Acc:HGNC:9197]	protein_coding	5439
ENSG00000005075	GP	S08	NTC	456.716	POLR2J	7	RNA polymerase II subunit J [Source:HGNC Symbol;Acc:HGNC:9197]	protein_coding	5439
ENSG00000005100	GP	S01	PLSCR1	965.804	DHX33	17	DEAH-box helicase 33 [Source:HGNC Symbol;Acc:HGNC:16718]	protein_coding	56919
ENSG00000005100	GP	S02	PLSCR1	960.543	DHX33	17	DEAH-box helicase 33 [Source:HGNC Symbol;Acc:HGNC:16718]	protein_coding	56919
ENSG00000005100	GP	S03	PLSCR1	891.889	DHX33	17	DEAH-box helicase 33 [Source:HGNC Symbol;Acc:HGNC:16718]	protein_coding	56919
ENSG00000005100	GP	S04	PLSCR1	868.308	DHX33	17	DEAH-box helicase 33 [Source:HGNC Symbol;Acc:HGNC:16718]	protein_coding	56919
ENSG00000005100	GP	S05	NTC	969.605	DHX33	17	DEAH-box helicase 33 [Source:HGNC Symbol;Acc:HGNC:16718]	protein_coding	56919
ENSG00000005100	GP	S06	NTC	983.218	DHX33	17	DEAH-box helicase 33 [Source:HGNC Symbol;Acc:HGNC:16718]	protein_coding	56919
ENSG00000005100	GP	S07	NTC	1020.78	DHX33	17	DEAH-box helicase 33 [Source:HGNC Symbol;Acc:HGNC:16718]	protein_coding	56919
ENSG00000005100	GP	S08	NTC	993.192	DHX33	17	DEAH-box helicase 33 [Source:HGNC Symbol;Acc:HGNC:16718]	protein_coding	56919
ENSG00000005102	GP	S01	PLSCR1	0	MEOX1	17	mesenchyme homeobox 1 [Source:HGNC Symbol;Acc:HGNC:7013]	protein_coding	4222
ENSG00000005102	GP	S02	PLSCR1	0	MEOX1	17	mesenchyme homeobox 1 [Source:HGNC Symbol;Acc:HGNC:7013]	protein_coding	4222
ENSG00000005102	GP	S03	PLSCR1	0	MEOX1	17	mesenchyme homeobox 1 [Source:HGNC Symbol;Acc:HGNC:7013]	protein_coding	4222
ENSG00000005102	GP	S04	PLSCR1	1.00849	MEOX1	17	mesenchyme homeobox 1 [Source:HGNC Symbol;Acc:HGNC:7013]	protein_coding	4222
ENSG00000005102	GP	S05	NTC	0	MEOX1	17	mesenchyme homeobox 1 [Source:HGNC Symbol;Acc:HGNC:7013]	protein_coding	4222
ENSG00000005102	GP	S06	NTC	0	MEOX1	17	mesenchyme homeobox 1 [Source:HGNC Symbol;Acc:HGNC:7013]	protein_coding	4222
ENSG00000005102	GP	S07	NTC	0	MEOX1	17	mesenchyme homeobox 1 [Source:HGNC Symbol;Acc:HGNC:7013]	protein_coding	4222
ENSG00000005102	GP	S08	NTC	6.6466	MEOX1	17	mesenchyme homeobox 1 [Source:HGNC Symbol;Acc:HGNC:7013]	protein_coding	4222
ENSG00000005108	GP	S01	PLSCR1	239.696	THSD7A	7	thrombospondin type 1 domain containing 7A [Source:HGNC Symbol;Acc:HGNC:22207]	protein_coding	221981
ENSG00000005108	GP	S02	PLSCR1	230.334	THSD7A	7	thrombospondin type 1 domain containing 7A [Source:HGNC Symbol;Acc:HGNC:22207]	protein_coding	221981
ENSG00000005108	GP	S03	PLSCR1	221.93	THSD7A	7	thrombospondin type 1 domain containing 7A [Source:HGNC Symbol;Acc:HGNC:22207]	protein_coding	221981
ENSG00000005108	GP	S04	PLSCR1	246.071	THSD7A	7	thrombospondin type 1 domain containing 7A [Source:HGNC Symbol;Acc:HGNC:22207]	protein_coding	221981
ENSG00000005108	GP	S05	NTC	245.62	THSD7A	7	thrombospondin type 1 domain containing 7A [Source:HGNC Symbol;Acc:HGNC:22207]	protein_coding	221981
ENSG00000005108	GP	S06	NTC	242.094	THSD7A	7	thrombospondin type 1 domain containing 7A [Source:HGNC Symbol;Acc:HGNC:22207]	protein_coding	221981
ENSG00000005108	GP	S07	NTC	270.364	THSD7A	7	thrombospondin type 1 domain containing 7A [Source:HGNC Symbol;Acc:HGNC:22207]	protein_coding	221981
ENSG00000005108	GP	S08	NTC	306.693	THSD7A	7	thrombospondin type 1 domain containing 7A [Source:HGNC Symbol;Acc:HGNC:22207]	protein_coding	221981
ENSG00000005156	GP	S01	PLSCR1	2682.79	LIG3	17	DNA ligase 3 [Source:HGNC Symbol;Acc:HGNC:6600]	protein_coding	3980
ENSG00000005156	GP	S02	PLSCR1	2381.76	LIG3	17	DNA ligase 3 [Source:HGNC Symbol;Acc:HGNC:6600]	protein_coding	3980
ENSG00000005156	GP	S03	PLSCR1	2806.95	LIG3	17	DNA ligase 3 [Source:HGNC Symbol;Acc:HGNC:6600]	protein_coding	3980
ENSG00000005156	GP	S04	PLSCR1	2457.68	LIG3	17	DNA ligase 3 [Source:HGNC Symbol;Acc:HGNC:6600]	protein_coding	3980
ENSG00000005156	GP	S05	NTC	2752.33	LIG3	17	DNA ligase 3 [Source:HGNC Symbol;Acc:HGNC:6600]	protein_coding	3980
ENSG00000005156	GP	S06	NTC	2630.57	LIG3	17	DNA ligase 3 [Source:HGNC Symbol;Acc:HGNC:6600]	protein_coding	3980
ENSG00000005156	GP	S07	NTC	2653.61	LIG3	17	DNA ligase 3 [Source:HGNC Symbol;Acc:HGNC:6600]	protein_coding	3980
ENSG00000005156	GP	S08	NTC	2644.4	LIG3	17	DNA ligase 3 [Source:HGNC Symbol;Acc:HGNC:6600]	protein_coding	3980
ENSG00000005175	GP	S01	PLSCR1	1341.9	RPAP3	12	RNA polymerase II associated protein 3 [Source:HGNC Symbol;Acc:HGNC:26151]	protein_coding	79657
ENSG00000005175	GP	S02	PLSCR1	1394.75	RPAP3	12	RNA polymerase II associated protein 3 [Source:HGNC Symbol;Acc:HGNC:26151]	protein_coding	79657
ENSG00000005175	GP	S03	PLSCR1	1039.84	RPAP3	12	RNA polymerase II associated protein 3 [Source:HGNC Symbol;Acc:HGNC:26151]	protein_coding	79657
ENSG00000005175	GP	S04	PLSCR1	1275.74	RPAP3	12	RNA polymerase II associated protein 3 [Source:HGNC Symbol;Acc:HGNC:26151]	protein_coding	79657
ENSG00000005175	GP	S05	NTC	1048.84	RPAP3	12	RNA polymerase II associated protein 3 [Source:HGNC Symbol;Acc:HGNC:26151]	protein_coding	79657
ENSG00000005175	GP	S06	NTC	1346.82	RPAP3	12	RNA polymerase II associated protein 3 [Source:HGNC Symbol;Acc:HGNC:26151]	protein_coding	79657
ENSG00000005175	GP	S07	NTC	1333.73	RPAP3	12	RNA polymerase II associated protein 3 [Source:HGNC Symbol;Acc:HGNC:26151]	protein_coding	79657
ENSG00000005175	GP	S08	NTC	1203.98	RPAP3	12	RNA polymerase II associated protein 3 [Source:HGNC Symbol;Acc:HGNC:26151]	protein_coding	79657
ENSG00000005187	GP	S01	PLSCR1	223.649	ACSM3	16	acyl-CoA synthetase medium chain family member 3 [Source:HGNC Symbol;Acc:HGNC:10522]	protein_coding	6296
ENSG00000005187	GP	S02	PLSCR1	216.612	ACSM3	16	acyl-CoA synthetase medium chain family member 3 [Source:HGNC Symbol;Acc:HGNC:10522]	protein_coding	6296
ENSG00000005187	GP	S03	PLSCR1	192.756	ACSM3	16	acyl-CoA synthetase medium chain family member 3 [Source:HGNC Symbol;Acc:HGNC:10522]	protein_coding	6296
ENSG00000005187	GP	S04	PLSCR1	245.062	ACSM3	16	acyl-CoA synthetase medium chain family member 3 [Source:HGNC Symbol;Acc:HGNC:10522]	protein_coding	6296
ENSG00000005187	GP	S05	NTC	207.985	ACSM3	16	acyl-CoA synthetase medium chain family member 3 [Source:HGNC Symbol;Acc:HGNC:10522]	protein_coding	6296
ENSG00000005187	GP	S06	NTC	238.384	ACSM3	16	acyl-CoA synthetase medium chain family member 3 [Source:HGNC Symbol;Acc:HGNC:10522]	protein_coding	6296
ENSG00000005187	GP	S07	NTC	211.821	ACSM3	16	acyl-CoA synthetase medium chain family member 3 [Source:HGNC Symbol;Acc:HGNC:10522]	protein_coding	6296
ENSG00000005187	GP	S08	NTC	203.196	ACSM3	16	acyl-CoA synthetase medium chain family member 3 [Source:HGNC Symbol;Acc:HGNC:10522]	protein_coding	6296
ENSG00000005189	GP	S01	PLSCR1	242.705	REXO5	16	RNA exonuclease 5 [Source:HGNC Symbol;Acc:HGNC:24661]	protein_coding	81691
ENSG00000005189	GP	S02	PLSCR1	189.168	REXO5	16	RNA exonuclease 5 [Source:HGNC Symbol;Acc:HGNC:24661]	protein_coding	81691
ENSG00000005189	GP	S03	PLSCR1	178.169	REXO5	16	RNA exonuclease 5 [Source:HGNC Symbol;Acc:HGNC:24661]	protein_coding	81691
ENSG00000005189	GP	S04	PLSCR1	171.443	REXO5	16	RNA exonuclease 5 [Source:HGNC Symbol;Acc:HGNC:24661]	protein_coding	81691
ENSG00000005189	GP	S05	NTC	167.378	REXO5	16	RNA exonuclease 5 [Source:HGNC Symbol;Acc:HGNC:24661]	protein_coding	81691
ENSG00000005189	GP	S06	NTC	200.354	REXO5	16	RNA exonuclease 5 [Source:HGNC Symbol;Acc:HGNC:24661]	protein_coding	81691
ENSG00000005189	GP	S07	NTC	237.367	REXO5	16	RNA exonuclease 5 [Source:HGNC Symbol;Acc:HGNC:24661]	protein_coding	81691
ENSG00000005189	GP	S08	NTC	225.984	REXO5	16	RNA exonuclease 5 [Source:HGNC Symbol;Acc:HGNC:24661]	protein_coding	81691
ENSG00000005194	GP	S01	PLSCR1	842.446	CIAPIN1	16	cytokine induced apoptosis inhibitor 1 [Source:HGNC Symbol;Acc:HGNC:28050]	protein_coding	57019
ENSG00000005194	GP	S02	PLSCR1	971.325	CIAPIN1	16	cytokine induced apoptosis inhibitor 1 [Source:HGNC Symbol;Acc:HGNC:28050]	protein_coding	57019
ENSG00000005194	GP	S03	PLSCR1	850.212	CIAPIN1	16	cytokine induced apoptosis inhibitor 1 [Source:HGNC Symbol;Acc:HGNC:28050]	protein_coding	57019
ENSG00000005194	GP	S04	PLSCR1	874.359	CIAPIN1	16	cytokine induced apoptosis inhibitor 1 [Source:HGNC Symbol;Acc:HGNC:28050]	protein_coding	57019
ENSG00000005194	GP	S05	NTC	874.526	CIAPIN1	16	cytokine induced apoptosis inhibitor 1 [Source:HGNC Symbol;Acc:HGNC:28050]	protein_coding	57019
ENSG00000005194	GP	S06	NTC	784.72	CIAPIN1	16	cytokine induced apoptosis inhibitor 1 [Source:HGNC Symbol;Acc:HGNC:28050]	protein_coding	57019
ENSG00000005194	GP	S07	NTC	874.958	CIAPIN1	16	cytokine induced apoptosis inhibitor 1 [Source:HGNC Symbol;Acc:HGNC:28050]	protein_coding	57019
ENSG00000005194	GP	S08	NTC	808.037	CIAPIN1	16	cytokine induced apoptosis inhibitor 1 [Source:HGNC Symbol;Acc:HGNC:28050]	protein_coding	57019
ENSG00000005206	GP	S01	PLSCR1	923.682	SPPL2B	19	signal peptide peptidase like 2B [Source:HGNC Symbol;Acc:HGNC:30627]	protein_coding	56928
ENSG00000005206	GP	S02	PLSCR1	817.442	SPPL2B	19	signal peptide peptidase like 2B [Source:HGNC Symbol;Acc:HGNC:30627]	protein_coding	56928
ENSG00000005206	GP	S03	PLSCR1	916.895	SPPL2B	19	signal peptide peptidase like 2B [Source:HGNC Symbol;Acc:HGNC:30627]	protein_coding	56928
ENSG00000005206	GP	S04	PLSCR1	877.384	SPPL2B	19	signal peptide peptidase like 2B [Source:HGNC Symbol;Acc:HGNC:30627]	protein_coding	56928
ENSG00000005206	GP	S05	NTC	1055.77	SPPL2B	19	signal peptide peptidase like 2B [Source:HGNC Symbol;Acc:HGNC:30627]	protein_coding	56928
ENSG00000005206	GP	S06	NTC	877.476	SPPL2B	19	signal peptide peptidase like 2B [Source:HGNC Symbol;Acc:HGNC:30627]	protein_coding	56928
ENSG00000005206	GP	S07	NTC	825.994	SPPL2B	19	signal peptide peptidase like 2B [Source:HGNC Symbol;Acc:HGNC:30627]	protein_coding	56928
ENSG00000005206	GP	S08	NTC	920.079	SPPL2B	19	signal peptide peptidase like 2B [Source:HGNC Symbol;Acc:HGNC:30627]	protein_coding	56928
ENSG00000005238	GP	S01	PLSCR1	37.1077	FAM214B	9	family with sequence similarity 214 member B [Source:HGNC Symbol;Acc:HGNC:25666]	protein_coding	80256
ENSG00000005238	GP	S02	PLSCR1	44.1066	FAM214B	9	family with sequence similarity 214 member B [Source:HGNC Symbol;Acc:HGNC:25666]	protein_coding	80256
ENSG00000005238	GP	S03	PLSCR1	36.4674	FAM214B	9	family with sequence similarity 214 member B [Source:HGNC Symbol;Acc:HGNC:25666]	protein_coding	80256
ENSG00000005238	GP	S04	PLSCR1	29.2461	FAM214B	9	family with sequence similarity 214 member B [Source:HGNC Symbol;Acc:HGNC:25666]	protein_coding	80256
ENSG00000005238	GP	S05	NTC	35.6545	FAM214B	9	family with sequence similarity 214 member B [Source:HGNC Symbol;Acc:HGNC:25666]	protein_coding	80256
ENSG00000005238	GP	S06	NTC	39.8853	FAM214B	9	family with sequence similarity 214 member B [Source:HGNC Symbol;Acc:HGNC:25666]	protein_coding	80256
ENSG00000005238	GP	S07	NTC	52.1569	FAM214B	9	family with sequence similarity 214 member B [Source:HGNC Symbol;Acc:HGNC:25666]	protein_coding	80256
ENSG00000005238	GP	S08	NTC	40.8291	FAM214B	9	family with sequence similarity 214 member B [Source:HGNC Symbol;Acc:HGNC:25666]	protein_coding	80256
ENSG00000005243	GP	S01	PLSCR1	1.00291	COPZ2	17	COPI coat complex subunit zeta 2 [Source:HGNC Symbol;Acc:HGNC:19356]	protein_coding	51226
ENSG00000005243	GP	S02	PLSCR1	0	COPZ2	17	COPI coat complex subunit zeta 2 [Source:HGNC Symbol;Acc:HGNC:19356]	protein_coding	51226
ENSG00000005243	GP	S03	PLSCR1	3.12578	COPZ2	17	COPI coat complex subunit zeta 2 [Source:HGNC Symbol;Acc:HGNC:19356]	protein_coding	51226
ENSG00000005243	GP	S04	PLSCR1	3.02546	COPZ2	17	COPI coat complex subunit zeta 2 [Source:HGNC Symbol;Acc:HGNC:19356]	protein_coding	51226
ENSG00000005243	GP	S05	NTC	1.98081	COPZ2	17	COPI coat complex subunit zeta 2 [Source:HGNC Symbol;Acc:HGNC:19356]	protein_coding	51226
ENSG00000005243	GP	S06	NTC	0	COPZ2	17	COPI coat complex subunit zeta 2 [Source:HGNC Symbol;Acc:HGNC:19356]	protein_coding	51226
ENSG00000005243	GP	S07	NTC	2.12885	COPZ2	17	COPI coat complex subunit zeta 2 [Source:HGNC Symbol;Acc:HGNC:19356]	protein_coding	51226
ENSG00000005243	GP	S08	NTC	0	COPZ2	17	COPI coat complex subunit zeta 2 [Source:HGNC Symbol;Acc:HGNC:19356]	protein_coding	51226
ENSG00000005249	GP	S01	PLSCR1	511.485	PRKAR2B	7	protein kinase cAMP-dependent type II regulatory subunit beta [Source:HGNC Symbol;Acc:HGNC:9392]	protein_coding	5577
ENSG00000005249	GP	S02	PLSCR1	591.028	PRKAR2B	7	protein kinase cAMP-dependent type II regulatory subunit beta [Source:HGNC Symbol;Acc:HGNC:9392]	protein_coding	5577
ENSG00000005249	GP	S03	PLSCR1	508.46	PRKAR2B	7	protein kinase cAMP-dependent type II regulatory subunit beta [Source:HGNC Symbol;Acc:HGNC:9392]	protein_coding	5577
ENSG00000005249	GP	S04	PLSCR1	500.21	PRKAR2B	7	protein kinase cAMP-dependent type II regulatory subunit beta [Source:HGNC Symbol;Acc:HGNC:9392]	protein_coding	5577
ENSG00000005249	GP	S05	NTC	517.981	PRKAR2B	7	protein kinase cAMP-dependent type II regulatory subunit beta [Source:HGNC Symbol;Acc:HGNC:9392]	protein_coding	5577
ENSG00000005249	GP	S06	NTC	516.653	PRKAR2B	7	protein kinase cAMP-dependent type II regulatory subunit beta [Source:HGNC Symbol;Acc:HGNC:9392]	protein_coding	5577
ENSG00000005249	GP	S07	NTC	536.471	PRKAR2B	7	protein kinase cAMP-dependent type II regulatory subunit beta [Source:HGNC Symbol;Acc:HGNC:9392]	protein_coding	5577
ENSG00000005249	GP	S08	NTC	578.254	PRKAR2B	7	protein kinase cAMP-dependent type II regulatory subunit beta [Source:HGNC Symbol;Acc:HGNC:9392]	protein_coding	5577
ENSG00000005302	GP	S01	PLSCR1	87.2533	MSL3	X	MSL complex subunit 3 [Source:HGNC Symbol;Acc:HGNC:7370]	protein_coding	10943
ENSG00000005302	GP	S02	PLSCR1	49.9875	MSL3	X	MSL complex subunit 3 [Source:HGNC Symbol;Acc:HGNC:7370]	protein_coding	10943
ENSG00000005302	GP	S03	PLSCR1	95.8572	MSL3	X	MSL complex subunit 3 [Source:HGNC Symbol;Acc:HGNC:7370]	protein_coding	10943
ENSG00000005302	GP	S04	PLSCR1	80.679	MSL3	X	MSL complex subunit 3 [Source:HGNC Symbol;Acc:HGNC:7370]	protein_coding	10943
ENSG00000005302	GP	S05	NTC	59.4242	MSL3	X	MSL complex subunit 3 [Source:HGNC Symbol;Acc:HGNC:7370]	protein_coding	10943
ENSG00000005302	GP	S06	NTC	99.2494	MSL3	X	MSL complex subunit 3 [Source:HGNC Symbol;Acc:HGNC:7370]	protein_coding	10943
ENSG00000005302	GP	S07	NTC	83.0252	MSL3	X	MSL complex subunit 3 [Source:HGNC Symbol;Acc:HGNC:7370]	protein_coding	10943
ENSG00000005302	GP	S08	NTC	91.1534	MSL3	X	MSL complex subunit 3 [Source:HGNC Symbol;Acc:HGNC:7370]	protein_coding	10943
ENSG00000005339	GP	S01	PLSCR1	2198.38	CREBBP	16	CREB binding protein [Source:HGNC Symbol;Acc:HGNC:2348]	protein_coding	1387
ENSG00000005339	GP	S02	PLSCR1	2052.43	CREBBP	16	CREB binding protein [Source:HGNC Symbol;Acc:HGNC:2348]	protein_coding	1387
ENSG00000005339	GP	S03	PLSCR1	1976.53	CREBBP	16	CREB binding protein [Source:HGNC Symbol;Acc:HGNC:2348]	protein_coding	1387
ENSG00000005339	GP	S04	PLSCR1	2161.19	CREBBP	16	CREB binding protein [Source:HGNC Symbol;Acc:HGNC:2348]	protein_coding	1387
ENSG00000005339	GP	S05	NTC	2230.39	CREBBP	16	CREB binding protein [Source:HGNC Symbol;Acc:HGNC:2348]	protein_coding	1387
ENSG00000005339	GP	S06	NTC	2456.19	CREBBP	16	CREB binding protein [Source:HGNC Symbol;Acc:HGNC:2348]	protein_coding	1387
ENSG00000005339	GP	S07	NTC	2240.62	CREBBP	16	CREB binding protein [Source:HGNC Symbol;Acc:HGNC:2348]	protein_coding	1387
ENSG00000005339	GP	S08	NTC	2213.32	CREBBP	16	CREB binding protein [Source:HGNC Symbol;Acc:HGNC:2348]	protein_coding	1387
ENSG00000005379	GP	S01	PLSCR1	12.0349	TSPOAP1	17	TSPO associated protein 1 [Source:HGNC Symbol;Acc:HGNC:16831]	protein_coding	9256
ENSG00000005379	GP	S02	PLSCR1	27.4441	TSPOAP1	17	TSPO associated protein 1 [Source:HGNC Symbol;Acc:HGNC:16831]	protein_coding	9256
ENSG00000005379	GP	S03	PLSCR1	22.9224	TSPOAP1	17	TSPO associated protein 1 [Source:HGNC Symbol;Acc:HGNC:16831]	protein_coding	9256
ENSG00000005379	GP	S04	PLSCR1	12.1018	TSPOAP1	17	TSPO associated protein 1 [Source:HGNC Symbol;Acc:HGNC:16831]	protein_coding	9256
ENSG00000005379	GP	S05	NTC	12.8752	TSPOAP1	17	TSPO associated protein 1 [Source:HGNC Symbol;Acc:HGNC:16831]	protein_coding	9256
ENSG00000005379	GP	S06	NTC	13.9135	TSPOAP1	17	TSPO associated protein 1 [Source:HGNC Symbol;Acc:HGNC:16831]	protein_coding	9256
ENSG00000005379	GP	S07	NTC	12.7731	TSPOAP1	17	TSPO associated protein 1 [Source:HGNC Symbol;Acc:HGNC:16831]	protein_coding	9256
ENSG00000005379	GP	S08	NTC	22.7883	TSPOAP1	17	TSPO associated protein 1 [Source:HGNC Symbol;Acc:HGNC:16831]	protein_coding	9256
ENSG00000005381	GP	S01	PLSCR1	0	MPO	17	myeloperoxidase [Source:HGNC Symbol;Acc:HGNC:7218]	protein_coding	4353
ENSG00000005381	GP	S02	PLSCR1	0	MPO	17	myeloperoxidase [Source:HGNC Symbol;Acc:HGNC:7218]	protein_coding	4353
ENSG00000005381	GP	S03	PLSCR1	0	MPO	17	myeloperoxidase [Source:HGNC Symbol;Acc:HGNC:7218]	protein_coding	4353
ENSG00000005381	GP	S04	PLSCR1	1.00849	MPO	17	myeloperoxidase [Source:HGNC Symbol;Acc:HGNC:7218]	protein_coding	4353
ENSG00000005381	GP	S05	NTC	0	MPO	17	myeloperoxidase [Source:HGNC Symbol;Acc:HGNC:7218]	protein_coding	4353
ENSG00000005381	GP	S06	NTC	0	MPO	17	myeloperoxidase [Source:HGNC Symbol;Acc:HGNC:7218]	protein_coding	4353
ENSG00000005381	GP	S07	NTC	0	MPO	17	myeloperoxidase [Source:HGNC Symbol;Acc:HGNC:7218]	protein_coding	4353
ENSG00000005381	GP	S08	NTC	0	MPO	17	myeloperoxidase [Source:HGNC Symbol;Acc:HGNC:7218]	protein_coding	4353
ENSG00000005421	GP	S01	PLSCR1	135.393	PON1	7	paraoxonase 1 [Source:HGNC Symbol;Acc:HGNC:9204]	protein_coding	5444
ENSG00000005421	GP	S02	PLSCR1	155.843	PON1	7	paraoxonase 1 [Source:HGNC Symbol;Acc:HGNC:9204]	protein_coding	5444
ENSG00000005421	GP	S03	PLSCR1	185.463	PON1	7	paraoxonase 1 [Source:HGNC Symbol;Acc:HGNC:9204]	protein_coding	5444
ENSG00000005421	GP	S04	PLSCR1	176.485	PON1	7	paraoxonase 1 [Source:HGNC Symbol;Acc:HGNC:9204]	protein_coding	5444
ENSG00000005421	GP	S05	NTC	192.138	PON1	7	paraoxonase 1 [Source:HGNC Symbol;Acc:HGNC:9204]	protein_coding	5444
ENSG00000005421	GP	S06	NTC	170.672	PON1	7	paraoxonase 1 [Source:HGNC Symbol;Acc:HGNC:9204]	protein_coding	5444
ENSG00000005421	GP	S07	NTC	162.857	PON1	7	paraoxonase 1 [Source:HGNC Symbol;Acc:HGNC:9204]	protein_coding	5444
ENSG00000005421	GP	S08	NTC	186.105	PON1	7	paraoxonase 1 [Source:HGNC Symbol;Acc:HGNC:9204]	protein_coding	5444
ENSG00000005436	GP	S01	PLSCR1	430.249	GCFC2	2	GC-rich sequence DNA-binding factor 2 [Source:HGNC Symbol;Acc:HGNC:1317]	protein_coding	6936
ENSG00000005436	GP	S02	PLSCR1	443.026	GCFC2	2	GC-rich sequence DNA-binding factor 2 [Source:HGNC Symbol;Acc:HGNC:1317]	protein_coding	6936
ENSG00000005436	GP	S03	PLSCR1	449.07	GCFC2	2	GC-rich sequence DNA-binding factor 2 [Source:HGNC Symbol;Acc:HGNC:1317]	protein_coding	6936
ENSG00000005436	GP	S04	PLSCR1	476.006	GCFC2	2	GC-rich sequence DNA-binding factor 2 [Source:HGNC Symbol;Acc:HGNC:1317]	protein_coding	6936
ENSG00000005436	GP	S05	NTC	435.778	GCFC2	2	GC-rich sequence DNA-binding factor 2 [Source:HGNC Symbol;Acc:HGNC:1317]	protein_coding	6936
ENSG00000005436	GP	S06	NTC	474.913	GCFC2	2	GC-rich sequence DNA-binding factor 2 [Source:HGNC Symbol;Acc:HGNC:1317]	protein_coding	6936
ENSG00000005436	GP	S07	NTC	497.087	GCFC2	2	GC-rich sequence DNA-binding factor 2 [Source:HGNC Symbol;Acc:HGNC:1317]	protein_coding	6936
ENSG00000005436	GP	S08	NTC	449.12	GCFC2	2	GC-rich sequence DNA-binding factor 2 [Source:HGNC Symbol;Acc:HGNC:1317]	protein_coding	6936
ENSG00000005448	GP	S01	PLSCR1	71.2068	WDR54	2	WD repeat domain 54 [Source:HGNC Symbol;Acc:HGNC:25770]	protein_coding	84058
ENSG00000005448	GP	S02	PLSCR1	68.6102	WDR54	2	WD repeat domain 54 [Source:HGNC Symbol;Acc:HGNC:25770]	protein_coding	84058
ENSG00000005448	GP	S03	PLSCR1	104.193	WDR54	2	WD repeat domain 54 [Source:HGNC Symbol;Acc:HGNC:25770]	protein_coding	84058
ENSG00000005448	GP	S04	PLSCR1	72.6111	WDR54	2	WD repeat domain 54 [Source:HGNC Symbol;Acc:HGNC:25770]	protein_coding	84058
ENSG00000005448	GP	S05	NTC	82.2035	WDR54	2	WD repeat domain 54 [Source:HGNC Symbol;Acc:HGNC:25770]	protein_coding	84058
ENSG00000005448	GP	S06	NTC	57.509	WDR54	2	WD repeat domain 54 [Source:HGNC Symbol;Acc:HGNC:25770]	protein_coding	84058
ENSG00000005448	GP	S07	NTC	55.3501	WDR54	2	WD repeat domain 54 [Source:HGNC Symbol;Acc:HGNC:25770]	protein_coding	84058
ENSG00000005448	GP	S08	NTC	74.0621	WDR54	2	WD repeat domain 54 [Source:HGNC Symbol;Acc:HGNC:25770]	protein_coding	84058
ENSG00000005469	GP	S01	PLSCR1	142.414	CROT	7	carnitine O-octanoyltransferase [Source:HGNC Symbol;Acc:HGNC:2366]	protein_coding	54677
ENSG00000005469	GP	S02	PLSCR1	148.002	CROT	7	carnitine O-octanoyltransferase [Source:HGNC Symbol;Acc:HGNC:2366]	protein_coding	54677
ENSG00000005469	GP	S03	PLSCR1	143.786	CROT	7	carnitine O-octanoyltransferase [Source:HGNC Symbol;Acc:HGNC:2366]	protein_coding	54677
ENSG00000005469	GP	S04	PLSCR1	107.908	CROT	7	carnitine O-octanoyltransferase [Source:HGNC Symbol;Acc:HGNC:2366]	protein_coding	54677
ENSG00000005469	GP	S05	NTC	136.676	CROT	7	carnitine O-octanoyltransferase [Source:HGNC Symbol;Acc:HGNC:2366]	protein_coding	54677
ENSG00000005469	GP	S06	NTC	143.772	CROT	7	carnitine O-octanoyltransferase [Source:HGNC Symbol;Acc:HGNC:2366]	protein_coding	54677
ENSG00000005469	GP	S07	NTC	164.986	CROT	7	carnitine O-octanoyltransferase [Source:HGNC Symbol;Acc:HGNC:2366]	protein_coding	54677
ENSG00000005469	GP	S08	NTC	153.821	CROT	7	carnitine O-octanoyltransferase [Source:HGNC Symbol;Acc:HGNC:2366]	protein_coding	54677
ENSG00000005471	GP	S01	PLSCR1	271.789	ABCB4	7	ATP binding cassette subfamily B member 4 [Source:HGNC Symbol;Acc:HGNC:45]	protein_coding	5244
ENSG00000005471	GP	S02	PLSCR1	237.195	ABCB4	7	ATP binding cassette subfamily B member 4 [Source:HGNC Symbol;Acc:HGNC:45]	protein_coding	5244
ENSG00000005471	GP	S03	PLSCR1	250.062	ABCB4	7	ATP binding cassette subfamily B member 4 [Source:HGNC Symbol;Acc:HGNC:45]	protein_coding	5244
ENSG00000005471	GP	S04	PLSCR1	221.867	ABCB4	7	ATP binding cassette subfamily B member 4 [Source:HGNC Symbol;Acc:HGNC:45]	protein_coding	5244
ENSG00000005471	GP	S05	NTC	227.793	ABCB4	7	ATP binding cassette subfamily B member 4 [Source:HGNC Symbol;Acc:HGNC:45]	protein_coding	5244
ENSG00000005471	GP	S06	NTC	252.298	ABCB4	7	ATP binding cassette subfamily B member 4 [Source:HGNC Symbol;Acc:HGNC:45]	protein_coding	5244
ENSG00000005471	GP	S07	NTC	287.395	ABCB4	7	ATP binding cassette subfamily B member 4 [Source:HGNC Symbol;Acc:HGNC:45]	protein_coding	5244
ENSG00000005471	GP	S08	NTC	215.54	ABCB4	7	ATP binding cassette subfamily B member 4 [Source:HGNC Symbol;Acc:HGNC:45]	protein_coding	5244
ENSG00000005483	GP	S01	PLSCR1	1680.88	KMT2E	7	lysine methyltransferase 2E (inactive) [Source:HGNC Symbol;Acc:HGNC:18541]	protein_coding	55904
ENSG00000005483	GP	S02	PLSCR1	1695.65	KMT2E	7	lysine methyltransferase 2E (inactive) [Source:HGNC Symbol;Acc:HGNC:18541]	protein_coding	55904
ENSG00000005483	GP	S03	PLSCR1	1516	KMT2E	7	lysine methyltransferase 2E (inactive) [Source:HGNC Symbol;Acc:HGNC:18541]	protein_coding	55904
ENSG00000005483	GP	S04	PLSCR1	1666.02	KMT2E	7	lysine methyltransferase 2E (inactive) [Source:HGNC Symbol;Acc:HGNC:18541]	protein_coding	55904
ENSG00000005483	GP	S05	NTC	1505.41	KMT2E	7	lysine methyltransferase 2E (inactive) [Source:HGNC Symbol;Acc:HGNC:18541]	protein_coding	55904
ENSG00000005483	GP	S06	NTC	1728.98	KMT2E	7	lysine methyltransferase 2E (inactive) [Source:HGNC Symbol;Acc:HGNC:18541]	protein_coding	55904
ENSG00000005483	GP	S07	NTC	1760.56	KMT2E	7	lysine methyltransferase 2E (inactive) [Source:HGNC Symbol;Acc:HGNC:18541]	protein_coding	55904
ENSG00000005483	GP	S08	NTC	1684.44	KMT2E	7	lysine methyltransferase 2E (inactive) [Source:HGNC Symbol;Acc:HGNC:18541]	protein_coding	55904
ENSG00000005486	GP	S01	PLSCR1	556.616	RHBDD2	7	rhomboid domain containing 2 [Source:HGNC Symbol;Acc:HGNC:23082]	protein_coding	57414
ENSG00000005486	GP	S02	PLSCR1	668.46	RHBDD2	7	rhomboid domain containing 2 [Source:HGNC Symbol;Acc:HGNC:23082]	protein_coding	57414
ENSG00000005486	GP	S03	PLSCR1	597.024	RHBDD2	7	rhomboid domain containing 2 [Source:HGNC Symbol;Acc:HGNC:23082]	protein_coding	57414
ENSG00000005486	GP	S04	PLSCR1	693.839	RHBDD2	7	rhomboid domain containing 2 [Source:HGNC Symbol;Acc:HGNC:23082]	protein_coding	57414
ENSG00000005486	GP	S05	NTC	611.079	RHBDD2	7	rhomboid domain containing 2 [Source:HGNC Symbol;Acc:HGNC:23082]	protein_coding	57414
ENSG00000005486	GP	S06	NTC	676.194	RHBDD2	7	rhomboid domain containing 2 [Source:HGNC Symbol;Acc:HGNC:23082]	protein_coding	57414
ENSG00000005486	GP	S07	NTC	606.723	RHBDD2	7	rhomboid domain containing 2 [Source:HGNC Symbol;Acc:HGNC:23082]	protein_coding	57414
ENSG00000005486	GP	S08	NTC	554.516	RHBDD2	7	rhomboid domain containing 2 [Source:HGNC Symbol;Acc:HGNC:23082]	protein_coding	57414
ENSG00000005513	GP	S01	PLSCR1	0	SOX8	16	SRY-box transcription factor 8 [Source:HGNC Symbol;Acc:HGNC:11203]	protein_coding	30812
ENSG00000005513	GP	S02	PLSCR1	1.96029	SOX8	16	SRY-box transcription factor 8 [Source:HGNC Symbol;Acc:HGNC:11203]	protein_coding	30812
ENSG00000005513	GP	S03	PLSCR1	6.25156	SOX8	16	SRY-box transcription factor 8 [Source:HGNC Symbol;Acc:HGNC:11203]	protein_coding	30812
ENSG00000005513	GP	S04	PLSCR1	4.03395	SOX8	16	SRY-box transcription factor 8 [Source:HGNC Symbol;Acc:HGNC:11203]	protein_coding	30812
ENSG00000005513	GP	S05	NTC	3.96161	SOX8	16	SRY-box transcription factor 8 [Source:HGNC Symbol;Acc:HGNC:11203]	protein_coding	30812
ENSG00000005513	GP	S06	NTC	0	SOX8	16	SRY-box transcription factor 8 [Source:HGNC Symbol;Acc:HGNC:11203]	protein_coding	30812
ENSG00000005513	GP	S07	NTC	1.06443	SOX8	16	SRY-box transcription factor 8 [Source:HGNC Symbol;Acc:HGNC:11203]	protein_coding	30812
ENSG00000005513	GP	S08	NTC	0	SOX8	16	SRY-box transcription factor 8 [Source:HGNC Symbol;Acc:HGNC:11203]	protein_coding	30812
ENSG00000005700	GP	S01	PLSCR1	2203.4	IBTK	6	inhibitor of Bruton tyrosine kinase [Source:HGNC Symbol;Acc:HGNC:17853]	protein_coding	25998
ENSG00000005700	GP	S02	PLSCR1	2526.82	IBTK	6	inhibitor of Bruton tyrosine kinase [Source:HGNC Symbol;Acc:HGNC:17853]	protein_coding	25998
ENSG00000005700	GP	S03	PLSCR1	2234.93	IBTK	6	inhibitor of Bruton tyrosine kinase [Source:HGNC Symbol;Acc:HGNC:17853]	protein_coding	25998
ENSG00000005700	GP	S04	PLSCR1	2175.31	IBTK	6	inhibitor of Bruton tyrosine kinase [Source:HGNC Symbol;Acc:HGNC:17853]	protein_coding	25998
ENSG00000005700	GP	S05	NTC	2091.73	IBTK	6	inhibitor of Bruton tyrosine kinase [Source:HGNC Symbol;Acc:HGNC:17853]	protein_coding	25998
ENSG00000005700	GP	S06	NTC	2379.2	IBTK	6	inhibitor of Bruton tyrosine kinase [Source:HGNC Symbol;Acc:HGNC:17853]	protein_coding	25998
ENSG00000005700	GP	S07	NTC	2423.7	IBTK	6	inhibitor of Bruton tyrosine kinase [Source:HGNC Symbol;Acc:HGNC:17853]	protein_coding	25998
ENSG00000005700	GP	S08	NTC	2473.49	IBTK	6	inhibitor of Bruton tyrosine kinase [Source:HGNC Symbol;Acc:HGNC:17853]	protein_coding	25998
ENSG00000005801	GP	S01	PLSCR1	838.434	ZNF195	11	zinc finger protein 195 [Source:HGNC Symbol;Acc:HGNC:12986]	protein_coding	7748
ENSG00000005801	GP	S02	PLSCR1	787.057	ZNF195	11	zinc finger protein 195 [Source:HGNC Symbol;Acc:HGNC:12986]	protein_coding	7748
ENSG00000005801	GP	S03	PLSCR1	715.804	ZNF195	11	zinc finger protein 195 [Source:HGNC Symbol;Acc:HGNC:12986]	protein_coding	7748
ENSG00000005801	GP	S04	PLSCR1	721.069	ZNF195	11	zinc finger protein 195 [Source:HGNC Symbol;Acc:HGNC:12986]	protein_coding	7748
ENSG00000005801	GP	S05	NTC	777.467	ZNF195	11	zinc finger protein 195 [Source:HGNC Symbol;Acc:HGNC:12986]	protein_coding	7748
ENSG00000005801	GP	S06	NTC	878.404	ZNF195	11	zinc finger protein 195 [Source:HGNC Symbol;Acc:HGNC:12986]	protein_coding	7748
ENSG00000005801	GP	S07	NTC	834.51	ZNF195	11	zinc finger protein 195 [Source:HGNC Symbol;Acc:HGNC:12986]	protein_coding	7748
ENSG00000005801	GP	S08	NTC	861.21	ZNF195	11	zinc finger protein 195 [Source:HGNC Symbol;Acc:HGNC:12986]	protein_coding	7748
ENSG00000005810	GP	S01	PLSCR1	1696.93	MYCBP2	13	MYC binding protein 2 [Source:HGNC Symbol;Acc:HGNC:23386]	protein_coding	23077
ENSG00000005810	GP	S02	PLSCR1	1584.9	MYCBP2	13	MYC binding protein 2 [Source:HGNC Symbol;Acc:HGNC:23386]	protein_coding	23077
ENSG00000005810	GP	S03	PLSCR1	1548.3	MYCBP2	13	MYC binding protein 2 [Source:HGNC Symbol;Acc:HGNC:23386]	protein_coding	23077
ENSG00000005810	GP	S04	PLSCR1	1768.89	MYCBP2	13	MYC binding protein 2 [Source:HGNC Symbol;Acc:HGNC:23386]	protein_coding	23077
ENSG00000005810	GP	S05	NTC	1653.97	MYCBP2	13	MYC binding protein 2 [Source:HGNC Symbol;Acc:HGNC:23386]	protein_coding	23077
ENSG00000005810	GP	S06	NTC	1795.76	MYCBP2	13	MYC binding protein 2 [Source:HGNC Symbol;Acc:HGNC:23386]	protein_coding	23077
ENSG00000005810	GP	S07	NTC	1826.55	MYCBP2	13	MYC binding protein 2 [Source:HGNC Symbol;Acc:HGNC:23386]	protein_coding	23077
ENSG00000005810	GP	S08	NTC	1798.38	MYCBP2	13	MYC binding protein 2 [Source:HGNC Symbol;Acc:HGNC:23386]	protein_coding	23077
ENSG00000005812	GP	S01	PLSCR1	584.698	FBXL3	13	F-box and leucine rich repeat protein 3 [Source:HGNC Symbol;Acc:HGNC:13599]	protein_coding	26224
ENSG00000005812	GP	S02	PLSCR1	753.732	FBXL3	13	F-box and leucine rich repeat protein 3 [Source:HGNC Symbol;Acc:HGNC:13599]	protein_coding	26224
ENSG00000005812	GP	S03	PLSCR1	554.305	FBXL3	13	F-box and leucine rich repeat protein 3 [Source:HGNC Symbol;Acc:HGNC:13599]	protein_coding	26224
ENSG00000005812	GP	S04	PLSCR1	528.447	FBXL3	13	F-box and leucine rich repeat protein 3 [Source:HGNC Symbol;Acc:HGNC:13599]	protein_coding	26224
ENSG00000005812	GP	S05	NTC	515.01	FBXL3	13	F-box and leucine rich repeat protein 3 [Source:HGNC Symbol;Acc:HGNC:13599]	protein_coding	26224
ENSG00000005812	GP	S06	NTC	491.609	FBXL3	13	F-box and leucine rich repeat protein 3 [Source:HGNC Symbol;Acc:HGNC:13599]	protein_coding	26224
ENSG00000005812	GP	S07	NTC	613.109	FBXL3	13	F-box and leucine rich repeat protein 3 [Source:HGNC Symbol;Acc:HGNC:13599]	protein_coding	26224
ENSG00000005812	GP	S08	NTC	594.396	FBXL3	13	F-box and leucine rich repeat protein 3 [Source:HGNC Symbol;Acc:HGNC:13599]	protein_coding	26224
ENSG00000005844	GP	S01	PLSCR1	219.638	ITGAL	16	integrin subunit alpha L [Source:HGNC Symbol;Acc:HGNC:6148]	protein_coding	3683
ENSG00000005844	GP	S02	PLSCR1	194.069	ITGAL	16	integrin subunit alpha L [Source:HGNC Symbol;Acc:HGNC:6148]	protein_coding	3683
ENSG00000005844	GP	S03	PLSCR1	210.469	ITGAL	16	integrin subunit alpha L [Source:HGNC Symbol;Acc:HGNC:6148]	protein_coding	3683
ENSG00000005844	GP	S04	PLSCR1	201.697	ITGAL	16	integrin subunit alpha L [Source:HGNC Symbol;Acc:HGNC:6148]	protein_coding	3683
ENSG00000005844	GP	S05	NTC	191.148	ITGAL	16	integrin subunit alpha L [Source:HGNC Symbol;Acc:HGNC:6148]	protein_coding	3683
ENSG00000005844	GP	S06	NTC	214.267	ITGAL	16	integrin subunit alpha L [Source:HGNC Symbol;Acc:HGNC:6148]	protein_coding	3683
ENSG00000005844	GP	S07	NTC	213.95	ITGAL	16	integrin subunit alpha L [Source:HGNC Symbol;Acc:HGNC:6148]	protein_coding	3683
ENSG00000005844	GP	S08	NTC	225.035	ITGAL	16	integrin subunit alpha L [Source:HGNC Symbol;Acc:HGNC:6148]	protein_coding	3683
ENSG00000005882	GP	S01	PLSCR1	5.01456	PDK2	17	pyruvate dehydrogenase kinase 2 [Source:HGNC Symbol;Acc:HGNC:8810]	protein_coding	5164
ENSG00000005882	GP	S02	PLSCR1	7.84117	PDK2	17	pyruvate dehydrogenase kinase 2 [Source:HGNC Symbol;Acc:HGNC:8810]	protein_coding	5164
ENSG00000005882	GP	S03	PLSCR1	2.08385	PDK2	17	pyruvate dehydrogenase kinase 2 [Source:HGNC Symbol;Acc:HGNC:8810]	protein_coding	5164
ENSG00000005882	GP	S04	PLSCR1	11.0934	PDK2	17	pyruvate dehydrogenase kinase 2 [Source:HGNC Symbol;Acc:HGNC:8810]	protein_coding	5164
ENSG00000005882	GP	S05	NTC	0.990403	PDK2	17	pyruvate dehydrogenase kinase 2 [Source:HGNC Symbol;Acc:HGNC:8810]	protein_coding	5164
ENSG00000005882	GP	S06	NTC	8.34808	PDK2	17	pyruvate dehydrogenase kinase 2 [Source:HGNC Symbol;Acc:HGNC:8810]	protein_coding	5164
ENSG00000005882	GP	S07	NTC	6.38655	PDK2	17	pyruvate dehydrogenase kinase 2 [Source:HGNC Symbol;Acc:HGNC:8810]	protein_coding	5164
ENSG00000005882	GP	S08	NTC	4.74757	PDK2	17	pyruvate dehydrogenase kinase 2 [Source:HGNC Symbol;Acc:HGNC:8810]	protein_coding	5164
ENSG00000005884	GP	S01	PLSCR1	0	ITGA3	17	integrin subunit alpha 3 [Source:HGNC Symbol;Acc:HGNC:6139]	protein_coding	3675
ENSG00000005884	GP	S02	PLSCR1	0.980146	ITGA3	17	integrin subunit alpha 3 [Source:HGNC Symbol;Acc:HGNC:6139]	protein_coding	3675
ENSG00000005884	GP	S03	PLSCR1	0	ITGA3	17	integrin subunit alpha 3 [Source:HGNC Symbol;Acc:HGNC:6139]	protein_coding	3675
ENSG00000005884	GP	S04	PLSCR1	0	ITGA3	17	integrin subunit alpha 3 [Source:HGNC Symbol;Acc:HGNC:6139]	protein_coding	3675
ENSG00000005884	GP	S05	NTC	0	ITGA3	17	integrin subunit alpha 3 [Source:HGNC Symbol;Acc:HGNC:6139]	protein_coding	3675
ENSG00000005884	GP	S06	NTC	0	ITGA3	17	integrin subunit alpha 3 [Source:HGNC Symbol;Acc:HGNC:6139]	protein_coding	3675
ENSG00000005884	GP	S07	NTC	1.06443	ITGA3	17	integrin subunit alpha 3 [Source:HGNC Symbol;Acc:HGNC:6139]	protein_coding	3675
ENSG00000005884	GP	S08	NTC	2.84854	ITGA3	17	integrin subunit alpha 3 [Source:HGNC Symbol;Acc:HGNC:6139]	protein_coding	3675
ENSG00000005889	GP	S01	PLSCR1	1084.15	ZFX	X	zinc finger protein X-linked [Source:HGNC Symbol;Acc:HGNC:12869]	protein_coding	7543
ENSG00000005889	GP	S02	PLSCR1	1046.8	ZFX	X	zinc finger protein X-linked [Source:HGNC Symbol;Acc:HGNC:12869]	protein_coding	7543
ENSG00000005889	GP	S03	PLSCR1	929.399	ZFX	X	zinc finger protein X-linked [Source:HGNC Symbol;Acc:HGNC:12869]	protein_coding	7543
ENSG00000005889	GP	S04	PLSCR1	962.097	ZFX	X	zinc finger protein X-linked [Source:HGNC Symbol;Acc:HGNC:12869]	protein_coding	7543
ENSG00000005889	GP	S05	NTC	817.083	ZFX	X	zinc finger protein X-linked [Source:HGNC Symbol;Acc:HGNC:12869]	protein_coding	7543
ENSG00000005889	GP	S06	NTC	947.043	ZFX	X	zinc finger protein X-linked [Source:HGNC Symbol;Acc:HGNC:12869]	protein_coding	7543
ENSG00000005889	GP	S07	NTC	1066.55	ZFX	X	zinc finger protein X-linked [Source:HGNC Symbol;Acc:HGNC:12869]	protein_coding	7543
ENSG00000005889	GP	S08	NTC	1051.11	ZFX	X	zinc finger protein X-linked [Source:HGNC Symbol;Acc:HGNC:12869]	protein_coding	7543
ENSG00000005893	GP	S01	PLSCR1	2058.98	LAMP2	X	lysosomal associated membrane protein 2 [Source:HGNC Symbol;Acc:HGNC:6501]	protein_coding	3920
ENSG00000005893	GP	S02	PLSCR1	2304.32	LAMP2	X	lysosomal associated membrane protein 2 [Source:HGNC Symbol;Acc:HGNC:6501]	protein_coding	3920
ENSG00000005893	GP	S03	PLSCR1	1937.98	LAMP2	X	lysosomal associated membrane protein 2 [Source:HGNC Symbol;Acc:HGNC:6501]	protein_coding	3920
ENSG00000005893	GP	S04	PLSCR1	2056.31	LAMP2	X	lysosomal associated membrane protein 2 [Source:HGNC Symbol;Acc:HGNC:6501]	protein_coding	3920
ENSG00000005893	GP	S05	NTC	2077.87	LAMP2	X	lysosomal associated membrane protein 2 [Source:HGNC Symbol;Acc:HGNC:6501]	protein_coding	3920
ENSG00000005893	GP	S06	NTC	2140.82	LAMP2	X	lysosomal associated membrane protein 2 [Source:HGNC Symbol;Acc:HGNC:6501]	protein_coding	3920
ENSG00000005893	GP	S07	NTC	2243.81	LAMP2	X	lysosomal associated membrane protein 2 [Source:HGNC Symbol;Acc:HGNC:6501]	protein_coding	3920
ENSG00000005893	GP	S08	NTC	2250.35	LAMP2	X	lysosomal associated membrane protein 2 [Source:HGNC Symbol;Acc:HGNC:6501]	protein_coding	3920
ENSG00000005961	GP	S01	PLSCR1	0	ITGA2B	17	integrin subunit alpha 2b [Source:HGNC Symbol;Acc:HGNC:6138]	protein_coding	3674
ENSG00000005961	GP	S02	PLSCR1	4.90073	ITGA2B	17	integrin subunit alpha 2b [Source:HGNC Symbol;Acc:HGNC:6138]	protein_coding	3674
ENSG00000005961	GP	S03	PLSCR1	9.37734	ITGA2B	17	integrin subunit alpha 2b [Source:HGNC Symbol;Acc:HGNC:6138]	protein_coding	3674
ENSG00000005961	GP	S04	PLSCR1	16.1358	ITGA2B	17	integrin subunit alpha 2b [Source:HGNC Symbol;Acc:HGNC:6138]	protein_coding	3674
ENSG00000005961	GP	S05	NTC	7.92323	ITGA2B	17	integrin subunit alpha 2b [Source:HGNC Symbol;Acc:HGNC:6138]	protein_coding	3674
ENSG00000005961	GP	S06	NTC	9.27564	ITGA2B	17	integrin subunit alpha 2b [Source:HGNC Symbol;Acc:HGNC:6138]	protein_coding	3674
ENSG00000005961	GP	S07	NTC	0	ITGA2B	17	integrin subunit alpha 2b [Source:HGNC Symbol;Acc:HGNC:6138]	protein_coding	3674
ENSG00000005961	GP	S08	NTC	6.6466	ITGA2B	17	integrin subunit alpha 2b [Source:HGNC Symbol;Acc:HGNC:6138]	protein_coding	3674
ENSG00000005981	GP	S01	PLSCR1	9.02621	ASB4	7	ankyrin repeat and SOCS box containing 4 [Source:HGNC Symbol;Acc:HGNC:16009]	protein_coding	51666
ENSG00000005981	GP	S02	PLSCR1	0	ASB4	7	ankyrin repeat and SOCS box containing 4 [Source:HGNC Symbol;Acc:HGNC:16009]	protein_coding	51666
ENSG00000005981	GP	S03	PLSCR1	5.20963	ASB4	7	ankyrin repeat and SOCS box containing 4 [Source:HGNC Symbol;Acc:HGNC:16009]	protein_coding	51666
ENSG00000005981	GP	S04	PLSCR1	5.04244	ASB4	7	ankyrin repeat and SOCS box containing 4 [Source:HGNC Symbol;Acc:HGNC:16009]	protein_coding	51666
ENSG00000005981	GP	S05	NTC	4.95202	ASB4	7	ankyrin repeat and SOCS box containing 4 [Source:HGNC Symbol;Acc:HGNC:16009]	protein_coding	51666
ENSG00000005981	GP	S06	NTC	0	ASB4	7	ankyrin repeat and SOCS box containing 4 [Source:HGNC Symbol;Acc:HGNC:16009]	protein_coding	51666
ENSG00000005981	GP	S07	NTC	3.19328	ASB4	7	ankyrin repeat and SOCS box containing 4 [Source:HGNC Symbol;Acc:HGNC:16009]	protein_coding	51666
ENSG00000005981	GP	S08	NTC	3.79806	ASB4	7	ankyrin repeat and SOCS box containing 4 [Source:HGNC Symbol;Acc:HGNC:16009]	protein_coding	51666
ENSG00000006007	GP	S01	PLSCR1	533.549	GDE1	16	glycerophosphodiester phosphodiesterase 1 [Source:HGNC Symbol;Acc:HGNC:29644]	protein_coding	51573
ENSG00000006007	GP	S02	PLSCR1	530.259	GDE1	16	glycerophosphodiester phosphodiesterase 1 [Source:HGNC Symbol;Acc:HGNC:29644]	protein_coding	51573
ENSG00000006007	GP	S03	PLSCR1	430.316	GDE1	16	glycerophosphodiester phosphodiesterase 1 [Source:HGNC Symbol;Acc:HGNC:29644]	protein_coding	51573
ENSG00000006007	GP	S04	PLSCR1	487.099	GDE1	16	glycerophosphodiester phosphodiesterase 1 [Source:HGNC Symbol;Acc:HGNC:29644]	protein_coding	51573
ENSG00000006007	GP	S05	NTC	470.442	GDE1	16	glycerophosphodiester phosphodiesterase 1 [Source:HGNC Symbol;Acc:HGNC:29644]	protein_coding	51573
ENSG00000006007	GP	S06	NTC	478.623	GDE1	16	glycerophosphodiester phosphodiesterase 1 [Source:HGNC Symbol;Acc:HGNC:29644]	protein_coding	51573
ENSG00000006007	GP	S07	NTC	464.09	GDE1	16	glycerophosphodiester phosphodiesterase 1 [Source:HGNC Symbol;Acc:HGNC:29644]	protein_coding	51573
ENSG00000006007	GP	S08	NTC	518.435	GDE1	16	glycerophosphodiester phosphodiesterase 1 [Source:HGNC Symbol;Acc:HGNC:29644]	protein_coding	51573
ENSG00000006015	GP	S01	PLSCR1	659.916	REX1BD	19	required for excision 1-B domain containing [Source:HGNC Symbol;Acc:HGNC:26098]	protein_coding	55049
ENSG00000006015	GP	S02	PLSCR1	691.983	REX1BD	19	required for excision 1-B domain containing [Source:HGNC Symbol;Acc:HGNC:26098]	protein_coding	55049
ENSG00000006015	GP	S03	PLSCR1	728.307	REX1BD	19	required for excision 1-B domain containing [Source:HGNC Symbol;Acc:HGNC:26098]	protein_coding	55049
ENSG00000006015	GP	S04	PLSCR1	676.695	REX1BD	19	required for excision 1-B domain containing [Source:HGNC Symbol;Acc:HGNC:26098]	protein_coding	55049
ENSG00000006015	GP	S05	NTC	816.092	REX1BD	19	required for excision 1-B domain containing [Source:HGNC Symbol;Acc:HGNC:26098]	protein_coding	55049
ENSG00000006015	GP	S06	NTC	644.657	REX1BD	19	required for excision 1-B domain containing [Source:HGNC Symbol;Acc:HGNC:26098]	protein_coding	55049
ENSG00000006015	GP	S07	NTC	565.21	REX1BD	19	required for excision 1-B domain containing [Source:HGNC Symbol;Acc:HGNC:26098]	protein_coding	55049
ENSG00000006015	GP	S08	NTC	671.307	REX1BD	19	required for excision 1-B domain containing [Source:HGNC Symbol;Acc:HGNC:26098]	protein_coding	55049
ENSG00000006016	GP	S01	PLSCR1	177.515	CRLF1	19	cytokine receptor like factor 1 [Source:HGNC Symbol;Acc:HGNC:2364]	protein_coding	9244
ENSG00000006016	GP	S02	PLSCR1	186.228	CRLF1	19	cytokine receptor like factor 1 [Source:HGNC Symbol;Acc:HGNC:2364]	protein_coding	9244
ENSG00000006016	GP	S03	PLSCR1	190.673	CRLF1	19	cytokine receptor like factor 1 [Source:HGNC Symbol;Acc:HGNC:2364]	protein_coding	9244
ENSG00000006016	GP	S04	PLSCR1	215.816	CRLF1	19	cytokine receptor like factor 1 [Source:HGNC Symbol;Acc:HGNC:2364]	protein_coding	9244
ENSG00000006016	GP	S05	NTC	227.793	CRLF1	19	cytokine receptor like factor 1 [Source:HGNC Symbol;Acc:HGNC:2364]	protein_coding	9244
ENSG00000006016	GP	S06	NTC	190.151	CRLF1	19	cytokine receptor like factor 1 [Source:HGNC Symbol;Acc:HGNC:2364]	protein_coding	9244
ENSG00000006016	GP	S07	NTC	179.888	CRLF1	19	cytokine receptor like factor 1 [Source:HGNC Symbol;Acc:HGNC:2364]	protein_coding	9244
ENSG00000006016	GP	S08	NTC	137.68	CRLF1	19	cytokine receptor like factor 1 [Source:HGNC Symbol;Acc:HGNC:2364]	protein_coding	9244
ENSG00000006025	GP	S01	PLSCR1	1.00291	OSBPL7	17	oxysterol binding protein like 7 [Source:HGNC Symbol;Acc:HGNC:16387]	protein_coding	114881
ENSG00000006025	GP	S02	PLSCR1	2.94044	OSBPL7	17	oxysterol binding protein like 7 [Source:HGNC Symbol;Acc:HGNC:16387]	protein_coding	114881
ENSG00000006025	GP	S03	PLSCR1	5.20963	OSBPL7	17	oxysterol binding protein like 7 [Source:HGNC Symbol;Acc:HGNC:16387]	protein_coding	114881
ENSG00000006025	GP	S04	PLSCR1	1.00849	OSBPL7	17	oxysterol binding protein like 7 [Source:HGNC Symbol;Acc:HGNC:16387]	protein_coding	114881
ENSG00000006025	GP	S05	NTC	2.97121	OSBPL7	17	oxysterol binding protein like 7 [Source:HGNC Symbol;Acc:HGNC:16387]	protein_coding	114881
ENSG00000006025	GP	S06	NTC	0.927564	OSBPL7	17	oxysterol binding protein like 7 [Source:HGNC Symbol;Acc:HGNC:16387]	protein_coding	114881
ENSG00000006025	GP	S07	NTC	9.57983	OSBPL7	17	oxysterol binding protein like 7 [Source:HGNC Symbol;Acc:HGNC:16387]	protein_coding	114881
ENSG00000006025	GP	S08	NTC	6.6466	OSBPL7	17	oxysterol binding protein like 7 [Source:HGNC Symbol;Acc:HGNC:16387]	protein_coding	114881
ENSG00000006042	GP	S01	PLSCR1	1137.3	TMEM98	17	transmembrane protein 98 [Source:HGNC Symbol;Acc:HGNC:24529]	protein_coding	26022
ENSG00000006042	GP	S02	PLSCR1	1212.44	TMEM98	17	transmembrane protein 98 [Source:HGNC Symbol;Acc:HGNC:24529]	protein_coding	26022
ENSG00000006042	GP	S03	PLSCR1	1105.48	TMEM98	17	transmembrane protein 98 [Source:HGNC Symbol;Acc:HGNC:24529]	protein_coding	26022
ENSG00000006042	GP	S04	PLSCR1	1146.65	TMEM98	17	transmembrane protein 98 [Source:HGNC Symbol;Acc:HGNC:24529]	protein_coding	26022
ENSG00000006042	GP	S05	NTC	1136.98	TMEM98	17	transmembrane protein 98 [Source:HGNC Symbol;Acc:HGNC:24529]	protein_coding	26022
ENSG00000006042	GP	S06	NTC	1236.44	TMEM98	17	transmembrane protein 98 [Source:HGNC Symbol;Acc:HGNC:24529]	protein_coding	26022
ENSG00000006042	GP	S07	NTC	1027.17	TMEM98	17	transmembrane protein 98 [Source:HGNC Symbol;Acc:HGNC:24529]	protein_coding	26022
ENSG00000006042	GP	S08	NTC	1067.25	TMEM98	17	transmembrane protein 98 [Source:HGNC Symbol;Acc:HGNC:24529]	protein_coding	26022
ENSG00000006047	GP	S01	PLSCR1	2.00582	YBX2	17	Y-box binding protein 2 [Source:HGNC Symbol;Acc:HGNC:17948]	protein_coding	51087
ENSG00000006047	GP	S02	PLSCR1	2.94044	YBX2	17	Y-box binding protein 2 [Source:HGNC Symbol;Acc:HGNC:17948]	protein_coding	51087
ENSG00000006047	GP	S03	PLSCR1	10.4193	YBX2	17	Y-box binding protein 2 [Source:HGNC Symbol;Acc:HGNC:17948]	protein_coding	51087
ENSG00000006047	GP	S04	PLSCR1	12.1018	YBX2	17	Y-box binding protein 2 [Source:HGNC Symbol;Acc:HGNC:17948]	protein_coding	51087
ENSG00000006047	GP	S05	NTC	3.96161	YBX2	17	Y-box binding protein 2 [Source:HGNC Symbol;Acc:HGNC:17948]	protein_coding	51087
ENSG00000006047	GP	S06	NTC	10.2032	YBX2	17	Y-box binding protein 2 [Source:HGNC Symbol;Acc:HGNC:17948]	protein_coding	51087
ENSG00000006047	GP	S07	NTC	3.19328	YBX2	17	Y-box binding protein 2 [Source:HGNC Symbol;Acc:HGNC:17948]	protein_coding	51087
ENSG00000006047	GP	S08	NTC	3.79806	YBX2	17	Y-box binding protein 2 [Source:HGNC Symbol;Acc:HGNC:17948]	protein_coding	51087
ENSG00000006059	GP	S01	PLSCR1	0	KRT33A	17	keratin 33A [Source:HGNC Symbol;Acc:HGNC:6450]	protein_coding	3883
ENSG00000006059	GP	S02	PLSCR1	0	KRT33A	17	keratin 33A [Source:HGNC Symbol;Acc:HGNC:6450]	protein_coding	3883
ENSG00000006059	GP	S03	PLSCR1	0	KRT33A	17	keratin 33A [Source:HGNC Symbol;Acc:HGNC:6450]	protein_coding	3883
ENSG00000006059	GP	S04	PLSCR1	0	KRT33A	17	keratin 33A [Source:HGNC Symbol;Acc:HGNC:6450]	protein_coding	3883
ENSG00000006059	GP	S05	NTC	0	KRT33A	17	keratin 33A [Source:HGNC Symbol;Acc:HGNC:6450]	protein_coding	3883
ENSG00000006059	GP	S06	NTC	0	KRT33A	17	keratin 33A [Source:HGNC Symbol;Acc:HGNC:6450]	protein_coding	3883
ENSG00000006059	GP	S07	NTC	0	KRT33A	17	keratin 33A [Source:HGNC Symbol;Acc:HGNC:6450]	protein_coding	3883
ENSG00000006059	GP	S08	NTC	0	KRT33A	17	keratin 33A [Source:HGNC Symbol;Acc:HGNC:6450]	protein_coding	3883
ENSG00000006062	GP	S01	PLSCR1	131.381	MAP3K14	17	mitogen-activated protein kinase kinase kinase 14 [Source:HGNC Symbol;Acc:HGNC:6853]	protein_coding	9020
ENSG00000006062	GP	S02	PLSCR1	102.915	MAP3K14	17	mitogen-activated protein kinase kinase kinase 14 [Source:HGNC Symbol;Acc:HGNC:6853]	protein_coding	9020
ENSG00000006062	GP	S03	PLSCR1	110.444	MAP3K14	17	mitogen-activated protein kinase kinase kinase 14 [Source:HGNC Symbol;Acc:HGNC:6853]	protein_coding	9020
ENSG00000006062	GP	S04	PLSCR1	137.154	MAP3K14	17	mitogen-activated protein kinase kinase kinase 14 [Source:HGNC Symbol;Acc:HGNC:6853]	protein_coding	9020
ENSG00000006062	GP	S05	NTC	128.752	MAP3K14	17	mitogen-activated protein kinase kinase kinase 14 [Source:HGNC Symbol;Acc:HGNC:6853]	protein_coding	9020
ENSG00000006062	GP	S06	NTC	116.873	MAP3K14	17	mitogen-activated protein kinase kinase kinase 14 [Source:HGNC Symbol;Acc:HGNC:6853]	protein_coding	9020
ENSG00000006062	GP	S07	NTC	136.246	MAP3K14	17	mitogen-activated protein kinase kinase kinase 14 [Source:HGNC Symbol;Acc:HGNC:6853]	protein_coding	9020
ENSG00000006062	GP	S08	NTC	136.73	MAP3K14	17	mitogen-activated protein kinase kinase kinase 14 [Source:HGNC Symbol;Acc:HGNC:6853]	protein_coding	9020
ENSG00000006071	GP	S01	PLSCR1	0	ABCC8	11	ATP binding cassette subfamily C member 8 [Source:HGNC Symbol;Acc:HGNC:59]	protein_coding	6833
ENSG00000006071	GP	S02	PLSCR1	1.96029	ABCC8	11	ATP binding cassette subfamily C member 8 [Source:HGNC Symbol;Acc:HGNC:59]	protein_coding	6833
ENSG00000006071	GP	S03	PLSCR1	0	ABCC8	11	ATP binding cassette subfamily C member 8 [Source:HGNC Symbol;Acc:HGNC:59]	protein_coding	6833
ENSG00000006071	GP	S04	PLSCR1	0	ABCC8	11	ATP binding cassette subfamily C member 8 [Source:HGNC Symbol;Acc:HGNC:59]	protein_coding	6833
ENSG00000006071	GP	S05	NTC	0	ABCC8	11	ATP binding cassette subfamily C member 8 [Source:HGNC Symbol;Acc:HGNC:59]	protein_coding	6833
ENSG00000006071	GP	S06	NTC	0	ABCC8	11	ATP binding cassette subfamily C member 8 [Source:HGNC Symbol;Acc:HGNC:59]	protein_coding	6833
ENSG00000006071	GP	S07	NTC	0	ABCC8	11	ATP binding cassette subfamily C member 8 [Source:HGNC Symbol;Acc:HGNC:59]	protein_coding	6833
ENSG00000006071	GP	S08	NTC	0	ABCC8	11	ATP binding cassette subfamily C member 8 [Source:HGNC Symbol;Acc:HGNC:59]	protein_coding	6833
ENSG00000006116	GP	S01	PLSCR1	0	CACNG3	16	calcium voltage-gated channel auxiliary subunit gamma 3 [Source:HGNC Symbol;Acc:HGNC:1407]	protein_coding	10368
ENSG00000006116	GP	S02	PLSCR1	0	CACNG3	16	calcium voltage-gated channel auxiliary subunit gamma 3 [Source:HGNC Symbol;Acc:HGNC:1407]	protein_coding	10368
ENSG00000006116	GP	S03	PLSCR1	0	CACNG3	16	calcium voltage-gated channel auxiliary subunit gamma 3 [Source:HGNC Symbol;Acc:HGNC:1407]	protein_coding	10368
ENSG00000006116	GP	S04	PLSCR1	0	CACNG3	16	calcium voltage-gated channel auxiliary subunit gamma 3 [Source:HGNC Symbol;Acc:HGNC:1407]	protein_coding	10368
ENSG00000006116	GP	S05	NTC	0	CACNG3	16	calcium voltage-gated channel auxiliary subunit gamma 3 [Source:HGNC Symbol;Acc:HGNC:1407]	protein_coding	10368
ENSG00000006116	GP	S06	NTC	0	CACNG3	16	calcium voltage-gated channel auxiliary subunit gamma 3 [Source:HGNC Symbol;Acc:HGNC:1407]	protein_coding	10368
ENSG00000006116	GP	S07	NTC	0	CACNG3	16	calcium voltage-gated channel auxiliary subunit gamma 3 [Source:HGNC Symbol;Acc:HGNC:1407]	protein_coding	10368
ENSG00000006116	GP	S08	NTC	0	CACNG3	16	calcium voltage-gated channel auxiliary subunit gamma 3 [Source:HGNC Symbol;Acc:HGNC:1407]	protein_coding	10368
ENSG00000006118	GP	S01	PLSCR1	3765.93	TMEM132A	11	transmembrane protein 132A [Source:HGNC Symbol;Acc:HGNC:31092]	protein_coding	54972
ENSG00000006118	GP	S02	PLSCR1	3987.23	TMEM132A	11	transmembrane protein 132A [Source:HGNC Symbol;Acc:HGNC:31092]	protein_coding	54972
ENSG00000006118	GP	S03	PLSCR1	4258.35	TMEM132A	11	transmembrane protein 132A [Source:HGNC Symbol;Acc:HGNC:31092]	protein_coding	54972
ENSG00000006118	GP	S04	PLSCR1	4221.53	TMEM132A	11	transmembrane protein 132A [Source:HGNC Symbol;Acc:HGNC:31092]	protein_coding	54972
ENSG00000006118	GP	S05	NTC	4763.84	TMEM132A	11	transmembrane protein 132A [Source:HGNC Symbol;Acc:HGNC:31092]	protein_coding	54972
ENSG00000006118	GP	S06	NTC	4250.1	TMEM132A	11	transmembrane protein 132A [Source:HGNC Symbol;Acc:HGNC:31092]	protein_coding	54972
ENSG00000006118	GP	S07	NTC	3809.58	TMEM132A	11	transmembrane protein 132A [Source:HGNC Symbol;Acc:HGNC:31092]	protein_coding	54972
ENSG00000006118	GP	S08	NTC	3871.17	TMEM132A	11	transmembrane protein 132A [Source:HGNC Symbol;Acc:HGNC:31092]	protein_coding	54972
ENSG00000006125	GP	S01	PLSCR1	10263.8	AP2B1	17	adaptor related protein complex 2 subunit beta 1 [Source:HGNC Symbol;Acc:HGNC:563]	protein_coding	163
ENSG00000006125	GP	S02	PLSCR1	10108.2	AP2B1	17	adaptor related protein complex 2 subunit beta 1 [Source:HGNC Symbol;Acc:HGNC:563]	protein_coding	163
ENSG00000006125	GP	S03	PLSCR1	9797.24	AP2B1	17	adaptor related protein complex 2 subunit beta 1 [Source:HGNC Symbol;Acc:HGNC:563]	protein_coding	163
ENSG00000006125	GP	S04	PLSCR1	10356.2	AP2B1	17	adaptor related protein complex 2 subunit beta 1 [Source:HGNC Symbol;Acc:HGNC:563]	protein_coding	163
ENSG00000006125	GP	S05	NTC	9681.19	AP2B1	17	adaptor related protein complex 2 subunit beta 1 [Source:HGNC Symbol;Acc:HGNC:563]	protein_coding	163
ENSG00000006125	GP	S06	NTC	10498.2	AP2B1	17	adaptor related protein complex 2 subunit beta 1 [Source:HGNC Symbol;Acc:HGNC:563]	protein_coding	163
ENSG00000006125	GP	S07	NTC	10427.1	AP2B1	17	adaptor related protein complex 2 subunit beta 1 [Source:HGNC Symbol;Acc:HGNC:563]	protein_coding	163
ENSG00000006125	GP	S08	NTC	10310.8	AP2B1	17	adaptor related protein complex 2 subunit beta 1 [Source:HGNC Symbol;Acc:HGNC:563]	protein_coding	163
ENSG00000006128	GP	S01	PLSCR1	0	TAC1	7	tachykinin precursor 1 [Source:HGNC Symbol;Acc:HGNC:11517]	protein_coding	6863
ENSG00000006128	GP	S02	PLSCR1	0	TAC1	7	tachykinin precursor 1 [Source:HGNC Symbol;Acc:HGNC:11517]	protein_coding	6863
ENSG00000006128	GP	S03	PLSCR1	0	TAC1	7	tachykinin precursor 1 [Source:HGNC Symbol;Acc:HGNC:11517]	protein_coding	6863
ENSG00000006128	GP	S04	PLSCR1	0	TAC1	7	tachykinin precursor 1 [Source:HGNC Symbol;Acc:HGNC:11517]	protein_coding	6863
ENSG00000006128	GP	S05	NTC	0	TAC1	7	tachykinin precursor 1 [Source:HGNC Symbol;Acc:HGNC:11517]	protein_coding	6863
ENSG00000006128	GP	S06	NTC	0	TAC1	7	tachykinin precursor 1 [Source:HGNC Symbol;Acc:HGNC:11517]	protein_coding	6863
ENSG00000006128	GP	S07	NTC	0	TAC1	7	tachykinin precursor 1 [Source:HGNC Symbol;Acc:HGNC:11517]	protein_coding	6863
ENSG00000006128	GP	S08	NTC	0	TAC1	7	tachykinin precursor 1 [Source:HGNC Symbol;Acc:HGNC:11517]	protein_coding	6863
ENSG00000006194	GP	S01	PLSCR1	337.981	ZNF263	16	zinc finger protein 263 [Source:HGNC Symbol;Acc:HGNC:13056]	protein_coding	10127
ENSG00000006194	GP	S02	PLSCR1	370.495	ZNF263	16	zinc finger protein 263 [Source:HGNC Symbol;Acc:HGNC:13056]	protein_coding	10127
ENSG00000006194	GP	S03	PLSCR1	357.381	ZNF263	16	zinc finger protein 263 [Source:HGNC Symbol;Acc:HGNC:13056]	protein_coding	10127
ENSG00000006194	GP	S04	PLSCR1	339.86	ZNF263	16	zinc finger protein 263 [Source:HGNC Symbol;Acc:HGNC:13056]	protein_coding	10127
ENSG00000006194	GP	S05	NTC	371.401	ZNF263	16	zinc finger protein 263 [Source:HGNC Symbol;Acc:HGNC:13056]	protein_coding	10127
ENSG00000006194	GP	S06	NTC	416.476	ZNF263	16	zinc finger protein 263 [Source:HGNC Symbol;Acc:HGNC:13056]	protein_coding	10127
ENSG00000006194	GP	S07	NTC	339.552	ZNF263	16	zinc finger protein 263 [Source:HGNC Symbol;Acc:HGNC:13056]	protein_coding	10127
ENSG00000006194	GP	S08	NTC	317.138	ZNF263	16	zinc finger protein 263 [Source:HGNC Symbol;Acc:HGNC:13056]	protein_coding	10127
ENSG00000006210	GP	S01	PLSCR1	326.949	CX3CL1	16	C-X3-C motif chemokine ligand 1 [Source:HGNC Symbol;Acc:HGNC:10647]	protein_coding	6376
ENSG00000006210	GP	S02	PLSCR1	340.111	CX3CL1	16	C-X3-C motif chemokine ligand 1 [Source:HGNC Symbol;Acc:HGNC:10647]	protein_coding	6376
ENSG00000006210	GP	S03	PLSCR1	328.207	CX3CL1	16	C-X3-C motif chemokine ligand 1 [Source:HGNC Symbol;Acc:HGNC:10647]	protein_coding	6376
ENSG00000006210	GP	S04	PLSCR1	328.767	CX3CL1	16	C-X3-C motif chemokine ligand 1 [Source:HGNC Symbol;Acc:HGNC:10647]	protein_coding	6376
ENSG00000006210	GP	S05	NTC	371.401	CX3CL1	16	C-X3-C motif chemokine ligand 1 [Source:HGNC Symbol;Acc:HGNC:10647]	protein_coding	6376
ENSG00000006210	GP	S06	NTC	332.068	CX3CL1	16	C-X3-C motif chemokine ligand 1 [Source:HGNC Symbol;Acc:HGNC:10647]	protein_coding	6376
ENSG00000006210	GP	S07	NTC	316.134	CX3CL1	16	C-X3-C motif chemokine ligand 1 [Source:HGNC Symbol;Acc:HGNC:10647]	protein_coding	6376
ENSG00000006210	GP	S08	NTC	282.955	CX3CL1	16	C-X3-C motif chemokine ligand 1 [Source:HGNC Symbol;Acc:HGNC:10647]	protein_coding	6376
ENSG00000006282	GP	S01	PLSCR1	868.522	SPATA20	17	spermatogenesis associated 20 [Source:HGNC Symbol;Acc:HGNC:26125]	protein_coding	64847
ENSG00000006282	GP	S02	PLSCR1	816.462	SPATA20	17	spermatogenesis associated 20 [Source:HGNC Symbol;Acc:HGNC:26125]	protein_coding	64847
ENSG00000006282	GP	S03	PLSCR1	848.128	SPATA20	17	spermatogenesis associated 20 [Source:HGNC Symbol;Acc:HGNC:26125]	protein_coding	64847
ENSG00000006282	GP	S04	PLSCR1	801.748	SPATA20	17	spermatogenesis associated 20 [Source:HGNC Symbol;Acc:HGNC:26125]	protein_coding	64847
ENSG00000006282	GP	S05	NTC	999.317	SPATA20	17	spermatogenesis associated 20 [Source:HGNC Symbol;Acc:HGNC:26125]	protein_coding	64847
ENSG00000006282	GP	S06	NTC	794.923	SPATA20	17	spermatogenesis associated 20 [Source:HGNC Symbol;Acc:HGNC:26125]	protein_coding	64847
ENSG00000006282	GP	S07	NTC	821.737	SPATA20	17	spermatogenesis associated 20 [Source:HGNC Symbol;Acc:HGNC:26125]	protein_coding	64847
ENSG00000006282	GP	S08	NTC	749.167	SPATA20	17	spermatogenesis associated 20 [Source:HGNC Symbol;Acc:HGNC:26125]	protein_coding	64847
ENSG00000006283	GP	S01	PLSCR1	59.1718	CACNA1G	17	calcium voltage-gated channel subunit alpha1 G [Source:HGNC Symbol;Acc:HGNC:1394]	protein_coding	8913
ENSG00000006283	GP	S02	PLSCR1	74.4911	CACNA1G	17	calcium voltage-gated channel subunit alpha1 G [Source:HGNC Symbol;Acc:HGNC:1394]	protein_coding	8913
ENSG00000006283	GP	S03	PLSCR1	82.3122	CACNA1G	17	calcium voltage-gated channel subunit alpha1 G [Source:HGNC Symbol;Acc:HGNC:1394]	protein_coding	8913
ENSG00000006283	GP	S04	PLSCR1	93.7893	CACNA1G	17	calcium voltage-gated channel subunit alpha1 G [Source:HGNC Symbol;Acc:HGNC:1394]	protein_coding	8913
ENSG00000006283	GP	S05	NTC	80.2227	CACNA1G	17	calcium voltage-gated channel subunit alpha1 G [Source:HGNC Symbol;Acc:HGNC:1394]	protein_coding	8913
ENSG00000006283	GP	S06	NTC	64.0019	CACNA1G	17	calcium voltage-gated channel subunit alpha1 G [Source:HGNC Symbol;Acc:HGNC:1394]	protein_coding	8913
ENSG00000006283	GP	S07	NTC	64.93	CACNA1G	17	calcium voltage-gated channel subunit alpha1 G [Source:HGNC Symbol;Acc:HGNC:1394]	protein_coding	8913
ENSG00000006283	GP	S08	NTC	56.9709	CACNA1G	17	calcium voltage-gated channel subunit alpha1 G [Source:HGNC Symbol;Acc:HGNC:1394]	protein_coding	8913
ENSG00000006327	GP	S01	PLSCR1	235.684	TNFRSF12A	16	TNF receptor superfamily member 12A [Source:HGNC Symbol;Acc:HGNC:18152]	protein_coding	51330
ENSG00000006327	GP	S02	PLSCR1	281.302	TNFRSF12A	16	TNF receptor superfamily member 12A [Source:HGNC Symbol;Acc:HGNC:18152]	protein_coding	51330
ENSG00000006327	GP	S03	PLSCR1	325.081	TNFRSF12A	16	TNF receptor superfamily member 12A [Source:HGNC Symbol;Acc:HGNC:18152]	protein_coding	51330
ENSG00000006327	GP	S04	PLSCR1	277.334	TNFRSF12A	16	TNF receptor superfamily member 12A [Source:HGNC Symbol;Acc:HGNC:18152]	protein_coding	51330
ENSG00000006327	GP	S05	NTC	306.035	TNFRSF12A	16	TNF receptor superfamily member 12A [Source:HGNC Symbol;Acc:HGNC:18152]	protein_coding	51330
ENSG00000006327	GP	S06	NTC	297.748	TNFRSF12A	16	TNF receptor superfamily member 12A [Source:HGNC Symbol;Acc:HGNC:18152]	protein_coding	51330
ENSG00000006327	GP	S07	NTC	259.72	TNFRSF12A	16	TNF receptor superfamily member 12A [Source:HGNC Symbol;Acc:HGNC:18152]	protein_coding	51330
ENSG00000006327	GP	S08	NTC	271.561	TNFRSF12A	16	TNF receptor superfamily member 12A [Source:HGNC Symbol;Acc:HGNC:18152]	protein_coding	51330
ENSG00000006377	GP	S01	PLSCR1	173.504	DLX6	7	distal-less homeobox 6 [Source:HGNC Symbol;Acc:HGNC:2919]	protein_coding	1750
ENSG00000006377	GP	S02	PLSCR1	182.307	DLX6	7	distal-less homeobox 6 [Source:HGNC Symbol;Acc:HGNC:2919]	protein_coding	1750
ENSG00000006377	GP	S03	PLSCR1	221.93	DLX6	7	distal-less homeobox 6 [Source:HGNC Symbol;Acc:HGNC:2919]	protein_coding	1750
ENSG00000006377	GP	S04	PLSCR1	176.485	DLX6	7	distal-less homeobox 6 [Source:HGNC Symbol;Acc:HGNC:2919]	protein_coding	1750
ENSG00000006377	GP	S05	NTC	182.234	DLX6	7	distal-less homeobox 6 [Source:HGNC Symbol;Acc:HGNC:2919]	protein_coding	1750
ENSG00000006377	GP	S06	NTC	174.382	DLX6	7	distal-less homeobox 6 [Source:HGNC Symbol;Acc:HGNC:2919]	protein_coding	1750
ENSG00000006377	GP	S07	NTC	141.569	DLX6	7	distal-less homeobox 6 [Source:HGNC Symbol;Acc:HGNC:2919]	protein_coding	1750
ENSG00000006377	GP	S08	NTC	159.518	DLX6	7	distal-less homeobox 6 [Source:HGNC Symbol;Acc:HGNC:2919]	protein_coding	1750
ENSG00000006432	GP	S01	PLSCR1	483.404	MAP3K9	14	mitogen-activated protein kinase kinase kinase 9 [Source:HGNC Symbol;Acc:HGNC:6861]	protein_coding	4293
ENSG00000006432	GP	S02	PLSCR1	416.562	MAP3K9	14	mitogen-activated protein kinase kinase kinase 9 [Source:HGNC Symbol;Acc:HGNC:6861]	protein_coding	4293
ENSG00000006432	GP	S03	PLSCR1	402.184	MAP3K9	14	mitogen-activated protein kinase kinase kinase 9 [Source:HGNC Symbol;Acc:HGNC:6861]	protein_coding	4293
ENSG00000006432	GP	S04	PLSCR1	476.006	MAP3K9	14	mitogen-activated protein kinase kinase kinase 9 [Source:HGNC Symbol;Acc:HGNC:6861]	protein_coding	4293
ENSG00000006432	GP	S05	NTC	482.326	MAP3K9	14	mitogen-activated protein kinase kinase kinase 9 [Source:HGNC Symbol;Acc:HGNC:6861]	protein_coding	4293
ENSG00000006432	GP	S06	NTC	431.317	MAP3K9	14	mitogen-activated protein kinase kinase kinase 9 [Source:HGNC Symbol;Acc:HGNC:6861]	protein_coding	4293
ENSG00000006432	GP	S07	NTC	425.77	MAP3K9	14	mitogen-activated protein kinase kinase kinase 9 [Source:HGNC Symbol;Acc:HGNC:6861]	protein_coding	4293
ENSG00000006432	GP	S08	NTC	518.435	MAP3K9	14	mitogen-activated protein kinase kinase kinase 9 [Source:HGNC Symbol;Acc:HGNC:6861]	protein_coding	4293
ENSG00000006451	GP	S01	PLSCR1	1222.55	RALA	7	RAS like proto-oncogene A [Source:HGNC Symbol;Acc:HGNC:9839]	protein_coding	5898
ENSG00000006451	GP	S02	PLSCR1	1424.15	RALA	7	RAS like proto-oncogene A [Source:HGNC Symbol;Acc:HGNC:9839]	protein_coding	5898
ENSG00000006451	GP	S03	PLSCR1	1257.61	RALA	7	RAS like proto-oncogene A [Source:HGNC Symbol;Acc:HGNC:9839]	protein_coding	5898
ENSG00000006451	GP	S04	PLSCR1	1275.74	RALA	7	RAS like proto-oncogene A [Source:HGNC Symbol;Acc:HGNC:9839]	protein_coding	5898
ENSG00000006451	GP	S05	NTC	1254.84	RALA	7	RAS like proto-oncogene A [Source:HGNC Symbol;Acc:HGNC:9839]	protein_coding	5898
ENSG00000006451	GP	S06	NTC	1298.59	RALA	7	RAS like proto-oncogene A [Source:HGNC Symbol;Acc:HGNC:9839]	protein_coding	5898
ENSG00000006451	GP	S07	NTC	1208.12	RALA	7	RAS like proto-oncogene A [Source:HGNC Symbol;Acc:HGNC:9839]	protein_coding	5898
ENSG00000006451	GP	S08	NTC	1240.07	RALA	7	RAS like proto-oncogene A [Source:HGNC Symbol;Acc:HGNC:9839]	protein_coding	5898
ENSG00000006453	GP	S01	PLSCR1	1081.14	BAIAP2L1	7	BAR/IMD domain containing adaptor protein 2 like 1 [Source:HGNC Symbol;Acc:HGNC:21649]	protein_coding	55971
ENSG00000006453	GP	S02	PLSCR1	1084.04	BAIAP2L1	7	BAR/IMD domain containing adaptor protein 2 like 1 [Source:HGNC Symbol;Acc:HGNC:21649]	protein_coding	55971
ENSG00000006453	GP	S03	PLSCR1	1096.11	BAIAP2L1	7	BAR/IMD domain containing adaptor protein 2 like 1 [Source:HGNC Symbol;Acc:HGNC:21649]	protein_coding	55971
ENSG00000006453	GP	S04	PLSCR1	1221.28	BAIAP2L1	7	BAR/IMD domain containing adaptor protein 2 like 1 [Source:HGNC Symbol;Acc:HGNC:21649]	protein_coding	55971
ENSG00000006453	GP	S05	NTC	1147.88	BAIAP2L1	7	BAR/IMD domain containing adaptor protein 2 like 1 [Source:HGNC Symbol;Acc:HGNC:21649]	protein_coding	55971
ENSG00000006453	GP	S06	NTC	1114.93	BAIAP2L1	7	BAR/IMD domain containing adaptor protein 2 like 1 [Source:HGNC Symbol;Acc:HGNC:21649]	protein_coding	55971
ENSG00000006453	GP	S07	NTC	1194.29	BAIAP2L1	7	BAR/IMD domain containing adaptor protein 2 like 1 [Source:HGNC Symbol;Acc:HGNC:21649]	protein_coding	55971
ENSG00000006453	GP	S08	NTC	1110.93	BAIAP2L1	7	BAR/IMD domain containing adaptor protein 2 like 1 [Source:HGNC Symbol;Acc:HGNC:21649]	protein_coding	55971
ENSG00000006459	GP	S01	PLSCR1	750.178	KDM7A	7	lysine demethylase 7A [Source:HGNC Symbol;Acc:HGNC:22224]	protein_coding	80853
ENSG00000006459	GP	S02	PLSCR1	831.164	KDM7A	7	lysine demethylase 7A [Source:HGNC Symbol;Acc:HGNC:22224]	protein_coding	80853
ENSG00000006459	GP	S03	PLSCR1	766.858	KDM7A	7	lysine demethylase 7A [Source:HGNC Symbol;Acc:HGNC:22224]	protein_coding	80853
ENSG00000006459	GP	S04	PLSCR1	755.357	KDM7A	7	lysine demethylase 7A [Source:HGNC Symbol;Acc:HGNC:22224]	protein_coding	80853
ENSG00000006459	GP	S05	NTC	795.294	KDM7A	7	lysine demethylase 7A [Source:HGNC Symbol;Acc:HGNC:22224]	protein_coding	80853
ENSG00000006459	GP	S06	NTC	842.229	KDM7A	7	lysine demethylase 7A [Source:HGNC Symbol;Acc:HGNC:22224]	protein_coding	80853
ENSG00000006459	GP	S07	NTC	866.442	KDM7A	7	lysine demethylase 7A [Source:HGNC Symbol;Acc:HGNC:22224]	protein_coding	80853
ENSG00000006459	GP	S08	NTC	861.21	KDM7A	7	lysine demethylase 7A [Source:HGNC Symbol;Acc:HGNC:22224]	protein_coding	80853
ENSG00000006468	GP	S01	PLSCR1	697.024	ETV1	7	ETS variant transcription factor 1 [Source:HGNC Symbol;Acc:HGNC:3490]	protein_coding	2115
ENSG00000006468	GP	S02	PLSCR1	645.916	ETV1	7	ETS variant transcription factor 1 [Source:HGNC Symbol;Acc:HGNC:3490]	protein_coding	2115
ENSG00000006468	GP	S03	PLSCR1	579.311	ETV1	7	ETS variant transcription factor 1 [Source:HGNC Symbol;Acc:HGNC:3490]	protein_coding	2115
ENSG00000006468	GP	S04	PLSCR1	696.865	ETV1	7	ETS variant transcription factor 1 [Source:HGNC Symbol;Acc:HGNC:3490]	protein_coding	2115
ENSG00000006468	GP	S05	NTC	610.089	ETV1	7	ETS variant transcription factor 1 [Source:HGNC Symbol;Acc:HGNC:3490]	protein_coding	2115
ENSG00000006468	GP	S06	NTC	616.83	ETV1	7	ETS variant transcription factor 1 [Source:HGNC Symbol;Acc:HGNC:3490]	protein_coding	2115
ENSG00000006468	GP	S07	NTC	703.585	ETV1	7	ETS variant transcription factor 1 [Source:HGNC Symbol;Acc:HGNC:3490]	protein_coding	2115
ENSG00000006468	GP	S08	NTC	667.509	ETV1	7	ETS variant transcription factor 1 [Source:HGNC Symbol;Acc:HGNC:3490]	protein_coding	2115
ENSG00000006530	GP	S01	PLSCR1	552.605	AGK	7	acylglycerol kinase [Source:HGNC Symbol;Acc:HGNC:21869]	protein_coding	55750
ENSG00000006530	GP	S02	PLSCR1	572.405	AGK	7	acylglycerol kinase [Source:HGNC Symbol;Acc:HGNC:21869]	protein_coding	55750
ENSG00000006530	GP	S03	PLSCR1	550.137	AGK	7	acylglycerol kinase [Source:HGNC Symbol;Acc:HGNC:21869]	protein_coding	55750
ENSG00000006530	GP	S04	PLSCR1	559.711	AGK	7	acylglycerol kinase [Source:HGNC Symbol;Acc:HGNC:21869]	protein_coding	55750
ENSG00000006530	GP	S05	NTC	564.53	AGK	7	acylglycerol kinase [Source:HGNC Symbol;Acc:HGNC:21869]	protein_coding	55750
ENSG00000006530	GP	S06	NTC	548.191	AGK	7	acylglycerol kinase [Source:HGNC Symbol;Acc:HGNC:21869]	protein_coding	55750
ENSG00000006530	GP	S07	NTC	467.283	AGK	7	acylglycerol kinase [Source:HGNC Symbol;Acc:HGNC:21869]	protein_coding	55750
ENSG00000006530	GP	S08	NTC	546.92	AGK	7	acylglycerol kinase [Source:HGNC Symbol;Acc:HGNC:21869]	protein_coding	55750
ENSG00000006534	GP	S01	PLSCR1	46.134	ALDH3B1	11	aldehyde dehydrogenase 3 family member B1 [Source:HGNC Symbol;Acc:HGNC:410]	protein_coding	221
ENSG00000006534	GP	S02	PLSCR1	53.908	ALDH3B1	11	aldehyde dehydrogenase 3 family member B1 [Source:HGNC Symbol;Acc:HGNC:410]	protein_coding	221
ENSG00000006534	GP	S03	PLSCR1	44.8028	ALDH3B1	11	aldehyde dehydrogenase 3 family member B1 [Source:HGNC Symbol;Acc:HGNC:410]	protein_coding	221
ENSG00000006534	GP	S04	PLSCR1	50.4244	ALDH3B1	11	aldehyde dehydrogenase 3 family member B1 [Source:HGNC Symbol;Acc:HGNC:410]	protein_coding	221
ENSG00000006534	GP	S05	NTC	32.6833	ALDH3B1	11	aldehyde dehydrogenase 3 family member B1 [Source:HGNC Symbol;Acc:HGNC:410]	protein_coding	221
ENSG00000006534	GP	S06	NTC	34.3199	ALDH3B1	11	aldehyde dehydrogenase 3 family member B1 [Source:HGNC Symbol;Acc:HGNC:410]	protein_coding	221
ENSG00000006534	GP	S07	NTC	36.1905	ALDH3B1	11	aldehyde dehydrogenase 3 family member B1 [Source:HGNC Symbol;Acc:HGNC:410]	protein_coding	221
ENSG00000006534	GP	S08	NTC	44.6272	ALDH3B1	11	aldehyde dehydrogenase 3 family member B1 [Source:HGNC Symbol;Acc:HGNC:410]	protein_coding	221
ENSG00000006555	GP	S01	PLSCR1	95.2766	TTC22	1	tetratricopeptide repeat domain 22 [Source:HGNC Symbol;Acc:HGNC:26067]	protein_coding	55001
ENSG00000006555	GP	S02	PLSCR1	82.3323	TTC22	1	tetratricopeptide repeat domain 22 [Source:HGNC Symbol;Acc:HGNC:26067]	protein_coding	55001
ENSG00000006555	GP	S03	PLSCR1	101.067	TTC22	1	tetratricopeptide repeat domain 22 [Source:HGNC Symbol;Acc:HGNC:26067]	protein_coding	55001
ENSG00000006555	GP	S04	PLSCR1	93.7893	TTC22	1	tetratricopeptide repeat domain 22 [Source:HGNC Symbol;Acc:HGNC:26067]	protein_coding	55001
ENSG00000006555	GP	S05	NTC	79.2323	TTC22	1	tetratricopeptide repeat domain 22 [Source:HGNC Symbol;Acc:HGNC:26067]	protein_coding	55001
ENSG00000006555	GP	S06	NTC	110.38	TTC22	1	tetratricopeptide repeat domain 22 [Source:HGNC Symbol;Acc:HGNC:26067]	protein_coding	55001
ENSG00000006555	GP	S07	NTC	69.1877	TTC22	1	tetratricopeptide repeat domain 22 [Source:HGNC Symbol;Acc:HGNC:26067]	protein_coding	55001
ENSG00000006555	GP	S08	NTC	103.497	TTC22	1	tetratricopeptide repeat domain 22 [Source:HGNC Symbol;Acc:HGNC:26067]	protein_coding	55001
ENSG00000006576	GP	S01	PLSCR1	242.705	PHTF2	7	putative homeodomain transcription factor 2 [Source:HGNC Symbol;Acc:HGNC:13411]	protein_coding	57157
ENSG00000006576	GP	S02	PLSCR1	248.957	PHTF2	7	putative homeodomain transcription factor 2 [Source:HGNC Symbol;Acc:HGNC:13411]	protein_coding	57157
ENSG00000006576	GP	S03	PLSCR1	214.637	PHTF2	7	putative homeodomain transcription factor 2 [Source:HGNC Symbol;Acc:HGNC:13411]	protein_coding	57157
ENSG00000006576	GP	S04	PLSCR1	236.995	PHTF2	7	putative homeodomain transcription factor 2 [Source:HGNC Symbol;Acc:HGNC:13411]	protein_coding	57157
ENSG00000006576	GP	S05	NTC	218.879	PHTF2	7	putative homeodomain transcription factor 2 [Source:HGNC Symbol;Acc:HGNC:13411]	protein_coding	57157
ENSG00000006576	GP	S06	NTC	214.267	PHTF2	7	putative homeodomain transcription factor 2 [Source:HGNC Symbol;Acc:HGNC:13411]	protein_coding	57157
ENSG00000006576	GP	S07	NTC	234.174	PHTF2	7	putative homeodomain transcription factor 2 [Source:HGNC Symbol;Acc:HGNC:13411]	protein_coding	57157
ENSG00000006576	GP	S08	NTC	226.934	PHTF2	7	putative homeodomain transcription factor 2 [Source:HGNC Symbol;Acc:HGNC:13411]	protein_coding	57157
ENSG00000006606	GP	S01	PLSCR1	1.00291	CCL26	7	C-C motif chemokine ligand 26 [Source:HGNC Symbol;Acc:HGNC:10625]	protein_coding	10344
ENSG00000006606	GP	S02	PLSCR1	0	CCL26	7	C-C motif chemokine ligand 26 [Source:HGNC Symbol;Acc:HGNC:10625]	protein_coding	10344
ENSG00000006606	GP	S03	PLSCR1	1.04193	CCL26	7	C-C motif chemokine ligand 26 [Source:HGNC Symbol;Acc:HGNC:10625]	protein_coding	10344
ENSG00000006606	GP	S04	PLSCR1	3.02546	CCL26	7	C-C motif chemokine ligand 26 [Source:HGNC Symbol;Acc:HGNC:10625]	protein_coding	10344
ENSG00000006606	GP	S05	NTC	0.990403	CCL26	7	C-C motif chemokine ligand 26 [Source:HGNC Symbol;Acc:HGNC:10625]	protein_coding	10344
ENSG00000006606	GP	S06	NTC	0	CCL26	7	C-C motif chemokine ligand 26 [Source:HGNC Symbol;Acc:HGNC:10625]	protein_coding	10344
ENSG00000006606	GP	S07	NTC	0	CCL26	7	C-C motif chemokine ligand 26 [Source:HGNC Symbol;Acc:HGNC:10625]	protein_coding	10344
ENSG00000006606	GP	S08	NTC	0	CCL26	7	C-C motif chemokine ligand 26 [Source:HGNC Symbol;Acc:HGNC:10625]	protein_coding	10344
ENSG00000006607	GP	S01	PLSCR1	1285.73	FARP2	2	FERM, ARH/RhoGEF and pleckstrin domain protein 2 [Source:HGNC Symbol;Acc:HGNC:16460]	protein_coding	9855
ENSG00000006607	GP	S02	PLSCR1	1184.02	FARP2	2	FERM, ARH/RhoGEF and pleckstrin domain protein 2 [Source:HGNC Symbol;Acc:HGNC:16460]	protein_coding	9855
ENSG00000006607	GP	S03	PLSCR1	1107.57	FARP2	2	FERM, ARH/RhoGEF and pleckstrin domain protein 2 [Source:HGNC Symbol;Acc:HGNC:16460]	protein_coding	9855
ENSG00000006607	GP	S04	PLSCR1	1174.89	FARP2	2	FERM, ARH/RhoGEF and pleckstrin domain protein 2 [Source:HGNC Symbol;Acc:HGNC:16460]	protein_coding	9855
ENSG00000006607	GP	S05	NTC	1161.74	FARP2	2	FERM, ARH/RhoGEF and pleckstrin domain protein 2 [Source:HGNC Symbol;Acc:HGNC:16460]	protein_coding	9855
ENSG00000006607	GP	S06	NTC	1231.81	FARP2	2	FERM, ARH/RhoGEF and pleckstrin domain protein 2 [Source:HGNC Symbol;Acc:HGNC:16460]	protein_coding	9855
ENSG00000006607	GP	S07	NTC	1195.35	FARP2	2	FERM, ARH/RhoGEF and pleckstrin domain protein 2 [Source:HGNC Symbol;Acc:HGNC:16460]	protein_coding	9855
ENSG00000006607	GP	S08	NTC	1192.59	FARP2	2	FERM, ARH/RhoGEF and pleckstrin domain protein 2 [Source:HGNC Symbol;Acc:HGNC:16460]	protein_coding	9855
ENSG00000006611	GP	S01	PLSCR1	1453.22	USH1C	11	USH1 protein network component harmonin [Source:HGNC Symbol;Acc:HGNC:12597]	protein_coding	10083
ENSG00000006611	GP	S02	PLSCR1	1397.69	USH1C	11	USH1 protein network component harmonin [Source:HGNC Symbol;Acc:HGNC:12597]	protein_coding	10083
ENSG00000006611	GP	S03	PLSCR1	1512.88	USH1C	11	USH1 protein network component harmonin [Source:HGNC Symbol;Acc:HGNC:12597]	protein_coding	10083
ENSG00000006611	GP	S04	PLSCR1	1393.73	USH1C	11	USH1 protein network component harmonin [Source:HGNC Symbol;Acc:HGNC:12597]	protein_coding	10083
ENSG00000006611	GP	S05	NTC	1579.69	USH1C	11	USH1 protein network component harmonin [Source:HGNC Symbol;Acc:HGNC:12597]	protein_coding	10083
ENSG00000006611	GP	S06	NTC	1470.19	USH1C	11	USH1 protein network component harmonin [Source:HGNC Symbol;Acc:HGNC:12597]	protein_coding	10083
ENSG00000006611	GP	S07	NTC	1402.91	USH1C	11	USH1 protein network component harmonin [Source:HGNC Symbol;Acc:HGNC:12597]	protein_coding	10083
ENSG00000006611	GP	S08	NTC	1394.84	USH1C	11	USH1 protein network component harmonin [Source:HGNC Symbol;Acc:HGNC:12597]	protein_coding	10083
ENSG00000006625	GP	S01	PLSCR1	509.479	GGCT	7	gamma-glutamylcyclotransferase [Source:HGNC Symbol;Acc:HGNC:21705]	protein_coding	79017
ENSG00000006625	GP	S02	PLSCR1	512.616	GGCT	7	gamma-glutamylcyclotransferase [Source:HGNC Symbol;Acc:HGNC:21705]	protein_coding	79017
ENSG00000006625	GP	S03	PLSCR1	532.425	GGCT	7	gamma-glutamylcyclotransferase [Source:HGNC Symbol;Acc:HGNC:21705]	protein_coding	79017
ENSG00000006625	GP	S04	PLSCR1	474.998	GGCT	7	gamma-glutamylcyclotransferase [Source:HGNC Symbol;Acc:HGNC:21705]	protein_coding	79017
ENSG00000006625	GP	S05	NTC	426.864	GGCT	7	gamma-glutamylcyclotransferase [Source:HGNC Symbol;Acc:HGNC:21705]	protein_coding	79017
ENSG00000006625	GP	S06	NTC	475.841	GGCT	7	gamma-glutamylcyclotransferase [Source:HGNC Symbol;Acc:HGNC:21705]	protein_coding	79017
ENSG00000006625	GP	S07	NTC	407.675	GGCT	7	gamma-glutamylcyclotransferase [Source:HGNC Symbol;Acc:HGNC:21705]	protein_coding	79017
ENSG00000006625	GP	S08	NTC	531.728	GGCT	7	gamma-glutamylcyclotransferase [Source:HGNC Symbol;Acc:HGNC:21705]	protein_coding	79017
ENSG00000006634	GP	S01	PLSCR1	840.44	DBF4	7	DBF4 zinc finger [Source:HGNC Symbol;Acc:HGNC:17364]	protein_coding	10926
ENSG00000006634	GP	S02	PLSCR1	823.323	DBF4	7	DBF4 zinc finger [Source:HGNC Symbol;Acc:HGNC:17364]	protein_coding	10926
ENSG00000006634	GP	S03	PLSCR1	724.139	DBF4	7	DBF4 zinc finger [Source:HGNC Symbol;Acc:HGNC:17364]	protein_coding	10926
ENSG00000006634	GP	S04	PLSCR1	938.902	DBF4	7	DBF4 zinc finger [Source:HGNC Symbol;Acc:HGNC:17364]	protein_coding	10926
ENSG00000006634	GP	S05	NTC	777.467	DBF4	7	DBF4 zinc finger [Source:HGNC Symbol;Acc:HGNC:17364]	protein_coding	10926
ENSG00000006634	GP	S06	NTC	848.721	DBF4	7	DBF4 zinc finger [Source:HGNC Symbol;Acc:HGNC:17364]	protein_coding	10926
ENSG00000006634	GP	S07	NTC	821.737	DBF4	7	DBF4 zinc finger [Source:HGNC Symbol;Acc:HGNC:17364]	protein_coding	10926
ENSG00000006634	GP	S08	NTC	686.499	DBF4	7	DBF4 zinc finger [Source:HGNC Symbol;Acc:HGNC:17364]	protein_coding	10926
ENSG00000006638	GP	S01	PLSCR1	0	TBXA2R	19	thromboxane A2 receptor [Source:HGNC Symbol;Acc:HGNC:11608]	protein_coding	6915
ENSG00000006638	GP	S02	PLSCR1	0	TBXA2R	19	thromboxane A2 receptor [Source:HGNC Symbol;Acc:HGNC:11608]	protein_coding	6915
ENSG00000006638	GP	S03	PLSCR1	0	TBXA2R	19	thromboxane A2 receptor [Source:HGNC Symbol;Acc:HGNC:11608]	protein_coding	6915
ENSG00000006638	GP	S04	PLSCR1	0	TBXA2R	19	thromboxane A2 receptor [Source:HGNC Symbol;Acc:HGNC:11608]	protein_coding	6915
ENSG00000006638	GP	S05	NTC	0	TBXA2R	19	thromboxane A2 receptor [Source:HGNC Symbol;Acc:HGNC:11608]	protein_coding	6915
ENSG00000006638	GP	S06	NTC	0	TBXA2R	19	thromboxane A2 receptor [Source:HGNC Symbol;Acc:HGNC:11608]	protein_coding	6915
ENSG00000006638	GP	S07	NTC	0	TBXA2R	19	thromboxane A2 receptor [Source:HGNC Symbol;Acc:HGNC:11608]	protein_coding	6915
ENSG00000006638	GP	S08	NTC	0	TBXA2R	19	thromboxane A2 receptor [Source:HGNC Symbol;Acc:HGNC:11608]	protein_coding	6915
ENSG00000006652	GP	S01	PLSCR1	1573.57	IFRD1	7	interferon related developmental regulator 1 [Source:HGNC Symbol;Acc:HGNC:5456]	protein_coding	3475
ENSG00000006652	GP	S02	PLSCR1	1777.01	IFRD1	7	interferon related developmental regulator 1 [Source:HGNC Symbol;Acc:HGNC:5456]	protein_coding	3475
ENSG00000006652	GP	S03	PLSCR1	1487.87	IFRD1	7	interferon related developmental regulator 1 [Source:HGNC Symbol;Acc:HGNC:5456]	protein_coding	3475
ENSG00000006652	GP	S04	PLSCR1	1549.04	IFRD1	7	interferon related developmental regulator 1 [Source:HGNC Symbol;Acc:HGNC:5456]	protein_coding	3475
ENSG00000006652	GP	S05	NTC	1450.94	IFRD1	7	interferon related developmental regulator 1 [Source:HGNC Symbol;Acc:HGNC:5456]	protein_coding	3475
ENSG00000006652	GP	S06	NTC	1664.05	IFRD1	7	interferon related developmental regulator 1 [Source:HGNC Symbol;Acc:HGNC:5456]	protein_coding	3475
ENSG00000006652	GP	S07	NTC	1610.48	IFRD1	7	interferon related developmental regulator 1 [Source:HGNC Symbol;Acc:HGNC:5456]	protein_coding	3475
ENSG00000006652	GP	S08	NTC	1507.83	IFRD1	7	interferon related developmental regulator 1 [Source:HGNC Symbol;Acc:HGNC:5456]	protein_coding	3475
ENSG00000006659	GP	S01	PLSCR1	0	LGALS14	19	galectin 14 [Source:HGNC Symbol;Acc:HGNC:30054]	protein_coding	56891
ENSG00000006659	GP	S02	PLSCR1	0	LGALS14	19	galectin 14 [Source:HGNC Symbol;Acc:HGNC:30054]	protein_coding	56891
ENSG00000006659	GP	S03	PLSCR1	0	LGALS14	19	galectin 14 [Source:HGNC Symbol;Acc:HGNC:30054]	protein_coding	56891
ENSG00000006659	GP	S04	PLSCR1	0	LGALS14	19	galectin 14 [Source:HGNC Symbol;Acc:HGNC:30054]	protein_coding	56891
ENSG00000006659	GP	S05	NTC	0	LGALS14	19	galectin 14 [Source:HGNC Symbol;Acc:HGNC:30054]	protein_coding	56891
ENSG00000006659	GP	S06	NTC	0	LGALS14	19	galectin 14 [Source:HGNC Symbol;Acc:HGNC:30054]	protein_coding	56891
ENSG00000006659	GP	S07	NTC	0	LGALS14	19	galectin 14 [Source:HGNC Symbol;Acc:HGNC:30054]	protein_coding	56891
ENSG00000006659	GP	S08	NTC	0	LGALS14	19	galectin 14 [Source:HGNC Symbol;Acc:HGNC:30054]	protein_coding	56891
ENSG00000006695	GP	S01	PLSCR1	421.223	COX10	17	cytochrome c oxidase assembly factor heme A:farnesyltransferase COX10 [Source:HGNC Symbol;Acc:HGNC:2260]	protein_coding	1352
ENSG00000006695	GP	S02	PLSCR1	363.634	COX10	17	cytochrome c oxidase assembly factor heme A:farnesyltransferase COX10 [Source:HGNC Symbol;Acc:HGNC:2260]	protein_coding	1352
ENSG00000006695	GP	S03	PLSCR1	408.435	COX10	17	cytochrome c oxidase assembly factor heme A:farnesyltransferase COX10 [Source:HGNC Symbol;Acc:HGNC:2260]	protein_coding	1352
ENSG00000006695	GP	S04	PLSCR1	386.251	COX10	17	cytochrome c oxidase assembly factor heme A:farnesyltransferase COX10 [Source:HGNC Symbol;Acc:HGNC:2260]	protein_coding	1352
ENSG00000006695	GP	S05	NTC	366.449	COX10	17	cytochrome c oxidase assembly factor heme A:farnesyltransferase COX10 [Source:HGNC Symbol;Acc:HGNC:2260]	protein_coding	1352
ENSG00000006695	GP	S06	NTC	365.46	COX10	17	cytochrome c oxidase assembly factor heme A:farnesyltransferase COX10 [Source:HGNC Symbol;Acc:HGNC:2260]	protein_coding	1352
ENSG00000006695	GP	S07	NTC	361.905	COX10	17	cytochrome c oxidase assembly factor heme A:farnesyltransferase COX10 [Source:HGNC Symbol;Acc:HGNC:2260]	protein_coding	1352
ENSG00000006695	GP	S08	NTC	350.371	COX10	17	cytochrome c oxidase assembly factor heme A:farnesyltransferase COX10 [Source:HGNC Symbol;Acc:HGNC:2260]	protein_coding	1352
ENSG00000006704	GP	S01	PLSCR1	334.973	GTF2IRD1	7	GTF2I repeat domain containing 1 [Source:HGNC Symbol;Acc:HGNC:4661]	protein_coding	9569
ENSG00000006704	GP	S02	PLSCR1	306.786	GTF2IRD1	7	GTF2I repeat domain containing 1 [Source:HGNC Symbol;Acc:HGNC:4661]	protein_coding	9569
ENSG00000006704	GP	S03	PLSCR1	416.771	GTF2IRD1	7	GTF2I repeat domain containing 1 [Source:HGNC Symbol;Acc:HGNC:4661]	protein_coding	9569
ENSG00000006704	GP	S04	PLSCR1	448.777	GTF2IRD1	7	GTF2I repeat domain containing 1 [Source:HGNC Symbol;Acc:HGNC:4661]	protein_coding	9569
ENSG00000006704	GP	S05	NTC	398.142	GTF2IRD1	7	GTF2I repeat domain containing 1 [Source:HGNC Symbol;Acc:HGNC:4661]	protein_coding	9569
ENSG00000006704	GP	S06	NTC	366.388	GTF2IRD1	7	GTF2I repeat domain containing 1 [Source:HGNC Symbol;Acc:HGNC:4661]	protein_coding	9569
ENSG00000006704	GP	S07	NTC	339.552	GTF2IRD1	7	GTF2I repeat domain containing 1 [Source:HGNC Symbol;Acc:HGNC:4661]	protein_coding	9569
ENSG00000006704	GP	S08	NTC	295.299	GTF2IRD1	7	GTF2I repeat domain containing 1 [Source:HGNC Symbol;Acc:HGNC:4661]	protein_coding	9569
ENSG00000006712	GP	S01	PLSCR1	1029.99	PAF1	19	PAF1 homolog, Paf1/RNA polymerase II complex component [Source:HGNC Symbol;Acc:HGNC:25459]	protein_coding	54623
ENSG00000006712	GP	S02	PLSCR1	1098.74	PAF1	19	PAF1 homolog, Paf1/RNA polymerase II complex component [Source:HGNC Symbol;Acc:HGNC:25459]	protein_coding	54623
ENSG00000006712	GP	S03	PLSCR1	1233.64	PAF1	19	PAF1 homolog, Paf1/RNA polymerase II complex component [Source:HGNC Symbol;Acc:HGNC:25459]	protein_coding	54623
ENSG00000006712	GP	S04	PLSCR1	1085.13	PAF1	19	PAF1 homolog, Paf1/RNA polymerase II complex component [Source:HGNC Symbol;Acc:HGNC:25459]	protein_coding	54623
ENSG00000006712	GP	S05	NTC	1100.34	PAF1	19	PAF1 homolog, Paf1/RNA polymerase II complex component [Source:HGNC Symbol;Acc:HGNC:25459]	protein_coding	54623
ENSG00000006712	GP	S06	NTC	1134.41	PAF1	19	PAF1 homolog, Paf1/RNA polymerase II complex component [Source:HGNC Symbol;Acc:HGNC:25459]	protein_coding	54623
ENSG00000006712	GP	S07	NTC	1058.04	PAF1	19	PAF1 homolog, Paf1/RNA polymerase II complex component [Source:HGNC Symbol;Acc:HGNC:25459]	protein_coding	54623
ENSG00000006712	GP	S08	NTC	1055.86	PAF1	19	PAF1 homolog, Paf1/RNA polymerase II complex component [Source:HGNC Symbol;Acc:HGNC:25459]	protein_coding	54623
ENSG00000006715	GP	S01	PLSCR1	856.487	VPS41	7	VPS41 subunit of HOPS complex [Source:HGNC Symbol;Acc:HGNC:12713]	protein_coding	27072
ENSG00000006715	GP	S02	PLSCR1	994.848	VPS41	7	VPS41 subunit of HOPS complex [Source:HGNC Symbol;Acc:HGNC:12713]	protein_coding	27072
ENSG00000006715	GP	S03	PLSCR1	953.363	VPS41	7	VPS41 subunit of HOPS complex [Source:HGNC Symbol;Acc:HGNC:12713]	protein_coding	27072
ENSG00000006715	GP	S04	PLSCR1	967.139	VPS41	7	VPS41 subunit of HOPS complex [Source:HGNC Symbol;Acc:HGNC:12713]	protein_coding	27072
ENSG00000006715	GP	S05	NTC	885.421	VPS41	7	VPS41 subunit of HOPS complex [Source:HGNC Symbol;Acc:HGNC:12713]	protein_coding	27072
ENSG00000006715	GP	S06	NTC	994.349	VPS41	7	VPS41 subunit of HOPS complex [Source:HGNC Symbol;Acc:HGNC:12713]	protein_coding	27072
ENSG00000006715	GP	S07	NTC	1019.72	VPS41	7	VPS41 subunit of HOPS complex [Source:HGNC Symbol;Acc:HGNC:12713]	protein_coding	27072
ENSG00000006715	GP	S08	NTC	903.938	VPS41	7	VPS41 subunit of HOPS complex [Source:HGNC Symbol;Acc:HGNC:12713]	protein_coding	27072
ENSG00000006740	GP	S01	PLSCR1	4.01165	ARHGAP44	17	Rho GTPase activating protein 44 [Source:HGNC Symbol;Acc:HGNC:29096]	protein_coding	9912
ENSG00000006740	GP	S02	PLSCR1	1.96029	ARHGAP44	17	Rho GTPase activating protein 44 [Source:HGNC Symbol;Acc:HGNC:29096]	protein_coding	9912
ENSG00000006740	GP	S03	PLSCR1	10.4193	ARHGAP44	17	Rho GTPase activating protein 44 [Source:HGNC Symbol;Acc:HGNC:29096]	protein_coding	9912
ENSG00000006740	GP	S04	PLSCR1	3.02546	ARHGAP44	17	Rho GTPase activating protein 44 [Source:HGNC Symbol;Acc:HGNC:29096]	protein_coding	9912
ENSG00000006740	GP	S05	NTC	15.8465	ARHGAP44	17	Rho GTPase activating protein 44 [Source:HGNC Symbol;Acc:HGNC:29096]	protein_coding	9912
ENSG00000006740	GP	S06	NTC	10.2032	ARHGAP44	17	Rho GTPase activating protein 44 [Source:HGNC Symbol;Acc:HGNC:29096]	protein_coding	9912
ENSG00000006740	GP	S07	NTC	8.51541	ARHGAP44	17	Rho GTPase activating protein 44 [Source:HGNC Symbol;Acc:HGNC:29096]	protein_coding	9912
ENSG00000006740	GP	S08	NTC	5.69709	ARHGAP44	17	Rho GTPase activating protein 44 [Source:HGNC Symbol;Acc:HGNC:29096]	protein_coding	9912
ENSG00000006744	GP	S01	PLSCR1	1599.64	ELAC2	17	elaC ribonuclease Z 2 [Source:HGNC Symbol;Acc:HGNC:14198]	protein_coding	60528
ENSG00000006744	GP	S02	PLSCR1	1763.28	ELAC2	17	elaC ribonuclease Z 2 [Source:HGNC Symbol;Acc:HGNC:14198]	protein_coding	60528
ENSG00000006744	GP	S03	PLSCR1	1602.48	ELAC2	17	elaC ribonuclease Z 2 [Source:HGNC Symbol;Acc:HGNC:14198]	protein_coding	60528
ENSG00000006744	GP	S04	PLSCR1	1498.61	ELAC2	17	elaC ribonuclease Z 2 [Source:HGNC Symbol;Acc:HGNC:14198]	protein_coding	60528
ENSG00000006744	GP	S05	NTC	1697.55	ELAC2	17	elaC ribonuclease Z 2 [Source:HGNC Symbol;Acc:HGNC:14198]	protein_coding	60528
ENSG00000006744	GP	S06	NTC	1633.44	ELAC2	17	elaC ribonuclease Z 2 [Source:HGNC Symbol;Acc:HGNC:14198]	protein_coding	60528
ENSG00000006744	GP	S07	NTC	1577.48	ELAC2	17	elaC ribonuclease Z 2 [Source:HGNC Symbol;Acc:HGNC:14198]	protein_coding	60528
ENSG00000006744	GP	S08	NTC	1595.18	ELAC2	17	elaC ribonuclease Z 2 [Source:HGNC Symbol;Acc:HGNC:14198]	protein_coding	60528
ENSG00000006747	GP	S01	PLSCR1	29.0844	SCIN	7	scinderin [Source:HGNC Symbol;Acc:HGNC:21695]	protein_coding	85477
ENSG00000006747	GP	S02	PLSCR1	39.2058	SCIN	7	scinderin [Source:HGNC Symbol;Acc:HGNC:21695]	protein_coding	85477
ENSG00000006747	GP	S03	PLSCR1	34.3836	SCIN	7	scinderin [Source:HGNC Symbol;Acc:HGNC:21695]	protein_coding	85477
ENSG00000006747	GP	S04	PLSCR1	32.2716	SCIN	7	scinderin [Source:HGNC Symbol;Acc:HGNC:21695]	protein_coding	85477
ENSG00000006747	GP	S05	NTC	29.7121	SCIN	7	scinderin [Source:HGNC Symbol;Acc:HGNC:21695]	protein_coding	85477
ENSG00000006747	GP	S06	NTC	27.8269	SCIN	7	scinderin [Source:HGNC Symbol;Acc:HGNC:21695]	protein_coding	85477
ENSG00000006747	GP	S07	NTC	28.7395	SCIN	7	scinderin [Source:HGNC Symbol;Acc:HGNC:21695]	protein_coding	85477
ENSG00000006747	GP	S08	NTC	38.9301	SCIN	7	scinderin [Source:HGNC Symbol;Acc:HGNC:21695]	protein_coding	85477
ENSG00000006756	GP	S01	PLSCR1	71.2068	ARSD	X	arylsulfatase D [Source:HGNC Symbol;Acc:HGNC:717]	protein_coding	414
ENSG00000006756	GP	S02	PLSCR1	113.697	ARSD	X	arylsulfatase D [Source:HGNC Symbol;Acc:HGNC:717]	protein_coding	414
ENSG00000006756	GP	S03	PLSCR1	106.277	ARSD	X	arylsulfatase D [Source:HGNC Symbol;Acc:HGNC:717]	protein_coding	414
ENSG00000006756	GP	S04	PLSCR1	93.7893	ARSD	X	arylsulfatase D [Source:HGNC Symbol;Acc:HGNC:717]	protein_coding	414
ENSG00000006756	GP	S05	NTC	112.906	ARSD	X	arylsulfatase D [Source:HGNC Symbol;Acc:HGNC:717]	protein_coding	414
ENSG00000006756	GP	S06	NTC	71.4225	ARSD	X	arylsulfatase D [Source:HGNC Symbol;Acc:HGNC:717]	protein_coding	414
ENSG00000006756	GP	S07	NTC	91.5406	ARSD	X	arylsulfatase D [Source:HGNC Symbol;Acc:HGNC:717]	protein_coding	414
ENSG00000006756	GP	S08	NTC	88.3048	ARSD	X	arylsulfatase D [Source:HGNC Symbol;Acc:HGNC:717]	protein_coding	414
ENSG00000006757	GP	S01	PLSCR1	103.3	PNPLA4	X	patatin like phospholipase domain containing 4 [Source:HGNC Symbol;Acc:HGNC:24887]	protein_coding	8228
ENSG00000006757	GP	S02	PLSCR1	111.737	PNPLA4	X	patatin like phospholipase domain containing 4 [Source:HGNC Symbol;Acc:HGNC:24887]	protein_coding	8228
ENSG00000006757	GP	S03	PLSCR1	133.367	PNPLA4	X	patatin like phospholipase domain containing 4 [Source:HGNC Symbol;Acc:HGNC:24887]	protein_coding	8228
ENSG00000006757	GP	S04	PLSCR1	134.129	PNPLA4	X	patatin like phospholipase domain containing 4 [Source:HGNC Symbol;Acc:HGNC:24887]	protein_coding	8228
ENSG00000006757	GP	S05	NTC	90.1267	PNPLA4	X	patatin like phospholipase domain containing 4 [Source:HGNC Symbol;Acc:HGNC:24887]	protein_coding	8228
ENSG00000006757	GP	S06	NTC	143.772	PNPLA4	X	patatin like phospholipase domain containing 4 [Source:HGNC Symbol;Acc:HGNC:24887]	protein_coding	8228
ENSG00000006757	GP	S07	NTC	118.151	PNPLA4	X	patatin like phospholipase domain containing 4 [Source:HGNC Symbol;Acc:HGNC:24887]	protein_coding	8228
ENSG00000006757	GP	S08	NTC	121.538	PNPLA4	X	patatin like phospholipase domain containing 4 [Source:HGNC Symbol;Acc:HGNC:24887]	protein_coding	8228
ENSG00000006788	GP	S01	PLSCR1	0	MYH13	17	myosin heavy chain 13 [Source:HGNC Symbol;Acc:HGNC:7571]	protein_coding	8735
ENSG00000006788	GP	S02	PLSCR1	0	MYH13	17	myosin heavy chain 13 [Source:HGNC Symbol;Acc:HGNC:7571]	protein_coding	8735
ENSG00000006788	GP	S03	PLSCR1	0	MYH13	17	myosin heavy chain 13 [Source:HGNC Symbol;Acc:HGNC:7571]	protein_coding	8735
ENSG00000006788	GP	S04	PLSCR1	0	MYH13	17	myosin heavy chain 13 [Source:HGNC Symbol;Acc:HGNC:7571]	protein_coding	8735
ENSG00000006788	GP	S05	NTC	0	MYH13	17	myosin heavy chain 13 [Source:HGNC Symbol;Acc:HGNC:7571]	protein_coding	8735
ENSG00000006788	GP	S06	NTC	0	MYH13	17	myosin heavy chain 13 [Source:HGNC Symbol;Acc:HGNC:7571]	protein_coding	8735
ENSG00000006788	GP	S07	NTC	0	MYH13	17	myosin heavy chain 13 [Source:HGNC Symbol;Acc:HGNC:7571]	protein_coding	8735
ENSG00000006788	GP	S08	NTC	0	MYH13	17	myosin heavy chain 13 [Source:HGNC Symbol;Acc:HGNC:7571]	protein_coding	8735
ENSG00000006831	GP	S01	PLSCR1	2455.13	ADIPOR2	12	adiponectin receptor 2 [Source:HGNC Symbol;Acc:HGNC:24041]	protein_coding	79602
ENSG00000006831	GP	S02	PLSCR1	2569.94	ADIPOR2	12	adiponectin receptor 2 [Source:HGNC Symbol;Acc:HGNC:24041]	protein_coding	79602
ENSG00000006831	GP	S03	PLSCR1	2551.68	ADIPOR2	12	adiponectin receptor 2 [Source:HGNC Symbol;Acc:HGNC:24041]	protein_coding	79602
ENSG00000006831	GP	S04	PLSCR1	2586.77	ADIPOR2	12	adiponectin receptor 2 [Source:HGNC Symbol;Acc:HGNC:24041]	protein_coding	79602
ENSG00000006831	GP	S05	NTC	2528.5	ADIPOR2	12	adiponectin receptor 2 [Source:HGNC Symbol;Acc:HGNC:24041]	protein_coding	79602
ENSG00000006831	GP	S06	NTC	2547.09	ADIPOR2	12	adiponectin receptor 2 [Source:HGNC Symbol;Acc:HGNC:24041]	protein_coding	79602
ENSG00000006831	GP	S07	NTC	2440.73	ADIPOR2	12	adiponectin receptor 2 [Source:HGNC Symbol;Acc:HGNC:24041]	protein_coding	79602
ENSG00000006831	GP	S08	NTC	2508.62	ADIPOR2	12	adiponectin receptor 2 [Source:HGNC Symbol;Acc:HGNC:24041]	protein_coding	79602
ENSG00000006837	GP	S01	PLSCR1	20.0582	CDKL3	5	cyclin dependent kinase like 3 [Source:HGNC Symbol;Acc:HGNC:15483]	protein_coding	51265
ENSG00000006837	GP	S02	PLSCR1	14.7022	CDKL3	5	cyclin dependent kinase like 3 [Source:HGNC Symbol;Acc:HGNC:15483]	protein_coding	51265
ENSG00000006837	GP	S03	PLSCR1	23.9643	CDKL3	5	cyclin dependent kinase like 3 [Source:HGNC Symbol;Acc:HGNC:15483]	protein_coding	51265
ENSG00000006837	GP	S04	PLSCR1	24.2037	CDKL3	5	cyclin dependent kinase like 3 [Source:HGNC Symbol;Acc:HGNC:15483]	protein_coding	51265
ENSG00000006837	GP	S05	NTC	11.8848	CDKL3	5	cyclin dependent kinase like 3 [Source:HGNC Symbol;Acc:HGNC:15483]	protein_coding	51265
ENSG00000006837	GP	S06	NTC	14.841	CDKL3	5	cyclin dependent kinase like 3 [Source:HGNC Symbol;Acc:HGNC:15483]	protein_coding	51265
ENSG00000006837	GP	S07	NTC	18.0952	CDKL3	5	cyclin dependent kinase like 3 [Source:HGNC Symbol;Acc:HGNC:15483]	protein_coding	51265
ENSG00000006837	GP	S08	NTC	15.1922	CDKL3	5	cyclin dependent kinase like 3 [Source:HGNC Symbol;Acc:HGNC:15483]	protein_coding	51265
ENSG00000007001	GP	S01	PLSCR1	4.01165	UPP2	2	uridine phosphorylase 2 [Source:HGNC Symbol;Acc:HGNC:23061]	protein_coding	151531
ENSG00000007001	GP	S02	PLSCR1	0	UPP2	2	uridine phosphorylase 2 [Source:HGNC Symbol;Acc:HGNC:23061]	protein_coding	151531
ENSG00000007001	GP	S03	PLSCR1	3.12578	UPP2	2	uridine phosphorylase 2 [Source:HGNC Symbol;Acc:HGNC:23061]	protein_coding	151531
ENSG00000007001	GP	S04	PLSCR1	6.05092	UPP2	2	uridine phosphorylase 2 [Source:HGNC Symbol;Acc:HGNC:23061]	protein_coding	151531
ENSG00000007001	GP	S05	NTC	4.95202	UPP2	2	uridine phosphorylase 2 [Source:HGNC Symbol;Acc:HGNC:23061]	protein_coding	151531
ENSG00000007001	GP	S06	NTC	6.49295	UPP2	2	uridine phosphorylase 2 [Source:HGNC Symbol;Acc:HGNC:23061]	protein_coding	151531
ENSG00000007001	GP	S07	NTC	7.45098	UPP2	2	uridine phosphorylase 2 [Source:HGNC Symbol;Acc:HGNC:23061]	protein_coding	151531
ENSG00000007001	GP	S08	NTC	3.79806	UPP2	2	uridine phosphorylase 2 [Source:HGNC Symbol;Acc:HGNC:23061]	protein_coding	151531
ENSG00000007038	GP	S01	PLSCR1	0	PRSS21	16	serine protease 21 [Source:HGNC Symbol;Acc:HGNC:9485]	protein_coding	10942
ENSG00000007038	GP	S02	PLSCR1	0	PRSS21	16	serine protease 21 [Source:HGNC Symbol;Acc:HGNC:9485]	protein_coding	10942
ENSG00000007038	GP	S03	PLSCR1	0	PRSS21	16	serine protease 21 [Source:HGNC Symbol;Acc:HGNC:9485]	protein_coding	10942
ENSG00000007038	GP	S04	PLSCR1	0	PRSS21	16	serine protease 21 [Source:HGNC Symbol;Acc:HGNC:9485]	protein_coding	10942
ENSG00000007038	GP	S05	NTC	0	PRSS21	16	serine protease 21 [Source:HGNC Symbol;Acc:HGNC:9485]	protein_coding	10942
ENSG00000007038	GP	S06	NTC	0	PRSS21	16	serine protease 21 [Source:HGNC Symbol;Acc:HGNC:9485]	protein_coding	10942
ENSG00000007038	GP	S07	NTC	0	PRSS21	16	serine protease 21 [Source:HGNC Symbol;Acc:HGNC:9485]	protein_coding	10942
ENSG00000007038	GP	S08	NTC	0	PRSS21	16	serine protease 21 [Source:HGNC Symbol;Acc:HGNC:9485]	protein_coding	10942
ENSG00000007047	GP	S01	PLSCR1	524.523	MARK4	19	microtubule affinity regulating kinase 4 [Source:HGNC Symbol;Acc:HGNC:13538]	protein_coding	57787
ENSG00000007047	GP	S02	PLSCR1	504.775	MARK4	19	microtubule affinity regulating kinase 4 [Source:HGNC Symbol;Acc:HGNC:13538]	protein_coding	57787
ENSG00000007047	GP	S03	PLSCR1	553.263	MARK4	19	microtubule affinity regulating kinase 4 [Source:HGNC Symbol;Acc:HGNC:13538]	protein_coding	57787
ENSG00000007047	GP	S04	PLSCR1	508.278	MARK4	19	microtubule affinity regulating kinase 4 [Source:HGNC Symbol;Acc:HGNC:13538]	protein_coding	57787
ENSG00000007047	GP	S05	NTC	585.328	MARK4	19	microtubule affinity regulating kinase 4 [Source:HGNC Symbol;Acc:HGNC:13538]	protein_coding	57787
ENSG00000007047	GP	S06	NTC	427.607	MARK4	19	microtubule affinity regulating kinase 4 [Source:HGNC Symbol;Acc:HGNC:13538]	protein_coding	57787
ENSG00000007047	GP	S07	NTC	511.989	MARK4	19	microtubule affinity regulating kinase 4 [Source:HGNC Symbol;Acc:HGNC:13538]	protein_coding	57787
ENSG00000007047	GP	S08	NTC	493.747	MARK4	19	microtubule affinity regulating kinase 4 [Source:HGNC Symbol;Acc:HGNC:13538]	protein_coding	57787
ENSG00000007062	GP	S01	PLSCR1	1907.54	PROM1	4	prominin 1 [Source:HGNC Symbol;Acc:HGNC:9454]	protein_coding	8842
ENSG00000007062	GP	S02	PLSCR1	1911.29	PROM1	4	prominin 1 [Source:HGNC Symbol;Acc:HGNC:9454]	protein_coding	8842
ENSG00000007062	GP	S03	PLSCR1	1686.88	PROM1	4	prominin 1 [Source:HGNC Symbol;Acc:HGNC:9454]	protein_coding	8842
ENSG00000007062	GP	S04	PLSCR1	1816.29	PROM1	4	prominin 1 [Source:HGNC Symbol;Acc:HGNC:9454]	protein_coding	8842
ENSG00000007062	GP	S05	NTC	1512.35	PROM1	4	prominin 1 [Source:HGNC Symbol;Acc:HGNC:9454]	protein_coding	8842
ENSG00000007062	GP	S06	NTC	1663.12	PROM1	4	prominin 1 [Source:HGNC Symbol;Acc:HGNC:9454]	protein_coding	8842
ENSG00000007062	GP	S07	NTC	1647.73	PROM1	4	prominin 1 [Source:HGNC Symbol;Acc:HGNC:9454]	protein_coding	8842
ENSG00000007062	GP	S08	NTC	1778.44	PROM1	4	prominin 1 [Source:HGNC Symbol;Acc:HGNC:9454]	protein_coding	8842
ENSG00000007080	GP	S01	PLSCR1	627.823	CCDC124	19	coiled-coil domain containing 124 [Source:HGNC Symbol;Acc:HGNC:25171]	protein_coding	115098
ENSG00000007080	GP	S02	PLSCR1	621.413	CCDC124	19	coiled-coil domain containing 124 [Source:HGNC Symbol;Acc:HGNC:25171]	protein_coding	115098
ENSG00000007080	GP	S03	PLSCR1	873.135	CCDC124	19	coiled-coil domain containing 124 [Source:HGNC Symbol;Acc:HGNC:25171]	protein_coding	115098
ENSG00000007080	GP	S04	PLSCR1	681.737	CCDC124	19	coiled-coil domain containing 124 [Source:HGNC Symbol;Acc:HGNC:25171]	protein_coding	115098
ENSG00000007080	GP	S05	NTC	853.728	CCDC124	19	coiled-coil domain containing 124 [Source:HGNC Symbol;Acc:HGNC:25171]	protein_coding	115098
ENSG00000007080	GP	S06	NTC	674.339	CCDC124	19	coiled-coil domain containing 124 [Source:HGNC Symbol;Acc:HGNC:25171]	protein_coding	115098
ENSG00000007080	GP	S07	NTC	666.33	CCDC124	19	coiled-coil domain containing 124 [Source:HGNC Symbol;Acc:HGNC:25171]	protein_coding	115098
ENSG00000007080	GP	S08	NTC	717.833	CCDC124	19	coiled-coil domain containing 124 [Source:HGNC Symbol;Acc:HGNC:25171]	protein_coding	115098
ENSG00000007129	GP	S01	PLSCR1	0	CEACAM21	19	CEA cell adhesion molecule 21 [Source:HGNC Symbol;Acc:HGNC:28834]	protein_coding	90273
ENSG00000007129	GP	S02	PLSCR1	0	CEACAM21	19	CEA cell adhesion molecule 21 [Source:HGNC Symbol;Acc:HGNC:28834]	protein_coding	90273
ENSG00000007129	GP	S03	PLSCR1	0	CEACAM21	19	CEA cell adhesion molecule 21 [Source:HGNC Symbol;Acc:HGNC:28834]	protein_coding	90273
ENSG00000007129	GP	S04	PLSCR1	0	CEACAM21	19	CEA cell adhesion molecule 21 [Source:HGNC Symbol;Acc:HGNC:28834]	protein_coding	90273
ENSG00000007129	GP	S05	NTC	0	CEACAM21	19	CEA cell adhesion molecule 21 [Source:HGNC Symbol;Acc:HGNC:28834]	protein_coding	90273
ENSG00000007129	GP	S06	NTC	0	CEACAM21	19	CEA cell adhesion molecule 21 [Source:HGNC Symbol;Acc:HGNC:28834]	protein_coding	90273
ENSG00000007129	GP	S07	NTC	0	CEACAM21	19	CEA cell adhesion molecule 21 [Source:HGNC Symbol;Acc:HGNC:28834]	protein_coding	90273
ENSG00000007129	GP	S08	NTC	0	CEACAM21	19	CEA cell adhesion molecule 21 [Source:HGNC Symbol;Acc:HGNC:28834]	protein_coding	90273
ENSG00000007168	GP	S01	PLSCR1	1990.78	PAFAH1B1	17	platelet activating factor acetylhydrolase 1b regulatory subunit 1 [Source:HGNC Symbol;Acc:HGNC:8574]	protein_coding	5048
ENSG00000007168	GP	S02	PLSCR1	2147.5	PAFAH1B1	17	platelet activating factor acetylhydrolase 1b regulatory subunit 1 [Source:HGNC Symbol;Acc:HGNC:8574]	protein_coding	5048
ENSG00000007168	GP	S03	PLSCR1	1998.42	PAFAH1B1	17	platelet activating factor acetylhydrolase 1b regulatory subunit 1 [Source:HGNC Symbol;Acc:HGNC:8574]	protein_coding	5048
ENSG00000007168	GP	S04	PLSCR1	2030.09	PAFAH1B1	17	platelet activating factor acetylhydrolase 1b regulatory subunit 1 [Source:HGNC Symbol;Acc:HGNC:8574]	protein_coding	5048
ENSG00000007168	GP	S05	NTC	1945.15	PAFAH1B1	17	platelet activating factor acetylhydrolase 1b regulatory subunit 1 [Source:HGNC Symbol;Acc:HGNC:8574]	protein_coding	5048
ENSG00000007168	GP	S06	NTC	2039.71	PAFAH1B1	17	platelet activating factor acetylhydrolase 1b regulatory subunit 1 [Source:HGNC Symbol;Acc:HGNC:8574]	protein_coding	5048
ENSG00000007168	GP	S07	NTC	2079.89	PAFAH1B1	17	platelet activating factor acetylhydrolase 1b regulatory subunit 1 [Source:HGNC Symbol;Acc:HGNC:8574]	protein_coding	5048
ENSG00000007168	GP	S08	NTC	2010.12	PAFAH1B1	17	platelet activating factor acetylhydrolase 1b regulatory subunit 1 [Source:HGNC Symbol;Acc:HGNC:8574]	protein_coding	5048
ENSG00000007171	GP	S01	PLSCR1	0	NOS2	17	nitric oxide synthase 2 [Source:HGNC Symbol;Acc:HGNC:7873]	protein_coding	4843
ENSG00000007171	GP	S02	PLSCR1	0	NOS2	17	nitric oxide synthase 2 [Source:HGNC Symbol;Acc:HGNC:7873]	protein_coding	4843
ENSG00000007171	GP	S03	PLSCR1	1.04193	NOS2	17	nitric oxide synthase 2 [Source:HGNC Symbol;Acc:HGNC:7873]	protein_coding	4843
ENSG00000007171	GP	S04	PLSCR1	2.01697	NOS2	17	nitric oxide synthase 2 [Source:HGNC Symbol;Acc:HGNC:7873]	protein_coding	4843
ENSG00000007171	GP	S05	NTC	0	NOS2	17	nitric oxide synthase 2 [Source:HGNC Symbol;Acc:HGNC:7873]	protein_coding	4843
ENSG00000007171	GP	S06	NTC	0	NOS2	17	nitric oxide synthase 2 [Source:HGNC Symbol;Acc:HGNC:7873]	protein_coding	4843
ENSG00000007171	GP	S07	NTC	0	NOS2	17	nitric oxide synthase 2 [Source:HGNC Symbol;Acc:HGNC:7873]	protein_coding	4843
ENSG00000007171	GP	S08	NTC	0	NOS2	17	nitric oxide synthase 2 [Source:HGNC Symbol;Acc:HGNC:7873]	protein_coding	4843
ENSG00000007174	GP	S01	PLSCR1	0	DNAH9	17	dynein axonemal heavy chain 9 [Source:HGNC Symbol;Acc:HGNC:2953]	protein_coding	1770
ENSG00000007174	GP	S02	PLSCR1	0	DNAH9	17	dynein axonemal heavy chain 9 [Source:HGNC Symbol;Acc:HGNC:2953]	protein_coding	1770
ENSG00000007174	GP	S03	PLSCR1	0	DNAH9	17	dynein axonemal heavy chain 9 [Source:HGNC Symbol;Acc:HGNC:2953]	protein_coding	1770
ENSG00000007174	GP	S04	PLSCR1	0	DNAH9	17	dynein axonemal heavy chain 9 [Source:HGNC Symbol;Acc:HGNC:2953]	protein_coding	1770
ENSG00000007174	GP	S05	NTC	0	DNAH9	17	dynein axonemal heavy chain 9 [Source:HGNC Symbol;Acc:HGNC:2953]	protein_coding	1770
ENSG00000007174	GP	S06	NTC	0	DNAH9	17	dynein axonemal heavy chain 9 [Source:HGNC Symbol;Acc:HGNC:2953]	protein_coding	1770
ENSG00000007174	GP	S07	NTC	0	DNAH9	17	dynein axonemal heavy chain 9 [Source:HGNC Symbol;Acc:HGNC:2953]	protein_coding	1770
ENSG00000007174	GP	S08	NTC	0	DNAH9	17	dynein axonemal heavy chain 9 [Source:HGNC Symbol;Acc:HGNC:2953]	protein_coding	1770
ENSG00000007202	GP	S01	PLSCR1	4671.56	KIAA0100	17	KIAA0100 [Source:HGNC Symbol;Acc:HGNC:28960]	protein_coding	9703
ENSG00000007202	GP	S02	PLSCR1	4757.63	KIAA0100	17	KIAA0100 [Source:HGNC Symbol;Acc:HGNC:28960]	protein_coding	9703
ENSG00000007202	GP	S03	PLSCR1	4567.81	KIAA0100	17	KIAA0100 [Source:HGNC Symbol;Acc:HGNC:28960]	protein_coding	9703
ENSG00000007202	GP	S04	PLSCR1	4979.91	KIAA0100	17	KIAA0100 [Source:HGNC Symbol;Acc:HGNC:28960]	protein_coding	9703
ENSG00000007202	GP	S05	NTC	5045.12	KIAA0100	17	KIAA0100 [Source:HGNC Symbol;Acc:HGNC:28960]	protein_coding	9703
ENSG00000007202	GP	S06	NTC	4867.86	KIAA0100	17	KIAA0100 [Source:HGNC Symbol;Acc:HGNC:28960]	protein_coding	9703
ENSG00000007202	GP	S07	NTC	4848.46	KIAA0100	17	KIAA0100 [Source:HGNC Symbol;Acc:HGNC:28960]	protein_coding	9703
ENSG00000007202	GP	S08	NTC	4963.11	KIAA0100	17	KIAA0100 [Source:HGNC Symbol;Acc:HGNC:28960]	protein_coding	9703
ENSG00000007216	GP	S01	PLSCR1	12.0349	SLC13A2	17	solute carrier family 13 member 2 [Source:HGNC Symbol;Acc:HGNC:10917]	protein_coding	9058
ENSG00000007216	GP	S02	PLSCR1	2.94044	SLC13A2	17	solute carrier family 13 member 2 [Source:HGNC Symbol;Acc:HGNC:10917]	protein_coding	9058
ENSG00000007216	GP	S03	PLSCR1	9.37734	SLC13A2	17	solute carrier family 13 member 2 [Source:HGNC Symbol;Acc:HGNC:10917]	protein_coding	9058
ENSG00000007216	GP	S04	PLSCR1	35.2971	SLC13A2	17	solute carrier family 13 member 2 [Source:HGNC Symbol;Acc:HGNC:10917]	protein_coding	9058
ENSG00000007216	GP	S05	NTC	13.8656	SLC13A2	17	solute carrier family 13 member 2 [Source:HGNC Symbol;Acc:HGNC:10917]	protein_coding	9058
ENSG00000007216	GP	S06	NTC	8.34808	SLC13A2	17	solute carrier family 13 member 2 [Source:HGNC Symbol;Acc:HGNC:10917]	protein_coding	9058
ENSG00000007216	GP	S07	NTC	15.9664	SLC13A2	17	solute carrier family 13 member 2 [Source:HGNC Symbol;Acc:HGNC:10917]	protein_coding	9058
ENSG00000007216	GP	S08	NTC	16.1417	SLC13A2	17	solute carrier family 13 member 2 [Source:HGNC Symbol;Acc:HGNC:10917]	protein_coding	9058
ENSG00000007237	GP	S01	PLSCR1	0	GAS7	17	growth arrest specific 7 [Source:HGNC Symbol;Acc:HGNC:4169]	protein_coding	8522
ENSG00000007237	GP	S02	PLSCR1	0	GAS7	17	growth arrest specific 7 [Source:HGNC Symbol;Acc:HGNC:4169]	protein_coding	8522
ENSG00000007237	GP	S03	PLSCR1	0	GAS7	17	growth arrest specific 7 [Source:HGNC Symbol;Acc:HGNC:4169]	protein_coding	8522
ENSG00000007237	GP	S04	PLSCR1	0	GAS7	17	growth arrest specific 7 [Source:HGNC Symbol;Acc:HGNC:4169]	protein_coding	8522
ENSG00000007237	GP	S05	NTC	0	GAS7	17	growth arrest specific 7 [Source:HGNC Symbol;Acc:HGNC:4169]	protein_coding	8522
ENSG00000007237	GP	S06	NTC	0	GAS7	17	growth arrest specific 7 [Source:HGNC Symbol;Acc:HGNC:4169]	protein_coding	8522
ENSG00000007237	GP	S07	NTC	0	GAS7	17	growth arrest specific 7 [Source:HGNC Symbol;Acc:HGNC:4169]	protein_coding	8522
ENSG00000007237	GP	S08	NTC	0	GAS7	17	growth arrest specific 7 [Source:HGNC Symbol;Acc:HGNC:4169]	protein_coding	8522
ENSG00000007255	GP	S01	PLSCR1	308.897	TRAPPC6A	19	trafficking protein particle complex 6A [Source:HGNC Symbol;Acc:HGNC:23069]	protein_coding	79090
ENSG00000007255	GP	S02	PLSCR1	350.892	TRAPPC6A	19	trafficking protein particle complex 6A [Source:HGNC Symbol;Acc:HGNC:23069]	protein_coding	79090
ENSG00000007255	GP	S03	PLSCR1	373.01	TRAPPC6A	19	trafficking protein particle complex 6A [Source:HGNC Symbol;Acc:HGNC:23069]	protein_coding	79090
ENSG00000007255	GP	S04	PLSCR1	296.495	TRAPPC6A	19	trafficking protein particle complex 6A [Source:HGNC Symbol;Acc:HGNC:23069]	protein_coding	79090
ENSG00000007255	GP	S05	NTC	361.497	TRAPPC6A	19	trafficking protein particle complex 6A [Source:HGNC Symbol;Acc:HGNC:23069]	protein_coding	79090
ENSG00000007255	GP	S06	NTC	295.893	TRAPPC6A	19	trafficking protein particle complex 6A [Source:HGNC Symbol;Acc:HGNC:23069]	protein_coding	79090
ENSG00000007255	GP	S07	NTC	293.781	TRAPPC6A	19	trafficking protein particle complex 6A [Source:HGNC Symbol;Acc:HGNC:23069]	protein_coding	79090
ENSG00000007255	GP	S08	NTC	300.996	TRAPPC6A	19	trafficking protein particle complex 6A [Source:HGNC Symbol;Acc:HGNC:23069]	protein_coding	79090
ENSG00000007264	GP	S01	PLSCR1	0	MATK	19	megakaryocyte-associated tyrosine kinase [Source:HGNC Symbol;Acc:HGNC:6906]	protein_coding	4145
ENSG00000007264	GP	S02	PLSCR1	0	MATK	19	megakaryocyte-associated tyrosine kinase [Source:HGNC Symbol;Acc:HGNC:6906]	protein_coding	4145
ENSG00000007264	GP	S03	PLSCR1	0	MATK	19	megakaryocyte-associated tyrosine kinase [Source:HGNC Symbol;Acc:HGNC:6906]	protein_coding	4145
ENSG00000007264	GP	S04	PLSCR1	0	MATK	19	megakaryocyte-associated tyrosine kinase [Source:HGNC Symbol;Acc:HGNC:6906]	protein_coding	4145
ENSG00000007264	GP	S05	NTC	0	MATK	19	megakaryocyte-associated tyrosine kinase [Source:HGNC Symbol;Acc:HGNC:6906]	protein_coding	4145
ENSG00000007264	GP	S06	NTC	0	MATK	19	megakaryocyte-associated tyrosine kinase [Source:HGNC Symbol;Acc:HGNC:6906]	protein_coding	4145
ENSG00000007264	GP	S07	NTC	0	MATK	19	megakaryocyte-associated tyrosine kinase [Source:HGNC Symbol;Acc:HGNC:6906]	protein_coding	4145
ENSG00000007264	GP	S08	NTC	0	MATK	19	megakaryocyte-associated tyrosine kinase [Source:HGNC Symbol;Acc:HGNC:6906]	protein_coding	4145
ENSG00000007306	GP	S01	PLSCR1	0	CEACAM7	19	CEA cell adhesion molecule 7 [Source:HGNC Symbol;Acc:HGNC:1819]	protein_coding	1087
ENSG00000007306	GP	S02	PLSCR1	0	CEACAM7	19	CEA cell adhesion molecule 7 [Source:HGNC Symbol;Acc:HGNC:1819]	protein_coding	1087
ENSG00000007306	GP	S03	PLSCR1	0	CEACAM7	19	CEA cell adhesion molecule 7 [Source:HGNC Symbol;Acc:HGNC:1819]	protein_coding	1087
ENSG00000007306	GP	S04	PLSCR1	0	CEACAM7	19	CEA cell adhesion molecule 7 [Source:HGNC Symbol;Acc:HGNC:1819]	protein_coding	1087
ENSG00000007306	GP	S05	NTC	0	CEACAM7	19	CEA cell adhesion molecule 7 [Source:HGNC Symbol;Acc:HGNC:1819]	protein_coding	1087
ENSG00000007306	GP	S06	NTC	0	CEACAM7	19	CEA cell adhesion molecule 7 [Source:HGNC Symbol;Acc:HGNC:1819]	protein_coding	1087
ENSG00000007306	GP	S07	NTC	0	CEACAM7	19	CEA cell adhesion molecule 7 [Source:HGNC Symbol;Acc:HGNC:1819]	protein_coding	1087
ENSG00000007306	GP	S08	NTC	0	CEACAM7	19	CEA cell adhesion molecule 7 [Source:HGNC Symbol;Acc:HGNC:1819]	protein_coding	1087
ENSG00000007312	GP	S01	PLSCR1	0	CD79B	17	CD79b molecule [Source:HGNC Symbol;Acc:HGNC:1699]	protein_coding	974
ENSG00000007312	GP	S02	PLSCR1	0	CD79B	17	CD79b molecule [Source:HGNC Symbol;Acc:HGNC:1699]	protein_coding	974
ENSG00000007312	GP	S03	PLSCR1	0	CD79B	17	CD79b molecule [Source:HGNC Symbol;Acc:HGNC:1699]	protein_coding	974
ENSG00000007312	GP	S04	PLSCR1	0	CD79B	17	CD79b molecule [Source:HGNC Symbol;Acc:HGNC:1699]	protein_coding	974
ENSG00000007312	GP	S05	NTC	0	CD79B	17	CD79b molecule [Source:HGNC Symbol;Acc:HGNC:1699]	protein_coding	974
ENSG00000007312	GP	S06	NTC	0.927564	CD79B	17	CD79b molecule [Source:HGNC Symbol;Acc:HGNC:1699]	protein_coding	974
ENSG00000007312	GP	S07	NTC	0	CD79B	17	CD79b molecule [Source:HGNC Symbol;Acc:HGNC:1699]	protein_coding	974
ENSG00000007312	GP	S08	NTC	0	CD79B	17	CD79b molecule [Source:HGNC Symbol;Acc:HGNC:1699]	protein_coding	974
ENSG00000007314	GP	S01	PLSCR1	2.00582	SCN4A	17	sodium voltage-gated channel alpha subunit 4 [Source:HGNC Symbol;Acc:HGNC:10591]	protein_coding	6329
ENSG00000007314	GP	S02	PLSCR1	0	SCN4A	17	sodium voltage-gated channel alpha subunit 4 [Source:HGNC Symbol;Acc:HGNC:10591]	protein_coding	6329
ENSG00000007314	GP	S03	PLSCR1	5.20963	SCN4A	17	sodium voltage-gated channel alpha subunit 4 [Source:HGNC Symbol;Acc:HGNC:10591]	protein_coding	6329
ENSG00000007314	GP	S04	PLSCR1	3.02546	SCN4A	17	sodium voltage-gated channel alpha subunit 4 [Source:HGNC Symbol;Acc:HGNC:10591]	protein_coding	6329
ENSG00000007314	GP	S05	NTC	0	SCN4A	17	sodium voltage-gated channel alpha subunit 4 [Source:HGNC Symbol;Acc:HGNC:10591]	protein_coding	6329
ENSG00000007314	GP	S06	NTC	0	SCN4A	17	sodium voltage-gated channel alpha subunit 4 [Source:HGNC Symbol;Acc:HGNC:10591]	protein_coding	6329
ENSG00000007314	GP	S07	NTC	1.06443	SCN4A	17	sodium voltage-gated channel alpha subunit 4 [Source:HGNC Symbol;Acc:HGNC:10591]	protein_coding	6329
ENSG00000007314	GP	S08	NTC	7.59612	SCN4A	17	sodium voltage-gated channel alpha subunit 4 [Source:HGNC Symbol;Acc:HGNC:10591]	protein_coding	6329
ENSG00000007341	GP	S01	PLSCR1	227.661	ST7L	1	suppression of tumorigenicity 7 like [Source:HGNC Symbol;Acc:HGNC:18441]	protein_coding	54879
ENSG00000007341	GP	S02	PLSCR1	244.056	ST7L	1	suppression of tumorigenicity 7 like [Source:HGNC Symbol;Acc:HGNC:18441]	protein_coding	54879
ENSG00000007341	GP	S03	PLSCR1	225.056	ST7L	1	suppression of tumorigenicity 7 like [Source:HGNC Symbol;Acc:HGNC:18441]	protein_coding	54879
ENSG00000007341	GP	S04	PLSCR1	209.765	ST7L	1	suppression of tumorigenicity 7 like [Source:HGNC Symbol;Acc:HGNC:18441]	protein_coding	54879
ENSG00000007341	GP	S05	NTC	237.697	ST7L	1	suppression of tumorigenicity 7 like [Source:HGNC Symbol;Acc:HGNC:18441]	protein_coding	54879
ENSG00000007341	GP	S06	NTC	238.384	ST7L	1	suppression of tumorigenicity 7 like [Source:HGNC Symbol;Acc:HGNC:18441]	protein_coding	54879
ENSG00000007341	GP	S07	NTC	212.885	ST7L	1	suppression of tumorigenicity 7 like [Source:HGNC Symbol;Acc:HGNC:18441]	protein_coding	54879
ENSG00000007341	GP	S08	NTC	182.307	ST7L	1	suppression of tumorigenicity 7 like [Source:HGNC Symbol;Acc:HGNC:18441]	protein_coding	54879
ENSG00000007350	GP	S01	PLSCR1	0	TKTL1	X	transketolase like 1 [Source:HGNC Symbol;Acc:HGNC:11835]	protein_coding	8277
ENSG00000007350	GP	S02	PLSCR1	0	TKTL1	X	transketolase like 1 [Source:HGNC Symbol;Acc:HGNC:11835]	protein_coding	8277
ENSG00000007350	GP	S03	PLSCR1	0	TKTL1	X	transketolase like 1 [Source:HGNC Symbol;Acc:HGNC:11835]	protein_coding	8277
ENSG00000007350	GP	S04	PLSCR1	0	TKTL1	X	transketolase like 1 [Source:HGNC Symbol;Acc:HGNC:11835]	protein_coding	8277
ENSG00000007350	GP	S05	NTC	0	TKTL1	X	transketolase like 1 [Source:HGNC Symbol;Acc:HGNC:11835]	protein_coding	8277
ENSG00000007350	GP	S06	NTC	0	TKTL1	X	transketolase like 1 [Source:HGNC Symbol;Acc:HGNC:11835]	protein_coding	8277
ENSG00000007350	GP	S07	NTC	0	TKTL1	X	transketolase like 1 [Source:HGNC Symbol;Acc:HGNC:11835]	protein_coding	8277
ENSG00000007350	GP	S08	NTC	0	TKTL1	X	transketolase like 1 [Source:HGNC Symbol;Acc:HGNC:11835]	protein_coding	8277
ENSG00000007372	GP	S01	PLSCR1	149.434	PAX6	11	paired box 6 [Source:HGNC Symbol;Acc:HGNC:8620]	protein_coding	5080
ENSG00000007372	GP	S02	PLSCR1	114.677	PAX6	11	paired box 6 [Source:HGNC Symbol;Acc:HGNC:8620]	protein_coding	5080
ENSG00000007372	GP	S03	PLSCR1	150.037	PAX6	11	paired box 6 [Source:HGNC Symbol;Acc:HGNC:8620]	protein_coding	5080
ENSG00000007372	GP	S04	PLSCR1	139.171	PAX6	11	paired box 6 [Source:HGNC Symbol;Acc:HGNC:8620]	protein_coding	5080
ENSG00000007372	GP	S05	NTC	132.714	PAX6	11	paired box 6 [Source:HGNC Symbol;Acc:HGNC:8620]	protein_coding	5080
ENSG00000007372	GP	S06	NTC	124.294	PAX6	11	paired box 6 [Source:HGNC Symbol;Acc:HGNC:8620]	protein_coding	5080
ENSG00000007372	GP	S07	NTC	109.636	PAX6	11	paired box 6 [Source:HGNC Symbol;Acc:HGNC:8620]	protein_coding	5080
ENSG00000007372	GP	S08	NTC	91.1534	PAX6	11	paired box 6 [Source:HGNC Symbol;Acc:HGNC:8620]	protein_coding	5080
ENSG00000007376	GP	S01	PLSCR1	350.016	RPUSD1	16	RNA pseudouridine synthase domain containing 1 [Source:HGNC Symbol;Acc:HGNC:14173]	protein_coding	113000
ENSG00000007376	GP	S02	PLSCR1	489.093	RPUSD1	16	RNA pseudouridine synthase domain containing 1 [Source:HGNC Symbol;Acc:HGNC:14173]	protein_coding	113000
ENSG00000007376	GP	S03	PLSCR1	415.729	RPUSD1	16	RNA pseudouridine synthase domain containing 1 [Source:HGNC Symbol;Acc:HGNC:14173]	protein_coding	113000
ENSG00000007376	GP	S04	PLSCR1	452.811	RPUSD1	16	RNA pseudouridine synthase domain containing 1 [Source:HGNC Symbol;Acc:HGNC:14173]	protein_coding	113000
ENSG00000007376	GP	S05	NTC	463.509	RPUSD1	16	RNA pseudouridine synthase domain containing 1 [Source:HGNC Symbol;Acc:HGNC:14173]	protein_coding	113000
ENSG00000007376	GP	S06	NTC	400.708	RPUSD1	16	RNA pseudouridine synthase domain containing 1 [Source:HGNC Symbol;Acc:HGNC:14173]	protein_coding	113000
ENSG00000007376	GP	S07	NTC	352.325	RPUSD1	16	RNA pseudouridine synthase domain containing 1 [Source:HGNC Symbol;Acc:HGNC:14173]	protein_coding	113000
ENSG00000007376	GP	S08	NTC	391.2	RPUSD1	16	RNA pseudouridine synthase domain containing 1 [Source:HGNC Symbol;Acc:HGNC:14173]	protein_coding	113000
ENSG00000007384	GP	S01	PLSCR1	444.29	RHBDF1	16	rhomboid 5 homolog 1 [Source:HGNC Symbol;Acc:HGNC:20561]	protein_coding	64285
ENSG00000007384	GP	S02	PLSCR1	360.694	RHBDF1	16	rhomboid 5 homolog 1 [Source:HGNC Symbol;Acc:HGNC:20561]	protein_coding	64285
ENSG00000007384	GP	S03	PLSCR1	423.022	RHBDF1	16	rhomboid 5 homolog 1 [Source:HGNC Symbol;Acc:HGNC:20561]	protein_coding	64285
ENSG00000007384	GP	S04	PLSCR1	386.251	RHBDF1	16	rhomboid 5 homolog 1 [Source:HGNC Symbol;Acc:HGNC:20561]	protein_coding	64285
ENSG00000007384	GP	S05	NTC	363.478	RHBDF1	16	rhomboid 5 homolog 1 [Source:HGNC Symbol;Acc:HGNC:20561]	protein_coding	64285
ENSG00000007384	GP	S06	NTC	368.243	RHBDF1	16	rhomboid 5 homolog 1 [Source:HGNC Symbol;Acc:HGNC:20561]	protein_coding	64285
ENSG00000007384	GP	S07	NTC	400.224	RHBDF1	16	rhomboid 5 homolog 1 [Source:HGNC Symbol;Acc:HGNC:20561]	protein_coding	64285
ENSG00000007384	GP	S08	NTC	384.553	RHBDF1	16	rhomboid 5 homolog 1 [Source:HGNC Symbol;Acc:HGNC:20561]	protein_coding	64285
ENSG00000007392	GP	S01	PLSCR1	1004.92	LUC7L	16	LUC7 like [Source:HGNC Symbol;Acc:HGNC:6723]	protein_coding	55692
ENSG00000007392	GP	S02	PLSCR1	1119.33	LUC7L	16	LUC7 like [Source:HGNC Symbol;Acc:HGNC:6723]	protein_coding	55692
ENSG00000007392	GP	S03	PLSCR1	1077.35	LUC7L	16	LUC7 like [Source:HGNC Symbol;Acc:HGNC:6723]	protein_coding	55692
ENSG00000007392	GP	S04	PLSCR1	1184.97	LUC7L	16	LUC7 like [Source:HGNC Symbol;Acc:HGNC:6723]	protein_coding	55692
ENSG00000007392	GP	S05	NTC	909.19	LUC7L	16	LUC7 like [Source:HGNC Symbol;Acc:HGNC:6723]	protein_coding	55692
ENSG00000007392	GP	S06	NTC	980.436	LUC7L	16	LUC7 like [Source:HGNC Symbol;Acc:HGNC:6723]	protein_coding	55692
ENSG00000007392	GP	S07	NTC	973.949	LUC7L	16	LUC7 like [Source:HGNC Symbol;Acc:HGNC:6723]	protein_coding	55692
ENSG00000007392	GP	S08	NTC	1019.78	LUC7L	16	LUC7 like [Source:HGNC Symbol;Acc:HGNC:6723]	protein_coding	55692
ENSG00000007402	GP	S01	PLSCR1	15.0437	CACNA2D2	3	calcium voltage-gated channel auxiliary subunit alpha2delta 2 [Source:HGNC Symbol;Acc:HGNC:1400]	protein_coding	9254
ENSG00000007402	GP	S02	PLSCR1	7.84117	CACNA2D2	3	calcium voltage-gated channel auxiliary subunit alpha2delta 2 [Source:HGNC Symbol;Acc:HGNC:1400]	protein_coding	9254
ENSG00000007402	GP	S03	PLSCR1	20.8385	CACNA2D2	3	calcium voltage-gated channel auxiliary subunit alpha2delta 2 [Source:HGNC Symbol;Acc:HGNC:1400]	protein_coding	9254
ENSG00000007402	GP	S04	PLSCR1	29.2461	CACNA2D2	3	calcium voltage-gated channel auxiliary subunit alpha2delta 2 [Source:HGNC Symbol;Acc:HGNC:1400]	protein_coding	9254
ENSG00000007402	GP	S05	NTC	23.7697	CACNA2D2	3	calcium voltage-gated channel auxiliary subunit alpha2delta 2 [Source:HGNC Symbol;Acc:HGNC:1400]	protein_coding	9254
ENSG00000007402	GP	S06	NTC	11.1308	CACNA2D2	3	calcium voltage-gated channel auxiliary subunit alpha2delta 2 [Source:HGNC Symbol;Acc:HGNC:1400]	protein_coding	9254
ENSG00000007402	GP	S07	NTC	17.0308	CACNA2D2	3	calcium voltage-gated channel auxiliary subunit alpha2delta 2 [Source:HGNC Symbol;Acc:HGNC:1400]	protein_coding	9254
ENSG00000007402	GP	S08	NTC	24.6874	CACNA2D2	3	calcium voltage-gated channel auxiliary subunit alpha2delta 2 [Source:HGNC Symbol;Acc:HGNC:1400]	protein_coding	9254
ENSG00000007516	GP	S01	PLSCR1	32.0932	BAIAP3	16	BAI1 associated protein 3 [Source:HGNC Symbol;Acc:HGNC:948]	protein_coding	8938
ENSG00000007516	GP	S02	PLSCR1	2.94044	BAIAP3	16	BAI1 associated protein 3 [Source:HGNC Symbol;Acc:HGNC:948]	protein_coding	8938
ENSG00000007516	GP	S03	PLSCR1	35.4255	BAIAP3	16	BAI1 associated protein 3 [Source:HGNC Symbol;Acc:HGNC:948]	protein_coding	8938
ENSG00000007516	GP	S04	PLSCR1	30.2546	BAIAP3	16	BAI1 associated protein 3 [Source:HGNC Symbol;Acc:HGNC:948]	protein_coding	8938
ENSG00000007516	GP	S05	NTC	19.8081	BAIAP3	16	BAI1 associated protein 3 [Source:HGNC Symbol;Acc:HGNC:948]	protein_coding	8938
ENSG00000007516	GP	S06	NTC	27.8269	BAIAP3	16	BAI1 associated protein 3 [Source:HGNC Symbol;Acc:HGNC:948]	protein_coding	8938
ENSG00000007516	GP	S07	NTC	17.0308	BAIAP3	16	BAI1 associated protein 3 [Source:HGNC Symbol;Acc:HGNC:948]	protein_coding	8938
ENSG00000007516	GP	S08	NTC	27.5359	BAIAP3	16	BAI1 associated protein 3 [Source:HGNC Symbol;Acc:HGNC:948]	protein_coding	8938
ENSG00000007520	GP	S01	PLSCR1	349.013	TSR3	16	TSR3 ribosome maturation factor [Source:HGNC Symbol;Acc:HGNC:14175]	protein_coding	115939
ENSG00000007520	GP	S02	PLSCR1	385.197	TSR3	16	TSR3 ribosome maturation factor [Source:HGNC Symbol;Acc:HGNC:14175]	protein_coding	115939
ENSG00000007520	GP	S03	PLSCR1	416.771	TSR3	16	TSR3 ribosome maturation factor [Source:HGNC Symbol;Acc:HGNC:14175]	protein_coding	115939
ENSG00000007520	GP	S04	PLSCR1	390.285	TSR3	16	TSR3 ribosome maturation factor [Source:HGNC Symbol;Acc:HGNC:14175]	protein_coding	115939
ENSG00000007520	GP	S05	NTC	424.883	TSR3	16	TSR3 ribosome maturation factor [Source:HGNC Symbol;Acc:HGNC:14175]	protein_coding	115939
ENSG00000007520	GP	S06	NTC	408.128	TSR3	16	TSR3 ribosome maturation factor [Source:HGNC Symbol;Acc:HGNC:14175]	protein_coding	115939
ENSG00000007520	GP	S07	NTC	281.008	TSR3	16	TSR3 ribosome maturation factor [Source:HGNC Symbol;Acc:HGNC:14175]	protein_coding	115939
ENSG00000007520	GP	S08	NTC	397.847	TSR3	16	TSR3 ribosome maturation factor [Source:HGNC Symbol;Acc:HGNC:14175]	protein_coding	115939
ENSG00000007541	GP	S01	PLSCR1	389.13	PIGQ	16	phosphatidylinositol glycan anchor biosynthesis class Q [Source:HGNC Symbol;Acc:HGNC:14135]	protein_coding	9091
ENSG00000007541	GP	S02	PLSCR1	394.999	PIGQ	16	phosphatidylinositol glycan anchor biosynthesis class Q [Source:HGNC Symbol;Acc:HGNC:14135]	protein_coding	9091
ENSG00000007541	GP	S03	PLSCR1	393.848	PIGQ	16	phosphatidylinositol glycan anchor biosynthesis class Q [Source:HGNC Symbol;Acc:HGNC:14135]	protein_coding	9091
ENSG00000007541	GP	S04	PLSCR1	360.03	PIGQ	16	phosphatidylinositol glycan anchor biosynthesis class Q [Source:HGNC Symbol;Acc:HGNC:14135]	protein_coding	9091
ENSG00000007541	GP	S05	NTC	448.653	PIGQ	16	phosphatidylinositol glycan anchor biosynthesis class Q [Source:HGNC Symbol;Acc:HGNC:14135]	protein_coding	9091
ENSG00000007541	GP	S06	NTC	320.937	PIGQ	16	phosphatidylinositol glycan anchor biosynthesis class Q [Source:HGNC Symbol;Acc:HGNC:14135]	protein_coding	9091
ENSG00000007541	GP	S07	NTC	354.454	PIGQ	16	phosphatidylinositol glycan anchor biosynthesis class Q [Source:HGNC Symbol;Acc:HGNC:14135]	protein_coding	9091
ENSG00000007541	GP	S08	NTC	410.19	PIGQ	16	phosphatidylinositol glycan anchor biosynthesis class Q [Source:HGNC Symbol;Acc:HGNC:14135]	protein_coding	9091
ENSG00000007545	GP	S01	PLSCR1	260.757	CRAMP1	16	cramped chromatin regulator homolog 1 [Source:HGNC Symbol;Acc:HGNC:14122]	protein_coding	57585
ENSG00000007545	GP	S02	PLSCR1	334.23	CRAMP1	16	cramped chromatin regulator homolog 1 [Source:HGNC Symbol;Acc:HGNC:14122]	protein_coding	57585
ENSG00000007545	GP	S03	PLSCR1	310.494	CRAMP1	16	cramped chromatin regulator homolog 1 [Source:HGNC Symbol;Acc:HGNC:14122]	protein_coding	57585
ENSG00000007545	GP	S04	PLSCR1	270.275	CRAMP1	16	cramped chromatin regulator homolog 1 [Source:HGNC Symbol;Acc:HGNC:14122]	protein_coding	57585
ENSG00000007545	GP	S05	NTC	312.967	CRAMP1	16	cramped chromatin regulator homolog 1 [Source:HGNC Symbol;Acc:HGNC:14122]	protein_coding	57585
ENSG00000007545	GP	S06	NTC	292.183	CRAMP1	16	cramped chromatin regulator homolog 1 [Source:HGNC Symbol;Acc:HGNC:14122]	protein_coding	57585
ENSG00000007545	GP	S07	NTC	290.588	CRAMP1	16	cramped chromatin regulator homolog 1 [Source:HGNC Symbol;Acc:HGNC:14122]	protein_coding	57585
ENSG00000007545	GP	S08	NTC	255.419	CRAMP1	16	cramped chromatin regulator homolog 1 [Source:HGNC Symbol;Acc:HGNC:14122]	protein_coding	57585
ENSG00000007866	GP	S01	PLSCR1	423.229	TEAD3	6	TEA domain transcription factor 3 [Source:HGNC Symbol;Acc:HGNC:11716]	protein_coding	7005
ENSG00000007866	GP	S02	PLSCR1	368.535	TEAD3	6	TEA domain transcription factor 3 [Source:HGNC Symbol;Acc:HGNC:11716]	protein_coding	7005
ENSG00000007866	GP	S03	PLSCR1	383.429	TEAD3	6	TEA domain transcription factor 3 [Source:HGNC Symbol;Acc:HGNC:11716]	protein_coding	7005
ENSG00000007866	GP	S04	PLSCR1	362.047	TEAD3	6	TEA domain transcription factor 3 [Source:HGNC Symbol;Acc:HGNC:11716]	protein_coding	7005
ENSG00000007866	GP	S05	NTC	456.576	TEAD3	6	TEA domain transcription factor 3 [Source:HGNC Symbol;Acc:HGNC:11716]	protein_coding	7005
ENSG00000007866	GP	S06	NTC	382.157	TEAD3	6	TEA domain transcription factor 3 [Source:HGNC Symbol;Acc:HGNC:11716]	protein_coding	7005
ENSG00000007866	GP	S07	NTC	401.288	TEAD3	6	TEA domain transcription factor 3 [Source:HGNC Symbol;Acc:HGNC:11716]	protein_coding	7005
ENSG00000007866	GP	S08	NTC	397.847	TEAD3	6	TEA domain transcription factor 3 [Source:HGNC Symbol;Acc:HGNC:11716]	protein_coding	7005
ENSG00000007908	GP	S01	PLSCR1	1.00291	SELE	1	selectin E [Source:HGNC Symbol;Acc:HGNC:10718]	protein_coding	6401
ENSG00000007908	GP	S02	PLSCR1	0	SELE	1	selectin E [Source:HGNC Symbol;Acc:HGNC:10718]	protein_coding	6401
ENSG00000007908	GP	S03	PLSCR1	0	SELE	1	selectin E [Source:HGNC Symbol;Acc:HGNC:10718]	protein_coding	6401
ENSG00000007908	GP	S04	PLSCR1	2.01697	SELE	1	selectin E [Source:HGNC Symbol;Acc:HGNC:10718]	protein_coding	6401
ENSG00000007908	GP	S05	NTC	0	SELE	1	selectin E [Source:HGNC Symbol;Acc:HGNC:10718]	protein_coding	6401
ENSG00000007908	GP	S06	NTC	0	SELE	1	selectin E [Source:HGNC Symbol;Acc:HGNC:10718]	protein_coding	6401
ENSG00000007908	GP	S07	NTC	0	SELE	1	selectin E [Source:HGNC Symbol;Acc:HGNC:10718]	protein_coding	6401
ENSG00000007908	GP	S08	NTC	0	SELE	1	selectin E [Source:HGNC Symbol;Acc:HGNC:10718]	protein_coding	6401
ENSG00000007923	GP	S01	PLSCR1	1405.08	DNAJC11	1	DnaJ heat shock protein family (Hsp40) member C11 [Source:HGNC Symbol;Acc:HGNC:25570]	protein_coding	55735
ENSG00000007923	GP	S02	PLSCR1	1242.83	DNAJC11	1	DnaJ heat shock protein family (Hsp40) member C11 [Source:HGNC Symbol;Acc:HGNC:25570]	protein_coding	55735
ENSG00000007923	GP	S03	PLSCR1	1333.67	DNAJC11	1	DnaJ heat shock protein family (Hsp40) member C11 [Source:HGNC Symbol;Acc:HGNC:25570]	protein_coding	55735
ENSG00000007923	GP	S04	PLSCR1	1201.11	DNAJC11	1	DnaJ heat shock protein family (Hsp40) member C11 [Source:HGNC Symbol;Acc:HGNC:25570]	protein_coding	55735
ENSG00000007923	GP	S05	NTC	1354.87	DNAJC11	1	DnaJ heat shock protein family (Hsp40) member C11 [Source:HGNC Symbol;Acc:HGNC:25570]	protein_coding	55735
ENSG00000007923	GP	S06	NTC	1341.26	DNAJC11	1	DnaJ heat shock protein family (Hsp40) member C11 [Source:HGNC Symbol;Acc:HGNC:25570]	protein_coding	55735
ENSG00000007923	GP	S07	NTC	1315.63	DNAJC11	1	DnaJ heat shock protein family (Hsp40) member C11 [Source:HGNC Symbol;Acc:HGNC:25570]	protein_coding	55735
ENSG00000007923	GP	S08	NTC	1289.44	DNAJC11	1	DnaJ heat shock protein family (Hsp40) member C11 [Source:HGNC Symbol;Acc:HGNC:25570]	protein_coding	55735
ENSG00000007933	GP	S01	PLSCR1	6.01747	FMO3	1	flavin containing dimethylaniline monoxygenase 3 [Source:HGNC Symbol;Acc:HGNC:3771]	protein_coding	2328
ENSG00000007933	GP	S02	PLSCR1	11.7618	FMO3	1	flavin containing dimethylaniline monoxygenase 3 [Source:HGNC Symbol;Acc:HGNC:3771]	protein_coding	2328
ENSG00000007933	GP	S03	PLSCR1	9.37734	FMO3	1	flavin containing dimethylaniline monoxygenase 3 [Source:HGNC Symbol;Acc:HGNC:3771]	protein_coding	2328
ENSG00000007933	GP	S04	PLSCR1	2.01697	FMO3	1	flavin containing dimethylaniline monoxygenase 3 [Source:HGNC Symbol;Acc:HGNC:3771]	protein_coding	2328
ENSG00000007933	GP	S05	NTC	10.8944	FMO3	1	flavin containing dimethylaniline monoxygenase 3 [Source:HGNC Symbol;Acc:HGNC:3771]	protein_coding	2328
ENSG00000007933	GP	S06	NTC	1.85513	FMO3	1	flavin containing dimethylaniline monoxygenase 3 [Source:HGNC Symbol;Acc:HGNC:3771]	protein_coding	2328
ENSG00000007933	GP	S07	NTC	3.19328	FMO3	1	flavin containing dimethylaniline monoxygenase 3 [Source:HGNC Symbol;Acc:HGNC:3771]	protein_coding	2328
ENSG00000007933	GP	S08	NTC	5.69709	FMO3	1	flavin containing dimethylaniline monoxygenase 3 [Source:HGNC Symbol;Acc:HGNC:3771]	protein_coding	2328
ENSG00000007944	GP	S01	PLSCR1	152.443	MYLIP	6	myosin regulatory light chain interacting protein [Source:HGNC Symbol;Acc:HGNC:21155]	protein_coding	29116
ENSG00000007944	GP	S02	PLSCR1	149.962	MYLIP	6	myosin regulatory light chain interacting protein [Source:HGNC Symbol;Acc:HGNC:21155]	protein_coding	29116
ENSG00000007944	GP	S03	PLSCR1	157.331	MYLIP	6	myosin regulatory light chain interacting protein [Source:HGNC Symbol;Acc:HGNC:21155]	protein_coding	29116
ENSG00000007944	GP	S04	PLSCR1	140.18	MYLIP	6	myosin regulatory light chain interacting protein [Source:HGNC Symbol;Acc:HGNC:21155]	protein_coding	29116
ENSG00000007944	GP	S05	NTC	157.474	MYLIP	6	myosin regulatory light chain interacting protein [Source:HGNC Symbol;Acc:HGNC:21155]	protein_coding	29116
ENSG00000007944	GP	S06	NTC	146.555	MYLIP	6	myosin regulatory light chain interacting protein [Source:HGNC Symbol;Acc:HGNC:21155]	protein_coding	29116
ENSG00000007944	GP	S07	NTC	169.244	MYLIP	6	myosin regulatory light chain interacting protein [Source:HGNC Symbol;Acc:HGNC:21155]	protein_coding	29116
ENSG00000007944	GP	S08	NTC	118.689	MYLIP	6	myosin regulatory light chain interacting protein [Source:HGNC Symbol;Acc:HGNC:21155]	protein_coding	29116
ENSG00000007952	GP	S01	PLSCR1	32.0932	NOX1	X	NADPH oxidase 1 [Source:HGNC Symbol;Acc:HGNC:7889]	protein_coding	27035
ENSG00000007952	GP	S02	PLSCR1	18.6228	NOX1	X	NADPH oxidase 1 [Source:HGNC Symbol;Acc:HGNC:7889]	protein_coding	27035
ENSG00000007952	GP	S03	PLSCR1	35.4255	NOX1	X	NADPH oxidase 1 [Source:HGNC Symbol;Acc:HGNC:7889]	protein_coding	27035
ENSG00000007952	GP	S04	PLSCR1	31.2631	NOX1	X	NADPH oxidase 1 [Source:HGNC Symbol;Acc:HGNC:7889]	protein_coding	27035
ENSG00000007952	GP	S05	NTC	18.8177	NOX1	X	NADPH oxidase 1 [Source:HGNC Symbol;Acc:HGNC:7889]	protein_coding	27035
ENSG00000007952	GP	S06	NTC	16.6962	NOX1	X	NADPH oxidase 1 [Source:HGNC Symbol;Acc:HGNC:7889]	protein_coding	27035
ENSG00000007952	GP	S07	NTC	11.7087	NOX1	X	NADPH oxidase 1 [Source:HGNC Symbol;Acc:HGNC:7889]	protein_coding	27035
ENSG00000007952	GP	S08	NTC	19.9398	NOX1	X	NADPH oxidase 1 [Source:HGNC Symbol;Acc:HGNC:7889]	protein_coding	27035
ENSG00000007968	GP	S01	PLSCR1	324.943	E2F2	1	E2F transcription factor 2 [Source:HGNC Symbol;Acc:HGNC:3114]	protein_coding	1870
ENSG00000007968	GP	S02	PLSCR1	307.766	E2F2	1	E2F transcription factor 2 [Source:HGNC Symbol;Acc:HGNC:3114]	protein_coding	1870
ENSG00000007968	GP	S03	PLSCR1	361.549	E2F2	1	E2F transcription factor 2 [Source:HGNC Symbol;Acc:HGNC:3114]	protein_coding	1870
ENSG00000007968	GP	S04	PLSCR1	346.92	E2F2	1	E2F transcription factor 2 [Source:HGNC Symbol;Acc:HGNC:3114]	protein_coding	1870
ENSG00000007968	GP	S05	NTC	375.363	E2F2	1	E2F transcription factor 2 [Source:HGNC Symbol;Acc:HGNC:3114]	protein_coding	1870
ENSG00000007968	GP	S06	NTC	365.46	E2F2	1	E2F transcription factor 2 [Source:HGNC Symbol;Acc:HGNC:3114]	protein_coding	1870
ENSG00000007968	GP	S07	NTC	273.557	E2F2	1	E2F transcription factor 2 [Source:HGNC Symbol;Acc:HGNC:3114]	protein_coding	1870
ENSG00000007968	GP	S08	NTC	328.532	E2F2	1	E2F transcription factor 2 [Source:HGNC Symbol;Acc:HGNC:3114]	protein_coding	1870
ENSG00000008018	GP	S01	PLSCR1	3183.24	PSMB1	6	proteasome 20S subunit beta 1 [Source:HGNC Symbol;Acc:HGNC:9537]	protein_coding	5689
ENSG00000008018	GP	S02	PLSCR1	3595.18	PSMB1	6	proteasome 20S subunit beta 1 [Source:HGNC Symbol;Acc:HGNC:9537]	protein_coding	5689
ENSG00000008018	GP	S03	PLSCR1	3797.82	PSMB1	6	proteasome 20S subunit beta 1 [Source:HGNC Symbol;Acc:HGNC:9537]	protein_coding	5689
ENSG00000008018	GP	S04	PLSCR1	3557.94	PSMB1	6	proteasome 20S subunit beta 1 [Source:HGNC Symbol;Acc:HGNC:9537]	protein_coding	5689
ENSG00000008018	GP	S05	NTC	3372.32	PSMB1	6	proteasome 20S subunit beta 1 [Source:HGNC Symbol;Acc:HGNC:9537]	protein_coding	5689
ENSG00000008018	GP	S06	NTC	3204.74	PSMB1	6	proteasome 20S subunit beta 1 [Source:HGNC Symbol;Acc:HGNC:9537]	protein_coding	5689
ENSG00000008018	GP	S07	NTC	3196.47	PSMB1	6	proteasome 20S subunit beta 1 [Source:HGNC Symbol;Acc:HGNC:9537]	protein_coding	5689
ENSG00000008018	GP	S08	NTC	3355.58	PSMB1	6	proteasome 20S subunit beta 1 [Source:HGNC Symbol;Acc:HGNC:9537]	protein_coding	5689
ENSG00000008056	GP	S01	PLSCR1	0	SYN1	X	synapsin I [Source:HGNC Symbol;Acc:HGNC:11494]	protein_coding	6853
ENSG00000008056	GP	S02	PLSCR1	0	SYN1	X	synapsin I [Source:HGNC Symbol;Acc:HGNC:11494]	protein_coding	6853
ENSG00000008056	GP	S03	PLSCR1	0	SYN1	X	synapsin I [Source:HGNC Symbol;Acc:HGNC:11494]	protein_coding	6853
ENSG00000008056	GP	S04	PLSCR1	0	SYN1	X	synapsin I [Source:HGNC Symbol;Acc:HGNC:11494]	protein_coding	6853
ENSG00000008056	GP	S05	NTC	0	SYN1	X	synapsin I [Source:HGNC Symbol;Acc:HGNC:11494]	protein_coding	6853
ENSG00000008056	GP	S06	NTC	0	SYN1	X	synapsin I [Source:HGNC Symbol;Acc:HGNC:11494]	protein_coding	6853
ENSG00000008056	GP	S07	NTC	0	SYN1	X	synapsin I [Source:HGNC Symbol;Acc:HGNC:11494]	protein_coding	6853
ENSG00000008056	GP	S08	NTC	0	SYN1	X	synapsin I [Source:HGNC Symbol;Acc:HGNC:11494]	protein_coding	6853
ENSG00000008083	GP	S01	PLSCR1	566.645	JARID2	6	jumonji and AT-rich interaction domain containing 2 [Source:HGNC Symbol;Acc:HGNC:6196]	protein_coding	3720
ENSG00000008083	GP	S02	PLSCR1	733.149	JARID2	6	jumonji and AT-rich interaction domain containing 2 [Source:HGNC Symbol;Acc:HGNC:6196]	protein_coding	3720
ENSG00000008083	GP	S03	PLSCR1	651.204	JARID2	6	jumonji and AT-rich interaction domain containing 2 [Source:HGNC Symbol;Acc:HGNC:6196]	protein_coding	3720
ENSG00000008083	GP	S04	PLSCR1	671.653	JARID2	6	jumonji and AT-rich interaction domain containing 2 [Source:HGNC Symbol;Acc:HGNC:6196]	protein_coding	3720
ENSG00000008083	GP	S05	NTC	701.206	JARID2	6	jumonji and AT-rich interaction domain containing 2 [Source:HGNC Symbol;Acc:HGNC:6196]	protein_coding	3720
ENSG00000008083	GP	S06	NTC	678.977	JARID2	6	jumonji and AT-rich interaction domain containing 2 [Source:HGNC Symbol;Acc:HGNC:6196]	protein_coding	3720
ENSG00000008083	GP	S07	NTC	681.232	JARID2	6	jumonji and AT-rich interaction domain containing 2 [Source:HGNC Symbol;Acc:HGNC:6196]	protein_coding	3720
ENSG00000008083	GP	S08	NTC	639.973	JARID2	6	jumonji and AT-rich interaction domain containing 2 [Source:HGNC Symbol;Acc:HGNC:6196]	protein_coding	3720
ENSG00000008086	GP	S01	PLSCR1	480.395	CDKL5	X	cyclin dependent kinase like 5 [Source:HGNC Symbol;Acc:HGNC:11411]	protein_coding	6792
ENSG00000008086	GP	S02	PLSCR1	439.106	CDKL5	X	cyclin dependent kinase like 5 [Source:HGNC Symbol;Acc:HGNC:11411]	protein_coding	6792
ENSG00000008086	GP	S03	PLSCR1	410.519	CDKL5	X	cyclin dependent kinase like 5 [Source:HGNC Symbol;Acc:HGNC:11411]	protein_coding	6792
ENSG00000008086	GP	S04	PLSCR1	419.531	CDKL5	X	cyclin dependent kinase like 5 [Source:HGNC Symbol;Acc:HGNC:11411]	protein_coding	6792
ENSG00000008086	GP	S05	NTC	467.47	CDKL5	X	cyclin dependent kinase like 5 [Source:HGNC Symbol;Acc:HGNC:11411]	protein_coding	6792
ENSG00000008086	GP	S06	NTC	493.464	CDKL5	X	cyclin dependent kinase like 5 [Source:HGNC Symbol;Acc:HGNC:11411]	protein_coding	6792
ENSG00000008086	GP	S07	NTC	537.535	CDKL5	X	cyclin dependent kinase like 5 [Source:HGNC Symbol;Acc:HGNC:11411]	protein_coding	6792
ENSG00000008086	GP	S08	NTC	475.707	CDKL5	X	cyclin dependent kinase like 5 [Source:HGNC Symbol;Acc:HGNC:11411]	protein_coding	6792
ENSG00000008118	GP	S01	PLSCR1	0	CAMK1G	1	calcium/calmodulin dependent protein kinase IG [Source:HGNC Symbol;Acc:HGNC:14585]	protein_coding	57172
ENSG00000008118	GP	S02	PLSCR1	0	CAMK1G	1	calcium/calmodulin dependent protein kinase IG [Source:HGNC Symbol;Acc:HGNC:14585]	protein_coding	57172
ENSG00000008118	GP	S03	PLSCR1	0	CAMK1G	1	calcium/calmodulin dependent protein kinase IG [Source:HGNC Symbol;Acc:HGNC:14585]	protein_coding	57172
ENSG00000008118	GP	S04	PLSCR1	0	CAMK1G	1	calcium/calmodulin dependent protein kinase IG [Source:HGNC Symbol;Acc:HGNC:14585]	protein_coding	57172
ENSG00000008118	GP	S05	NTC	0	CAMK1G	1	calcium/calmodulin dependent protein kinase IG [Source:HGNC Symbol;Acc:HGNC:14585]	protein_coding	57172
ENSG00000008118	GP	S06	NTC	0	CAMK1G	1	calcium/calmodulin dependent protein kinase IG [Source:HGNC Symbol;Acc:HGNC:14585]	protein_coding	57172
ENSG00000008118	GP	S07	NTC	0	CAMK1G	1	calcium/calmodulin dependent protein kinase IG [Source:HGNC Symbol;Acc:HGNC:14585]	protein_coding	57172
ENSG00000008118	GP	S08	NTC	0	CAMK1G	1	calcium/calmodulin dependent protein kinase IG [Source:HGNC Symbol;Acc:HGNC:14585]	protein_coding	57172
ENSG00000008128	GP	S01	PLSCR1	81.2359	CDK11A	1	cyclin dependent kinase 11A [Source:HGNC Symbol;Acc:HGNC:1730]	protein_coding	728642
ENSG00000008128	GP	S02	PLSCR1	65.6698	CDK11A	1	cyclin dependent kinase 11A [Source:HGNC Symbol;Acc:HGNC:1730]	protein_coding	728642
ENSG00000008128	GP	S03	PLSCR1	65.6414	CDK11A	1	cyclin dependent kinase 11A [Source:HGNC Symbol;Acc:HGNC:1730]	protein_coding	728642
ENSG00000008128	GP	S04	PLSCR1	59.5008	CDK11A	1	cyclin dependent kinase 11A [Source:HGNC Symbol;Acc:HGNC:1730]	protein_coding	728642
ENSG00000008128	GP	S05	NTC	89.1363	CDK11A	1	cyclin dependent kinase 11A [Source:HGNC Symbol;Acc:HGNC:1730]	protein_coding	728642
ENSG00000008128	GP	S06	NTC	66.7846	CDK11A	1	cyclin dependent kinase 11A [Source:HGNC Symbol;Acc:HGNC:1730]	protein_coding	728642
ENSG00000008128	GP	S07	NTC	52.1569	CDK11A	1	cyclin dependent kinase 11A [Source:HGNC Symbol;Acc:HGNC:1730]	protein_coding	728642
ENSG00000008128	GP	S08	NTC	76.9107	CDK11A	1	cyclin dependent kinase 11A [Source:HGNC Symbol;Acc:HGNC:1730]	protein_coding	728642
ENSG00000008130	GP	S01	PLSCR1	1291.75	NADK	1	NAD kinase [Source:HGNC Symbol;Acc:HGNC:29831]	protein_coding	65220
ENSG00000008130	GP	S02	PLSCR1	1253.61	NADK	1	NAD kinase [Source:HGNC Symbol;Acc:HGNC:29831]	protein_coding	65220
ENSG00000008130	GP	S03	PLSCR1	1329.5	NADK	1	NAD kinase [Source:HGNC Symbol;Acc:HGNC:29831]	protein_coding	65220
ENSG00000008130	GP	S04	PLSCR1	1353.39	NADK	1	NAD kinase [Source:HGNC Symbol;Acc:HGNC:29831]	protein_coding	65220
ENSG00000008130	GP	S05	NTC	1348.93	NADK	1	NAD kinase [Source:HGNC Symbol;Acc:HGNC:29831]	protein_coding	65220
ENSG00000008130	GP	S06	NTC	1357.03	NADK	1	NAD kinase [Source:HGNC Symbol;Acc:HGNC:29831]	protein_coding	65220
ENSG00000008130	GP	S07	NTC	1393.33	NADK	1	NAD kinase [Source:HGNC Symbol;Acc:HGNC:29831]	protein_coding	65220
ENSG00000008130	GP	S08	NTC	1308.43	NADK	1	NAD kinase [Source:HGNC Symbol;Acc:HGNC:29831]	protein_coding	65220
ENSG00000008196	GP	S01	PLSCR1	1.00291	TFAP2B	6	transcription factor AP-2 beta [Source:HGNC Symbol;Acc:HGNC:11743]	protein_coding	7021
ENSG00000008196	GP	S02	PLSCR1	0	TFAP2B	6	transcription factor AP-2 beta [Source:HGNC Symbol;Acc:HGNC:11743]	protein_coding	7021
ENSG00000008196	GP	S03	PLSCR1	0	TFAP2B	6	transcription factor AP-2 beta [Source:HGNC Symbol;Acc:HGNC:11743]	protein_coding	7021
ENSG00000008196	GP	S04	PLSCR1	0	TFAP2B	6	transcription factor AP-2 beta [Source:HGNC Symbol;Acc:HGNC:11743]	protein_coding	7021
ENSG00000008196	GP	S05	NTC	0.990403	TFAP2B	6	transcription factor AP-2 beta [Source:HGNC Symbol;Acc:HGNC:11743]	protein_coding	7021
ENSG00000008196	GP	S06	NTC	0	TFAP2B	6	transcription factor AP-2 beta [Source:HGNC Symbol;Acc:HGNC:11743]	protein_coding	7021
ENSG00000008196	GP	S07	NTC	0	TFAP2B	6	transcription factor AP-2 beta [Source:HGNC Symbol;Acc:HGNC:11743]	protein_coding	7021
ENSG00000008196	GP	S08	NTC	0	TFAP2B	6	transcription factor AP-2 beta [Source:HGNC Symbol;Acc:HGNC:11743]	protein_coding	7021
ENSG00000008197	GP	S01	PLSCR1	0	TFAP2D	6	transcription factor AP-2 delta [Source:HGNC Symbol;Acc:HGNC:15581]	protein_coding	83741
ENSG00000008197	GP	S02	PLSCR1	0	TFAP2D	6	transcription factor AP-2 delta [Source:HGNC Symbol;Acc:HGNC:15581]	protein_coding	83741
ENSG00000008197	GP	S03	PLSCR1	0	TFAP2D	6	transcription factor AP-2 delta [Source:HGNC Symbol;Acc:HGNC:15581]	protein_coding	83741
ENSG00000008197	GP	S04	PLSCR1	0	TFAP2D	6	transcription factor AP-2 delta [Source:HGNC Symbol;Acc:HGNC:15581]	protein_coding	83741
ENSG00000008197	GP	S05	NTC	0	TFAP2D	6	transcription factor AP-2 delta [Source:HGNC Symbol;Acc:HGNC:15581]	protein_coding	83741
ENSG00000008197	GP	S06	NTC	0	TFAP2D	6	transcription factor AP-2 delta [Source:HGNC Symbol;Acc:HGNC:15581]	protein_coding	83741
ENSG00000008197	GP	S07	NTC	0	TFAP2D	6	transcription factor AP-2 delta [Source:HGNC Symbol;Acc:HGNC:15581]	protein_coding	83741
ENSG00000008197	GP	S08	NTC	0	TFAP2D	6	transcription factor AP-2 delta [Source:HGNC Symbol;Acc:HGNC:15581]	protein_coding	83741
ENSG00000008226	GP	S01	PLSCR1	11.032	DLEC1	3	DLEC1 cilia and flagella associated protein [Source:HGNC Symbol;Acc:HGNC:2899]	protein_coding	9940
ENSG00000008226	GP	S02	PLSCR1	6.86102	DLEC1	3	DLEC1 cilia and flagella associated protein [Source:HGNC Symbol;Acc:HGNC:2899]	protein_coding	9940
ENSG00000008226	GP	S03	PLSCR1	17.7128	DLEC1	3	DLEC1 cilia and flagella associated protein [Source:HGNC Symbol;Acc:HGNC:2899]	protein_coding	9940
ENSG00000008226	GP	S04	PLSCR1	9.07639	DLEC1	3	DLEC1 cilia and flagella associated protein [Source:HGNC Symbol;Acc:HGNC:2899]	protein_coding	9940
ENSG00000008226	GP	S05	NTC	8.91363	DLEC1	3	DLEC1 cilia and flagella associated protein [Source:HGNC Symbol;Acc:HGNC:2899]	protein_coding	9940
ENSG00000008226	GP	S06	NTC	8.34808	DLEC1	3	DLEC1 cilia and flagella associated protein [Source:HGNC Symbol;Acc:HGNC:2899]	protein_coding	9940
ENSG00000008226	GP	S07	NTC	6.38655	DLEC1	3	DLEC1 cilia and flagella associated protein [Source:HGNC Symbol;Acc:HGNC:2899]	protein_coding	9940
ENSG00000008226	GP	S08	NTC	3.79806	DLEC1	3	DLEC1 cilia and flagella associated protein [Source:HGNC Symbol;Acc:HGNC:2899]	protein_coding	9940
ENSG00000008256	GP	S01	PLSCR1	219.638	CYTH3	7	cytohesin 3 [Source:HGNC Symbol;Acc:HGNC:9504]	protein_coding	9265
ENSG00000008256	GP	S02	PLSCR1	201.91	CYTH3	7	cytohesin 3 [Source:HGNC Symbol;Acc:HGNC:9504]	protein_coding	9265
ENSG00000008256	GP	S03	PLSCR1	180.253	CYTH3	7	cytohesin 3 [Source:HGNC Symbol;Acc:HGNC:9504]	protein_coding	9265
ENSG00000008256	GP	S04	PLSCR1	177.494	CYTH3	7	cytohesin 3 [Source:HGNC Symbol;Acc:HGNC:9504]	protein_coding	9265
ENSG00000008256	GP	S05	NTC	185.205	CYTH3	7	cytohesin 3 [Source:HGNC Symbol;Acc:HGNC:9504]	protein_coding	9265
ENSG00000008256	GP	S06	NTC	166.962	CYTH3	7	cytohesin 3 [Source:HGNC Symbol;Acc:HGNC:9504]	protein_coding	9265
ENSG00000008256	GP	S07	NTC	178.824	CYTH3	7	cytohesin 3 [Source:HGNC Symbol;Acc:HGNC:9504]	protein_coding	9265
ENSG00000008256	GP	S08	NTC	182.307	CYTH3	7	cytohesin 3 [Source:HGNC Symbol;Acc:HGNC:9504]	protein_coding	9265
ENSG00000008277	GP	S01	PLSCR1	324.943	ADAM22	7	ADAM metallopeptidase domain 22 [Source:HGNC Symbol;Acc:HGNC:201]	protein_coding	53616
ENSG00000008277	GP	S02	PLSCR1	297.964	ADAM22	7	ADAM metallopeptidase domain 22 [Source:HGNC Symbol;Acc:HGNC:201]	protein_coding	53616
ENSG00000008277	GP	S03	PLSCR1	308.41	ADAM22	7	ADAM metallopeptidase domain 22 [Source:HGNC Symbol;Acc:HGNC:201]	protein_coding	53616
ENSG00000008277	GP	S04	PLSCR1	283.385	ADAM22	7	ADAM metallopeptidase domain 22 [Source:HGNC Symbol;Acc:HGNC:201]	protein_coding	53616
ENSG00000008277	GP	S05	NTC	341.689	ADAM22	7	ADAM metallopeptidase domain 22 [Source:HGNC Symbol;Acc:HGNC:201]	protein_coding	53616
ENSG00000008277	GP	S06	NTC	328.358	ADAM22	7	ADAM metallopeptidase domain 22 [Source:HGNC Symbol;Acc:HGNC:201]	protein_coding	53616
ENSG00000008277	GP	S07	NTC	339.552	ADAM22	7	ADAM metallopeptidase domain 22 [Source:HGNC Symbol;Acc:HGNC:201]	protein_coding	53616
ENSG00000008277	GP	S08	NTC	333.28	ADAM22	7	ADAM metallopeptidase domain 22 [Source:HGNC Symbol;Acc:HGNC:201]	protein_coding	53616
ENSG00000008282	GP	S01	PLSCR1	972.825	SYPL1	7	synaptophysin like 1 [Source:HGNC Symbol;Acc:HGNC:11507]	protein_coding	6856
ENSG00000008282	GP	S02	PLSCR1	1087.96	SYPL1	7	synaptophysin like 1 [Source:HGNC Symbol;Acc:HGNC:11507]	protein_coding	6856
ENSG00000008282	GP	S03	PLSCR1	836.667	SYPL1	7	synaptophysin like 1 [Source:HGNC Symbol;Acc:HGNC:11507]	protein_coding	6856
ENSG00000008282	GP	S04	PLSCR1	929.825	SYPL1	7	synaptophysin like 1 [Source:HGNC Symbol;Acc:HGNC:11507]	protein_coding	6856
ENSG00000008282	GP	S05	NTC	804.208	SYPL1	7	synaptophysin like 1 [Source:HGNC Symbol;Acc:HGNC:11507]	protein_coding	6856
ENSG00000008282	GP	S06	NTC	870.983	SYPL1	7	synaptophysin like 1 [Source:HGNC Symbol;Acc:HGNC:11507]	protein_coding	6856
ENSG00000008282	GP	S07	NTC	993.109	SYPL1	7	synaptophysin like 1 [Source:HGNC Symbol;Acc:HGNC:11507]	protein_coding	6856
ENSG00000008282	GP	S08	NTC	841.27	SYPL1	7	synaptophysin like 1 [Source:HGNC Symbol;Acc:HGNC:11507]	protein_coding	6856
ENSG00000008283	GP	S01	PLSCR1	1.00291	CYB561	17	cytochrome b561 [Source:HGNC Symbol;Acc:HGNC:2571]	protein_coding	1534
ENSG00000008283	GP	S02	PLSCR1	0.980146	CYB561	17	cytochrome b561 [Source:HGNC Symbol;Acc:HGNC:2571]	protein_coding	1534
ENSG00000008283	GP	S03	PLSCR1	9.37734	CYB561	17	cytochrome b561 [Source:HGNC Symbol;Acc:HGNC:2571]	protein_coding	1534
ENSG00000008283	GP	S04	PLSCR1	6.05092	CYB561	17	cytochrome b561 [Source:HGNC Symbol;Acc:HGNC:2571]	protein_coding	1534
ENSG00000008283	GP	S05	NTC	7.92323	CYB561	17	cytochrome b561 [Source:HGNC Symbol;Acc:HGNC:2571]	protein_coding	1534
ENSG00000008283	GP	S06	NTC	0.927564	CYB561	17	cytochrome b561 [Source:HGNC Symbol;Acc:HGNC:2571]	protein_coding	1534
ENSG00000008283	GP	S07	NTC	1.06443	CYB561	17	cytochrome b561 [Source:HGNC Symbol;Acc:HGNC:2571]	protein_coding	1534
ENSG00000008283	GP	S08	NTC	5.69709	CYB561	17	cytochrome b561 [Source:HGNC Symbol;Acc:HGNC:2571]	protein_coding	1534
ENSG00000008294	GP	S01	PLSCR1	3549.31	SPAG9	17	sperm associated antigen 9 [Source:HGNC Symbol;Acc:HGNC:14524]	protein_coding	9043
ENSG00000008294	GP	S02	PLSCR1	3571.65	SPAG9	17	sperm associated antigen 9 [Source:HGNC Symbol;Acc:HGNC:14524]	protein_coding	9043
ENSG00000008294	GP	S03	PLSCR1	3222.68	SPAG9	17	sperm associated antigen 9 [Source:HGNC Symbol;Acc:HGNC:14524]	protein_coding	9043
ENSG00000008294	GP	S04	PLSCR1	3519.62	SPAG9	17	sperm associated antigen 9 [Source:HGNC Symbol;Acc:HGNC:14524]	protein_coding	9043
ENSG00000008294	GP	S05	NTC	3184.15	SPAG9	17	sperm associated antigen 9 [Source:HGNC Symbol;Acc:HGNC:14524]	protein_coding	9043
ENSG00000008294	GP	S06	NTC	3535.88	SPAG9	17	sperm associated antigen 9 [Source:HGNC Symbol;Acc:HGNC:14524]	protein_coding	9043
ENSG00000008294	GP	S07	NTC	3670.14	SPAG9	17	sperm associated antigen 9 [Source:HGNC Symbol;Acc:HGNC:14524]	protein_coding	9043
ENSG00000008294	GP	S08	NTC	3451.48	SPAG9	17	sperm associated antigen 9 [Source:HGNC Symbol;Acc:HGNC:14524]	protein_coding	9043
ENSG00000008300	GP	S01	PLSCR1	381.107	CELSR3	3	cadherin EGF LAG seven-pass G-type receptor 3 [Source:HGNC Symbol;Acc:HGNC:3230]	protein_coding	1951
ENSG00000008300	GP	S02	PLSCR1	275.421	CELSR3	3	cadherin EGF LAG seven-pass G-type receptor 3 [Source:HGNC Symbol;Acc:HGNC:3230]	protein_coding	1951
ENSG00000008300	GP	S03	PLSCR1	368.842	CELSR3	3	cadherin EGF LAG seven-pass G-type receptor 3 [Source:HGNC Symbol;Acc:HGNC:3230]	protein_coding	1951
ENSG00000008300	GP	S04	PLSCR1	328.767	CELSR3	3	cadherin EGF LAG seven-pass G-type receptor 3 [Source:HGNC Symbol;Acc:HGNC:3230]	protein_coding	1951
ENSG00000008300	GP	S05	NTC	309.996	CELSR3	3	cadherin EGF LAG seven-pass G-type receptor 3 [Source:HGNC Symbol;Acc:HGNC:3230]	protein_coding	1951
ENSG00000008300	GP	S06	NTC	297.748	CELSR3	3	cadherin EGF LAG seven-pass G-type receptor 3 [Source:HGNC Symbol;Acc:HGNC:3230]	protein_coding	1951
ENSG00000008300	GP	S07	NTC	301.232	CELSR3	3	cadherin EGF LAG seven-pass G-type receptor 3 [Source:HGNC Symbol;Acc:HGNC:3230]	protein_coding	1951
ENSG00000008300	GP	S08	NTC	352.27	CELSR3	3	cadherin EGF LAG seven-pass G-type receptor 3 [Source:HGNC Symbol;Acc:HGNC:3230]	protein_coding	1951
ENSG00000008311	GP	S01	PLSCR1	1642.77	AASS	7	aminoadipate-semialdehyde synthase [Source:HGNC Symbol;Acc:HGNC:17366]	protein_coding	10157
ENSG00000008311	GP	S02	PLSCR1	1508.45	AASS	7	aminoadipate-semialdehyde synthase [Source:HGNC Symbol;Acc:HGNC:17366]	protein_coding	10157
ENSG00000008311	GP	S03	PLSCR1	1613.94	AASS	7	aminoadipate-semialdehyde synthase [Source:HGNC Symbol;Acc:HGNC:17366]	protein_coding	10157
ENSG00000008311	GP	S04	PLSCR1	1554.08	AASS	7	aminoadipate-semialdehyde synthase [Source:HGNC Symbol;Acc:HGNC:17366]	protein_coding	10157
ENSG00000008311	GP	S05	NTC	1348.93	AASS	7	aminoadipate-semialdehyde synthase [Source:HGNC Symbol;Acc:HGNC:17366]	protein_coding	10157
ENSG00000008311	GP	S06	NTC	1387.64	AASS	7	aminoadipate-semialdehyde synthase [Source:HGNC Symbol;Acc:HGNC:17366]	protein_coding	10157
ENSG00000008311	GP	S07	NTC	1531.71	AASS	7	aminoadipate-semialdehyde synthase [Source:HGNC Symbol;Acc:HGNC:17366]	protein_coding	10157
ENSG00000008311	GP	S08	NTC	1572.4	AASS	7	aminoadipate-semialdehyde synthase [Source:HGNC Symbol;Acc:HGNC:17366]	protein_coding	10157
ENSG00000008323	GP	S01	PLSCR1	277.807	PLEKHG6	12	pleckstrin homology and RhoGEF domain containing G6 [Source:HGNC Symbol;Acc:HGNC:25562]	protein_coding	55200
ENSG00000008323	GP	S02	PLSCR1	301.885	PLEKHG6	12	pleckstrin homology and RhoGEF domain containing G6 [Source:HGNC Symbol;Acc:HGNC:25562]	protein_coding	55200
ENSG00000008323	GP	S03	PLSCR1	270.901	PLEKHG6	12	pleckstrin homology and RhoGEF domain containing G6 [Source:HGNC Symbol;Acc:HGNC:25562]	protein_coding	55200
ENSG00000008323	GP	S04	PLSCR1	265.232	PLEKHG6	12	pleckstrin homology and RhoGEF domain containing G6 [Source:HGNC Symbol;Acc:HGNC:25562]	protein_coding	55200
ENSG00000008323	GP	S05	NTC	245.62	PLEKHG6	12	pleckstrin homology and RhoGEF domain containing G6 [Source:HGNC Symbol;Acc:HGNC:25562]	protein_coding	55200
ENSG00000008323	GP	S06	NTC	243.022	PLEKHG6	12	pleckstrin homology and RhoGEF domain containing G6 [Source:HGNC Symbol;Acc:HGNC:25562]	protein_coding	55200
ENSG00000008323	GP	S07	NTC	258.655	PLEKHG6	12	pleckstrin homology and RhoGEF domain containing G6 [Source:HGNC Symbol;Acc:HGNC:25562]	protein_coding	55200
ENSG00000008323	GP	S08	NTC	266.814	PLEKHG6	12	pleckstrin homology and RhoGEF domain containing G6 [Source:HGNC Symbol;Acc:HGNC:25562]	protein_coding	55200
ENSG00000008324	GP	S01	PLSCR1	553.607	SS18L2	3	SS18 like 2 [Source:HGNC Symbol;Acc:HGNC:15593]	protein_coding	51188
ENSG00000008324	GP	S02	PLSCR1	449.887	SS18L2	3	SS18 like 2 [Source:HGNC Symbol;Acc:HGNC:15593]	protein_coding	51188
ENSG00000008324	GP	S03	PLSCR1	517.838	SS18L2	3	SS18 like 2 [Source:HGNC Symbol;Acc:HGNC:15593]	protein_coding	51188
ENSG00000008324	GP	S04	PLSCR1	438.692	SS18L2	3	SS18 like 2 [Source:HGNC Symbol;Acc:HGNC:15593]	protein_coding	51188
ENSG00000008324	GP	S05	NTC	452.614	SS18L2	3	SS18 like 2 [Source:HGNC Symbol;Acc:HGNC:15593]	protein_coding	51188
ENSG00000008324	GP	S06	NTC	453.579	SS18L2	3	SS18 like 2 [Source:HGNC Symbol;Acc:HGNC:15593]	protein_coding	51188
ENSG00000008324	GP	S07	NTC	486.443	SS18L2	3	SS18 like 2 [Source:HGNC Symbol;Acc:HGNC:15593]	protein_coding	51188
ENSG00000008324	GP	S08	NTC	540.274	SS18L2	3	SS18 like 2 [Source:HGNC Symbol;Acc:HGNC:15593]	protein_coding	51188
ENSG00000008382	GP	S01	PLSCR1	156.454	MPND	19	MPN domain containing [Source:HGNC Symbol;Acc:HGNC:25934]	protein_coding	84954
ENSG00000008382	GP	S02	PLSCR1	169.565	MPND	19	MPN domain containing [Source:HGNC Symbol;Acc:HGNC:25934]	protein_coding	84954
ENSG00000008382	GP	S03	PLSCR1	227.14	MPND	19	MPN domain containing [Source:HGNC Symbol;Acc:HGNC:25934]	protein_coding	84954
ENSG00000008382	GP	S04	PLSCR1	154.299	MPND	19	MPN domain containing [Source:HGNC Symbol;Acc:HGNC:25934]	protein_coding	84954
ENSG00000008382	GP	S05	NTC	206.994	MPND	19	MPN domain containing [Source:HGNC Symbol;Acc:HGNC:25934]	protein_coding	84954
ENSG00000008382	GP	S06	NTC	224.471	MPND	19	MPN domain containing [Source:HGNC Symbol;Acc:HGNC:25934]	protein_coding	84954
ENSG00000008382	GP	S07	NTC	156.471	MPND	19	MPN domain containing [Source:HGNC Symbol;Acc:HGNC:25934]	protein_coding	84954
ENSG00000008382	GP	S08	NTC	206.994	MPND	19	MPN domain containing [Source:HGNC Symbol;Acc:HGNC:25934]	protein_coding	84954
ENSG00000008394	GP	S01	PLSCR1	4149.05	MGST1	12	microsomal glutathione S-transferase 1 [Source:HGNC Symbol;Acc:HGNC:7061]	protein_coding	4257
ENSG00000008394	GP	S02	PLSCR1	4771.35	MGST1	12	microsomal glutathione S-transferase 1 [Source:HGNC Symbol;Acc:HGNC:7061]	protein_coding	4257
ENSG00000008394	GP	S03	PLSCR1	4048.93	MGST1	12	microsomal glutathione S-transferase 1 [Source:HGNC Symbol;Acc:HGNC:7061]	protein_coding	4257
ENSG00000008394	GP	S04	PLSCR1	4026.89	MGST1	12	microsomal glutathione S-transferase 1 [Source:HGNC Symbol;Acc:HGNC:7061]	protein_coding	4257
ENSG00000008394	GP	S05	NTC	3738.77	MGST1	12	microsomal glutathione S-transferase 1 [Source:HGNC Symbol;Acc:HGNC:7061]	protein_coding	4257
ENSG00000008394	GP	S06	NTC	4077.57	MGST1	12	microsomal glutathione S-transferase 1 [Source:HGNC Symbol;Acc:HGNC:7061]	protein_coding	4257
ENSG00000008394	GP	S07	NTC	4403.53	MGST1	12	microsomal glutathione S-transferase 1 [Source:HGNC Symbol;Acc:HGNC:7061]	protein_coding	4257
ENSG00000008394	GP	S08	NTC	4123.74	MGST1	12	microsomal glutathione S-transferase 1 [Source:HGNC Symbol;Acc:HGNC:7061]	protein_coding	4257
ENSG00000008405	GP	S01	PLSCR1	1157.36	CRY1	12	cryptochrome circadian regulator 1 [Source:HGNC Symbol;Acc:HGNC:2384]	protein_coding	1407
ENSG00000008405	GP	S02	PLSCR1	1189.9	CRY1	12	cryptochrome circadian regulator 1 [Source:HGNC Symbol;Acc:HGNC:2384]	protein_coding	1407
ENSG00000008405	GP	S03	PLSCR1	1134.66	CRY1	12	cryptochrome circadian regulator 1 [Source:HGNC Symbol;Acc:HGNC:2384]	protein_coding	1407
ENSG00000008405	GP	S04	PLSCR1	1232.37	CRY1	12	cryptochrome circadian regulator 1 [Source:HGNC Symbol;Acc:HGNC:2384]	protein_coding	1407
ENSG00000008405	GP	S05	NTC	1034.97	CRY1	12	cryptochrome circadian regulator 1 [Source:HGNC Symbol;Acc:HGNC:2384]	protein_coding	1407
ENSG00000008405	GP	S06	NTC	1010.12	CRY1	12	cryptochrome circadian regulator 1 [Source:HGNC Symbol;Acc:HGNC:2384]	protein_coding	1407
ENSG00000008405	GP	S07	NTC	1070.81	CRY1	12	cryptochrome circadian regulator 1 [Source:HGNC Symbol;Acc:HGNC:2384]	protein_coding	1407
ENSG00000008405	GP	S08	NTC	1103.34	CRY1	12	cryptochrome circadian regulator 1 [Source:HGNC Symbol;Acc:HGNC:2384]	protein_coding	1407
ENSG00000008438	GP	S01	PLSCR1	5.01456	PGLYRP1	19	peptidoglycan recognition protein 1 [Source:HGNC Symbol;Acc:HGNC:8904]	protein_coding	8993
ENSG00000008438	GP	S02	PLSCR1	3.92058	PGLYRP1	19	peptidoglycan recognition protein 1 [Source:HGNC Symbol;Acc:HGNC:8904]	protein_coding	8993
ENSG00000008438	GP	S03	PLSCR1	5.20963	PGLYRP1	19	peptidoglycan recognition protein 1 [Source:HGNC Symbol;Acc:HGNC:8904]	protein_coding	8993
ENSG00000008438	GP	S04	PLSCR1	10.0849	PGLYRP1	19	peptidoglycan recognition protein 1 [Source:HGNC Symbol;Acc:HGNC:8904]	protein_coding	8993
ENSG00000008438	GP	S05	NTC	23.7697	PGLYRP1	19	peptidoglycan recognition protein 1 [Source:HGNC Symbol;Acc:HGNC:8904]	protein_coding	8993
ENSG00000008438	GP	S06	NTC	10.2032	PGLYRP1	19	peptidoglycan recognition protein 1 [Source:HGNC Symbol;Acc:HGNC:8904]	protein_coding	8993
ENSG00000008438	GP	S07	NTC	13.8375	PGLYRP1	19	peptidoglycan recognition protein 1 [Source:HGNC Symbol;Acc:HGNC:8904]	protein_coding	8993
ENSG00000008438	GP	S08	NTC	10.4447	PGLYRP1	19	peptidoglycan recognition protein 1 [Source:HGNC Symbol;Acc:HGNC:8904]	protein_coding	8993
ENSG00000008441	GP	S01	PLSCR1	131.381	NFIX	19	nuclear factor I X [Source:HGNC Symbol;Acc:HGNC:7788]	protein_coding	4784
ENSG00000008441	GP	S02	PLSCR1	153.883	NFIX	19	nuclear factor I X [Source:HGNC Symbol;Acc:HGNC:7788]	protein_coding	4784
ENSG00000008441	GP	S03	PLSCR1	163.582	NFIX	19	nuclear factor I X [Source:HGNC Symbol;Acc:HGNC:7788]	protein_coding	4784
ENSG00000008441	GP	S04	PLSCR1	180.519	NFIX	19	nuclear factor I X [Source:HGNC Symbol;Acc:HGNC:7788]	protein_coding	4784
ENSG00000008441	GP	S05	NTC	197.09	NFIX	19	nuclear factor I X [Source:HGNC Symbol;Acc:HGNC:7788]	protein_coding	4784
ENSG00000008441	GP	S06	NTC	142.845	NFIX	19	nuclear factor I X [Source:HGNC Symbol;Acc:HGNC:7788]	protein_coding	4784
ENSG00000008441	GP	S07	NTC	162.857	NFIX	19	nuclear factor I X [Source:HGNC Symbol;Acc:HGNC:7788]	protein_coding	4784
ENSG00000008441	GP	S08	NTC	166.165	NFIX	19	nuclear factor I X [Source:HGNC Symbol;Acc:HGNC:7788]	protein_coding	4784
ENSG00000008513	GP	S01	PLSCR1	516.5	ST3GAL1	8	ST3 beta-galactoside alpha-2,3-sialyltransferase 1 [Source:HGNC Symbol;Acc:HGNC:10862]	protein_coding	6482
ENSG00000008513	GP	S02	PLSCR1	507.716	ST3GAL1	8	ST3 beta-galactoside alpha-2,3-sialyltransferase 1 [Source:HGNC Symbol;Acc:HGNC:10862]	protein_coding	6482
ENSG00000008513	GP	S03	PLSCR1	531.383	ST3GAL1	8	ST3 beta-galactoside alpha-2,3-sialyltransferase 1 [Source:HGNC Symbol;Acc:HGNC:10862]	protein_coding	6482
ENSG00000008513	GP	S04	PLSCR1	559.711	ST3GAL1	8	ST3 beta-galactoside alpha-2,3-sialyltransferase 1 [Source:HGNC Symbol;Acc:HGNC:10862]	protein_coding	6482
ENSG00000008513	GP	S05	NTC	538.779	ST3GAL1	8	ST3 beta-galactoside alpha-2,3-sialyltransferase 1 [Source:HGNC Symbol;Acc:HGNC:10862]	protein_coding	6482
ENSG00000008513	GP	S06	NTC	485.116	ST3GAL1	8	ST3 beta-galactoside alpha-2,3-sialyltransferase 1 [Source:HGNC Symbol;Acc:HGNC:10862]	protein_coding	6482
ENSG00000008513	GP	S07	NTC	577.983	ST3GAL1	8	ST3 beta-galactoside alpha-2,3-sialyltransferase 1 [Source:HGNC Symbol;Acc:HGNC:10862]	protein_coding	6482
ENSG00000008513	GP	S08	NTC	558.314	ST3GAL1	8	ST3 beta-galactoside alpha-2,3-sialyltransferase 1 [Source:HGNC Symbol;Acc:HGNC:10862]	protein_coding	6482
ENSG00000008516	GP	S01	PLSCR1	1.00291	MMP25	16	matrix metallopeptidase 25 [Source:HGNC Symbol;Acc:HGNC:14246]	protein_coding	64386
ENSG00000008516	GP	S02	PLSCR1	10.7816	MMP25	16	matrix metallopeptidase 25 [Source:HGNC Symbol;Acc:HGNC:14246]	protein_coding	64386
ENSG00000008516	GP	S03	PLSCR1	5.20963	MMP25	16	matrix metallopeptidase 25 [Source:HGNC Symbol;Acc:HGNC:14246]	protein_coding	64386
ENSG00000008516	GP	S04	PLSCR1	0	MMP25	16	matrix metallopeptidase 25 [Source:HGNC Symbol;Acc:HGNC:14246]	protein_coding	64386
ENSG00000008516	GP	S05	NTC	3.96161	MMP25	16	matrix metallopeptidase 25 [Source:HGNC Symbol;Acc:HGNC:14246]	protein_coding	64386
ENSG00000008516	GP	S06	NTC	0	MMP25	16	matrix metallopeptidase 25 [Source:HGNC Symbol;Acc:HGNC:14246]	protein_coding	64386
ENSG00000008516	GP	S07	NTC	5.32213	MMP25	16	matrix metallopeptidase 25 [Source:HGNC Symbol;Acc:HGNC:14246]	protein_coding	64386
ENSG00000008516	GP	S08	NTC	5.69709	MMP25	16	matrix metallopeptidase 25 [Source:HGNC Symbol;Acc:HGNC:14246]	protein_coding	64386
ENSG00000008517	GP	S01	PLSCR1	57.166	IL32	16	interleukin 32 [Source:HGNC Symbol;Acc:HGNC:16830]	protein_coding	9235
ENSG00000008517	GP	S02	PLSCR1	79.3918	IL32	16	interleukin 32 [Source:HGNC Symbol;Acc:HGNC:16830]	protein_coding	9235
ENSG00000008517	GP	S03	PLSCR1	80.2283	IL32	16	interleukin 32 [Source:HGNC Symbol;Acc:HGNC:16830]	protein_coding	9235
ENSG00000008517	GP	S04	PLSCR1	83.7045	IL32	16	interleukin 32 [Source:HGNC Symbol;Acc:HGNC:16830]	protein_coding	9235
ENSG00000008517	GP	S05	NTC	87.1555	IL32	16	interleukin 32 [Source:HGNC Symbol;Acc:HGNC:16830]	protein_coding	9235
ENSG00000008517	GP	S06	NTC	93.684	IL32	16	interleukin 32 [Source:HGNC Symbol;Acc:HGNC:16830]	protein_coding	9235
ENSG00000008517	GP	S07	NTC	111.765	IL32	16	interleukin 32 [Source:HGNC Symbol;Acc:HGNC:16830]	protein_coding	9235
ENSG00000008517	GP	S08	NTC	51.2738	IL32	16	interleukin 32 [Source:HGNC Symbol;Acc:HGNC:16830]	protein_coding	9235
ENSG00000008710	GP	S01	PLSCR1	1824.3	PKD1	16	polycystin 1, transient receptor potential channel interacting [Source:HGNC Symbol;Acc:HGNC:9008]	protein_coding	5310
ENSG00000008710	GP	S02	PLSCR1	1300.65	PKD1	16	polycystin 1, transient receptor potential channel interacting [Source:HGNC Symbol;Acc:HGNC:9008]	protein_coding	5310
ENSG00000008710	GP	S03	PLSCR1	1723.35	PKD1	16	polycystin 1, transient receptor potential channel interacting [Source:HGNC Symbol;Acc:HGNC:9008]	protein_coding	5310
ENSG00000008710	GP	S04	PLSCR1	1559.12	PKD1	16	polycystin 1, transient receptor potential channel interacting [Source:HGNC Symbol;Acc:HGNC:9008]	protein_coding	5310
ENSG00000008710	GP	S05	NTC	1833.24	PKD1	16	polycystin 1, transient receptor potential channel interacting [Source:HGNC Symbol;Acc:HGNC:9008]	protein_coding	5310
ENSG00000008710	GP	S06	NTC	1733.62	PKD1	16	polycystin 1, transient receptor potential channel interacting [Source:HGNC Symbol;Acc:HGNC:9008]	protein_coding	5310
ENSG00000008710	GP	S07	NTC	1448.68	PKD1	16	polycystin 1, transient receptor potential channel interacting [Source:HGNC Symbol;Acc:HGNC:9008]	protein_coding	5310
ENSG00000008710	GP	S08	NTC	1581.89	PKD1	16	polycystin 1, transient receptor potential channel interacting [Source:HGNC Symbol;Acc:HGNC:9008]	protein_coding	5310
ENSG00000008735	GP	S01	PLSCR1	46.134	MAPK8IP2	22	mitogen-activated protein kinase 8 interacting protein 2 [Source:HGNC Symbol;Acc:HGNC:6883]	protein_coding	23542
ENSG00000008735	GP	S02	PLSCR1	19.6029	MAPK8IP2	22	mitogen-activated protein kinase 8 interacting protein 2 [Source:HGNC Symbol;Acc:HGNC:6883]	protein_coding	23542
ENSG00000008735	GP	S03	PLSCR1	42.719	MAPK8IP2	22	mitogen-activated protein kinase 8 interacting protein 2 [Source:HGNC Symbol;Acc:HGNC:6883]	protein_coding	23542
ENSG00000008735	GP	S04	PLSCR1	39.331	MAPK8IP2	22	mitogen-activated protein kinase 8 interacting protein 2 [Source:HGNC Symbol;Acc:HGNC:6883]	protein_coding	23542
ENSG00000008735	GP	S05	NTC	42.5873	MAPK8IP2	22	mitogen-activated protein kinase 8 interacting protein 2 [Source:HGNC Symbol;Acc:HGNC:6883]	protein_coding	23542
ENSG00000008735	GP	S06	NTC	21.334	MAPK8IP2	22	mitogen-activated protein kinase 8 interacting protein 2 [Source:HGNC Symbol;Acc:HGNC:6883]	protein_coding	23542
ENSG00000008735	GP	S07	NTC	19.1597	MAPK8IP2	22	mitogen-activated protein kinase 8 interacting protein 2 [Source:HGNC Symbol;Acc:HGNC:6883]	protein_coding	23542
ENSG00000008735	GP	S08	NTC	42.7281	MAPK8IP2	22	mitogen-activated protein kinase 8 interacting protein 2 [Source:HGNC Symbol;Acc:HGNC:6883]	protein_coding	23542
ENSG00000008838	GP	S01	PLSCR1	2171.3	MED24	17	mediator complex subunit 24 [Source:HGNC Symbol;Acc:HGNC:22963]	protein_coding	9862
ENSG00000008838	GP	S02	PLSCR1	2125.94	MED24	17	mediator complex subunit 24 [Source:HGNC Symbol;Acc:HGNC:22963]	protein_coding	9862
ENSG00000008838	GP	S03	PLSCR1	2242.23	MED24	17	mediator complex subunit 24 [Source:HGNC Symbol;Acc:HGNC:22963]	protein_coding	9862
ENSG00000008838	GP	S04	PLSCR1	2461.72	MED24	17	mediator complex subunit 24 [Source:HGNC Symbol;Acc:HGNC:22963]	protein_coding	9862
ENSG00000008838	GP	S05	NTC	2295.76	MED24	17	mediator complex subunit 24 [Source:HGNC Symbol;Acc:HGNC:22963]	protein_coding	9862
ENSG00000008838	GP	S06	NTC	2279.03	MED24	17	mediator complex subunit 24 [Source:HGNC Symbol;Acc:HGNC:22963]	protein_coding	9862
ENSG00000008838	GP	S07	NTC	2249.13	MED24	17	mediator complex subunit 24 [Source:HGNC Symbol;Acc:HGNC:22963]	protein_coding	9862
ENSG00000008838	GP	S08	NTC	2192.43	MED24	17	mediator complex subunit 24 [Source:HGNC Symbol;Acc:HGNC:22963]	protein_coding	9862
ENSG00000008853	GP	S01	PLSCR1	88.2563	RHOBTB2	8	Rho related BTB domain containing 2 [Source:HGNC Symbol;Acc:HGNC:18756]	protein_coding	23221
ENSG00000008853	GP	S02	PLSCR1	123.498	RHOBTB2	8	Rho related BTB domain containing 2 [Source:HGNC Symbol;Acc:HGNC:18756]	protein_coding	23221
ENSG00000008853	GP	S03	PLSCR1	140.66	RHOBTB2	8	Rho related BTB domain containing 2 [Source:HGNC Symbol;Acc:HGNC:18756]	protein_coding	23221
ENSG00000008853	GP	S04	PLSCR1	121.018	RHOBTB2	8	Rho related BTB domain containing 2 [Source:HGNC Symbol;Acc:HGNC:18756]	protein_coding	23221
ENSG00000008853	GP	S05	NTC	135.685	RHOBTB2	8	Rho related BTB domain containing 2 [Source:HGNC Symbol;Acc:HGNC:18756]	protein_coding	23221
ENSG00000008853	GP	S06	NTC	93.684	RHOBTB2	8	Rho related BTB domain containing 2 [Source:HGNC Symbol;Acc:HGNC:18756]	protein_coding	23221
ENSG00000008853	GP	S07	NTC	124.538	RHOBTB2	8	Rho related BTB domain containing 2 [Source:HGNC Symbol;Acc:HGNC:18756]	protein_coding	23221
ENSG00000008853	GP	S08	NTC	99.699	RHOBTB2	8	Rho related BTB domain containing 2 [Source:HGNC Symbol;Acc:HGNC:18756]	protein_coding	23221
ENSG00000008869	GP	S01	PLSCR1	576.674	HEATR5B	2	HEAT repeat containing 5B [Source:HGNC Symbol;Acc:HGNC:29273]	protein_coding	54497
ENSG00000008869	GP	S02	PLSCR1	452.828	HEATR5B	2	HEAT repeat containing 5B [Source:HGNC Symbol;Acc:HGNC:29273]	protein_coding	54497
ENSG00000008869	GP	S03	PLSCR1	499.083	HEATR5B	2	HEAT repeat containing 5B [Source:HGNC Symbol;Acc:HGNC:29273]	protein_coding	54497
ENSG00000008869	GP	S04	PLSCR1	437.684	HEATR5B	2	HEAT repeat containing 5B [Source:HGNC Symbol;Acc:HGNC:29273]	protein_coding	54497
ENSG00000008869	GP	S05	NTC	494.211	HEATR5B	2	HEAT repeat containing 5B [Source:HGNC Symbol;Acc:HGNC:29273]	protein_coding	54497
ENSG00000008869	GP	S06	NTC	504.595	HEATR5B	2	HEAT repeat containing 5B [Source:HGNC Symbol;Acc:HGNC:29273]	protein_coding	54497
ENSG00000008869	GP	S07	NTC	521.569	HEATR5B	2	HEAT repeat containing 5B [Source:HGNC Symbol;Acc:HGNC:29273]	protein_coding	54497
ENSG00000008869	GP	S08	NTC	556.415	HEATR5B	2	HEAT repeat containing 5B [Source:HGNC Symbol;Acc:HGNC:29273]	protein_coding	54497
ENSG00000008952	GP	S01	PLSCR1	1541.48	SEC62	3	SEC62 homolog, preprotein translocation factor [Source:HGNC Symbol;Acc:HGNC:11846]	protein_coding	7095
ENSG00000008952	GP	S02	PLSCR1	1515.31	SEC62	3	SEC62 homolog, preprotein translocation factor [Source:HGNC Symbol;Acc:HGNC:11846]	protein_coding	7095
ENSG00000008952	GP	S03	PLSCR1	1512.88	SEC62	3	SEC62 homolog, preprotein translocation factor [Source:HGNC Symbol;Acc:HGNC:11846]	protein_coding	7095
ENSG00000008952	GP	S04	PLSCR1	1545	SEC62	3	SEC62 homolog, preprotein translocation factor [Source:HGNC Symbol;Acc:HGNC:11846]	protein_coding	7095
ENSG00000008952	GP	S05	NTC	1374.68	SEC62	3	SEC62 homolog, preprotein translocation factor [Source:HGNC Symbol;Acc:HGNC:11846]	protein_coding	7095
ENSG00000008952	GP	S06	NTC	1493.38	SEC62	3	SEC62 homolog, preprotein translocation factor [Source:HGNC Symbol;Acc:HGNC:11846]	protein_coding	7095
ENSG00000008952	GP	S07	NTC	1533.84	SEC62	3	SEC62 homolog, preprotein translocation factor [Source:HGNC Symbol;Acc:HGNC:11846]	protein_coding	7095
ENSG00000008952	GP	S08	NTC	1541.06	SEC62	3	SEC62 homolog, preprotein translocation factor [Source:HGNC Symbol;Acc:HGNC:11846]	protein_coding	7095
ENSG00000008988	GP	S01	PLSCR1	4344.61	RPS20	8	ribosomal protein S20 [Source:HGNC Symbol;Acc:HGNC:10405]	protein_coding	6224
ENSG00000008988	GP	S02	PLSCR1	4955.62	RPS20	8	ribosomal protein S20 [Source:HGNC Symbol;Acc:HGNC:10405]	protein_coding	6224
ENSG00000008988	GP	S03	PLSCR1	5018.96	RPS20	8	ribosomal protein S20 [Source:HGNC Symbol;Acc:HGNC:10405]	protein_coding	6224
ENSG00000008988	GP	S04	PLSCR1	4051.09	RPS20	8	ribosomal protein S20 [Source:HGNC Symbol;Acc:HGNC:10405]	protein_coding	6224
ENSG00000008988	GP	S05	NTC	4031.93	RPS20	8	ribosomal protein S20 [Source:HGNC Symbol;Acc:HGNC:10405]	protein_coding	6224
ENSG00000008988	GP	S06	NTC	4265.87	RPS20	8	ribosomal protein S20 [Source:HGNC Symbol;Acc:HGNC:10405]	protein_coding	6224
ENSG00000008988	GP	S07	NTC	4001.18	RPS20	8	ribosomal protein S20 [Source:HGNC Symbol;Acc:HGNC:10405]	protein_coding	6224
ENSG00000008988	GP	S08	NTC	4045.88	RPS20	8	ribosomal protein S20 [Source:HGNC Symbol;Acc:HGNC:10405]	protein_coding	6224
ENSG00000009307	GP	S01	PLSCR1	16138.9	CSDE1	1	cold shock domain containing E1 [Source:HGNC Symbol;Acc:HGNC:29905]	protein_coding	7812
ENSG00000009307	GP	S02	PLSCR1	17413.3	CSDE1	1	cold shock domain containing E1 [Source:HGNC Symbol;Acc:HGNC:29905]	protein_coding	7812
ENSG00000009307	GP	S03	PLSCR1	15369.5	CSDE1	1	cold shock domain containing E1 [Source:HGNC Symbol;Acc:HGNC:29905]	protein_coding	7812
ENSG00000009307	GP	S04	PLSCR1	16294.1	CSDE1	1	cold shock domain containing E1 [Source:HGNC Symbol;Acc:HGNC:29905]	protein_coding	7812
ENSG00000009307	GP	S05	NTC	15609.7	CSDE1	1	cold shock domain containing E1 [Source:HGNC Symbol;Acc:HGNC:29905]	protein_coding	7812
ENSG00000009307	GP	S06	NTC	16856.6	CSDE1	1	cold shock domain containing E1 [Source:HGNC Symbol;Acc:HGNC:29905]	protein_coding	7812
ENSG00000009307	GP	S07	NTC	16912.7	CSDE1	1	cold shock domain containing E1 [Source:HGNC Symbol;Acc:HGNC:29905]	protein_coding	7812
ENSG00000009307	GP	S08	NTC	15878.7	CSDE1	1	cold shock domain containing E1 [Source:HGNC Symbol;Acc:HGNC:29905]	protein_coding	7812
ENSG00000009335	GP	S01	PLSCR1	1669.85	UBE3C	7	ubiquitin protein ligase E3C [Source:HGNC Symbol;Acc:HGNC:16803]	protein_coding	9690
ENSG00000009335	GP	S02	PLSCR1	1827.97	UBE3C	7	ubiquitin protein ligase E3C [Source:HGNC Symbol;Acc:HGNC:16803]	protein_coding	9690
ENSG00000009335	GP	S03	PLSCR1	1745.23	UBE3C	7	ubiquitin protein ligase E3C [Source:HGNC Symbol;Acc:HGNC:16803]	protein_coding	9690
ENSG00000009335	GP	S04	PLSCR1	1816.29	UBE3C	7	ubiquitin protein ligase E3C [Source:HGNC Symbol;Acc:HGNC:16803]	protein_coding	9690
ENSG00000009335	GP	S05	NTC	1712.41	UBE3C	7	ubiquitin protein ligase E3C [Source:HGNC Symbol;Acc:HGNC:16803]	protein_coding	9690
ENSG00000009335	GP	S06	NTC	1956.23	UBE3C	7	ubiquitin protein ligase E3C [Source:HGNC Symbol;Acc:HGNC:16803]	protein_coding	9690
ENSG00000009335	GP	S07	NTC	1880.84	UBE3C	7	ubiquitin protein ligase E3C [Source:HGNC Symbol;Acc:HGNC:16803]	protein_coding	9690
ENSG00000009335	GP	S08	NTC	1886.69	UBE3C	7	ubiquitin protein ligase E3C [Source:HGNC Symbol;Acc:HGNC:16803]	protein_coding	9690
ENSG00000009413	GP	S01	PLSCR1	1061.08	REV3L	6	REV3 like, DNA directed polymerase zeta catalytic subunit [Source:HGNC Symbol;Acc:HGNC:9968]	protein_coding	5980
ENSG00000009413	GP	S02	PLSCR1	1003.67	REV3L	6	REV3 like, DNA directed polymerase zeta catalytic subunit [Source:HGNC Symbol;Acc:HGNC:9968]	protein_coding	5980
ENSG00000009413	GP	S03	PLSCR1	872.093	REV3L	6	REV3 like, DNA directed polymerase zeta catalytic subunit [Source:HGNC Symbol;Acc:HGNC:9968]	protein_coding	5980
ENSG00000009413	GP	S04	PLSCR1	1099.25	REV3L	6	REV3 like, DNA directed polymerase zeta catalytic subunit [Source:HGNC Symbol;Acc:HGNC:9968]	protein_coding	5980
ENSG00000009413	GP	S05	NTC	930.979	REV3L	6	REV3 like, DNA directed polymerase zeta catalytic subunit [Source:HGNC Symbol;Acc:HGNC:9968]	protein_coding	5980
ENSG00000009413	GP	S06	NTC	1098.24	REV3L	6	REV3 like, DNA directed polymerase zeta catalytic subunit [Source:HGNC Symbol;Acc:HGNC:9968]	protein_coding	5980
ENSG00000009413	GP	S07	NTC	1130.42	REV3L	6	REV3 like, DNA directed polymerase zeta catalytic subunit [Source:HGNC Symbol;Acc:HGNC:9968]	protein_coding	5980
ENSG00000009413	GP	S08	NTC	1103.34	REV3L	6	REV3 like, DNA directed polymerase zeta catalytic subunit [Source:HGNC Symbol;Acc:HGNC:9968]	protein_coding	5980
ENSG00000009694	GP	S01	PLSCR1	19.0553	TENM1	X	teneurin transmembrane protein 1 [Source:HGNC Symbol;Acc:HGNC:8117]	protein_coding	10178
ENSG00000009694	GP	S02	PLSCR1	22.5434	TENM1	X	teneurin transmembrane protein 1 [Source:HGNC Symbol;Acc:HGNC:8117]	protein_coding	10178
ENSG00000009694	GP	S03	PLSCR1	15.6289	TENM1	X	teneurin transmembrane protein 1 [Source:HGNC Symbol;Acc:HGNC:8117]	protein_coding	10178
ENSG00000009694	GP	S04	PLSCR1	17.1443	TENM1	X	teneurin transmembrane protein 1 [Source:HGNC Symbol;Acc:HGNC:8117]	protein_coding	10178
ENSG00000009694	GP	S05	NTC	20.7985	TENM1	X	teneurin transmembrane protein 1 [Source:HGNC Symbol;Acc:HGNC:8117]	protein_coding	10178
ENSG00000009694	GP	S06	NTC	18.5513	TENM1	X	teneurin transmembrane protein 1 [Source:HGNC Symbol;Acc:HGNC:8117]	protein_coding	10178
ENSG00000009694	GP	S07	NTC	17.0308	TENM1	X	teneurin transmembrane protein 1 [Source:HGNC Symbol;Acc:HGNC:8117]	protein_coding	10178
ENSG00000009694	GP	S08	NTC	19.9398	TENM1	X	teneurin transmembrane protein 1 [Source:HGNC Symbol;Acc:HGNC:8117]	protein_coding	10178
ENSG00000009709	GP	S01	PLSCR1	0	PAX7	1	paired box 7 [Source:HGNC Symbol;Acc:HGNC:8621]	protein_coding	5081
ENSG00000009709	GP	S02	PLSCR1	0	PAX7	1	paired box 7 [Source:HGNC Symbol;Acc:HGNC:8621]	protein_coding	5081
ENSG00000009709	GP	S03	PLSCR1	0	PAX7	1	paired box 7 [Source:HGNC Symbol;Acc:HGNC:8621]	protein_coding	5081
ENSG00000009709	GP	S04	PLSCR1	0	PAX7	1	paired box 7 [Source:HGNC Symbol;Acc:HGNC:8621]	protein_coding	5081
ENSG00000009709	GP	S05	NTC	0	PAX7	1	paired box 7 [Source:HGNC Symbol;Acc:HGNC:8621]	protein_coding	5081
ENSG00000009709	GP	S06	NTC	0	PAX7	1	paired box 7 [Source:HGNC Symbol;Acc:HGNC:8621]	protein_coding	5081
ENSG00000009709	GP	S07	NTC	0	PAX7	1	paired box 7 [Source:HGNC Symbol;Acc:HGNC:8621]	protein_coding	5081
ENSG00000009709	GP	S08	NTC	0	PAX7	1	paired box 7 [Source:HGNC Symbol;Acc:HGNC:8621]	protein_coding	5081
ENSG00000009724	GP	S01	PLSCR1	90.2621	MASP2	1	mannan binding lectin serine peptidase 2 [Source:HGNC Symbol;Acc:HGNC:6902]	protein_coding	10747
ENSG00000009724	GP	S02	PLSCR1	56.8485	MASP2	1	mannan binding lectin serine peptidase 2 [Source:HGNC Symbol;Acc:HGNC:6902]	protein_coding	10747
ENSG00000009724	GP	S03	PLSCR1	64.5995	MASP2	1	mannan binding lectin serine peptidase 2 [Source:HGNC Symbol;Acc:HGNC:6902]	protein_coding	10747
ENSG00000009724	GP	S04	PLSCR1	75.6366	MASP2	1	mannan binding lectin serine peptidase 2 [Source:HGNC Symbol;Acc:HGNC:6902]	protein_coding	10747
ENSG00000009724	GP	S05	NTC	103.992	MASP2	1	mannan binding lectin serine peptidase 2 [Source:HGNC Symbol;Acc:HGNC:6902]	protein_coding	10747
ENSG00000009724	GP	S06	NTC	86.2635	MASP2	1	mannan binding lectin serine peptidase 2 [Source:HGNC Symbol;Acc:HGNC:6902]	protein_coding	10747
ENSG00000009724	GP	S07	NTC	102.185	MASP2	1	mannan binding lectin serine peptidase 2 [Source:HGNC Symbol;Acc:HGNC:6902]	protein_coding	10747
ENSG00000009724	GP	S08	NTC	108.245	MASP2	1	mannan binding lectin serine peptidase 2 [Source:HGNC Symbol;Acc:HGNC:6902]	protein_coding	10747
ENSG00000009765	GP	S01	PLSCR1	4.01165	IYD	6	iodotyrosine deiodinase [Source:HGNC Symbol;Acc:HGNC:21071]	protein_coding	389434
ENSG00000009765	GP	S02	PLSCR1	4.90073	IYD	6	iodotyrosine deiodinase [Source:HGNC Symbol;Acc:HGNC:21071]	protein_coding	389434
ENSG00000009765	GP	S03	PLSCR1	7.29349	IYD	6	iodotyrosine deiodinase [Source:HGNC Symbol;Acc:HGNC:21071]	protein_coding	389434
ENSG00000009765	GP	S04	PLSCR1	2.01697	IYD	6	iodotyrosine deiodinase [Source:HGNC Symbol;Acc:HGNC:21071]	protein_coding	389434
ENSG00000009765	GP	S05	NTC	1.98081	IYD	6	iodotyrosine deiodinase [Source:HGNC Symbol;Acc:HGNC:21071]	protein_coding	389434
ENSG00000009765	GP	S06	NTC	0	IYD	6	iodotyrosine deiodinase [Source:HGNC Symbol;Acc:HGNC:21071]	protein_coding	389434
ENSG00000009765	GP	S07	NTC	5.32213	IYD	6	iodotyrosine deiodinase [Source:HGNC Symbol;Acc:HGNC:21071]	protein_coding	389434
ENSG00000009765	GP	S08	NTC	2.84854	IYD	6	iodotyrosine deiodinase [Source:HGNC Symbol;Acc:HGNC:21071]	protein_coding	389434
ENSG00000009780	GP	S01	PLSCR1	173.504	FAM76A	1	family with sequence similarity 76 member A [Source:HGNC Symbol;Acc:HGNC:28530]	protein_coding	199870
ENSG00000009780	GP	S02	PLSCR1	144.081	FAM76A	1	family with sequence similarity 76 member A [Source:HGNC Symbol;Acc:HGNC:28530]	protein_coding	199870
ENSG00000009780	GP	S03	PLSCR1	127.115	FAM76A	1	family with sequence similarity 76 member A [Source:HGNC Symbol;Acc:HGNC:28530]	protein_coding	199870
ENSG00000009780	GP	S04	PLSCR1	100.849	FAM76A	1	family with sequence similarity 76 member A [Source:HGNC Symbol;Acc:HGNC:28530]	protein_coding	199870
ENSG00000009780	GP	S05	NTC	98.0499	FAM76A	1	family with sequence similarity 76 member A [Source:HGNC Symbol;Acc:HGNC:28530]	protein_coding	199870
ENSG00000009780	GP	S06	NTC	151.193	FAM76A	1	family with sequence similarity 76 member A [Source:HGNC Symbol;Acc:HGNC:28530]	protein_coding	199870
ENSG00000009780	GP	S07	NTC	125.602	FAM76A	1	family with sequence similarity 76 member A [Source:HGNC Symbol;Acc:HGNC:28530]	protein_coding	199870
ENSG00000009780	GP	S08	NTC	125.336	FAM76A	1	family with sequence similarity 76 member A [Source:HGNC Symbol;Acc:HGNC:28530]	protein_coding	199870
ENSG00000009790	GP	S01	PLSCR1	5.01456	TRAF3IP3	1	TRAF3 interacting protein 3 [Source:HGNC Symbol;Acc:HGNC:30766]	protein_coding	80342
ENSG00000009790	GP	S02	PLSCR1	4.90073	TRAF3IP3	1	TRAF3 interacting protein 3 [Source:HGNC Symbol;Acc:HGNC:30766]	protein_coding	80342
ENSG00000009790	GP	S03	PLSCR1	1.04193	TRAF3IP3	1	TRAF3 interacting protein 3 [Source:HGNC Symbol;Acc:HGNC:30766]	protein_coding	80342
ENSG00000009790	GP	S04	PLSCR1	2.01697	TRAF3IP3	1	TRAF3 interacting protein 3 [Source:HGNC Symbol;Acc:HGNC:30766]	protein_coding	80342
ENSG00000009790	GP	S05	NTC	1.98081	TRAF3IP3	1	TRAF3 interacting protein 3 [Source:HGNC Symbol;Acc:HGNC:30766]	protein_coding	80342
ENSG00000009790	GP	S06	NTC	0	TRAF3IP3	1	TRAF3 interacting protein 3 [Source:HGNC Symbol;Acc:HGNC:30766]	protein_coding	80342
ENSG00000009790	GP	S07	NTC	2.12885	TRAF3IP3	1	TRAF3 interacting protein 3 [Source:HGNC Symbol;Acc:HGNC:30766]	protein_coding	80342
ENSG00000009790	GP	S08	NTC	0.949514	TRAF3IP3	1	TRAF3 interacting protein 3 [Source:HGNC Symbol;Acc:HGNC:30766]	protein_coding	80342
ENSG00000009830	GP	S01	PLSCR1	368.069	POMT2	14	protein O-mannosyltransferase 2 [Source:HGNC Symbol;Acc:HGNC:19743]	protein_coding	29954
ENSG00000009830	GP	S02	PLSCR1	316.587	POMT2	14	protein O-mannosyltransferase 2 [Source:HGNC Symbol;Acc:HGNC:19743]	protein_coding	29954
ENSG00000009830	GP	S03	PLSCR1	342.794	POMT2	14	protein O-mannosyltransferase 2 [Source:HGNC Symbol;Acc:HGNC:19743]	protein_coding	29954
ENSG00000009830	GP	S04	PLSCR1	265.232	POMT2	14	protein O-mannosyltransferase 2 [Source:HGNC Symbol;Acc:HGNC:19743]	protein_coding	29954
ENSG00000009830	GP	S05	NTC	384.277	POMT2	14	protein O-mannosyltransferase 2 [Source:HGNC Symbol;Acc:HGNC:19743]	protein_coding	29954
ENSG00000009830	GP	S06	NTC	339.489	POMT2	14	protein O-mannosyltransferase 2 [Source:HGNC Symbol;Acc:HGNC:19743]	protein_coding	29954
ENSG00000009830	GP	S07	NTC	332.101	POMT2	14	protein O-mannosyltransferase 2 [Source:HGNC Symbol;Acc:HGNC:19743]	protein_coding	29954
ENSG00000009830	GP	S08	NTC	365.563	POMT2	14	protein O-mannosyltransferase 2 [Source:HGNC Symbol;Acc:HGNC:19743]	protein_coding	29954
ENSG00000009844	GP	S01	PLSCR1	1710.97	VTA1	6	vesicle trafficking 1 [Source:HGNC Symbol;Acc:HGNC:20954]	protein_coding	51534
ENSG00000009844	GP	S02	PLSCR1	1802.49	VTA1	6	vesicle trafficking 1 [Source:HGNC Symbol;Acc:HGNC:20954]	protein_coding	51534
ENSG00000009844	GP	S03	PLSCR1	1693.13	VTA1	6	vesicle trafficking 1 [Source:HGNC Symbol;Acc:HGNC:20954]	protein_coding	51534
ENSG00000009844	GP	S04	PLSCR1	1814.27	VTA1	6	vesicle trafficking 1 [Source:HGNC Symbol;Acc:HGNC:20954]	protein_coding	51534
ENSG00000009844	GP	S05	NTC	1646.05	VTA1	6	vesicle trafficking 1 [Source:HGNC Symbol;Acc:HGNC:20954]	protein_coding	51534
ENSG00000009844	GP	S06	NTC	1708.57	VTA1	6	vesicle trafficking 1 [Source:HGNC Symbol;Acc:HGNC:20954]	protein_coding	51534
ENSG00000009844	GP	S07	NTC	1720.11	VTA1	6	vesicle trafficking 1 [Source:HGNC Symbol;Acc:HGNC:20954]	protein_coding	51534
ENSG00000009844	GP	S08	NTC	1744.26	VTA1	6	vesicle trafficking 1 [Source:HGNC Symbol;Acc:HGNC:20954]	protein_coding	51534
ENSG00000009950	GP	S01	PLSCR1	448.302	MLXIPL	7	MLX interacting protein like [Source:HGNC Symbol;Acc:HGNC:12744]	protein_coding	51085
ENSG00000009950	GP	S02	PLSCR1	356.773	MLXIPL	7	MLX interacting protein like [Source:HGNC Symbol;Acc:HGNC:12744]	protein_coding	51085
ENSG00000009950	GP	S03	PLSCR1	435.525	MLXIPL	7	MLX interacting protein like [Source:HGNC Symbol;Acc:HGNC:12744]	protein_coding	51085
ENSG00000009950	GP	S04	PLSCR1	386.251	MLXIPL	7	MLX interacting protein like [Source:HGNC Symbol;Acc:HGNC:12744]	protein_coding	51085
ENSG00000009950	GP	S05	NTC	406.065	MLXIPL	7	MLX interacting protein like [Source:HGNC Symbol;Acc:HGNC:12744]	protein_coding	51085
ENSG00000009950	GP	S06	NTC	365.46	MLXIPL	7	MLX interacting protein like [Source:HGNC Symbol;Acc:HGNC:12744]	protein_coding	51085
ENSG00000009950	GP	S07	NTC	370.42	MLXIPL	7	MLX interacting protein like [Source:HGNC Symbol;Acc:HGNC:12744]	protein_coding	51085
ENSG00000009950	GP	S08	NTC	357.967	MLXIPL	7	MLX interacting protein like [Source:HGNC Symbol;Acc:HGNC:12744]	protein_coding	51085
ENSG00000009954	GP	S01	PLSCR1	3043.84	BAZ1B	7	bromodomain adjacent to zinc finger domain 1B [Source:HGNC Symbol;Acc:HGNC:961]	protein_coding	9031
ENSG00000009954	GP	S02	PLSCR1	3004.15	BAZ1B	7	bromodomain adjacent to zinc finger domain 1B [Source:HGNC Symbol;Acc:HGNC:961]	protein_coding	9031
ENSG00000009954	GP	S03	PLSCR1	3066.39	BAZ1B	7	bromodomain adjacent to zinc finger domain 1B [Source:HGNC Symbol;Acc:HGNC:961]	protein_coding	9031
ENSG00000009954	GP	S04	PLSCR1	3141.44	BAZ1B	7	bromodomain adjacent to zinc finger domain 1B [Source:HGNC Symbol;Acc:HGNC:961]	protein_coding	9031
ENSG00000009954	GP	S05	NTC	3204.95	BAZ1B	7	bromodomain adjacent to zinc finger domain 1B [Source:HGNC Symbol;Acc:HGNC:961]	protein_coding	9031
ENSG00000009954	GP	S06	NTC	3241.84	BAZ1B	7	bromodomain adjacent to zinc finger domain 1B [Source:HGNC Symbol;Acc:HGNC:961]	protein_coding	9031
ENSG00000009954	GP	S07	NTC	3146.44	BAZ1B	7	bromodomain adjacent to zinc finger domain 1B [Source:HGNC Symbol;Acc:HGNC:961]	protein_coding	9031
ENSG00000009954	GP	S08	NTC	3021.35	BAZ1B	7	bromodomain adjacent to zinc finger domain 1B [Source:HGNC Symbol;Acc:HGNC:961]	protein_coding	9031
ENSG00000010017	GP	S01	PLSCR1	741.152	RANBP9	6	RAN binding protein 9 [Source:HGNC Symbol;Acc:HGNC:13727]	protein_coding	10048
ENSG00000010017	GP	S02	PLSCR1	665.519	RANBP9	6	RAN binding protein 9 [Source:HGNC Symbol;Acc:HGNC:13727]	protein_coding	10048
ENSG00000010017	GP	S03	PLSCR1	619.946	RANBP9	6	RAN binding protein 9 [Source:HGNC Symbol;Acc:HGNC:13727]	protein_coding	10048
ENSG00000010017	GP	S04	PLSCR1	659.551	RANBP9	6	RAN binding protein 9 [Source:HGNC Symbol;Acc:HGNC:13727]	protein_coding	10048
ENSG00000010017	GP	S05	NTC	636.829	RANBP9	6	RAN binding protein 9 [Source:HGNC Symbol;Acc:HGNC:13727]	protein_coding	10048
ENSG00000010017	GP	S06	NTC	678.05	RANBP9	6	RAN binding protein 9 [Source:HGNC Symbol;Acc:HGNC:13727]	protein_coding	10048
ENSG00000010017	GP	S07	NTC	799.384	RANBP9	6	RAN binding protein 9 [Source:HGNC Symbol;Acc:HGNC:13727]	protein_coding	10048
ENSG00000010017	GP	S08	NTC	634.276	RANBP9	6	RAN binding protein 9 [Source:HGNC Symbol;Acc:HGNC:13727]	protein_coding	10048
ENSG00000010030	GP	S01	PLSCR1	0	ETV7	6	ETS variant transcription factor 7 [Source:HGNC Symbol;Acc:HGNC:18160]	protein_coding	51513
ENSG00000010030	GP	S02	PLSCR1	0	ETV7	6	ETS variant transcription factor 7 [Source:HGNC Symbol;Acc:HGNC:18160]	protein_coding	51513
ENSG00000010030	GP	S03	PLSCR1	2.08385	ETV7	6	ETS variant transcription factor 7 [Source:HGNC Symbol;Acc:HGNC:18160]	protein_coding	51513
ENSG00000010030	GP	S04	PLSCR1	0	ETV7	6	ETS variant transcription factor 7 [Source:HGNC Symbol;Acc:HGNC:18160]	protein_coding	51513
ENSG00000010030	GP	S05	NTC	0.990403	ETV7	6	ETS variant transcription factor 7 [Source:HGNC Symbol;Acc:HGNC:18160]	protein_coding	51513
ENSG00000010030	GP	S06	NTC	0	ETV7	6	ETS variant transcription factor 7 [Source:HGNC Symbol;Acc:HGNC:18160]	protein_coding	51513
ENSG00000010030	GP	S07	NTC	2.12885	ETV7	6	ETS variant transcription factor 7 [Source:HGNC Symbol;Acc:HGNC:18160]	protein_coding	51513
ENSG00000010030	GP	S08	NTC	0	ETV7	6	ETS variant transcription factor 7 [Source:HGNC Symbol;Acc:HGNC:18160]	protein_coding	51513
ENSG00000010072	GP	S01	PLSCR1	716.079	SPRTN	1	SprT-like N-terminal domain [Source:HGNC Symbol;Acc:HGNC:25356]	protein_coding	83932
ENSG00000010072	GP	S02	PLSCR1	724.328	SPRTN	1	SprT-like N-terminal domain [Source:HGNC Symbol;Acc:HGNC:25356]	protein_coding	83932
ENSG00000010072	GP	S03	PLSCR1	705.384	SPRTN	1	SprT-like N-terminal domain [Source:HGNC Symbol;Acc:HGNC:25356]	protein_coding	83932
ENSG00000010072	GP	S04	PLSCR1	679.721	SPRTN	1	SprT-like N-terminal domain [Source:HGNC Symbol;Acc:HGNC:25356]	protein_coding	83932
ENSG00000010072	GP	S05	NTC	628.906	SPRTN	1	SprT-like N-terminal domain [Source:HGNC Symbol;Acc:HGNC:25356]	protein_coding	83932
ENSG00000010072	GP	S06	NTC	654.86	SPRTN	1	SprT-like N-terminal domain [Source:HGNC Symbol;Acc:HGNC:25356]	protein_coding	83932
ENSG00000010072	GP	S07	NTC	712.101	SPRTN	1	SprT-like N-terminal domain [Source:HGNC Symbol;Acc:HGNC:25356]	protein_coding	83932
ENSG00000010072	GP	S08	NTC	751.066	SPRTN	1	SprT-like N-terminal domain [Source:HGNC Symbol;Acc:HGNC:25356]	protein_coding	83932
ENSG00000010165	GP	S01	PLSCR1	899.612	EEF1AKNMT	1	eEF1A lysine and N-terminal methyltransferase [Source:HGNC Symbol;Acc:HGNC:24248]	protein_coding	51603
ENSG00000010165	GP	S02	PLSCR1	941.921	EEF1AKNMT	1	eEF1A lysine and N-terminal methyltransferase [Source:HGNC Symbol;Acc:HGNC:24248]	protein_coding	51603
ENSG00000010165	GP	S03	PLSCR1	916.895	EEF1AKNMT	1	eEF1A lysine and N-terminal methyltransferase [Source:HGNC Symbol;Acc:HGNC:24248]	protein_coding	51603
ENSG00000010165	GP	S04	PLSCR1	815.866	EEF1AKNMT	1	eEF1A lysine and N-terminal methyltransferase [Source:HGNC Symbol;Acc:HGNC:24248]	protein_coding	51603
ENSG00000010165	GP	S05	NTC	952.768	EEF1AKNMT	1	eEF1A lysine and N-terminal methyltransferase [Source:HGNC Symbol;Acc:HGNC:24248]	protein_coding	51603
ENSG00000010165	GP	S06	NTC	897.882	EEF1AKNMT	1	eEF1A lysine and N-terminal methyltransferase [Source:HGNC Symbol;Acc:HGNC:24248]	protein_coding	51603
ENSG00000010165	GP	S07	NTC	862.185	EEF1AKNMT	1	eEF1A lysine and N-terminal methyltransferase [Source:HGNC Symbol;Acc:HGNC:24248]	protein_coding	51603
ENSG00000010165	GP	S08	NTC	995.091	EEF1AKNMT	1	eEF1A lysine and N-terminal methyltransferase [Source:HGNC Symbol;Acc:HGNC:24248]	protein_coding	51603
ENSG00000010219	GP	S01	PLSCR1	37.1077	DYRK4	12	dual specificity tyrosine phosphorylation regulated kinase 4 [Source:HGNC Symbol;Acc:HGNC:3095]	protein_coding	8798
ENSG00000010219	GP	S02	PLSCR1	19.6029	DYRK4	12	dual specificity tyrosine phosphorylation regulated kinase 4 [Source:HGNC Symbol;Acc:HGNC:3095]	protein_coding	8798
ENSG00000010219	GP	S03	PLSCR1	25.0062	DYRK4	12	dual specificity tyrosine phosphorylation regulated kinase 4 [Source:HGNC Symbol;Acc:HGNC:3095]	protein_coding	8798
ENSG00000010219	GP	S04	PLSCR1	36.3055	DYRK4	12	dual specificity tyrosine phosphorylation regulated kinase 4 [Source:HGNC Symbol;Acc:HGNC:3095]	protein_coding	8798
ENSG00000010219	GP	S05	NTC	34.6641	DYRK4	12	dual specificity tyrosine phosphorylation regulated kinase 4 [Source:HGNC Symbol;Acc:HGNC:3095]	protein_coding	8798
ENSG00000010219	GP	S06	NTC	15.7686	DYRK4	12	dual specificity tyrosine phosphorylation regulated kinase 4 [Source:HGNC Symbol;Acc:HGNC:3095]	protein_coding	8798
ENSG00000010219	GP	S07	NTC	27.6751	DYRK4	12	dual specificity tyrosine phosphorylation regulated kinase 4 [Source:HGNC Symbol;Acc:HGNC:3095]	protein_coding	8798
[truncated: 483,585+ more rows]
