# Supplementary material for: A genome-wide arrayed CRISPR screen identifies PLSCR1 as an intrinsic barrier to SARS-CoV-2 entry that recent virus variants have evolved to resist
Source: PLoS Biol. 2024 Sep 24;22(9):e3002767. doi: 10.1371/journal.pbio.3002767 (PMC11486371; doi:10.1371/journal.pbio.3002767)
Supplement: S15 Table — (XLSX) [file pbio.3002767.s029.xlsx]

## Sheet: Supp Table 15 mRNA-seq on PLSCR
Gene.stable.ID	Gene	Chromosome	Gene.description	Biotype	Entrezgene	baseMean	log2FoldChange	lfcSE	stat	pvalue	padj	Sample.treatment	Baseline.treatment
ENSG00000227205	PFN1P9	1	profilin 1 pseudogene 9 [Source:HGNC Symbol;Acc:HGNC:42991]	processed_pseudogene	NA	0	NA	NA	NA	NA	NA	PLSCR1	NTC
ENSG00000226446	NOTCH2P1	1	notch 2 pseudogene 1 [Source:HGNC Symbol;Acc:HGNC:44253]	processed_pseudogene	NA	0.126061	0.759764	3.53381	0.214998	0.829769	0.999938	PLSCR1	NTC
ENSG00000134249	ADAM30	1	ADAM metallopeptidase domain 30 [Source:HGNC Symbol;Acc:HGNC:208]	protein_coding	11085	0.376092	2.05949	3.48486	0.590982	0.554533	0.999938	PLSCR1	NTC
ENSG00000134250	NOTCH2	1	notch receptor 2 [Source:HGNC Symbol;Acc:HGNC:7882]	protein_coding	4853	2211.7	-0.0751608	0.0566675	-1.32635	0.184725	0.999938	PLSCR1	NTC
ENSG00000273406	AC245008.1	1	novel transcript	lncRNA	NA	0	NA	NA	NA	NA	NA	PLSCR1	NTC
ENSG00000207149	RNU6-465P	1	RNA, U6 small nuclear 465, pseudogene [Source:HGNC Symbol;Acc:HGNC:47428]	snRNA	NA	0	NA	NA	NA	NA	NA	PLSCR1	NTC
ENSG00000265808	SEC22B	1	SEC22 homolog B, vesicle trafficking protein (gene/pseudogene) [Source:HGNC Symbol;Acc:HGNC:10700]	protein_coding	9554	2238.11	0.0656749	0.0615456	1.06709	0.285929	0.999938	PLSCR1	NTC
ENSG00000274642	AC244669.2	1	phosphodiesterase 4D interacting protein (PDE4DIP) pseudogene	unprocessed_pseudogene	NA	1.2198	0.640554	1.86182	0.344047	0.730811	0.999938	PLSCR1	NTC
ENSG00000277313	7SK	1	7SK RNA [Source:RFAM;Acc:RF00100]	misc_RNA	NA	0	NA	NA	NA	NA	NA	PLSCR1	NTC
ENSG00000223804	AC244669.1	1	Poly [ADP-ribose] polymerase 8 (PARP8) pseudogene	transcribed_unprocessed_pseudogene	NA	65.8087	-0.32733	0.234767	-1.39427	0.163235	0.999938	PLSCR1	NTC
ENSG00000273727	U1	1	U1 spliceosomal RNA [Source:RFAM;Acc:RF00003]	snRNA	NA	1.39207	0.271961	1.66538	0.163303	0.87028	0.999938	PLSCR1	NTC
ENSG00000270231	NBPF8	1	NBPF member 8 [Source:HGNC Symbol;Acc:HGNC:31990]	transcribed_unprocessed_pseudogene	728841	646.621	-0.1324	0.0852479	-1.55312	0.120394	0.999938	PLSCR1	NTC
ENSG00000270392	PFN1P2	1	profilin 1 pseudogene 2 [Source:HGNC Symbol;Acc:HGNC:24298]	transcribed_processed_pseudogene	767846	20.8903	-0.090374	0.428026	-0.211141	0.832777	0.999938	PLSCR1	NTC
ENSG00000275131	AC241952.1	1	phosphodiesterase 4D interacting protein (PDE4DIP) pseudogene	transcribed_unprocessed_pseudogene	NA	255.862	-0.108922	0.119974	-0.907876	0.363944	0.999938	PLSCR1	NTC
ENSG00000273694	U2	1	U2 spliceosomal RNA [Source:RFAM;Acc:RF00004]	snRNA	NA	0	NA	NA	NA	NA	NA	PLSCR1	NTC
ENSG00000275933	7SK	1	7SK RNA [Source:RFAM;Acc:RF00100]	misc_RNA	NA	0.593447	-2.68313	3.01457	-0.890053	0.373437	0.999938	PLSCR1	NTC
ENSG00000286106	NOTCH2NLR	1	notch 2 N-terminal like R (pseudogene) [Source:HGNC Symbol;Acc:HGNC:53925]	protein_coding	NA	1.36125	-1.36227	1.82209	-0.747638	0.454679	0.999938	PLSCR1	NTC
ENSG00000273136	NBPF26	1	NBPF member 26 [Source:HGNC Symbol;Acc:HGNC:49571]	protein_coding	101060684	197.148	-0.0060275	0.131599	-0.0458021	0.963468	0.999938	PLSCR1	NTC
ENSG00000287979	AC253572.1	1	novel transcript	lncRNA	NA	10.826	-0.274894	0.680412	-0.404012	0.686204	0.999938	PLSCR1	NTC
ENSG00000275538	RNVU1-19	1	RNA, variant U1 small nuclear 19 [Source:HGNC Symbol;Acc:HGNC:48324]	snRNA	101954277	0	NA	NA	NA	NA	NA	PLSCR1	NTC
ENSG00000263353	PPIAL4A	1	peptidylprolyl isomerase A like 4A [Source:HGNC Symbol;Acc:HGNC:24369]	protein_coding	653505	0	NA	NA	NA	NA	NA	PLSCR1	NTC
ENSG00000281741	AC241377.3	1	TEC	TEC	NA	32.4339	0.169511	0.351185	0.482685	0.62932	0.999938	PLSCR1	NTC
ENSG00000226067	LINC00623	1	long intergenic non-protein coding RNA 623 [Source:HGNC Symbol;Acc:HGNC:44252]	lncRNA	NA	112.955	0.21777	0.196494	1.10828	0.267741	0.999938	PLSCR1	NTC
ENSG00000277610	RNVU1-4	1	RNA, variant U1 small nuclear 4 [Source:HGNC Symbol;Acc:HGNC:48312]	snRNA	101954264	1.75287	-0.387601	1.49579	-0.259127	0.795537	0.999938	PLSCR1	NTC
ENSG00000277610	RNVU1-4	1	RNA, variant U1 small nuclear 4 [Source:HGNC Symbol;Acc:HGNC:48312]	snRNA	101954268	1.75287	-0.387601	1.49579	-0.259127	0.795537	0.999938	PLSCR1	NTC
ENSG00000285215	AC241377.4	1	novel pseudogene, similar to phosphodiesterase 4D interacting protein PDE4DIP	transcribed_unprocessed_pseudogene	NA	7.92434	0.149584	0.675749	0.221359	0.824813	0.999938	PLSCR1	NTC
ENSG00000275585	AC241377.2	1	phosphodiesterase 4D interacting protein (PDE4DIP) pseudogene	transcribed_unprocessed_pseudogene	101929798	0.856812	-1.25995	2.14558	-0.587232	0.557048	0.999938	PLSCR1	NTC
ENSG00000273516	U1	1	U1 spliceosomal RNA [Source:RFAM;Acc:RF00003]	snRNA	NA	0	NA	NA	NA	NA	NA	PLSCR1	NTC
ENSG00000275296	AC241377.1	1	ubiquitin-conjugating enzyme E2D 4 (putative) (UBE2D4) pseudogene	processed_pseudogene	NA	0	NA	NA	NA	NA	NA	PLSCR1	NTC
ENSG00000198019	FCGR1B	1	Fc fragment of IgG receptor Ib [Source:HGNC Symbol;Acc:HGNC:3614]	protein_coding	NA	0	NA	NA	NA	NA	NA	PLSCR1	NTC
ENSG00000234998	AC244453.3	1	novel transcript, antisense to FCGR1B	lncRNA	NA	0	NA	NA	NA	NA	NA	PLSCR1	NTC
ENSG00000233029	AC244453.2	1	novel transcript	lncRNA	NA	0.75618	0.958995	2.59875	0.369021	0.712112	0.999938	PLSCR1	NTC
ENSG00000223345	H2BP1	1	H2B histone pseudogene 1 [Source:HGNC Symbol;Acc:HGNC:20560]	transcribed_unprocessed_pseudogene	NA	0.933052	-3.33948	2.33765	-1.42857	0.153129	0.999938	PLSCR1	NTC
ENSG00000227193	AC244453.1	1	novel transcript	lncRNA	NA	0	NA	NA	NA	NA	NA	PLSCR1	NTC
ENSG00000213244	H3P4	1	H3 histone pseudogene 4 [Source:HGNC Symbol;Acc:HGNC:43797]	unprocessed_pseudogene	NA	0	NA	NA	NA	NA	NA	PLSCR1	NTC
ENSG00000268993	RPL22P6	1	ribosomal protein L22 pseudogene 6 [Source:HGNC Symbol;Acc:HGNC:36473]	processed_pseudogene	NA	0.130241	0.759764	3.53381	0.214998	0.829769	0.999938	PLSCR1	NTC
ENSG00000188610	FAM72B	1	family with sequence similarity 72 member B [Source:HGNC Symbol;Acc:HGNC:24805]	protein_coding	653820	163.017	0.18857	0.160072	1.17804	0.238782	0.999938	PLSCR1	NTC
ENSG00000171943	SRGAP2C	1	SLIT-ROBO Rho GTPase activating protein 2C [Source:HGNC Symbol;Acc:HGNC:30584]	protein_coding	653464	379.12	-0.119564	0.102593	-1.16542	0.243848	0.999938	PLSCR1	NTC
ENSG00000275129	AC243994.1	1	RAP1, GTP-GDP dissociation stimulator 1 (RAP1GDS1) pseudogene	processed_pseudogene	NA	0.126061	0.759764	3.53381	0.214998	0.829769	0.999938	PLSCR1	NTC
ENSG00000230806	SRGAP2-AS1	1	SRGAP2 antisense RNA 1 [Source:HGNC Symbol;Acc:HGNC:40902]	lncRNA	100873165	1.7601	0.508198	1.68596	0.301429	0.763087	0.999938	PLSCR1	NTC
ENSG00000227082	LINC02798	1	long intergenic non-protein coding RNA 2798 [Source:HGNC Symbol;Acc:HGNC:54323]	lncRNA	NA	5.44029	0.175961	0.808891	0.217534	0.827793	0.999938	PLSCR1	NTC
ENSG00000228826	AL592494.1	1	novel transcript	lncRNA	NA	2.74252	-0.489471	1.1064	-0.442401	0.658199	0.999938	PLSCR1	NTC
ENSG00000233432	MTIF2P1	1	mitochondrial translational initiation factor 2 pseudogene 1 [Source:HGNC Symbol;Acc:HGNC:14861]	processed_pseudogene	NA	3.22868	2.99314	1.36452	2.19354	0.0282684	0.999938	PLSCR1	NTC
ENSG00000272583	AL592494.2	1	novel transcript	lncRNA	NA	15.7899	0.0159992	0.464236	0.0344635	0.972508	0.999938	PLSCR1	NTC
ENSG00000231752	EMBP1	1	embigin pseudogene 1 [Source:HGNC Symbol;Acc:HGNC:38661]	transcribed_unprocessed_pseudogene	647121	109.079	-0.160968	0.202245	-0.795906	0.426086	0.999938	PLSCR1	NTC
ENSG00000224857	LINC01691	1	long intergenic non-protein coding RNA 1691 [Source:HGNC Symbol;Acc:HGNC:52479]	lncRNA	NA	2.98896	1.33038	1.17728	1.13004	0.258457	0.999938	PLSCR1	NTC
ENSG00000276118	AC242852.1	1	transmembrane protein 128 (TMEM128) pseudogene	unprocessed_pseudogene	NA	0	NA	NA	NA	NA	NA	PLSCR1	NTC
ENSG00000277095	AC242852.2	1	otopetrin 1 (OTOP1) pseudogene	unprocessed_pseudogene	NA	0	NA	NA	NA	NA	NA	PLSCR1	NTC
ENSG00000277702	AC239859.5	1	lymphocyte-specific protein 1 (LSP1) pseudogene	unprocessed_pseudogene	NA	30.9736	0.111323	0.418071	0.266276	0.790026	0.999938	PLSCR1	NTC
ENSG00000252830	RNA5SP533	1	RNA, 5S ribosomal pseudogene 533 [Source:HGNC Symbol;Acc:HGNC:53802]	rRNA	NA	0	NA	NA	NA	NA	NA	PLSCR1	NTC
ENSG00000264145	AC239859.3	1	dopamine receptor D5 (DRD5) pseudogene	processed_pseudogene	NA	0	NA	NA	NA	NA	NA	PLSCR1	NTC
ENSG00000274927	AC239859.4	1	lysine (K)-specific methyltransferase 2C (KMT2C) pseudogene	unprocessed_pseudogene	NA	0	NA	NA	NA	NA	NA	PLSCR1	NTC
ENSG00000242943	NKAIN1P1	1	NKAIN1 pseudogene 1 [Source:HGNC Symbol;Acc:HGNC:38593]	processed_pseudogene	NA	0	NA	NA	NA	NA	NA	PLSCR1	NTC
ENSG00000223495	AC239859.2	1	kinase suppressor of ras 1 (KSR1) pseudogene	processed_pseudogene	NA	0.250728	1.48418	3.53238	0.420165	0.674365	0.999938	PLSCR1	NTC
ENSG00000235887	LINC02799	1	long intergenic non-protein coding RNA 2799 [Source:HGNC Symbol;Acc:HGNC:54324]	lncRNA	NA	0.705789	-1.9343	2.6348	-0.734136	0.462866	0.999938	PLSCR1	NTC
ENSG00000203825	AC239859.1	1	phosphodiesterase 4D interacting protein (myomegalin) (PDE4DIP) pseudogene	unprocessed_pseudogene	NA	0	NA	NA	NA	NA	NA	PLSCR1	NTC
ENSG00000179571	NBPF17P	1	NBPF member 17, pseudogene [Source:HGNC Symbol;Acc:HGNC:31997]	unprocessed_pseudogene	NA	0	NA	NA	NA	NA	NA	PLSCR1	NTC
ENSG00000226028	PFN1P12	1	profilin 1 pseudogene 12 [Source:HGNC Symbol;Acc:HGNC:42995]	processed_pseudogene	NA	0	NA	NA	NA	NA	NA	PLSCR1	NTC
ENSG00000202167	RNU1-114P	1	RNA, U1 small nuclear 114, pseudogene [Source:HGNC Symbol;Acc:HGNC:48456]	snRNA	NA	0	NA	NA	NA	NA	NA	PLSCR1	NTC
ENSG00000207349	RNVU1-17	1	RNA, variant U1 small nuclear 17 [Source:HGNC Symbol;Acc:HGNC:48322]	snRNA	101954269	0	NA	NA	NA	NA	NA	PLSCR1	NTC
ENSG00000252826	RNVU1-23	1	RNA, variant U1 small nuclear 23 [Source:HGNC Symbol;Acc:HGNC:48434]	snRNA	NA	0	NA	NA	NA	NA	NA	PLSCR1	NTC
ENSG00000206737	RNVU1-18	1	RNA, variant U1 small nuclear 18 [Source:HGNC Symbol;Acc:HGNC:37496]	snRNA	26863	0	NA	NA	NA	NA	NA	PLSCR1	NTC
ENSG00000232721	AC239800.2	1	novel transcript	lncRNA	NA	0	NA	NA	NA	NA	NA	PLSCR1	NTC
ENSG00000223779	AC239800.1	1	novel pseudogene, similar to phosphodiesterase 4D interacting protein PDE4DIP	unprocessed_pseudogene	NA	0	NA	NA	NA	NA	NA	PLSCR1	NTC
ENSG00000242352	FAM91A3P	1	family with sequence similarity 91 member A3, pseudogene [Source:HGNC Symbol;Acc:HGNC:32273]	transcribed_processed_pseudogene	NA	0.372247	0.771509	3.03917	0.253855	0.799608	0.999938	PLSCR1	NTC
ENSG00000270962	AC239800.3	1	NHP2 non-histone chromosome protein 2-like 1 (S. cerevisiae) (NHP2L1) pseudogene	processed_pseudogene	NA	0.133053	-0.682908	3.53381	-0.19325	0.846763	0.999938	PLSCR1	NTC
ENSG00000263590	LINC02591	1	long intergenic non-protein coding RNA 2591 [Source:HGNC Symbol;Acc:HGNC:53901]	lncRNA	103091866	0	NA	NA	NA	NA	NA	PLSCR1	NTC
ENSG00000252105	RNU1-143P	1	RNA, U1 small nuclear 143, pseudogene [Source:HGNC Symbol;Acc:HGNC:48485]	snRNA	NA	0	NA	NA	NA	NA	NA	PLSCR1	NTC
ENSG00000233430	AC239798.1	1	phosphodiesterase 4D interacting protein (PDE4DIP) pseudogene	unprocessed_pseudogene	NA	0	NA	NA	NA	NA	NA	PLSCR1	NTC
ENSG00000237503	AC239798.2	1	ubiquitin-conjugating enzyme E2D 4 (putative) (UBE2D4) pseudogene	processed_pseudogene	NA	0	NA	NA	NA	NA	NA	PLSCR1	NTC
ENSG00000265531	FCGR1CP	1	Fc fragment of IgG receptor Ic, pseudogene [Source:HGNC Symbol;Acc:HGNC:3615]	unprocessed_pseudogene	NA	0	NA	NA	NA	NA	NA	PLSCR1	NTC
ENSG00000234571	H2BP2	1	H2B histone pseudogene 2 [Source:HGNC Symbol;Acc:HGNC:20654]	transcribed_unprocessed_pseudogene	NA	0	NA	NA	NA	NA	NA	PLSCR1	NTC
ENSG00000273213	H3-2	1	H3.2 histone (putative) [Source:HGNC Symbol;Acc:HGNC:32060]	protein_coding	440686	0	NA	NA	NA	NA	NA	PLSCR1	NTC
ENSG00000230186	AC246680.1	1	novel transcript	lncRNA	NA	0	NA	NA	NA	NA	NA	PLSCR1	NTC
ENSG00000268074	RPL22P5	1	ribosomal protein L22 pseudogene 5 [Source:HGNC Symbol;Acc:HGNC:37022]	processed_pseudogene	NA	0	NA	NA	NA	NA	NA	PLSCR1	NTC
ENSG00000263513	FAM72C	1	family with sequence similarity 72 member C [Source:HGNC Symbol;Acc:HGNC:30602]	protein_coding	554282	3.34226	1.05266	1.09775	0.958924	0.337597	0.999938	PLSCR1	NTC
ENSG00000270872	SRGAP2D	1	SLIT-ROBO Rho GTPase activating protein 2D (pseudogene) [Source:HGNC Symbol;Acc:HGNC:43932]	unprocessed_pseudogene	NA	0.360696	-0.665027	3.07002	-0.21662	0.828505	0.999938	PLSCR1	NTC
ENSG00000276674	IGKV1OR1-1	1	immunoglobulin kappa variable 1/OR1-1 (pseudogene) [Source:HGNC Symbol;Acc:HGNC:5764]	IG_V_pseudogene	NA	0	NA	NA	NA	NA	NA	PLSCR1	NTC
ENSG00000275075	AC244015.1	1	transmembrane protein 128 (TMEM128) pseudogene	processed_pseudogene	NA	0	NA	NA	NA	NA	NA	PLSCR1	NTC
ENSG00000275767	AC244015.2	1	otopetrin 1 (OTOP1) pseudogene	unprocessed_pseudogene	NA	0	NA	NA	NA	NA	NA	PLSCR1	NTC
ENSG00000232527	LINC02802	1	long intergenic non-protein coding RNA 2802 [Source:HGNC Symbol;Acc:HGNC:54326]	lncRNA	645166	11.6672	0.266604	0.606169	0.439818	0.660069	0.999938	PLSCR1	NTC
ENSG00000232527	LINC02802	1	long intergenic non-protein coding RNA 2802 [Source:HGNC Symbol;Acc:HGNC:54326]	lncRNA	100996732	11.6672	0.266604	0.606169	0.439818	0.660069	0.999938	PLSCR1	NTC
ENSG00000232527	LINC02802	1	long intergenic non-protein coding RNA 2802 [Source:HGNC Symbol;Acc:HGNC:54326]	lncRNA	107985200	11.6672	0.266604	0.606169	0.439818	0.660069	0.999938	PLSCR1	NTC
ENSG00000276442	RNA5SP529	1	RNA, 5S ribosomal pseudogene 529 [Source:HGNC Symbol;Acc:HGNC:53798]	rRNA	NA	0	NA	NA	NA	NA	NA	PLSCR1	NTC
ENSG00000175658	DRD5P2	1	dopamine receptor D5 pseudogene 2 [Source:HGNC Symbol;Acc:HGNC:3028]	processed_pseudogene	NA	0	NA	NA	NA	NA	NA	PLSCR1	NTC
ENSG00000276756	AC245595.1	1	lysine methyltransferase 2C pseudogene [Source:NCBI gene (formerly Entrezgene);Acc:101927429]	transcribed_unprocessed_pseudogene	101927429	0	NA	NA	NA	NA	NA	PLSCR1	NTC
ENSG00000271567	PPIAL4E	1	peptidylprolyl isomerase A like 4E [Source:HGNC Symbol;Acc:HGNC:33997]	protein_coding	730262	0	NA	NA	NA	NA	NA	PLSCR1	NTC
ENSG00000271439	AC246785.4	1	HIG1 hypoxia inducible domain family, member 1C (HIGD1C) pseudogene	processed_pseudogene	NA	0	NA	NA	NA	NA	NA	PLSCR1	NTC
ENSG00000207205	RNVU1-15	1	RNA, variant U1 small nuclear 15 [Source:HGNC Symbol;Acc:HGNC:48320]	snRNA	101954267	3.44042	0.293494	1.06126	0.276553	0.782124	0.999938	PLSCR1	NTC
ENSG00000237343	AC246785.3	1	novel transcript	lncRNA	NA	0.518899	1.36825	2.68616	0.509369	0.610494	0.999938	PLSCR1	NTC
ENSG00000233586	AC246785.2	1	novel pseudogene (FLJ39739)	processed_pseudogene	NA	2.09746	1.74272	1.4494	1.20237	0.22922	0.999938	PLSCR1	NTC
ENSG00000266338	NBPF15	1	NBPF member 15 [Source:HGNC Symbol;Acc:HGNC:28791]	protein_coding	284565	586.123	0.0016013	0.0846446	0.0189179	0.984907	0.999938	PLSCR1	NTC
ENSG00000227212	PFN1P6	1	profilin 1 pseudogene 6 [Source:HGNC Symbol;Acc:HGNC:42988]	processed_pseudogene	NA	7.38849	-0.00606429	0.731918	-0.00828547	0.993389	0.999938	PLSCR1	NTC
ENSG00000229002	AC246785.1	1	novel pseudogene	unprocessed_pseudogene	NA	0.347837	-1.91746	3.48957	-0.549484	0.582674	0.999938	PLSCR1	NTC
ENSG00000275291	RNVU1-26	1	RNA, variant U1 small nuclear 26 [Source:HGNC Symbol;Acc:HGNC:54429]	snRNA	NA	0	NA	NA	NA	NA	NA	PLSCR1	NTC
ENSG00000278099	RNVU1-2A	1	RNA, variant U1 small nuclear 2A [Source:HGNC Symbol;Acc:HGNC:54430]	snRNA	6063	0	NA	NA	NA	NA	NA	PLSCR1	NTC
ENSG00000277918	RNVU1-28	1	RNA, variant U1 small nuclear 28 [Source:HGNC Symbol;Acc:HGNC:54432]	snRNA	NA	0	NA	NA	NA	NA	NA	PLSCR1	NTC
ENSG00000279782	PPIAL4F	1	peptidylprolyl isomerase A like 4F [Source:HGNC Symbol;Acc:HGNC:33999]	protein_coding	728945	0	NA	NA	NA	NA	NA	PLSCR1	NTC
ENSG00000277199	LINC01632	1	long intergenic non-protein coding RNA 1632 [Source:HGNC Symbol;Acc:HGNC:52419]	lncRNA	NA	1.49938	-0.461124	1.61118	-0.286203	0.774723	0.999938	PLSCR1	NTC
ENSG00000224363	FP700111.1	1	novel transcript	lncRNA	NA	0.248999	-1.39783	3.53088	-0.395886	0.692189	0.999938	PLSCR1	NTC
ENSG00000278273	FP700107.1	1	myeloid/lymphoid or mixed-lineage leukemia 3 (MLL3) pseudogene	unprocessed_pseudogene	NA	0	NA	NA	NA	NA	NA	PLSCR1	NTC
ENSG00000222854	RNA5SP59	1	RNA, 5S ribosomal pseudogene 59 [Source:HGNC Symbol;Acc:HGNC:42836]	rRNA_pseudogene	NA	0	NA	NA	NA	NA	NA	PLSCR1	NTC
ENSG00000273825	FP700111.2	1	otopetrin 1 (OTOP1) pseudogene	unprocessed_pseudogene	NA	0.118689	-0.682908	3.53381	-0.19325	0.846763	0.999938	PLSCR1	NTC
ENSG00000287607	FP700111.3	1	transmembrane protein 128 (TMEM128) pseudogene	processed_pseudogene	NA	0	NA	NA	NA	NA	NA	PLSCR1	NTC
ENSG00000196369	SRGAP2B	1	SLIT-ROBO Rho GTPase activating protein 2B [Source:HGNC Symbol;Acc:HGNC:35237]	protein_coding	647135	186.174	-0.107029	0.137508	-0.778346	0.436365	0.999938	PLSCR1	NTC
ENSG00000271644	AC242498.1	1	RAP1, GTP-GDP dissociation stimulator 1 (RAP1GDS1) pseudogene	processed_pseudogene	NA	0.363726	0.744466	3.33473	0.223246	0.823344	0.999938	PLSCR1	NTC
ENSG00000215784	FAM72D	1	family with sequence similarity 72 member D [Source:HGNC Symbol;Acc:HGNC:33593]	protein_coding	728833	137.513	0.12496	0.173251	0.721267	0.470745	0.999938	PLSCR1	NTC
ENSG00000283752	AC241585.3	1	phosphodiesterase 4D interacting protein (PDE4DIP) pseudogene	unprocessed_pseudogene	NA	3.74967	-0.374957	1.01174	-0.370608	0.71093	0.999938	PLSCR1	NTC
ENSG00000272419	LINC01145	1	long intergenic non-protein coding RNA 1145 [Source:HGNC Symbol;Acc:HGNC:49462]	transcribed_unprocessed_pseudogene	NA	105.265	-0.222408	0.188228	-1.18158	0.237371	0.999938	PLSCR1	NTC
ENSG00000277678	RNU1-153P	1	RNA, U1 small nuclear 153, pseudogene [Source:HGNC Symbol;Acc:HGNC:54435]	snRNA	NA	3.35843	-0.718246	0.969682	-0.740703	0.458874	0.999938	PLSCR1	NTC
ENSG00000281571	AC241585.2	1	TEC	TEC	NA	13.9783	0.141281	0.510122	0.276956	0.781814	0.999938	PLSCR1	NTC
ENSG00000223612	AC241585.1	1	EGFR-coamplified and overexpressed protein (ECOP) pseudogene	processed_pseudogene	NA	2.60879	0.744113	1.06232	0.700461	0.483639	0.999938	PLSCR1	NTC
ENSG00000256374	PPIAL4D	1	peptidylprolyl isomerase A like 4D [Source:HGNC Symbol;Acc:HGNC:33998]	protein_coding	645142	0	NA	NA	NA	NA	NA	PLSCR1	NTC
ENSG00000271291	AC245014.2	1	HIG1 hypoxia inducible domain family, member 1C (HIGD1C) pseudogene	processed_pseudogene	NA	0	NA	NA	NA	NA	NA	PLSCR1	NTC
ENSG00000276216	AC245014.3	1	novel transcript	lncRNA	NA	4.20795	0.211854	0.846118	0.250383	0.802291	0.999938	PLSCR1	NTC
ENSG00000207501	RNVU1-14	1	RNA, variant U1 small nuclear 14 [Source:HGNC Symbol;Acc:HGNC:48319]	snRNA	101954266	0	NA	NA	NA	NA	NA	PLSCR1	NTC
ENSG00000236140	AC245014.1	1	novel transcript	lncRNA	NA	2.34591	1.96401	1.32123	1.4865	0.137147	0.999938	PLSCR1	NTC
ENSG00000162825	NBPF20	1	NBPF member 20 [Source:HGNC Symbol;Acc:HGNC:32000]	protein_coding	100288142	205.316	-0.00314251	0.135043	-0.0232704	0.981435	0.999938	PLSCR1	NTC
ENSG00000234367	PFN1P3	1	profilin 1 pseudogene 3 [Source:HGNC Symbol;Acc:HGNC:42987]	processed_pseudogene	NA	19.7159	-0.0258871	0.435002	-0.0595103	0.952546	0.999938	PLSCR1	NTC
ENSG00000270384	RNU1-154P	1	RNA, U1 small nuclear 154, pseudogene [Source:HGNC Symbol;Acc:HGNC:54436]	snRNA	NA	0	NA	NA	NA	NA	NA	PLSCR1	NTC
ENSG00000286620	AC239860.3	1	TEC	TEC	NA	1.85209	-0.563919	1.65933	-0.339847	0.733972	0.999938	PLSCR1	NTC
ENSG00000270722	RNVU1-31	1	RNA, variant U1 small nuclear 31 [Source:HGNC Symbol;Acc:HGNC:54448]	snRNA	NA	0	NA	NA	NA	NA	NA	PLSCR1	NTC
ENSG00000287374	AC239860.4	1	novel transcript	lncRNA	NA	0.489121	-2.39967	2.93811	-0.81674	0.414077	0.999938	PLSCR1	NTC
ENSG00000278182	AC239860.2	1	phosphodiesterase 4D interacting protein (PDE4DIP) pseudogene	unprocessed_pseudogene	NA	0	NA	NA	NA	NA	NA	PLSCR1	NTC
ENSG00000275064	AC239860.1	1	phosphodiesterase 4D interacting protein (PDE4DIP) pseudogene	unprocessed_pseudogene	NA	0.367555	2.0303	3.4869	0.582266	0.560388	0.999938	PLSCR1	NTC
ENSG00000272150	NBPF25P	1	NBPF member 25, pseudogene [Source:HGNC Symbol;Acc:HGNC:45046]	transcribed_unprocessed_pseudogene	101929780	21.1915	-0.497688	0.412559	-1.20635	0.227684	0.999938	PLSCR1	NTC
ENSG00000117262	GPR89A	1	G protein-coupled receptor 89A [Source:HGNC Symbol;Acc:HGNC:31984]	protein_coding	653519	262.782	0.115241	0.121082	0.951756	0.341221	0.999938	PLSCR1	NTC
ENSG00000174827	PDZK1	1	PDZ domain containing 1 [Source:HGNC Symbol;Acc:HGNC:8821]	protein_coding	5174	996.485	-0.0434721	0.0819474	-0.530488	0.595774	0.999938	PLSCR1	NTC
ENSG00000117281	CD160	1	CD160 molecule [Source:HGNC Symbol;Acc:HGNC:17013]	protein_coding	11126	21.3661	-0.159716	0.378574	-0.421888	0.673107	0.999938	PLSCR1	NTC
ENSG00000265491	RNF115	1	ring finger protein 115 [Source:HGNC Symbol;Acc:HGNC:18154]	protein_coding	27246	495.916	-0.0578534	0.0915793	-0.63173	0.527563	0.999938	PLSCR1	NTC
ENSG00000186141	POLR3C	1	RNA polymerase III subunit C [Source:HGNC Symbol;Acc:HGNC:30076]	protein_coding	10623	571.632	0.0993986	0.0986074	1.00802	0.313443	0.999938	PLSCR1	NTC
ENSG00000186364	NUDT17	1	nudix hydrolase 17 [Source:HGNC Symbol;Acc:HGNC:26618]	protein_coding	200035	18.1366	0.383397	0.475417	0.806443	0.419987	0.999938	PLSCR1	NTC
ENSG00000131788	PIAS3	1	protein inhibitor of activated STAT 3 [Source:HGNC Symbol;Acc:HGNC:16861]	protein_coding	10401	374.315	-0.0201011	0.113023	-0.17785	0.858841	0.999938	PLSCR1	NTC
ENSG00000278549	MIR6736	1	microRNA 6736 [Source:HGNC Symbol;Acc:HGNC:50072]	miRNA	102466191	0	NA	NA	NA	NA	NA	PLSCR1	NTC
ENSG00000198483	ANKRD35	1	ankyrin repeat domain 35 [Source:HGNC Symbol;Acc:HGNC:26323]	protein_coding	148741	2.184	-0.557415	1.41327	-0.394415	0.693275	0.999938	PLSCR1	NTC
ENSG00000143127	ITGA10	1	integrin subunit alpha 10 [Source:HGNC Symbol;Acc:HGNC:6135]	protein_coding	8515	4.20699	1.29877	0.950862	1.36588	0.171976	0.999938	PLSCR1	NTC
ENSG00000244619	AC243547.1	1	novel transcript, antisense to ITGA10	lncRNA	NA	0	NA	NA	NA	NA	NA	PLSCR1	NTC
ENSG00000131779	PEX11B	1	peroxisomal biogenesis factor 11 beta [Source:HGNC Symbol;Acc:HGNC:8853]	protein_coding	8799	76.9433	0.511601	0.215287	2.37637	0.0174839	0.999938	PLSCR1	NTC
ENSG00000265241	RBM8A	1	RNA binding motif protein 8A [Source:HGNC Symbol;Acc:HGNC:9905]	protein_coding	9939	2271.36	0.0371105	0.0517774	0.716731	0.47354	0.999938	PLSCR1	NTC
ENSG00000211451	GNRHR2	1	gonadotropin releasing hormone receptor 2 (pseudogene) [Source:HGNC Symbol;Acc:HGNC:16341]	transcribed_unitary_pseudogene	114814	8.44304	-0.565603	0.62862	-0.899753	0.368252	0.999938	PLSCR1	NTC
ENSG00000234222	LIX1L-AS1	1	LIX1L antisense RNA 1 [Source:HGNC Symbol;Acc:HGNC:41210]	lncRNA	105371260	10.5783	-0.61655	0.657941	-0.93709	0.348713	0.999938	PLSCR1	NTC
ENSG00000280778	AC243547.3	1	novel protein, lncRNA-POLR3GL readthrough	protein_coding	NA	0	NA	NA	NA	NA	NA	PLSCR1	NTC
ENSG00000271601	LIX1L	1	limb and CNS expressed 1 like [Source:HGNC Symbol;Acc:HGNC:28715]	protein_coding	128077	510.585	-0.0247178	0.0964563	-0.256259	0.797751	0.999938	PLSCR1	NTC
ENSG00000272031	ANKRD34A	1	ankyrin repeat domain 34A [Source:HGNC Symbol;Acc:HGNC:27639]	protein_coding	284615	1.84292	1.08072	1.49709	0.721881	0.470367	0.999938	PLSCR1	NTC
ENSG00000278431	AC243547.2	1	novel transcript, antisense to ANKRD34A	lncRNA	NA	0	NA	NA	NA	NA	NA	PLSCR1	NTC
ENSG00000121851	POLR3GL	1	RNA polymerase III subunit G like [Source:HGNC Symbol;Acc:HGNC:28466]	protein_coding	84265	54.9887	-0.189862	0.275078	-0.690213	0.490061	0.999938	PLSCR1	NTC
ENSG00000265972	TXNIP	1	thioredoxin interacting protein [Source:HGNC Symbol;Acc:HGNC:16952]	protein_coding	10628	468.322	0.184623	0.106202	1.73841	0.0821386	0.999938	PLSCR1	NTC
ENSG00000168509	HJV	1	hemojuvelin BMP co-receptor [Source:HGNC Symbol;Acc:HGNC:4887]	protein_coding	148738	6.56683	-0.810907	0.723618	-1.12063	0.262446	0.999938	PLSCR1	NTC
ENSG00000287190	AC239799.2	1	novel transcript	lncRNA	NA	5.04759	1.10712	0.888401	1.24619	0.212695	0.999938	PLSCR1	NTC
ENSG00000201558	RNVU1-6	1	RNA, variant U1 small nuclear 6 [Source:HGNC Symbol;Acc:HGNC:48314]	snRNA	101954276	0	NA	NA	NA	NA	NA	PLSCR1	NTC
ENSG00000233396	LINC01719	1	long intergenic non-protein coding RNA 1719 [Source:HGNC Symbol;Acc:HGNC:52506]	lncRNA	NA	96.0732	0.274798	0.237907	1.15506	0.248064	0.999938	PLSCR1	NTC
ENSG00000271425	NBPF10	1	NBPF member 10 [Source:HGNC Symbol;Acc:HGNC:31992]	protein_coding	100132406	113.618	0.0583537	0.208109	0.2804	0.77917	0.999938	PLSCR1	NTC
ENSG00000264343	NOTCH2NLA	1	notch 2 N-terminal like A [Source:HGNC Symbol;Acc:HGNC:31862]	protein_coding	388677	3.84776	-0.791581	1.11856	-0.707678	0.479145	0.999938	PLSCR1	NTC
ENSG00000276509	AC239799.1	1	novel transcript	lncRNA	NA	0.859238	0.487039	2.1144	0.230344	0.817825	0.999938	PLSCR1	NTC
ENSG00000201789	RNU6-1071P	1	RNA, U6 small nuclear 1071, pseudogene [Source:HGNC Symbol;Acc:HGNC:48034]	snRNA	NA	0	NA	NA	NA	NA	NA	PLSCR1	NTC
ENSG00000271121	NUDT4P2	1	nudix hydrolase 4 pseudogene 2 [Source:HGNC Symbol;Acc:HGNC:18013]	processed_pseudogene	NA	0	NA	NA	NA	NA	NA	PLSCR1	NTC
ENSG00000277406	SEC22B4P	1	SEC22 homolog B4, pseudogene [Source:HGNC Symbol;Acc:HGNC:53892]	transcribed_unprocessed_pseudogene	NA	15.2268	0.228942	0.458994	0.498791	0.617927	0.999938	PLSCR1	NTC
ENSG00000270339	PPIAL4H	1	peptidylprolyl isomerase A like 4H [Source:HGNC Symbol;Acc:HGNC:53889]	protein_coding	105371242	0	NA	NA	NA	NA	NA	PLSCR1	NTC
ENSG00000273768	RNVU1-29	1	RNA, variant U1 small nuclear 29 [Source:HGNC Symbol;Acc:HGNC:54433]	snRNA	NA	1.50057	0.0197433	1.7155	0.0115088	0.990818	0.999938	PLSCR1	NTC
ENSG00000287978	AC245407.2	1	novel transcript	lncRNA	100996756	4.65616	0.401981	0.853063	0.47122	0.637483	0.999938	PLSCR1	NTC
ENSG00000274428	RNVU1-25	1	RNA, variant U1 small nuclear 25 [Source:HGNC Symbol;Acc:HGNC:54428]	snRNA	NA	0.118689	-0.682908	3.53381	-0.19325	0.846763	0.999938	PLSCR1	NTC
ENSG00000277655	AC245407.1	1	neuroblastoma breakpoint family, member 6 (NBPF6) pseudogene	unprocessed_pseudogene	NA	0	NA	NA	NA	NA	NA	PLSCR1	NTC
ENSG00000276975	HYDIN2	1	HYDIN axonemal central pair apparatus protein 2 (pseudogene) [Source:HGNC Symbol;Acc:HGNC:33129]	transcribed_unprocessed_pseudogene	NA	304.969	-0.0148078	0.105763	-0.14001	0.888652	0.999938	PLSCR1	NTC
ENSG00000274408	RNA5SP536	1	RNA, 5S ribosomal pseudogene 536 [Source:HGNC Symbol;Acc:HGNC:53805]	rRNA	NA	0.247601	-1.43344	3.52873	-0.40622	0.684581	0.999938	PLSCR1	NTC
ENSG00000274450	AC241929.1	1		snRNA	NA	0	NA	NA	NA	NA	NA	PLSCR1	NTC
ENSG00000268043	NBPF12	1	NBPF member 12 [Source:HGNC Symbol;Acc:HGNC:24297]	protein_coding	149013	681.196	-0.0185193	0.0847062	-0.21863	0.826938	0.999938	PLSCR1	NTC
ENSG00000244371	PFN1P8	1	profilin 1 pseudogene 8 [Source:HGNC Symbol;Acc:HGNC:42986]	processed_pseudogene	NA	3.59611	-0.0713297	1.04752	-0.0680941	0.945711	0.999938	PLSCR1	NTC
ENSG00000234225	AC244394.2	1	novel transcript	lncRNA	NA	0.122518	0.759764	3.53381	0.214998	0.829769	0.999938	PLSCR1	NTC
ENSG00000227242	NBPF13P	1	NBPF member 13, pseudogene [Source:HGNC Symbol;Acc:HGNC:31995]	unprocessed_pseudogene	NA	2.75941	1.15803	1.11308	1.04039	0.29816	0.999938	PLSCR1	NTC
ENSG00000225603	AC244394.1	1	insulin-like growth factor 2 mRNA binding protein 2 (IGF2BP2) pseudogene	processed_pseudogene	NA	0.976747	0.831455	2.15896	0.385118	0.70015	0.999938	PLSCR1	NTC
ENSG00000201142	RNU1-151P	1	RNA, U1 small nuclear 151, pseudogene [Source:HGNC Symbol;Acc:HGNC:53616]	snRNA	NA	0	NA	NA	NA	NA	NA	PLSCR1	NTC
ENSG00000230832	AC241584.1	1	Sjogren syndrome antigen B (autoantigen La) (SSB) pseudogene	processed_pseudogene	NA	5.84966	0.600862	0.797037	0.75387	0.450927	0.999938	PLSCR1	NTC
ENSG00000286172	RNVU1-8	1	RNA, variant U1 small nuclear 8 [Source:HGNC Symbol;Acc:HGNC:48315]	snRNA	101447996	0.370432	-1.99675	3.25974	-0.612547	0.540176	0.999938	PLSCR1	NTC
ENSG00000283342	AC241584.2	1	neuroblastoma breakpoint family, member 13, pseudogene	unprocessed_pseudogene	NA	13.3518	-0.315033	0.482135	-0.653412	0.513491	0.999938	PLSCR1	NTC
ENSG00000131791	PRKAB2	1	protein kinase AMP-activated non-catalytic subunit beta 2 [Source:HGNC Symbol;Acc:HGNC:9379]	protein_coding	5565	2466.34	0.0429812	0.0533556	0.805561	0.420496	0.999938	PLSCR1	NTC
ENSG00000180867	PDIA3P1	1	protein disulfide isomerase family A member 3 pseudogene 1 [Source:HGNC Symbol;Acc:HGNC:4607]	transcribed_processed_pseudogene	NA	90.1545	-0.534069	0.20568	-2.5966	0.00941505	0.999938	PLSCR1	NTC
ENSG00000237188	AC242426.2	1	novel transcript, antisense to FMO5	lncRNA	NA	4.10855	1.42719	1.09528	1.30304	0.192563	0.999938	PLSCR1	NTC
ENSG00000131781	FMO5	1	flavin containing dimethylaniline monoxygenase 5 [Source:HGNC Symbol;Acc:HGNC:3773]	protein_coding	2330	405.817	-0.0080805	0.0956618	-0.0844694	0.932683	0.999938	PLSCR1	NTC
ENSG00000226015	CCT8P1	1	chaperonin containing TCP1 subunit 8 pseudogene 1 [Source:HGNC Symbol;Acc:HGNC:35144]	processed_pseudogene	NA	37.5276	0.121808	0.330281	0.368801	0.712276	0.999938	PLSCR1	NTC
ENSG00000236806	RPL7AP15	1	ribosomal protein L7a pseudogene 15 [Source:HGNC Symbol;Acc:HGNC:36873]	processed_pseudogene	NA	2.03851	4.49501	1.74441	2.5768	0.00997187	0.999938	PLSCR1	NTC
ENSG00000131778	CHD1L	1	chromodomain helicase DNA binding protein 1 like [Source:HGNC Symbol;Acc:HGNC:1916]	protein_coding	9557	42.6287	0.128809	0.293154	0.43939	0.660379	0.999938	PLSCR1	NTC
ENSG00000278811	LINC00624	1	long intergenic non-protein coding RNA 624 [Source:HGNC Symbol;Acc:HGNC:44254]	lncRNA	100289211	54.5514	0.160278	0.266479	0.601466	0.54753	0.999938	PLSCR1	NTC
ENSG00000213226	AC242426.1	1	prostaglandin reductase 1 (PTGR1) pseudogene	processed_pseudogene	NA	1.31123	-1.31433	1.97836	-0.664355	0.506463	0.999938	PLSCR1	NTC
ENSG00000226653	OR13Z1P	1	olfactory receptor family 13 subfamily Z member 1 pseudogene [Source:HGNC Symbol;Acc:HGNC:31240]	unitary_pseudogene	NA	0	NA	NA	NA	NA	NA	PLSCR1	NTC
ENSG00000207209	AC242425.1	1		misc_RNA	NA	0	NA	NA	NA	NA	NA	PLSCR1	NTC
ENSG00000272443	OR13Z2P	1	olfactory receptor family 13 subfamily Z member 2 pseudogene [Source:HGNC Symbol;Acc:HGNC:31241]	unprocessed_pseudogene	NA	0.859039	-1.23922	2.30612	-0.537362	0.591018	0.999938	PLSCR1	NTC
ENSG00000272480	OR13Z3P	1	olfactory receptor family 13 subfamily Z member 3 pseudogene [Source:HGNC Symbol;Acc:HGNC:31242]	unprocessed_pseudogene	NA	0	NA	NA	NA	NA	NA	PLSCR1	NTC
ENSG00000116128	BCL9	1	BCL9 transcription coactivator [Source:HGNC Symbol;Acc:HGNC:1008]	protein_coding	607	997.353	-0.00985639	0.073167	-0.134711	0.89284	0.999938	PLSCR1	NTC
ENSG00000288626	AC242628.1	1	novel protein	protein_coding	NA	NA	NA	NA	NA	NA	NA	NA	NA
ENSG00000162836	ACP6	1	acid phosphatase 6, lysophosphatidic [Source:HGNC Symbol;Acc:HGNC:29609]	protein_coding	51205	282.24	0.037262	0.141698	0.262967	0.792576	0.999938	PLSCR1	NTC
ENSG00000277762	RN7SL261P	1	RNA, 7SL, cytoplasmic 261, pseudogene [Source:HGNC Symbol;Acc:HGNC:46277]	misc_RNA	NA	0	NA	NA	NA	NA	NA	PLSCR1	NTC
ENSG00000227139	AC241644.1	1	novel transcript	lncRNA	NA	0	NA	NA	NA	NA	NA	PLSCR1	NTC
ENSG00000265107	GJA5	1	gap junction protein alpha 5 [Source:HGNC Symbol;Acc:HGNC:4279]	protein_coding	2702	0	NA	NA	NA	NA	NA	PLSCR1	NTC
ENSG00000274415	AC241644.3	1	novel transcript, antisense to GJA5	lncRNA	NA	0	NA	NA	NA	NA	NA	PLSCR1	NTC
ENSG00000234190	AC241644.2	1	novel transcript	lncRNA	NA	0	NA	NA	NA	NA	NA	PLSCR1	NTC
ENSG00000223728	AC239801.1	1	PRAME family member 17 (PRAMEF17) pseudogene	processed_pseudogene	NA	0	NA	NA	NA	NA	NA	PLSCR1	NTC
ENSG00000121634	GJA8	1	gap junction protein alpha 8 [Source:HGNC Symbol;Acc:HGNC:4281]	protein_coding	2703	0	NA	NA	NA	NA	NA	PLSCR1	NTC
ENSG00000188092	GPR89B	1	G protein-coupled receptor 89B [Source:HGNC Symbol;Acc:HGNC:13840]	protein_coding	51463	162.192	0.0155145	0.160558	0.0966284	0.923021	0.999938	PLSCR1	NTC
ENSG00000215859	PDZK1P1	1	PDZ domain containing 1 pseudogene 1 [Source:HGNC Symbol;Acc:HGNC:31974]	transcribed_unprocessed_pseudogene	NA	46.3884	0.322836	0.265141	1.2176	0.223375	0.999938	PLSCR1	NTC
ENSG00000273059	AC239803.1	1	novel transcript	lncRNA	NA	0.133053	-0.682908	3.53381	-0.19325	0.846763	0.999938	PLSCR1	NTC
ENSG00000274372	LINC02804	1	long intergenic non-protein coding RNA 2804 [Source:HGNC Symbol;Acc:HGNC:54338]	lncRNA	NA	45.3883	-0.0321167	0.295821	-0.108568	0.913545	0.999938	PLSCR1	NTC
ENSG00000206791	RNU1-129P	1	RNA, U1 small nuclear 129, pseudogene [Source:HGNC Symbol;Acc:HGNC:48471]	snRNA	NA	1.72905	0.889957	1.45396	0.61209	0.540478	0.999938	PLSCR1	NTC
ENSG00000206585	RNVU1-7	1	RNA, variant U1 small nuclear 7 [Source:HGNC Symbol;Acc:HGNC:37500]	snRNA	26864	0	NA	NA	NA	NA	NA	PLSCR1	NTC
ENSG00000229828	PDE4DIPP1	1	phosphodiesterase 4D interacting protein pseudogene 1 [Source:HGNC Symbol;Acc:HGNC:50867]	unprocessed_pseudogene	NA	1.57199	-1.64343	1.6081	-1.02197	0.306796	0.999938	PLSCR1	NTC
ENSG00000263956	NBPF11	1	NBPF member 11 [Source:HGNC Symbol;Acc:HGNC:31993]	protein_coding	200030	381.076	0.0175045	0.108927	0.160699	0.87233	0.999938	PLSCR1	NTC
ENSG00000225080	PFN1P4	1	profilin 1 pseudogene 4 [Source:HGNC Symbol;Acc:HGNC:42992]	processed_pseudogene	NA	5.60048	0.759797	0.788818	0.963209	0.335443	0.999938	PLSCR1	NTC
ENSG00000198658	ABHD17AP1	1	ABHD17A pseudogene 1 [Source:HGNC Symbol;Acc:HGNC:28394]	unprocessed_pseudogene	NA	5.27455	-0.844166	0.848027	-0.995447	0.319519	0.999938	PLSCR1	NTC
ENSG00000232265	LINC02805	1	long intergenic non-protein coding RNA 2805 [Source:HGNC Symbol;Acc:HGNC:54339]	lncRNA	NA	10.3933	-0.00674189	0.672814	-0.0100204	0.992005	0.999938	PLSCR1	NTC
ENSG00000227733	AC239809.3	1	novel transcript	lncRNA	NA	91.6359	-0.13099	0.245167	-0.534287	0.593143	0.999938	PLSCR1	NTC
ENSG00000238765	RNA5SP57	1	RNA, 5S ribosomal pseudogene 57 [Source:HGNC Symbol;Acc:HGNC:42834]	rRNA_pseudogene	NA	1.84506	-0.528051	1.34082	-0.393826	0.693709	0.999938	PLSCR1	NTC
ENSG00000224335	AC239809.1	1	neuroblastoma breakpoint family, member 4 (NBPF4) pseudogene	unprocessed_pseudogene	NA	2.76786	-0.266083	1.14409	-0.232571	0.816095	0.999938	PLSCR1	NTC
ENSG00000227700	AC239809.2	1	novel pseudogene	processed_pseudogene	NA	0.888583	1.4087	2.47212	0.569834	0.56879	0.999938	PLSCR1	NTC
ENSG00000199879	RNVU1-22	1	RNA, variant U1 small nuclear 22 [Source:HGNC Symbol;Acc:HGNC:48462]	snRNA	NA	0.357952	-0.654743	3.35314	-0.195263	0.845187	0.999938	PLSCR1	NTC
ENSG00000234283	LINC01731	1	long intergenic non-protein coding RNA 1731 [Source:HGNC Symbol;Acc:HGNC:52519]	lncRNA	NA	0.249164	0.0384301	3.53381	0.010875	0.991323	0.999938	PLSCR1	NTC
ENSG00000228626	AC245100.3	1	novel pseudogene	unprocessed_pseudogene	NA	6.59839	-0.578968	0.762382	-0.759419	0.447602	0.999938	PLSCR1	NTC
ENSG00000274020	LINC01138	1	long intergenic non-protein coding RNA 1138 [Source:HGNC Symbol;Acc:HGNC:49454]	lncRNA	NA	106.137	-0.204448	0.179076	-1.14168	0.253585	0.999938	PLSCR1	NTC
ENSG00000238107	LINC02806	1	long intergenic non-protein coding RNA 2806 [Source:HGNC Symbol;Acc:HGNC:27628]	lncRNA	NA	1.67351	4.20849	1.86125	2.26111	0.0237524	0.999938	PLSCR1	NTC
ENSG00000224481	AC245100.1	1	novel transcript	lncRNA	NA	1.62137	3.3373	1.64375	2.0303	0.042326	0.999938	PLSCR1	NTC
ENSG00000235988	AC245100.5	1	novel pseudogene	processed_pseudogene	NA	0.126061	0.759764	3.53381	0.214998	0.829769	0.999938	PLSCR1	NTC
ENSG00000252744	Y_RNA	1	Y RNA [Source:RFAM;Acc:RF00019]	misc_RNA	NA	0	NA	NA	NA	NA	NA	PLSCR1	NTC
ENSG00000283676	MIR5087	1	microRNA 5087 [Source:HGNC Symbol;Acc:HGNC:43480]	miRNA	100847044	0.98687	-1.56737	2.04132	-0.767821	0.442594	0.999938	PLSCR1	NTC
ENSG00000202408	RNVU1-21	1	RNA, variant U1 small nuclear 21 [Source:HGNC Symbol;Acc:HGNC:48464]	snRNA	NA	0.1238	-0.682908	3.53381	-0.19325	0.846763	0.999938	PLSCR1	NTC
ENSG00000272824	AC245100.6	1	novel transcript	lncRNA	NA	0.250728	1.48418	3.53238	0.420165	0.674365	0.999938	PLSCR1	NTC
ENSG00000207340	RNVU1-1	1	RNA, variant U1 small nuclear 1 [Source:HGNC Symbol;Acc:HGNC:10133]	snRNA	101954273	0.600728	-0.521943	2.58524	-0.201894	0.84	0.999938	PLSCR1	NTC
ENSG00000252135	RNU1-155P	1	RNA, U1 small nuclear 155 pseudogene [Source:HGNC Symbol;Acc:HGNC:54437]	snRNA	NA	0	NA	NA	NA	NA	NA	PLSCR1	NTC
ENSG00000278596	MIR6077	1	microRNA 6077 [Source:HGNC Symbol;Acc:HGNC:50025]	miRNA	102466225	0.695673	-2.91544	2.85008	-1.02293	0.306339	0.999938	PLSCR1	NTC
ENSG00000238825	RNVU1-2	1	RNA, variant U1 small nuclear 2 [Source:HGNC Symbol;Acc:HGNC:48308]	snRNA	NA	0	NA	NA	NA	NA	NA	PLSCR1	NTC
ENSG00000231551	AC245100.4	1	phosphodiesterase 4D interacting protein (PDE4DIP) pseudogene	transcribed_unprocessed_pseudogene	NA	146.35	-0.0951096	0.167996	-0.566142	0.571297	0.999938	PLSCR1	NTC
ENSG00000201183	RNVU1-3	1	RNA, variant U1 small nuclear 3 [Source:HGNC Symbol;Acc:HGNC:48311]	snRNA	101954272	1.02866	2.58497	1.99748	1.29412	0.195625	0.999938	PLSCR1	NTC
ENSG00000225871	AC245100.2	1	family with sequence similarity 91, member A1 (FAM91A1) pseudogene	processed_pseudogene	NA	8.03044	0.64466	0.668635	0.964144	0.334974	0.999938	PLSCR1	NTC
ENSG00000285062	AC245100.8	1	poly(ADP-ribose) polymerase family member 8 (PARP8) pseudogene	transcribed_unprocessed_pseudogene	NA	0	NA	NA	NA	NA	NA	PLSCR1	NTC
ENSG00000280649	AC245100.7	1	TEC	TEC	NA	22.1276	0.297648	0.404614	0.735634	0.461953	0.999938	PLSCR1	NTC
ENSG00000236334	PPIAL4G	1	peptidylprolyl isomerase A like 4G [Source:HGNC Symbol;Acc:HGNC:33996]	protein_coding	644591	0.495478	1.34091	2.72713	0.491692	0.622937	0.999938	PLSCR1	NTC
ENSG00000274210	RNVU1-27	1	RNA, variant U1 small nuclear 27 [Source:HGNC Symbol;Acc:HGNC:54431]	snRNA	NA	1.48562	-0.453829	1.64284	-0.276247	0.782358	0.999938	PLSCR1	NTC
ENSG00000270629	NBPF14	1	NBPF member 14 [Source:HGNC Symbol;Acc:HGNC:25232]	protein_coding	25832	181.259	0.232485	0.157905	1.47231	0.140938	0.999938	PLSCR1	NTC
ENSG00000286019	NOTCH2NLB	1	notch 2 N-terminal like B [Source:HGNC Symbol;Acc:HGNC:53923]	protein_coding	100996763	0	NA	NA	NA	NA	NA	PLSCR1	NTC
ENSG00000252515	RNU6-1171P	1	RNA, U6 small nuclear 1171, pseudogene [Source:HGNC Symbol;Acc:HGNC:48134]	snRNA	NA	0	NA	NA	NA	NA	NA	PLSCR1	NTC
ENSG00000177144	NUDT4B	1	nudix hydrolase 4B [Source:HGNC Symbol;Acc:HGNC:18012]	protein_coding	440672	0	NA	NA	NA	NA	NA	PLSCR1	NTC
ENSG00000275140	SEC22B3P	1	SEC22 homolog B3, pseudogene [Source:HGNC Symbol;Acc:HGNC:53891]	unprocessed_pseudogene	NA	0.356068	-1.94711	3.48744	-0.558321	0.576626	0.999938	PLSCR1	NTC
ENSG00000271546	AC245389.1	1	CKLF-like MARVEL transmembrane domain containing 6 (CMTM6) pseudogene	processed_pseudogene	NA	0	NA	NA	NA	NA	NA	PLSCR1	NTC
ENSG00000178104	PDE4DIP	1	phosphodiesterase 4D interacting protein [Source:HGNC Symbol;Acc:HGNC:15580]	protein_coding	9659	1479.03	0.0159674	0.069736	0.22897	0.818892	0.999938	PLSCR1	NTC
ENSG00000252656	RN7SKP88	1	RN7SK pseudogene 88 [Source:HGNC Symbol;Acc:HGNC:45812]	misc_RNA	NA	0	NA	NA	NA	NA	NA	PLSCR1	NTC
ENSG00000222788	RNU2-38P	1	RNA, U2 small nuclear 38, pseudogene [Source:HGNC Symbol;Acc:HGNC:48531]	snRNA	NA	0.768208	3.08551	2.2894	1.34773	0.177744	0.999938	PLSCR1	NTC
ENSG00000254913	AC239802.1	1	novel transcript	lncRNA	NA	0	NA	NA	NA	NA	NA	PLSCR1	NTC
ENSG00000255148	AC239802.2	1	novel transcript	lncRNA	NA	0.266106	-1.4701	3.52607	-0.416924	0.676734	0.999938	PLSCR1	NTC
ENSG00000254539	AC239804.1	1	novel transcript	lncRNA	NA	1.01466	-0.737669	1.88329	-0.391692	0.695286	0.999938	PLSCR1	NTC
ENSG00000269713	NBPF9	1	NBPF member 9 [Source:HGNC Symbol;Acc:HGNC:31991]	protein_coding	400818	808.926	-0.0370145	0.0793529	-0.466454	0.640891	0.999938	PLSCR1	NTC
ENSG00000274019	AC239804.2	1	Neuroblastoma breakpoint family (NBPF) pseudogene	unprocessed_pseudogene	NA	1.42408	-0.825271	1.77385	-0.465242	0.641758	0.999938	PLSCR1	NTC
ENSG00000201699	RNVU1-24	1	RNA, variant U1 small nuclear 24 [Source:HGNC Symbol;Acc:HGNC:48401]	snRNA	NA	0.115946	-0.682908	3.53381	-0.19325	0.846763	0.999938	PLSCR1	NTC
ENSG00000274265	AC245297.3	1	novel transcript	lncRNA	NA	128.87	0.0296489	0.173736	0.170655	0.864495	0.999938	PLSCR1	NTC
ENSG00000215861	AC245297.1	1	phosphodiesterase 4D interacting protein (myomegalin) (PDE4DIP) pseudogene	transcribed_unprocessed_pseudogene	NA	25.3516	0.715168	0.425136	1.68221	0.0925286	0.999938	PLSCR1	NTC
ENSG00000272755	AC245297.2	1	novel transcript	lncRNA	NA	1.38997	0.828308	1.63597	0.506309	0.61264	0.999938	PLSCR1	NTC
ENSG00000273591	7SK	1	7SK RNA [Source:RFAM;Acc:RF00100]	misc_RNA	NA	0	NA	NA	NA	NA	NA	PLSCR1	NTC
ENSG00000274423	SEC22B2P	1	SEC22 homolog B2, pseudogene [Source:HGNC Symbol;Acc:HGNC:53890]	unprocessed_pseudogene	NA	2.62813	0.42442	1.11726	0.379877	0.704037	0.999938	PLSCR1	NTC
ENSG00000286219	NOTCH2NLC	1	notch 2 N-terminal like C [Source:HGNC Symbol;Acc:HGNC:53924]	protein_coding	100996717	16.1744	-0.132412	0.510225	-0.259516	0.795237	0.999938	PLSCR1	NTC
ENSG00000286185	AC242842.3	1	novel protein, identical to neuroblastoma breakpoint family, member 19 NBPF19	protein_coding	NA	0	NA	NA	NA	NA	NA	PLSCR1	NTC
ENSG00000271383	NBPF19	1	NBPF member 19 [Source:HGNC Symbol;Acc:HGNC:31999]	protein_coding	101060226	4.19697	0.749866	0.903443	0.830009	0.406534	0.999938	PLSCR1	NTC
ENSG00000263464	PPIAL4C	1	peptidylprolyl isomerase A like 4C [Source:HGNC Symbol;Acc:HGNC:33995]	protein_coding	653598	0.237379	-1.39535	3.531	-0.39517	0.692717	0.999938	PLSCR1	NTC
ENSG00000277147	LINC00869	1	long intergenic non-protein coding RNA 869 [Source:HGNC Symbol;Acc:HGNC:29050]	transcribed_unprocessed_pseudogene	57234	72.8416	-0.0756051	0.241068	-0.313626	0.753805	0.999938	PLSCR1	NTC
ENSG00000277147	LINC00869	1	long intergenic non-protein coding RNA 869 [Source:HGNC Symbol;Acc:HGNC:29050]	transcribed_unprocessed_pseudogene	388692	72.8416	-0.0756051	0.241068	-0.313626	0.753805	0.999938	PLSCR1	NTC
ENSG00000284964	AC242842.2	1	poly(ADP-ribose) polymerase family member 8 (PARP8) pseudogene	transcribed_unprocessed_pseudogene	NA	0	NA	NA	NA	NA	NA	PLSCR1	NTC
ENSG00000275557	AC242842.1	1	novel transcript	lncRNA	NA	36.4502	-0.152525	0.301861	-0.50528	0.613362	0.999938	PLSCR1	NTC
ENSG00000206828	RNVU1-30	1	RNA, variant U1 small nuclear 30 [Source:HGNC Symbol;Acc:HGNC:54434]	snRNA	NA	2.29487	1.83465	1.3097	1.40081	0.161269	0.999938	PLSCR1	NTC
ENSG00000284842	FAM91A2P	1	family with sequence similarity 91 member A2, pseudogene [Source:HGNC Symbol;Acc:HGNC:51523]	transcribed_processed_pseudogene	NA	1.63331	0.307907	1.74412	0.17654	0.85987	0.999938	PLSCR1	NTC
ENSG00000234232	AC243772.3	1	phosphodiesterase 4D interacting protein (PDE4DIP) pseudogene	transcribed_unprocessed_pseudogene	NA	0.520963	2.52355	3.16143	0.79823	0.424737	0.999938	PLSCR1	NTC
ENSG00000275229	RNU1-68P	1	RNA, U1 small nuclear 68, pseudogene [Source:HGNC Symbol;Acc:HGNC:48410]	snRNA	NA	0	NA	NA	NA	NA	NA	PLSCR1	NTC
ENSG00000226500	AC243772.1	1	ubiquitin-conjugating enzyme E2D 1 (UBC4/5 homolog, yeast) (UBE2D1) pseudogene	processed_pseudogene	NA	0	NA	NA	NA	NA	NA	PLSCR1	NTC
ENSG00000150337	FCGR1A	1	Fc fragment of IgG receptor Ia [Source:HGNC Symbol;Acc:HGNC:3613]	protein_coding	2209	0.859553	-3.21229	2.40116	-1.33781	0.180959	0.999938	PLSCR1	NTC
ENSG00000203814	H2BC18	1	H2B clustered histone 18 [Source:HGNC Symbol;Acc:HGNC:24700]	protein_coding	440689	48.4426	-0.395228	0.260809	-1.51539	0.129674	0.999938	PLSCR1	NTC
ENSG00000233030	AC243772.2	1	novel transcript, antisense to FCGR1A	lncRNA	NA	2.27606	4.65582	3.40036	1.36921	0.170933	0.999938	PLSCR1	NTC
ENSG00000183598	H3C13	1	H3 clustered histone 13 [Source:HGNC Symbol;Acc:HGNC:25311]	protein_coding	653604	7.09832	0.719808	0.681596	1.05606	0.29094	0.999938	PLSCR1	NTC
ENSG00000270882	H4C14	1	H4 clustered histone 14 [Source:HGNC Symbol;Acc:HGNC:4794]	protein_coding	8370	45	0.539606	0.292678	1.84368	0.0652292	0.999938	PLSCR1	NTC
ENSG00000203811	H3C14	1	H3 clustered histone 14 [Source:HGNC Symbol;Acc:HGNC:20503]	protein_coding	126961	0.118689	-0.682908	3.53381	-0.19325	0.846763	0.999938	PLSCR1	NTC
ENSG00000203812	H2AC18	1	H2A clustered histone 18 [Source:HGNC Symbol;Acc:HGNC:4736]	protein_coding	8337	1.4836	-1.53371	1.71364	-0.895	0.370787	0.999938	PLSCR1	NTC
ENSG00000220323	H2BC19P	1	H2B clustered histone 19, pseudogene [Source:HGNC Symbol;Acc:HGNC:20517]	transcribed_unprocessed_pseudogene	NA	85.0736	-0.00860626	0.234447	-0.0367088	0.970717	0.999938	PLSCR1	NTC
ENSG00000261716	H2BC20P	1	H2B clustered histone 20, pseudogene [Source:HGNC Symbol;Acc:HGNC:20516]	transcribed_unprocessed_pseudogene	NA	132.34	0.0572393	0.162195	0.352904	0.72416	0.999938	PLSCR1	NTC
ENSG00000272196	H2AC19	1	H2A clustered histone 19 [Source:HGNC Symbol;Acc:HGNC:29668]	protein_coding	723790	3.79652	0.154524	1.07835	0.143296	0.886056	0.999938	PLSCR1	NTC
ENSG00000203852	H3C15	1	H3 clustered histone 15 [Source:HGNC Symbol;Acc:HGNC:20505]	protein_coding	333932	0.130241	0.759764	3.53381	0.214998	0.829769	0.999938	PLSCR1	NTC
ENSG00000270276	H4C15	1	H4 clustered histone 15 [Source:HGNC Symbol;Acc:HGNC:29607]	protein_coding	554313	1.72089	-0.763459	1.51011	-0.505564	0.613163	0.999938	PLSCR1	NTC
ENSG00000264207	AC239868.1	1	novel transcript, antisense HIST2H4A	lncRNA	NA	0.126061	0.759764	3.53381	0.214998	0.829769	0.999938	PLSCR1	NTC
ENSG00000184678	H2BC21	1	H2B clustered histone 21 [Source:HGNC Symbol;Acc:HGNC:4760]	protein_coding	8349	371.596	0.27552	0.102293	2.69345	0.00707169	0.999938	PLSCR1	NTC
ENSG00000184260	H2AC20	1	H2A clustered histone 20 [Source:HGNC Symbol;Acc:HGNC:4738]	protein_coding	8338	40.6835	-0.0925322	0.338893	-0.273042	0.784821	0.999938	PLSCR1	NTC
ENSG00000184270	H2AC21	1	H2A clustered histone 21 [Source:HGNC Symbol;Acc:HGNC:20508]	protein_coding	317772	0.882142	0.511252	2.26359	0.225859	0.821311	0.999938	PLSCR1	NTC
ENSG00000178096	BOLA1	1	bolA family member 1 [Source:HGNC Symbol;Acc:HGNC:24263]	protein_coding	51027	73.0421	0.0471204	0.235712	0.199906	0.841554	0.999938	PLSCR1	NTC
ENSG00000159164	SV2A	1	synaptic vesicle glycoprotein 2A [Source:HGNC Symbol;Acc:HGNC:20566]	protein_coding	9900	83.4784	0.0694148	0.20381	0.340586	0.733415	0.999938	PLSCR1	NTC
ENSG00000143368	SF3B4	1	splicing factor 3b subunit 4 [Source:HGNC Symbol;Acc:HGNC:10771]	protein_coding	10262	1692.28	0.00763303	0.0573589	0.133075	0.894134	0.999938	PLSCR1	NTC
ENSG00000014914	MTMR11	1	myotubularin related protein 11 [Source:HGNC Symbol;Acc:HGNC:24307]	protein_coding	10903	24.3211	-0.0429278	0.440512	-0.09745	0.922369	0.999938	PLSCR1	NTC
ENSG00000264522	OTUD7B	1	OTU deubiquitinase 7B [Source:HGNC Symbol;Acc:HGNC:16683]	protein_coding	56957	1111.46	-0.0707723	0.0703777	-1.00561	0.314605	0.999938	PLSCR1	NTC
ENSG00000285184	AC244033.2	1	novel transcript	lncRNA	NA	66.0337	-0.00803522	0.239374	-0.0335677	0.973222	0.999938	PLSCR1	NTC
ENSG00000223945	AC244033.1	1	ribosomal protein L6 (RPL6) pseudogene	processed_pseudogene	NA	6.43442	-1.02342	0.7685	-1.33172	0.182954	0.999938	PLSCR1	NTC
ENSG00000136631	VPS45	1	vacuolar protein sorting 45 homolog [Source:HGNC Symbol;Acc:HGNC:14579]	protein_coding	11311	529.757	0.0571901	0.0978918	0.584217	0.559074	0.999938	PLSCR1	NTC
ENSG00000023902	PLEKHO1	1	pleckstrin homology domain containing O1 [Source:HGNC Symbol;Acc:HGNC:24310]	protein_coding	51177	424.759	-0.00608974	0.109264	-0.0557344	0.955553	0.999938	PLSCR1	NTC
ENSG00000285554	AC242988.2	1	Novel transcript	lncRNA	NA	1.29621	1.20089	1.97563	0.60785	0.543287	0.999938	PLSCR1	NTC
ENSG00000266187	RN7SL480P	1	RNA, 7SL, cytoplasmic 480, pseudogene [Source:HGNC Symbol;Acc:HGNC:46496]	misc_RNA	NA	0.130241	0.759764	3.53381	0.214998	0.829769	0.999938	PLSCR1	NTC
ENSG00000143401	ANP32E	1	acidic nuclear phosphoprotein 32 family member E [Source:HGNC Symbol;Acc:HGNC:16673]	protein_coding	81611	4735.58	0.0449748	0.0537886	0.83614	0.403076	0.999938	PLSCR1	NTC
ENSG00000222222	RNU2-17P	1	RNA, U2 small nuclear 17, pseudogene [Source:HGNC Symbol;Acc:HGNC:48510]	snRNA	NA	0.757555	1.00425	2.24615	0.447098	0.654804	0.999938	PLSCR1	NTC
ENSG00000276110	AC242988.1	1	novel transcript, antisense to CA14	lncRNA	NA	0.130241	0.759764	3.53381	0.214998	0.829769	0.999938	PLSCR1	NTC
ENSG00000118298	CA14	1	carbonic anhydrase 14 [Source:HGNC Symbol;Acc:HGNC:1372]	protein_coding	23632	14.5125	0.670878	0.546686	1.22717	0.219758	0.999938	PLSCR1	NTC
ENSG00000117362	APH1A	1	aph-1 homolog A, gamma-secretase subunit [Source:HGNC Symbol;Acc:HGNC:29509]	protein_coding	51107	1507.63	0.0186339	0.0684551	0.272206	0.785464	0.999938	PLSCR1	NTC
ENSG00000118292	C1orf54	1	chromosome 1 open reading frame 54 [Source:HGNC Symbol;Acc:HGNC:26258]	protein_coding	79630	2.70809	-0.218965	1.13977	-0.192114	0.847653	0.999938	PLSCR1	NTC
ENSG00000159208	CIART	1	circadian associated repressor of transcription [Source:HGNC Symbol;Acc:HGNC:25200]	protein_coding	148523	0	NA	NA	NA	NA	NA	PLSCR1	NTC
ENSG00000266472	MRPS21	1	mitochondrial ribosomal protein S21 [Source:HGNC Symbol;Acc:HGNC:14046]	protein_coding	54460	779.602	0.147881	0.0768884	1.92332	0.05444	0.999938	PLSCR1	NTC
ENSG00000117360	PRPF3	1	pre-mRNA processing factor 3 [Source:HGNC Symbol;Acc:HGNC:17348]	protein_coding	9129	1242.66	0.043958	0.060656	0.72471	0.46863	0.999938	PLSCR1	NTC
ENSG00000163125	RPRD2	1	regulation of nuclear pre-mRNA domain containing 2 [Source:HGNC Symbol;Acc:HGNC:29039]	protein_coding	23248	1617.43	-0.030262	0.061118	-0.495141	0.620501	0.999938	PLSCR1	NTC
ENSG00000143374	TARS2	1	threonyl-tRNA synthetase 2, mitochondrial [Source:HGNC Symbol;Acc:HGNC:30740]	protein_coding	80222	441.599	-0.0760441	0.117833	-0.645356	0.518696	0.999938	PLSCR1	NTC
ENSG00000283933	MIR6878	1	microRNA 6878 [Source:HGNC Symbol;Acc:HGNC:50269]	miRNA	102465529	0	NA	NA	NA	NA	NA	PLSCR1	NTC
ENSG00000143369	ECM1	1	extracellular matrix protein 1 [Source:HGNC Symbol;Acc:HGNC:3153]	protein_coding	1893	16.0987	0.0469189	0.497575	0.0942951	0.924875	0.999938	PLSCR1	NTC
ENSG00000228126	FALEC	1	focally amplified long non-coding RNA in epithelial cancer [Source:HGNC Symbol;Acc:HGNC:43713]	lncRNA	100874054	14.8302	0.0656466	0.496369	0.132254	0.894784	0.999938	PLSCR1	NTC
ENSG00000237781	ADAMTSL4-AS2	1	ADAMTSL4 antisense RNA 2 [Source:HGNC Symbol;Acc:HGNC:40895]	lncRNA	NA	11.5602	-0.340847	0.630703	-0.540425	0.588904	0.999938	PLSCR1	NTC
ENSG00000143382	ADAMTSL4	1	ADAMTS like 4 [Source:HGNC Symbol;Acc:HGNC:19706]	protein_coding	54507	696.325	-0.121673	0.0895168	-1.35922	0.174076	0.999938	PLSCR1	NTC
ENSG00000264553	MIR4257	1	microRNA 4257 [Source:HGNC Symbol;Acc:HGNC:38312]	miRNA	100422997	0	NA	NA	NA	NA	NA	PLSCR1	NTC
ENSG00000203804	ADAMTSL4-AS1	1	ADAMTSL4 antisense RNA 1 [Source:HGNC Symbol;Acc:HGNC:32041]	lncRNA	574406	10.6423	-0.0731658	0.58951	-0.124113	0.901226	0.999938	PLSCR1	NTC
ENSG00000277452	RN7SL473P	1	RNA, 7SL, cytoplasmic 473, pseudogene [Source:HGNC Symbol;Acc:HGNC:46489]	misc_RNA	NA	0.501642	-1.27882	2.95939	-0.432122	0.665653	0.999938	PLSCR1	NTC
ENSG00000274963	RN7SL600P	1	RNA, 7SL, cytoplasmic 600, pseudogene [Source:HGNC Symbol;Acc:HGNC:46616]	misc_RNA	NA	0.855795	-1.26499	2.1466	-0.589297	0.555662	0.999938	PLSCR1	NTC
ENSG00000143384	MCL1	1	MCL1 apoptosis regulator, BCL2 family member [Source:HGNC Symbol;Acc:HGNC:6943]	protein_coding	4170	4488.76	0.0093647	0.0458961	0.204041	0.838321	0.999938	PLSCR1	NTC
ENSG00000253047	AL356356.1	1		snoRNA	NA	5.40616	1.2964	0.98441	1.31693	0.187861	0.999938	PLSCR1	NTC
ENSG00000143420	ENSA	1	endosulfine alpha [Source:HGNC Symbol;Acc:HGNC:3360]	protein_coding	2029	1717.56	0.0530937	0.0675413	0.786092	0.431814	0.999938	PLSCR1	NTC
ENSG00000276103	U4	1	U4 spliceosomal RNA [Source:RFAM;Acc:RF00015]	snRNA	NA	5.46266	-1.23441	0.941208	-1.31152	0.189682	0.999938	PLSCR1	NTC
ENSG00000143457	GOLPH3L	1	golgi phosphoprotein 3 like [Source:HGNC Symbol;Acc:HGNC:24882]	protein_coding	55204	291.217	-0.00862016	0.154431	-0.0558187	0.955486	0.999938	PLSCR1	NTC
ENSG00000143452	HORMAD1	1	HORMA domain containing 1 [Source:HGNC Symbol;Acc:HGNC:25245]	protein_coding	84072	0.130241	0.759764	3.53381	0.214998	0.829769	0.999938	PLSCR1	NTC
ENSG00000206931	RNU6-1042P	1	RNA, U6 small nuclear 1042, pseudogene [Source:HGNC Symbol;Acc:HGNC:48005]	snRNA	NA	0	NA	NA	NA	NA	NA	PLSCR1	NTC
ENSG00000163131	CTSS	1	cathepsin S [Source:HGNC Symbol;Acc:HGNC:2545]	protein_coding	1520	40.1268	-0.22234	0.312296	-0.711953	0.476494	0.999938	PLSCR1	NTC
ENSG00000236713	AL356292.1	1	pseudogene similar to part of short coiled-coil protein (SCOC)	processed_pseudogene	NA	0.623523	-0.549392	2.76983	-0.198349	0.842772	0.999938	PLSCR1	NTC
ENSG00000143387	CTSK	1	cathepsin K [Source:HGNC Symbol;Acc:HGNC:2536]	protein_coding	1513	65.2352	-0.0860034	0.228237	-0.376816	0.70631	0.999938	PLSCR1	NTC
ENSG00000224690	UBE2D3P3	1	ubiquitin conjugating enzyme E2 D3 pseudogene 3 [Source:HGNC Symbol;Acc:HGNC:39011]	processed_pseudogene	NA	1.11123	-0.941067	1.7251	-0.545515	0.585399	0.999938	PLSCR1	NTC
ENSG00000143437	ARNT	1	aryl hydrocarbon receptor nuclear translocator [Source:HGNC Symbol;Acc:HGNC:700]	protein_coding	405	964.56	-0.0167057	0.0726252	-0.230026	0.818072	0.999938	PLSCR1	NTC
ENSG00000200175	RNU6-1309P	1	RNA, U6 small nuclear 1309, pseudogene [Source:HGNC Symbol;Acc:HGNC:48272]	snRNA	NA	0.650902	-2.80062	2.66202	-1.05207	0.292769	0.999938	PLSCR1	NTC
ENSG00000224800	RPS27AP6	1	ribosomal protein S27a pseudogene 6 [Source:HGNC Symbol;Acc:HGNC:36236]	processed_pseudogene	NA	0.917388	-1.37572	2.45295	-0.560845	0.574904	0.999938	PLSCR1	NTC
ENSG00000283324	CTXND2	1	cortexin domain containing 2 [Source:HGNC Symbol;Acc:HGNC:53440]	protein_coding	NA	0	NA	NA	NA	NA	NA	PLSCR1	NTC
ENSG00000229357	CYCSP51	1	CYCS pseudogene 51 [Source:HGNC Symbol;Acc:HGNC:24383]	processed_pseudogene	NA	0	NA	NA	NA	NA	NA	PLSCR1	NTC
ENSG00000143379	SETDB1	1	SET domain bifurcated histone lysine methyltransferase 1 [Source:HGNC Symbol;Acc:HGNC:10761]	protein_coding	9869	697.043	-0.0274498	0.0785338	-0.349528	0.726693	0.999938	PLSCR1	NTC
ENSG00000143418	CERS2	1	ceramide synthase 2 [Source:HGNC Symbol;Acc:HGNC:14076]	protein_coding	29956	2622.7	-0.0601507	0.0523345	-1.14935	0.250412	0.999938	PLSCR1	NTC
ENSG00000259357	AL590133.2	1	novel transcript, antisense to CERS2	lncRNA	NA	0	NA	NA	NA	NA	NA	PLSCR1	NTC
ENSG00000231073	AL590133.1	1	novel transcript, antisense to CERS2	lncRNA	NA	20.8306	-0.341183	0.451125	-0.756294	0.449473	0.999938	PLSCR1	NTC
ENSG00000143412	ANXA9	1	annexin A9 [Source:HGNC Symbol;Acc:HGNC:547]	protein_coding	8416	166.527	0.241439	0.154305	1.56468	0.117657	0.999938	PLSCR1	NTC
ENSG00000143409	MINDY1	1	MINDY lysine 48 deubiquitinase 1 [Source:HGNC Symbol;Acc:HGNC:25648]	protein_coding	55793	209.511	0.22773	0.130286	1.74792	0.0804774	0.999938	PLSCR1	NTC
ENSG00000143363	PRUNE1	1	prune exopolyphosphatase 1 [Source:HGNC Symbol;Acc:HGNC:13420]	protein_coding	58497	342.899	0.0257019	0.122595	0.209649	0.833941	0.999938	PLSCR1	NTC
ENSG00000200759	RNU6-884P	1	RNA, U6 small nuclear 884, pseudogene [Source:HGNC Symbol;Acc:HGNC:47847]	snRNA	NA	0.497047	1.32994	2.72392	0.488245	0.625377	0.999938	PLSCR1	NTC
ENSG00000163141	BNIPL	1	BCL2 interacting protein like [Source:HGNC Symbol;Acc:HGNC:16976]	protein_coding	149428	14.8126	0.0496344	0.50347	0.0985846	0.921468	0.999938	PLSCR1	NTC
ENSG00000143443	C1orf56	1	chromosome 1 open reading frame 56 [Source:HGNC Symbol;Acc:HGNC:26045]	protein_coding	54964	66.8781	-0.125089	0.251592	-0.497189	0.619055	0.999938	PLSCR1	NTC
ENSG00000197622	CDC42SE1	1	CDC42 small effector 1 [Source:HGNC Symbol;Acc:HGNC:17719]	protein_coding	56882	1042.92	0.0201536	0.0743267	0.271149	0.786276	0.999938	PLSCR1	NTC
ENSG00000213190	MLLT11	1	MLLT11 transcription factor 7 cofactor [Source:HGNC Symbol;Acc:HGNC:16997]	protein_coding	10962	1072.99	0.0810449	0.0691039	1.1728	0.240877	0.999938	PLSCR1	NTC
ENSG00000143458	GABPB2	1	GA binding protein transcription factor subunit beta 2 [Source:HGNC Symbol;Acc:HGNC:28441]	protein_coding	126626	36.9144	-0.632381	0.307715	-2.05508	0.0398709	0.999938	PLSCR1	NTC
ENSG00000233717	RPS29P29	1	ribosomal protein S29 pseudogene 29 [Source:HGNC Symbol;Acc:HGNC:52362]	processed_pseudogene	NA	0	NA	NA	NA	NA	NA	PLSCR1	NTC
ENSG00000261168	AL592424.1	1	novel transcript, sense overlapping SEMA6C	lncRNA	NA	5.0474	0.551233	0.844129	0.653019	0.513744	0.999938	PLSCR1	NTC
ENSG00000143434	SEMA6C	1	semaphorin 6C [Source:HGNC Symbol;Acc:HGNC:10740]	protein_coding	10500	124.992	-0.0454216	0.193065	-0.235266	0.814002	0.999938	PLSCR1	NTC
ENSG00000163154	TNFAIP8L2	1	TNF alpha induced protein 8 like 2 [Source:HGNC Symbol;Acc:HGNC:26277]	protein_coding	79626	6.05289	-0.235056	0.85401	-0.275237	0.783134	0.999938	PLSCR1	NTC
ENSG00000163156	SCNM1	1	sodium channel modifier 1 [Source:HGNC Symbol;Acc:HGNC:23136]	protein_coding	79005	511.312	0.0169578	0.0906344	0.187101	0.851582	0.999938	PLSCR1	NTC
ENSG00000163156	SCNM1	1	sodium channel modifier 1 [Source:HGNC Symbol;Acc:HGNC:23136]	protein_coding	100534012	511.312	0.0169578	0.0906344	0.187101	0.851582	0.999938	PLSCR1	NTC
ENSG00000163155	LYSMD1	1	LysM domain containing 1 [Source:HGNC Symbol;Acc:HGNC:32070]	protein_coding	388695	138.005	0.148509	0.202072	0.734931	0.462382	0.999938	PLSCR1	NTC
ENSG00000163157	TMOD4	1	tropomodulin 4 [Source:HGNC Symbol;Acc:HGNC:11874]	protein_coding	29765	0	NA	NA	NA	NA	NA	PLSCR1	NTC
ENSG00000163159	VPS72	1	vacuolar protein sorting 72 homolog [Source:HGNC Symbol;Acc:HGNC:11644]	protein_coding	6944	821.044	-0.0515813	0.0770279	-0.669645	0.503084	0.999938	PLSCR1	NTC
ENSG00000143398	PIP5K1A	1	phosphatidylinositol-4-phosphate 5-kinase type 1 alpha [Source:HGNC Symbol;Acc:HGNC:8994]	protein_coding	8394	1720	-0.0165474	0.0571011	-0.289792	0.771976	0.999938	PLSCR1	NTC
ENSG00000159352	PSMD4	1	proteasome 26S subunit, non-ATPase 4 [Source:HGNC Symbol;Acc:HGNC:9561]	protein_coding	5710	3816.75	0.102977	0.0530365	1.94163	0.0521822	0.999938	PLSCR1	NTC
ENSG00000232671	ZNF687-AS1	1	ZNF687 antisense RNA 1 [Source:HGNC Symbol;Acc:HGNC:54048]	lncRNA	NA	6.98082	-0.592566	0.778517	-0.761147	0.44657	0.999938	PLSCR1	NTC
ENSG00000143373	ZNF687	1	zinc finger protein 687 [Source:HGNC Symbol;Acc:HGNC:29277]	protein_coding	57592	772.391	-0.0878502	0.091149	-0.963809	0.335142	0.999938	PLSCR1	NTC
ENSG00000143393	PI4KB	1	phosphatidylinositol 4-kinase beta [Source:HGNC Symbol;Acc:HGNC:8984]	protein_coding	5298	1025.7	-0.00607794	0.0721563	-0.084233	0.932871	0.999938	PLSCR1	NTC
ENSG00000265753	RN7SL444P	1	RNA, 7SL, cytoplasmic 444, pseudogene [Source:HGNC Symbol;Acc:HGNC:46460]	misc_RNA	NA	1.82877	-1.35249	1.7084	-0.791667	0.428555	0.999938	PLSCR1	NTC
ENSG00000273481	AL391069.2	1	novel transcript	lncRNA	NA	0.260482	1.50768	3.53061	0.427031	0.669357	0.999938	PLSCR1	NTC
ENSG00000143390	RFX5	1	regulatory factor X5 [Source:HGNC Symbol;Acc:HGNC:9986]	protein_coding	5993	609.182	0.0740598	0.0817908	0.905479	0.365212	0.999938	PLSCR1	NTC
ENSG00000224645	AL391069.1	1	novel transcript	lncRNA	NA	0	NA	NA	NA	NA	NA	PLSCR1	NTC
ENSG00000237976	RFX5-AS1	1	RFX5 antisense RNA 1 [Source:HGNC Symbol;Acc:HGNC:40503]	lncRNA	NA	4.15185	0.232102	0.940854	0.246693	0.805146	0.999938	PLSCR1	NTC
ENSG00000143416	SELENBP1	1	selenium binding protein 1 [Source:HGNC Symbol;Acc:HGNC:10719]	protein_coding	8991	311.728	0.152901	0.131693	1.16104	0.245627	0.999938	PLSCR1	NTC
ENSG00000159377	PSMB4	1	proteasome 20S subunit beta 4 [Source:HGNC Symbol;Acc:HGNC:9541]	protein_coding	5692	5137.19	0.0399523	0.0445407	0.896983	0.369728	0.999938	PLSCR1	NTC
ENSG00000143442	POGZ	1	pogo transposable element derived with ZNF domain [Source:HGNC Symbol;Acc:HGNC:18801]	protein_coding	23126	2136.71	-0.0501853	0.0561434	-0.893876	0.371388	0.999938	PLSCR1	NTC
ENSG00000238711	RNY4P25	1	RNY4 pseudogene 25 [Source:HGNC Symbol;Acc:HGNC:42475]	misc_RNA	NA	2.0638	-0.454755	1.61059	-0.282353	0.777673	0.999938	PLSCR1	NTC
ENSG00000143375	CGN	1	cingulin [Source:HGNC Symbol;Acc:HGNC:17429]	protein_coding	57530	2113.31	0.0155954	0.0807617	0.193104	0.846878	0.999938	PLSCR1	NTC
ENSG00000252840	AL365436.3	1		snoRNA	NA	1.61493	2.49649	1.81008	1.37922	0.167828	0.999938	PLSCR1	NTC
ENSG00000143367	TUFT1	1	tuftelin 1 [Source:HGNC Symbol;Acc:HGNC:12422]	protein_coding	7286	400.78	0.0397302	0.0982387	0.404425	0.6859	0.999938	PLSCR1	NTC
ENSG00000232536	AL365436.2	1	novel transcript	lncRNA	NA	1.79443	-0.435628	1.55216	-0.280659	0.778972	0.999938	PLSCR1	NTC
ENSG00000207606	MIR554	1	microRNA 554 [Source:HGNC Symbol;Acc:HGNC:32810]	miRNA	693139	1.29648	-2.9241	1.92424	-1.51961	0.128609	0.999938	PLSCR1	NTC
ENSG00000223861	AL365436.1	1	ribosomal protein S10 (RPS10) pseudogene	processed_pseudogene	NA	3.57622	0.134404	1.0444	0.12869	0.897603	0.999938	PLSCR1	NTC
ENSG00000143376	SNX27	1	sorting nexin 27 [Source:HGNC Symbol;Acc:HGNC:20073]	protein_coding	81609	1187.56	-0.085594	0.064939	-1.31807	0.187481	0.999938	PLSCR1	NTC
ENSG00000250734	AL391335.1	1	novel transcript, antisense to SNX27	lncRNA	NA	1.94844	1.19403	1.47737	0.808216	0.418966	0.999938	PLSCR1	NTC
ENSG00000206635	RNU6-1062P	1	RNA, U6 small nuclear 1062, pseudogene [Source:HGNC Symbol;Acc:HGNC:48025]	snRNA	NA	0	NA	NA	NA	NA	NA	PLSCR1	NTC
ENSG00000159409	CELF3	1	CUGBP Elav-like family member 3 [Source:HGNC Symbol;Acc:HGNC:11967]	protein_coding	11189	5.03559	0.781264	0.84541	0.924125	0.355421	0.999938	PLSCR1	NTC
ENSG00000227045	AL589765.1	1	novel transcript	lncRNA	NA	0.385175	0.76812	3.26536	0.235233	0.814028	0.999938	PLSCR1	NTC
ENSG00000178796	RIIAD1	1	regulatory subunit of type II PKA R-subunit domain containing 1 [Source:HGNC Symbol;Acc:HGNC:26686]	protein_coding	284485	0.740925	1.04496	2.40971	0.433644	0.664547	0.999938	PLSCR1	NTC
ENSG00000206980	RNU6-662P	1	RNA, U6 small nuclear 662, pseudogene [Source:HGNC Symbol;Acc:HGNC:47625]	snRNA	NA	0	NA	NA	NA	NA	NA	PLSCR1	NTC
ENSG00000269621	AL589765.7	1	novel transcript, antisense to MRPL9	lncRNA	NA	0.252122	1.48969	3.53196	0.421776	0.673189	0.999938	PLSCR1	NTC
ENSG00000236940	AL589765.3	1	ribosomal protein S11 (RPS11) pseudogene	processed_pseudogene	NA	0.983585	0.805037	2.17956	0.369357	0.711861	0.999938	PLSCR1	NTC
ENSG00000143436	MRPL9	1	mitochondrial ribosomal protein L9 [Source:HGNC Symbol;Acc:HGNC:14277]	protein_coding	65005	649.186	0.0168323	0.0849807	0.198072	0.842988	0.999938	PLSCR1	NTC
ENSG00000143450	OAZ3	1	ornithine decarboxylase antizyme 3 [Source:HGNC Symbol;Acc:HGNC:8097]	protein_coding	51686	28.2677	0.00397553	0.379129	0.010486	0.991634	0.999938	PLSCR1	NTC
ENSG00000249602	AL589765.4	1	novel transcript	lncRNA	NA	23.5961	-0.0456772	0.469404	-0.097309	0.922481	0.999938	PLSCR1	NTC
ENSG00000232937	AL589765.2	1	novel transcript	lncRNA	NA	0	NA	NA	NA	NA	NA	PLSCR1	NTC
ENSG00000268288	AL589765.5	1	novel transcript, antisense to OAZ3	lncRNA	NA	0.986106	1.64254	2.06318	0.79612	0.425962	0.999938	PLSCR1	NTC
ENSG00000182134	TDRKH	1	tudor and KH domain containing [Source:HGNC Symbol;Acc:HGNC:11713]	protein_coding	11022	528.854	-0.0259104	0.0873546	-0.296612	0.766763	0.999938	PLSCR1	NTC
ENSG00000203288	TDRKH-AS1	1	TDRKH antisense RNA 1 [Source:HGNC Symbol;Acc:HGNC:40578]	lncRNA	109729141	13.6219	-0.089348	0.616929	-0.144827	0.884848	0.999938	PLSCR1	NTC
ENSG00000269489	AL589765.6	1	novel transcript	lncRNA	NA	2.459	-1.17109	1.19232	-0.98219	0.326006	0.999938	PLSCR1	NTC
ENSG00000213171	LINGO4	1	leucine rich repeat and Ig domain containing 4 [Source:HGNC Symbol;Acc:HGNC:31814]	protein_coding	339398	0.497047	1.32994	2.72392	0.488245	0.625377	0.999938	PLSCR1	NTC
ENSG00000143365	RORC	1	RAR related orphan receptor C [Source:HGNC Symbol;Acc:HGNC:10260]	protein_coding	6097	0.1238	-0.682908	3.53381	-0.19325	0.846763	0.999938	PLSCR1	NTC
ENSG00000225556	C2CD4D	1	C2 calcium dependent domain containing 4D [Source:HGNC Symbol;Acc:HGNC:37210]	protein_coding	100191040	1.01991	2.59722	2.18369	1.18937	0.234294	0.999938	PLSCR1	NTC
ENSG00000201134	Y_RNA	1	Y RNA [Source:RFAM;Acc:RF00019]	misc_RNA	NA	0	NA	NA	NA	NA	NA	PLSCR1	NTC
ENSG00000234614	C2CD4D-AS1	1	C2CD4D and THEM5 antisense RNA 1 [Source:HGNC Symbol;Acc:HGNC:54045]	lncRNA	NA	0.627703	-0.546402	2.56801	-0.212772	0.831505	0.999938	PLSCR1	NTC
ENSG00000196407	THEM5	1	thioesterase superfamily member 5 [Source:HGNC Symbol;Acc:HGNC:26755]	protein_coding	284486	1.24638	-0.550442	1.83484	-0.299995	0.764181	0.999938	PLSCR1	NTC
ENSG00000159445	THEM4	1	thioesterase superfamily member 4 [Source:HGNC Symbol;Acc:HGNC:17947]	protein_coding	117145	653.209	0.073938	0.0791258	0.934436	0.350079	0.999938	PLSCR1	NTC
ENSG00000285651	AL450992.2	1	novel transcript, antisense to THEM4	lncRNA	NA	3.70251	-2.26835	1.13812	-1.99307	0.0462533	0.999938	PLSCR1	NTC
ENSG00000286581	AL450992.3	1	novel transcript	lncRNA	NA	12.0183	0.321263	0.555826	0.577993	0.563269	0.999938	PLSCR1	NTC
ENSG00000223810	KRT8P28	1	keratin 8 pseudogene 28 [Source:HGNC Symbol;Acc:HGNC:33380]	processed_pseudogene	NA	5.82875	-1.84641	0.939177	-1.96599	0.0492996	0.999938	PLSCR1	NTC
ENSG00000197747	S100A10	1	S100 calcium binding protein A10 [Source:HGNC Symbol;Acc:HGNC:10487]	protein_coding	6281	7357.61	0.0734137	0.0558932	1.31346	0.189027	0.999938	PLSCR1	NTC
ENSG00000229021	AL450992.1	1	novel transcript	lncRNA	NA	4.60926	-1.00756	0.960679	-1.0488	0.294269	0.999938	PLSCR1	NTC
ENSG00000240667	NBPF18P	1	NBPF member 18, pseudogene [Source:HGNC Symbol;Acc:HGNC:31998]	unprocessed_pseudogene	NA	0	NA	NA	NA	NA	NA	PLSCR1	NTC
ENSG00000163191	S100A11	1	S100 calcium binding protein A11 [Source:HGNC Symbol;Acc:HGNC:10488]	protein_coding	6282	1531.79	0.16356	0.0633242	2.5829	0.00979751	0.999938	PLSCR1	NTC
ENSG00000232678	SPTLC1P4	1	serine palmitoyltransferase long chain base subunit 1 pseudogene 4 [Source:HGNC Symbol;Acc:HGNC:39671]	processed_pseudogene	NA	0.125364	0.759764	3.53381	0.214998	0.829769	0.999938	PLSCR1	NTC
ENSG00000285818	AL591893.1	1	putative UPF0607 protein ENSP00000383783 [Source:NCBI gene (formerly Entrezgene);Acc:100131107]	unprocessed_pseudogene	100131107	0	NA	NA	NA	NA	NA	PLSCR1	NTC
ENSG00000182898	TCHHL1	1	trichohyalin like 1 [Source:HGNC Symbol;Acc:HGNC:31796]	protein_coding	126637	0.252122	1.48969	3.53196	0.421776	0.673189	0.999938	PLSCR1	NTC
ENSG00000159450	TCHH	1	trichohyalin [Source:HGNC Symbol;Acc:HGNC:11791]	protein_coding	7062	0.383	2.08215	3.21916	0.646798	0.517762	0.999938	PLSCR1	NTC
ENSG00000226716	AL589986.1	1	novel transcript	lncRNA	NA	0	NA	NA	NA	NA	NA	PLSCR1	NTC
ENSG00000233792	PUDPP2	1	pseudouridine 5'-phosphatase pseudogene 2 [Source:HGNC Symbol;Acc:HGNC:20195]	transcribed_processed_pseudogene	NA	0	NA	NA	NA	NA	NA	PLSCR1	NTC
ENSG00000215853	RPTN	1	repetin [Source:HGNC Symbol;Acc:HGNC:26809]	protein_coding	126638	0	NA	NA	NA	NA	NA	PLSCR1	NTC
ENSG00000237975	FLG-AS1	1	FLG antisense RNA 1 [Source:HGNC Symbol;Acc:HGNC:27913]	lncRNA	339400	0	NA	NA	NA	NA	NA	PLSCR1	NTC
ENSG00000236427	AL589986.2	1	novel transcript	lncRNA	NA	0.347837	-1.91746	3.48957	-0.549484	0.582674	0.999938	PLSCR1	NTC
ENSG00000197915	HRNR	1	hornerin [Source:HGNC Symbol;Acc:HGNC:20846]	protein_coding	388697	0	NA	NA	NA	NA	NA	PLSCR1	NTC
ENSG00000143631	FLG	1	filaggrin [Source:HGNC Symbol;Acc:HGNC:3748]	protein_coding	2312	0.130241	0.759764	3.53381	0.214998	0.829769	0.999938	PLSCR1	NTC
ENSG00000143520	FLG2	1	filaggrin family member 2 [Source:HGNC Symbol;Acc:HGNC:33276]	protein_coding	388698	0	NA	NA	NA	NA	NA	PLSCR1	NTC
ENSG00000183586	HMGN3P1	1	high mobility group nucleosomal binding domain 3 pseudogene 1 [Source:HGNC Symbol;Acc:HGNC:39206]	processed_pseudogene	NA	0	NA	NA	NA	NA	NA	PLSCR1	NTC
ENSG00000143536	CRNN	1	cornulin [Source:HGNC Symbol;Acc:HGNC:1230]	protein_coding	49860	0	NA	NA	NA	NA	NA	PLSCR1	NTC
ENSG00000186207	LCE5A	1	late cornified envelope 5A [Source:HGNC Symbol;Acc:HGNC:16614]	protein_coding	254910	0	NA	NA	NA	NA	NA	PLSCR1	NTC
ENSG00000169509	CRCT1	1	cysteine rich C-terminal 1 [Source:HGNC Symbol;Acc:HGNC:29875]	protein_coding	54544	0	NA	NA	NA	NA	NA	PLSCR1	NTC
ENSG00000185966	LCE3E	1	late cornified envelope 3E [Source:HGNC Symbol;Acc:HGNC:29463]	protein_coding	353145	0	NA	NA	NA	NA	NA	PLSCR1	NTC
ENSG00000163202	LCE3D	1	late cornified envelope 3D [Source:HGNC Symbol;Acc:HGNC:16615]	protein_coding	84648	0	NA	NA	NA	NA	NA	PLSCR1	NTC
ENSG00000244057	LCE3C	1	late cornified envelope 3C [Source:HGNC Symbol;Acc:HGNC:16612]	protein_coding	353144	0	NA	NA	NA	NA	NA	PLSCR1	NTC
ENSG00000187238	LCE3B	1	late cornified envelope 3B [Source:HGNC Symbol;Acc:HGNC:29462]	protein_coding	353143	0	NA	NA	NA	NA	NA	PLSCR1	NTC
ENSG00000185962	LCE3A	1	late cornified envelope 3A [Source:HGNC Symbol;Acc:HGNC:29461]	protein_coding	353142	0	NA	NA	NA	NA	NA	PLSCR1	NTC
ENSG00000226947	LCEP4	1	late cornified envelope pseudogene 4 [Source:HGNC Symbol;Acc:HGNC:31808]	unprocessed_pseudogene	NA	0	NA	NA	NA	NA	NA	PLSCR1	NTC
ENSG00000285753	LCEP3	1	late cornified envelope pseudogene 3 [Source:HGNC Symbol;Acc:HGNC:31809]	unprocessed_pseudogene	NA	0	NA	NA	NA	NA	NA	PLSCR1	NTC
ENSG00000187223	LCE2D	1	late cornified envelope 2D [Source:HGNC Symbol;Acc:HGNC:16518]	protein_coding	353141	0.130241	0.759764	3.53381	0.214998	0.829769	0.999938	PLSCR1	NTC
ENSG00000187180	LCE2C	1	late cornified envelope 2C [Source:HGNC Symbol;Acc:HGNC:29460]	protein_coding	353140	0	NA	NA	NA	NA	NA	PLSCR1	NTC
ENSG00000159455	LCE2B	1	late cornified envelope 2B [Source:HGNC Symbol;Acc:HGNC:16610]	protein_coding	26239	0	NA	NA	NA	NA	NA	PLSCR1	NTC
ENSG00000187173	LCE2A	1	late cornified envelope 2A [Source:HGNC Symbol;Acc:HGNC:29469]	protein_coding	353139	0	NA	NA	NA	NA	NA	PLSCR1	NTC
ENSG00000187170	LCE4A	1	late cornified envelope 4A [Source:HGNC Symbol;Acc:HGNC:16613]	protein_coding	199834	0	NA	NA	NA	NA	NA	PLSCR1	NTC
ENSG00000198854	C1orf68	1	chromosome 1 open reading frame 68 [Source:HGNC Symbol;Acc:HGNC:29468]	protein_coding	100129271	0	NA	NA	NA	NA	NA	PLSCR1	NTC
ENSG00000229713	LCEP2	1	late cornified envelope pseudogene 2 [Source:HGNC Symbol;Acc:HGNC:31807]	unprocessed_pseudogene	NA	0	NA	NA	NA	NA	NA	PLSCR1	NTC
ENSG00000233819	LCEP1	1	late cornified envelope pseudogene 1 [Source:HGNC Symbol;Acc:HGNC:31806]	unprocessed_pseudogene	NA	0	NA	NA	NA	NA	NA	PLSCR1	NTC
ENSG00000203786	KPRP	1	keratinocyte proline rich protein [Source:HGNC Symbol;Acc:HGNC:31823]	protein_coding	448834	0	NA	NA	NA	NA	NA	PLSCR1	NTC
ENSG00000240386	LCE1F	1	late cornified envelope 1F [Source:HGNC Symbol;Acc:HGNC:29467]	protein_coding	353137	0	NA	NA	NA	NA	NA	PLSCR1	NTC
ENSG00000186226	LCE1E	1	late cornified envelope 1E [Source:HGNC Symbol;Acc:HGNC:29466]	protein_coding	353135	0	NA	NA	NA	NA	NA	PLSCR1	NTC
ENSG00000172155	LCE1D	1	late cornified envelope 1D [Source:HGNC Symbol;Acc:HGNC:29465]	protein_coding	353134	0	NA	NA	NA	NA	NA	PLSCR1	NTC
ENSG00000197084	LCE1C	1	late cornified envelope 1C [Source:HGNC Symbol;Acc:HGNC:29464]	protein_coding	353133	0	NA	NA	NA	NA	NA	PLSCR1	NTC
ENSG00000196734	LCE1B	1	late cornified envelope 1B [Source:HGNC Symbol;Acc:HGNC:16611]	protein_coding	353132	0	NA	NA	NA	NA	NA	PLSCR1	NTC
ENSG00000186844	LCE1A	1	late cornified envelope 1A [Source:HGNC Symbol;Acc:HGNC:29459]	protein_coding	353131	0	NA	NA	NA	NA	NA	PLSCR1	NTC
ENSG00000235942	LCE6A	1	late cornified envelope 6A [Source:HGNC Symbol;Acc:HGNC:31824]	protein_coding	448835	0	NA	NA	NA	NA	NA	PLSCR1	NTC
ENSG00000285946	AL162596.1	1	novel late cornified envelope family protein	protein_coding	NA	0	NA	NA	NA	NA	NA	PLSCR1	NTC
ENSG00000163206	SMCP	1	sperm mitochondria associated cysteine rich protein [Source:HGNC Symbol;Acc:HGNC:6962]	protein_coding	4184	0	NA	NA	NA	NA	NA	PLSCR1	NTC
ENSG00000163207	IVL	1	involucrin [Source:HGNC Symbol;Acc:HGNC:6187]	protein_coding	3713	0	NA	NA	NA	NA	NA	PLSCR1	NTC
ENSG00000224308	LINC01527	1	long intergenic non-protein coding RNA 1527 [Source:HGNC Symbol;Acc:HGNC:51266]	lncRNA	101927988	0	NA	NA	NA	NA	NA	PLSCR1	NTC
ENSG00000283227	SPRR5	1	small proline rich protein 5 [Source:HGNC Symbol;Acc:HGNC:53428]	protein_coding	NA	0	NA	NA	NA	NA	NA	PLSCR1	NTC
ENSG00000184148	SPRR4	1	small proline rich protein 4 [Source:HGNC Symbol;Acc:HGNC:23173]	protein_coding	163778	0	NA	NA	NA	NA	NA	PLSCR1	NTC
ENSG00000169474	SPRR1A	1	small proline rich protein 1A [Source:HGNC Symbol;Acc:HGNC:11259]	protein_coding	6698	0	NA	NA	NA	NA	NA	PLSCR1	NTC
ENSG00000163209	SPRR3	1	small proline rich protein 3 [Source:HGNC Symbol;Acc:HGNC:11268]	protein_coding	6707	0	NA	NA	NA	NA	NA	PLSCR1	NTC
ENSG00000234262	AL356867.1	1	small proline-rich protein 3 (SPRR3) pseudogene	unprocessed_pseudogene	NA	0	NA	NA	NA	NA	NA	PLSCR1	NTC
ENSG00000252920	AL356867.2	1		snoRNA	NA	0	NA	NA	NA	NA	NA	PLSCR1	NTC
ENSG00000169469	SPRR1B	1	small proline rich protein 1B [Source:HGNC Symbol;Acc:HGNC:11260]	protein_coding	6699	0	NA	NA	NA	NA	NA	PLSCR1	NTC
ENSG00000163216	SPRR2D	1	small proline rich protein 2D [Source:HGNC Symbol;Acc:HGNC:11264]	protein_coding	6703	0	NA	NA	NA	NA	NA	PLSCR1	NTC
ENSG00000241794	SPRR2A	1	small proline rich protein 2A [Source:HGNC Symbol;Acc:HGNC:11261]	protein_coding	6700	0	NA	NA	NA	NA	NA	PLSCR1	NTC
ENSG00000196805	SPRR2B	1	small proline rich protein 2B [Source:HGNC Symbol;Acc:HGNC:11262]	protein_coding	6701	0	NA	NA	NA	NA	NA	PLSCR1	NTC
ENSG00000203785	SPRR2E	1	small proline rich protein 2E [Source:HGNC Symbol;Acc:HGNC:11265]	protein_coding	6704	0	NA	NA	NA	NA	NA	PLSCR1	NTC
ENSG00000244094	SPRR2F	1	small proline rich protein 2F [Source:HGNC Symbol;Acc:HGNC:11266]	protein_coding	6705	0	NA	NA	NA	NA	NA	PLSCR1	NTC
ENSG00000229035	SPRR2C	1	small proline rich protein 2C (pseudogene) [Source:HGNC Symbol;Acc:HGNC:11263]	unprocessed_pseudogene	NA	0	NA	NA	NA	NA	NA	PLSCR1	NTC
ENSG00000159516	SPRR2G	1	small proline rich protein 2G [Source:HGNC Symbol;Acc:HGNC:11267]	protein_coding	6706	0	NA	NA	NA	NA	NA	PLSCR1	NTC
ENSG00000229699	AL161636.1	1	novel transcript	lncRNA	101928009	0	NA	NA	NA	NA	NA	PLSCR1	NTC
ENSG00000203784	LELP1	1	late cornified envelope like proline rich 1 [Source:HGNC Symbol;Acc:HGNC:32046]	protein_coding	149018	0	NA	NA	NA	NA	NA	PLSCR1	NTC
ENSG00000203783	PRR9	1	proline rich 9 [Source:HGNC Symbol;Acc:HGNC:32057]	protein_coding	574414	0	NA	NA	NA	NA	NA	PLSCR1	NTC
ENSG00000230779	AL161636.2	1	ribosomal protein, large, P0 (RPLP0) pseudogene	processed_pseudogene	NA	0	NA	NA	NA	NA	NA	PLSCR1	NTC
ENSG00000203782	LORICRIN	1	loricrin cornified envelope precursor protein [Source:HGNC Symbol;Acc:HGNC:6663]	protein_coding	4014	0	NA	NA	NA	NA	NA	PLSCR1	NTC
ENSG00000159527	PGLYRP3	1	peptidoglycan recognition protein 3 [Source:HGNC Symbol;Acc:HGNC:30014]	protein_coding	114771	0	NA	NA	NA	NA	NA	PLSCR1	NTC
ENSG00000163218	PGLYRP4	1	peptidoglycan recognition protein 4 [Source:HGNC Symbol;Acc:HGNC:30015]	protein_coding	57115	0.133053	-0.682908	3.53381	-0.19325	0.846763	0.999938	PLSCR1	NTC
ENSG00000207321	RNU6-160P	1	RNA, U6 small nuclear 160, pseudogene [Source:HGNC Symbol;Acc:HGNC:47123]	snRNA	NA	0	NA	NA	NA	NA	NA	PLSCR1	NTC
ENSG00000163220	S100A9	1	S100 calcium binding protein A9 [Source:HGNC Symbol;Acc:HGNC:10499]	protein_coding	6280	2.14884	0.90516	1.23584	0.732423	0.46391	0.999938	PLSCR1	NTC
ENSG00000163221	S100A12	1	S100 calcium binding protein A12 [Source:HGNC Symbol;Acc:HGNC:10489]	protein_coding	6283	0	NA	NA	NA	NA	NA	PLSCR1	NTC
ENSG00000237008	LAPTM4BP1	1	lysosomal protein transmembrane 4 beta pseudogene 1 [Source:HGNC Symbol;Acc:HGNC:51934]	processed_pseudogene	NA	0	NA	NA	NA	NA	NA	PLSCR1	NTC
ENSG00000143546	S100A8	1	S100 calcium binding protein A8 [Source:HGNC Symbol;Acc:HGNC:10498]	protein_coding	6279	0	NA	NA	NA	NA	NA	PLSCR1	NTC
ENSG00000224784	S100A15A	1	S100 calcium binding protein A15A (pseudogene) [Source:HGNC Symbol;Acc:HGNC:53871]	processed_pseudogene	NA	0	NA	NA	NA	NA	NA	PLSCR1	NTC
ENSG00000184330	S100A7A	1	S100 calcium binding protein A7A [Source:HGNC Symbol;Acc:HGNC:21657]	protein_coding	338324	0	NA	NA	NA	NA	NA	PLSCR1	NTC
ENSG00000203781	S100A7P1	1	S100 calcium binding protein A7 pseudogene 1 [Source:HGNC Symbol;Acc:HGNC:21654]	unprocessed_pseudogene	NA	0	NA	NA	NA	NA	NA	PLSCR1	NTC
ENSG00000197364	S100A7L2	1	S100 calcium binding protein A7 like 2 [Source:HGNC Symbol;Acc:HGNC:21655]	protein_coding	NA	0	NA	NA	NA	NA	NA	PLSCR1	NTC
ENSG00000143556	S100A7	1	S100 calcium binding protein A7 [Source:HGNC Symbol;Acc:HGNC:10497]	protein_coding	6278	0	NA	NA	NA	NA	NA	PLSCR1	NTC
ENSG00000263841	RN7SL44P	1	RNA, 7SL, cytoplasmic 44, pseudogene [Source:HGNC Symbol;Acc:HGNC:46060]	misc_RNA	NA	0	NA	NA	NA	NA	NA	PLSCR1	NTC
ENSG00000238279	BX470102.1	1	novel transcript	lncRNA	NA	0	NA	NA	NA	NA	NA	PLSCR1	NTC
ENSG00000197956	S100A6	1	S100 calcium binding protein A6 [Source:HGNC Symbol;Acc:HGNC:10496]	protein_coding	6277	16.7586	-0.0653107	0.463739	-0.140835	0.888	0.999938	PLSCR1	NTC
ENSG00000196420	S100A5	1	S100 calcium binding protein A5 [Source:HGNC Symbol;Acc:HGNC:10495]	protein_coding	6276	0	NA	NA	NA	NA	NA	PLSCR1	NTC
ENSG00000196154	S100A4	1	S100 calcium binding protein A4 [Source:HGNC Symbol;Acc:HGNC:10494]	protein_coding	6275	6.2547	1.2907	0.818237	1.57742	0.114699	0.999938	PLSCR1	NTC
ENSG00000188015	S100A3	1	S100 calcium binding protein A3 [Source:HGNC Symbol;Acc:HGNC:10493]	protein_coding	6274	0	NA	NA	NA	NA	NA	PLSCR1	NTC
ENSG00000196754	S100A2	1	S100 calcium binding protein A2 [Source:HGNC Symbol;Acc:HGNC:10492]	protein_coding	6273	3.26404	-0.232509	1.40744	-0.165201	0.868786	0.999938	PLSCR1	NTC
ENSG00000285867	BX470102.2	1	Novel transcript	lncRNA	NA	0	NA	NA	NA	NA	NA	PLSCR1	NTC
ENSG00000188643	S100A16	1	S100 calcium binding protein A16 [Source:HGNC Symbol;Acc:HGNC:20441]	protein_coding	140576	19.0347	0.259452	0.474284	0.54704	0.584351	0.999938	PLSCR1	NTC
ENSG00000189334	S100A14	1	S100 calcium binding protein A14 [Source:HGNC Symbol;Acc:HGNC:18901]	protein_coding	57402	2.32597	0.564077	1.44474	0.390435	0.696215	0.999938	PLSCR1	NTC
ENSG00000189171	S100A13	1	S100 calcium binding protein A13 [Source:HGNC Symbol;Acc:HGNC:10490]	protein_coding	6284	126.258	0.161565	0.185385	0.871509	0.383476	0.999938	PLSCR1	NTC
ENSG00000271853	AL162258.1	1	novel transcript	lncRNA	NA	0.234635	-1.38553	3.53149	-0.392336	0.69481	0.999938	PLSCR1	NTC
ENSG00000160678	S100A1	1	S100 calcium binding protein A1 [Source:HGNC Symbol;Acc:HGNC:10486]	protein_coding	6271	6.02853	0.955978	0.832097	1.14888	0.250606	0.999938	PLSCR1	NTC
ENSG00000272030	AL162258.2	1	novel transcript, antisense to S100A1 and CHTOP	lncRNA	NA	2.23591	0.687919	1.34372	0.511949	0.608686	0.999938	PLSCR1	NTC
ENSG00000160679	CHTOP	1	chromatin target of PRMT1 [Source:HGNC Symbol;Acc:HGNC:24511]	protein_coding	26097	2121.6	-0.0206073	0.0547841	-0.376156	0.706801	0.999938	PLSCR1	NTC
ENSG00000143553	SNAPIN	1	SNAP associated protein [Source:HGNC Symbol;Acc:HGNC:17145]	protein_coding	23557	354.344	0.056765	0.110434	0.514016	0.607241	0.999938	PLSCR1	NTC
ENSG00000143621	ILF2	1	interleukin enhancer binding factor 2 [Source:HGNC Symbol;Acc:HGNC:6037]	protein_coding	3608	8247.46	0.0579586	0.0396961	1.46006	0.144274	0.999938	PLSCR1	NTC
ENSG00000169418	NPR1	1	natriuretic peptide receptor 1 [Source:HGNC Symbol;Acc:HGNC:7943]	protein_coding	4881	0.366674	0.762782	3.32474	0.229426	0.818538	0.999938	PLSCR1	NTC
ENSG00000274940	MIR8083	1	microRNA 8083 [Source:HGNC Symbol;Acc:HGNC:50211]	miRNA	102466879	0	NA	NA	NA	NA	NA	PLSCR1	NTC
ENSG00000242565	RN7SL372P	1	RNA, 7SL, cytoplasmic 372, pseudogene [Source:HGNC Symbol;Acc:HGNC:46388]	misc_RNA	NA	0	NA	NA	NA	NA	NA	PLSCR1	NTC
ENSG00000235015	GEMIN2P1	1	gem nuclear organelle associated protein 2 pseudogene 1 [Source:HGNC Symbol;Acc:HGNC:49561]	processed_pseudogene	NA	0	NA	NA	NA	NA	NA	PLSCR1	NTC
ENSG00000199565	Y_RNA	1	Y RNA [Source:RFAM;Acc:RF00019]	misc_RNA	NA	0	NA	NA	NA	NA	NA	PLSCR1	NTC
ENSG00000143624	INTS3	1	integrator complex subunit 3 [Source:HGNC Symbol;Acc:HGNC:26153]	protein_coding	65123	2100.41	-0.0630753	0.0571681	-1.10333	0.269884	0.999938	PLSCR1	NTC
ENSG00000243613	AL513523.4	1	novel transcript	lncRNA	NA	0.260482	1.50768	3.53061	0.427031	0.669357	0.999938	PLSCR1	NTC
ENSG00000233222	AL513523.3	1	novel transcript	lncRNA	NA	0	NA	NA	NA	NA	NA	PLSCR1	NTC
ENSG00000143554	SLC27A3	1	solute carrier family 27 member 3 [Source:HGNC Symbol;Acc:HGNC:10997]	protein_coding	11000	98.6861	-0.21803	0.191861	-1.13639	0.255792	0.999938	PLSCR1	NTC
ENSG00000207039	Y_RNA	1	Y RNA [Source:RFAM;Acc:RF00019]	misc_RNA	NA	0	NA	NA	NA	NA	NA	PLSCR1	NTC
ENSG00000143614	GATAD2B	1	GATA zinc finger domain containing 2B [Source:HGNC Symbol;Acc:HGNC:30778]	protein_coding	57459	1160.67	-0.0310103	0.062102	-0.499344	0.617537	0.999938	PLSCR1	NTC
ENSG00000231827	AL513523.2	1	immunoglobulin superfamily, DCC subclass, member 3 (IGDCC3) pseudogene	transcribed_unprocessed_pseudogene	343052	2.31445	-1.82014	1.41484	-1.28646	0.198281	0.999938	PLSCR1	NTC
ENSG00000223599	AL513523.1	1	adipose differentiation-related protein (ADFP) pseudogene	processed_pseudogene	NA	3.97204	1.37476	0.982876	1.39871	0.1619	0.999938	PLSCR1	NTC
ENSG00000236327	AL831737.1	1	ribosomal protein L30 (RPL30) pseudogene	processed_pseudogene	NA	0.99311	0.774393	2.18394	0.354585	0.7229	0.999938	PLSCR1	NTC
ENSG00000284738	AL358472.5	1	novel transcript, antisense to DENND4B	lncRNA	101928059	12.885	0.566023	0.568101	0.996343	0.319084	0.999938	PLSCR1	NTC
ENSG00000198837	DENND4B	1	DENN domain containing 4B [Source:HGNC Symbol;Acc:HGNC:29044]	protein_coding	9909	1393.56	-0.0396342	0.0796735	-0.497458	0.618866	0.999938	PLSCR1	NTC
ENSG00000160741	CRTC2	1	CREB regulated transcription coactivator 2 [Source:HGNC Symbol;Acc:HGNC:27301]	protein_coding	200186	978.144	-0.119049	0.0757427	-1.57176	0.116006	0.999938	PLSCR1	NTC
ENSG00000143570	SLC39A1	1	solute carrier family 39 member 1 [Source:HGNC Symbol;Acc:HGNC:12876]	protein_coding	27173	39.283	0.136201	0.310882	0.438113	0.661305	0.999938	PLSCR1	NTC
ENSG00000285779	AL358472.7	1	novel protein	protein_coding	NA	0	NA	NA	NA	NA	NA	PLSCR1	NTC
ENSG00000276584	MIR6737	1	microRNA 6737 [Source:HGNC Symbol;Acc:HGNC:50273]	miRNA	102465441	0	NA	NA	NA	NA	NA	PLSCR1	NTC
ENSG00000282386	AL358472.4	1	novel transcript, antisense to SLC39A1	lncRNA	NA	14.2222	0.241616	0.54608	0.442454	0.658161	0.999938	PLSCR1	NTC
ENSG00000273026	AL358472.3	1	novel transcript, antisense to SLC39A1	lncRNA	NA	11.0351	-0.234635	0.551945	-0.425107	0.670759	0.999938	PLSCR1	NTC
ENSG00000143578	CREB3L4	1	cAMP responsive element binding protein 3 like 4 [Source:HGNC Symbol;Acc:HGNC:18854]	protein_coding	148327	120.027	0.170212	0.183	0.930117	0.35231	0.999938	PLSCR1	NTC
ENSG00000143543	JTB	1	jumping translocation breakpoint [Source:HGNC Symbol;Acc:HGNC:6201]	protein_coding	10899	191.696	0.300263	0.147943	2.02959	0.0423986	0.999938	PLSCR1	NTC
ENSG00000285641	AL358472.6	1	novel protein	protein_coding	NA	0.781522	-0.0378353	2.35633	-0.0160569	0.987189	0.999938	PLSCR1	NTC
ENSG00000272654	AL358472.2	1	novel transcript	lncRNA	NA	17.3594	0.26408	0.451008	0.585533	0.558189	0.999938	PLSCR1	NTC
ENSG00000143545	RAB13	1	RAB13, member RAS oncogene family [Source:HGNC Symbol;Acc:HGNC:9762]	protein_coding	5872	81.3417	0.163909	0.264574	0.619521	0.535573	0.999938	PLSCR1	NTC
ENSG00000177954	RPS27	1	ribosomal protein S27 [Source:HGNC Symbol;Acc:HGNC:10416]	protein_coding	6232	3924.92	0.328309	0.237358	1.38318	0.16661	0.999938	PLSCR1	NTC
ENSG00000143552	NUP210L	1	nucleoporin 210 like [Source:HGNC Symbol;Acc:HGNC:29915]	protein_coding	91181	13.9312	0.566902	0.472175	1.20062	0.229899	0.999938	PLSCR1	NTC
ENSG00000231416	AL358472.1	1	ribosomal protein L34 (RPL34) pseudogene	processed_pseudogene	NA	1.99261	-0.349551	1.35614	-0.257754	0.796597	0.999938	PLSCR1	NTC
ENSG00000200220	RNU6-179P	1	RNA, U6 small nuclear 179, pseudogene [Source:HGNC Symbol;Acc:HGNC:47142]	snRNA	NA	0	NA	NA	NA	NA	NA	PLSCR1	NTC
ENSG00000231837	RPS7P2	1	ribosomal protein S7 pseudogene 2 [Source:HGNC Symbol;Acc:HGNC:36079]	processed_pseudogene	NA	0	NA	NA	NA	NA	NA	PLSCR1	NTC
ENSG00000263987	MIR5698	1	microRNA 5698 [Source:HGNC Symbol;Acc:HGNC:43487]	miRNA	100847024	0	NA	NA	NA	NA	NA	PLSCR1	NTC
ENSG00000143549	TPM3	1	tropomyosin 3 [Source:HGNC Symbol;Acc:HGNC:12012]	protein_coding	7170	9512.14	0.0354539	0.049112	0.721899	0.470356	0.999938	PLSCR1	NTC
ENSG00000264384	RN7SL431P	1	RNA, 7SL, cytoplasmic 431, pseudogene [Source:HGNC Symbol;Acc:HGNC:46447]	misc_RNA	NA	0	NA	NA	NA	NA	NA	PLSCR1	NTC
ENSG00000215938	MIR190B	1	microRNA 190b [Source:HGNC Symbol;Acc:HGNC:33656]	miRNA	100126346	0	NA	NA	NA	NA	NA	PLSCR1	NTC
ENSG00000163263	C1orf189	1	chromosome 1 open reading frame 189 [Source:HGNC Symbol;Acc:HGNC:32305]	protein_coding	388701	4.12563	0.808143	0.942847	0.857131	0.391373	0.999938	PLSCR1	NTC
ENSG00000143612	C1orf43	1	chromosome 1 open reading frame 43 [Source:HGNC Symbol;Acc:HGNC:29876]	protein_coding	25912	3062.89	0.0207787	0.0501826	0.414061	0.678829	0.999938	PLSCR1	NTC
ENSG00000143569	UBAP2L	1	ubiquitin associated protein 2 like [Source:HGNC Symbol;Acc:HGNC:29877]	protein_coding	9898	6331.36	-0.0174379	0.0427997	-0.407429	0.683693	0.999938	PLSCR1	NTC
ENSG00000201129	SNORA58B	1	small nucleolar RNA, H/ACA box 58B [Source:HGNC Symbol;Acc:HGNC:52208]	snoRNA	109617023	0.795507	-2.10569	2.54284	-0.828085	0.407622	0.999938	PLSCR1	NTC
ENSG00000143575	HAX1	1	HCLS1 associated protein X-1 [Source:HGNC Symbol;Acc:HGNC:16915]	protein_coding	10456	887.682	0.0538102	0.0803825	0.669426	0.503224	0.999938	PLSCR1	NTC
ENSG00000252682	AL354980.1	1		snoRNA	NA	0	NA	NA	NA	NA	NA	PLSCR1	NTC
ENSG00000212292	RNU6-239P	1	RNA, U6 small nuclear 239, pseudogene [Source:HGNC Symbol;Acc:HGNC:47202]	snRNA	NA	0	NA	NA	NA	NA	NA	PLSCR1	NTC
ENSG00000222457	RNU6-121P	1	RNA, U6 small nuclear 121, pseudogene [Source:HGNC Symbol;Acc:HGNC:47084]	snRNA	NA	0	NA	NA	NA	NA	NA	PLSCR1	NTC
ENSG00000278694	AL354980.2	1	aquaporin 10 (AQP10) pseudogene	unprocessed_pseudogene	NA	0	NA	NA	NA	NA	NA	PLSCR1	NTC
ENSG00000143595	AQP10	1	aquaporin 10 [Source:HGNC Symbol;Acc:HGNC:16029]	protein_coding	89872	9.4817	-0.345131	0.60048	-0.574758	0.565455	0.999938	PLSCR1	NTC
ENSG00000143515	ATP8B2	1	ATPase phospholipid transporting 8B2 [Source:HGNC Symbol;Acc:HGNC:13534]	protein_coding	57198	2334.03	0.0283907	0.0475975	0.596474	0.550859	0.999938	PLSCR1	NTC
ENSG00000238365	RNU7-57P	1	RNA, U7 small nuclear 57 pseudogene [Source:HGNC Symbol;Acc:HGNC:34153]	snRNA	NA	7.69196	0.408615	0.698172	0.585264	0.55837	0.999938	PLSCR1	NTC
ENSG00000237920	AL162591.1	1	mitochondrial ribosomal protein S33 (MRPS33) pseudogene	unprocessed_pseudogene	NA	0	NA	NA	NA	NA	NA	PLSCR1	NTC
ENSG00000226855	RPSAP17	1	ribosomal protein SA pseudogene 17 [Source:HGNC Symbol;Acc:HGNC:35707]	processed_pseudogene	NA	0	NA	NA	NA	NA	NA	PLSCR1	NTC
ENSG00000228013	IL6R-AS1	1	IL6R antisense RNA 1 [Source:HGNC Symbol;Acc:HGNC:53716]	lncRNA	101928101	2.10101	-0.467536	1.48935	-0.31392	0.753582	0.999938	PLSCR1	NTC
ENSG00000160712	IL6R	1	interleukin 6 receptor [Source:HGNC Symbol;Acc:HGNC:6019]	protein_coding	3570	531.721	-0.0198005	0.0869037	-0.227844	0.819767	0.999938	PLSCR1	NTC
ENSG00000228264	PSMD8P1	1	proteasome 26S subunit, non-ATPase, 8 pseudogene 1 [Source:HGNC Symbol;Acc:HGNC:34013]	processed_pseudogene	NA	0.999147	0.805968	1.87254	0.430415	0.666894	0.999938	PLSCR1	NTC
ENSG00000169291	SHE	1	Src homology 2 domain containing E [Source:HGNC Symbol;Acc:HGNC:27004]	protein_coding	126669	4.93205	0.820778	0.946851	0.866851	0.386024	0.999938	PLSCR1	NTC
ENSG00000273110	AL162591.2	1	novel transcript, antisense to SHE	lncRNA	NA	0	NA	NA	NA	NA	NA	PLSCR1	NTC
ENSG00000163239	TDRD10	1	tudor domain containing 10 [Source:HGNC Symbol;Acc:HGNC:25316]	protein_coding	126668	0.844175	-1.24017	2.51029	-0.494033	0.621283	0.999938	PLSCR1	NTC
ENSG00000160714	UBE2Q1	1	ubiquitin conjugating enzyme E2 Q1 [Source:HGNC Symbol;Acc:HGNC:15698]	protein_coding	55585	1703.15	0.0436847	0.0604995	0.722067	0.470253	0.999938	PLSCR1	NTC
ENSG00000229780	UBE2Q1-AS1	1	UBE2Q1 antisense RNA 1 [Source:HGNC Symbol;Acc:HGNC:40722]	lncRNA	100874097	15.1244	0.449812	0.470873	0.955272	0.33944	0.999938	PLSCR1	NTC
ENSG00000286391	AL592078.2	1	novel transcript	lncRNA	107985206	0.749584	0.0284612	2.58419	0.0110136	0.991213	0.999938	PLSCR1	NTC
ENSG00000160716	CHRNB2	1	cholinergic receptor nicotinic beta 2 subunit [Source:HGNC Symbol;Acc:HGNC:1962]	protein_coding	1141	19.4504	0.032888	0.419629	0.078374	0.937531	0.999938	PLSCR1	NTC
ENSG00000233875	AL592078.1	1	novel transcript	lncRNA	NA	0	NA	NA	NA	NA	NA	PLSCR1	NTC
ENSG00000160710	ADAR	1	adenosine deaminase RNA specific [Source:HGNC Symbol;Acc:HGNC:225]	protein_coding	103	9819.41	-0.0289617	0.0418712	-0.691685	0.489135	0.999938	PLSCR1	NTC
ENSG00000287064	AL606500.1	1	novel transcript	lncRNA	NA	91.7014	-0.217981	0.207707	-1.04946	0.293966	0.999938	PLSCR1	NTC
ENSG00000143603	KCNN3	1	potassium calcium-activated channel subfamily N member 3 [Source:HGNC Symbol;Acc:HGNC:6292]	protein_coding	3782	0.379171	0.78428	3.28604	0.23867	0.811362	0.999938	PLSCR1	NTC
ENSG00000163344	PMVK	1	phosphomevalonate kinase [Source:HGNC Symbol;Acc:HGNC:9141]	protein_coding	10654	319.85	-0.00498863	0.127795	-0.0390361	0.968862	0.999938	PLSCR1	NTC
ENSG00000270361	AL451085.1	1	novel transcript	lncRNA	NA	0.118689	-0.682908	3.53381	-0.19325	0.846763	0.999938	PLSCR1	NTC
ENSG00000163346	PBXIP1	1	PBX homeobox interacting protein 1 [Source:HGNC Symbol;Acc:HGNC:21199]	protein_coding	57326	767.046	0.114037	0.096934	1.17644	0.239418	0.999938	PLSCR1	NTC
ENSG00000268154	Metazoa_SRP	1	Metazoan signal recognition particle RNA [Source:RFAM;Acc:RF00017]	misc_RNA	NA	2.45123	-1.15281	1.25905	-0.915614	0.359869	0.999938	PLSCR1	NTC
ENSG00000163348	PYGO2	1	pygopus family PHD finger 2 [Source:HGNC Symbol;Acc:HGNC:30257]	protein_coding	90780	1857.01	0.00329533	0.0585595	0.0562732	0.955124	0.999938	PLSCR1	NTC
ENSG00000271380	AL451085.2	1	uncharacterized LOC101928120 [Source:NCBI gene (formerly Entrezgene);Acc:101928120]	lncRNA	101928120	12.7493	0.136815	0.559294	0.244621	0.80675	0.999938	PLSCR1	NTC
ENSG00000160691	SHC1	1	SHC adaptor protein 1 [Source:HGNC Symbol;Acc:HGNC:10840]	protein_coding	6464	1239.73	0.0131773	0.0693805	0.189928	0.849366	0.999938	PLSCR1	NTC
ENSG00000173207	CKS1B	1	CDC28 protein kinase regulatory subunit 1B [Source:HGNC Symbol;Acc:HGNC:19083]	protein_coding	1163	2822.89	0.0566183	0.0555102	1.01996	0.307746	0.999938	PLSCR1	NTC
ENSG00000264349	MIR4258	1	microRNA 4258 [Source:HGNC Symbol;Acc:HGNC:38281]	miRNA	100423020	9.89794	-0.261615	0.641002	-0.408134	0.683175	0.999938	PLSCR1	NTC
ENSG00000160688	FLAD1	1	flavin adenine dinucleotide synthetase 1 [Source:HGNC Symbol;Acc:HGNC:24671]	protein_coding	80308	1125.31	0.0545593	0.06499	0.839502	0.401188	0.999938	PLSCR1	NTC
ENSG00000163352	LENEP	1	lens epithelial protein [Source:HGNC Symbol;Acc:HGNC:14429]	protein_coding	55891	5.24581	0.731475	0.99611	0.734331	0.462747	0.999938	PLSCR1	NTC
ENSG00000160685	ZBTB7B	1	zinc finger and BTB domain containing 7B [Source:HGNC Symbol;Acc:HGNC:18668]	protein_coding	51043	988.576	0.0751883	0.0898104	0.837189	0.402486	0.999938	PLSCR1	NTC
ENSG00000163354	DCST2	1	DC-STAMP domain containing 2 [Source:HGNC Symbol;Acc:HGNC:26562]	protein_coding	127579	9.95661	-0.164867	0.614133	-0.268455	0.788349	0.999938	PLSCR1	NTC
ENSG00000163357	DCST1	1	DC-STAMP domain containing 1 [Source:HGNC Symbol;Acc:HGNC:26539]	protein_coding	149095	13.6043	0.0748828	0.537626	0.139284	0.889226	0.999938	PLSCR1	NTC
ENSG00000232093	DCST1-AS1	1	DCST1 antisense RNA 1 [Source:HGNC Symbol;Acc:HGNC:41147]	lncRNA	NA	7.61793	0.265454	0.670411	0.395957	0.692137	0.999938	PLSCR1	NTC
ENSG00000143537	ADAM15	1	ADAM metallopeptidase domain 15 [Source:HGNC Symbol;Acc:HGNC:193]	protein_coding	8751	664.001	0.0236857	0.0823334	0.287681	0.773591	0.999938	PLSCR1	NTC
ENSG00000243364	EFNA4	1	ephrin A4 [Source:HGNC Symbol;Acc:HGNC:3224]	protein_coding	1945	270.362	0.0972173	0.118996	0.816977	0.413942	0.999938	PLSCR1	NTC
ENSG00000251246	AL691442.2	1	novel ephrin-A4 (EFNA4) and ephrin-A3 (EFNA3) protein	protein_coding	NA	0	NA	NA	NA	NA	NA	PLSCR1	NTC
ENSG00000143590	EFNA3	1	ephrin A3 [Source:HGNC Symbol;Acc:HGNC:3223]	protein_coding	1944	9.94904	-0.70147	0.62415	-1.12388	0.261064	0.999938	PLSCR1	NTC
ENSG00000202027	AL691442.1	1		misc_RNA	NA	0.118689	-0.682908	3.53381	-0.19325	0.846763	0.999938	PLSCR1	NTC
ENSG00000169242	EFNA1	1	ephrin A1 [Source:HGNC Symbol;Acc:HGNC:3221]	protein_coding	1942	384.978	0.10729	0.100833	1.06403	0.287315	0.999938	PLSCR1	NTC
ENSG00000169241	SLC50A1	1	solute carrier family 50 member 1 [Source:HGNC Symbol;Acc:HGNC:30657]	protein_coding	55974	502.333	-0.0573781	0.094514	-0.607086	0.543794	0.999938	PLSCR1	NTC
ENSG00000179085	DPM3	1	dolichyl-phosphate mannosyltransferase subunit 3, regulatory [Source:HGNC Symbol;Acc:HGNC:3007]	protein_coding	54344	199.052	0.0139463	0.165992	0.0840181	0.933042	0.999938	PLSCR1	NTC
ENSG00000223452	HMGN2P18	1	high mobility group nucleosomal binding domain 2 pseudogene 18 [Source:HGNC Symbol;Acc:HGNC:39382]	processed_pseudogene	NA	0	NA	NA	NA	NA	NA	PLSCR1	NTC
ENSG00000163463	KRTCAP2	1	keratinocyte associated protein 2 [Source:HGNC Symbol;Acc:HGNC:28942]	protein_coding	200185	157.217	-0.0185762	0.153632	-0.120914	0.903759	0.999938	PLSCR1	NTC
ENSG00000273088	AL713999.1	1	novel protein	protein_coding	NA	0	NA	NA	NA	NA	NA	PLSCR1	NTC
ENSG00000163462	TRIM46	1	tripartite motif containing 46 [Source:HGNC Symbol;Acc:HGNC:19019]	protein_coding	80128	1.60943	-0.20228	1.67722	-0.120604	0.904004	0.999938	PLSCR1	NTC
ENSG00000185499	MUC1	1	mucin 1, cell surface associated [Source:HGNC Symbol;Acc:HGNC:7508]	protein_coding	4582	1.11934	1.81315	1.87189	0.96862	0.332735	0.999938	PLSCR1	NTC
ENSG00000231064	AC234582.1	1	novel transcript, antisense to THBS3	lncRNA	NA	4.66374	-0.417134	0.855449	-0.48762	0.625819	0.999938	PLSCR1	NTC
ENSG00000284586	MIR92B	1	microRNA 92b [Source:HGNC Symbol;Acc:HGNC:32920]	miRNA	693235	0	NA	NA	NA	NA	NA	PLSCR1	NTC
ENSG00000169231	THBS3	1	thrombospondin 3 [Source:HGNC Symbol;Acc:HGNC:11787]	protein_coding	7059	55.1748	-0.0487243	0.286468	-0.170087	0.864942	0.999938	PLSCR1	NTC
ENSG00000173171	MTX1	1	metaxin 1 [Source:HGNC Symbol;Acc:HGNC:7504]	protein_coding	4580	351.985	0.0547431	0.124608	0.439324	0.660427	0.999938	PLSCR1	NTC
ENSG00000236263	AC234582.2	1	novel transcript	lncRNA	NA	0	NA	NA	NA	NA	NA	PLSCR1	NTC
ENSG00000160766	GBAP1	1	glucosylceramidase beta pseudogene 1 [Source:HGNC Symbol;Acc:HGNC:4178]	transcribed_unprocessed_pseudogene	2630	203.857	0.235381	0.137487	1.71202	0.086893	0.999938	PLSCR1	NTC
ENSG00000236675	MTX1P1	1	metaxin 1 pseudogene 1 [Source:HGNC Symbol;Acc:HGNC:7505]	unprocessed_pseudogene	NA	94.4542	0.204154	0.193875	1.05302	0.292332	0.999938	PLSCR1	NTC
ENSG00000177628	GBA	1	glucosylceramidase beta [Source:HGNC Symbol;Acc:HGNC:4177]	protein_coding	2629	1221.1	-0.0201631	0.0619344	-0.325556	0.74476	0.999938	PLSCR1	NTC
ENSG00000160767	FAM189B	1	family with sequence similarity 189 member B [Source:HGNC Symbol;Acc:HGNC:1233]	protein_coding	10712	1119.29	-0.0988208	0.0760328	-1.29971	0.1937	0.999938	PLSCR1	NTC
ENSG00000116521	SCAMP3	1	secretory carrier membrane protein 3 [Source:HGNC Symbol;Acc:HGNC:10565]	protein_coding	10067	1662.46	0.0256259	0.0646608	0.396313	0.691874	0.999938	PLSCR1	NTC
ENSG00000176444	CLK2	1	CDC like kinase 2 [Source:HGNC Symbol;Acc:HGNC:2069]	protein_coding	1196	1258.02	0.0957193	0.0628089	1.52398	0.127515	0.999938	PLSCR1	NTC
ENSG00000143630	HCN3	1	hyperpolarization activated cyclic nucleotide gated potassium channel 3 [Source:HGNC Symbol;Acc:HGNC:19183]	protein_coding	57657	315.649	0.0460697	0.137076	0.336088	0.736804	0.999938	PLSCR1	NTC
ENSG00000143627	PKLR	1	pyruvate kinase L/R [Source:HGNC Symbol;Acc:HGNC:9020]	protein_coding	5313	32.8764	0.232303	0.372512	0.623611	0.532883	0.999938	PLSCR1	NTC
ENSG00000160752	FDPS	1	farnesyl diphosphate synthase [Source:HGNC Symbol;Acc:HGNC:3631]	protein_coding	2224	4263.3	0.018029	0.0511685	0.352345	0.72458	0.999938	PLSCR1	NTC
ENSG00000225855	RUSC1-AS1	1	RUSC1 antisense RNA 1 [Source:HGNC Symbol;Acc:HGNC:26680]	lncRNA	284618	495.445	0.0586161	0.0940822	0.623031	0.533264	0.999938	PLSCR1	NTC
ENSG00000160753	RUSC1	1	RUN and SH3 domain containing 1 [Source:HGNC Symbol;Acc:HGNC:17153]	protein_coding	23623	1125.6	0.0809487	0.0663306	1.22038	0.22232	0.999938	PLSCR1	NTC
ENSG00000116539	ASH1L	1	ASH1 like histone lysine methyltransferase [Source:HGNC Symbol;Acc:HGNC:19088]	protein_coding	55870	2551.74	-0.0729402	0.0627208	-1.16294	0.244856	0.999938	PLSCR1	NTC
ENSG00000283701	MIR555	1	microRNA 555 [Source:HGNC Symbol;Acc:HGNC:32811]	miRNA	693140	0	NA	NA	NA	NA	NA	PLSCR1	NTC
ENSG00000207134	RNU6-106P	1	RNA, U6 small nuclear 106, pseudogene [Source:HGNC Symbol;Acc:HGNC:47069]	snRNA	NA	0	NA	NA	NA	NA	NA	PLSCR1	NTC
ENSG00000227773	ASH1L-IT1	1	ASH1L intronic transcript 1 [Source:HGNC Symbol;Acc:HGNC:41449]	lncRNA	NA	0.73081	0.0792199	2.23236	0.0354871	0.971691	0.999938	PLSCR1	NTC
ENSG00000207144	RNU6-1297P	1	RNA, U6 small nuclear 1297, pseudogene [Source:HGNC Symbol;Acc:HGNC:48260]	snRNA	NA	0.376427	0.784358	3.29476	0.238062	0.811833	0.999938	PLSCR1	NTC
ENSG00000237872	POU5F1P4	1	POU class 5 homeobox 1 pseudogene 4 [Source:HGNC Symbol;Acc:HGNC:33310]	processed_pseudogene	645682	2.68378	0.682798	1.28348	0.53199	0.594733	0.999938	PLSCR1	NTC
ENSG00000235919	ASH1L-AS1	1	ASH1L antisense RNA 1 [Source:HGNC Symbol;Acc:HGNC:44146]	lncRNA	645676	45.1347	-0.00155575	0.305611	-0.0050906	0.995938	0.999938	PLSCR1	NTC
ENSG00000271267	AL353807.4	1	ATP synthase, H+ transporting, mitochondrial Fo complex, subunit F2 (ATP5J2) pseudogene	processed_pseudogene	NA	14.7081	-0.519695	0.507129	-1.02478	0.305468	0.999938	PLSCR1	NTC
ENSG00000225082	DAP3P1	1	death associated protein 3 pseudogene 1 [Source:HGNC Symbol;Acc:HGNC:17624]	unprocessed_pseudogene	NA	3.20406	-0.869344	0.995241	-0.873501	0.38239	0.999938	PLSCR1	NTC
ENSG00000223503	AL353807.1	1	claudin 6 (CLDN6) pseudogene	processed_pseudogene	NA	1.00748	-1.54945	2.17156	-0.713521	0.475523	0.999938	PLSCR1	NTC
ENSG00000232519	AL353807.2	1	novel transcript, antisense to MSTO1	lncRNA	NA	2.67696	-0.487835	1.27792	-0.38174	0.702654	0.999938	PLSCR1	NTC
ENSG00000125459	MSTO1	1	misato mitochondrial distribution and morphology regulator 1 [Source:HGNC Symbol;Acc:HGNC:29678]	protein_coding	55154	525.114	0.0705359	0.0916897	0.769289	0.441722	0.999938	PLSCR1	NTC
ENSG00000246203	AL353807.3	1	novel pseudogene	unprocessed_pseudogene	NA	19.4014	0.61208	0.446209	1.37173	0.170146	0.999938	PLSCR1	NTC
ENSG00000287839	AL353807.5	1	novel transcript	lncRNA	NA	1.00623	2.56761	2.36922	1.08374	0.278482	0.999938	PLSCR1	NTC
ENSG00000163374	YY1AP1	1	YY1 associated protein 1 [Source:HGNC Symbol;Acc:HGNC:30935]	protein_coding	55249	1370.43	-0.0051721	0.0665947	-0.0776653	0.938094	0.999938	PLSCR1	NTC
ENSG00000132676	DAP3	1	death associated protein 3 [Source:HGNC Symbol;Acc:HGNC:2673]	protein_coding	7818	3794.74	0.0372802	0.0490051	0.760741	0.446812	0.999938	PLSCR1	NTC
ENSG00000227673	AL162734.1	1	novel transcript, antisense to DAP3	lncRNA	NA	2.35818	-0.11395	1.28304	-0.0888123	0.929231	0.999938	PLSCR1	NTC
ENSG00000203761	MSTO2P	1	misato family member 2, pseudogene [Source:HGNC Symbol;Acc:HGNC:26329]	unprocessed_pseudogene	NA	133.624	-0.0273927	0.166472	-0.164549	0.869299	0.999938	PLSCR1	NTC
ENSG00000116580	GON4L	1	gon-4 like [Source:HGNC Symbol;Acc:HGNC:25973]	protein_coding	54856	1802.76	-0.0391871	0.0556974	-0.703572	0.481699	0.999938	PLSCR1	NTC
ENSG00000234937	AL139128.1	1	proteasome (prosome, macropain) 26S subunit, non-ATPase, 7 (Mov34 homolog) (PSMD7) pseudogene	processed_pseudogene	NA	4.66893	-0.238462	0.899629	-0.265067	0.790958	0.999938	PLSCR1	NTC
ENSG00000132718	SYT11	1	synaptotagmin 11 [Source:HGNC Symbol;Acc:HGNC:19239]	protein_coding	23208	120.662	-0.226251	0.252648	-0.895518	0.37051	0.999938	PLSCR1	NTC
ENSG00000283442	AL139128.2	1		snRNA	NA	0.377842	-0.711368	3.28722	-0.216404	0.828673	0.999938	PLSCR1	NTC
ENSG00000143622	RIT1	1	Ras like without CAAX 1 [Source:HGNC Symbol;Acc:HGNC:10023]	protein_coding	6016	321.539	0.0255732	0.108792	0.235065	0.814159	0.999938	PLSCR1	NTC
ENSG00000132680	KHDC4	1	KH domain containing 4, pre-mRNA splicing factor [Source:HGNC Symbol;Acc:HGNC:29145]	protein_coding	22889	2220.86	0.00665352	0.058269	0.114186	0.90909	0.999938	PLSCR1	NTC
ENSG00000207475	SNORA80E	1	small nucleolar RNA, H/ACA box 80E [Source:HGNC Symbol;Acc:HGNC:32635]	snoRNA	677823	9.91021	-0.0781255	0.635749	-0.122887	0.902196	0.999938	PLSCR1	NTC
ENSG00000280466	SCARNA4	1	small Cajal body-specific RNA 4 [Source:HGNC Symbol;Acc:HGNC:32560]	scaRNA	NA	0	NA	NA	NA	NA	NA	PLSCR1	NTC
ENSG00000281394	SCARNA4	1	small Cajal body-specific RNA 4 [Source:HGNC Symbol;Acc:HGNC:32560]	scaRNA	677771	0	NA	NA	NA	NA	NA	PLSCR1	NTC
ENSG00000173080	RXFP4	1	relaxin family peptide/INSL5 receptor 4 [Source:HGNC Symbol;Acc:HGNC:14666]	protein_coding	339403	6.03375	0.236947	0.907454	0.261112	0.794006	0.999938	PLSCR1	NTC
ENSG00000116584	ARHGEF2	1	Rho/Rac guanine nucleotide exchange factor 2 [Source:HGNC Symbol;Acc:HGNC:682]	protein_coding	9181	1372.54	-0.0270774	0.0646155	-0.419054	0.675177	0.999938	PLSCR1	NTC
ENSG00000277817	MIR6738	1	microRNA 6738 [Source:HGNC Symbol;Acc:HGNC:49939]	miRNA	102465442	0	NA	NA	NA	NA	NA	PLSCR1	NTC
ENSG00000273002	AL355388.1	1	uncharacterized LOC107985209 [Source:NCBI gene (formerly Entrezgene);Acc:107985209]	lncRNA	107985209	14.5859	0.453562	0.513798	0.882762	0.377365	0.999938	PLSCR1	NTC
ENSG00000224276	ARHGEF2-AS1	1	ARHGEF2 antisense RNA 1 [Source:HGNC Symbol;Acc:HGNC:40082]	lncRNA	107985210	0.382052	-2.03503	3.22349	-0.631311	0.527837	0.999938	PLSCR1	NTC
ENSG00000285677	AL355388.2	1	Novel transcript, antisense to SSR2	lncRNA	NA	12.7203	0.318069	0.530639	0.599409	0.5489	0.999938	PLSCR1	NTC
ENSG00000163479	SSR2	1	signal sequence receptor subunit 2 [Source:HGNC Symbol;Acc:HGNC:11324]	protein_coding	6746	3226.6	0.0442326	0.051529	0.858403	0.39067	0.999938	PLSCR1	NTC
ENSG00000160803	UBQLN4	1	ubiquilin 4 [Source:HGNC Symbol;Acc:HGNC:1237]	protein_coding	56893	2746.5	-0.0447724	0.0585822	-0.764267	0.444708	0.999938	PLSCR1	NTC
ENSG00000116586	LAMTOR2	1	late endosomal/lysosomal adaptor, MAPK and MTOR activator 2 [Source:HGNC Symbol;Acc:HGNC:29796]	protein_coding	28956	374.217	0.129793	0.137357	0.944931	0.344694	0.999938	PLSCR1	NTC
ENSG00000132698	RAB25	1	RAB25, member RAS oncogene family [Source:HGNC Symbol;Acc:HGNC:18238]	protein_coding	57111	1.65132	1.81262	1.74151	1.04083	0.297952	0.999938	PLSCR1	NTC
ENSG00000254726	MEX3A	1	mex-3 RNA binding family member A [Source:HGNC Symbol;Acc:HGNC:33482]	protein_coding	92312	2339.15	-0.0211153	0.0664154	-0.317929	0.750539	0.999938	PLSCR1	NTC
ENSG00000160789	LMNA	1	lamin A/C [Source:HGNC Symbol;Acc:HGNC:6636]	protein_coding	4000	1171.66	0.0131755	0.0724807	0.18178	0.855756	0.999938	PLSCR1	NTC
ENSG00000196189	SEMA4A	1	semaphorin 4A [Source:HGNC Symbol;Acc:HGNC:10729]	protein_coding	64218	3.23576	0.971168	1.32732	0.731673	0.464368	0.999938	PLSCR1	NTC
ENSG00000252236	AL135927.1	1		snoRNA	NA	0	NA	NA	NA	NA	NA	PLSCR1	NTC
ENSG00000160785	SLC25A44	1	solute carrier family 25 member 44 [Source:HGNC Symbol;Acc:HGNC:29036]	protein_coding	9673	1153.36	-0.0330042	0.06246	-0.528405	0.597218	0.999938	PLSCR1	NTC
ENSG00000260238	PMF1-BGLAP	1	PMF1-BGLAP readthrough [Source:HGNC Symbol;Acc:HGNC:42953]	protein_coding	100527963	1.00221	-0.0186801	1.87828	-0.00994529	0.992065	0.999938	PLSCR1	NTC
ENSG00000160783	PMF1	1	polyamine modulated factor 1 [Source:HGNC Symbol;Acc:HGNC:9112]	protein_coding	11243	337.71	-0.037068	0.112756	-0.328745	0.742348	0.999938	PLSCR1	NTC
ENSG00000242252	BGLAP	1	bone gamma-carboxyglutamate protein [Source:HGNC Symbol;Acc:HGNC:1043]	protein_coding	632	3.07474	1.1841	1.36997	0.864323	0.38741	0.999938	PLSCR1	NTC
ENSG00000160781	PAQR6	1	progestin and adipoQ receptor family member 6 [Source:HGNC Symbol;Acc:HGNC:30132]	protein_coding	79957	27.7037	0.0348801	0.347888	0.100263	0.920136	0.999938	PLSCR1	NTC
ENSG00000198952	SMG5	1	SMG5 nonsense mediated mRNA decay factor [Source:HGNC Symbol;Acc:HGNC:24644]	protein_coding	23381	5803.86	0.0298759	0.0474276	0.629927	0.528742	0.999938	PLSCR1	NTC
ENSG00000163472	TMEM79	1	transmembrane protein 79 [Source:HGNC Symbol;Acc:HGNC:28196]	protein_coding	84283	203.792	0.149108	0.132552	1.1249	0.26063	0.999938	PLSCR1	NTC
ENSG00000198715	GLMP	1	glycosylated lysosomal membrane protein [Source:HGNC Symbol;Acc:HGNC:29436]	protein_coding	112770	791.842	0.0501871	0.0706283	0.71058	0.477345	0.999938	PLSCR1	NTC
ENSG00000189030	VHLL	1	VHL like [Source:HGNC Symbol;Acc:HGNC:30666]	protein_coding	391104	1.44847	0.0628485	1.64479	0.0382107	0.96952	0.999938	PLSCR1	NTC
ENSG00000163468	CCT3	1	chaperonin containing TCP1 subunit 3 [Source:HGNC Symbol;Acc:HGNC:1616]	protein_coding	7203	11934.2	-0.0035455	0.0505697	-0.0701111	0.944105	0.999938	PLSCR1	NTC
ENSG00000163467	TSACC	1	TSSK6 activating cochaperone [Source:HGNC Symbol;Acc:HGNC:30636]	protein_coding	128229	65.7245	-0.135013	0.256183	-0.527017	0.598182	0.999938	PLSCR1	NTC
ENSG00000132677	RHBG	1	Rh family B glycoprotein (gene/pseudogene) [Source:HGNC Symbol;Acc:HGNC:14572]	protein_coding	57127	104.349	-0.0913804	0.193251	-0.472858	0.636314	0.999938	PLSCR1	NTC
ENSG00000237390	AL139130.1	1	novel transcript	lncRNA	NA	0.613471	0.625584	2.78293	0.224793	0.82214	0.999938	PLSCR1	NTC
ENSG00000125462	C1orf61	1	chromosome 1 open reading frame 61 [Source:HGNC Symbol;Acc:HGNC:30780]	protein_coding	10485	16.1304	-0.00108777	0.496519	-0.0021908	0.998252	0.999938	PLSCR1	NTC
ENSG00000207933	MIR9-1	1	microRNA 9-1 [Source:HGNC Symbol;Acc:HGNC:31641]	miRNA	407046	0	NA	NA	NA	NA	NA	PLSCR1	NTC
ENSG00000116604	MEF2D	1	myocyte enhancer factor 2D [Source:HGNC Symbol;Acc:HGNC:6997]	protein_coding	4209	573.358	-0.16473	0.0851824	-1.93385	0.0531315	0.999938	PLSCR1	NTC
ENSG00000206651	Y_RNA	1	Y RNA [Source:RFAM;Acc:RF00019]	misc_RNA	NA	0.909319	-2.34438	2.25521	-1.03954	0.298554	0.999938	PLSCR1	NTC
ENSG00000260460	AL365181.1	1	novel transcript	lncRNA	NA	0	NA	NA	NA	NA	NA	PLSCR1	NTC
ENSG00000183856	IQGAP3	1	IQ motif containing GTPase activating protein 3 [Source:HGNC Symbol;Acc:HGNC:20669]	protein_coding	128239	1557.72	-0.00601859	0.0757807	-0.0794212	0.936698	0.999938	PLSCR1	NTC
ENSG00000187862	TTC24	1	tetratricopeptide repeat domain 24 [Source:HGNC Symbol;Acc:HGNC:32348]	protein_coding	164118	1.68507	-0.762402	1.55984	-0.48877	0.625005	0.999938	PLSCR1	NTC
ENSG00000163382	NAXE	1	NAD(P)HX epimerase [Source:HGNC Symbol;Acc:HGNC:18453]	protein_coding	128240	919.597	0.0464048	0.0886738	0.52332	0.600751	0.999938	PLSCR1	NTC
ENSG00000160818	GPATCH4	1	G-patch domain containing 4 [Source:HGNC Symbol;Acc:HGNC:25982]	protein_coding	54865	1222.91	0.0221479	0.0852305	0.259859	0.794972	0.999938	PLSCR1	NTC
ENSG00000272971	AL365181.4	1	novel transcript	lncRNA	NA	0	NA	NA	NA	NA	NA	PLSCR1	NTC
ENSG00000132702	HAPLN2	1	hyaluronan and proteoglycan link protein 2 [Source:HGNC Symbol;Acc:HGNC:17410]	protein_coding	60484	1.3686	-2.12552	1.8661	-1.13902	0.254695	0.999938	PLSCR1	NTC
ENSG00000272068	AL365181.2	1	novel transcript	lncRNA	NA	21.8603	-0.214653	0.426065	-0.503803	0.6144	0.999938	PLSCR1	NTC
ENSG00000132692	BCAN	1	brevican [Source:HGNC Symbol;Acc:HGNC:23059]	protein_coding	63827	61.313	-0.274394	0.28913	-0.949033	0.342604	0.999938	PLSCR1	NTC
ENSG00000272405	AL365181.3	1	novel transcript, antisense to BCAN	lncRNA	NA	234.825	-0.00271303	0.139718	-0.0194179	0.984508	0.999938	PLSCR1	NTC
ENSG00000229953	AL590666.2	1	novel transcript	lncRNA	NA	52.7083	-0.149286	0.304825	-0.489744	0.624315	0.999938	PLSCR1	NTC
ENSG00000132688	NES	1	nestin [Source:HGNC Symbol;Acc:HGNC:7756]	protein_coding	10763	6076.24	0.0337683	0.0747318	0.451859	0.65137	0.999938	PLSCR1	NTC
ENSG00000237588	AL590666.3	1	novel transcript	lncRNA	NA	0	NA	NA	NA	NA	NA	PLSCR1	NTC
ENSG00000285570	AL590666.4	1	Novel transcript, antisense to CRABP2	lncRNA	NA	0	NA	NA	NA	NA	NA	PLSCR1	NTC
ENSG00000143320	CRABP2	1	cellular retinoic acid binding protein 2 [Source:HGNC Symbol;Acc:HGNC:2339]	protein_coding	1382	5.4267	1.01332	0.853806	1.18683	0.235294	0.999938	PLSCR1	NTC
ENSG00000223356	AL590666.1	1	novel transcript	lncRNA	NA	4.07135	-0.942396	1.01222	-0.93102	0.351843	0.999938	PLSCR1	NTC
ENSG00000143319	ISG20L2	1	interferon stimulated exonuclease gene 20 like 2 [Source:HGNC Symbol;Acc:HGNC:25745]	protein_coding	81875	1314.81	-0.151164	0.0617872	-2.44653	0.0144238	0.999938	PLSCR1	NTC
ENSG00000143303	RRNAD1	1	ribosomal RNA adenine dimethylase domain containing 1 [Source:HGNC Symbol;Acc:HGNC:24273]	protein_coding	51093	311.456	-0.161152	0.11565	-1.39345	0.163484	0.999938	PLSCR1	NTC
ENSG00000143314	MRPL24	1	mitochondrial ribosomal protein L24 [Source:HGNC Symbol;Acc:HGNC:14037]	protein_coding	79590	639.372	-0.0321043	0.119431	-0.268811	0.788075	0.999938	PLSCR1	NTC
ENSG00000143321	HDGF	1	heparin binding growth factor [Source:HGNC Symbol;Acc:HGNC:4856]	protein_coding	3068	13055.8	0.00585691	0.0591857	0.0989582	0.921171	0.999938	PLSCR1	NTC
ENSG00000143294	PRCC	1	proline rich mitotic checkpoint control factor [Source:HGNC Symbol;Acc:HGNC:9343]	protein_coding	5546	1806.73	0.0193727	0.0637392	0.303938	0.761175	0.999938	PLSCR1	NTC
ENSG00000287624	AL590666.5	1	novel transcript, antisense to PRCC	lncRNA	NA	4.50776	-0.993379	1.01459	-0.979099	0.327531	0.999938	PLSCR1	NTC
ENSG00000027869	SH2D2A	1	SH2 domain containing 2A [Source:HGNC Symbol;Acc:HGNC:10821]	protein_coding	9047	9.78772	0.0828649	0.678431	0.122142	0.902787	0.999938	PLSCR1	NTC
ENSG00000198400	NTRK1	1	neurotrophic receptor tyrosine kinase 1 [Source:HGNC Symbol;Acc:HGNC:8031]	protein_coding	4914	0	NA	NA	NA	NA	NA	PLSCR1	NTC
ENSG00000027644	INSRR	1	insulin receptor related receptor [Source:HGNC Symbol;Acc:HGNC:6093]	protein_coding	3645	0.831337	-0.341136	2.49114	-0.13694	0.891078	0.999938	PLSCR1	NTC
ENSG00000187800	PEAR1	1	platelet endothelial aggregation receptor 1 [Source:HGNC Symbol;Acc:HGNC:33631]	protein_coding	375033	1.5781	0.326827	1.89187	0.172754	0.862845	0.999938	PLSCR1	NTC
ENSG00000160838	LRRC71	1	leucine rich repeat containing 71 [Source:HGNC Symbol;Acc:HGNC:26556]	protein_coding	149499	3.47681	-0.371122	0.986056	-0.37637	0.706642	0.999938	PLSCR1	NTC
ENSG00000132694	ARHGEF11	1	Rho guanine nucleotide exchange factor 11 [Source:HGNC Symbol;Acc:HGNC:14580]	protein_coding	9826	1942.22	0.00519636	0.0618278	0.0840457	0.93302	0.999938	PLSCR1	NTC
ENSG00000211581	MIR765	1	microRNA 765 [Source:HGNC Symbol;Acc:HGNC:33141]	miRNA	768220	0.712136	-2.94599	2.82821	-1.04165	0.297576	0.999938	PLSCR1	NTC
ENSG00000266160	RN7SL612P	1	RNA, 7SL, cytoplasmic 612, pseudogene [Source:HGNC Symbol;Acc:HGNC:46628]	misc_RNA	NA	0.720084	-0.885736	2.45524	-0.360753	0.718284	0.999938	PLSCR1	NTC
ENSG00000237842	SMU1P1	1	SMU1 pseudogene 1 [Source:HGNC Symbol;Acc:HGNC:54527]	processed_pseudogene	NA	0.379171	0.78428	3.28604	0.23867	0.811362	0.999938	PLSCR1	NTC
ENSG00000224520	KRT8P45	1	keratin 8 pseudogene 45 [Source:HGNC Symbol;Acc:HGNC:39879]	processed_pseudogene	NA	2.68031	0.0759719	1.15598	0.0657206	0.9476	0.999938	PLSCR1	NTC
ENSG00000253831	ETV3L	1	ETS variant transcription factor 3 like [Source:HGNC Symbol;Acc:HGNC:33834]	protein_coding	440695	0	NA	NA	NA	NA	NA	PLSCR1	NTC
ENSG00000117036	ETV3	1	ETS variant transcription factor 3 [Source:HGNC Symbol;Acc:HGNC:3492]	protein_coding	2117	786.443	-0.0608555	0.0744112	-0.817826	0.413457	0.999938	PLSCR1	NTC
ENSG00000235700	CYCSP52	1	CYCS pseudogene 52 [Source:HGNC Symbol;Acc:HGNC:24393]	processed_pseudogene	360155	4.61347	-1.41305	0.937255	-1.50765	0.131644	0.999938	PLSCR1	NTC
ENSG00000229961	AL357143.1	1	novel SLAM family member pseudogene	transcribed_unprocessed_pseudogene	NA	0	NA	NA	NA	NA	NA	PLSCR1	NTC
ENSG00000284592	AL357143.2	1	novel SLAM family member pseudogene	unprocessed_pseudogene	NA	0	NA	NA	NA	NA	NA	PLSCR1	NTC
ENSG00000228239	AL138900.1	1	novel transcript	lncRNA	NA	0	NA	NA	NA	NA	NA	PLSCR1	NTC
ENSG00000271736	LINC02772	1	long intergenic non-protein coding RNA 2772 [Source:HGNC Symbol;Acc:HGNC:54292]	lncRNA	NA	0	NA	NA	NA	NA	NA	PLSCR1	NTC
ENSG00000286073	AL138900.2	1	SLAM family member 5-like pseudogene	unprocessed_pseudogene	NA	0	NA	NA	NA	NA	NA	PLSCR1	NTC
ENSG00000286151	AL732406.1	1	SLAM family member 5-like pseudogene	unprocessed_pseudogene	NA	0	NA	NA	NA	NA	NA	PLSCR1	NTC
ENSG00000286005	AL353899.1	1	SLAM family member 5-like pseudogene	unprocessed_pseudogene	NA	0	NA	NA	NA	NA	NA	PLSCR1	NTC
ENSG00000143297	FCRL5	1	Fc receptor like 5 [Source:HGNC Symbol;Acc:HGNC:18508]	protein_coding	83416	0	NA	NA	NA	NA	NA	PLSCR1	NTC
ENSG00000163518	FCRL4	1	Fc receptor like 4 [Source:HGNC Symbol;Acc:HGNC:18507]	protein_coding	83417	0	NA	NA	NA	NA	NA	PLSCR1	NTC
ENSG00000236731	AL135929.2	1	pseudogene similar to part of Fc receptor-like protein	unprocessed_pseudogene	NA	0	NA	NA	NA	NA	NA	PLSCR1	NTC
ENSG00000233712	AL135929.1	1	pseudogene similar to part of Fc receptor-like protein	unprocessed_pseudogene	NA	0	NA	NA	NA	NA	NA	PLSCR1	NTC
ENSG00000160856	FCRL3	1	Fc receptor like 3 [Source:HGNC Symbol;Acc:HGNC:18506]	protein_coding	115352	0	NA	NA	NA	NA	NA	PLSCR1	NTC
ENSG00000227217	AL356276.1	1	novel transcript	lncRNA	NA	0	NA	NA	NA	NA	NA	PLSCR1	NTC
ENSG00000231700	AL356276.2	1	pseudogene similar to part of SON DNA binding protein (SON)	processed_pseudogene	NA	0	NA	NA	NA	NA	NA	PLSCR1	NTC
ENSG00000232366	VDAC1P9	1	voltage dependent anion channel 1 pseudogene 9 [Source:HGNC Symbol;Acc:HGNC:37484]	processed_pseudogene	NA	0	NA	NA	NA	NA	NA	PLSCR1	NTC
ENSG00000132704	FCRL2	1	Fc receptor like 2 [Source:HGNC Symbol;Acc:HGNC:14875]	protein_coding	79368	0	NA	NA	NA	NA	NA	PLSCR1	NTC
ENSG00000163534	FCRL1	1	Fc receptor like 1 [Source:HGNC Symbol;Acc:HGNC:18509]	protein_coding	115350	0	NA	NA	NA	NA	NA	PLSCR1	NTC
ENSG00000073754	CD5L	1	CD5 molecule like [Source:HGNC Symbol;Acc:HGNC:1690]	protein_coding	922	0	NA	NA	NA	NA	NA	PLSCR1	NTC
ENSG00000227425	MRPS21P2	1	mitochondrial ribosomal protein S21 pseudogene 2 [Source:HGNC Symbol;Acc:HGNC:29749]	processed_pseudogene	NA	0	NA	NA	NA	NA	NA	PLSCR1	NTC
ENSG00000236957	AL139010.1	1	pseudogene similar to part of a immunoglobulin receptor-like protein	transcribed_unprocessed_pseudogene	105371458	0	NA	NA	NA	NA	NA	PLSCR1	NTC
ENSG00000183853	KIRREL1	1	kirre like nephrin family adhesion molecule 1 [Source:HGNC Symbol;Acc:HGNC:15734]	protein_coding	55243	0	NA	NA	NA	NA	NA	PLSCR1	NTC
ENSG00000226520	KIRREL1-IT1	1	KIRREL1 intronic transcript 1 [Source:HGNC Symbol;Acc:HGNC:41412]	lncRNA	NA	0	NA	NA	NA	NA	NA	PLSCR1	NTC
ENSG00000288460	AL138899.3	1	novel protein	protein_coding	NA	0	NA	NA	NA	NA	NA	PLSCR1	NTC
ENSG00000231666	LINC01704	1	long intergenic non-protein coding RNA 1704 [Source:HGNC Symbol;Acc:HGNC:52492]	lncRNA	646268	0	NA	NA	NA	NA	NA	PLSCR1	NTC
ENSG00000227295	ELL2P1	1	elongation factor for RNA polymerase II 2 pseudogene 1 [Source:HGNC Symbol;Acc:HGNC:39343]	processed_pseudogene	NA	0.851009	-2.25513	2.10407	-1.07179	0.283812	0.999938	PLSCR1	NTC
ENSG00000158473	CD1D	1	CD1d molecule [Source:HGNC Symbol;Acc:HGNC:1637]	protein_coding	912	0	NA	NA	NA	NA	NA	PLSCR1	NTC
ENSG00000229914	AL138899.2	1	ribosomal protein S10 (RPS10) pseudogene	processed_pseudogene	NA	0	NA	NA	NA	NA	NA	PLSCR1	NTC
ENSG00000176320	AL138899.1	1	novel transcript	lncRNA	NA	0	NA	NA	NA	NA	NA	PLSCR1	NTC
ENSG00000158477	CD1A	1	CD1a molecule [Source:HGNC Symbol;Acc:HGNC:1634]	protein_coding	909	0	NA	NA	NA	NA	NA	PLSCR1	NTC
ENSG00000230942	HMGN1P5	1	high mobility group nucleosome binding domain 1 pseudogene 5 [Source:HGNC Symbol;Acc:HGNC:39348]	processed_pseudogene	NA	0	NA	NA	NA	NA	NA	PLSCR1	NTC
ENSG00000158481	CD1C	1	CD1c molecule [Source:HGNC Symbol;Acc:HGNC:1636]	protein_coding	911	0	NA	NA	NA	NA	NA	PLSCR1	NTC
ENSG00000158485	CD1B	1	CD1b molecule [Source:HGNC Symbol;Acc:HGNC:1635]	protein_coding	910	0	NA	NA	NA	NA	NA	PLSCR1	NTC
ENSG00000158488	CD1E	1	CD1e molecule [Source:HGNC Symbol;Acc:HGNC:1638]	protein_coding	913	0	NA	NA	NA	NA	NA	PLSCR1	NTC
ENSG00000186306	OR10T2	1	olfactory receptor family 10 subfamily T member 2 [Source:HGNC Symbol;Acc:HGNC:14816]	protein_coding	128360	0	NA	NA	NA	NA	NA	PLSCR1	NTC
ENSG00000180708	OR10K2	1	olfactory receptor family 10 subfamily K member 2 [Source:HGNC Symbol;Acc:HGNC:14826]	protein_coding	391107	0	NA	NA	NA	NA	NA	PLSCR1	NTC
ENSG00000203758	OR10T1P	1	olfactory receptor family 10 subfamily T member 1 pseudogene [Source:HGNC Symbol;Acc:HGNC:14812]	unprocessed_pseudogene	NA	0	NA	NA	NA	NA	NA	PLSCR1	NTC
ENSG00000236257	EI24P2	1	EI24 pseudogene 2 [Source:HGNC Symbol;Acc:HGNC:44587]	processed_pseudogene	NA	0	NA	NA	NA	NA	NA	PLSCR1	NTC
ENSG00000173285	OR10K1	1	olfactory receptor family 10 subfamily K member 1 [Source:HGNC Symbol;Acc:HGNC:14693]	protein_coding	391109	0	NA	NA	NA	NA	NA	PLSCR1	NTC
ENSG00000198965	OR10R2	1	olfactory receptor family 10 subfamily R member 2 [Source:HGNC Symbol;Acc:HGNC:14820]	protein_coding	343406	0	NA	NA	NA	NA	NA	PLSCR1	NTC
ENSG00000236656	AL365440.2	1	novel transcript	lncRNA	NA	0	NA	NA	NA	NA	NA	PLSCR1	NTC
ENSG00000198703	OR10R3P	1	olfactory receptor family 10 subfamily R member 3 pseudogene [Source:HGNC Symbol;Acc:HGNC:14829]	unprocessed_pseudogene	NA	0	NA	NA	NA	NA	NA	PLSCR1	NTC
ENSG00000227445	OR10R1P	1	olfactory receptor family 10 subfamily R member 1 pseudogene [Source:HGNC Symbol;Acc:HGNC:14813]	unprocessed_pseudogene	NA	0	NA	NA	NA	NA	NA	PLSCR1	NTC
ENSG00000231434	AL365440.1	1	heat shock 90kDa protein 1, alpha (HSPCA) pseudogene	processed_pseudogene	NA	0	NA	NA	NA	NA	NA	PLSCR1	NTC
ENSG00000197532	OR6Y1	1	olfactory receptor family 6 subfamily Y member 1 [Source:HGNC Symbol;Acc:HGNC:14823]	protein_coding	391112	0	NA	NA	NA	NA	NA	PLSCR1	NTC
ENSG00000186440	OR6P1	1	olfactory receptor family 6 subfamily P member 1 [Source:HGNC Symbol;Acc:HGNC:15036]	protein_coding	128366	0	NA	NA	NA	NA	NA	PLSCR1	NTC
ENSG00000279111	OR10X1	1	olfactory receptor family 10 subfamily X member 1 (gene/pseudogene) [Source:HGNC Symbol;Acc:HGNC:14995]	protein_coding	128367	0	NA	NA	NA	NA	NA	PLSCR1	NTC
ENSG00000198967	OR10Z1	1	olfactory receptor family 10 subfamily Z member 1 [Source:HGNC Symbol;Acc:HGNC:14996]	protein_coding	128368	0	NA	NA	NA	NA	NA	PLSCR1	NTC
ENSG00000163554	SPTA1	1	spectrin alpha, erythrocytic 1 [Source:HGNC Symbol;Acc:HGNC:11272]	protein_coding	6708	0	NA	NA	NA	NA	NA	PLSCR1	NTC
ENSG00000231237	OR6K1P	1	olfactory receptor family 6 subfamily K member 1 pseudogene [Source:HGNC Symbol;Acc:HGNC:15028]	unprocessed_pseudogene	NA	0	NA	NA	NA	NA	NA	PLSCR1	NTC
ENSG00000196171	OR6K2	1	olfactory receptor family 6 subfamily K member 2 [Source:HGNC Symbol;Acc:HGNC:15029]	protein_coding	81448	0	NA	NA	NA	NA	NA	PLSCR1	NTC
ENSG00000203757	OR6K3	1	olfactory receptor family 6 subfamily K member 3 [Source:HGNC Symbol;Acc:HGNC:15030]	protein_coding	391114	0	NA	NA	NA	NA	NA	PLSCR1	NTC
ENSG00000180437	OR6K4P	1	olfactory receptor family 6 subfamily K member 4 pseudogene [Source:HGNC Symbol;Acc:HGNC:15031]	unprocessed_pseudogene	NA	0	NA	NA	NA	NA	NA	PLSCR1	NTC
ENSG00000226949	OR6K5P	1	olfactory receptor family 6 subfamily K member 5 pseudogene [Source:HGNC Symbol;Acc:HGNC:15032]	unprocessed_pseudogene	NA	0	NA	NA	NA	NA	NA	PLSCR1	NTC
ENSG00000197403	OR6N1	1	olfactory receptor family 6 subfamily N member 1 [Source:HGNC Symbol;Acc:HGNC:15034]	protein_coding	128372	0	NA	NA	NA	NA	NA	PLSCR1	NTC
ENSG00000180433	OR6K6	1	olfactory receptor family 6 subfamily K member 6 [Source:HGNC Symbol;Acc:HGNC:15033]	protein_coding	128371	0	NA	NA	NA	NA	NA	PLSCR1	NTC
ENSG00000188340	OR6N2	1	olfactory receptor family 6 subfamily N member 2 [Source:HGNC Symbol;Acc:HGNC:15035]	protein_coding	81442	0	NA	NA	NA	NA	NA	PLSCR1	NTC
ENSG00000229724	OR2AQ1P	1	olfactory receptor family 2 subfamily AQ member 1 pseudogene [Source:HGNC Symbol;Acc:HGNC:15003]	unprocessed_pseudogene	NA	0	NA	NA	NA	NA	NA	PLSCR1	NTC
ENSG00000180409	OR10AA1P	1	olfactory receptor family 10 subfamily AA member 1 pseudogene [Source:HGNC Symbol;Acc:HGNC:14989]	unprocessed_pseudogene	NA	0	NA	NA	NA	NA	NA	PLSCR1	NTC
ENSG00000163563	MNDA	1	myeloid cell nuclear differentiation antigen [Source:HGNC Symbol;Acc:HGNC:7183]	protein_coding	4332	0	NA	NA	NA	NA	NA	PLSCR1	NTC
ENSG00000229849	PYHIN5P	1	pyrin and HIN domain family member 5, pseudogene [Source:HGNC Symbol;Acc:HGNC:51820]	unprocessed_pseudogene	NA	0	NA	NA	NA	NA	NA	PLSCR1	NTC
ENSG00000163564	PYHIN1	1	pyrin and HIN domain family member 1 [Source:HGNC Symbol;Acc:HGNC:28894]	protein_coding	149628	0	NA	NA	NA	NA	NA	PLSCR1	NTC
ENSG00000163565	IFI16	1	interferon gamma inducible protein 16 [Source:HGNC Symbol;Acc:HGNC:5395]	protein_coding	3428	0	NA	NA	NA	NA	NA	PLSCR1	NTC
ENSG00000163568	AIM2	1	absent in melanoma 2 [Source:HGNC Symbol;Acc:HGNC:357]	protein_coding	9447	0	NA	NA	NA	NA	NA	PLSCR1	NTC
ENSG00000233473	RAD1P2	1	RAD1 pseudogene 2 [Source:HGNC Symbol;Acc:HGNC:49480]	processed_pseudogene	NA	0	NA	NA	NA	NA	NA	PLSCR1	NTC
ENSG00000162706	CADM3	1	cell adhesion molecule 3 [Source:HGNC Symbol;Acc:HGNC:17601]	protein_coding	57863	0	NA	NA	NA	NA	NA	PLSCR1	NTC
ENSG00000222552	RNA5SP60	1	RNA, 5S ribosomal pseudogene 60 [Source:HGNC Symbol;Acc:HGNC:42837]	rRNA_pseudogene	NA	0	NA	NA	NA	NA	NA	PLSCR1	NTC
ENSG00000225670	CADM3-AS1	1	CADM3 antisense RNA 1 [Source:HGNC Symbol;Acc:HGNC:40812]	lncRNA	NA	0	NA	NA	NA	NA	NA	PLSCR1	NTC
ENSG00000213088	ACKR1	1	atypical chemokine receptor 1 (Duffy blood group) [Source:HGNC Symbol;Acc:HGNC:4035]	protein_coding	2532	0	NA	NA	NA	NA	NA	PLSCR1	NTC
ENSG00000215846	MPTX1	1	mucosal pentraxin 1 (pseudogene) [Source:HGNC Symbol;Acc:HGNC:48364]	processed_pseudogene	NA	0	NA	NA	NA	NA	NA	PLSCR1	NTC
ENSG00000248642	OR10J2P	1	olfactory receptor family 10 subfamily J member 2 pseudogene [Source:HGNC Symbol;Acc:HGNC:14991]	unprocessed_pseudogene	NA	0	NA	NA	NA	NA	NA	PLSCR1	NTC
ENSG00000179639	FCER1A	1	Fc fragment of IgE receptor Ia [Source:HGNC Symbol;Acc:HGNC:3609]	protein_coding	2205	0	NA	NA	NA	NA	NA	PLSCR1	NTC
ENSG00000196266	OR10J3	1	olfactory receptor family 10 subfamily J member 3 [Source:HGNC Symbol;Acc:HGNC:14992]	polymorphic_pseudogene	441911	0	NA	NA	NA	NA	NA	PLSCR1	NTC
ENSG00000228560	AL513323.1	1	novel transcript	lncRNA	NA	0	NA	NA	NA	NA	NA	PLSCR1	NTC
ENSG00000248442	OR10J7P	1	olfactory receptor family 10 subfamily J member 7 pseudogene [Source:HGNC Symbol;Acc:HGNC:19637]	unitary_pseudogene	NA	0	NA	NA	NA	NA	NA	PLSCR1	NTC
ENSG00000251686	OR10J8P	1	olfactory receptor family 10 subfamily J member 8 pseudogene [Source:HGNC Symbol;Acc:HGNC:19638]	unprocessed_pseudogene	NA	0	NA	NA	NA	NA	NA	PLSCR1	NTC
ENSG00000249197	OR10J9P	1	olfactory receptor family 10 subfamily J member 9 pseudogene [Source:HGNC Symbol;Acc:HGNC:19639]	unprocessed_pseudogene	NA	0	NA	NA	NA	NA	NA	PLSCR1	NTC
ENSG00000249730	OR10J4	1	olfactory receptor family 10 subfamily J member 4 (gene/pseudogene) [Source:HGNC Symbol;Acc:HGNC:15408]	polymorphic_pseudogene	391121	0	NA	NA	NA	NA	NA	PLSCR1	NTC
ENSG00000196184	OR10J1	1	olfactory receptor family 10 subfamily J member 1 [Source:HGNC Symbol;Acc:HGNC:8175]	protein_coding	26476	0	NA	NA	NA	NA	NA	PLSCR1	NTC
ENSG00000224943	LINC02819	1	long intergenic non-protein coding RNA 2819 [Source:HGNC Symbol;Acc:HGNC:54350]	lncRNA	NA	0	NA	NA	NA	NA	NA	PLSCR1	NTC
ENSG00000184155	OR10J5	1	olfactory receptor family 10 subfamily J member 5 [Source:HGNC Symbol;Acc:HGNC:14993]	protein_coding	127385	0	NA	NA	NA	NA	NA	PLSCR1	NTC
ENSG00000231100	AL606752.1	1	amyloid P component, serum (APCS) pseudogene	unprocessed_pseudogene	NA	1.01676	0.798615	2.01321	0.396686	0.691599	0.999938	PLSCR1	NTC
ENSG00000271890	OR10AE1P	1	olfactory receptor family 10 subfamily AE member 1 pseudogene [Source:HGNC Symbol;Acc:HGNC:14990]	unprocessed_pseudogene	NA	0	NA	NA	NA	NA	NA	PLSCR1	NTC
ENSG00000132703	APCS	1	amyloid P component, serum [Source:HGNC Symbol;Acc:HGNC:584]	protein_coding	325	13.1381	0.583888	0.547854	1.06577	0.286526	0.999938	PLSCR1	NTC
ENSG00000158731	OR10J6P	1	olfactory receptor family 10 subfamily J member 6 pseudogene [Source:HGNC Symbol;Acc:HGNC:14994]	unprocessed_pseudogene	NA	0.1238	-0.682908	3.53381	-0.19325	0.846763	0.999938	PLSCR1	NTC
ENSG00000276632	AL445528.2	1	elastin microfibril interfacer 2 (EMILIN2) pseudogene	processed_pseudogene	NA	0	NA	NA	NA	NA	NA	PLSCR1	NTC
ENSG00000223603	CRPP1	1	C-reactive protein pseudogene 1 [Source:HGNC Symbol;Acc:HGNC:2368]	unprocessed_pseudogene	NA	0	NA	NA	NA	NA	NA	PLSCR1	NTC
ENSG00000132693	CRP	1	C-reactive protein [Source:HGNC Symbol;Acc:HGNC:2367]	protein_coding	1401	1.38588	0.840695	1.63717	0.513504	0.607599	0.999938	PLSCR1	NTC
ENSG00000235226	AL445528.1	1	ribosomal protein L27 (RPL27) pseudogene	processed_pseudogene	NA	0	NA	NA	NA	NA	NA	PLSCR1	NTC
ENSG00000158716	DUSP23	1	dual specificity phosphatase 23 [Source:HGNC Symbol;Acc:HGNC:21480]	protein_coding	54935	0	NA	NA	NA	NA	NA	PLSCR1	NTC
ENSG00000181036	FCRL6	1	Fc receptor like 6 [Source:HGNC Symbol;Acc:HGNC:31910]	protein_coding	343413	0	NA	NA	NA	NA	NA	PLSCR1	NTC
ENSG00000158714	SLAMF8	1	SLAM family member 8 [Source:HGNC Symbol;Acc:HGNC:21391]	protein_coding	56833	0	NA	NA	NA	NA	NA	PLSCR1	NTC
ENSG00000256029	AL590560.2	1	novel protein	protein_coding	NA	0	NA	NA	NA	NA	NA	PLSCR1	NTC
ENSG00000188004	SNHG28	1	small nucleolar RNA host gene 28 [Source:HGNC Symbol;Acc:HGNC:27647]	lncRNA	284677	0	NA	NA	NA	NA	NA	PLSCR1	NTC
ENSG00000212161	AL590560.1	1		snoRNA	NA	0	NA	NA	NA	NA	NA	PLSCR1	NTC
ENSG00000243284	VSIG8	1	V-set and immunoglobulin domain containing 8 [Source:HGNC Symbol;Acc:HGNC:32063]	protein_coding	391123	0	NA	NA	NA	NA	NA	PLSCR1	NTC
ENSG00000272668	AL590560.3	1	uncharacterized LOC107985216 [Source:NCBI gene (formerly Entrezgene);Acc:107985216]	lncRNA	107985216	0.47821	-1.22794	2.759	-0.445067	0.656271	0.999938	PLSCR1	NTC
ENSG00000213085	CFAP45	1	cilia and flagella associated protein 45 [Source:HGNC Symbol;Acc:HGNC:17229]	protein_coding	25790	5.456	0.179799	0.782022	0.229915	0.818158	0.999938	PLSCR1	NTC
ENSG00000266458	MIR4259	1	microRNA 4259 [Source:HGNC Symbol;Acc:HGNC:38309]	miRNA	100422852	0	NA	NA	NA	NA	NA	PLSCR1	NTC
ENSG00000287040	AL590560.5	1	novel transcript	lncRNA	NA	0	NA	NA	NA	NA	NA	PLSCR1	NTC
ENSG00000279430	AL590560.4	1	novel transcript	TEC	NA	0.250728	1.48418	3.53238	0.420165	0.674365	0.999938	PLSCR1	NTC
ENSG00000158710	TAGLN2	1	transgelin 2 [Source:HGNC Symbol;Acc:HGNC:11554]	protein_coding	8407	3318.69	0.01747	0.0670801	0.260435	0.794529	0.999938	PLSCR1	NTC
ENSG00000085552	IGSF9	1	immunoglobulin superfamily member 9 [Source:HGNC Symbol;Acc:HGNC:18132]	protein_coding	57549	83.1946	-0.0273478	0.238089	-0.114864	0.908553	0.999938	PLSCR1	NTC
ENSG00000162723	SLAMF9	1	SLAM family member 9 [Source:HGNC Symbol;Acc:HGNC:18430]	protein_coding	89886	0	NA	NA	NA	NA	NA	PLSCR1	NTC
ENSG00000224259	LINC01133	1	long intergenic non-protein coding RNA 1133 [Source:HGNC Symbol;Acc:HGNC:49447]	lncRNA	NA	0.126061	0.759764	3.53381	0.214998	0.829769	0.999938	PLSCR1	NTC
ENSG00000273933	AL513485.1	1	Fc receptor-like 6 (FCRL6) pseudogene	unprocessed_pseudogene	NA	0.371401	-2.00072	3.4837	-0.574308	0.565759	0.999938	PLSCR1	NTC
ENSG00000177807	KCNJ10	1	potassium inwardly rectifying channel subfamily J member 10 [Source:HGNC Symbol;Acc:HGNC:6256]	protein_coding	3766	4.35253	-0.559766	1.11061	-0.504015	0.614251	0.999938	PLSCR1	NTC
ENSG00000237409	AL513302.1	1	ribosomal protein L27a (RPL27A) pseudogene	processed_pseudogene	NA	0	NA	NA	NA	NA	NA	PLSCR1	NTC
ENSG00000143315	PIGM	1	phosphatidylinositol glycan anchor biosynthesis class M [Source:HGNC Symbol;Acc:HGNC:18858]	protein_coding	93183	332.327	-0.00256864	0.110476	-0.0232507	0.98145	0.999938	PLSCR1	NTC
ENSG00000225279	AL121987.1	1	novel transcript	lncRNA	NA	0	NA	NA	NA	NA	NA	PLSCR1	NTC
ENSG00000162728	KCNJ9	1	potassium inwardly rectifying channel subfamily J member 9 [Source:HGNC Symbol;Acc:HGNC:6270]	protein_coding	3765	0.497998	-2.42187	2.9024	-0.834437	0.404035	0.999938	PLSCR1	NTC
ENSG00000162729	IGSF8	1	immunoglobulin superfamily member 8 [Source:HGNC Symbol;Acc:HGNC:17813]	protein_coding	93185	454.499	0.0160009	0.0992699	0.161186	0.871947	0.999938	PLSCR1	NTC
ENSG00000018625	ATP1A2	1	ATPase Na+/K+ transporting subunit alpha 2 [Source:HGNC Symbol;Acc:HGNC:800]	protein_coding	477	10.2459	-0.332544	0.602465	-0.551973	0.580967	0.999938	PLSCR1	NTC
ENSG00000132681	ATP1A4	1	ATPase Na+/K+ transporting subunit alpha 4 [Source:HGNC Symbol;Acc:HGNC:14073]	protein_coding	480	0.60469	-2.70802	2.49785	-1.08414	0.278302	0.999938	PLSCR1	NTC
ENSG00000143318	CASQ1	1	calsequestrin 1 [Source:HGNC Symbol;Acc:HGNC:1512]	protein_coding	844	0	NA	NA	NA	NA	NA	PLSCR1	NTC
ENSG00000227741	AL121987.2	1	novel transcript	lncRNA	729867	12.5448	-0.200872	0.566128	-0.354817	0.722727	0.999938	PLSCR1	NTC
ENSG00000162734	PEA15	1	proliferation and apoptosis adaptor protein 15 [Source:HGNC Symbol;Acc:HGNC:8822]	protein_coding	8682	980.576	-0.058391	0.072927	-0.800677	0.423319	0.999938	PLSCR1	NTC
ENSG00000132716	DCAF8	1	DDB1 and CUL4 associated factor 8 [Source:HGNC Symbol;Acc:HGNC:24891]	protein_coding	50717	1222.27	0.0013631	0.0648164	0.0210302	0.983222	0.999938	PLSCR1	NTC
ENSG00000258465	AL139011.2	1	novel protein	protein_coding	NA	0.258417	0.0384301	3.53381	0.010875	0.991323	0.999938	PLSCR1	NTC
ENSG00000228606	AL139011.1	1	novel transcript	lncRNA	100287049	28.4245	-0.515817	0.359728	-1.43391	0.151599	0.999938	PLSCR1	NTC
ENSG00000224261	RPSAP18	1	ribosomal protein SA pseudogene 18 [Source:HGNC Symbol;Acc:HGNC:36106]	processed_pseudogene	NA	2.70292	-0.213398	1.16096	-0.183812	0.854161	0.999938	PLSCR1	NTC
ENSG00000162735	PEX19	1	peroxisomal biogenesis factor 19 [Source:HGNC Symbol;Acc:HGNC:9713]	protein_coding	5824	830.113	0.0627368	0.0807977	0.776468	0.437473	0.999938	PLSCR1	NTC
ENSG00000122218	COPA	1	COPI coat complex subunit alpha [Source:HGNC Symbol;Acc:HGNC:2230]	protein_coding	1314	5412.36	-0.0529009	0.0432453	-1.22328	0.221226	0.999938	PLSCR1	NTC
ENSG00000235082	SUMO1P3	1	SUMO1 pseudogene 3 [Source:HGNC Symbol;Acc:HGNC:33150]	processed_pseudogene	NA	5.88216	0.454538	0.769954	0.590344	0.55496	0.999938	PLSCR1	NTC
ENSG00000202078	Y_RNA	1	Y RNA [Source:RFAM;Acc:RF00019]	misc_RNA	NA	4.84349	-1.3148	0.854131	-1.53934	0.12372	0.999938	PLSCR1	NTC
ENSG00000162736	NCSTN	1	nicastrin [Source:HGNC Symbol;Acc:HGNC:17091]	protein_coding	23385	1788.46	0.0177029	0.0579569	0.305449	0.760024	0.999938	PLSCR1	NTC
ENSG00000171786	NHLH1	1	nescient helix-loop-helix 1 [Source:HGNC Symbol;Acc:HGNC:7817]	protein_coding	4807	20.7603	-0.101688	0.431407	-0.235712	0.813657	0.999938	PLSCR1	NTC
ENSG00000201608	RNU4-42P	1	RNA, U4 small nuclear 42, pseudogene [Source:HGNC Symbol;Acc:HGNC:46978]	snRNA	NA	0	NA	NA	NA	NA	NA	PLSCR1	NTC
ENSG00000162738	VANGL2	1	VANGL planar cell polarity protein 2 [Source:HGNC Symbol;Acc:HGNC:15511]	protein_coding	57216	626.042	0.0150404	0.0814438	0.184672	0.853486	0.999938	PLSCR1	NTC
ENSG00000162739	SLAMF6	1	SLAM family member 6 [Source:HGNC Symbol;Acc:HGNC:21392]	protein_coding	114836	0	NA	NA	NA	NA	NA	PLSCR1	NTC
ENSG00000234425	AL138930.1	1	novel transcript	lncRNA	NA	0	NA	NA	NA	NA	NA	PLSCR1	NTC
ENSG00000066294	CD84	1	CD84 molecule [Source:HGNC Symbol;Acc:HGNC:1704]	protein_coding	8832	0	NA	NA	NA	NA	NA	PLSCR1	NTC
ENSG00000117090	SLAMF1	1	signaling lymphocytic activation molecule family member 1 [Source:HGNC Symbol;Acc:HGNC:10903]	protein_coding	6504	0	NA	NA	NA	NA	NA	PLSCR1	NTC
ENSG00000235101	SETP9	1	SET pseudogene 9 [Source:HGNC Symbol;Acc:HGNC:42928]	transcribed_processed_pseudogene	NA	0	NA	NA	NA	NA	NA	PLSCR1	NTC
ENSG00000228863	AL121985.1	1	novel transcript, antisense to CD48	lncRNA	NA	0	NA	NA	NA	NA	NA	PLSCR1	NTC
ENSG00000117091	CD48	1	CD48 molecule [Source:HGNC Symbol;Acc:HGNC:1683]	protein_coding	962	0	NA	NA	NA	NA	NA	PLSCR1	NTC
ENSG00000026751	SLAMF7	1	SLAM family member 7 [Source:HGNC Symbol;Acc:HGNC:21394]	protein_coding	57823	0.130241	0.759764	3.53381	0.214998	0.829769	0.999938	PLSCR1	NTC
ENSG00000275801	AL121985.3	1	SLAM family member 9 (SLAMF9) pseudogene	unprocessed_pseudogene	NA	0	NA	NA	NA	NA	NA	PLSCR1	NTC
ENSG00000274562	AL121985.2	1	SLAM family member 9 (SLAMF9) pseudogene	unprocessed_pseudogene	NA	0	NA	NA	NA	NA	NA	PLSCR1	NTC
ENSG00000122224	LY9	1	lymphocyte antigen 9 [Source:HGNC Symbol;Acc:HGNC:6730]	protein_coding	4063	0	NA	NA	NA	NA	NA	PLSCR1	NTC
ENSG00000122223	CD244	1	CD244 molecule [Source:HGNC Symbol;Acc:HGNC:18171]	protein_coding	51744	3.9527	0.244453	0.922201	0.265076	0.790951	0.999938	PLSCR1	NTC
ENSG00000226003	PPIAP37	1	peptidylprolyl isomerase A pseudogene 37 [Source:HGNC Symbol;Acc:HGNC:53661]	processed_pseudogene	NA	0	NA	NA	NA	NA	NA	PLSCR1	NTC
ENSG00000179914	ITLN1	1	intelectin 1 [Source:HGNC Symbol;Acc:HGNC:18259]	protein_coding	55600	13.6944	0.792996	0.607022	1.30637	0.191426	0.999938	PLSCR1	NTC
ENSG00000213080	AL354714.2	1	spermine synthase (SMS) pseudogene	processed_pseudogene	NA	5.73125	-0.210731	0.740229	-0.284683	0.775887	0.999938	PLSCR1	NTC
ENSG00000232188	AL354714.3	1	novel transcript	lncRNA	NA	0.126061	0.759764	3.53381	0.214998	0.829769	0.999938	PLSCR1	NTC
ENSG00000198358	AL354714.1	1	antisense to ITLN2	lncRNA	101928372	1.01464	1.66397	2.20026	0.756261	0.449493	0.999938	PLSCR1	NTC
ENSG00000233691	AL354714.4	1	pseudogene similar to part of DEAD (Asp-Glu-Ala-Asp) box polypeptide 56 (DDX56)	processed_pseudogene	NA	0	NA	NA	NA	NA	NA	PLSCR1	NTC
ENSG00000158764	ITLN2	1	intelectin 2 [Source:HGNC Symbol;Acc:HGNC:20599]	protein_coding	142683	0.60878	-2.71651	2.69508	-1.00795	0.313477	0.999938	PLSCR1	NTC
ENSG00000158769	F11R	1	F11 receptor [Source:HGNC Symbol;Acc:HGNC:14685]	protein_coding	50848	880.618	0.0698593	0.0803436	0.869507	0.38457	0.999938	PLSCR1	NTC
ENSG00000270149	AL591806.3	1	novel transcript, TSTD1 - F11R readthrough	protein_coding	NA	0.644764	1.80024	2.7159	0.662853	0.507425	0.999938	PLSCR1	NTC
ENSG00000232879	AL591806.1	1	glutaredoxin 5 (GLRX5) pseudogene	processed_pseudogene	NA	0	NA	NA	NA	NA	NA	PLSCR1	NTC
ENSG00000215845	TSTD1	1	thiosulfate sulfurtransferase like domain containing 1 [Source:HGNC Symbol;Acc:HGNC:35410]	protein_coding	100131187	2.73695	0.877328	1.22213	0.71787	0.472837	0.999938	PLSCR1	NTC
ENSG00000158773	USF1	1	upstream transcription factor 1 [Source:HGNC Symbol;Acc:HGNC:12593]	protein_coding	7391	996.316	-0.00631737	0.0783397	-0.0806407	0.935728	0.999938	PLSCR1	NTC
ENSG00000186517	ARHGAP30	1	Rho GTPase activating protein 30 [Source:HGNC Symbol;Acc:HGNC:27414]	protein_coding	257106	22.7482	0.123478	0.477436	0.258628	0.795922	0.999938	PLSCR1	NTC
ENSG00000143217	NECTIN4	1	nectin cell adhesion molecule 4 [Source:HGNC Symbol;Acc:HGNC:19688]	protein_coding	81607	0.706648	-2.93736	2.55713	-1.14869	0.250683	0.999938	PLSCR1	NTC
ENSG00000228917	NECTIN4-AS1	1	NECTIN4 antisense RNA 1 [Source:HGNC Symbol;Acc:HGNC:40893]	lncRNA	NA	0.133053	-0.682908	3.53381	-0.19325	0.846763	0.999938	PLSCR1	NTC
ENSG00000162755	KLHDC9	1	kelch domain containing 9 [Source:HGNC Symbol;Acc:HGNC:28489]	protein_coding	126823	3.17359	-0.582502	1.19274	-0.488375	0.625284	0.999938	PLSCR1	NTC
ENSG00000143256	PFDN2	1	prefoldin subunit 2 [Source:HGNC Symbol;Acc:HGNC:8867]	protein_coding	5202	670.851	0.144094	0.112222	1.284	0.199142	0.999938	PLSCR1	NTC
ENSG00000158793	NIT1	1	nitrilase 1 [Source:HGNC Symbol;Acc:HGNC:7828]	protein_coding	4817	490.685	-0.0389823	0.109494	-0.356021	0.721825	0.999938	PLSCR1	NTC
ENSG00000158796	DEDD	1	death effector domain containing [Source:HGNC Symbol;Acc:HGNC:2755]	protein_coding	9191	297.992	0.0632519	0.115613	0.547099	0.584311	0.999938	PLSCR1	NTC
ENSG00000238934	AL591806.2	1		snoRNA	NA	3.34136	-0.0128178	1.1981	-0.0106985	0.991464	0.999938	PLSCR1	NTC
ENSG00000143222	UFC1	1	ubiquitin-fold modifier conjugating enzyme 1 [Source:HGNC Symbol;Acc:HGNC:26941]	protein_coding	51506	650.39	0.0742991	0.084375	0.880582	0.378544	0.999938	PLSCR1	NTC
ENSG00000224985	AL590714.1	1	novel transcript	lncRNA	NA	5.79759	-0.516521	0.769839	-0.670947	0.502255	0.999938	PLSCR1	NTC
ENSG00000143258	USP21	1	ubiquitin specific peptidase 21 [Source:HGNC Symbol;Acc:HGNC:12620]	protein_coding	27005	439.2	0.0314234	0.100424	0.312906	0.754352	0.999938	PLSCR1	NTC
ENSG00000143224	PPOX	1	protoporphyrinogen oxidase [Source:HGNC Symbol;Acc:HGNC:9280]	protein_coding	5498	250.695	-0.00243261	0.147588	-0.0164825	0.986849	0.999938	PLSCR1	NTC
ENSG00000158850	B4GALT3	1	beta-1,4-galactosyltransferase 3 [Source:HGNC Symbol;Acc:HGNC:926]	protein_coding	8703	839.877	0.038961	0.0731659	0.532502	0.594378	0.999938	PLSCR1	NTC
ENSG00000158859	ADAMTS4	1	ADAM metallopeptidase with thrombospondin type 1 motif 4 [Source:HGNC Symbol;Acc:HGNC:220]	protein_coding	9507	2.09802	1.32405	1.30143	1.01738	0.308974	0.999938	PLSCR1	NTC
ENSG00000158864	NDUFS2	1	NADH:ubiquinone oxidoreductase core subunit S2 [Source:HGNC Symbol;Acc:HGNC:7708]	protein_coding	4720	1860.53	0.0445473	0.0541421	0.822785	0.410631	0.999938	PLSCR1	NTC
ENSG00000158869	FCER1G	1	Fc fragment of IgE receptor Ig [Source:HGNC Symbol;Acc:HGNC:3611]	protein_coding	2207	9.11478	-0.3544	0.647864	-0.547028	0.58436	0.999938	PLSCR1	NTC
ENSG00000158874	APOA2	1	apolipoprotein A2 [Source:HGNC Symbol;Acc:HGNC:601]	protein_coding	336	10088.9	0.265428	0.116601	2.27638	0.0228236	0.999938	PLSCR1	NTC
ENSG00000158882	TOMM40L	1	translocase of outer mitochondrial membrane 40 like [Source:HGNC Symbol;Acc:HGNC:25756]	protein_coding	84134	594.752	0.0133064	0.0935302	0.142269	0.886868	0.999938	PLSCR1	NTC
ENSG00000284035	MIR5187	1	microRNA 5187 [Source:HGNC Symbol;Acc:HGNC:43523]	miRNA	100847090	0.36344	-0.674156	3.33412	-0.202199	0.839761	0.999938	PLSCR1	NTC
ENSG00000143257	NR1I3	1	nuclear receptor subfamily 1 group I member 3 [Source:HGNC Symbol;Acc:HGNC:7969]	protein_coding	9970	87.2295	0.0169703	0.211424	0.0802669	0.936025	0.999938	PLSCR1	NTC
ENSG00000248485	PCP4L1	1	Purkinje cell protein 4 like 1 [Source:HGNC Symbol;Acc:HGNC:20448]	protein_coding	654790	0.618917	-0.502521	2.39661	-0.20968	0.833917	0.999938	PLSCR1	NTC
ENSG00000158887	MPZ	1	myelin protein zero [Source:HGNC Symbol;Acc:HGNC:7225]	protein_coding	4359	2.68399	-0.182436	1.33115	-0.137052	0.89099	0.999938	PLSCR1	NTC
ENSG00000143252	SDHC	1	succinate dehydrogenase complex subunit C [Source:HGNC Symbol;Acc:HGNC:10682]	protein_coding	6391	2798.85	0.00377685	0.0503967	0.0749425	0.94026	0.999938	PLSCR1	NTC
ENSG00000188931	CFAP126	1	cilia and flagella associated protein 126 [Source:HGNC Symbol;Acc:HGNC:32325]	protein_coding	257177	0	NA	NA	NA	NA	NA	PLSCR1	NTC
ENSG00000236484	RRM2P2	1	ribonucleotide reductase M2 polypeptide pseudogene 2 [Source:HGNC Symbol;Acc:HGNC:10454]	processed_pseudogene	NA	0.621464	1.76302	2.50728	0.70316	0.481956	0.999938	PLSCR1	NTC
ENSG00000283696	AL592295.4	1	novel transcript	lncRNA	NA	8.25461	-0.219215	0.701226	-0.312616	0.754572	0.999938	PLSCR1	NTC
ENSG00000288093	AL592295.5	1	novel transcript	lncRNA	NA	5.60906	0.646336	0.783469	0.824967	0.40939	0.999938	PLSCR1	NTC
ENSG00000206921	RNU6-481P	1	RNA, U6 small nuclear 481, pseudogene [Source:HGNC Symbol;Acc:HGNC:47444]	snRNA	NA	0	NA	NA	NA	NA	NA	PLSCR1	NTC
ENSG00000283360	AL592295.3	1	novel transcript	lncRNA	NA	3.04726	0.491629	1.15817	0.424487	0.671211	0.999938	PLSCR1	NTC
ENSG00000215840	AL592295.1	1	ribosomal protein S2 (RPS2) pseudogene	processed_pseudogene	NA	2.39222	-1.86143	1.3843	-1.34467	0.178732	0.999938	PLSCR1	NTC
ENSG00000277882	AL592295.2	1	COMM domain containing 6 (COMMD6) pseudogene	processed_pseudogene	NA	0.729751	-0.893874	2.40485	-0.371696	0.710119	0.999938	PLSCR1	NTC
ENSG00000283317	AL831711.1	1	novel transcript	lncRNA	NA	1.47626	0.0564998	1.6063	0.035174	0.971941	0.999938	PLSCR1	NTC
ENSG00000143226	FCGR2A	1	Fc fragment of IgG receptor IIa [Source:HGNC Symbol;Acc:HGNC:3616]	protein_coding	2212	12.1216	0.0636531	0.531662	0.119725	0.904701	0.999938	PLSCR1	NTC
ENSG00000273112	AL590385.2	1	novel transcript, readthrough between FCGR2A and FCGR2C polymormphic pseudogene	lncRNA	NA	0	NA	NA	NA	NA	NA	PLSCR1	NTC
ENSG00000173110	HSPA6	1	heat shock protein family A (Hsp70) member 6 [Source:HGNC Symbol;Acc:HGNC:5239]	protein_coding	3310	16.6809	0.662227	0.446083	1.48454	0.137666	0.999938	PLSCR1	NTC
ENSG00000224203	RPS23P10	1	ribosomal protein S23 pseudogene 10 [Source:HGNC Symbol;Acc:HGNC:48342]	unprocessed_pseudogene	NA	0	NA	NA	NA	NA	NA	PLSCR1	NTC
ENSG00000203747	FCGR3A	1	Fc fragment of IgG receptor IIIa [Source:HGNC Symbol;Acc:HGNC:3619]	protein_coding	2214	0	NA	NA	NA	NA	NA	PLSCR1	NTC
ENSG00000224515	AL590385.1	1	novel transcript	lncRNA	NA	0	NA	NA	NA	NA	NA	PLSCR1	NTC
ENSG00000244682	FCGR2C	1	Fc fragment of IgG receptor IIc (gene/pseudogene) [Source:HGNC Symbol;Acc:HGNC:15626]	polymorphic_pseudogene	NA	1.1363	1.83435	1.93523	0.94787	0.343196	0.999938	PLSCR1	NTC
ENSG00000225217	HSPA7	1	heat shock protein family A (Hsp70) member 7 (pseudogene) [Source:HGNC Symbol;Acc:HGNC:5240]	unprocessed_pseudogene	NA	1.21961	0.0775781	1.85925	0.0417254	0.966718	0.999938	PLSCR1	NTC
ENSG00000231586	RPS23P9	1	ribosomal protein S23 pseudogene 9 [Source:HGNC Symbol;Acc:HGNC:48341]	unprocessed_pseudogene	NA	0	NA	NA	NA	NA	NA	PLSCR1	NTC
ENSG00000162747	FCGR3B	1	Fc fragment of IgG receptor IIIb [Source:HGNC Symbol;Acc:HGNC:3620]	protein_coding	2215	0	NA	NA	NA	NA	NA	PLSCR1	NTC
ENSG00000072694	FCGR2B	1	Fc fragment of IgG receptor IIb [Source:HGNC Symbol;Acc:HGNC:3618]	protein_coding	2213	8.49754	-0.23127	0.770236	-0.300259	0.76398	0.999938	PLSCR1	NTC
ENSG00000234211	AL451067.1	1	novel transcript, antisense to FCGR2B	lncRNA	NA	0.39916	-2.09283	3.47758	-0.601808	0.547302	0.999938	PLSCR1	NTC
ENSG00000213075	RPL31P11	1	ribosomal protein L31 pseudogene 11 [Source:HGNC Symbol;Acc:HGNC:35849]	transcribed_processed_pseudogene	641311	0.371401	-2.00072	3.4837	-0.574308	0.565759	0.999938	PLSCR1	NTC
ENSG00000199595	Y_RNA	1	Y RNA [Source:RFAM;Acc:RF00019]	misc_RNA	NA	0.118689	-0.682908	3.53381	-0.19325	0.846763	0.999938	PLSCR1	NTC
ENSG00000132185	FCRLA	1	Fc receptor like A [Source:HGNC Symbol;Acc:HGNC:18504]	protein_coding	84824	8.63807	-0.449056	0.623836	-0.719831	0.471629	0.999938	PLSCR1	NTC
ENSG00000162746	FCRLB	1	Fc receptor like B [Source:HGNC Symbol;Acc:HGNC:26431]	protein_coding	127943	17.0617	-0.456366	0.466729	-0.977797	0.328175	0.999938	PLSCR1	NTC
ENSG00000241347	RN7SL466P	1	RNA, 7SL, cytoplasmic 466, pseudogene [Source:HGNC Symbol;Acc:HGNC:46482]	misc_RNA	NA	0	NA	NA	NA	NA	NA	PLSCR1	NTC
ENSG00000081721	DUSP12	1	dual specificity phosphatase 12 [Source:HGNC Symbol;Acc:HGNC:3067]	protein_coding	11266	318.454	0.0207843	0.123775	0.16792	0.866646	0.999938	PLSCR1	NTC
ENSG00000226889	AL359541.1	1	novel transcript	lncRNA	NA	0.504244	2.48159	3.19849	0.775861	0.437831	0.999938	PLSCR1	NTC
ENSG00000118217	ATF6	1	activating transcription factor 6 [Source:HGNC Symbol;Acc:HGNC:791]	protein_coding	22926	567.755	-0.0533248	0.0951196	-0.560608	0.575064	0.999938	PLSCR1	NTC
ENSG00000229808	AL391825.1	1	proteasome (prosome, macropain) activator subunit 3 (PA28 gamma; Ki) pseudogene	transcribed_processed_pseudogene	NA	4.5004	-0.667243	0.983522	-0.678422	0.497504	0.999938	PLSCR1	NTC
ENSG00000162745	OLFML2B	1	olfactomedin like 2B [Source:HGNC Symbol;Acc:HGNC:24558]	protein_coding	25903	0	NA	NA	NA	NA	NA	PLSCR1	NTC
ENSG00000227818	AL590408.1	1	novel transcript	lncRNA	NA	0	NA	NA	NA	NA	NA	PLSCR1	NTC
ENSG00000198929	NOS1AP	1	nitric oxide synthase 1 adaptor protein [Source:HGNC Symbol;Acc:HGNC:16859]	protein_coding	9722	69.7288	-0.19252	0.235339	-0.818055	0.413326	0.999938	PLSCR1	NTC
ENSG00000285636	AL450163.1	1	Novel transcript, antisense to NOS1AP	lncRNA	NA	1.01272	-0.719232	1.88365	-0.38183	0.702588	0.999938	PLSCR1	NTC
ENSG00000266144	MIR4654	1	microRNA 4654 [Source:HGNC Symbol;Acc:HGNC:41643]	miRNA	100616386	0.133053	-0.682908	3.53381	-0.19325	0.846763	0.999938	PLSCR1	NTC
ENSG00000227094	AL512785.1	1	novel transcript	lncRNA	NA	0.249164	0.0384301	3.53381	0.010875	0.991323	0.999938	PLSCR1	NTC
ENSG00000252262	RNA5SP61	1	RNA, 5S ribosomal pseudogene 61 [Source:HGNC Symbol;Acc:HGNC:42838]	rRNA_pseudogene	NA	0.501642	-1.27882	2.95939	-0.432122	0.665653	0.999938	PLSCR1	NTC
ENSG00000207729	MIR556	1	microRNA 556 [Source:HGNC Symbol;Acc:HGNC:32812]	miRNA	693141	0	NA	NA	NA	NA	NA	PLSCR1	NTC
ENSG00000254706	AL512785.2	1	novel protein	protein_coding	NA	2.32403	-0.404631	1.22285	-0.330891	0.740727	0.999938	PLSCR1	NTC
ENSG00000171722	SPATA46	1	spermatogenesis associated 46 [Source:HGNC Symbol;Acc:HGNC:27648]	protein_coding	284680	8.97528	-0.381858	0.621252	-0.614659	0.53878	0.999938	PLSCR1	NTC
ENSG00000239887	C1orf226	1	chromosome 1 open reading frame 226 [Source:HGNC Symbol;Acc:HGNC:34351]	protein_coding	400793	137.049	-0.0377678	0.170416	-0.221621	0.824609	0.999938	PLSCR1	NTC
ENSG00000198574	SH2D1B	1	SH2 domain containing 1B [Source:HGNC Symbol;Acc:HGNC:30416]	protein_coding	117157	1.38763	1.42033	1.70653	0.832291	0.405245	0.999938	PLSCR1	NTC
ENSG00000227243	SLAMF6P1	1	SLAM family member 6 pseudogene 1 [Source:HGNC Symbol;Acc:HGNC:32012]	unprocessed_pseudogene	NA	0	NA	NA	NA	NA	NA	PLSCR1	NTC
ENSG00000152332	UHMK1	1	U2AF homology motif kinase 1 [Source:HGNC Symbol;Acc:HGNC:19683]	protein_coding	127933	2850.24	-0.0372901	0.0606674	-0.614665	0.538776	0.999938	PLSCR1	NTC
ENSG00000227941	UQCRBP2	1	ubiquinol-cytochrome c reductase binding protein pseudogene 2 [Source:HGNC Symbol;Acc:HGNC:12584]	processed_pseudogene	NA	0.118689	-0.682908	3.53381	-0.19325	0.846763	0.999938	PLSCR1	NTC
ENSG00000259788	AL596325.1	1	novel transcript, antisense to UAP1	lncRNA	NA	0.844876	-2.24488	2.2696	-0.989108	0.32261	0.999938	PLSCR1	NTC
ENSG00000117143	UAP1	1	UDP-N-acetylglucosamine pyrophosphorylase 1 [Source:HGNC Symbol;Acc:HGNC:12457]	protein_coding	6675	1279.47	0.0527561	0.0632608	0.833946	0.404311	0.999938	PLSCR1	NTC
ENSG00000272574	AL596325.2	1	novel transcript, sense intronic to UAP1	lncRNA	NA	10.5285	-0.417246	0.568636	-0.733767	0.463091	0.999938	PLSCR1	NTC
ENSG00000162733	DDR2	1	discoidin domain receptor tyrosine kinase 2 [Source:HGNC Symbol;Acc:HGNC:2731]	protein_coding	4921	127.65	-0.0298083	0.16543	-0.180187	0.857006	0.999938	PLSCR1	NTC
ENSG00000243173	RN7SL861P	1	RNA, 7SL, cytoplasmic 861, pseudogene [Source:HGNC Symbol;Acc:HGNC:46877]	misc_RNA	NA	0	NA	NA	NA	NA	NA	PLSCR1	NTC
ENSG00000132196	HSD17B7	1	hydroxysteroid 17-beta dehydrogenase 7 [Source:HGNC Symbol;Acc:HGNC:5215]	protein_coding	51478	640.788	0.0852944	0.0786452	1.08455	0.278122	0.999938	PLSCR1	NTC
ENSG00000185860	CCDC190	1	coiled-coil domain containing 190 [Source:HGNC Symbol;Acc:HGNC:28736]	protein_coding	339512	0.615437	2.77338	2.70772	1.02425	0.305718	0.999938	PLSCR1	NTC
ENSG00000230739	AL392003.2	1	hydroxysteroid (17-beta) dehydrogenase 7 (HSD17B7) pseudogene	unprocessed_pseudogene	NA	0.874358	2.34408	2.27579	1.03001	0.303006	0.999938	PLSCR1	NTC
ENSG00000227667	AL392003.1	1	cytochrome c oxidase subunit VIIb (COX7B) pseudogene	processed_pseudogene	NA	0	NA	NA	NA	NA	NA	PLSCR1	NTC
ENSG00000117152	RGS4	1	regulator of G protein signaling 4 [Source:HGNC Symbol;Acc:HGNC:10000]	protein_coding	5999	1.18541	-2.77277	2.10496	-1.31726	0.187753	0.999938	PLSCR1	NTC
ENSG00000143248	RGS5	1	regulator of G protein signaling 5 [Source:HGNC Symbol;Acc:HGNC:10001]	protein_coding	8490	165.864	0.370035	0.14673	2.52188	0.0116729	0.999938	PLSCR1	NTC
ENSG00000232892	RGS5-AS1	1	RGS5 antisense RNA 1 [Source:HGNC Symbol;Acc:HGNC:40504]	lncRNA	101928404	1.5335	0.950469	1.71872	0.55301	0.580257	0.999938	PLSCR1	NTC
ENSG00000225755	AL451063.1	1	tRNA nucleotidyl transferase, CCA-adding, 1 (TRNT1) pseudogene	processed_pseudogene	NA	0.739003	2.06279	2.39047	0.862921	0.388181	0.999938	PLSCR1	NTC
ENSG00000232995	RGS5	1	regulator of G protein signaling 5 [Source:NCBI gene (formerly Entrezgene);Acc:8490]	lncRNA	8490	38.6301	0.711971	0.300961	2.36566	0.017998	0.999938	PLSCR1	NTC
ENSG00000237756	AL592435.1	1	novel transcript	lncRNA	NA	2.19259	-2.95387	1.47209	-2.00658	0.0447945	0.999938	PLSCR1	NTC
ENSG00000143228	NUF2	1	NUF2 component of NDC80 kinetochore complex [Source:HGNC Symbol;Acc:HGNC:14621]	protein_coding	83540	729.971	0.211338	0.0800411	2.64036	0.00828172	0.999938	PLSCR1	NTC
ENSG00000225122	AL603841.1	1	eukaryotic translation initiation factor 3, subunit 1 alpha, 35 kDa (EIF3S1) pseudogene	unprocessed_pseudogene	NA	0	NA	NA	NA	NA	NA	PLSCR1	NTC
ENSG00000200327	RNA5SP62	1	RNA, 5S ribosomal pseudogene 62 [Source:HGNC Symbol;Acc:HGNC:42839]	rRNA_pseudogene	NA	0	NA	NA	NA	NA	NA	PLSCR1	NTC
ENSG00000212527	RNA5SP63	1	RNA, 5S ribosomal pseudogene 63 [Source:HGNC Symbol;Acc:HGNC:42840]	rRNA_pseudogene	NA	0	NA	NA	NA	NA	NA	PLSCR1	NTC
ENSG00000228289	AL355862.1	1	pseudogene similar to the likely ortholog of mouse gene rich cluster, C10 (GRCC10)	processed_pseudogene	NA	0.239746	-1.39783	3.53088	-0.395886	0.692189	0.999938	PLSCR1	NTC
ENSG00000212538	U3	1	Small nucleolar RNA U3 [Source:RFAM;Acc:RF00012]	snoRNA	NA	0.245037	1.46557	3.53318	0.414801	0.678287	0.999938	PLSCR1	NTC
ENSG00000225719	NMNAT1P2	1	NMNAT1 pseudogene 2 [Source:HGNC Symbol;Acc:HGNC:49164]	processed_pseudogene	NA	0	NA	NA	NA	NA	NA	PLSCR1	NTC
ENSG00000199849	RNU5F-6P	1	RNA, U5F small nuclear 6, pseudogene [Source:HGNC Symbol;Acc:HGNC:42523]	snRNA	NA	0	NA	NA	NA	NA	NA	PLSCR1	NTC
ENSG00000213070	HMGB3P6	1	high mobility group box 3 pseudogene 6 [Source:HGNC Symbol;Acc:HGNC:39283]	processed_pseudogene	NA	0.524524	-1.36559	2.91603	-0.468303	0.639568	0.999938	PLSCR1	NTC
ENSG00000185630	PBX1	1	PBX homeobox 1 [Source:HGNC Symbol;Acc:HGNC:8632]	protein_coding	5087	656.796	0.00696552	0.0836208	0.0832989	0.933614	0.999938	PLSCR1	NTC
ENSG00000207082	RNU6-171P	1	RNA, U6 small nuclear 171, pseudogene [Source:HGNC Symbol;Acc:HGNC:47134]	snRNA	NA	0.231891	-1.37565	3.53198	-0.389484	0.696918	0.999938	PLSCR1	NTC
ENSG00000269887	AL391001.1	1	novel transcript, sense intronic to PBX1	lncRNA	NA	4.36163	0.431247	0.910788	0.473488	0.635865	0.999938	PLSCR1	NTC
ENSG00000276359	Metazoa_SRP	1	Metazoan signal recognition particle RNA [Source:RFAM;Acc:RF00017]	misc_RNA	NA	0.247601	-1.43344	3.52873	-0.40622	0.684581	0.999938	PLSCR1	NTC
ENSG00000233693	PBX1-AS1	1	PBX1 antisense RNA 1 [Source:HGNC Symbol;Acc:HGNC:40425]	lncRNA	100505795	0.130241	0.759764	3.53381	0.214998	0.829769	0.999938	PLSCR1	NTC
ENSG00000271917	AL357568.1	1	novel transcript	lncRNA	NA	0.392167	-0.742868	3.24747	-0.228752	0.819061	0.999938	PLSCR1	NTC
ENSG00000201987	Y_RNA	1	Y RNA [Source:RFAM;Acc:RF00019]	misc_RNA	NA	0	NA	NA	NA	NA	NA	PLSCR1	NTC
ENSG00000225487	AL390119.1	1	ribosomal protein L35a (RPL35A) pseudogene	processed_pseudogene	NA	0	NA	NA	NA	NA	NA	PLSCR1	NTC
ENSG00000201270	RNU6-755P	1	RNA, U6 small nuclear 755, pseudogene [Source:HGNC Symbol;Acc:HGNC:47718]	snRNA	NA	0	NA	NA	NA	NA	NA	PLSCR1	NTC
ENSG00000162761	LMX1A	1	LIM homeobox transcription factor 1 alpha [Source:HGNC Symbol;Acc:HGNC:6653]	protein_coding	4009	0.523776	1.38434	2.91536	0.474844	0.634898	0.999938	PLSCR1	NTC
ENSG00000224702	LMX1A-AS2	1	LMX1A antisense RNA 2 [Source:HGNC Symbol;Acc:HGNC:40343]	lncRNA	NA	0	NA	NA	NA	NA	NA	PLSCR1	NTC
ENSG00000238022	LMX1A-AS1	1	LMX1A antisense RNA 1 [Source:HGNC Symbol;Acc:HGNC:40344]	lncRNA	NA	0	NA	NA	NA	NA	NA	PLSCR1	NTC
ENSG00000143171	RXRG	1	retinoid X receptor gamma [Source:HGNC Symbol;Acc:HGNC:10479]	protein_coding	6258	0	NA	NA	NA	NA	NA	PLSCR1	NTC
ENSG00000237463	LRRC52-AS1	1	LRRC52 antisense RNA 1 [Source:HGNC Symbol;Acc:HGNC:54044]	lncRNA	400794	0	NA	NA	NA	NA	NA	PLSCR1	NTC
ENSG00000230748	PRELID1P7	1	PRELID1 pseudogene 7 [Source:HGNC Symbol;Acc:HGNC:54772]	processed_pseudogene	NA	0	NA	NA	NA	NA	NA	PLSCR1	NTC
ENSG00000162763	LRRC52	1	leucine rich repeat containing 52 [Source:HGNC Symbol;Acc:HGNC:32156]	protein_coding	440699	0	NA	NA	NA	NA	NA	PLSCR1	NTC
ENSG00000237783	AL356441.2	1	ribosomal protein S2 (RPS2) pseudogene	processed_pseudogene	NA	0	NA	NA	NA	NA	NA	PLSCR1	NTC
ENSG00000236206	AL356441.1	1	novel transcript	lncRNA	NA	0.35058	-1.92827	3.32632	-0.579701	0.562116	0.999938	PLSCR1	NTC
ENSG00000143198	MGST3	1	microsomal glutathione S-transferase 3 [Source:HGNC Symbol;Acc:HGNC:7064]	protein_coding	4259	945.021	0.108236	0.0829199	1.3053	0.191789	0.999938	PLSCR1	NTC
ENSG00000143149	ALDH9A1	1	aldehyde dehydrogenase 9 family member A1 [Source:HGNC Symbol;Acc:HGNC:412]	protein_coding	223	984.858	0.037403	0.0704222	0.531125	0.595332	0.999938	PLSCR1	NTC
ENSG00000206990	AL451074.1	1		misc_RNA	NA	0	NA	NA	NA	NA	NA	PLSCR1	NTC
ENSG00000230175	AL451074.4	1	ribosomal protein S13 (RPS13) pseudogene	processed_pseudogene	NA	0.260482	1.50768	3.53061	0.427031	0.669357	0.999938	PLSCR1	NTC
ENSG00000225272	AL451074.3	1	ribosomal protein L21 (RPL21) pseudogene	processed_pseudogene	NA	0.877779	-1.29315	2.13329	-0.606178	0.544396	0.999938	PLSCR1	NTC
ENSG00000215838	AL451074.2	1	carbonic anhydrase XIV (CA14) pseudogene	transcribed_processed_pseudogene	440700	0.115946	-0.682908	3.53381	-0.19325	0.846763	0.999938	PLSCR1	NTC
ENSG00000273365	AL451074.6	1	novel transcript	lncRNA	NA	0.36629	-1.98314	3.27317	-0.60588	0.544595	0.999938	PLSCR1	NTC
ENSG00000143183	TMCO1	1	transmembrane and coiled-coil domains 1 [Source:HGNC Symbol;Acc:HGNC:18188]	protein_coding	54499	1982.65	0.102335	0.06542	1.56427	0.117754	0.999938	PLSCR1	NTC
ENSG00000224358	TMCO1-AS1	1	TMCO1 antisense RNA 1 [Source:HGNC Symbol;Acc:HGNC:54046]	lncRNA	NA	29.1377	-0.0680466	0.387227	-0.175728	0.860508	0.999938	PLSCR1	NTC
ENSG00000230659	AL451074.5	1	ribosomal protein L26 (RPL26) pseudogene	processed_pseudogene	NA	0	NA	NA	NA	NA	NA	PLSCR1	NTC
ENSG00000143179	UCK2	1	uridine-cytidine kinase 2 [Source:HGNC Symbol;Acc:HGNC:12562]	protein_coding	7371	912.398	-0.165756	0.0677171	-2.44778	0.0143741	0.999938	PLSCR1	NTC
ENSG00000236364	AL358115.1	1	novel transcript, antisense to UCK2	lncRNA	NA	20.839	0.0809898	0.397523	0.203736	0.83856	0.999938	PLSCR1	NTC
ENSG00000283936	MIR3658	1	microRNA 3658 [Source:HGNC Symbol;Acc:HGNC:38963]	miRNA	100500832	0	NA	NA	NA	NA	NA	PLSCR1	NTC
ENSG00000271527	AL606495.1	1	post-GPI attachment to proteins 2 (PGAP2) pseudogene	processed_pseudogene	NA	0	NA	NA	NA	NA	NA	PLSCR1	NTC
ENSG00000226292	RPS3AP10	1	RPS3A pseudogene 10 [Source:HGNC Symbol;Acc:HGNC:36036]	processed_pseudogene	NA	0.1238	-0.682908	3.53381	-0.19325	0.846763	0.999938	PLSCR1	NTC
ENSG00000207341	RNA5SP64	1	RNA, 5S ribosomal pseudogene 64 [Source:HGNC Symbol;Acc:HGNC:42841]	rRNA_pseudogene	NA	0	NA	NA	NA	NA	NA	PLSCR1	NTC
ENSG00000188859	FAM78B	1	family with sequence similarity 78 member B [Source:HGNC Symbol;Acc:HGNC:13495]	protein_coding	149297	2.47813	0.633793	1.38972	0.456058	0.648348	0.999938	PLSCR1	NTC
ENSG00000203307	FAM78B-AS1	1	FAM78B antisense RNA 1 [Source:HGNC Symbol;Acc:HGNC:40639]	lncRNA	NA	0.251743	-1.41167	3.5302	-0.399884	0.689242	0.999938	PLSCR1	NTC
ENSG00000230898	AL596087.3	1	novel transcript	lncRNA	NA	1.10825	1.06769	2.28234	0.467806	0.639923	0.999938	PLSCR1	NTC
ENSG00000215952	MIR921	1	microRNA 921 [Source:HGNC Symbol;Acc:HGNC:33671]	miRNA	100126349	0	NA	NA	NA	NA	NA	PLSCR1	NTC
ENSG00000229588	AL596087.2	1	novel transcript	lncRNA	NA	0	NA	NA	NA	NA	NA	PLSCR1	NTC
ENSG00000215835	AL596087.1	1	Ewing sarcoma breakpoint region 1 (EWSR1) pseudogene	processed_pseudogene	NA	6.56627	0.328973	0.68379	0.481101	0.630444	0.999938	PLSCR1	NTC
ENSG00000225325	AL583804.1	1	novel transcript	lncRNA	NA	0	NA	NA	NA	NA	NA	PLSCR1	NTC
ENSG00000230231	FMO7P	1	flavin containing dimethylaniline monoxygenase 7, pseudogene [Source:HGNC Symbol;Acc:HGNC:32208]	unprocessed_pseudogene	NA	0.255571	0.0384301	3.53381	0.010875	0.991323	0.999938	PLSCR1	NTC
ENSG00000234142	LINC01675	1	long intergenic non-protein coding RNA 1675 [Source:HGNC Symbol;Acc:HGNC:52463]	lncRNA	NA	0	NA	NA	NA	NA	NA	PLSCR1	NTC
ENSG00000238087	FMO8P	1	flavin containing dimethylaniline monoxygenase 8, pseudogene [Source:HGNC Symbol;Acc:HGNC:32209]	unprocessed_pseudogene	NA	0.237379	-1.39535	3.531	-0.39517	0.692717	0.999938	PLSCR1	NTC
ENSG00000215834	FMO9P	1	flavin containing dimethylaniline monoxygenase 9, pseudogene [Source:HGNC Symbol;Acc:HGNC:32210]	transcribed_unprocessed_pseudogene	116123	0.719238	-2.95966	2.53615	-1.16699	0.243215	0.999938	PLSCR1	NTC
ENSG00000234984	FMO10P	1	flavin containing dimethylaniline monoxygenase 10, pseudogene [Source:HGNC Symbol;Acc:HGNC:32211]	unprocessed_pseudogene	NA	0	NA	NA	NA	NA	NA	PLSCR1	NTC
ENSG00000232341	RPL4P2	1	ribosomal protein L4 pseudogene 2 [Source:HGNC Symbol;Acc:HGNC:36836]	processed_pseudogene	NA	0.250728	1.48418	3.53238	0.420165	0.674365	0.999938	PLSCR1	NTC
ENSG00000232148	FMO11P	1	flavin containing dimethylaniline monoxygenase 11, pseudogene [Source:HGNC Symbol;Acc:HGNC:32212]	unprocessed_pseudogene	NA	0	NA	NA	NA	NA	NA	PLSCR1	NTC
ENSG00000232223	CNN2P10	1	calponin 2 pseudogene 10 [Source:HGNC Symbol;Acc:HGNC:39535]	processed_pseudogene	NA	0.231891	-1.37565	3.53198	-0.389484	0.696918	0.999938	PLSCR1	NTC
ENSG00000143157	POGK	1	pogo transposable element derived with KRAB domain [Source:HGNC Symbol;Acc:HGNC:18800]	protein_coding	57645	1484.18	0.0845068	0.063643	1.32782	0.184236	0.999938	PLSCR1	NTC
ENSG00000152382	TADA1	1	transcriptional adaptor 1 [Source:HGNC Symbol;Acc:HGNC:30631]	protein_coding	117143	312.127	0.20408	0.139724	1.4606	0.144126	0.999938	PLSCR1	NTC
ENSG00000225171	DUTP6	1	deoxyuridine triphosphatase pseudogene 6 [Source:HGNC Symbol;Acc:HGNC:39519]	processed_pseudogene	NA	3.0423	-1.60828	1.1152	-1.44215	0.149259	0.999938	PLSCR1	NTC
ENSG00000143195	ILDR2	1	immunoglobulin like domain containing receptor 2 [Source:HGNC Symbol;Acc:HGNC:18131]	protein_coding	387597	0.133053	-0.682908	3.53381	-0.19325	0.846763	0.999938	PLSCR1	NTC
ENSG00000143194	MAEL	1	maelstrom spermatogenic transposon silencer [Source:HGNC Symbol;Acc:HGNC:25929]	protein_coding	84944	0	NA	NA	NA	NA	NA	PLSCR1	NTC
ENSG00000200036	RNA5SP65	1	RNA, 5S ribosomal pseudogene 65 [Source:HGNC Symbol;Acc:HGNC:42842]	rRNA_pseudogene	NA	0	NA	NA	NA	NA	NA	PLSCR1	NTC
ENSG00000227907	AL158837.1	1	novel transcript	lncRNA	NA	0	NA	NA	NA	NA	NA	PLSCR1	NTC
ENSG00000143167	GPA33	1	glycoprotein A33 [Source:HGNC Symbol;Acc:HGNC:4445]	protein_coding	10223	0	NA	NA	NA	NA	NA	PLSCR1	NTC
ENSG00000198842	DUSP27	1	dual specificity phosphatase 27, atypical [Source:HGNC Symbol;Acc:HGNC:25034]	protein_coding	92235	0	NA	NA	NA	NA	NA	PLSCR1	NTC
ENSG00000213068	AL451050.1	1	ribosomal protein S17 (RPS17) pseudogene	processed_pseudogene	NA	0	NA	NA	NA	NA	NA	PLSCR1	NTC
ENSG00000231605	LINC01363	1	long intergenic non-protein coding RNA 1363 [Source:HGNC Symbol;Acc:HGNC:50598]	lncRNA	101928484	0	NA	NA	NA	NA	NA	PLSCR1	NTC
ENSG00000272205	AL451050.2	1	novel transcript	lncRNA	NA	5.98907	0.0517781	0.912302	0.0567555	0.95474	0.999938	PLSCR1	NTC
ENSG00000143190	POU2F1	1	POU class 2 homeobox 1 [Source:HGNC Symbol;Acc:HGNC:9212]	protein_coding	5451	1510.21	-0.124974	0.069129	-1.80784	0.0706311	0.999938	PLSCR1	NTC
ENSG00000272033	AL136984.1	1	novel transcript, sense intronic to POU2F1	lncRNA	NA	2.89325	0.614263	1.2489	0.491842	0.622831	0.999938	PLSCR1	NTC
ENSG00000198821	CD247	1	CD247 molecule [Source:HGNC Symbol;Acc:HGNC:1677]	protein_coding	919	0.9733	-0.66839	1.9008	-0.351637	0.725111	0.999938	PLSCR1	NTC
ENSG00000287218	AL359962.3	1	novel transcript, antisense to CD247	lncRNA	NA	0	NA	NA	NA	NA	NA	PLSCR1	NTC
ENSG00000233411	AL359962.1	1	novel transcript	lncRNA	NA	0	NA	NA	NA	NA	NA	PLSCR1	NTC
ENSG00000273160	AL359962.2	1	novel transcript	lncRNA	NA	0	NA	NA	NA	NA	NA	PLSCR1	NTC
ENSG00000227776	AKR1D1P1	1	aldo-keto reductase family 1 member D1 pseudogene 1 [Source:HGNC Symbol;Acc:HGNC:11288]	processed_pseudogene	NA	0	NA	NA	NA	NA	NA	PLSCR1	NTC
ENSG00000143162	CREG1	1	cellular repressor of E1A stimulated genes 1 [Source:HGNC Symbol;Acc:HGNC:2351]	protein_coding	8804	230.494	0.130609	0.130856	0.998112	0.318225	0.999938	PLSCR1	NTC
ENSG00000231029	AL031733.1	1	ribosomal protein S18 (RPS18) pseudogene	processed_pseudogene	NA	0	NA	NA	NA	NA	NA	PLSCR1	NTC
ENSG00000241666	AL031733.2	1	novel transcript	lncRNA	NA	0	NA	NA	NA	NA	NA	PLSCR1	NTC
ENSG00000198771	RCSD1	1	RCSD domain containing 1 [Source:HGNC Symbol;Acc:HGNC:28310]	protein_coding	92241	0.130241	0.759764	3.53381	0.214998	0.829769	0.999938	PLSCR1	NTC
ENSG00000197965	MPZL1	1	myelin protein zero like 1 [Source:HGNC Symbol;Acc:HGNC:7226]	protein_coding	9019	2193.79	-0.0780454	0.0501112	-1.55744	0.119365	0.999938	PLSCR1	NTC
ENSG00000143199	ADCY10	1	adenylate cyclase 10 [Source:HGNC Symbol;Acc:HGNC:21285]	protein_coding	55811	103.731	-0.177434	0.189527	-0.936194	0.349173	0.999938	PLSCR1	NTC
ENSG00000250762	Z99943.2	1	chromosome 14 open reading frame 24 (C14orf24) pseudogene	unprocessed_pseudogene	NA	2.04141	0.362021	1.47336	0.245711	0.805906	0.999938	PLSCR1	NTC
ENSG00000232194	Z99943.1	1	novel transcript	lncRNA	NA	2.22912	-0.280959	1.2795	-0.219584	0.826195	0.999938	PLSCR1	NTC
ENSG00000143158	MPC2	1	mitochondrial pyruvate carrier 2 [Source:HGNC Symbol;Acc:HGNC:24515]	protein_coding	25874	2325.58	0.0423491	0.0655165	0.646388	0.518028	0.999938	PLSCR1	NTC
ENSG00000143164	DCAF6	1	DDB1 and CUL4 associated factor 6 [Source:HGNC Symbol;Acc:HGNC:30002]	protein_coding	55827	1975.95	0.0545722	0.0665027	0.820601	0.411874	0.999938	PLSCR1	NTC
ENSG00000221545	MIR1255B2	1	microRNA 1255b-2 [Source:HGNC Symbol;Acc:HGNC:35367]	miRNA	100313835	0	NA	NA	NA	NA	NA	PLSCR1	NTC
ENSG00000224837	GCSHP5	1	glycine cleavage system protein H pseudogene 5 [Source:HGNC Symbol;Acc:HGNC:44195]	processed_pseudogene	NA	11.8787	-0.255508	0.528158	-0.483772	0.628548	0.999938	PLSCR1	NTC
ENSG00000143147	GPR161	1	G protein-coupled receptor 161 [Source:HGNC Symbol;Acc:HGNC:23694]	protein_coding	23432	168.449	-0.118073	0.152477	-0.774367	0.438714	0.999938	PLSCR1	NTC
ENSG00000143155	TIPRL	1	TOR signaling pathway regulator [Source:HGNC Symbol;Acc:HGNC:30231]	protein_coding	261726	923.597	0.0371919	0.0844951	0.440167	0.659816	0.999938	PLSCR1	NTC
ENSG00000237049	RPL34P1	1	ribosomal protein L34 pseudogene 1 [Source:HGNC Symbol;Acc:HGNC:10341]	processed_pseudogene	NA	0.125364	0.759764	3.53381	0.214998	0.829769	0.999938	PLSCR1	NTC
ENSG00000237131	AL021397.1	1	NADH dehydrogenase (ubiquinone) 1 alpha subcomplex, 4, 9kDa (NDUFA4) pseudogene	processed_pseudogene	NA	0	NA	NA	NA	NA	NA	PLSCR1	NTC
ENSG00000213064	SFT2D2	1	SFT2 domain containing 2 [Source:HGNC Symbol;Acc:HGNC:25140]	protein_coding	375035	2493.76	-0.0883508	0.052976	-1.66775	0.0953653	0.999938	PLSCR1	NTC
ENSG00000214262	ANKRD36BP1	1	ankyrin repeat domain 36B pseudogene 1 [Source:HGNC Symbol;Acc:HGNC:28169]	transcribed_processed_pseudogene	84832	0	NA	NA	NA	NA	NA	PLSCR1	NTC
ENSG00000206880	RNU6-1310P	1	RNA, U6 small nuclear 1310, pseudogene [Source:HGNC Symbol;Acc:HGNC:48273]	snRNA	NA	0.758777	0.00560458	2.08325	0.00269031	0.997853	0.999938	PLSCR1	NTC
ENSG00000143178	TBX19	1	T-box transcription factor 19 [Source:HGNC Symbol;Acc:HGNC:11596]	protein_coding	9095	66.7663	-0.251274	0.264973	-0.948302	0.342976	0.999938	PLSCR1	NTC
ENSG00000227722	AL022100.1	1	dynactin 4 pseudogene	transcribed_processed_pseudogene	NA	7.92092	-0.119889	0.669266	-0.179135	0.857831	0.999938	PLSCR1	NTC
ENSG00000207974	MIR557	1	microRNA 557 [Source:HGNC Symbol;Acc:HGNC:32813]	miRNA	693142	0.729889	-2.97777	2.53152	-1.17628	0.239483	0.999938	PLSCR1	NTC
ENSG00000228697	AL023755.1	1	novel transcript	lncRNA	101928565	41.0458	0.251699	0.313388	0.803153	0.421886	0.999938	PLSCR1	NTC
ENSG00000283255	AL022100.2	1	novel transcript	lncRNA	NA	0	NA	NA	NA	NA	NA	PLSCR1	NTC
ENSG00000215833	QRSL1P1	1	QRSL1 pseudogene 1 [Source:HGNC Symbol;Acc:HGNC:43667]	processed_pseudogene	NA	6.53895	-1.71464	0.832611	-2.05935	0.039461	0.999938	PLSCR1	NTC
ENSG00000143185	XCL2	1	X-C motif chemokine ligand 2 [Source:HGNC Symbol;Acc:HGNC:10646]	protein_coding	6846	4.39326	-0.748573	1.00506	-0.744805	0.45639	0.999938	PLSCR1	NTC
ENSG00000227777	AL031736.1	1	ribosomal protein L7a (RPL7A) pseudogene	processed_pseudogene	NA	6.67477	0.172188	0.728507	0.236357	0.813155	0.999938	PLSCR1	NTC
ENSG00000143184	XCL1	1	X-C motif chemokine ligand 1 [Source:HGNC Symbol;Acc:HGNC:10645]	protein_coding	6375	49.4259	0.0691636	0.272404	0.253901	0.799572	0.999938	PLSCR1	NTC
ENSG00000229757	AL031736.2	1	ribosomal protein L7a (RPL7A) pseudogene	processed_pseudogene	NA	4.19326	-0.840838	0.927149	-0.906907	0.364456	0.999938	PLSCR1	NTC
ENSG00000143196	DPT	1	dermatopontin [Source:HGNC Symbol;Acc:HGNC:3011]	protein_coding	1805	0	NA	NA	NA	NA	NA	PLSCR1	NTC
ENSG00000285622	AL135926.1	1	novel transcript	lncRNA	NA	0.266106	-1.4701	3.52607	-0.416924	0.676734	0.999938	PLSCR1	NTC
ENSG00000235736	AL031275.1	1	novel transcript	lncRNA	NA	0.133053	-0.682908	3.53381	-0.19325	0.846763	0.999938	PLSCR1	NTC
ENSG00000225826	LINC00626	1	long intergenic non-protein coding RNA 626 [Source:HGNC Symbol;Acc:HGNC:44257]	lncRNA	79100	0.130241	0.759764	3.53381	0.214998	0.829769	0.999938	PLSCR1	NTC
ENSG00000229612	SUMO1P2	1	SUMO1 pseudogene 2 [Source:HGNC Symbol;Acc:HGNC:33149]	processed_pseudogene	NA	0	NA	NA	NA	NA	NA	PLSCR1	NTC
ENSG00000287831	AL135926.2	1	novel transcript	lncRNA	NA	0.872857	0.437139	2.45448	0.178098	0.858646	0.999938	PLSCR1	NTC
ENSG00000203601	LINC00970	1	long intergenic non-protein coding RNA 970 [Source:HGNC Symbol;Acc:HGNC:48730]	lncRNA	101978719	0	NA	NA	NA	NA	NA	PLSCR1	NTC
ENSG00000213063	RPL29P7	1	ribosomal protein L29 pseudogene 7 [Source:HGNC Symbol;Acc:HGNC:36859]	processed_pseudogene	NA	0.623693	0.590894	2.76728	0.213528	0.830915	0.999938	PLSCR1	NTC
ENSG00000287282	AL031726.2	1	novel transcript	lncRNA	NA	0.122518	0.759764	3.53381	0.214998	0.829769	0.999938	PLSCR1	NTC
ENSG00000252987	RNA5SP66	1	RNA, 5S ribosomal pseudogene 66 [Source:HGNC Symbol;Acc:HGNC:42843]	rRNA_pseudogene	NA	0	NA	NA	NA	NA	NA	PLSCR1	NTC
ENSG00000237707	AL031726.1	1	novel transcript	lncRNA	101928596	0.231891	-1.37565	3.53198	-0.389484	0.696918	0.999938	PLSCR1	NTC
ENSG00000143153	ATP1B1	1	ATPase Na+/K+ transporting subunit beta 1 [Source:HGNC Symbol;Acc:HGNC:804]	protein_coding	481	3764.27	0.0473871	0.0560057	0.846112	0.39749	0.999938	PLSCR1	NTC
ENSG00000143156	NME7	1	NME/NM23 family member 7 [Source:HGNC Symbol;Acc:HGNC:20461]	protein_coding	29922	177.395	0.0579606	0.163173	0.35521	0.722432	0.999938	PLSCR1	NTC
ENSG00000235575	Z99758.1	1	novel transcript	lncRNA	NA	0.118689	-0.682908	3.53381	-0.19325	0.846763	0.999938	PLSCR1	NTC
ENSG00000117475	BLZF1	1	basic leucine zipper nuclear factor 1 [Source:HGNC Symbol;Acc:HGNC:1065]	protein_coding	8548	441.013	-0.0285112	0.101518	-0.280847	0.778827	0.999938	PLSCR1	NTC
ENSG00000117477	CCDC181	1	coiled-coil domain containing 181 [Source:HGNC Symbol;Acc:HGNC:28051]	protein_coding	57821	25.9987	-0.0688666	0.354526	-0.19425	0.84598	0.999938	PLSCR1	NTC
ENSG00000117479	SLC19A2	1	solute carrier family 19 member 2 [Source:HGNC Symbol;Acc:HGNC:10938]	protein_coding	10560	1198.8	-0.0483285	0.0686406	-0.704081	0.481382	0.999938	PLSCR1	NTC
ENSG00000234604	AL021068.1	1	ATP synthase 6 (MTATP6) pseudogene	processed_pseudogene	NA	12.6368	-0.131183	0.576678	-0.227481	0.82005	0.999938	PLSCR1	NTC
ENSG00000213062	Z99572.1	1	novel transcript	lncRNA	NA	100.405	0.298365	0.213683	1.39629	0.162626	0.999938	PLSCR1	NTC
ENSG00000198734	F5	1	coagulation factor V [Source:HGNC Symbol;Acc:HGNC:3542]	protein_coding	2153	1992.39	-0.0283624	0.0560743	-0.5058	0.612997	0.999938	PLSCR1	NTC
ENSG00000174175	SELP	1	selectin P [Source:HGNC Symbol;Acc:HGNC:10721]	protein_coding	6403	0.739255	-2.00573	2.3916	-0.838655	0.401663	0.999938	PLSCR1	NTC
ENSG00000000460	C1orf112	1	chromosome 1 open reading frame 112 [Source:HGNC Symbol;Acc:HGNC:25565]	protein_coding	55732	704.613	0.063971	0.09407	0.680036	0.496482	0.999938	PLSCR1	NTC
ENSG00000188404	SELL	1	selectin L [Source:HGNC Symbol;Acc:HGNC:10720]	protein_coding	6402	3.63521	-0.251793	1.01224	-0.248748	0.803556	0.999938	PLSCR1	NTC
ENSG00000007908	SELE	1	selectin E [Source:HGNC Symbol;Acc:HGNC:10718]	protein_coding	6401	0.377486	2.06425	3.23617	0.637866	0.523561	0.999938	PLSCR1	NTC
ENSG00000230704	AL021940.1	1	novel transcript	lncRNA	NA	0.118689	-0.682908	3.53381	-0.19325	0.846763	0.999938	PLSCR1	NTC
ENSG00000171806	METTL18	1	methyltransferase like 18 [Source:HGNC Symbol;Acc:HGNC:28793]	protein_coding	92342	133.867	-0.177617	0.176152	-1.00832	0.313302	0.999938	PLSCR1	NTC
ENSG00000000457	SCYL3	1	SCY1 like pseudokinase 3 [Source:HGNC Symbol;Acc:HGNC:19285]	protein_coding	57147	444.522	-0.0909092	0.115227	-0.78896	0.430135	0.999938	PLSCR1	NTC
ENSG00000239494	RN7SL333P	1	RNA, 7SL, cytoplasmic 333, pseudogene [Source:HGNC Symbol;Acc:HGNC:46349]	misc_RNA	NA	6.9916	0.450054	0.668991	0.672736	0.501115	0.999938	PLSCR1	NTC
ENSG00000288139	AL031297.1	1	small lysine-rich protein 1 (SMKR1) pseudogene	processed_pseudogene	NA	0	NA	NA	NA	NA	NA	PLSCR1	NTC
ENSG00000075945	KIFAP3	1	kinesin associated protein 3 [Source:HGNC Symbol;Acc:HGNC:17060]	protein_coding	22920	226.741	0.158719	0.120169	1.3208	0.186567	0.999938	PLSCR1	NTC
ENSG00000243051	RN7SL269P	1	RNA, 7SL, cytoplasmic 269, pseudogene [Source:HGNC Symbol;Acc:HGNC:46285]	misc_RNA	NA	0	NA	NA	NA	NA	NA	PLSCR1	NTC
ENSG00000235378	MRPS10P1	1	mitochondrial ribosomal protein S10 pseudogene 1 [Source:HGNC Symbol;Acc:HGNC:29728]	processed_pseudogene	NA	0.126061	0.759764	3.53381	0.214998	0.829769	0.999938	PLSCR1	NTC
ENSG00000232959	AL356475.1	1	novel transcript	lncRNA	NA	0.382052	-2.03503	3.22349	-0.631311	0.527837	0.999938	PLSCR1	NTC
ENSG00000224896	SIGLEC30P	1	sialic acid binding Ig like lectin 30, pseudogene [Source:HGNC Symbol;Acc:HGNC:15623]	processed_pseudogene	NA	0.130241	0.759764	3.53381	0.214998	0.829769	0.999938	PLSCR1	NTC
ENSG00000203740	METTL11B	1	methyltransferase like 11B [Source:HGNC Symbol;Acc:HGNC:31932]	protein_coding	149281	15.4379	0.184464	0.454796	0.405597	0.685039	0.999938	PLSCR1	NTC
ENSG00000283340	MIR3119-1	1	microRNA 3119-1 [Source:HGNC Symbol;Acc:HGNC:38253]	miRNA	100422839	0	NA	NA	NA	NA	NA	PLSCR1	NTC
ENSG00000263390	MIR3119-2	1	microRNA 3119-2 [Source:HGNC Symbol;Acc:HGNC:38315]	miRNA	100423010	0	NA	NA	NA	NA	NA	PLSCR1	NTC
ENSG00000233985	LINC01681	1	long intergenic non-protein coding RNA 1681 [Source:HGNC Symbol;Acc:HGNC:52468]	lncRNA	NA	1.50217	-0.456321	1.51325	-0.30155	0.762995	0.999938	PLSCR1	NTC
ENSG00000238051	ISCUP1	1	iron-sulfur cluster assembly enzyme pseudogene 1 [Source:HGNC Symbol;Acc:HGNC:38021]	processed_pseudogene	NA	0	NA	NA	NA	NA	NA	PLSCR1	NTC
ENSG00000224286	LINC01142	1	long intergenic non-protein coding RNA 1142 [Source:HGNC Symbol;Acc:HGNC:49456]	lncRNA	284688	0	NA	NA	NA	NA	NA	PLSCR1	NTC
ENSG00000226967	HAUS4P1	1	HAUS augmin like complex subunit 4 pseudogene 1 [Source:HGNC Symbol;Acc:HGNC:43763]	processed_pseudogene	NA	0	NA	NA	NA	NA	NA	PLSCR1	NTC
ENSG00000231407	GORAB-AS1	1	GORAB antisense RNA 1 [Source:HGNC Symbol;Acc:HGNC:54051]	lncRNA	NA	12.39	0.529478	0.569249	0.930134	0.352302	0.999938	PLSCR1	NTC
ENSG00000120370	GORAB	1	golgin, RAB6 interacting [Source:HGNC Symbol;Acc:HGNC:25676]	protein_coding	92344	354.186	0.0113658	0.121423	0.0936052	0.925423	0.999938	PLSCR1	NTC
ENSG00000225545	AL162399.1	1	novel transcript	lncRNA	NA	0	NA	NA	NA	NA	NA	PLSCR1	NTC
ENSG00000235303	AL023495.1	1	novel transcript	lncRNA	NA	0.355692	-1.9463	3.30862	-0.588251	0.556364	0.999938	PLSCR1	NTC
ENSG00000116132	PRRX1	1	paired related homeobox 1 [Source:HGNC Symbol;Acc:HGNC:9142]	protein_coding	5396	2.38285	0.2108	1.31988	0.159711	0.873108	0.999938	PLSCR1	NTC
ENSG00000271811	Z97200.1	1	novel transcript	lncRNA	NA	0.642198	0.568534	2.74451	0.207153	0.83589	0.999938	PLSCR1	NTC
ENSG00000231424	BX284613.2	1	novel transcript, antisense to FMO1	lncRNA	NA	37.3223	-0.316546	0.321161	-0.98563	0.324315	0.999938	PLSCR1	NTC
ENSG00000117501	MROH9	1	maestro heat like repeat family member 9 [Source:HGNC Symbol;Acc:HGNC:26287]	protein_coding	80133	3.41461	-0.546745	1.12692	-0.485169	0.627557	0.999938	PLSCR1	NTC
ENSG00000226552	BX284613.1	1	novel pseudogene	processed_pseudogene	NA	1.22285	0.665131	1.84285	0.360924	0.718156	0.999938	PLSCR1	NTC
ENSG00000007933	FMO3	1	flavin containing dimethylaniline monoxygenase 3 [Source:HGNC Symbol;Acc:HGNC:3771]	protein_coding	2328	6.35168	0.432681	0.784569	0.551489	0.581299	0.999938	PLSCR1	NTC
ENSG00000221390	MIR1295A	1	microRNA 1295a [Source:HGNC Symbol;Acc:HGNC:35288]	miRNA	100302178	0	NA	NA	NA	NA	NA	PLSCR1	NTC
ENSG00000283598	MIR1295B	1	microRNA 1295b [Source:HGNC Symbol;Acc:HGNC:43524]	miRNA	100847009	0	NA	NA	NA	NA	NA	PLSCR1	NTC
ENSG00000117507	FMO6P	1	flavin containing dimethylaniline monoxygenase 6, pseudogene [Source:HGNC Symbol;Acc:HGNC:24024]	transcribed_unitary_pseudogene	388714	5.98536	-0.588783	0.823189	-0.715247	0.474456	0.999938	PLSCR1	NTC
ENSG00000094963	FMO2	1	flavin containing dimethylaniline monoxygenase 2 [Source:HGNC Symbol;Acc:HGNC:3770]	protein_coding	2327	5.59703	0.099155	0.828388	0.119696	0.904724	0.999938	PLSCR1	NTC
ENSG00000225243	AL021026.1	1	novel transcript, antisense to FMO2	lncRNA	NA	0	NA	NA	NA	NA	NA	PLSCR1	NTC
ENSG00000010932	FMO1	1	flavin containing dimethylaniline monoxygenase 1 [Source:HGNC Symbol;Acc:HGNC:3769]	protein_coding	2326	28.5888	-0.320175	0.352513	-0.908265	0.363738	0.999938	PLSCR1	NTC
ENSG00000206692	Y_RNA	1	Y RNA [Source:RFAM;Acc:RF00019]	misc_RNA	NA	0.651204	2.84568	2.91786	0.975262	0.329431	0.999938	PLSCR1	NTC
ENSG00000230547	HMGB1P11	1	high mobility group box 1 pseudogene 11 [Source:HGNC Symbol;Acc:HGNC:13316]	processed_pseudogene	NA	2.77586	0.812383	1.35227	0.600757	0.548002	0.999938	PLSCR1	NTC
ENSG00000076258	FMO4	1	flavin containing dimethylaniline monoxygenase 4 [Source:HGNC Symbol;Acc:HGNC:3772]	protein_coding	2329	52.4731	-0.41032	0.267465	-1.5341	0.125004	0.999938	PLSCR1	NTC
ENSG00000285665	AL031274.1	1	DNA topoisomerase I pseudogene 1	processed_pseudogene	NA	4.06652	-0.19349	0.976835	-0.198079	0.842983	0.999938	PLSCR1	NTC
ENSG00000268062	SRP14P4	1	signal recognition particle 14 pseudogene 4 [Source:HGNC Symbol;Acc:HGNC:53770]	processed_pseudogene	NA	2.31015	0.658644	1.33906	0.491871	0.622811	0.999938	PLSCR1	NTC
ENSG00000239428	GM2AP2	1	GM2 ganglioside activator pseudogene 2 [Source:HGNC Symbol;Acc:HGNC:38002]	processed_pseudogene	NA	0.517849	-2.47126	2.88119	-0.85772	0.391047	0.999938	PLSCR1	NTC
ENSG00000234333	CYCSP53	1	CYCS pseudogene 53 [Source:HGNC Symbol;Acc:HGNC:24404]	processed_pseudogene	NA	0	NA	NA	NA	NA	NA	PLSCR1	NTC
ENSG00000117523	PRRC2C	1	proline rich coiled-coil 2C [Source:HGNC Symbol;Acc:HGNC:24903]	protein_coding	23215	9714.62	-0.0823812	0.0478017	-1.72339	0.0848176	0.999938	PLSCR1	NTC
ENSG00000283683	MYOCOS	1	myocilin opposite strand [Source:HGNC Symbol;Acc:HGNC:53429]	protein_coding	110806290	1.15867	-0.323941	1.77862	-0.18213	0.855481	0.999938	PLSCR1	NTC
ENSG00000034971	MYOC	1	myocilin [Source:HGNC Symbol;Acc:HGNC:7610]	protein_coding	4653	0.231891	-1.37565	3.53198	-0.389484	0.696918	0.999938	PLSCR1	NTC
ENSG00000233328	PFN1P1	1	profilin 1 pseudogene 1 [Source:HGNC Symbol;Acc:HGNC:42989]	processed_pseudogene	NA	5.30503	-0.273344	0.850466	-0.321405	0.747904	0.999938	PLSCR1	NTC
ENSG00000230364	RPL4P3	1	ribosomal protein L4 pseudogene 3 [Source:HGNC Symbol;Acc:HGNC:35773]	processed_pseudogene	NA	0.115946	-0.682908	3.53381	-0.19325	0.846763	0.999938	PLSCR1	NTC
ENSG00000117533	VAMP4	1	vesicle associated membrane protein 4 [Source:HGNC Symbol;Acc:HGNC:12645]	protein_coding	8674	125.033	0.00174811	0.178686	0.00978314	0.992194	0.999938	PLSCR1	NTC
ENSG00000232261	Z98751.1	1	solute carrier family 5 (sodium/glucose cotransporter) (SLC5A) pseudogene	unprocessed_pseudogene	NA	0	NA	NA	NA	NA	NA	PLSCR1	NTC
ENSG00000271459	Z98751.3	1	solute carrier family 5 (low affinity glucose cotransporter), member 4 (SLC5A4) pseudogene	processed_pseudogene	NA	0	NA	NA	NA	NA	NA	PLSCR1	NTC
ENSG00000236741	Z98751.2	1	RNA binding motif protein 3 (RBM3) pseudogene	processed_pseudogene	NA	0	NA	NA	NA	NA	NA	PLSCR1	NTC
ENSG00000253060	AL135931.1	1		scaRNA	NA	0	NA	NA	NA	NA	NA	PLSCR1	NTC
ENSG00000010165	EEF1AKNMT	1	eEF1A lysine and N-terminal methyltransferase [Source:HGNC Symbol;Acc:HGNC:24248]	protein_coding	51603	910.278	-0.0533387	0.0754913	-0.706554	0.479844	0.999938	PLSCR1	NTC
ENSG00000213060	AL031864.1	1	ribosomal protein S15 (RPS15) pseudogene	processed_pseudogene	NA	0.849628	-0.290355	2.28666	-0.126978	0.898958	0.999938	PLSCR1	NTC
ENSG00000224600	AL031864.2	1	ribosomal protein, large, P1 (RPLP1) pseudogene	processed_pseudogene	NA	0	NA	NA	NA	NA	NA	PLSCR1	NTC
ENSG00000197959	DNM3	1	dynamin 3 [Source:HGNC Symbol;Acc:HGNC:29125]	protein_coding	26052	7.07603	0.186896	0.678113	0.275612	0.782846	0.999938	PLSCR1	NTC
ENSG00000233540	DNM3-IT1	1	DNM3 intronic transcript 1 [Source:HGNC Symbol;Acc:HGNC:41494]	lncRNA	100874284	0	NA	NA	NA	NA	NA	PLSCR1	NTC
ENSG00000230630	DNM3OS	1	DNM3 opposite strand/antisense RNA [Source:HGNC Symbol;Acc:HGNC:41228]	lncRNA	NA	0.24893	0.0384301	3.53381	0.010875	0.991323	0.999938	PLSCR1	NTC
ENSG00000283844	MIR214	1	microRNA 214 [Source:HGNC Symbol;Acc:HGNC:31591]	miRNA	406996	0	NA	NA	NA	NA	NA	PLSCR1	NTC
ENSG00000283152	MIR3120	1	microRNA 3120 [Source:HGNC Symbol;Acc:HGNC:38295]	miRNA	100422882	0	NA	NA	NA	NA	NA	PLSCR1	NTC
ENSG00000208024	MIR199A2	1	microRNA 199a-2 [Source:HGNC Symbol;Acc:HGNC:31572]	miRNA	406977	0	NA	NA	NA	NA	NA	PLSCR1	NTC
ENSG00000287336	AL137157.1	1	novel transcript, antisense to DNM3	lncRNA	NA	0.968151	0.815733	2.18932	0.372596	0.709449	0.999938	PLSCR1	NTC
ENSG00000206684	RNU6-157P	1	RNA, U6 small nuclear 157, pseudogene [Source:HGNC Symbol;Acc:HGNC:47120]	snRNA	NA	0	NA	NA	NA	NA	NA	PLSCR1	NTC
ENSG00000135845	PIGC	1	phosphatidylinositol glycan anchor biosynthesis class C [Source:HGNC Symbol;Acc:HGNC:8960]	protein_coding	5279	394.296	0.00581221	0.105203	0.0552474	0.955941	0.999938	PLSCR1	NTC
ENSG00000180999	C1orf105	1	chromosome 1 open reading frame 105 [Source:HGNC Symbol;Acc:HGNC:29591]	protein_coding	92346	5.54066	-0.139036	0.821377	-0.169271	0.865583	0.999938	PLSCR1	NTC
ENSG00000094975	SUCO	1	SUN domain containing ossification factor [Source:HGNC Symbol;Acc:HGNC:1240]	protein_coding	51430	1432.28	-0.0249374	0.0763745	-0.326515	0.744035	0.999938	PLSCR1	NTC
ENSG00000251943	RNU6-693P	1	RNA, U6 small nuclear 693, pseudogene [Source:HGNC Symbol;Acc:HGNC:47656]	snRNA	NA	0	NA	NA	NA	NA	NA	PLSCR1	NTC
ENSG00000117560	FASLG	1	Fas ligand [Source:HGNC Symbol;Acc:HGNC:11936]	protein_coding	356	0.130241	0.759764	3.53381	0.214998	0.829769	0.999938	PLSCR1	NTC
ENSG00000229785	SLC25A38P1	1	solute carrier family 25 member 38 pseudogene 1 [Source:HGNC Symbol;Acc:HGNC:43858]	processed_pseudogene	NA	0	NA	NA	NA	NA	NA	PLSCR1	NTC
ENSG00000279061	Z98043.1	1	TEC	TEC	NA	0	NA	NA	NA	NA	NA	PLSCR1	NTC
ENSG00000224228	AL031599.1	1	novel transcript	lncRNA	NA	0.126061	0.759764	3.53381	0.214998	0.829769	0.999938	PLSCR1	NTC
ENSG00000227177	AIMP1P2	1	aminoacyl tRNA synthetase complex interacting multifunctional protein 1 pseudogene 2 [Source:HGNC Symbol;Acc:HGNC:43693]	processed_pseudogene	NA	0	NA	NA	NA	NA	NA	PLSCR1	NTC
ENSG00000224000	Z97198.1	1	novel transcript	lncRNA	NA	0.390722	2.10813	3.48154	0.605516	0.544836	0.999938	PLSCR1	NTC
ENSG00000120337	TNFSF18	1	TNF superfamily member 18 [Source:HGNC Symbol;Acc:HGNC:11932]	protein_coding	8995	0.755965	1.02491	2.22944	0.459717	0.645719	0.999938	PLSCR1	NTC
ENSG00000230849	GOT2P2	1	glutamic-oxaloacetic transaminase 2 pseudogene 2 [Source:HGNC Symbol;Acc:HGNC:4435]	processed_pseudogene	NA	0.381666	2.07753	2.95529	0.702987	0.482064	0.999938	PLSCR1	NTC
ENSG00000226375	AL022310.1	1	novel transcript	lncRNA	NA	1.2571	-2.88191	1.86102	-1.54856	0.121488	0.999938	PLSCR1	NTC
ENSG00000117586	TNFSF4	1	TNF superfamily member 4 [Source:HGNC Symbol;Acc:HGNC:11934]	protein_coding	7292	182.821	0.0611933	0.136991	0.446695	0.655095	0.999938	PLSCR1	NTC
ENSG00000232751	AL645568.3	1	pseudogene similar to part of ribosomal protein L26 (RPL26)	processed_pseudogene	NA	0.372247	0.771509	3.03917	0.253855	0.799608	0.999938	PLSCR1	NTC
ENSG00000231615	AL645568.2	1	novel pseudogene	processed_pseudogene	NA	1.32072	-2.11155	1.89321	-1.11533	0.264709	0.999938	PLSCR1	NTC
ENSG00000203739	AL645568.1	1	novel transcript	lncRNA	101928673	138.439	-0.12124	0.194461	-0.623465	0.532979	0.999938	PLSCR1	NTC
ENSG00000117592	PRDX6	1	peroxiredoxin 6 [Source:HGNC Symbol;Acc:HGNC:16753]	protein_coding	9588	5691.23	0.0631312	0.0437909	1.44165	0.1494	0.999938	PLSCR1	NTC
ENSG00000162753	SLC9C2	1	solute carrier family 9 member C2 (putative) [Source:HGNC Symbol;Acc:HGNC:28664]	protein_coding	284525	0.847452	-0.325433	2.26387	-0.143751	0.885697	0.999938	PLSCR1	NTC
ENSG00000238272	AL139142.1	1	novel transcript	lncRNA	NA	0.231891	-1.37565	3.53198	-0.389484	0.696918	0.999938	PLSCR1	NTC
ENSG00000285777	AL139142.2	1	novel protein	protein_coding	NA	0	NA	NA	NA	NA	NA	PLSCR1	NTC
ENSG00000183831	ANKRD45	1	ankyrin repeat domain 45 [Source:HGNC Symbol;Acc:HGNC:24786]	protein_coding	339416	0.247601	-1.43344	3.52873	-0.40622	0.684581	0.999938	PLSCR1	NTC
ENSG00000232113	TEX50	1	testis expressed 50 [Source:HGNC Symbol;Acc:HGNC:52382]	protein_coding	730159	0	NA	NA	NA	NA	NA	PLSCR1	NTC
ENSG00000076321	KLHL20	1	kelch like family member 20 [Source:HGNC Symbol;Acc:HGNC:25056]	protein_coding	27252	323.875	0.0265818	0.103832	0.256007	0.797946	0.999938	PLSCR1	NTC
ENSG00000225591	BX248409.1	1	ribosomal protein S27 (metallopanstimulin 1) (RPS27) pseudogene	processed_pseudogene	NA	0.247601	-1.43344	3.52873	-0.40622	0.684581	0.999938	PLSCR1	NTC
ENSG00000200674	RN7SKP160	1	RN7SK pseudogene 160 [Source:HGNC Symbol;Acc:HGNC:45884]	misc_RNA	NA	3.00093	0.785672	1.08383	0.724904	0.468511	0.999938	PLSCR1	NTC
ENSG00000120334	CENPL	1	centromere protein L [Source:HGNC Symbol;Acc:HGNC:17879]	protein_coding	91687	333.774	-0.133512	0.10597	-1.2599	0.207704	0.999938	PLSCR1	NTC
ENSG00000252357	Y_RNA	1	Y RNA [Source:RFAM;Acc:RF00019]	misc_RNA	NA	0.390722	2.10813	3.48154	0.605516	0.544836	0.999938	PLSCR1	NTC
ENSG00000117593	DARS2	1	aspartyl-tRNA synthetase 2, mitochondrial [Source:HGNC Symbol;Acc:HGNC:25538]	protein_coding	55157	1750.58	0.0493975	0.0573927	0.860693	0.389407	0.999938	PLSCR1	NTC
ENSG00000234741	GAS5	1	growth arrest specific 5 [Source:HGNC Symbol;Acc:HGNC:16355]	lncRNA	60674	2683.32	0.0488553	0.0618339	0.790106	0.429466	0.999938	PLSCR1	NTC
ENSG00000270084	GAS5-AS1	1	GAS5 antisense RNA 1 [Source:HGNC Symbol;Acc:HGNC:44119]	lncRNA	NA	42.9122	-0.554526	0.276944	-2.0023	0.0452524	0.999938	PLSCR1	NTC
ENSG00000185278	ZBTB37	1	zinc finger and BTB domain containing 37 [Source:HGNC Symbol;Acc:HGNC:28365]	protein_coding	84614	526.461	-0.20493	0.107752	-1.90188	0.0571874	0.999938	PLSCR1	NTC
ENSG00000117601	SERPINC1	1	serpin family C member 1 [Source:HGNC Symbol;Acc:HGNC:775]	protein_coding	462	355.327	0.17012	0.112423	1.51321	0.130227	0.999938	PLSCR1	NTC
ENSG00000252231	RNA5SP67	1	RNA, 5S ribosomal pseudogene 67 [Source:HGNC Symbol;Acc:HGNC:42844]	rRNA_pseudogene	NA	0.758811	1.03051	2.37485	0.433926	0.664342	0.999938	PLSCR1	NTC
ENSG00000135870	RC3H1	1	ring finger and CCCH-type domains 1 [Source:HGNC Symbol;Acc:HGNC:29434]	protein_coding	149041	1121.78	-0.11967	0.0759119	-1.57643	0.114926	0.999938	PLSCR1	NTC
ENSG00000200755	RNA5SP68	1	RNA, 5S ribosomal pseudogene 68 [Source:HGNC Symbol;Acc:HGNC:42845]	rRNA_pseudogene	NA	1.4837	2.35323	1.80915	1.30074	0.193349	0.999938	PLSCR1	NTC
ENSG00000236535	RC3H1-IT1	1	RC3H1 intronic transcript 1 [Source:HGNC Symbol;Acc:HGNC:41496]	lncRNA	NA	0.87485	0.42665	1.87252	0.227848	0.819764	0.999938	PLSCR1	NTC
ENSG00000224977	LINC02776	1	long intergenic non-protein coding RNA 2776 [Source:HGNC Symbol;Acc:HGNC:54295]	lncRNA	105371620	0.256854	-1.4421	3.5281	-0.408747	0.682726	0.999938	PLSCR1	NTC
ENSG00000225713	RPL30P1	1	ribosomal protein L30 pseudogene 1 [Source:HGNC Symbol;Acc:HGNC:36642]	processed_pseudogene	NA	0	NA	NA	NA	NA	NA	PLSCR1	NTC
ENSG00000227373	RABGAP1L-DT	1	RABGAP1L divergent transcript [Source:HGNC Symbol;Acc:HGNC:54296]	lncRNA	102724601	1.58523	-0.601511	1.46112	-0.411679	0.680575	0.999938	PLSCR1	NTC
ENSG00000152061	RABGAP1L	1	RAB GTPase activating protein 1 like [Source:HGNC Symbol;Acc:HGNC:24663]	protein_coding	9910	365.143	0.00810263	0.122003	0.0664132	0.947049	0.999938	PLSCR1	NTC
ENSG00000237317	AL022400.1	1	forty-two-three domain containing 1 (FYTTD1) pseudogene	processed_pseudogene	NA	1.35733	0.329986	1.56281	0.211149	0.832771	0.999938	PLSCR1	NTC
ENSG00000203737	GPR52	1	G protein-coupled receptor 52 [Source:HGNC Symbol;Acc:HGNC:4508]	protein_coding	9293	0.717247	-2.95613	2.57421	-1.14836	0.250819	0.999938	PLSCR1	NTC
ENSG00000223828	BANF1P4	1	BANF1 pseudogene 4 [Source:HGNC Symbol;Acc:HGNC:43884]	processed_pseudogene	NA	0.488107	0.0497837	3.02639	0.0164499	0.986876	0.999938	PLSCR1	NTC
ENSG00000231378	NDUFAF4P4	1	NADH:ubiquinone oxidoreductase complex assembly factor 4 pseudogene 4 [Source:HGNC Symbol;Acc:HGNC:44543]	processed_pseudogene	NA	0.356068	-1.94711	3.48744	-0.558321	0.576626	0.999938	PLSCR1	NTC
ENSG00000237249	Z99127.2	1	transmembrane protein 56 (TMEM56) pseudogene	processed_pseudogene	NA	0.263294	0.0384301	3.53381	0.010875	0.991323	0.999938	PLSCR1	NTC
ENSG00000223525	RABGAP1L-IT1	1	RABGAP1L intronic transcript 1 [Source:HGNC Symbol;Acc:HGNC:41471]	lncRNA	NA	0.263294	0.0384301	3.53381	0.010875	0.991323	0.999938	PLSCR1	NTC
ENSG00000235869	Z99127.1	1	ribosomal protein S26 (RPS26) pseudogene	processed_pseudogene	NA	0.369417	0.762779	3.31567	0.230053	0.818051	0.999938	PLSCR1	NTC
ENSG00000229531	RABGAP1L-AS1	1	RABGAP1L antisense RNA 1 [Source:HGNC Symbol;Acc:HGNC:41057]	lncRNA	101928696	2.15712	1.72786	1.37156	1.25978	0.207749	0.999938	PLSCR1	NTC
ENSG00000252552	RNU6-307P	1	RNA, U6 small nuclear 307, pseudogene [Source:HGNC Symbol;Acc:HGNC:47270]	snRNA	NA	3.99228	-1.56276	0.969859	-1.61132	0.107109	0.999938	PLSCR1	NTC
ENSG00000287697	Z99127.3	1	novel transcript, antisense to CACYBP	lncRNA	NA	9.8749	0.0684989	0.626464	0.109342	0.912931	0.999938	PLSCR1	NTC
ENSG00000116161	CACYBP	1	calcyclin binding protein [Source:HGNC Symbol;Acc:HGNC:30423]	protein_coding	27101	2098.54	0.0849986	0.0613913	1.38454	0.166194	0.999938	PLSCR1	NTC
ENSG00000120333	MRPS14	1	mitochondrial ribosomal protein S14 [Source:HGNC Symbol;Acc:HGNC:14049]	protein_coding	63931	520.559	0.16373	0.0986417	1.65985	0.0969448	0.999938	PLSCR1	NTC
ENSG00000206659	Y_RNA	1	Y RNA [Source:RFAM;Acc:RF00019]	misc_RNA	NA	0.513707	-2.46128	2.8719	-0.857022	0.391433	0.999938	PLSCR1	NTC
ENSG00000181101	ENTR1P2	1	ENTR1 pseudogene 2 [Source:HGNC Symbol;Acc:HGNC:39164]	processed_pseudogene	NA	0.613891	-2.72708	2.71227	-1.00546	0.314675	0.999938	PLSCR1	NTC
ENSG00000120332	TNN	1	tenascin N [Source:HGNC Symbol;Acc:HGNC:22942]	protein_coding	63923	1.11803	0.362447	1.91332	0.189434	0.849753	0.999938	PLSCR1	NTC
ENSG00000235750	KIAA0040	1	KIAA0040 [Source:HGNC Symbol;Acc:HGNC:28950]	protein_coding	9674	3.23017	-0.19509	1.14021	-0.1711	0.864145	0.999938	PLSCR1	NTC
ENSG00000230687	AL008626.1	1	novel transcript	lncRNA	NA	0	NA	NA	NA	NA	NA	PLSCR1	NTC
ENSG00000233946	RPS29P4	1	ribosomal protein S29 pseudogene 4 [Source:HGNC Symbol;Acc:HGNC:35908]	processed_pseudogene	NA	0	NA	NA	NA	NA	NA	PLSCR1	NTC
ENSG00000260990	Z94057.1	1	novel transcript	lncRNA	NA	0	NA	NA	NA	NA	NA	PLSCR1	NTC
ENSG00000116147	TNR	1	tenascin R [Source:HGNC Symbol;Acc:HGNC:11953]	protein_coding	7143	0.126061	0.759764	3.53381	0.214998	0.829769	0.999938	PLSCR1	NTC
ENSG00000235628	TNR-IT1	1	TNR intronic transcript 1 [Source:HGNC Symbol;Acc:HGNC:41391]	lncRNA	NA	0	NA	NA	NA	NA	NA	PLSCR1	NTC
ENSG00000224718	LINC01657	1	long intergenic non-protein coding RNA 1657 [Source:HGNC Symbol;Acc:HGNC:52445]	lncRNA	101928751	0.118689	-0.682908	3.53381	-0.19325	0.846763	0.999938	PLSCR1	NTC
ENSG00000227740	LINC02803	1	long intergenic non-protein coding RNA 2803 [Source:HGNC Symbol;Acc:HGNC:54328]	lncRNA	NA	5.39776	-0.77672	0.898271	-0.864684	0.387212	0.999938	PLSCR1	NTC
ENSG00000230777	RPS29P5	1	ribosomal protein S29 pseudogene 5 [Source:HGNC Symbol;Acc:HGNC:35584]	processed_pseudogene	NA	0.603292	-2.70499	2.70352	-1.00055	0.317047	0.999938	PLSCR1	NTC
ENSG00000143207	COP1	1	COP1 E3 ubiquitin ligase [Source:HGNC Symbol;Acc:HGNC:17440]	protein_coding	64326	824.586	0.00124824	0.0733881	0.0170087	0.98643	0.999938	PLSCR1	NTC
ENSG00000252906	SCARNA3	1	small Cajal body-specific RNA 3 [Source:HGNC Symbol;Acc:HGNC:32577]	scaRNA	677679	0.721678	0.0695682	2.24048	0.0310506	0.975229	0.999938	PLSCR1	NTC
ENSG00000228686	AL590723.1	1	novel transcript	lncRNA	NA	2.13353	-0.135585	1.33315	-0.101703	0.918993	0.999938	PLSCR1	NTC
ENSG00000236021	AL591043.2	1	novel transcript	lncRNA	NA	9.56477	-0.228851	0.585847	-0.390633	0.696069	0.999938	PLSCR1	NTC
ENSG00000273629	U7	1	U7 small nuclear RNA [Source:RFAM;Acc:RF00066]	snRNA	NA	0.375922	0.76815	3.29446	0.233164	0.815634	0.999938	PLSCR1	NTC
ENSG00000232463	AL359265.2	1	ribosomal protein L13 (RPL13) pseudogene	processed_pseudogene	NA	0.118689	-0.682908	3.53381	-0.19325	0.846763	0.999938	PLSCR1	NTC
ENSG00000253025	RNU2-12P	1	RNA, U2 small nuclear 12, pseudogene [Source:HGNC Symbol;Acc:HGNC:48505]	snRNA	NA	0.260482	1.50768	3.53061	0.427031	0.669357	0.999938	PLSCR1	NTC
ENSG00000227815	AL359265.1	1	novel pseudogene	unprocessed_pseudogene	NA	4.7929	0.314575	0.948145	0.331779	0.740056	0.999938	PLSCR1	NTC
ENSG00000231020	AL591043.1	1	proteolipid protein 2 (colonic epithelium-enriched) (PLP2) pseudogene	processed_pseudogene	NA	0.760059	-0.986011	2.24786	-0.438644	0.660919	0.999938	PLSCR1	NTC
ENSG00000225904	MORF4L1P7	1	mortality factor 4 like 1 pseudogene 7 [Source:HGNC Symbol;Acc:HGNC:39259]	processed_pseudogene	NA	0.237379	-1.39535	3.531	-0.39517	0.692717	0.999938	PLSCR1	NTC
ENSG00000116183	PAPPA2	1	pappalysin 2 [Source:HGNC Symbol;Acc:HGNC:14615]	protein_coding	60676	119.758	-0.0876396	0.17646	-0.496655	0.619433	0.999938	PLSCR1	NTC
ENSG00000237514	PTP4A1P7	1	PTP4A1 pseudogene 7 [Source:HGNC Symbol;Acc:HGNC:41934]	processed_pseudogene	NA	0	NA	NA	NA	NA	NA	PLSCR1	NTC
ENSG00000286754	AL031290.1	1	novel transcript, antisense to PAPPA2	lncRNA	NA	0	NA	NA	NA	NA	NA	PLSCR1	NTC
ENSG00000152092	ASTN1	1	astrotactin 1 [Source:HGNC Symbol;Acc:HGNC:773]	protein_coding	460	0	NA	NA	NA	NA	NA	PLSCR1	NTC
ENSG00000202609	MIR488	1	microRNA 488 [Source:HGNC Symbol;Acc:HGNC:32073]	miRNA	574441	0	NA	NA	NA	NA	NA	PLSCR1	NTC
ENSG00000198797	BRINP2	1	BMP/retinoic acid inducible neural specific 2 [Source:HGNC Symbol;Acc:HGNC:13746]	protein_coding	57795	20.8982	0.0661947	0.489424	0.13525	0.892414	0.999938	PLSCR1	NTC
ENSG00000224968	LINC01645	1	long intergenic non-protein coding RNA 1645 [Source:HGNC Symbol;Acc:HGNC:52432]	lncRNA	NA	0	NA	NA	NA	NA	NA	PLSCR1	NTC
ENSG00000227579	AL136114.1	1	novel transcript	lncRNA	NA	1.8539	1.4829	1.6482	0.89971	0.368274	0.999938	PLSCR1	NTC
ENSG00000236720	LINC01741	1	long intergenic non-protein coding RNA 1741 [Source:HGNC Symbol;Acc:HGNC:52529]	lncRNA	101928778	0	NA	NA	NA	NA	NA	PLSCR1	NTC
ENSG00000120341	SEC16B	1	SEC16 homolog B, endoplasmic reticulum export factor [Source:HGNC Symbol;Acc:HGNC:30301]	protein_coding	89866	14.7138	0.564268	0.545701	1.03402	0.301125	0.999938	PLSCR1	NTC
ENSG00000120341	SEC16B	1	SEC16 homolog B, endoplasmic reticulum export factor [Source:HGNC Symbol;Acc:HGNC:30301]	protein_coding	111240474	14.7138	0.564268	0.545701	1.03402	0.301125	0.999938	PLSCR1	NTC
ENSG00000254154	CRYZL2P-SEC16B	1	CRYZL2P-SEC16B readthrough [Source:HGNC Symbol;Acc:HGNC:53757]	lncRNA	NA	9.03649	-0.223604	0.67212	-0.332685	0.739372	0.999938	PLSCR1	NTC
ENSG00000242193	CRYZL2P	1	crystallin zeta like 2, pseudogene [Source:HGNC Symbol;Acc:HGNC:52164]	transcribed_unitary_pseudogene	730102	204.959	-0.0514331	0.142924	-0.359864	0.718949	0.999938	PLSCR1	NTC
ENSG00000276563	AL359075.1	1	ubiquitin-conjugating enzyme E2K (UBE2K) pseudogene	processed_pseudogene	NA	0.874967	-0.351856	2.10333	-0.167285	0.867146	0.999938	PLSCR1	NTC
ENSG00000224687	RASAL2-AS1	1	RASAL2 antisense RNA 1 [Source:HGNC Symbol;Acc:HGNC:44170]	lncRNA	100302401	31.9322	-0.0748315	0.316847	-0.236175	0.813297	0.999938	PLSCR1	NTC
ENSG00000075391	RASAL2	1	RAS protein activator like 2 [Source:HGNC Symbol;Acc:HGNC:9874]	protein_coding	9462	1299.67	-0.0012766	0.0751459	-0.0169882	0.986446	0.999938	PLSCR1	NTC
ENSG00000270575	AL160281.1	1	H3 histone, family 3C (H3F3C) pseudogene	processed_pseudogene	NA	1.22775	0.0554465	1.86764	0.029688	0.976316	0.999938	PLSCR1	NTC
ENSG00000213058	AL365357.1	1	ribosomal protein S14 (RPS14) pseudogene	processed_pseudogene	NA	0.122518	0.759764	3.53381	0.214998	0.829769	0.999938	PLSCR1	NTC
ENSG00000188585	CLEC20A	1	C-type lectin domain containing 20A [Source:HGNC Symbol;Acc:HGNC:34521]	protein_coding	400797	0.371401	-2.00072	3.4837	-0.574308	0.565759	0.999938	PLSCR1	NTC
ENSG00000264809	Metazoa_SRP	1	Metazoan signal recognition particle RNA [Source:RFAM;Acc:RF00017]	misc_RNA	NA	0	NA	NA	NA	NA	NA	PLSCR1	NTC
ENSG00000285910	AL513013.1	1	novel transcript	lncRNA	NA	0	NA	NA	NA	NA	NA	PLSCR1	NTC
ENSG00000240021	TEX35	1	testis expressed 35 [Source:HGNC Symbol;Acc:HGNC:25366]	protein_coding	84066	1.07177	-0.897321	2.30293	-0.389643	0.6968	0.999938	PLSCR1	NTC
ENSG00000213057	C1orf220	1	chromosome 1 putative open reading frame 220 [Source:HGNC Symbol;Acc:HGNC:33805]	lncRNA	400798	28.4068	-0.033833	0.374361	-0.0903753	0.927989	0.999938	PLSCR1	NTC
ENSG00000201347	RNA5SP69	1	RNA, 5S ribosomal pseudogene 69 [Source:HGNC Symbol;Acc:HGNC:42846]	rRNA_pseudogene	NA	0	NA	NA	NA	NA	NA	PLSCR1	NTC
ENSG00000273384	AL137796.1	1	novel transcript	lncRNA	NA	0.849748	-1.23441	2.33996	-0.527535	0.597822	0.999938	PLSCR1	NTC
ENSG00000266417	MIR4424	1	microRNA 4424 [Source:HGNC Symbol;Acc:HGNC:41805]	miRNA	100616328	0	NA	NA	NA	NA	NA	PLSCR1	NTC
ENSG00000273062	AL449106.1	1	novel transcript, antisense to RALGPS2	lncRNA	NA	7.6048	-0.701787	0.702901	-0.998416	0.318078	0.999938	PLSCR1	NTC
ENSG00000116191	RALGPS2	1	Ral GEF with PH domain and SH3 binding motif 2 [Source:HGNC Symbol;Acc:HGNC:30279]	protein_coding	55103	1762.94	0.0225963	0.0697184	0.324108	0.745857	0.999938	PLSCR1	NTC
ENSG00000228196	PTPN2P1	1	PTPN2 pseudogene 1 [Source:HGNC Symbol;Acc:HGNC:9653]	processed_pseudogene	NA	1.67473	0.0639541	1.83202	0.034909	0.972152	0.999938	PLSCR1	NTC
ENSG00000201791	SNORA63	1	Small nucleolar RNA SNORA63 [Source:RFAM;Acc:RF00092]	snoRNA	NA	0	NA	NA	NA	NA	NA	PLSCR1	NTC
ENSG00000116194	ANGPTL1	1	angiopoietin like 1 [Source:HGNC Symbol;Acc:HGNC:489]	protein_coding	9068	5.37896	0.930807	0.775913	1.19963	0.230284	0.999938	PLSCR1	NTC
ENSG00000116199	FAM20B	1	FAM20B glycosaminoglycan xylosylkinase [Source:HGNC Symbol;Acc:HGNC:23017]	protein_coding	9917	1551.06	-0.0226661	0.0614416	-0.368904	0.712199	0.999938	PLSCR1	NTC
ENSG00000232750	AL139132.1	1	ribosomal protein S26 (RPS26) pseudogene	processed_pseudogene	NA	3.89528	-1.51505	0.961413	-1.57586	0.115058	0.999938	PLSCR1	NTC
ENSG00000186283	TOR3A	1	torsin family 3 member A [Source:HGNC Symbol;Acc:HGNC:11997]	protein_coding	64222	295.766	-0.004103	0.127707	-0.0321281	0.97437	0.999938	PLSCR1	NTC
ENSG00000143322	ABL2	1	ABL proto-oncogene 2, non-receptor tyrosine kinase [Source:HGNC Symbol;Acc:HGNC:77]	protein_coding	27	931.856	-0.022711	0.0720675	-0.315135	0.752659	0.999938	PLSCR1	NTC
ENSG00000234041	AL512326.5	1	ubiquinol-cytochrome c reductase (6.4kD) subunit (UQCR) pseudogene	processed_pseudogene	NA	0	NA	NA	NA	NA	NA	PLSCR1	NTC
ENSG00000231905	SETP10	1	SET pseudogene 10 [Source:HGNC Symbol;Acc:HGNC:42929]	processed_pseudogene	NA	0.377107	-0.689763	3.02422	-0.22808	0.819584	0.999938	PLSCR1	NTC
ENSG00000212338	AL512326.2	1		snoRNA	NA	0	NA	NA	NA	NA	NA	PLSCR1	NTC
ENSG00000201619	AL512326.1	1		snoRNA	NA	0	NA	NA	NA	NA	NA	PLSCR1	NTC
ENSG00000231564	EIF4A1P11	1	eukaryotic translation initiation factor 4A1 pseudogene 11 [Source:HGNC Symbol;Acc:HGNC:37932]	processed_pseudogene	NA	0	NA	NA	NA	NA	NA	PLSCR1	NTC
ENSG00000225711	AL512326.3	1	UDP-Gal:betaGlcNAc beta 1,3-galactosyltransferase, polypeptide 3 (B3GALT3) pseudogene	processed_pseudogene	NA	1.61321	-1.69536	1.58588	-1.06903	0.285054	0.999938	PLSCR1	NTC
ENSG00000223794	COX5BP8	1	cytochrome c oxidase subunit 5B pseudogene 8 [Source:HGNC Symbol;Acc:HGNC:39083]	processed_pseudogene	NA	0	NA	NA	NA	NA	NA	PLSCR1	NTC
ENSG00000228191	AL512326.4	1	ribosomal protein L39-like (RPL39L) pseudogene	processed_pseudogene	NA	0	NA	NA	NA	NA	NA	PLSCR1	NTC
ENSG00000057252	SOAT1	1	sterol O-acyltransferase 1 [Source:HGNC Symbol;Acc:HGNC:11177]	protein_coding	6646	2606.92	0.0281958	0.0645427	0.436855	0.662216	0.999938	PLSCR1	NTC
ENSG00000162779	AXDND1	1	axonemal dynein light chain domain containing 1 [Source:HGNC Symbol;Acc:HGNC:26564]	protein_coding	126859	7.9898	-1.03091	0.686837	-1.50095	0.133367	0.999938	PLSCR1	NTC
ENSG00000224620	MEF2AP1	1	myocyte enhancer factor 2A pseudogene 1 [Source:HGNC Symbol;Acc:HGNC:6994]	processed_pseudogene	NA	0	NA	NA	NA	NA	NA	PLSCR1	NTC
ENSG00000236539	HNRNPA1P54	1	heterogeneous nuclear ribonucleoprotein A1 pseudogene 54 [Source:HGNC Symbol;Acc:HGNC:48784]	processed_pseudogene	NA	0.237379	-1.39535	3.531	-0.39517	0.692717	0.999938	PLSCR1	NTC
ENSG00000261250	AL160286.3	1	novel transcript	lncRNA	NA	0	NA	NA	NA	NA	NA	PLSCR1	NTC
ENSG00000116218	NPHS2	1	NPHS2 stomatin family member, podocin [Source:HGNC Symbol;Acc:HGNC:13394]	protein_coding	7827	0	NA	NA	NA	NA	NA	PLSCR1	NTC
ENSG00000251875	RNU5F-2P	1	RNA, U5F small nuclear 2, pseudogene [Source:HGNC Symbol;Acc:HGNC:42510]	snRNA	NA	0	NA	NA	NA	NA	NA	PLSCR1	NTC
ENSG00000227141	AL160286.1	1	centaurin, gamma 2 (CENTG2) pseudogene	processed_pseudogene	NA	0	NA	NA	NA	NA	NA	PLSCR1	NTC
ENSG00000261060	AL160286.2	1	novel transcript, sense overlapping TDRD5	lncRNA	NA	0	NA	NA	NA	NA	NA	PLSCR1	NTC
ENSG00000162782	TDRD5	1	tudor domain containing 5 [Source:HGNC Symbol;Acc:HGNC:20614]	protein_coding	163589	0	NA	NA	NA	NA	NA	PLSCR1	NTC
ENSG00000243062	AL359853.2	1	novel transcript	lncRNA	148753	0	NA	NA	NA	NA	NA	PLSCR1	NTC
ENSG00000143340	FAM163A	1	family with sequence similarity 163 member A [Source:HGNC Symbol;Acc:HGNC:28274]	protein_coding	148753	0.266106	-1.4701	3.52607	-0.416924	0.676734	0.999938	PLSCR1	NTC
ENSG00000229407	AL359853.1	1	novel transcript	lncRNA	NA	0	NA	NA	NA	NA	NA	PLSCR1	NTC
ENSG00000231966	LINC02818	1	long intergenic non-protein coding RNA 2818 [Source:HGNC Symbol;Acc:HGNC:54349]	lncRNA	NA	0.757209	0.0291268	1.97995	0.0147109	0.988263	0.999938	PLSCR1	NTC
ENSG00000169905	TOR1AIP2	1	torsin 1A interacting protein 2 [Source:HGNC Symbol;Acc:HGNC:24055]	protein_coding	163590	2181.18	0.0146129	0.0593597	0.246176	0.805546	0.999938	PLSCR1	NTC
ENSG00000272906	AL353708.3	1	novel transcript, antisense to TOR1AIP1	lncRNA	NA	4.88354	0.727599	0.878182	0.828528	0.407371	0.999938	PLSCR1	NTC
ENSG00000143337	TOR1AIP1	1	torsin 1A interacting protein 1 [Source:HGNC Symbol;Acc:HGNC:29456]	protein_coding	26092	1009.26	-0.0266233	0.0705226	-0.377515	0.705791	0.999938	PLSCR1	NTC
ENSG00000264916	RN7SL230P	1	RNA, 7SL, cytoplasmic 230, pseudogene [Source:HGNC Symbol;Acc:HGNC:46246]	misc_RNA	NA	0.250728	1.48418	3.53238	0.420165	0.674365	0.999938	PLSCR1	NTC
ENSG00000261831	AL353708.2	1	novel transcript	lncRNA	NA	0.658274	-1.78249	2.70009	-0.660161	0.509151	0.999938	PLSCR1	NTC
ENSG00000260360	AL353708.1	1	novel transcript	lncRNA	NA	5.65231	-0.189254	0.850071	-0.222633	0.823821	0.999938	PLSCR1	NTC
ENSG00000135837	CEP350	1	centrosomal protein 350 [Source:HGNC Symbol;Acc:HGNC:24238]	protein_coding	9857	2188.79	-0.11193	0.0664372	-1.68475	0.0920374	0.999938	PLSCR1	NTC
ENSG00000235145	RPSAP16	1	ribosomal protein SA pseudogene 16 [Source:HGNC Symbol;Acc:HGNC:35478]	processed_pseudogene	NA	1.38123	-1.41059	1.6121	-0.875005	0.381571	0.999938	PLSCR1	NTC
ENSG00000223450	AL590632.1	1	ribosomal protein S24 (RPS24) pseudogene	processed_pseudogene	NA	0.731507	0.0834146	2.40289	0.0347142	0.972308	0.999938	PLSCR1	NTC
ENSG00000261817	AL390718.1	1	novel transcript	lncRNA	NA	0	NA	NA	NA	NA	NA	PLSCR1	NTC
ENSG00000116260	QSOX1	1	quiescin sulfhydryl oxidase 1 [Source:HGNC Symbol;Acc:HGNC:9756]	protein_coding	5768	554.084	0.175603	0.0915901	1.91727	0.0552031	0.999938	PLSCR1	NTC
ENSG00000121454	LHX4	1	LIM homeobox 4 [Source:HGNC Symbol;Acc:HGNC:21734]	protein_coding	89884	96.7904	-0.127672	0.208868	-0.611259	0.541028	0.999938	PLSCR1	NTC
ENSG00000230124	ACBD6	1	acyl-CoA binding domain containing 6 [Source:HGNC Symbol;Acc:HGNC:23339]	protein_coding	84320	405.445	0.094846	0.0982898	0.964962	0.334564	0.999938	PLSCR1	NTC
ENSG00000230124	ACBD6	1	acyl-CoA binding domain containing 6 [Source:HGNC Symbol;Acc:HGNC:23339]	protein_coding	100527964	405.445	0.094846	0.0982898	0.964962	0.334564	0.999938	PLSCR1	NTC
ENSG00000235060	VDAC1P4	1	voltage dependent anion channel 1 pseudogene 4 [Source:HGNC Symbol;Acc:HGNC:12675]	processed_pseudogene	NA	0.1238	-0.682908	3.53381	-0.19325	0.846763	0.999938	PLSCR1	NTC
ENSG00000265435	MIR3121	1	microRNA 3121 [Source:HGNC Symbol;Acc:HGNC:38259]	miRNA	100423032	0.252122	1.48969	3.53196	0.421776	0.673189	0.999938	PLSCR1	NTC
ENSG00000236719	OVAAL	1	ovarian adenocarcinoma amplified long non-coding RNA [Source:HGNC Symbol;Acc:HGNC:49422]	lncRNA	148756	0.231891	-1.37565	3.53198	-0.389484	0.696918	0.999938	PLSCR1	NTC
ENSG00000206905	Y_RNA	1	Y RNA [Source:RFAM;Acc:RF00019]	misc_RNA	NA	0	NA	NA	NA	NA	NA	PLSCR1	NTC
ENSG00000143324	XPR1	1	xenotropic and polytropic retrovirus receptor 1 [Source:HGNC Symbol;Acc:HGNC:12827]	protein_coding	9213	1984.79	-0.0620044	0.0595224	-1.0417	0.297551	0.999938	PLSCR1	NTC
ENSG00000283575	U6	1	U6 spliceosomal RNA [Source:RFAM;Acc:RF00026]	snRNA	NA	0.73511	3.02948	2.79639	1.08336	0.27865	0.999938	PLSCR1	NTC
ENSG00000225857	LINC02816	1	long intergenic non-protein coding RNA 2816 [Source:HGNC Symbol;Acc:HGNC:54348]	lncRNA	NA	1.25889	-1.21998	1.86271	-0.654949	0.512501	0.999938	PLSCR1	NTC
ENSG00000135835	KIAA1614	1	KIAA1614 [Source:HGNC Symbol;Acc:HGNC:29327]	protein_coding	57710	50.7076	0.362039	0.271018	1.33585	0.181599	0.999938	PLSCR1	NTC
ENSG00000243155	AL162431.1	1	novel transcript	lncRNA	NA	10.5109	-0.677142	0.571625	-1.18459	0.23618	0.999938	PLSCR1	NTC
ENSG00000232586	KIAA1614-AS1	1	KIAA1614 antisense RNA 1 [Source:HGNC Symbol;Acc:HGNC:50644]	lncRNA	103344928	3.90795	-0.0944563	1.07654	-0.0877409	0.930083	0.999938	PLSCR1	NTC
ENSG00000251520	AL162431.2	1	pseudogene similar to part of major histocompatibility complex, class I-related MR1	unprocessed_pseudogene	NA	7.98258	-1.21042	0.69145	-1.75055	0.0800229	0.999938	PLSCR1	NTC
ENSG00000270711	AL162431.3	1	cell division cycle associated 8 (CDCA8) pseudogene	processed_pseudogene	NA	3.70865	1.76664	1.0651	1.65867	0.0971823	0.999938	PLSCR1	NTC
ENSG00000135823	STX6	1	syntaxin 6 [Source:HGNC Symbol;Acc:HGNC:11441]	protein_coding	10228	539.705	-0.0309158	0.0940215	-0.328816	0.742295	0.999938	PLSCR1	NTC
ENSG00000153029	MR1	1	major histocompatibility complex, class I-related [Source:HGNC Symbol;Acc:HGNC:4975]	protein_coding	3140	4.51441	-2.32967	1.06161	-2.19446	0.0282025	0.999938	PLSCR1	NTC
ENSG00000162783	IER5	1	immediate early response 5 [Source:HGNC Symbol;Acc:HGNC:5393]	protein_coding	51278	349.731	0.152226	0.112089	1.35809	0.174435	0.999938	PLSCR1	NTC
ENSG00000237292	LINC01732	1	long intergenic non-protein coding RNA 1732 [Source:HGNC Symbol;Acc:HGNC:52520]	lncRNA	101928973	0	NA	NA	NA	NA	NA	PLSCR1	NTC
ENSG00000225359	AL358393.1	1	novel transcript	lncRNA	NA	0	NA	NA	NA	NA	NA	PLSCR1	NTC
ENSG00000179452	LINC01699	1	long intergenic non-protein coding RNA 1699 [Source:HGNC Symbol;Acc:HGNC:52487]	lncRNA	100287948	0	NA	NA	NA	NA	NA	PLSCR1	NTC
ENSG00000198216	CACNA1E	1	calcium voltage-gated channel subunit alpha1 E [Source:HGNC Symbol;Acc:HGNC:1392]	protein_coding	777	0	NA	NA	NA	NA	NA	PLSCR1	NTC
ENSG00000273573	Metazoa_SRP	1	Metazoan signal recognition particle RNA [Source:RFAM;Acc:RF00017]	misc_RNA	NA	0	NA	NA	NA	NA	NA	PLSCR1	NTC
ENSG00000252977	RNA5SP70	1	RNA, 5S ribosomal pseudogene 70 [Source:HGNC Symbol;Acc:HGNC:42847]	rRNA_pseudogene	NA	0	NA	NA	NA	NA	NA	PLSCR1	NTC
ENSG00000288574	AL161734.2	1	novel transcript	lncRNA	NA	NA	NA	NA	NA	NA	NA	NA	NA
ENSG00000272880	AL161734.1	1	novel transcript	lncRNA	NA	0	NA	NA	NA	NA	NA	PLSCR1	NTC
ENSG00000222397	RN7SKP229	1	RN7SK pseudogene 229 [Source:HGNC Symbol;Acc:HGNC:45953]	misc_RNA	NA	0	NA	NA	NA	NA	NA	PLSCR1	NTC
ENSG00000287452	AL391477.1	1	novel transcript	lncRNA	NA	0	NA	NA	NA	NA	NA	PLSCR1	NTC
ENSG00000179930	ZNF648	1	zinc finger protein 648 [Source:HGNC Symbol;Acc:HGNC:18190]	protein_coding	127665	2.40514	-1.16489	1.32927	-0.876337	0.380847	0.999938	PLSCR1	NTC
ENSG00000224810	AL355482.1	1	novel transcript (LOC149157)	lncRNA	NA	0.247601	-1.43344	3.52873	-0.40622	0.684581	0.999938	PLSCR1	NTC
ENSG00000225982	AL355482.2	1	novel transcript	lncRNA	NA	0	NA	NA	NA	NA	NA	PLSCR1	NTC
ENSG00000228918	LINC01344	1	long intergenic non-protein coding RNA 1344 [Source:HGNC Symbol;Acc:HGNC:50554]	lncRNA	NA	2.78035	-1.13094	1.20752	-0.936581	0.348974	0.999938	PLSCR1	NTC
ENSG00000232309	AL390856.1	1	novel transcript	lncRNA	NA	0	NA	NA	NA	NA	NA	PLSCR1	NTC
ENSG00000232096	YPEL5P1	1	YPEL5 pseudogene 1 [Source:HGNC Symbol;Acc:HGNC:50555]	processed_pseudogene	NA	0	NA	NA	NA	NA	NA	PLSCR1	NTC
ENSG00000206764	RNU6-152P	1	RNA, U6 small nuclear 152, pseudogene [Source:HGNC Symbol;Acc:HGNC:47115]	snRNA	NA	0	NA	NA	NA	NA	NA	PLSCR1	NTC
ENSG00000228664	AL513480.1	1	ribosomal protein L18 (RPL18) pseudogene	processed_pseudogene	NA	0	NA	NA	NA	NA	NA	PLSCR1	NTC
ENSG00000231684	EIF1P3	1	eukaryotic translation initiation factor 1 pseudogene 3 [Source:HGNC Symbol;Acc:HGNC:49616]	processed_pseudogene	NA	0.115946	-0.682908	3.53381	-0.19325	0.846763	0.999938	PLSCR1	NTC
ENSG00000135821	GLUL	1	glutamate-ammonia ligase [Source:HGNC Symbol;Acc:HGNC:4341]	protein_coding	2752	9187.72	0.0497855	0.0390765	1.27405	0.202644	0.999938	PLSCR1	NTC
ENSG00000203730	TEDDM1	1	transmembrane epididymal protein 1 [Source:HGNC Symbol;Acc:HGNC:30233]	protein_coding	127670	0.242006	0.0384301	3.53381	0.010875	0.991323	0.999938	PLSCR1	NTC
ENSG00000203729	LINC00272	1	long intergenic non-protein coding RNA 272 [Source:HGNC Symbol;Acc:HGNC:26898]	lncRNA	388719	0	NA	NA	NA	NA	NA	PLSCR1	NTC
ENSG00000121446	RGSL1	1	regulator of G protein signaling like 1 [Source:HGNC Symbol;Acc:HGNC:18636]	protein_coding	353299	0	NA	NA	NA	NA	NA	PLSCR1	NTC
ENSG00000270443	AL139344.1	1	NOP10 ribonucleoprotein (NOP10) pseudogene	processed_pseudogene	NA	0	NA	NA	NA	NA	NA	PLSCR1	NTC
ENSG00000233537	TEDDM2P	1	transmembrane epididymal protein 2, pseudogene [Source:HGNC Symbol;Acc:HGNC:42447]	unitary_pseudogene	NA	0	NA	NA	NA	NA	NA	PLSCR1	NTC
ENSG00000135828	RNASEL	1	ribonuclease L [Source:HGNC Symbol;Acc:HGNC:10050]	protein_coding	6041	0	NA	NA	NA	NA	NA	PLSCR1	NTC
ENSG00000276839	Metazoa_SRP	1	Metazoan signal recognition particle RNA [Source:RFAM;Acc:RF00017]	misc_RNA	NA	0	NA	NA	NA	NA	NA	PLSCR1	NTC
ENSG00000143333	RGS16	1	regulator of G protein signaling 16 [Source:HGNC Symbol;Acc:HGNC:9997]	protein_coding	6004	0.255605	1.48975	3.53196	0.421791	0.673178	0.999938	PLSCR1	NTC
ENSG00000261504	LINC01686	1	long intergenic non-protein coding RNA 1686 [Source:HGNC Symbol;Acc:HGNC:27643]	lncRNA	284648	0	NA	NA	NA	NA	NA	PLSCR1	NTC
ENSG00000135824	RGS8	1	regulator of G protein signaling 8 [Source:HGNC Symbol;Acc:HGNC:16810]	protein_coding	85397	0	NA	NA	NA	NA	NA	PLSCR1	NTC
ENSG00000227181	LINC01688	1	long intergenic non-protein coding RNA 1688 [Source:HGNC Symbol;Acc:HGNC:52475]	lncRNA	105371644	0	NA	NA	NA	NA	NA	PLSCR1	NTC
ENSG00000271269	AL353778.1	1	non-SMC element 4 homolog A (S. cerevisiae) (NSMCE4A) pseudogene	processed_pseudogene	NA	0	NA	NA	NA	NA	NA	PLSCR1	NTC
ENSG00000135838	NPL	1	N-acetylneuraminate pyruvate lyase [Source:HGNC Symbol;Acc:HGNC:16781]	protein_coding	80896	5.09372	-1.08582	0.8341	-1.30179	0.192987	0.999938	PLSCR1	NTC
ENSG00000287808	AL355999.1	1	novel transcript, antisense to DHX9	lncRNA	NA	6.00429	-0.328213	0.753643	-0.435502	0.663198	0.999938	PLSCR1	NTC
ENSG00000135829	DHX9	1	DExH-box helicase 9 [Source:HGNC Symbol;Acc:HGNC:2750]	protein_coding	1660	7160.18	-0.00720869	0.0566895	-0.127161	0.898813	0.999938	PLSCR1	NTC
ENSG00000157060	SHCBP1L	1	SHC binding and spindle associated 1 like [Source:HGNC Symbol;Acc:HGNC:16788]	protein_coding	81626	0	NA	NA	NA	NA	NA	PLSCR1	NTC
ENSG00000224040	HMGN1P4	1	high mobility group nucleosome binding domain 1 pseudogene 4 [Source:HGNC Symbol;Acc:HGNC:39336]	processed_pseudogene	NA	0.733533	-1.98467	2.37118	-0.836994	0.402596	0.999938	PLSCR1	NTC
ENSG00000285609	5S_rRNA	1	5S ribosomal RNA [Source:RFAM;Acc:RF00001]	rRNA_pseudogene	NA	0	NA	NA	NA	NA	NA	PLSCR1	NTC
ENSG00000226570	AL450304.1	1	natural cytotoxicity triggering receptor 1 (NCR1) pseudogene	processed_pseudogene	NA	0	NA	NA	NA	NA	NA	PLSCR1	NTC
ENSG00000176855	KRT18P28	1	keratin 18 pseudogene 28 [Source:HGNC Symbol;Acc:HGNC:33397]	processed_pseudogene	NA	0.382363	2.08017	3.2211	0.645795	0.518412	0.999938	PLSCR1	NTC
ENSG00000207472	RNU6-41P	1	RNA, U6 small nuclear 41, pseudogene [Source:HGNC Symbol;Acc:HGNC:34247]	snRNA	NA	0	NA	NA	NA	NA	NA	PLSCR1	NTC
ENSG00000135862	LAMC1	1	laminin subunit gamma 1 [Source:HGNC Symbol;Acc:HGNC:6492]	protein_coding	3915	9225.6	-0.0772801	0.0399803	-1.93295	0.053242	0.999938	PLSCR1	NTC
ENSG00000224468	LAMC1-AS1	1	LAMC1 antisense RNA 1 [Source:HGNC Symbol;Acc:HGNC:52645]	lncRNA	110841583	15.556	-0.745731	0.48152	-1.5487	0.121453	0.999938	PLSCR1	NTC
ENSG00000058085	LAMC2	1	laminin subunit gamma 2 [Source:HGNC Symbol;Acc:HGNC:6493]	protein_coding	3918	70.5501	-0.0613159	0.221974	-0.27623	0.782372	0.999938	PLSCR1	NTC
ENSG00000157064	NMNAT2	1	nicotinamide nucleotide adenylyltransferase 2 [Source:HGNC Symbol;Acc:HGNC:16789]	protein_coding	23057	0.611131	-1.6581	2.53766	-0.653397	0.513501	0.999938	PLSCR1	NTC
ENSG00000287929	AL354953.1	1	novel transcript, antisense to NMNAT2	lncRNA	NA	0.115946	-0.682908	3.53381	-0.19325	0.846763	0.999938	PLSCR1	NTC
ENSG00000233562	RPS3AP8	1	RPS3A pseudogene 8 [Source:HGNC Symbol;Acc:HGNC:35638]	processed_pseudogene	NA	0	NA	NA	NA	NA	NA	PLSCR1	NTC
ENSG00000286372	AL449223.1	1	novel transcript, antisense to NMNAT2	lncRNA	NA	0.122518	0.759764	3.53381	0.214998	0.829769	0.999938	PLSCR1	NTC
ENSG00000232860	SMG7-AS1	1	SMG7 antisense RNA 1 [Source:HGNC Symbol;Acc:HGNC:24518]	lncRNA	NA	8.79241	0.0246717	0.639176	0.0385993	0.96921	0.999938	PLSCR1	NTC
ENSG00000116698	SMG7	1	SMG7 nonsense mediated mRNA decay factor [Source:HGNC Symbol;Acc:HGNC:16792]	protein_coding	9887	2373.94	0.0115251	0.0514624	0.223952	0.822795	0.999938	PLSCR1	NTC
ENSG00000116701	NCF2	1	neutrophil cytosolic factor 2 [Source:HGNC Symbol;Acc:HGNC:7661]	protein_coding	4688	15.5236	0.241798	0.533328	0.453376	0.650278	0.999938	PLSCR1	NTC
ENSG00000286966	AL137800.1	1	novel transcript	lncRNA	NA	1.51376	3.22929	1.77747	1.81679	0.0692498	0.999938	PLSCR1	NTC
ENSG00000162704	ARPC5	1	actin related protein 2/3 complex subunit 5 [Source:HGNC Symbol;Acc:HGNC:708]	protein_coding	10092	2452.95	0.0320334	0.0536811	0.596736	0.550684	0.999938	PLSCR1	NTC
ENSG00000143344	RGL1	1	ral guanine nucleotide dissociation stimulator like 1 [Source:HGNC Symbol;Acc:HGNC:30281]	protein_coding	23179	365.308	-0.135028	0.114944	-1.17473	0.240103	0.999938	PLSCR1	NTC
ENSG00000173627	APOBEC4	1	apolipoprotein B mRNA editing enzyme catalytic polypeptide like 4 [Source:HGNC Symbol;Acc:HGNC:32152]	protein_coding	403314	1.54813	-0.533147	1.64478	-0.324145	0.745828	0.999938	PLSCR1	NTC
ENSG00000270994	AL157899.1	1	T, brachyury homolog (mouse) (T) pseudogene	processed_pseudogene	NA	0	NA	NA	NA	NA	NA	PLSCR1	NTC
ENSG00000227554	AL590422.1	1	novel transcript	lncRNA	NA	0	NA	NA	NA	NA	NA	PLSCR1	NTC
ENSG00000198756	COLGALT2	1	collagen beta(1-O)galactosyltransferase 2 [Source:HGNC Symbol;Acc:HGNC:16790]	protein_coding	23127	59.5433	-0.262732	0.258108	-1.01792	0.308718	0.999938	PLSCR1	NTC
ENSG00000198860	TSEN15	1	tRNA splicing endonuclease subunit 15 [Source:HGNC Symbol;Acc:HGNC:16791]	protein_coding	116461	484.975	0.118178	0.132876	0.889382	0.373798	0.999938	PLSCR1	NTC
ENSG00000286655	AL158011.1	1	novel transcript, antisense to TSEN15	lncRNA	NA	2.42363	-0.192204	1.38445	-0.13883	0.889584	0.999938	PLSCR1	NTC
ENSG00000199840	Y_RNA	1	Y RNA [Source:RFAM;Acc:RF00019]	misc_RNA	NA	0	NA	NA	NA	NA	NA	PLSCR1	NTC
ENSG00000207080	AL445228.1	1		misc_RNA	NA	0	NA	NA	NA	NA	NA	PLSCR1	NTC
ENSG00000231791	AL445228.2	1	novel transcript	lncRNA	NA	0	NA	NA	NA	NA	NA	PLSCR1	NTC
ENSG00000244568	RN7SL654P	1	RNA, 7SL, cytoplasmic 654, pseudogene [Source:HGNC Symbol;Acc:HGNC:46670]	misc_RNA	NA	0	NA	NA	NA	NA	NA	PLSCR1	NTC
ENSG00000271387	AL445228.3	1	novel transcript	lncRNA	NA	2.47337	3.18529	1.53308	2.0777	0.0377366	0.999938	PLSCR1	NTC
ENSG00000116667	C1orf21	1	chromosome 1 open reading frame 21 [Source:HGNC Symbol;Acc:HGNC:15494]	protein_coding	81563	499.533	-0.0389934	0.0969635	-0.402145	0.687578	0.999938	PLSCR1	NTC
ENSG00000230470	AL078645.1	1	novel transcript	lncRNA	NA	1.36812	1.50838	1.82114	0.828265	0.407521	0.999938	PLSCR1	NTC
ENSG00000232036	AL078645.2	1	novel pseudogene	processed_pseudogene	NA	0	NA	NA	NA	NA	NA	PLSCR1	NTC
ENSG00000285847	AL713852.1	1	novel transcript	lncRNA	NA	6.21321	0.88386	0.714021	1.23786	0.215767	0.999938	PLSCR1	NTC
ENSG00000286378	AL713852.2	1	novel transcript	lncRNA	NA	0.130241	0.759764	3.53381	0.214998	0.829769	0.999938	PLSCR1	NTC
ENSG00000116406	EDEM3	1	ER degradation enhancing alpha-mannosidase like protein 3 [Source:HGNC Symbol;Acc:HGNC:16787]	protein_coding	80267	1415.72	0.050008	0.0698674	0.715755	0.474142	0.999938	PLSCR1	NTC
ENSG00000135842	NIBAN1	1	niban apoptosis regulator 1 [Source:HGNC Symbol;Acc:HGNC:16784]	protein_coding	116496	9.27656	0.329121	0.59782	0.550535	0.581952	0.999938	PLSCR1	NTC
ENSG00000252222	RNU7-13P	1	RNA, U7 small nuclear 13 pseudogene [Source:HGNC Symbol;Acc:HGNC:34109]	snRNA	NA	0	NA	NA	NA	NA	NA	PLSCR1	NTC
ENSG00000260976	LINC01633	1	long intergenic non-protein coding RNA 1633 [Source:HGNC Symbol;Acc:HGNC:52420]	lncRNA	NA	0	NA	NA	NA	NA	NA	PLSCR1	NTC
ENSG00000201312	RNA5SP72	1	RNA, 5S ribosomal pseudogene 72 [Source:HGNC Symbol;Acc:HGNC:42849]	rRNA_pseudogene	NA	0	NA	NA	NA	NA	NA	PLSCR1	NTC
ENSG00000121481	RNF2	1	ring finger protein 2 [Source:HGNC Symbol;Acc:HGNC:10061]	protein_coding	6045	460.812	-0.0170324	0.118923	-0.143222	0.886115	0.999938	PLSCR1	NTC
ENSG00000232792	FTH1P25	1	ferritin heavy chain 1 pseudogene 25 [Source:HGNC Symbol;Acc:HGNC:37643]	processed_pseudogene	NA	0	NA	NA	NA	NA	NA	PLSCR1	NTC
ENSG00000121486	TRMT1L	1	tRNA methyltransferase 1 like [Source:HGNC Symbol;Acc:HGNC:16782]	protein_coding	81627	463.896	0.0346276	0.103248	0.335385	0.737335	0.999938	PLSCR1	NTC
ENSG00000116668	SWT1	1	SWT1 RNA endoribonuclease homolog [Source:HGNC Symbol;Acc:HGNC:16785]	protein_coding	54823	202.861	-0.110481	0.143942	-0.767533	0.442765	0.999938	PLSCR1	NTC
ENSG00000231084	RPL22P24	1	ribosomal protein L22 pseudogene 24 [Source:HGNC Symbol;Acc:HGNC:53758]	processed_pseudogene	NA	5.09904	-0.612578	1.02242	-0.599147	0.549075	0.999938	PLSCR1	NTC
ENSG00000213051	RPL5P5	1	ribosomal protein L5 pseudogene 5 [Source:HGNC Symbol;Acc:HGNC:35564]	processed_pseudogene	NA	0.118689	-0.682908	3.53381	-0.19325	0.846763	0.999938	PLSCR1	NTC
ENSG00000201421	Y_RNA	1	Y RNA [Source:RFAM;Acc:RF00019]	misc_RNA	NA	0.130241	0.759764	3.53381	0.214998	0.829769	0.999938	PLSCR1	NTC
ENSG00000206640	Y_RNA	1	Y RNA [Source:RFAM;Acc:RF00019]	misc_RNA	NA	0.59189	-1.62271	2.56266	-0.633216	0.526593	0.999938	PLSCR1	NTC
ENSG00000233583	AL356273.1	1	tyrosine aminotransferase (TAT) pseudogene	processed_pseudogene	NA	0.500673	-1.27471	2.71804	-0.468981	0.639083	0.999938	PLSCR1	NTC
ENSG00000252612	Y_RNA	1	Y RNA [Source:RFAM;Acc:RF00019]	misc_RNA	NA	0.501689	1.35967	2.71631	0.500559	0.616682	0.999938	PLSCR1	NTC
ENSG00000238061	AL356273.2	1	proteasome (prosome, macropain) 26S subunit, non-ATPase, 7 (Mov34 homolog) (PSMD7) pseudogene	processed_pseudogene	NA	6.1238	-1.16775	0.924714	-1.26283	0.206652	0.999938	PLSCR1	NTC
ENSG00000279838	AL356273.3	1	TEC	TEC	NA	47.289	-0.0285113	0.276694	-0.103043	0.917929	0.999938	PLSCR1	NTC
ENSG00000116679	IVNS1ABP	1	influenza virus NS1A binding protein [Source:HGNC Symbol;Acc:HGNC:16951]	protein_coding	10625	2279.69	0.00309926	0.0630757	0.0491355	0.960811	0.999938	PLSCR1	NTC
ENSG00000273004	AL078644.1	1	novel transcript	lncRNA	NA	6.46675	0.0418709	0.714258	0.0586215	0.953254	0.999938	PLSCR1	NTC
ENSG00000261024	GS1-279B7.1	1	microtubule associated protein 1 light chain 3 beta pseudogene [Source:NCBI gene (formerly Entrezgene);Acc:100288079]	transcribed_processed_pseudogene	100288079	4.32037	-0.0330127	0.827713	-0.0398842	0.968185	0.999938	PLSCR1	NTC
ENSG00000252407	RNU7-183P	1	RNA, U7 small nuclear 183 pseudogene [Source:HGNC Symbol;Acc:HGNC:45717]	snRNA	NA	0	NA	NA	NA	NA	NA	PLSCR1	NTC
ENSG00000270920	MCRIP2P2	1	MAPK regulated corepressor interacting protein 2 pseudogene 2 [Source:HGNC Symbol;Acc:HGNC:49631]	processed_pseudogene	NA	0	NA	NA	NA	NA	NA	PLSCR1	NTC
ENSG00000279401	AL133383.2	1	TEC	TEC	NA	0	NA	NA	NA	NA	NA	PLSCR1	NTC
ENSG00000228309	LINC01350	1	long intergenic non-protein coding RNA 1350 [Source:HGNC Symbol;Acc:HGNC:50575]	lncRNA	NA	0	NA	NA	NA	NA	NA	PLSCR1	NTC
ENSG00000207108	Y_RNA	1	Y RNA [Source:RFAM;Acc:RF00019]	misc_RNA	NA	0	NA	NA	NA	NA	NA	PLSCR1	NTC
ENSG00000201596	Y_RNA	1	Y RNA [Source:RFAM;Acc:RF00019]	misc_RNA	NA	0	NA	NA	NA	NA	NA	PLSCR1	NTC
ENSG00000261729	AL133383.1	1	novel transcript	lncRNA	105371653	0	NA	NA	NA	NA	NA	PLSCR1	NTC
ENSG00000143341	HMCN1	1	hemicentin 1 [Source:HGNC Symbol;Acc:HGNC:19194]	protein_coding	83872	11.8011	-0.336245	0.55316	-0.607862	0.543279	0.999938	PLSCR1	NTC
ENSG00000224691	AL133553.1	1	novel transcript	lncRNA	NA	0	NA	NA	NA	NA	NA	PLSCR1	NTC
ENSG00000288078	AL133553.2	1	novel transcript	lncRNA	NA	0	NA	NA	NA	NA	NA	PLSCR1	NTC
ENSG00000116690	PRG4	1	proteoglycan 4 [Source:HGNC Symbol;Acc:HGNC:9364]	protein_coding	10216	13.2638	-0.363852	0.481849	-0.755116	0.450179	0.999938	PLSCR1	NTC
ENSG00000047410	TPR	1	translocated promoter region, nuclear basket protein [Source:HGNC Symbol;Acc:HGNC:12017]	protein_coding	7175	6166.69	-0.0163548	0.0528149	-0.309662	0.756818	0.999938	PLSCR1	NTC
ENSG00000202025	RNU6-1240P	1	RNA, U6 small nuclear 1240, pseudogene [Source:HGNC Symbol;Acc:HGNC:48203]	snRNA	NA	0	NA	NA	NA	NA	NA	PLSCR1	NTC
ENSG00000157181	ODR4	1	odr-4 GPCR localization factor homolog [Source:HGNC Symbol;Acc:HGNC:24299]	protein_coding	54953	657.013	0.116761	0.0879424	1.32769	0.184279	0.999938	PLSCR1	NTC
ENSG00000229739	PDC-AS1	1	PDC antisense RNA 1 [Source:HGNC Symbol;Acc:HGNC:40432]	lncRNA	102724919	17.3069	0.0599195	0.451031	0.13285	0.894312	0.999938	PLSCR1	NTC
ENSG00000116703	PDC	1	phosducin [Source:HGNC Symbol;Acc:HGNC:8759]	protein_coding	5132	3.38177	-0.743989	1.01228	-0.734964	0.462362	0.999938	PLSCR1	NTC
ENSG00000273198	AL096803.3	1	novel transcript	lncRNA	NA	0.861499	1.38348	2.30266	0.60082	0.54796	0.999938	PLSCR1	NTC
ENSG00000228238	AL096803.1	1	zinc-finger protein pseudogene	processed_pseudogene	NA	2.34582	1.14081	1.32055	0.863886	0.38765	0.999938	PLSCR1	NTC
ENSG00000233196	AL096803.2	1	novel pseudogene	processed_pseudogene	NA	2.67595	1.32586	1.16992	1.13329	0.257091	0.999938	PLSCR1	NTC
ENSG00000288562	AL049198.1	1	novel transcript, antisense to PDC	lncRNA	NA	NA	NA	NA	NA	NA	NA	NA	NA
ENSG00000073756	PTGS2	1	prostaglandin-endoperoxide synthase 2 [Source:HGNC Symbol;Acc:HGNC:9605]	protein_coding	5743	2.20822	-1.74892	1.48243	-1.17977	0.238093	0.999938	PLSCR1	NTC
ENSG00000273129	PACERR	1	PTGS2 antisense NFKB1 complex-mediated expression regulator RNA [Source:HGNC Symbol;Acc:HGNC:50552]	lncRNA	103752588	1.22531	0.650262	2.0031	0.324627	0.745463	0.999938	PLSCR1	NTC
ENSG00000116711	PLA2G4A	1	phospholipase A2 group IVA [Source:HGNC Symbol;Acc:HGNC:9035]	protein_coding	5321	183.171	-0.127593	0.147217	-0.866699	0.386107	0.999938	PLSCR1	NTC
ENSG00000230426	LINC01036	1	long intergenic non-protein coding RNA 1036 [Source:HGNC Symbol;Acc:HGNC:49024]	lncRNA	104169671	229.276	-0.181455	0.131231	-1.38271	0.166752	0.999938	PLSCR1	NTC
ENSG00000271558	AL391813.1	1	uridine-cytidine kinase 1 (UCK1) pseudogene	processed_pseudogene	NA	0.252122	1.48969	3.53196	0.421776	0.673189	0.999938	PLSCR1	NTC
ENSG00000225462	FDPSP1	1	farnesyl diphosphate synthase pseudogene 1 [Source:HGNC Symbol;Acc:HGNC:3632]	processed_pseudogene	NA	0.88036	-0.379995	2.08198	-0.182516	0.855178	0.999938	PLSCR1	NTC
ENSG00000274702	AL357559.1	1	neuroepithelial cell transforming 1 (NET1) pseudogene	processed_pseudogene	NA	0	NA	NA	NA	NA	NA	PLSCR1	NTC
ENSG00000236401	SLC4A1APP2	1	solute carrier family 4 member 1 adaptor protein pseudogene 2 [Source:HGNC Symbol;Acc:HGNC:49812]	unprocessed_pseudogene	NA	0	NA	NA	NA	NA	NA	PLSCR1	NTC
ENSG00000223847	AL645474.1	1	NIF3 NGG1 interacting factor 3-like 1 (S. pombe) (NIF3L1) pseudogene	processed_pseudogene	NA	0	NA	NA	NA	NA	NA	PLSCR1	NTC
ENSG00000285894	AL136372.2	1	novel transcript	lncRNA	NA	0	NA	NA	NA	NA	NA	PLSCR1	NTC
ENSG00000150732	AL136372.1	1	novel zinc finger protein pseudogene	processed_pseudogene	NA	0	NA	NA	NA	NA	NA	PLSCR1	NTC
ENSG00000222240	RN7SKP156	1	RN7SK pseudogene 156 [Source:HGNC Symbol;Acc:HGNC:45880]	misc_RNA	NA	0	NA	NA	NA	NA	NA	PLSCR1	NTC
ENSG00000261182	AL596211.1	1	novel transcript	lncRNA	NA	0	NA	NA	NA	NA	NA	PLSCR1	NTC
ENSG00000224278	AL592447.1	1	DEAD (Asp-Glu-Ala-As) box polypeptide 19 (DDX19) pseudogene	processed_pseudogene	NA	0	NA	NA	NA	NA	NA	PLSCR1	NTC
ENSG00000225006	AL929288.1	1	novel transcript	lncRNA	NA	0	NA	NA	NA	NA	NA	PLSCR1	NTC
ENSG00000235083	AL929288.2	1	apolipoprotein L, 3 (APOL3) pseudogene	processed_pseudogene	NA	0	NA	NA	NA	NA	NA	PLSCR1	NTC
ENSG00000231022	RPS3AP9	1	RPS3A pseudogene 9 [Source:HGNC Symbol;Acc:HGNC:36150]	processed_pseudogene	NA	0	NA	NA	NA	NA	NA	PLSCR1	NTC
ENSG00000237283	AL691515.1	1	novel transcript	lncRNA	NA	0	NA	NA	NA	NA	NA	PLSCR1	NTC
ENSG00000238054	AL691515.2	1	novel transcript	lncRNA	NA	0	NA	NA	NA	NA	NA	PLSCR1	NTC
ENSG00000226486	LINC01035	1	long intergenic non-protein coding RNA 1035 [Source:HGNC Symbol;Acc:HGNC:49022]	lncRNA	NA	0	NA	NA	NA	NA	NA	PLSCR1	NTC
ENSG00000271036	CLPTM1LP1	1	CLPTM1L pseudogene 1 [Source:HGNC Symbol;Acc:HGNC:49023]	processed_pseudogene	NA	0	NA	NA	NA	NA	NA	PLSCR1	NTC
ENSG00000226196	GAPDHP75	1	glyceraldehyde-3-phosphate dehydrogenase pseudogene 75 [Source:HGNC Symbol;Acc:HGNC:50648]	processed_pseudogene	NA	0	NA	NA	NA	NA	NA	PLSCR1	NTC
ENSG00000252553	RNA5SP73	1	RNA, 5S ribosomal pseudogene 73 [Source:HGNC Symbol;Acc:HGNC:42850]	rRNA_pseudogene	NA	0	NA	NA	NA	NA	NA	PLSCR1	NTC
ENSG00000232212	LINC01701	1	long intergenic non-protein coding RNA 1701 [Source:HGNC Symbol;Acc:HGNC:52489]	lncRNA	107985456	0	NA	NA	NA	NA	NA	PLSCR1	NTC
ENSG00000238270	AL591504.1	1	novel transcript	lncRNA	NA	0	NA	NA	NA	NA	NA	PLSCR1	NTC
ENSG00000287472	AL591504.2	1	novel transcript	lncRNA	NA	0	NA	NA	NA	NA	NA	PLSCR1	NTC
ENSG00000230987	AL359976.1	1	DEAH (Asp-Glu-Ala-His) box polypeptide 29 (DHX29) pseudogene	processed_pseudogene	NA	0	NA	NA	NA	NA	NA	PLSCR1	NTC
ENSG00000162670	BRINP3	1	BMP/retinoic acid inducible neural specific 3 [Source:HGNC Symbol;Acc:HGNC:22393]	protein_coding	339479	17.1711	0.379903	0.439381	0.86463	0.387242	0.999938	PLSCR1	NTC
ENSG00000225811	AL354771.1	1	novel transcript	lncRNA	NA	0	NA	NA	NA	NA	NA	PLSCR1	NTC
ENSG00000237457	LINC01351	1	long intergenic non-protein coding RNA 1351 [Source:HGNC Symbol;Acc:HGNC:50577]	lncRNA	NA	8.64935	-0.720268	0.667649	-1.07881	0.280671	0.999938	PLSCR1	NTC
ENSG00000241505	AL391645.1	1	novel transcript	lncRNA	NA	0	NA	NA	NA	NA	NA	PLSCR1	NTC
ENSG00000231175	LINC01720	1	long intergenic non-protein coding RNA 1720 [Source:HGNC Symbol;Acc:HGNC:52507]	lncRNA	440704	0	NA	NA	NA	NA	NA	PLSCR1	NTC
ENSG00000236025	AL139135.1	1	coronin, actin binding protein, 1C (CORO1C) pseudogene	processed_pseudogene	NA	0	NA	NA	NA	NA	NA	PLSCR1	NTC
ENSG00000238108	AL139135.2	1	glycine cleavage system protein H (aminomethyl carrier) (GCSH) pseudogene	processed_pseudogene	NA	0	NA	NA	NA	NA	NA	PLSCR1	NTC
ENSG00000285638	AL138927.1	1	novel transcript	lncRNA	NA	2.09256	0.22306	1.48979	0.149725	0.880981	0.999938	PLSCR1	NTC
ENSG00000228020	HNRNPA1P46	1	heterogeneous nuclear ribonucleoprotein A1 pseudogene 46 [Source:HGNC Symbol;Acc:HGNC:48776]	processed_pseudogene	NA	2.0134	0.72445	1.50217	0.48227	0.629614	0.999938	PLSCR1	NTC
ENSG00000261642	AL713866.1	1	novel transcript	lncRNA	NA	3.0051	0.512022	1.03071	0.496769	0.619352	0.999938	PLSCR1	NTC
ENSG00000271187	AL713866.2	1	small integral membrane protein 15 (SMIM15) pseudogene	processed_pseudogene	NA	0.260482	1.50768	3.53061	0.427031	0.669357	0.999938	PLSCR1	NTC
ENSG00000233882	LINC01680	1	long intergenic non-protein coding RNA 1680 [Source:HGNC Symbol;Acc:HGNC:52467]	lncRNA	NA	0	NA	NA	NA	NA	NA	PLSCR1	NTC
ENSG00000228215	LINC02770	1	long intergenic non-protein coding RNA 2770 [Source:HGNC Symbol;Acc:HGNC:54290]	lncRNA	NA	1.11333	1.07079	1.79191	0.597566	0.55013	0.999938	PLSCR1	NTC
ENSG00000223344	AL359081.1	1	novel transcript	lncRNA	NA	0	NA	NA	NA	NA	NA	PLSCR1	NTC
ENSG00000150681	RGS18	1	regulator of G protein signaling 18 [Source:HGNC Symbol;Acc:HGNC:14261]	protein_coding	64407	0.370811	0.768166	3.31101	0.232004	0.816535	0.999938	PLSCR1	NTC
ENSG00000285280	AL390957.1	1	novel transcript	lncRNA	NA	44.5138	0.34527	0.282842	1.22072	0.222193	0.999938	PLSCR1	NTC
ENSG00000226723	AL513175.1	1	pseudogene similar to ATP-binding cassette, sub-family E (OABP), member (ABCE1)	processed_pseudogene	NA	1.24177	0.0377743	1.64555	0.0229554	0.981686	0.999938	PLSCR1	NTC
ENSG00000236792	AL513175.2	1	pseudogene similar to ATP-binding cassette, sub-family E (OABP), member (ABCE1)	processed_pseudogene	NA	2.03059	0.014277	1.46031	0.00977669	0.992199	0.999938	PLSCR1	NTC
ENSG00000253148	RGS21	1	regulator of G protein signaling 21 [Source:HGNC Symbol;Acc:HGNC:26839]	protein_coding	431704	0.873385	-0.386951	2.45458	-0.157644	0.874737	0.999938	PLSCR1	NTC
ENSG00000236069	AL136987.1	1	novel transcript	lncRNA	NA	1.84817	-0.134356	1.36905	-0.0981386	0.921822	0.999938	PLSCR1	NTC
ENSG00000090104	RGS1	1	regulator of G protein signaling 1 [Source:HGNC Symbol;Acc:HGNC:9991]	protein_coding	5996	0.237379	-1.39535	3.531	-0.39517	0.692717	0.999938	PLSCR1	NTC
ENSG00000127074	RGS13	1	regulator of G protein signaling 13 [Source:HGNC Symbol;Acc:HGNC:9995]	protein_coding	6003	0.865616	0.402657	2.13356	0.188725	0.850308	0.999938	PLSCR1	NTC
ENSG00000231767	RPS27AP5	1	ribosomal protein S27a pseudogene 5 [Source:HGNC Symbol;Acc:HGNC:36867]	protein_coding	NA	14.469	-0.382742	0.48573	-0.787973	0.430712	0.999938	PLSCR1	NTC
ENSG00000283795	MIR4426	1	microRNA 4426 [Source:HGNC Symbol;Acc:HGNC:41848]	miRNA	100616345	0	NA	NA	NA	NA	NA	PLSCR1	NTC
ENSG00000228687	AL035407.2	1	pseudogene similar to a hypothetical protein (FLJ10996)	unprocessed_pseudogene	NA	0	NA	NA	NA	NA	NA	PLSCR1	NTC
ENSG00000226814	AL035407.1	1	pseudogene similar to integrin beta 1 binding protein 1 (ITGB1BP1)	processed_pseudogene	NA	0	NA	NA	NA	NA	NA	PLSCR1	NTC
ENSG00000116741	RGS2	1	regulator of G protein signaling 2 [Source:HGNC Symbol;Acc:HGNC:9998]	protein_coding	5997	546.156	0.13819	0.0992996	1.39165	0.16403	0.999938	PLSCR1	NTC
ENSG00000223075	RN7SKP126	1	RN7SK pseudogene 126 [Source:HGNC Symbol;Acc:HGNC:45850]	misc_RNA	NA	0	NA	NA	NA	NA	NA	PLSCR1	NTC
ENSG00000234473	ZNF101P2	1	zinc finger protein 101 pseudogene 2 [Source:HGNC Symbol;Acc:HGNC:44942]	processed_pseudogene	NA	1.27426	-2.90008	1.89878	-1.52734	0.126677	0.999938	PLSCR1	NTC
ENSG00000116750	UCHL5	1	ubiquitin C-terminal hydrolase L5 [Source:HGNC Symbol;Acc:HGNC:19678]	protein_coding	51377	904.483	-0.047789	0.081998	-0.582807	0.560023	0.999938	PLSCR1	NTC
ENSG00000238754	SCARNA18B	1	small Cajal body-specific RNA 18B [Source:HGNC Symbol;Acc:HGNC:52236]	snoRNA	107397392	0.347837	-1.91746	3.48957	-0.549484	0.582674	0.999938	PLSCR1	NTC
ENSG00000116747	RO60	1	Ro60, Y RNA binding protein [Source:HGNC Symbol;Acc:HGNC:11313]	protein_coding	6738	938.531	0.000703401	0.0837405	0.00839977	0.993298	0.999938	PLSCR1	NTC
ENSG00000023572	GLRX2	1	glutaredoxin 2 [Source:HGNC Symbol;Acc:HGNC:16065]	protein_coding	51022	396.794	0.159252	0.101781	1.56466	0.117662	0.999938	PLSCR1	NTC
ENSG00000134371	CDC73	1	cell division cycle 73 [Source:HGNC Symbol;Acc:HGNC:16783]	protein_coding	79577	1207.03	-0.0111895	0.0745151	-0.150165	0.880635	0.999938	PLSCR1	NTC
ENSG00000221680	MIR1278	1	microRNA 1278 [Source:HGNC Symbol;Acc:HGNC:35356]	miRNA	100302163	0.266106	-1.4701	3.52607	-0.416924	0.676734	0.999938	PLSCR1	NTC
ENSG00000162630	B3GALT2	1	beta-1,3-galactosyltransferase 2 [Source:HGNC Symbol;Acc:HGNC:917]	protein_coding	8707	4.59542	-0.519541	0.838064	-0.61993	0.535304	0.999938	PLSCR1	NTC
ENSG00000276735	AL390863.1	1		misc_RNA	NA	0.644289	0.575057	2.74168	0.209747	0.833865	0.999938	PLSCR1	NTC
ENSG00000232077	LINC01031	1	long intergenic non-protein coding RNA 1031 [Source:HGNC Symbol;Acc:HGNC:49017]	lncRNA	101929184	4.41768	0.418779	0.999076	0.419167	0.675094	0.999938	PLSCR1	NTC
ENSG00000286285	AL138778.1	1	novel transcript	lncRNA	NA	4.10073	-0.417541	0.892522	-0.467821	0.639912	0.999938	PLSCR1	NTC
ENSG00000227240	AL136456.1	1	novel transcript	lncRNA	NA	8.31998	-0.368396	0.673825	-0.546723	0.584569	0.999938	PLSCR1	NTC
ENSG00000226640	AL357793.1	1	novel transcript	lncRNA	NA	0	NA	NA	NA	NA	NA	PLSCR1	NTC
ENSG00000237011	AL357793.2	1	novel transcript	lncRNA	NA	0.357952	-0.654743	3.35314	-0.195263	0.845187	0.999938	PLSCR1	NTC
ENSG00000237213	RPL23AP22	1	ribosomal protein L23a pseudogene 22 [Source:HGNC Symbol;Acc:HGNC:35505]	processed_pseudogene	NA	0	NA	NA	NA	NA	NA	PLSCR1	NTC
ENSG00000233057	EEF1A1P14	1	eukaryotic translation elongation factor 1 alpha 1 pseudogene 14 [Source:HGNC Symbol;Acc:HGNC:3197]	processed_pseudogene	NA	1.26508	2.93733	2.01275	1.45936	0.144465	0.999938	PLSCR1	NTC
ENSG00000231714	AL513348.1	1	novel transcript	lncRNA	NA	10.7951	0.21626	0.578402	0.373892	0.708485	0.999938	PLSCR1	NTC
ENSG00000251813	RNU6-983P	1	RNA, U6 small nuclear 983, pseudogene [Source:HGNC Symbol;Acc:HGNC:47946]	snRNA	NA	0	NA	NA	NA	NA	NA	PLSCR1	NTC
ENSG00000228167	AL353072.1	1	translocase of inner mitochondrial membrane 17 homolog A (yeast) (TIMM17A) pseudogene	processed_pseudogene	NA	1.0342	-0.776704	2.15153	-0.361	0.718099	0.999938	PLSCR1	NTC
ENSG00000285718	AL353072.2	1	novel transcript	lncRNA	NA	0.984872	-0.694952	2.1534	-0.322723	0.746905	0.999938	PLSCR1	NTC
ENSG00000287364	AL353709.1	1	uncharacterized LOC105371672 [Source:NCBI gene (formerly Entrezgene);Acc:105371672]	lncRNA	105371672	0	NA	NA	NA	NA	NA	PLSCR1	NTC
ENSG00000227421	LINC01724	1	long intergenic non-protein coding RNA 1724 [Source:HGNC Symbol;Acc:HGNC:52512]	lncRNA	NA	0	NA	NA	NA	NA	NA	PLSCR1	NTC
ENSG00000162687	KCNT2	1	potassium sodium-activated channel subfamily T member 2 [Source:HGNC Symbol;Acc:HGNC:18866]	protein_coding	343450	275.99	0.0276318	0.146282	0.188894	0.850176	0.999938	PLSCR1	NTC
ENSG00000265986	MIR4735	1	microRNA 4735 [Source:HGNC Symbol;Acc:HGNC:41888]	miRNA	100616363	0.118689	-0.682908	3.53381	-0.19325	0.846763	0.999938	PLSCR1	NTC
ENSG00000000971	CFH	1	complement factor H [Source:HGNC Symbol;Acc:HGNC:4883]	protein_coding	3075	331.213	0.194095	0.105524	1.83934	0.0658649	0.999938	PLSCR1	NTC
ENSG00000116785	CFHR3	1	complement factor H related 3 [Source:HGNC Symbol;Acc:HGNC:16980]	protein_coding	10878	0	NA	NA	NA	NA	NA	PLSCR1	NTC
ENSG00000244414	CFHR1	1	complement factor H related 1 [Source:HGNC Symbol;Acc:HGNC:4888]	protein_coding	3078	21.684	-0.0771337	0.407781	-0.189155	0.849971	0.999938	PLSCR1	NTC
ENSG00000285986	BX248415.1	1	complement factor H related 3 (CFHR3) pseudogene	unprocessed_pseudogene	NA	0	NA	NA	NA	NA	NA	PLSCR1	NTC
ENSG00000134365	CFHR4	1	complement factor H related 4 [Source:HGNC Symbol;Acc:HGNC:16979]	protein_coding	10877	8.28706	-1.5165	0.666455	-2.27548	0.0228774	0.999938	PLSCR1	NTC
ENSG00000080910	CFHR2	1	complement factor H related 2 [Source:HGNC Symbol;Acc:HGNC:4890]	protein_coding	3080	0.864671	-1.28108	2.27721	-0.562564	0.573732	0.999938	PLSCR1	NTC
ENSG00000273844	AL139418.1	1	complement factor H-related familily member pseudogene CFHR	unprocessed_pseudogene	NA	0	NA	NA	NA	NA	NA	PLSCR1	NTC
ENSG00000134389	CFHR5	1	complement factor H related 5 [Source:HGNC Symbol;Acc:HGNC:24668]	protein_coding	81494	16.8564	-0.796793	0.489436	-1.62798	0.103529	0.999938	PLSCR1	NTC
ENSG00000143278	F13B	1	coagulation factor XIII B chain [Source:HGNC Symbol;Acc:HGNC:3534]	protein_coding	2165	167.71	0.099558	0.154156	0.645825	0.518393	0.999938	PLSCR1	NTC
ENSG00000066279	ASPM	1	assembly factor for spindle microtubules [Source:HGNC Symbol;Acc:HGNC:19048]	protein_coding	259266	7476.91	-0.0660698	0.0624135	-1.05858	0.28979	0.999938	PLSCR1	NTC
ENSG00000235748	SEPTIN14P12	1	septin 14 pseudogene 12 [Source:HGNC Symbol;Acc:HGNC:51699]	processed_pseudogene	NA	7.60604	0.550684	0.689601	0.798554	0.424549	0.999938	PLSCR1	NTC
ENSG00000177888	ZBTB41	1	zinc finger and BTB domain containing 41 [Source:HGNC Symbol;Acc:HGNC:24819]	protein_coding	360023	555.023	0.00621257	0.094641	0.0656436	0.947662	0.999938	PLSCR1	NTC
ENSG00000237861	AL513325.1	1	ATPase, H+ transporting, lysosomal accessory protein 2 (ATP6AP2) pseudogene	processed_pseudogene	NA	0.126061	0.759764	3.53381	0.214998	0.829769	0.999938	PLSCR1	NTC
ENSG00000134376	CRB1	1	crumbs cell polarity complex component 1 [Source:HGNC Symbol;Acc:HGNC:2343]	protein_coding	23418	1.4715	3.18276	2.14548	1.48348	0.137948	0.999938	PLSCR1	NTC
ENSG00000221879	MRPS21P3	1	mitochondrial ribosomal protein S21 pseudogene 3 [Source:HGNC Symbol;Acc:HGNC:29750]	processed_pseudogene	NA	0.356068	-1.94711	3.48744	-0.558321	0.576626	0.999938	PLSCR1	NTC
ENSG00000230260	AL136322.1	1	novel transcript	lncRNA	NA	0	NA	NA	NA	NA	NA	PLSCR1	NTC
ENSG00000213047	DENND1B	1	DENN domain containing 1B [Source:HGNC Symbol;Acc:HGNC:28404]	protein_coding	163486	320.738	-0.0586843	0.109262	-0.537094	0.591203	0.999938	PLSCR1	NTC
ENSG00000207139	Y_RNA	1	Y RNA [Source:RFAM;Acc:RF00019]	misc_RNA	NA	0	NA	NA	NA	NA	NA	PLSCR1	NTC
ENSG00000213046	EEF1A1P32	1	eukaryotic translation elongation factor 1 alpha 1 pseudogene 32 [Source:HGNC Symbol;Acc:HGNC:37909]	unprocessed_pseudogene	NA	0.256302	1.49395	3.53164	0.423019	0.672281	0.999938	PLSCR1	NTC
ENSG00000235582	AL365258.2	1	ribosomal protein L24 (RPL24) pseudogene	processed_pseudogene	NA	0.883504	0.417489	2.07926	0.200787	0.840865	0.999938	PLSCR1	NTC
ENSG00000233040	FAM204BP	1	family with sequence similarity 204 member B, pseudogene [Source:HGNC Symbol;Acc:HGNC:42011]	processed_pseudogene	NA	0.473898	-1.19956	3.01813	-0.397453	0.691034	0.999938	PLSCR1	NTC
ENSG00000224901	AL365258.1	1	novel transcript	lncRNA	NA	0.629899	1.77636	2.49692	0.71142	0.476824	0.999938	PLSCR1	NTC
ENSG00000203724	C1orf53	1	chromosome 1 open reading frame 53 [Source:HGNC Symbol;Acc:HGNC:30003]	protein_coding	388722	34.0233	-0.0664816	0.312551	-0.212706	0.831556	0.999938	PLSCR1	NTC
ENSG00000143355	LHX9	1	LIM homeobox 9 [Source:HGNC Symbol;Acc:HGNC:14222]	protein_coding	56956	0.363726	0.744466	3.33473	0.223246	0.823344	0.999938	PLSCR1	NTC
ENSG00000151414	NEK7	1	NIMA related kinase 7 [Source:HGNC Symbol;Acc:HGNC:13386]	protein_coding	140609	913.916	-0.00644493	0.0727408	-0.0886013	0.929399	0.999938	PLSCR1	NTC
ENSG00000232824	PRR13P1	1	proline rich 13 pseudogene 1 [Source:HGNC Symbol;Acc:HGNC:50614]	processed_pseudogene	NA	0.524524	-1.36559	2.91603	-0.468303	0.639568	0.999938	PLSCR1	NTC
ENSG00000287989	AL450352.1	1	novel transcript	lncRNA	NA	0.492038	1.33851	2.97915	0.449292	0.653221	0.999938	PLSCR1	NTC
ENSG00000151418	ATP6V1G3	1	ATPase H+ transporting V1 subunit G3 [Source:HGNC Symbol;Acc:HGNC:18265]	protein_coding	127124	0.371097	2.04294	3.25638	0.627366	0.530419	0.999938	PLSCR1	NTC
ENSG00000223881	AL157402.1	1	novel transcript	lncRNA	NA	0.494898	1.32323	2.7277	0.485109	0.627599	0.999938	PLSCR1	NTC
ENSG00000081237	PTPRC	1	protein tyrosine phosphatase receptor type C [Source:HGNC Symbol;Acc:HGNC:9666]	protein_coding	5788	411.74	0.174785	0.112432	1.55458	0.120046	0.999938	PLSCR1	NTC
ENSG00000261573	AL157402.2	1	novel transcript	lncRNA	NA	0.502153	2.47638	2.90994	0.851007	0.394766	0.999938	PLSCR1	NTC
ENSG00000236278	PEBP1P3	1	phosphatidylethanolamine binding protein 1 pseudogene 3 [Source:HGNC Symbol;Acc:HGNC:44345]	processed_pseudogene	NA	0.369417	0.762779	3.31567	0.230053	0.818051	0.999938	PLSCR1	NTC
ENSG00000229989	MIR181A1HG	1	MIR181A1 host gene [Source:HGNC Symbol;Acc:HGNC:48659]	lncRNA	NA	6.96028	-0.155104	0.775788	-0.199931	0.841535	0.999938	PLSCR1	NTC
ENSG00000207975	MIR181B1	1	microRNA 181b-1 [Source:HGNC Symbol;Acc:HGNC:31550]	miRNA	406955	1.36595	-1.39059	1.81031	-0.768149	0.442399	0.999938	PLSCR1	NTC
ENSG00000207759	MIR181A1	1	microRNA 181a-1 [Source:HGNC Symbol;Acc:HGNC:31590]	miRNA	406995	0	NA	NA	NA	NA	NA	PLSCR1	NTC
ENSG00000227747	AC096631.2	1	ribosomal protein S2 (RPS2) pseudogene	processed_pseudogene	NA	0.115946	-0.682908	3.53381	-0.19325	0.846763	0.999938	PLSCR1	NTC
ENSG00000225172	AC096631.1	1	novel transcript	lncRNA	NA	0	NA	NA	NA	NA	NA	PLSCR1	NTC
ENSG00000233410	LINC01222	1	long intergenic non-protein coding RNA 1222 [Source:HGNC Symbol;Acc:HGNC:49672]	lncRNA	NA	0	NA	NA	NA	NA	NA	PLSCR1	NTC
ENSG00000235492	LINC01221	1	long intergenic non-protein coding RNA 1221 [Source:HGNC Symbol;Acc:HGNC:49671]	lncRNA	104266961	0	NA	NA	NA	NA	NA	PLSCR1	NTC
ENSG00000286541	AC105941.1	1	novel transcript	lncRNA	NA	0	NA	NA	NA	NA	NA	PLSCR1	NTC
ENSG00000231718	LINC02789	1	long intergenic non-protein coding RNA 2789 [Source:HGNC Symbol;Acc:HGNC:54310]	lncRNA	400800	0	NA	NA	NA	NA	NA	PLSCR1	NTC
ENSG00000228190	RPL23AP16	1	ribosomal protein L23a pseudogene 16 [Source:HGNC Symbol;Acc:HGNC:36652]	processed_pseudogene	NA	0	NA	NA	NA	NA	NA	PLSCR1	NTC
ENSG00000236468	AC099335.1	1	eukaryotic translation elongation factor 1 alpha 1 (EEF1A1) pseudogene	processed_pseudogene	NA	0	NA	NA	NA	NA	NA	PLSCR1	NTC
ENSG00000231984	AL596266.1	1	translational inhibitor protein p14.5 (UK114) pseudogene	processed_pseudogene	NA	0	NA	NA	NA	NA	NA	PLSCR1	NTC
ENSG00000228530	AL445687.1	1	NADH dehydrogenase (ubiquinone) 1 alpha subcomplex, 4, 9kDa (NDUFA4) pseudogene	processed_pseudogene	NA	0	NA	NA	NA	NA	NA	PLSCR1	NTC
ENSG00000200139	RNU6-778P	1	RNA, U6 small nuclear 778, pseudogene [Source:HGNC Symbol;Acc:HGNC:47741]	snRNA	NA	0	NA	NA	NA	NA	NA	PLSCR1	NTC
ENSG00000229747	AL445687.2	1	phosphatidylinositol transfer protein, cytoplasmic 1 (PITPNC1) pseudogene	processed_pseudogene	NA	0	NA	NA	NA	NA	NA	PLSCR1	NTC
ENSG00000202491	RNU6-716P	1	RNA, U6 small nuclear 716, pseudogene [Source:HGNC Symbol;Acc:HGNC:47679]	snRNA	NA	0.39916	-2.09283	3.47758	-0.601808	0.547302	0.999938	PLSCR1	NTC
ENSG00000202329	RNU6-609P	1	RNA, U6 small nuclear 609, pseudogene [Source:HGNC Symbol;Acc:HGNC:47572]	snRNA	NA	0.252122	1.48969	3.53196	0.421776	0.673189	0.999938	PLSCR1	NTC
ENSG00000116833	NR5A2	1	nuclear receptor subfamily 5 group A member 2 [Source:HGNC Symbol;Acc:HGNC:7984]	protein_coding	2494	1499.06	-0.0583284	0.0611679	-0.953578	0.340297	0.999938	PLSCR1	NTC
ENSG00000252860	RNU6-570P	1	RNA, U6 small nuclear 570, pseudogene [Source:HGNC Symbol;Acc:HGNC:47533]	snRNA	NA	3.72286	-0.339419	0.946337	-0.358666	0.719845	0.999938	PLSCR1	NTC
ENSG00000229220	AC096633.1	1	collagen, type XXII, alpha 1 (COL22A1) pseudogene	processed_pseudogene	NA	4.72039	-1.25425	0.882729	-1.42088	0.155352	0.999938	PLSCR1	NTC
ENSG00000233827	CCNQP1	1	CCNQ pseudogene 1 [Source:HGNC Symbol;Acc:HGNC:27373]	processed_pseudogene	NA	0.463782	-2.33108	3.29848	-0.706712	0.479746	0.999938	PLSCR1	NTC
ENSG00000203721	LINC00862	1	long intergenic non-protein coding RNA 862 [Source:HGNC Symbol;Acc:HGNC:21901]	lncRNA	554279	49.6107	-0.135262	0.292939	-0.461741	0.644267	0.999938	PLSCR1	NTC
ENSG00000273093	AC097065.2	1	novel transcript	lncRNA	NA	1.07824	-0.243608	1.93789	-0.125707	0.899964	0.999938	PLSCR1	NTC
ENSG00000213045	AC097065.1	1	cofilin 1 (non-muscle) (CFL1) pseudogene	processed_pseudogene	NA	2.76314	0.288397	1.11946	0.257622	0.796698	0.999938	PLSCR1	NTC
ENSG00000230623	AC104461.1	1	novel transcript, antisense to ZNF281	lncRNA	NA	7.59057	0.491812	0.716477	0.686432	0.492441	0.999938	PLSCR1	NTC
ENSG00000162702	ZNF281	1	zinc finger protein 281 [Source:HGNC Symbol;Acc:HGNC:13075]	protein_coding	23528	1744.86	-0.0538667	0.0660458	-0.815596	0.414732	0.999938	PLSCR1	NTC
ENSG00000282849	AL359834.1	1	novel transcript	lncRNA	NA	0	NA	NA	NA	NA	NA	PLSCR1	NTC
ENSG00000118193	KIF14	1	kinesin family member 14 [Source:HGNC Symbol;Acc:HGNC:19181]	protein_coding	9928	1572.5	-0.142362	0.0674153	-2.11172	0.0347107	0.999938	PLSCR1	NTC
ENSG00000118197	DDX59	1	DEAD-box helicase 59 [Source:HGNC Symbol;Acc:HGNC:25360]	protein_coding	83479	214.368	-0.127614	0.134587	-0.948194	0.343031	0.999938	PLSCR1	NTC
ENSG00000260088	DDX59-AS1	1	DDX59 antisense RNA 1 [Source:HGNC Symbol;Acc:HGNC:41094]	lncRNA	101929224	2.57041	-1.28731	1.30392	-0.987261	0.323515	0.999938	PLSCR1	NTC
ENSG00000118200	CAMSAP2	1	calmodulin regulated spectrin associated protein family member 2 [Source:HGNC Symbol;Acc:HGNC:29188]	protein_coding	23271	893.454	-0.0687514	0.0850082	-0.808763	0.418652	0.999938	PLSCR1	NTC
ENSG00000231333	RPL34P6	1	ribosomal protein L34 pseudogene 6 [Source:HGNC Symbol;Acc:HGNC:35810]	processed_pseudogene	NA	2.95572	0.280661	1.1881	0.236228	0.813256	0.999938	PLSCR1	NTC
ENSG00000170128	GPR25	1	G protein-coupled receptor 25 [Source:HGNC Symbol;Acc:HGNC:4480]	protein_coding	2848	0.126061	0.759764	3.53381	0.214998	0.829769	0.999938	PLSCR1	NTC
ENSG00000163362	INAVA	1	innate immunity activator [Source:HGNC Symbol;Acc:HGNC:25599]	protein_coding	55765	1294.27	-0.0386386	0.0704133	-0.548739	0.583184	0.999938	PLSCR1	NTC
ENSG00000233217	MROH3P	1	maestro heat like repeat family member 3, pseudogene [Source:HGNC Symbol;Acc:HGNC:33122]	transcribed_unitary_pseudogene	NA	4.15969	-0.803486	1.00771	-0.797337	0.425255	0.999938	PLSCR1	NTC
ENSG00000201032	RNU6-704P	1	RNA, U6 small nuclear 704, pseudogene [Source:HGNC Symbol;Acc:HGNC:47667]	snRNA	NA	0.656829	0.613406	2.72546	0.225065	0.821929	0.999938	PLSCR1	NTC
ENSG00000116852	KIF21B	1	kinesin family member 21B [Source:HGNC Symbol;Acc:HGNC:29442]	protein_coding	23046	631.62	-0.0410107	0.0872281	-0.470155	0.638245	0.999938	PLSCR1	NTC
ENSG00000229191	AL358473.1	1	novel transcript, antisense KIF21B	lncRNA	NA	38.7582	0.0155222	0.320398	0.0484467	0.96136	0.999938	PLSCR1	NTC
ENSG00000234132	AL358473.2	1	novel transcript, antisense CACNA1S	lncRNA	NA	0	NA	NA	NA	NA	NA	PLSCR1	NTC
ENSG00000081248	CACNA1S	1	calcium voltage-gated channel subunit alpha1 S [Source:HGNC Symbol;Acc:HGNC:1397]	protein_coding	779	0.256302	1.49395	3.53164	0.423019	0.672281	0.999938	PLSCR1	NTC
ENSG00000232237	ASCL5	1	achaete-scute family bHLH transcription factor 5 [Source:HGNC Symbol;Acc:HGNC:33169]	protein_coding	647219	2.16084	-2.92464	1.78227	-1.64096	0.100806	0.999938	PLSCR1	NTC
ENSG00000116857	TMEM9	1	transmembrane protein 9 [Source:HGNC Symbol;Acc:HGNC:18823]	protein_coding	252839	983.159	0.0448587	0.078577	0.570889	0.568075	0.999938	PLSCR1	NTC
ENSG00000163395	IGFN1	1	immunoglobulin like and fibronectin type III domain containing 1 [Source:HGNC Symbol;Acc:HGNC:24607]	protein_coding	91156	1.39915	3.95179	1.78623	2.21237	0.0269414	0.999938	PLSCR1	NTC
ENSG00000229821	AC103925.1	1	novel transcript	lncRNA	NA	0	NA	NA	NA	NA	NA	PLSCR1	NTC
ENSG00000081277	PKP1	1	plakophilin 1 [Source:HGNC Symbol;Acc:HGNC:9023]	protein_coding	5317	0	NA	NA	NA	NA	NA	PLSCR1	NTC
ENSG00000118194	TNNT2	1	troponin T2, cardiac type [Source:HGNC Symbol;Acc:HGNC:11949]	protein_coding	7139	0.724626	0.0964431	2.40977	0.0400216	0.968076	0.999938	PLSCR1	NTC
ENSG00000286600	AC119427.2	1	novel transcript	lncRNA	NA	0	NA	NA	NA	NA	NA	PLSCR1	NTC
ENSG00000159166	LAD1	1	ladinin 1 [Source:HGNC Symbol;Acc:HGNC:6472]	protein_coding	3898	144.813	0.176672	0.177572	0.994934	0.319768	0.999938	PLSCR1	NTC
ENSG00000282221	AC119427.1	1	novel transcript, antisense to LAD1	lncRNA	NA	13.8299	-0.253595	0.514456	-0.492937	0.622057	0.999938	PLSCR1	NTC
ENSG00000159173	TNNI1	1	troponin I1, slow skeletal type [Source:HGNC Symbol;Acc:HGNC:11945]	protein_coding	7135	38.3702	-0.0592415	0.318663	-0.185907	0.852518	0.999938	PLSCR1	NTC
ENSG00000227048	AC096677.3	1	protein (peptidyl-prolyl cis/trans isomerase) NIMA-interacting, 4 (parvulin) (PIN4) pseudogene	processed_pseudogene	NA	0	NA	NA	NA	NA	NA	PLSCR1	NTC
ENSG00000174307	PHLDA3	1	pleckstrin homology like domain family A member 3 [Source:HGNC Symbol;Acc:HGNC:8934]	protein_coding	23612	0	NA	NA	NA	NA	NA	PLSCR1	NTC
ENSG00000224818	AC096677.2	1	novel transcript	lncRNA	NA	0	NA	NA	NA	NA	NA	PLSCR1	NTC
ENSG00000159176	CSRP1	1	cysteine and glycine rich protein 1 [Source:HGNC Symbol;Acc:HGNC:2469]	protein_coding	1465	332.608	-0.169034	0.139025	-1.21585	0.224043	0.999938	PLSCR1	NTC
ENSG00000224536	AC096677.1	1	novel transcript	lncRNA	NA	0.746089	2.0767	2.19271	0.947091	0.343592	0.999938	PLSCR1	NTC
ENSG00000223396	RPS10P7	1	ribosomal protein S10 pseudogene 7 [Source:HGNC Symbol;Acc:HGNC:36423]	transcribed_processed_pseudogene	NA	0.619002	-2.73787	2.97141	-0.921405	0.356839	0.999938	PLSCR1	NTC
ENSG00000134369	NAV1	1	neuron navigator 1 [Source:HGNC Symbol;Acc:HGNC:15989]	protein_coding	89796	44.0939	-0.283612	0.318921	-0.889284	0.37385	0.999938	PLSCR1	NTC
ENSG00000236390	AC092800.1	1	novel transcript	lncRNA	NA	0	NA	NA	NA	NA	NA	PLSCR1	NTC
ENSG00000231871	IPO9-AS1	1	IPO9 antisense RNA 1 [Source:HGNC Symbol;Acc:HGNC:40892]	lncRNA	100873949	7.35551	-0.739945	0.720482	-1.02701	0.304414	0.999938	PLSCR1	NTC
ENSG00000264802	MIR5191	1	microRNA 5191 [Source:HGNC Symbol;Acc:HGNC:43497]	miRNA	100847050	0	NA	NA	NA	NA	NA	PLSCR1	NTC
ENSG00000235121	AL645504.1	1	novel transcript	lncRNA	NA	8.46566	0.153351	0.69984	0.219122	0.826555	0.999938	PLSCR1	NTC
ENSG00000200942	RNU6-501P	1	RNA, U6 small nuclear 501, pseudogene [Source:HGNC Symbol;Acc:HGNC:47464]	snRNA	NA	0.376092	2.05949	3.48486	0.590982	0.554533	0.999938	PLSCR1	NTC
ENSG00000221028	MIR1231	1	microRNA 1231 [Source:HGNC Symbol;Acc:HGNC:33921]	miRNA	100302158	0	NA	NA	NA	NA	NA	PLSCR1	NTC
ENSG00000198700	IPO9	1	importin 9 [Source:HGNC Symbol;Acc:HGNC:19425]	protein_coding	55705	4012.89	-0.0733424	0.0460425	-1.59293	0.111176	0.999938	PLSCR1	NTC
ENSG00000277681	MIR6739	1	microRNA 6739 [Source:HGNC Symbol;Acc:HGNC:50165]	miRNA	102466724	5.93767	-0.690622	0.880076	-0.78473	0.432612	0.999938	PLSCR1	NTC
ENSG00000198892	SHISA4	1	shisa family member 4 [Source:HGNC Symbol;Acc:HGNC:27139]	protein_coding	149345	36.8201	0.0992662	0.317926	0.312231	0.754865	0.999938	PLSCR1	NTC
ENSG00000223774	AL513217.1	1	novel transcript	lncRNA	NA	2.35564	0.797567	1.27108	0.627469	0.530352	0.999938	PLSCR1	NTC
ENSG00000163431	LMOD1	1	leiomodin 1 [Source:HGNC Symbol;Acc:HGNC:6647]	protein_coding	25802	10.2267	0.0341877	0.76278	0.0448199	0.964251	0.999938	PLSCR1	NTC
ENSG00000134375	TIMM17A	1	translocase of inner mitochondrial membrane 17A [Source:HGNC Symbol;Acc:HGNC:17315]	protein_coding	10440	942.788	-0.00709032	0.0829904	-0.0854354	0.931915	0.999938	PLSCR1	NTC
ENSG00000206637	SNORA70H	1	small nucleolar RNA, H/ACA box 70H [Source:HGNC Symbol;Acc:HGNC:52214]	snoRNA	109616993	0	NA	NA	NA	NA	NA	PLSCR1	NTC
ENSG00000238003	RPL10P4	1	ribosomal protein L10 pseudogene 4 [Source:HGNC Symbol;Acc:HGNC:52342]	processed_pseudogene	NA	0.474757	-2.36139	3.27045	-0.722038	0.470271	0.999938	PLSCR1	NTC
ENSG00000176393	RNPEP	1	arginyl aminopeptidase [Source:HGNC Symbol;Acc:HGNC:10078]	protein_coding	6051	1437.16	-0.0214655	0.061153	-0.351014	0.725578	0.999938	PLSCR1	NTC
ENSG00000234678	ELF3-AS1	1	ELF3 antisense RNA 1 [Source:HGNC Symbol;Acc:HGNC:40211]	lncRNA	NA	130.139	-0.152218	0.163092	-0.933322	0.350654	0.999938	PLSCR1	NTC
ENSG00000275207	MIR6740	1	microRNA 6740 [Source:HGNC Symbol;Acc:HGNC:50082]	miRNA	102465443	0.488107	0.0497837	3.02639	0.0164499	0.986876	0.999938	PLSCR1	NTC
ENSG00000163435	ELF3	1	E74 like ETS transcription factor 3 [Source:HGNC Symbol;Acc:HGNC:3318]	protein_coding	1999	657.811	-0.0345768	0.10264	-0.336874	0.736212	0.999938	PLSCR1	NTC
ENSG00000249007	AL691482.3	1	novel transcript	lncRNA	NA	2.44079	-1.17954	1.34912	-0.874304	0.381953	0.999938	PLSCR1	NTC
ENSG00000232296	AL691482.1	1	LSM3 homolog, U6 small nuclear RNA associated (S. cerevisiae) (LSM3) pseudogene	processed_pseudogene	NA	0	NA	NA	NA	NA	NA	PLSCR1	NTC
ENSG00000235811	AL691482.2	1	ATPase, H+ transporting, lysosomal 9kDa, V0 subunit e (ATP6V0E) pseudogene	processed_pseudogene	NA	0	NA	NA	NA	NA	NA	PLSCR1	NTC
ENSG00000212512	Y_RNA	1	Y RNA [Source:RFAM;Acc:RF00019]	misc_RNA	NA	0	NA	NA	NA	NA	NA	PLSCR1	NTC
ENSG00000227109	CRIP1P3	1	cysteine rich protein 1 pseudogene 3 [Source:HGNC Symbol;Acc:HGNC:44518]	processed_pseudogene	NA	0.252122	1.48969	3.53196	0.421776	0.673189	0.999938	PLSCR1	NTC
ENSG00000170075	GPR37L1	1	G protein-coupled receptor 37 like 1 [Source:HGNC Symbol;Acc:HGNC:14923]	protein_coding	9283	5.76014	1.14414	0.888177	1.28819	0.197681	0.999938	PLSCR1	NTC
ENSG00000143862	ARL8A	1	ADP ribosylation factor like GTPase 8A [Source:HGNC Symbol;Acc:HGNC:25192]	protein_coding	127829	254.845	0.0615281	0.157062	0.391744	0.695247	0.999938	PLSCR1	NTC
ENSG00000143851	PTPN7	1	protein tyrosine phosphatase non-receptor type 7 [Source:HGNC Symbol;Acc:HGNC:9659]	protein_coding	5778	0.118689	-0.682908	3.53381	-0.19325	0.846763	0.999938	PLSCR1	NTC
ENSG00000243323	PTPRVP	1	protein tyrosine phosphatase receptor type V, pseudogene [Source:HGNC Symbol;Acc:HGNC:13421]	transcribed_unitary_pseudogene	148713	0.375922	0.76815	3.29446	0.233164	0.815634	0.999938	PLSCR1	NTC
ENSG00000133067	LGR6	1	leucine rich repeat containing G protein-coupled receptor 6 [Source:HGNC Symbol;Acc:HGNC:19719]	protein_coding	59352	0	NA	NA	NA	NA	NA	PLSCR1	NTC
ENSG00000077152	UBE2T	1	ubiquitin conjugating enzyme E2 T [Source:HGNC Symbol;Acc:HGNC:25009]	protein_coding	29089	843.911	0.0352272	0.0837064	0.420843	0.67387	0.999938	PLSCR1	NTC
ENSG00000077157	PPP1R12B	1	protein phosphatase 1 regulatory subunit 12B [Source:HGNC Symbol;Acc:HGNC:7619]	protein_coding	4660	627.626	0.0551512	0.0892636	0.617846	0.536677	0.999938	PLSCR1	NTC
ENSG00000229120	CYCSP4	1	CYCS pseudogene 4 [Source:HGNC Symbol;Acc:HGNC:24413]	processed_pseudogene	NA	0.665266	-2.83105	2.89945	-0.976412	0.32886	0.999938	PLSCR1	NTC
ENSG00000272262	RNU6-89P	1	RNA, U6 small nuclear 89, pseudogene [Source:HGNC Symbol;Acc:HGNC:47052]	snRNA	NA	0	NA	NA	NA	NA	NA	PLSCR1	NTC
ENSG00000232626	AC099336.1	1	FK506 binding protein 8, 38kDa (FKBP8) pseudogene	transcribed_processed_pseudogene	NA	1.35875	-0.217135	1.68147	-0.129134	0.897252	0.999938	PLSCR1	NTC
ENSG00000236439	AC099336.2	1	ribosomal protein S27 (metallopanstimulin 1) (RPS27) pseudogene	processed_pseudogene	NA	1.22631	0.67454	1.63906	0.411542	0.680675	0.999938	PLSCR1	NTC
ENSG00000253042	SNORA70	1	Small nucleolar RNA SNORA70 [Source:RFAM;Acc:RF00156]	snoRNA	NA	0.48089	-2.37813	2.95526	-0.80471	0.420987	0.999938	PLSCR1	NTC
ENSG00000143858	SYT2	1	synaptotagmin 2 [Source:HGNC Symbol;Acc:HGNC:11510]	protein_coding	127833	192.997	-0.0332954	0.139422	-0.23881	0.811253	0.999938	PLSCR1	NTC
ENSG00000226862	AC104463.2	1	novel transcript	lncRNA	NA	6.09965	-1.45463	0.914581	-1.59049	0.111725	0.999938	PLSCR1	NTC
ENSG00000225620	AC104463.1	1	novel transcript	lncRNA	NA	0.634143	0.623145	2.5398	0.245352	0.806184	0.999938	PLSCR1	NTC
ENSG00000117139	KDM5B	1	lysine demethylase 5B [Source:HGNC Symbol;Acc:HGNC:18039]	protein_coding	10765	1376.35	0.0249448	0.0660733	0.377532	0.705778	0.999938	PLSCR1	NTC
ENSG00000235449	AC098934.2	1	cytochrome c oxidase subunit VIIc (COX7C) pseudogene	processed_pseudogene	NA	3.00164	-0.452465	1.06186	-0.426107	0.67003	0.999938	PLSCR1	NTC
ENSG00000226148	SLC25A39P1	1	solute carrier family 25 member 39 pseudogene 1 [Source:HGNC Symbol;Acc:HGNC:43859]	processed_pseudogene	NA	0.983957	1.6379	1.9198	0.853163	0.393569	0.999938	PLSCR1	NTC
ENSG00000260021	AC098934.3	1	novel transcript, antisense to a novel transcript	lncRNA	NA	0	NA	NA	NA	NA	NA	PLSCR1	NTC
ENSG00000228288	PCAT6	1	prostate cancer associated transcript 6 [Source:HGNC Symbol;Acc:HGNC:43714]	lncRNA	100506696	4.96146	0.192034	0.797922	0.240668	0.809813	0.999938	PLSCR1	NTC
ENSG00000184774	MGAT4EP	1	MGAT4 family member E, pseudogene [Source:HGNC Symbol;Acc:HGNC:49418]	transcribed_unitary_pseudogene	641515	1.0872	-0.918169	1.93745	-0.473906	0.635567	0.999938	PLSCR1	NTC
ENSG00000214796	TUBAP5	1	tubulin alpha pseudogene 5 [Source:HGNC Symbol;Acc:HGNC:54799]	transcribed_unprocessed_pseudogene	NA	237.004	0.0681645	0.135017	0.504857	0.613659	0.999938	PLSCR1	NTC
ENSG00000234996	AC098934.1	1	actin, gamma 1 (ACTG1) pseudogene	transcribed_processed_pseudogene	148709	42.1677	0.319566	0.302882	1.05509	0.291386	0.999938	PLSCR1	NTC
ENSG00000183155	RABIF	1	RAB interacting factor [Source:HGNC Symbol;Acc:HGNC:9797]	protein_coding	5877	285.235	-0.11918	0.118834	-1.00291	0.315906	0.999938	PLSCR1	NTC
ENSG00000117153	KLHL12	1	kelch like family member 12 [Source:HGNC Symbol;Acc:HGNC:19360]	protein_coding	59349	748.307	0.0766865	0.0910307	0.842425	0.39955	0.999938	PLSCR1	NTC
ENSG00000230280	HNRNPA1P59	1	heterogeneous nuclear ribonucleoprotein A1 pseudogene 59 [Source:HGNC Symbol;Acc:HGNC:48789]	processed_pseudogene	NA	11.6944	-0.106132	0.58943	-0.180058	0.857107	0.999938	PLSCR1	NTC
ENSG00000199471	Y_RNA	1	Y RNA [Source:RFAM;Acc:RF00019]	misc_RNA	NA	1.61537	-4.11941	1.65409	-2.49044	0.0127584	0.999938	PLSCR1	NTC
ENSG00000159346	ADIPOR1	1	adiponectin receptor 1 [Source:HGNC Symbol;Acc:HGNC:24040]	protein_coding	51094	1573.42	0.130589	0.0692243	1.88646	0.0592324	0.999938	PLSCR1	NTC
ENSG00000159348	CYB5R1	1	cytochrome b5 reductase 1 [Source:HGNC Symbol;Acc:HGNC:13397]	protein_coding	51706	520.957	0.169483	0.0981047	1.72757	0.0840655	0.999938	PLSCR1	NTC
ENSG00000234761	MGAT4FP	1	MGAT4 family member F, pseudogene [Source:HGNC Symbol;Acc:HGNC:49419]	transcribed_unprocessed_pseudogene	NA	0	NA	NA	NA	NA	NA	PLSCR1	NTC
ENSG00000231547	AC096632.1	1	ribosomal protein S20 (RPS20) pseudogene	unprocessed_pseudogene	NA	0	NA	NA	NA	NA	NA	PLSCR1	NTC
ENSG00000163444	TMEM183A	1	transmembrane protein 183A [Source:HGNC Symbol;Acc:HGNC:20173]	protein_coding	92703	1417.57	0.0343044	0.0633184	0.541776	0.587973	0.999938	PLSCR1	NTC
ENSG00000143847	PPFIA4	1	PTPRF interacting protein alpha 4 [Source:HGNC Symbol;Acc:HGNC:9248]	protein_coding	8497	40.3329	-0.317473	0.345326	-0.919343	0.357916	0.999938	PLSCR1	NTC
ENSG00000122180	MYOG	1	myogenin [Source:HGNC Symbol;Acc:HGNC:7612]	protein_coding	4656	0	NA	NA	NA	NA	NA	PLSCR1	NTC
ENSG00000163485	ADORA1	1	adenosine A1 receptor [Source:HGNC Symbol;Acc:HGNC:262]	protein_coding	134	2.9169	0.04288	1.26593	0.0338723	0.972979	0.999938	PLSCR1	NTC
ENSG00000234775	AC105940.2	1	novel transcript	lncRNA	NA	0	NA	NA	NA	NA	NA	PLSCR1	NTC
ENSG00000224671	AC105940.1	1	novel transcript	lncRNA	NA	0	NA	NA	NA	NA	NA	PLSCR1	NTC
ENSG00000133055	MYBPH	1	myosin binding protein H [Source:HGNC Symbol;Acc:HGNC:7552]	protein_coding	4608	3.53543	-1.05543	1.06583	-0.990242	0.322056	0.999938	PLSCR1	NTC
ENSG00000133048	CHI3L1	1	chitinase 3 like 1 [Source:HGNC Symbol;Acc:HGNC:1932]	protein_coding	1116	7.62421	-0.918469	0.698404	-1.3151	0.188477	0.999938	PLSCR1	NTC
ENSG00000133063	CHIT1	1	chitinase 1 [Source:HGNC Symbol;Acc:HGNC:1936]	protein_coding	1118	0.757595	-3.02287	2.15562	-1.40232	0.16082	0.999938	PLSCR1	NTC
ENSG00000236523	NPM1P40	1	nucleophosmin 1 pseudogene 40 [Source:HGNC Symbol;Acc:HGNC:45219]	processed_pseudogene	NA	0	NA	NA	NA	NA	NA	PLSCR1	NTC
ENSG00000231507	LINC01353	1	long intergenic non-protein coding RNA 1353 [Source:HGNC Symbol;Acc:HGNC:50580]	lncRNA	NA	2.98105	-0.181168	1.18472	-0.152921	0.878461	0.999938	PLSCR1	NTC
ENSG00000233791	LINC01136	1	long intergenic non-protein coding RNA 1136 [Source:HGNC Symbol;Acc:HGNC:49452]	lncRNA	730227	1.59948	1.23955	1.73698	0.713624	0.47546	0.999938	PLSCR1	NTC
ENSG00000159388	BTG2	1	BTG anti-proliferation factor 2 [Source:HGNC Symbol;Acc:HGNC:1131]	protein_coding	7832	346.588	-0.033792	0.118477	-0.285221	0.775475	0.999938	PLSCR1	NTC
ENSG00000202300	RNU6-487P	1	RNA, U6 small nuclear 487, pseudogene [Source:HGNC Symbol;Acc:HGNC:47450]	snRNA	NA	0	NA	NA	NA	NA	NA	PLSCR1	NTC
ENSG00000122176	FMOD	1	fibromodulin [Source:HGNC Symbol;Acc:HGNC:3774]	protein_coding	2331	72.7598	-0.341111	0.220491	-1.54705	0.12185	0.999938	PLSCR1	NTC
ENSG00000229652	AL359837.1	1	small EDRK-rich factor 2 (SERF2) pseudogene	processed_pseudogene	NA	0	NA	NA	NA	NA	NA	PLSCR1	NTC
ENSG00000271588	LARP7P1	1	LARP7 pseudogene 1 [Source:HGNC Symbol;Acc:HGNC:49763]	processed_pseudogene	NA	0	NA	NA	NA	NA	NA	PLSCR1	NTC
ENSG00000188783	PRELP	1	proline and arginine rich end leucine rich repeat protein [Source:HGNC Symbol;Acc:HGNC:9357]	protein_coding	5549	0	NA	NA	NA	NA	NA	PLSCR1	NTC
ENSG00000188770	OPTC	1	opticin [Source:HGNC Symbol;Acc:HGNC:8158]	protein_coding	26254	0	NA	NA	NA	NA	NA	PLSCR1	NTC
ENSG00000058668	ATP2B4	1	ATPase plasma membrane Ca2+ transporting 4 [Source:HGNC Symbol;Acc:HGNC:817]	protein_coding	493	290.371	0.0570147	0.118183	0.482426	0.629503	0.999938	PLSCR1	NTC
ENSG00000236035	NSA2P1	1	NSA2 pseudogene 1 [Source:HGNC Symbol;Acc:HGNC:54580]	processed_pseudogene	NA	0	NA	NA	NA	NA	NA	PLSCR1	NTC
ENSG00000221643	SNORA77	1	small nucleolar RNA, H/ACA box 77 [Source:HGNC Symbol;Acc:HGNC:32663]	snoRNA	677843	0.122518	0.759764	3.53381	0.214998	0.829769	0.999938	PLSCR1	NTC
ENSG00000122188	LAX1	1	lymphocyte transmembrane adaptor 1 [Source:HGNC Symbol;Acc:HGNC:26005]	protein_coding	54900	1.87862	-0.199764	1.50776	-0.132491	0.894596	0.999938	PLSCR1	NTC
ENSG00000058673	ZC3H11A	1	zinc finger CCCH-type containing 11A [Source:HGNC Symbol;Acc:HGNC:29093]	protein_coding	9877	9.91317	0.330983	0.558572	0.592551	0.553481	0.999938	PLSCR1	NTC
ENSG00000257315	ZBED6	1	zinc finger BED-type containing 6 [Source:HGNC Symbol;Acc:HGNC:33273]	protein_coding	100381270	60.0308	-0.120395	0.263488	-0.456929	0.647722	0.999938	PLSCR1	NTC
ENSG00000288644	AC114402.3	1	novel protein	protein_coding	NA	NA	NA	NA	NA	NA	NA	NA	NA
ENSG00000227417	AC114402.2	1	SNF7 domain containing 2 (SNF7DC20) pseudogene	processed_pseudogene	NA	3.06897	-0.0566986	1.11376	-0.0509073	0.959399	0.999938	PLSCR1	NTC
ENSG00000223505	AC114402.1	1	ribosomal protein L35a (RPL35A) pseudogene	processed_pseudogene	NA	2.85031	2.29902	1.18645	1.93774	0.0526553	0.999938	PLSCR1	NTC
ENSG00000182004	SNRPE	1	small nuclear ribonucleoprotein polypeptide E [Source:HGNC Symbol;Acc:HGNC:11161]	protein_coding	6635	1250.79	0.086405	0.06643	1.30069	0.193364	0.999938	PLSCR1	NTC
ENSG00000236430	KRT8P29	1	keratin 8 pseudogene 29 [Source:HGNC Symbol;Acc:HGNC:33381]	processed_pseudogene	NA	9.04081	-1.37452	0.65945	-2.08434	0.037129	0.999938	PLSCR1	NTC
ENSG00000232917	HSPE1P6	1	heat shock protein family E (Hsp10) member 1 pseudogene 6 [Source:HGNC Symbol;Acc:HGNC:49325]	processed_pseudogene	NA	0.133053	-0.682908	3.53381	-0.19325	0.846763	0.999938	PLSCR1	NTC
ENSG00000237379	CBX1P3	1	chromobox 1 pseudogene 3 [Source:HGNC Symbol;Acc:HGNC:38657]	processed_pseudogene	NA	0	NA	NA	NA	NA	NA	PLSCR1	NTC
ENSG00000286383	AC096645.1	1	novel transcript	lncRNA	NA	0	NA	NA	NA	NA	NA	PLSCR1	NTC
ENSG00000176754	LINC00303	1	long intergenic non-protein coding RNA 303 [Source:HGNC Symbol;Acc:HGNC:26865]	lncRNA	NA	0.266106	-1.4701	3.52607	-0.416924	0.676734	0.999938	PLSCR1	NTC
ENSG00000286572	AL592146.2	1	novel transcript, antisense to SOX13	lncRNA	NA	0.382218	-0.71728	3.01104	-0.238217	0.811713	0.999938	PLSCR1	NTC
ENSG00000143842	SOX13	1	SRY-box transcription factor 13 [Source:HGNC Symbol;Acc:HGNC:11192]	protein_coding	9580	1412.16	0.0176575	0.0713675	0.247416	0.804586	0.999938	PLSCR1	NTC
ENSG00000261065	AL592146.1	1	novel transcript	lncRNA	NA	0	NA	NA	NA	NA	NA	PLSCR1	NTC
ENSG00000143845	ETNK2	1	ethanolamine kinase 2 [Source:HGNC Symbol;Acc:HGNC:25575]	protein_coding	55224	373.618	0.116338	0.106766	1.08966	0.275864	0.999938	PLSCR1	NTC
ENSG00000230550	ERLNC1	1	estrogen receptor responsive lncRNA 1 [Source:HGNC Symbol;Acc:HGNC:41109]	lncRNA	101929441	3.09337	0.872053	1.06837	0.81625	0.414357	0.999938	PLSCR1	NTC
ENSG00000143839	REN	1	renin [Source:HGNC Symbol;Acc:HGNC:9958]	protein_coding	5972	1.62159	1.16716	1.71346	0.681169	0.495765	0.999938	PLSCR1	NTC
ENSG00000225522	AL592114.2	1	novel pseudogene	processed_pseudogene	NA	0	NA	NA	NA	NA	NA	PLSCR1	NTC
ENSG00000170498	KISS1	1	KiSS-1 metastasis suppressor [Source:HGNC Symbol;Acc:HGNC:6341]	protein_coding	3814	17.7305	0.495005	0.502138	0.985794	0.324234	0.999938	PLSCR1	NTC
ENSG00000174567	GOLT1A	1	golgi transport 1A [Source:HGNC Symbol;Acc:HGNC:24766]	protein_coding	127845	141.195	0.220457	0.172498	1.27803	0.201239	0.999938	PLSCR1	NTC
ENSG00000143850	PLEKHA6	1	pleckstrin homology domain containing A6 [Source:HGNC Symbol;Acc:HGNC:17053]	protein_coding	22874	621.536	0.0372812	0.0975392	0.382218	0.7023	0.999938	PLSCR1	NTC
ENSG00000231691	AL592114.3	1	novel transcript	lncRNA	NA	1.73921	0.0912251	1.49916	0.060851	0.951478	0.999938	PLSCR1	NTC
ENSG00000219133	AL592114.1	1	ribosomal protein L21 (RPL21) pseudogene	processed_pseudogene	NA	1.24732	1.26397	1.87615	0.673708	0.500497	0.999938	PLSCR1	NTC
ENSG00000280924	LINC00628	1	long intergenic non-protein coding RNA 628 [Source:HGNC Symbol;Acc:HGNC:27008]	lncRNA	127841	1.23763	-2.86119	1.86657	-1.53286	0.12531	0.999938	PLSCR1	NTC
ENSG00000226330	AL606489.1	1	novel transcript	lncRNA	NA	12.8886	0.0958856	0.519302	0.184643	0.853509	0.999938	PLSCR1	NTC
ENSG00000237848	AL606489.2	1	small nuclear ribonucleoprotein polypeptide F (SNRPF) pseudogene	processed_pseudogene	NA	0.347837	-1.91746	3.48957	-0.549484	0.582674	0.999938	PLSCR1	NTC
ENSG00000158615	PPP1R15B	1	protein phosphatase 1 regulatory subunit 15B [Source:HGNC Symbol;Acc:HGNC:14951]	protein_coding	84919	2284.3	-0.0839678	0.0495665	-1.69404	0.0902571	0.999938	PLSCR1	NTC
ENSG00000133056	PIK3C2B	1	phosphatidylinositol-4-phosphate 3-kinase catalytic subunit type 2 beta [Source:HGNC Symbol;Acc:HGNC:8972]	protein_coding	5287	1020.38	-0.0508524	0.0713276	-0.712941	0.475882	0.999938	PLSCR1	NTC
ENSG00000198625	MDM4	1	MDM4 regulator of p53 [Source:HGNC Symbol;Acc:HGNC:6974]	protein_coding	4194	1297.45	-0.160239	0.066712	-2.40196	0.0163075	0.999938	PLSCR1	NTC
ENSG00000236779	AL512306.1	1	PEF protein with a long N-terminal hydrophobic domain (peflin) (PEF) pseudogene	processed_pseudogene	NA	1.24709	-0.498879	1.73693	-0.287218	0.773945	0.999938	PLSCR1	NTC
ENSG00000200408	RNA5SP74	1	RNA, 5S ribosomal pseudogene 74 [Source:HGNC Symbol;Acc:HGNC:42851]	rRNA_pseudogene	NA	0	NA	NA	NA	NA	NA	PLSCR1	NTC
ENSG00000240710	AL512306.3	1	novel transcript	lncRNA	NA	3.98426	-2.78457	1.12043	-2.48526	0.0129457	0.999938	PLSCR1	NTC
ENSG00000170382	LRRN2	1	leucine rich repeat neuronal 2 [Source:HGNC Symbol;Acc:HGNC:16914]	protein_coding	10446	12.8173	-0.215548	0.62447	-0.34517	0.729967	0.999938	PLSCR1	NTC
ENSG00000240219	AL512306.2	1	novel transcript	lncRNA	NA	4.33604	0.462106	0.90393	0.511219	0.609198	0.999938	PLSCR1	NTC
ENSG00000228153	AL161793.1	1	novel transcript	lncRNA	NA	0	NA	NA	NA	NA	NA	PLSCR1	NTC
ENSG00000252650	RNA5SP75	1	RNA, 5S ribosomal pseudogene 75 [Source:HGNC Symbol;Acc:HGNC:42852]	rRNA_pseudogene	NA	0	NA	NA	NA	NA	NA	PLSCR1	NTC
ENSG00000251861	AL161793.2	1		scaRNA	NA	0	NA	NA	NA	NA	NA	PLSCR1	NTC
ENSG00000287197	AC096675.1	1	novel transcript, antisense to NFASC	lncRNA	NA	0	NA	NA	NA	NA	NA	PLSCR1	NTC
ENSG00000163531	NFASC	1	neurofascin [Source:HGNC Symbol;Acc:HGNC:29866]	protein_coding	23114	2.38613	-0.147912	1.29298	-0.114397	0.908923	0.999938	PLSCR1	NTC
ENSG00000229657	AL391822.1	1	ribosomal protein L13a (RPL13A) pseudogene	processed_pseudogene	NA	0	NA	NA	NA	NA	NA	PLSCR1	NTC
ENSG00000184144	CNTN2	1	contactin 2 [Source:HGNC Symbol;Acc:HGNC:2172]	protein_coding	6900	1.71688	0.470508	1.40798	0.334172	0.73825	0.999938	PLSCR1	NTC
ENSG00000174529	TMEM81	1	transmembrane protein 81 [Source:HGNC Symbol;Acc:HGNC:32349]	protein_coding	388730	48.7036	0.260251	0.280438	0.928015	0.3534	0.999938	PLSCR1	NTC
ENSG00000117222	RBBP5	1	RB binding protein 5, histone lysine methyltransferase complex subunit [Source:HGNC Symbol;Acc:HGNC:9888]	protein_coding	5929	765.303	-0.0920205	0.0861443	-1.06821	0.285424	0.999938	PLSCR1	NTC
ENSG00000271580	AL583832.1	1	glycogenin 2 (GYG2) pseudogene	processed_pseudogene	NA	11.3769	0.365099	0.56221	0.649399	0.516081	0.999938	PLSCR1	NTC
ENSG00000236108	AC093422.3	1	signal peptidase 12kDa (SPC12) pseudogene	processed_pseudogene	NA	0	NA	NA	NA	NA	NA	PLSCR1	NTC
ENSG00000133059	DSTYK	1	dual serine/threonine and tyrosine protein kinase [Source:HGNC Symbol;Acc:HGNC:29043]	protein_coding	25778	101.922	-0.0203916	0.205271	-0.0993399	0.920868	0.999938	PLSCR1	NTC
ENSG00000213041	AC093422.1	1	ribosomal protein L17 (RPL17) pseudogene	processed_pseudogene	NA	0.498329	0.0139545	3.0049	0.00464393	0.996295	0.999938	PLSCR1	NTC
ENSG00000133069	TMCC2	1	transmembrane and coiled-coil domain family 2 [Source:HGNC Symbol;Acc:HGNC:24239]	protein_coding	9911	1.84762	1.52243	1.45143	1.04892	0.294216	0.999938	PLSCR1	NTC
ENSG00000225063	AC093422.2	1	novel transcript	lncRNA	NA	0	NA	NA	NA	NA	NA	PLSCR1	NTC
ENSG00000163545	NUAK2	1	NUAK family kinase 2 [Source:HGNC Symbol;Acc:HGNC:29558]	protein_coding	81788	261.972	-0.0875457	0.130542	-0.670634	0.502454	0.999938	PLSCR1	NTC
ENSG00000162873	KLHDC8A	1	kelch domain containing 8A [Source:HGNC Symbol;Acc:HGNC:25573]	protein_coding	55220	0	NA	NA	NA	NA	NA	PLSCR1	NTC
ENSG00000235363	SNRPGP10	1	small nuclear ribonucleoprotein polypeptide G pseudogene 10 [Source:HGNC Symbol;Acc:HGNC:39329]	processed_pseudogene	NA	55.4549	-0.310681	0.261864	-1.18642	0.235457	0.999938	PLSCR1	NTC
ENSG00000226235	LEMD1-AS1	1	LEMD1 antisense RNA 1 [Source:HGNC Symbol;Acc:HGNC:44132]	lncRNA	284576	0	NA	NA	NA	NA	NA	PLSCR1	NTC
ENSG00000186007	LEMD1	1	LEM domain containing 1 [Source:HGNC Symbol;Acc:HGNC:18725]	protein_coding	93273	0	NA	NA	NA	NA	NA	PLSCR1	NTC
ENSG00000281406	BLACAT1	1	bladder cancer associated transcript 1 [Source:HGNC Symbol;Acc:HGNC:48597]	protein_coding	NA	0.126061	0.759764	3.53381	0.214998	0.829769	0.999938	PLSCR1	NTC
ENSG00000199059	MIR135B	1	microRNA 135b [Source:HGNC Symbol;Acc:HGNC:31760]	miRNA	442891	0	NA	NA	NA	NA	NA	PLSCR1	NTC
ENSG00000224717	LEMD1-DT	1	LEMD1 divergent transcript [Source:HGNC Symbol;Acc:HGNC:27631]	lncRNA	284577	0	NA	NA	NA	NA	NA	PLSCR1	NTC
ENSG00000117266	CDK18	1	cyclin dependent kinase 18 [Source:HGNC Symbol;Acc:HGNC:8751]	protein_coding	5129	31.6063	0.09764	0.347982	0.280589	0.779026	0.999938	PLSCR1	NTC
ENSG00000253097	RNU2-19P	1	RNA, U2 small nuclear 19, pseudogene [Source:HGNC Symbol;Acc:HGNC:48512]	snRNA	NA	0	NA	NA	NA	NA	NA	PLSCR1	NTC
ENSG00000174514	MFSD4A	1	major facilitator superfamily domain containing 4A [Source:HGNC Symbol;Acc:HGNC:25433]	protein_coding	148808	15.2814	-0.436245	0.509677	-0.855925	0.392039	0.999938	PLSCR1	NTC
ENSG00000206762	RNU6-418P	1	RNA, U6 small nuclear 418, pseudogene [Source:HGNC Symbol;Acc:HGNC:47381]	snRNA	NA	2.57568	-0.363495	1.25728	-0.289113	0.772495	0.999938	PLSCR1	NTC
ENSG00000158711	ELK4	1	ETS transcription factor ELK4 [Source:HGNC Symbol;Acc:HGNC:3326]	protein_coding	2005	969.096	0.030074	0.072355	0.415645	0.67767	0.999938	PLSCR1	NTC
ENSG00000236942	AC096533.1	1	GABA(A) receptor-associated protein (GABARAP) pseudogene	processed_pseudogene	NA	3.68787	-0.932263	0.977954	-0.953279	0.340449	0.999938	PLSCR1	NTC
ENSG00000158715	SLC45A3	1	solute carrier family 45 member 3 [Source:HGNC Symbol;Acc:HGNC:8642]	protein_coding	85414	267.871	0.162256	0.131519	1.23371	0.217311	0.999938	PLSCR1	NTC
ENSG00000275213	Metazoa_SRP	1	Metazoan signal recognition particle RNA [Source:RFAM;Acc:RF00017]	misc_RNA	NA	0	NA	NA	NA	NA	NA	PLSCR1	NTC
ENSG00000069275	NUCKS1	1	nuclear casein kinase and cyclin dependent kinase substrate 1 [Source:HGNC Symbol;Acc:HGNC:29923]	protein_coding	64710	13392.3	0.0390342	0.0439744	0.887657	0.374725	0.999938	PLSCR1	NTC
ENSG00000201944	SNORA72	1	Small nucleolar RNA SNORA72 [Source:RFAM;Acc:RF00139]	snoRNA	NA	2.19582	-0.257257	1.23365	-0.208534	0.834812	0.999938	PLSCR1	NTC
ENSG00000117280	RAB29	1	RAB29, member RAS oncogene family [Source:HGNC Symbol;Acc:HGNC:9789]	protein_coding	8934	252.549	0.158461	0.124164	1.27622	0.201877	0.999938	PLSCR1	NTC
ENSG00000285521	AC119673.1	1	novel transcript	lncRNA	NA	0	NA	NA	NA	NA	NA	PLSCR1	NTC
ENSG00000133065	SLC41A1	1	solute carrier family 41 member 1 [Source:HGNC Symbol;Acc:HGNC:19429]	protein_coding	254428	224.304	-0.00652908	0.1338	-0.0487971	0.961081	0.999938	PLSCR1	NTC
ENSG00000286619	AC119673.2	1	novel transcript, antisense to PM20D1	lncRNA	NA	0	NA	NA	NA	NA	NA	PLSCR1	NTC
ENSG00000162877	PM20D1	1	peptidase M20 domain containing 1 [Source:HGNC Symbol;Acc:HGNC:26518]	protein_coding	148811	0.237379	-1.39535	3.531	-0.39517	0.692717	0.999938	PLSCR1	NTC
ENSG00000174502	SLC26A9	1	solute carrier family 26 member 9 [Source:HGNC Symbol;Acc:HGNC:14469]	protein_coding	115019	0.364944	-1.97788	3.27756	-0.60346	0.546202	0.999938	PLSCR1	NTC
ENSG00000227687	AL713965.1	1	novel transcript	lncRNA	NA	0	NA	NA	NA	NA	NA	PLSCR1	NTC
ENSG00000276600	RAB7B	1	RAB7B, member RAS oncogene family [Source:HGNC Symbol;Acc:HGNC:30513]	protein_coding	338382	0.355692	-1.9463	3.30862	-0.588251	0.556364	0.999938	PLSCR1	NTC
ENSG00000196188	CTSE	1	cathepsin E [Source:HGNC Symbol;Acc:HGNC:2530]	protein_coding	1510	57.9385	0.260529	0.239872	1.08612	0.277428	0.999938	PLSCR1	NTC
ENSG00000285417	BX571818.1	1	novel pseudogene	transcribed_unitary_pseudogene	NA	69.7488	-0.166722	0.245463	-0.679214	0.497002	0.999938	PLSCR1	NTC
ENSG00000263961	RHEX	1	regulator of hemoglobinization and erythroid cell expansion [Source:HGNC Symbol;Acc:HGNC:25341]	protein_coding	440712	4.68415	0.517203	0.845856	0.611455	0.540898	0.999938	PLSCR1	NTC
ENSG00000252692	AC244035.3	1		snoRNA	NA	0.245037	1.46557	3.53318	0.414801	0.678287	0.999938	PLSCR1	NTC
ENSG00000198049	AVPR1B	1	arginine vasopressin receptor 1B [Source:HGNC Symbol;Acc:HGNC:896]	protein_coding	553	0.878514	-1.27884	2.11605	-0.604353	0.545609	0.999938	PLSCR1	NTC
ENSG00000226780	AC244035.1	1	novel transcript	lncRNA	NA	0	NA	NA	NA	NA	NA	PLSCR1	NTC
ENSG00000287432	AC244035.4	1	novel transcript	lncRNA	NA	0	NA	NA	NA	NA	NA	PLSCR1	NTC
ENSG00000225483	RPL22P4	1	ribosomal protein L22 pseudogene 4 [Source:HGNC Symbol;Acc:HGNC:36299]	processed_pseudogene	NA	0.50285	2.47812	2.89079	0.857247	0.391308	0.999938	PLSCR1	NTC
ENSG00000236889	AC244035.2	1	novel transcript	lncRNA	NA	0.972617	-1.48872	2.40869	-0.618063	0.536534	0.999938	PLSCR1	NTC
ENSG00000196550	FAM72A	1	family with sequence similarity 72 member A [Source:HGNC Symbol;Acc:HGNC:24044]	protein_coding	729533	109.852	0.113033	0.18339	0.61635	0.537664	0.999938	PLSCR1	NTC
ENSG00000266028	SRGAP2	1	SLIT-ROBO Rho GTPase activating protein 2 [Source:HGNC Symbol;Acc:HGNC:19751]	protein_coding	23380	1007.72	0.00592124	0.0661128	0.0895626	0.928635	0.999938	PLSCR1	NTC
ENSG00000229509	AC244023.1	1	RAP1, GTP-GDP dissociation stimulator 1 (RAP1GDS1) pseudogene	unprocessed_pseudogene	NA	0.1238	-0.682908	3.53381	-0.19325	0.846763	0.999938	PLSCR1	NTC
ENSG00000263528	IKBKE	1	inhibitor of nuclear factor kappa B kinase subunit epsilon [Source:HGNC Symbol;Acc:HGNC:14552]	protein_coding	9641	95.2503	-0.131342	0.207028	-0.634416	0.525809	0.999938	PLSCR1	NTC
ENSG00000278465	MIR6769B	1	microRNA 6769b [Source:HGNC Symbol;Acc:HGNC:50016]	miRNA	102466202	0	NA	NA	NA	NA	NA	PLSCR1	NTC
ENSG00000162888	C1orf147	1	chromosome 1 open reading frame 147 [Source:HGNC Symbol;Acc:HGNC:32061]	lncRNA	NA	5.69163	0.581498	0.931	0.624595	0.532237	0.999938	PLSCR1	NTC
ENSG00000261000	AC244034.2	1	novel transcript	lncRNA	NA	0	NA	NA	NA	NA	NA	PLSCR1	NTC
ENSG00000266094	RASSF5	1	Ras association domain family member 5 [Source:HGNC Symbol;Acc:HGNC:17609]	protein_coding	83593	369.924	-0.0417536	0.102057	-0.409122	0.68245	0.999938	PLSCR1	NTC
ENSG00000234981	AC244034.1	1	ribosomal protein L7a (RPL7A) pseudogene	processed_pseudogene	NA	0.36344	-0.674156	3.33412	-0.202199	0.839761	0.999938	PLSCR1	NTC
ENSG00000279946	AC244034.3	1	novel transcript, sense intronic to RASSF5	TEC	NA	1.36015	0.302456	1.65588	0.182656	0.855068	0.999938	PLSCR1	NTC
ENSG00000143486	EIF2D	1	eukaryotic translation initiation factor 2D [Source:HGNC Symbol;Acc:HGNC:6583]	protein_coding	1939	565.079	-0.0874619	0.0968456	-0.903107	0.366469	0.999938	PLSCR1	NTC
ENSG00000237605	DYRK3-AS1	1	DYRK3 antisense RNA 1 [Source:HGNC Symbol;Acc:HGNC:40199]	lncRNA	NA	0.720879	0.0522928	2.4135	0.0216668	0.982714	0.999938	PLSCR1	NTC
ENSG00000143479	DYRK3	1	dual specificity tyrosine phosphorylation regulated kinase 3 [Source:HGNC Symbol;Acc:HGNC:3094]	protein_coding	8444	50.6758	-0.157664	0.355131	-0.443959	0.657072	0.999938	PLSCR1	NTC
ENSG00000162889	MAPKAPK2	1	MAPK activated protein kinase 2 [Source:HGNC Symbol;Acc:HGNC:6887]	protein_coding	9261	1379.19	0.0583623	0.0668689	0.872786	0.38278	0.999938	PLSCR1	NTC
ENSG00000224114	AL591846.1	1	ribosomal protein S14 (RPS14) pseudogene	processed_pseudogene	NA	1.74423	-3.40017	1.702	-1.99775	0.0457441	0.999938	PLSCR1	NTC
ENSG00000199349	Y_RNA	1	Y RNA [Source:RFAM;Acc:RF00019]	misc_RNA	NA	0.814363	-3.14361	2.47095	-1.27223	0.203292	0.999938	PLSCR1	NTC
ENSG00000136634	IL10	1	interleukin 10 [Source:HGNC Symbol;Acc:HGNC:5962]	protein_coding	3586	0.125364	0.759764	3.53381	0.214998	0.829769	0.999938	PLSCR1	NTC
ENSG00000142224	IL19	1	interleukin 19 [Source:HGNC Symbol;Acc:HGNC:5990]	protein_coding	29949	0.532213	-2.50862	3.13959	-0.799028	0.424274	0.999938	PLSCR1	NTC
ENSG00000162891	IL20	1	interleukin 20 [Source:HGNC Symbol;Acc:HGNC:6002]	protein_coding	50604	0	NA	NA	NA	NA	NA	PLSCR1	NTC
ENSG00000162892	IL24	1	interleukin 24 [Source:HGNC Symbol;Acc:HGNC:11346]	protein_coding	11009	0	NA	NA	NA	NA	NA	PLSCR1	NTC
ENSG00000162894	FCMR	1	Fc fragment of IgM receptor [Source:HGNC Symbol;Acc:HGNC:14315]	protein_coding	9214	0.479868	-2.37599	2.95745	-0.803393	0.421747	0.999938	PLSCR1	NTC
ENSG00000271680	AC098935.2	1	La ribonucleoprotein domain family, member 1B (LARP1B) pseudogene	processed_pseudogene	NA	0	NA	NA	NA	NA	NA	PLSCR1	NTC
ENSG00000226945	AC098935.1	1	ribosomal protein L13a (RPL13A) pseudogene	processed_pseudogene	NA	0	NA	NA	NA	NA	NA	PLSCR1	NTC
ENSG00000162896	PIGR	1	polymeric immunoglobulin receptor [Source:HGNC Symbol;Acc:HGNC:8968]	protein_coding	5284	2.97628	-0.185866	1.15473	-0.16096	0.872125	0.999938	PLSCR1	NTC
ENSG00000162897	FCAMR	1	Fc fragment of IgA and IgM receptor [Source:HGNC Symbol;Acc:HGNC:24692]	protein_coding	83953	0.260482	1.50768	3.53061	0.427031	0.669357	0.999938	PLSCR1	NTC
ENSG00000182795	C1orf116	1	chromosome 1 open reading frame 116 [Source:HGNC Symbol;Acc:HGNC:28667]	protein_coding	79098	29.4586	-0.062327	0.363285	-0.171565	0.86378	0.999938	PLSCR1	NTC
ENSG00000123836	PFKFB2	1	6-phosphofructo-2-kinase/fructose-2,6-biphosphatase 2 [Source:HGNC Symbol;Acc:HGNC:8873]	protein_coding	5208	256.175	0.156629	0.126269	1.24043	0.214815	0.999938	PLSCR1	NTC
ENSG00000180667	YOD1	1	YOD1 deubiquitinase [Source:HGNC Symbol;Acc:HGNC:25035]	protein_coding	55432	1181.87	-0.0390011	0.0888196	-0.439105	0.660586	0.999938	PLSCR1	NTC
ENSG00000123843	C4BPB	1	complement component 4 binding protein beta [Source:HGNC Symbol;Acc:HGNC:1328]	protein_coding	725	206.994	0.0557209	0.134117	0.415464	0.677802	0.999938	PLSCR1	NTC
ENSG00000123838	C4BPA	1	complement component 4 binding protein alpha [Source:HGNC Symbol;Acc:HGNC:1325]	protein_coding	722	619.575	-0.00647428	0.0981621	-0.065955	0.947414	0.999938	PLSCR1	NTC
ENSG00000275392	AL445493.3	1	novel transcript, antisense to C4BPA	lncRNA	NA	1.62334	3.33851	1.77347	1.88248	0.0597708	0.999938	PLSCR1	NTC
ENSG00000226565	AL445493.1	1	signal recognition particle 72kDa (SRP72) pseudogene	processed_pseudogene	NA	0.266106	-1.4701	3.52607	-0.416924	0.676734	0.999938	PLSCR1	NTC
ENSG00000224462	C4BPAP1	1	C4BPA pseudogene 1 [Source:HGNC Symbol;Acc:HGNC:1326]	unprocessed_pseudogene	NA	0.745492	-2.01532	2.19438	-0.918399	0.35841	0.999938	PLSCR1	NTC
ENSG00000243636	AL445493.2	1	novel transcript	lncRNA	NA	0	NA	NA	NA	NA	NA	PLSCR1	NTC
ENSG00000232621	C4BPAP2	1	C4BPA pseudogene 2 [Source:HGNC Symbol;Acc:HGNC:1327]	unprocessed_pseudogene	NA	0	NA	NA	NA	NA	NA	PLSCR1	NTC
ENSG00000237074	AL596218.1	1	novel transcript	lncRNA	NA	0	NA	NA	NA	NA	NA	PLSCR1	NTC
ENSG00000196352	CD55	1	CD55 molecule (Cromer blood group) [Source:HGNC Symbol;Acc:HGNC:2665]	protein_coding	1604	179.964	0.0588245	0.147901	0.397728	0.690831	0.999938	PLSCR1	NTC
ENSG00000283044	AL391597.1	1	novel transcript	lncRNA	NA	0	NA	NA	NA	NA	NA	PLSCR1	NTC
ENSG00000117322	CR2	1	complement C3d receptor 2 [Source:HGNC Symbol;Acc:HGNC:2336]	protein_coding	1380	0	NA	NA	NA	NA	NA	PLSCR1	NTC
ENSG00000203710	CR1	1	complement C3b/C4b receptor 1 (Knops blood group) [Source:HGNC Symbol;Acc:HGNC:2334]	protein_coding	1378	0	NA	NA	NA	NA	NA	PLSCR1	NTC
ENSG00000236911	AL137789.1	1	novel transcript, antisense to CR1	lncRNA	NA	0	NA	NA	NA	NA	NA	PLSCR1	NTC
ENSG00000197721	CR1L	1	complement C3b/C4b receptor 1 like [Source:HGNC Symbol;Acc:HGNC:2335]	protein_coding	1379	0	NA	NA	NA	NA	NA	PLSCR1	NTC
ENSG00000244703	CD46P1	1	CD46 molecule pseudogene 1 [Source:HGNC Symbol;Acc:HGNC:6959]	unprocessed_pseudogene	NA	0	NA	NA	NA	NA	NA	PLSCR1	NTC
ENSG00000226289	CDCA4P3	1	cell division cycle associated 4 pseudogene 3 [Source:HGNC Symbol;Acc:HGNC:49772]	unprocessed_pseudogene	NA	0	NA	NA	NA	NA	NA	PLSCR1	NTC
ENSG00000274059	RNA5SP534	1	RNA, 5S ribosomal pseudogene 534 [Source:HGNC Symbol;Acc:HGNC:53803]	rRNA	NA	0	NA	NA	NA	NA	NA	PLSCR1	NTC
ENSG00000285239	AL137789.2	1	novel transcript	lncRNA	NA	0	NA	NA	NA	NA	NA	PLSCR1	NTC
ENSG00000117335	CD46	1	CD46 molecule [Source:HGNC Symbol;Acc:HGNC:6953]	protein_coding	4179	5903.99	0.00911776	0.0546716	0.166773	0.867549	0.999938	PLSCR1	NTC
ENSG00000234219	CDCA4P4	1	cell division cycle associated 4 pseudogene 4 [Source:HGNC Symbol;Acc:HGNC:49773]	unprocessed_pseudogene	NA	3.59625	0.360757	0.96093	0.375425	0.707344	0.999938	PLSCR1	NTC
ENSG00000203709	MIR29B2CHG	1	MIR29B2 and MIR29C host gene [Source:HGNC Symbol;Acc:HGNC:32018]	lncRNA	NA	15.9431	-0.233825	0.484796	-0.482316	0.629581	0.999938	PLSCR1	NTC
ENSG00000284214	MIR29C	1	microRNA 29c [Source:HGNC Symbol;Acc:HGNC:31621]	miRNA	407026	0	NA	NA	NA	NA	NA	PLSCR1	NTC
ENSG00000284203	MIR29B2	1	microRNA 29b-2 [Source:HGNC Symbol;Acc:HGNC:31620]	miRNA	407025	0	NA	NA	NA	NA	NA	PLSCR1	NTC
ENSG00000174059	CD34	1	CD34 molecule [Source:HGNC Symbol;Acc:HGNC:1662]	protein_coding	947	0	NA	NA	NA	NA	NA	PLSCR1	NTC
ENSG00000285719	AL356275.1	1	novel transcript, antisense to CD34	lncRNA	NA	0	NA	NA	NA	NA	NA	PLSCR1	NTC
ENSG00000284237	LINC02767	1	long intergenic non-protein coding RNA 2767 [Source:HGNC Symbol;Acc:HGNC:54287]	lncRNA	NA	0	NA	NA	NA	NA	NA	PLSCR1	NTC
ENSG00000076356	PLXNA2	1	plexin A2 [Source:HGNC Symbol;Acc:HGNC:9100]	protein_coding	5362	348.758	0.00693491	0.118486	0.0585296	0.953327	0.999938	PLSCR1	NTC
ENSG00000287220	AL590138.1	1	novel transcript, antisense to PLXNA2	lncRNA	NA	0.362132	-0.654781	3.33883	-0.196111	0.844523	0.999938	PLSCR1	NTC
ENSG00000226843	AL606753.1	1	heterogeneous nuclear ribonucleoprotein D-like (HNRPDL) pseudogene	processed_pseudogene	NA	0	NA	NA	NA	NA	NA	PLSCR1	NTC
ENSG00000286198	AL606753.2	1	novel transcript	lncRNA	NA	9.31151	0.399594	0.692366	0.577143	0.563843	0.999938	PLSCR1	NTC
ENSG00000261453	LINC01735	1	long intergenic non-protein coding RNA 1735 [Source:HGNC Symbol;Acc:HGNC:52523]	lncRNA	NA	0.380969	2.07562	3.22538	0.643527	0.519882	0.999938	PLSCR1	NTC
ENSG00000259815	LINC02769	1	long intergenic non-protein coding RNA 2769 [Source:HGNC Symbol;Acc:HGNC:54289]	lncRNA	NA	0.347837	-1.91746	3.48957	-0.549484	0.582674	0.999938	PLSCR1	NTC
ENSG00000227887	RPS26P13	1	ribosomal protein S26 pseudogene 13 [Source:HGNC Symbol;Acc:HGNC:35784]	processed_pseudogene	NA	0.125364	0.759764	3.53381	0.214998	0.829769	0.999938	PLSCR1	NTC
ENSG00000232812	LINC01717	1	long intergenic non-protein coding RNA 1717 [Source:HGNC Symbol;Acc:HGNC:52504]	lncRNA	105372893	4.10694	0.303256	0.95889	0.316257	0.751807	0.999938	PLSCR1	NTC
ENSG00000236950	LINC01774	1	long intergenic non-protein coding RNA 1774 [Source:HGNC Symbol;Acc:HGNC:52564]	lncRNA	105372894	0	NA	NA	NA	NA	NA	PLSCR1	NTC
ENSG00000278684	AC104465.1	1	vacuole membrane protein 1 (VMP1) pseudogene	unprocessed_pseudogene	NA	0	NA	NA	NA	NA	NA	PLSCR1	NTC
ENSG00000287046	AC092810.4	1	novel transcript	lncRNA	NA	0	NA	NA	NA	NA	NA	PLSCR1	NTC
ENSG00000232537	AC092810.3	1	novel transcript	lncRNA	NA	0	NA	NA	NA	NA	NA	PLSCR1	NTC
ENSG00000228081	AC092810.2	1	GRB2-related adaptor protein (GRAP) pseudogene	processed_pseudogene	NA	0	NA	NA	NA	NA	NA	PLSCR1	NTC
ENSG00000224540	AC092810.1	1	transcription factor Dp-1 (TFDP1) pseudogene	processed_pseudogene	NA	0	NA	NA	NA	NA	NA	PLSCR1	NTC
ENSG00000225712	ATP5MC2P1	1	ATP synthase membrane subunit c locus 2 pseudogene 1 [Source:HGNC Symbol;Acc:HGNC:844]	processed_pseudogene	NA	0	NA	NA	NA	NA	NA	PLSCR1	NTC
ENSG00000227940	LINC01696	1	long intergenic non-protein coding RNA 1696 [Source:HGNC Symbol;Acc:HGNC:52484]	lncRNA	NA	0	NA	NA	NA	NA	NA	PLSCR1	NTC
ENSG00000231648	LINC01698	1	long intergenic non-protein coding RNA 1698 [Source:HGNC Symbol;Acc:HGNC:52486]	lncRNA	NA	0	NA	NA	NA	NA	NA	PLSCR1	NTC
ENSG00000230937	MIR205HG	1	MIR205 host gene [Source:HGNC Symbol;Acc:HGNC:43562]	lncRNA	642587	0	NA	NA	NA	NA	NA	PLSCR1	NTC
ENSG00000284485	MIR205	1	microRNA 205 [Source:HGNC Symbol;Acc:HGNC:31583]	miRNA	406988	0	NA	NA	NA	NA	NA	PLSCR1	NTC
ENSG00000224260	AL023754.1	1	novel transcript	lncRNA	NA	0	NA	NA	NA	NA	NA	PLSCR1	NTC
ENSG00000287902	AL023754.2	1	novel transcript	lncRNA	NA	0	NA	NA	NA	NA	NA	PLSCR1	NTC
ENSG00000008118	CAMK1G	1	calcium/calmodulin dependent protein kinase IG [Source:HGNC Symbol;Acc:HGNC:14585]	protein_coding	57172	0	NA	NA	NA	NA	NA	PLSCR1	NTC
ENSG00000196878	LAMB3	1	laminin subunit beta 3 [Source:HGNC Symbol;Acc:HGNC:6490]	protein_coding	3914	1.33153	1.47897	2.00512	0.7376	0.460758	0.999938	PLSCR1	NTC
ENSG00000283876	MIR4260	1	microRNA 4260 [Source:HGNC Symbol;Acc:HGNC:38179]	miRNA	100422894	0	NA	NA	NA	NA	NA	PLSCR1	NTC
ENSG00000227591	HSD11B1-AS1	1	HSD11B1 antisense RNA 1 [Source:HGNC Symbol;Acc:HGNC:54053]	lncRNA	101930114	0	NA	NA	NA	NA	NA	PLSCR1	NTC
ENSG00000123689	G0S2	1	G0/G1 switch 2 [Source:HGNC Symbol;Acc:HGNC:30229]	protein_coding	50486	0.130241	0.759764	3.53381	0.214998	0.829769	0.999938	PLSCR1	NTC
ENSG00000117594	HSD11B1	1	hydroxysteroid 11-beta dehydrogenase 1 [Source:HGNC Symbol;Acc:HGNC:5208]	protein_coding	3290	0	NA	NA	NA	NA	NA	PLSCR1	NTC
ENSG00000236136	ADORA2BP1	1	adenosine A2b receptor pseudogene 1 [Source:HGNC Symbol;Acc:HGNC:265]	processed_pseudogene	NA	0	NA	NA	NA	NA	NA	PLSCR1	NTC
ENSG00000009790	TRAF3IP3	1	TRAF3 interacting protein 3 [Source:HGNC Symbol;Acc:HGNC:30766]	protein_coding	80342	2.25417	1.38258	1.25591	1.10086	0.27096	0.999938	PLSCR1	NTC
ENSG00000162757	C1orf74	1	chromosome 1 open reading frame 74 [Source:HGNC Symbol;Acc:HGNC:26319]	protein_coding	148304	53.1011	-0.470622	0.269075	-1.74904	0.0802848	0.999938	PLSCR1	NTC
ENSG00000117595	IRF6	1	interferon regulatory factor 6 [Source:HGNC Symbol;Acc:HGNC:6121]	protein_coding	3664	2.98984	0.534932	1.0929	0.48946	0.624516	0.999938	PLSCR1	NTC
ENSG00000117597	UTP25	1	UTP25 small subunit processor component [Source:HGNC Symbol;Acc:HGNC:28440]	protein_coding	27042	601.131	-0.196381	0.0855591	-2.29527	0.0217177	0.999938	PLSCR1	NTC
ENSG00000143469	SYT14	1	synaptotagmin 14 [Source:HGNC Symbol;Acc:HGNC:23143]	protein_coding	255928	0	NA	NA	NA	NA	NA	PLSCR1	NTC
ENSG00000287343	AL022397.1	1	novel transcript, antisense to SYT14	lncRNA	NA	0	NA	NA	NA	NA	NA	PLSCR1	NTC
ENSG00000203706	SERTAD4-AS1	1	SERTAD4 antisense RNA 1 [Source:HGNC Symbol;Acc:HGNC:32019]	lncRNA	NA	0	NA	NA	NA	NA	NA	PLSCR1	NTC
ENSG00000082497	SERTAD4	1	SERTA domain containing 4 [Source:HGNC Symbol;Acc:HGNC:25236]	protein_coding	56256	0	NA	NA	NA	NA	NA	PLSCR1	NTC
ENSG00000228110	ST13P19	1	ST13, Hsp70 interacting protein pseudogene 19 [Source:HGNC Symbol;Acc:HGNC:38862]	processed_pseudogene	NA	0.115946	-0.682908	3.53381	-0.19325	0.846763	0.999938	PLSCR1	NTC
ENSG00000233455	AL035414.1	1	ribonuclease H1 (RNASEH1) pseudogene	processed_pseudogene	NA	0	NA	NA	NA	NA	NA	PLSCR1	NTC
ENSG00000054392	HHAT	1	hedgehog acyltransferase [Source:HGNC Symbol;Acc:HGNC:18270]	protein_coding	55733	4.34332	0.63658	1.00424	0.633895	0.526149	0.999938	PLSCR1	NTC
ENSG00000287354	AL034351.2	1	novel transcript, antisense to HHAT	lncRNA	NA	0	NA	NA	NA	NA	NA	PLSCR1	NTC
ENSG00000200972	RNU5A-8P	1	RNA, U5A small nuclear 8, pseudogene [Source:HGNC Symbol;Acc:HGNC:42530]	snRNA	NA	0.125364	0.759764	3.53381	0.214998	0.829769	0.999938	PLSCR1	NTC
ENSG00000287157	AL034351.1	1	novel transcript, antisense to HHAT	lncRNA	NA	0	NA	NA	NA	NA	NA	PLSCR1	NTC
ENSG00000270936	BPNT2P	1	3'(2'), 5'-bisphosphate nucleotidase 2, pseudogene [Source:HGNC Symbol;Acc:HGNC:54752]	processed_pseudogene	NA	0	NA	NA	NA	NA	NA	PLSCR1	NTC
ENSG00000143473	KCNH1	1	potassium voltage-gated channel subfamily H member 1 [Source:HGNC Symbol;Acc:HGNC:6250]	protein_coding	3756	0	NA	NA	NA	NA	NA	PLSCR1	NTC
ENSG00000279333	AC096636.1	1	novel transcript	TEC	NA	0	NA	NA	NA	NA	NA	PLSCR1	NTC
ENSG00000284299	AL590132.1	1	novel protein	protein_coding	NA	0	NA	NA	NA	NA	NA	PLSCR1	NTC
ENSG00000224668	IPO8P1	1	importin 8 pseudogene 1 [Source:HGNC Symbol;Acc:HGNC:41955]	processed_pseudogene	NA	0	NA	NA	NA	NA	NA	PLSCR1	NTC
ENSG00000283952	AC092017.2	1	novel protein	protein_coding	NA	0	NA	NA	NA	NA	NA	PLSCR1	NTC
ENSG00000284376	AC092017.3	1	novel transcript	lncRNA	NA	0	NA	NA	NA	NA	NA	PLSCR1	NTC
ENSG00000234233	KCNH1-IT1	1	KCNH1 intronic transcript 1 [Source:HGNC Symbol;Acc:HGNC:41351]	lncRNA	NA	0	NA	NA	NA	NA	NA	PLSCR1	NTC
ENSG00000234004	AC092017.1	1	pseudogene similar to ribosomal protein S25 (RPS25)	processed_pseudogene	NA	0	NA	NA	NA	NA	NA	PLSCR1	NTC
ENSG00000226986	PRELID1P5	1	PRELID1 pseudogene 5 [Source:HGNC Symbol;Acc:HGNC:54770]	processed_pseudogene	NA	0.496765	-1.27883	2.96967	-0.43063	0.666738	0.999938	PLSCR1	NTC
ENSG00000117625	RCOR3	1	REST corepressor 3 [Source:HGNC Symbol;Acc:HGNC:25594]	protein_coding	55758	689.948	0.057095	0.0849926	0.671765	0.501734	0.999938	PLSCR1	NTC
ENSG00000082512	TRAF5	1	TNF receptor associated factor 5 [Source:HGNC Symbol;Acc:HGNC:12035]	protein_coding	7188	87.7588	-0.163385	0.205334	-0.795701	0.426206	0.999938	PLSCR1	NTC
ENSG00000287033	AL590101.1	1	novel transcript	lncRNA	NA	0.872056	1.33711	2.15717	0.619843	0.535361	0.999938	PLSCR1	NTC
ENSG00000153363	LINC00467	1	long intergenic non-protein coding RNA 467 [Source:HGNC Symbol;Acc:HGNC:28227]	lncRNA	NA	265.039	0.115171	0.114019	1.0101	0.312445	0.999938	PLSCR1	NTC
ENSG00000236809	SNX25P1	1	sorting nexin 25 pseudogene 1 [Source:HGNC Symbol;Acc:HGNC:41509]	unprocessed_pseudogene	NA	0.867847	-0.312492	2.10751	-0.148275	0.882125	0.999938	PLSCR1	NTC
ENSG00000238137	ARPC3P2	1	actin related protein 2/3 complex subunit 3 pseudogene 2 [Source:HGNC Symbol;Acc:HGNC:39431]	processed_pseudogene	NA	2.01119	-0.336661	1.35898	-0.247731	0.804343	0.999938	PLSCR1	NTC
ENSG00000198570	RD3	1	retinal degeneration 3, GUCY2D regulator [Source:HGNC Symbol;Acc:HGNC:19689]	protein_coding	343035	0	NA	NA	NA	NA	NA	PLSCR1	NTC
ENSG00000223649	AC105275.1	1	novel transcript	lncRNA	NA	0	NA	NA	NA	NA	NA	PLSCR1	NTC
ENSG00000170385	SLC30A1	1	solute carrier family 30 member 1 [Source:HGNC Symbol;Acc:HGNC:11012]	protein_coding	7779	380.369	-0.113536	0.103393	-1.0981	0.272159	0.999938	PLSCR1	NTC
ENSG00000261314	AC105275.2	1	novel transcript, sense overlapping SLC30A1	lncRNA	NA	0	NA	NA	NA	NA	NA	PLSCR1	NTC
ENSG00000228792	AL356310.1	1	novel transcript	lncRNA	NA	0	NA	NA	NA	NA	NA	PLSCR1	NTC
ENSG00000227764	LINC01693	1	long intergenic non-protein coding RNA 1693 [Source:HGNC Symbol;Acc:HGNC:52478]	lncRNA	NA	0	NA	NA	NA	NA	NA	PLSCR1	NTC
ENSG00000117650	NEK2	1	NIMA related kinase 2 [Source:HGNC Symbol;Acc:HGNC:7745]	protein_coding	4751	962.084	0.0596541	0.0833407	0.715786	0.474123	0.999938	PLSCR1	NTC
ENSG00000224763	FDPSP8	1	farnesyl diphosphate synthase pseudogene 8 [Source:HGNC Symbol;Acc:HGNC:39085]	processed_pseudogene	NA	5.93804	1.92696	0.852535	2.26027	0.0238046	0.999938	PLSCR1	NTC
ENSG00000231057	AC096637.2	1	novel transcript	lncRNA	NA	2.20108	0.363533	1.41936	0.256125	0.797854	0.999938	PLSCR1	NTC
ENSG00000226868	AC096637.1	1	novel transcript	lncRNA	NA	0	NA	NA	NA	NA	NA	PLSCR1	NTC
ENSG00000123684	LPGAT1	1	lysophosphatidylglycerol acyltransferase 1 [Source:HGNC Symbol;Acc:HGNC:28985]	protein_coding	9926	6709.02	-0.035439	0.0487687	-0.726675	0.467425	0.999938	PLSCR1	NTC
ENSG00000241395	RN7SL344P	1	RNA, 7SL, cytoplasmic 344, pseudogene [Source:HGNC Symbol;Acc:HGNC:46360]	misc_RNA	NA	0.393535	0.783879	3.24192	0.241795	0.808939	0.999938	PLSCR1	NTC
ENSG00000212205	Y_RNA	1	Y RNA [Source:RFAM;Acc:RF00019]	misc_RNA	NA	9.16217	-0.440054	0.677233	-0.649782	0.515833	0.999938	PLSCR1	NTC
ENSG00000229258	LPGAT1-AS1	1	LPGAT1 antisense RNA 1 [Source:HGNC Symbol;Acc:HGNC:41221]	lncRNA	102723727	4.41706	0.576881	1.06915	0.539573	0.589492	0.999938	PLSCR1	NTC
ENSG00000233626	AC092814.2	1	protein (peptidyl-prolyl cis\\/trans isomerase) NIMA-interacting, 4 (parvulin) (PIN4) pseudogene	processed_pseudogene	NA	5.37661	0.0633958	0.90565	0.0700004	0.944193	0.999938	PLSCR1	NTC
ENSG00000143493	INTS7	1	integrator complex subunit 7 [Source:HGNC Symbol;Acc:HGNC:24484]	protein_coding	25896	1033.75	-0.0263557	0.0836729	-0.314985	0.752773	0.999938	PLSCR1	NTC
ENSG00000212187	AC092814.1	1		snoRNA	NA	0	NA	NA	NA	NA	NA	PLSCR1	NTC
ENSG00000143476	DTL	1	denticleless E3 ubiquitin protein ligase homolog [Source:HGNC Symbol;Acc:HGNC:30288]	protein_coding	51514	1291.19	-0.0373867	0.0643128	-0.581326	0.561021	0.999938	PLSCR1	NTC
ENSG00000220749	RPL21P28	1	ribosomal protein L21 pseudogene 28 [Source:HGNC Symbol;Acc:HGNC:36258]	processed_pseudogene	NA	19.3255	0.0229526	0.420266	0.0546145	0.956446	0.999938	PLSCR1	NTC
ENSG00000264358	MIR3122	1	microRNA 3122 [Source:HGNC Symbol;Acc:HGNC:38320]	miRNA	100422947	0.246319	0.0384301	3.53381	0.010875	0.991323	0.999938	PLSCR1	NTC
ENSG00000252879	RN7SKP98	1	RN7SK pseudogene 98 [Source:HGNC Symbol;Acc:HGNC:45822]	misc_RNA	NA	1.52167	1.57001	1.7643	0.889876	0.373532	0.999938	PLSCR1	NTC
ENSG00000229983	AL606468.1	1	novel transcript	lncRNA	NA	0.883942	-1.34181	2.13186	-0.629411	0.52908	0.999938	PLSCR1	NTC
ENSG00000226251	LINC02608	1	long intergenic non-protein coding RNA 2608 [Source:HGNC Symbol;Acc:HGNC:54052]	lncRNA	101929541	0.887244	3.29558	2.18817	1.50609	0.132045	0.999938	PLSCR1	NTC
ENSG00000066027	PPP2R5A	1	protein phosphatase 2 regulatory subunit B'alpha [Source:HGNC Symbol;Acc:HGNC:9309]	protein_coding	5525	657.884	0.100456	0.0827565	1.21387	0.224796	0.999938	PLSCR1	NTC
ENSG00000230063	AL360091.2	1	novel transcript, sense intronic to PPP2R5A	lncRNA	NA	0	NA	NA	NA	NA	NA	PLSCR1	NTC
ENSG00000234915	AL360091.3	1	novel transcript, antisense to PPP2R5A	lncRNA	NA	0.237379	-1.39535	3.531	-0.39517	0.692717	0.999938	PLSCR1	NTC
ENSG00000225338	RPL23AP18	1	ribosomal protein L23a pseudogene 18 [Source:HGNC Symbol;Acc:HGNC:36726]	processed_pseudogene	NA	0.46927	-2.34796	2.96279	-0.792481	0.42808	0.999938	PLSCR1	NTC
ENSG00000201544	SNORA16B	1	small nucleolar RNA, H/ACA box 16B [Source:HGNC Symbol;Acc:HGNC:32606]	snoRNA	692157	1.96051	-1.12304	1.45363	-0.772575	0.439774	0.999938	PLSCR1	NTC
ENSG00000229832	AL360091.1	1	novel transcript, sense intronic to PPP2R5A	lncRNA	NA	1.86857	0.23302	1.54399	0.15092	0.880039	0.999938	PLSCR1	NTC
ENSG00000065600	PACC1	1	proton activated chloride channel 1 [Source:HGNC Symbol;Acc:HGNC:25593]	protein_coding	55248	180.61	0.254504	0.144182	1.76516	0.0775366	0.999938	PLSCR1	NTC
ENSG00000287445	AC092803.3	1	novel transcript	lncRNA	NA	4.8917	-0.0590046	0.877259	-0.0672602	0.946375	0.999938	PLSCR1	NTC
ENSG00000117691	NENF	1	neudesin neurotrophic factor [Source:HGNC Symbol;Acc:HGNC:30384]	protein_coding	29937	285.749	0.0703397	0.122817	0.572721	0.566834	0.999938	PLSCR1	NTC
ENSG00000224535	LINC02771	1	long intergenic non-protein coding RNA 2771 [Source:HGNC Symbol;Acc:HGNC:54291]	lncRNA	105372907	0	NA	NA	NA	NA	NA	PLSCR1	NTC
ENSG00000286213	AC092803.2	1	novel transcript	lncRNA	NA	0	NA	NA	NA	NA	NA	PLSCR1	NTC
ENSG00000228067	LINC01740	1	long intergenic non-protein coding RNA 1740 [Source:HGNC Symbol;Acc:HGNC:52528]	lncRNA	101929565	0	NA	NA	NA	NA	NA	PLSCR1	NTC
ENSG00000260805	AC092803.1	1	novel transcript	lncRNA	NA	8.80175	0.766552	0.739731	1.03626	0.300082	0.999938	PLSCR1	NTC
ENSG00000288007	AC092803.4	1	novel transcript	lncRNA	NA	2.11298	1.78965	1.53252	1.16778	0.242894	0.999938	PLSCR1	NTC
ENSG00000162772	ATF3	1	activating transcription factor 3 [Source:HGNC Symbol;Acc:HGNC:785]	protein_coding	467	116.291	0.0680895	0.176977	0.384736	0.700433	0.999938	PLSCR1	NTC
ENSG00000235862	AL590648.2	1	novel transcript	lncRNA	NA	0	NA	NA	NA	NA	NA	PLSCR1	NTC
ENSG00000162771	FAM71A	1	family with sequence similarity 71 member A [Source:HGNC Symbol;Acc:HGNC:26541]	protein_coding	149647	0	NA	NA	NA	NA	NA	PLSCR1	NTC
ENSG00000226036	AL590648.1	1	riboflavin kinase pseudogene	processed_pseudogene	NA	0	NA	NA	NA	NA	NA	PLSCR1	NTC
ENSG00000237980	LINC02773	1	long intergenic non-protein coding RNA 2773 [Source:HGNC Symbol;Acc:HGNC:54293]	lncRNA	NA	0	NA	NA	NA	NA	NA	PLSCR1	NTC
ENSG00000123685	BATF3	1	basic leucine zipper ATF-like transcription factor 3 [Source:HGNC Symbol;Acc:HGNC:28915]	protein_coding	55509	10.1081	0.654916	0.730332	0.896736	0.36986	0.999938	PLSCR1	NTC
ENSG00000117697	NSL1	1	NSL1 component of MIS12 kinetochore complex [Source:HGNC Symbol;Acc:HGNC:24548]	protein_coding	25936	1021.28	0.0533771	0.0827816	0.644794	0.519061	0.999938	PLSCR1	NTC
ENSG00000203705	TATDN3	1	TatD DNase domain containing 3 [Source:HGNC Symbol;Acc:HGNC:27010]	protein_coding	128387	172.788	0.142411	0.15713	0.906321	0.364766	0.999938	PLSCR1	NTC
ENSG00000236905	AC104333.3	1	ribosomal protein S5 (RPS5) pseudogene	processed_pseudogene	NA	2.39817	-0.799579	1.33043	-0.600991	0.547846	0.999938	PLSCR1	NTC
ENSG00000185523	SPATA45	1	spermatogenesis associated 45 [Source:HGNC Symbol;Acc:HGNC:33709]	protein_coding	149643	5.50194	0.435321	0.79036	0.550788	0.581779	0.999938	PLSCR1	NTC
ENSG00000198468	FLVCR1-DT	1	FLVCR1 divergent transcript [Source:HGNC Symbol;Acc:HGNC:39077]	lncRNA	642946	55.4347	-0.36193	0.260498	-1.38938	0.164717	0.999938	PLSCR1	NTC
ENSG00000235182	AC104333.1	1	pseudogene similar to part of ribosomal protein S15a (RPS15A)	processed_pseudogene	NA	0	NA	NA	NA	NA	NA	PLSCR1	NTC
ENSG00000236317	AC104333.2	1	ribosomal protein S28 (RPS28) pseudogene	processed_pseudogene	NA	1.98231	0.799482	1.39227	0.574231	0.565812	0.999938	PLSCR1	NTC
ENSG00000162769	FLVCR1	1	FLVCR heme transporter 1 [Source:HGNC Symbol;Acc:HGNC:24682]	protein_coding	28982	1630.54	-0.00248098	0.0721	-0.0344102	0.97255	0.999938	PLSCR1	NTC
ENSG00000282718	AC104333.4	1	novel transcript	lncRNA	NA	0	NA	NA	NA	NA	NA	PLSCR1	NTC
ENSG00000143494	VASH2	1	vasohibin 2 [Source:HGNC Symbol;Acc:HGNC:25723]	protein_coding	79805	365.43	-0.0946283	0.107691	-0.878702	0.379563	0.999938	PLSCR1	NTC
ENSG00000174606	ANGEL2	1	angel homolog 2 [Source:HGNC Symbol;Acc:HGNC:30534]	protein_coding	90806	765.159	-0.022665	0.0923189	-0.245507	0.806064	0.999938	PLSCR1	NTC
ENSG00000136643	RPS6KC1	1	ribosomal protein S6 kinase C1 [Source:HGNC Symbol;Acc:HGNC:10439]	protein_coding	26750	782.115	-0.00345211	0.081227	-0.0424996	0.9661	0.999938	PLSCR1	NTC
ENSG00000228646	RPL31P13	1	ribosomal protein L31 pseudogene 13 [Source:HGNC Symbol;Acc:HGNC:35598]	processed_pseudogene	NA	1.63996	-4.13912	1.80302	-2.29566	0.0216952	0.999938	PLSCR1	NTC
ENSG00000225233	AL592402.1	1	novel transcript	lncRNA	NA	0.872074	-2.27666	2.09092	-1.08883	0.276228	0.999938	PLSCR1	NTC
ENSG00000228255	AC096639.1	1	novel transcript	lncRNA	NA	0.602387	-1.65623	2.54955	-0.649616	0.51594	0.999938	PLSCR1	NTC
ENSG00000230461	PROX1-AS1	1	PROX1 antisense RNA 1 [Source:HGNC Symbol;Acc:HGNC:43656]	lncRNA	NA	195.91	0.0783632	0.148862	0.526414	0.5986	0.999938	PLSCR1	NTC
ENSG00000281664	LINC00538	1	long intergenic non-protein coding RNA 538 [Source:HGNC Symbol;Acc:HGNC:43655]	lncRNA	100861504	6.42979	0.283414	0.740274	0.382849	0.701831	0.999938	PLSCR1	NTC
ENSG00000117707	PROX1	1	prospero homeobox 1 [Source:HGNC Symbol;Acc:HGNC:9459]	protein_coding	5629	5175.69	0.00394796	0.0614048	0.064294	0.948736	0.999938	PLSCR1	NTC
ENSG00000274895	AC011700.1	1	novel transcript, antisense to PROX1	lncRNA	NA	22.6664	-0.220507	0.427233	-0.516127	0.605766	0.999938	PLSCR1	NTC
ENSG00000272167	AL606537.1	1	PROX1 antisense RNA 1	lncRNA	NA	34.1566	0.0671182	0.3453	0.194377	0.845881	0.999938	PLSCR1	NTC
ENSG00000283518	LINC02775	1	long intergenic non-protein coding RNA 2775 [Source:HGNC Symbol;Acc:HGNC:54294]	lncRNA	NA	4.75774	-0.261041	0.892645	-0.292436	0.769953	0.999938	PLSCR1	NTC
ENSG00000143499	SMYD2	1	SET and MYND domain containing 2 [Source:HGNC Symbol;Acc:HGNC:20982]	protein_coding	56950	1289.08	0.0426112	0.0654162	0.651386	0.514797	0.999938	PLSCR1	NTC
ENSG00000228470	AL929236.1	1	novel transcript	lncRNA	NA	5.86889	-0.0498538	0.872824	-0.0571178	0.954451	0.999938	PLSCR1	NTC
ENSG00000152104	PTPN14	1	protein tyrosine phosphatase non-receptor type 14 [Source:HGNC Symbol;Acc:HGNC:9647]	protein_coding	5784	984.73	-0.0816013	0.0719691	-1.13384	0.256862	0.999938	PLSCR1	NTC
ENSG00000213036	AL445305.1	1	adaptor-related protein complex 3 pseudogene	processed_pseudogene	NA	0.24475	0.0384301	3.53381	0.010875	0.991323	0.999938	PLSCR1	NTC
ENSG00000215819	KRT18P12	1	keratin 18 pseudogene 12 [Source:HGNC Symbol;Acc:HGNC:33410]	processed_pseudogene	NA	0	NA	NA	NA	NA	NA	PLSCR1	NTC
ENSG00000117724	CENPF	1	centromere protein F [Source:HGNC Symbol;Acc:HGNC:1857]	protein_coding	1063	8079.04	-0.0587811	0.0551811	-1.06524	0.286768	0.999938	PLSCR1	NTC
ENSG00000250536	ABHD17AP3	1	ABHD17A pseudogene 3 [Source:HGNC Symbol;Acc:HGNC:34041]	unprocessed_pseudogene	NA	4.55291	0.150929	0.995597	0.151597	0.879505	0.999938	PLSCR1	NTC
ENSG00000224584	UBE2V1P13	1	ubiquitin conjugating enzyme E2 V1 pseudogene 13 [Source:HGNC Symbol;Acc:HGNC:52411]	processed_pseudogene	NA	1.5782	-0.606292	1.58568	-0.382354	0.702199	0.999938	PLSCR1	NTC
ENSG00000185221	GAPDHP24	1	glyceraldehyde 3 phosphate dehydrogenase pseudogene 24 [Source:HGNC Symbol;Acc:HGNC:37776]	processed_pseudogene	NA	0	NA	NA	NA	NA	NA	PLSCR1	NTC
ENSG00000223869	AC099563.1	1	translocase of inner mitochondrial membrane 17 homolog A (yeast) (TIMM17A) pseudogene	processed_pseudogene	NA	0	NA	NA	NA	NA	NA	PLSCR1	NTC
ENSG00000287008	AC099563.2	1	novel transcript	lncRNA	NA	0	NA	NA	NA	NA	NA	PLSCR1	NTC
ENSG00000082482	KCNK2	1	potassium two pore domain channel subfamily K member 2 [Source:HGNC Symbol;Acc:HGNC:6277]	protein_coding	3776	0.118689	-0.682908	3.53381	-0.19325	0.846763	0.999938	PLSCR1	NTC
ENSG00000232809	VDAC1P10	1	voltage dependent anion channel 1 pseudogene 10 [Source:HGNC Symbol;Acc:HGNC:37479]	processed_pseudogene	NA	0	NA	NA	NA	NA	NA	PLSCR1	NTC
ENSG00000282265	AL450990.1	1	novel transcript	lncRNA	NA	0	NA	NA	NA	NA	NA	PLSCR1	NTC
ENSG00000136636	KCTD3	1	potassium channel tetramerization domain containing 3 [Source:HGNC Symbol;Acc:HGNC:21305]	protein_coding	51133	4089.79	0.0219709	0.050147	0.438131	0.661291	0.999938	PLSCR1	NTC
ENSG00000042781	USH2A	1	usherin [Source:HGNC Symbol;Acc:HGNC:12601]	protein_coding	7399	25.31	0.499364	0.367314	1.3595	0.173988	0.999938	PLSCR1	NTC
ENSG00000202498	SNORD116	1	Small nucleolar RNA SNORD116 [Source:RFAM;Acc:RF00108]	snoRNA	NA	0	NA	NA	NA	NA	NA	PLSCR1	NTC
ENSG00000229242	AL358452.1	1	novel transcript	lncRNA	NA	0	NA	NA	NA	NA	NA	PLSCR1	NTC
ENSG00000233620	AC093581.1	1	novel transcript	lncRNA	102723833	0	NA	NA	NA	NA	NA	PLSCR1	NTC
ENSG00000236292	AC138024.1	1	novel transcript	lncRNA	NA	0.260482	1.50768	3.53061	0.427031	0.669357	0.999938	PLSCR1	NTC
ENSG00000226013	MRPS18BP1	1	mitochondrial ribosomal protein S18B pseudogene 1 [Source:HGNC Symbol;Acc:HGNC:29741]	processed_pseudogene	NA	0	NA	NA	NA	NA	NA	PLSCR1	NTC
ENSG00000196482	ESRRG	1	estrogen related receptor gamma [Source:HGNC Symbol;Acc:HGNC:3474]	protein_coding	2104	67.2245	-0.139658	0.229845	-0.607616	0.543442	0.999938	PLSCR1	NTC
ENSG00000092978	GPATCH2	1	G-patch domain containing 2 [Source:HGNC Symbol;Acc:HGNC:25499]	protein_coding	55105	723.379	0.109792	0.0784987	1.39865	0.161917	0.999938	PLSCR1	NTC
ENSG00000162814	SPATA17	1	spermatogenesis associated 17 [Source:HGNC Symbol;Acc:HGNC:25184]	protein_coding	128153	144.694	0.0523359	0.158659	0.329864	0.741503	0.999938	PLSCR1	NTC
ENSG00000234070	SPATA17-AS1	1	SPATA17 antisense RNA 1 [Source:HGNC Symbol;Acc:HGNC:41086]	lncRNA	103752555	0.765829	-1.007	2.37236	-0.424473	0.671221	0.999938	PLSCR1	NTC
ENSG00000228247	UBBP2	1	ubiquitin B pseudogene 2 [Source:HGNC Symbol;Acc:HGNC:12465]	processed_pseudogene	NA	0.383	2.08215	3.21916	0.646798	0.517762	0.999938	PLSCR1	NTC
ENSG00000231814	LINC00210	1	long intergenic non-protein coding RNA 210 [Source:HGNC Symbol;Acc:HGNC:37458]	lncRNA	100885798	0	NA	NA	NA	NA	NA	PLSCR1	NTC
ENSG00000230714	AL355526.1	1	novel transcript	lncRNA	NA	0	NA	NA	NA	NA	NA	PLSCR1	NTC
ENSG00000232100	LINC01653	1	long intergenic non-protein coding RNA 1653 [Source:HGNC Symbol;Acc:HGNC:52441]	lncRNA	101929631	0.231891	-1.37565	3.53198	-0.389484	0.696918	0.999938	PLSCR1	NTC
ENSG00000286775	AL355526.2	1	novel transcript	lncRNA	NA	0	NA	NA	NA	NA	NA	PLSCR1	NTC
ENSG00000201493	RNU1-141P	1	RNA, U1 small nuclear 141, pseudogene [Source:HGNC Symbol;Acc:HGNC:48483]	snRNA	NA	0	NA	NA	NA	NA	NA	PLSCR1	NTC
ENSG00000067533	RRP15	1	ribosomal RNA processing 15 homolog [Source:HGNC Symbol;Acc:HGNC:24255]	protein_coding	51018	1704.17	0.0254852	0.0731154	0.348562	0.727419	0.999938	PLSCR1	NTC
ENSG00000229016	AC096638.2	1	novel pseudogene	processed_pseudogene	NA	0	NA	NA	NA	NA	NA	PLSCR1	NTC
ENSG00000223375	AC096638.1	1	ribosomal protein S26 (RPS26) pseudogenes	processed_pseudogene	NA	0.247601	-1.43344	3.52873	-0.40622	0.684581	0.999938	PLSCR1	NTC
ENSG00000232480	TGFB2-AS1	1	TGFB2 antisense RNA 1 (head to head) [Source:HGNC Symbol;Acc:HGNC:50628]	lncRNA	728463	1.3503	-2.12171	1.90112	-1.11603	0.264409	0.999938	PLSCR1	NTC
ENSG00000092969	TGFB2	1	transforming growth factor beta 2 [Source:HGNC Symbol;Acc:HGNC:11768]	protein_coding	7042	313.197	-0.183259	0.114389	-1.60206	0.109142	0.999938	PLSCR1	NTC
ENSG00000281453	TGFB2-OT1	1	TGFB2 overlapping transcript 1 [Source:HGNC Symbol;Acc:HGNC:50629]	lncRNA	103611157	0	NA	NA	NA	NA	NA	PLSCR1	NTC
ENSG00000228208	LINC02869	1	long intergenic non-protein coding RNA 2869 [Source:HGNC Symbol;Acc:HGNC:32045]	lncRNA	440714	0.237379	-1.39535	3.531	-0.39517	0.692717	0.999938	PLSCR1	NTC
ENSG00000212610	U3	1	Small nucleolar RNA U3 [Source:RFAM;Acc:RF00012]	snoRNA	NA	0	NA	NA	NA	NA	NA	PLSCR1	NTC
ENSG00000226693	NXNP1	1	nucleoredoxin pseudogene 1 [Source:HGNC Symbol;Acc:HGNC:50561]	processed_pseudogene	NA	0	NA	NA	NA	NA	NA	PLSCR1	NTC
ENSG00000225561	LINC01710	1	long intergenic non-protein coding RNA 1710 [Source:HGNC Symbol;Acc:HGNC:52498]	lncRNA	NA	0	NA	NA	NA	NA	NA	PLSCR1	NTC
ENSG00000228063	LYPLAL1-DT	1	LYPLAL1 divergent transcript [Source:HGNC Symbol;Acc:HGNC:50560]	lncRNA	NA	7.36565	0.477892	0.81379	0.587242	0.557041	0.999938	PLSCR1	NTC
ENSG00000143353	LYPLAL1	1	lysophospholipase like 1 [Source:HGNC Symbol;Acc:HGNC:20440]	protein_coding	127018	370.008	-0.0690079	0.10652	-0.647841	0.517088	0.999938	PLSCR1	NTC
ENSG00000225920	RIMKLBP2	1	ribosomal modification protein rimK like family member B pseudogene 2 [Source:HGNC Symbol;Acc:HGNC:39163]	processed_pseudogene	NA	17.1164	-0.303438	0.428113	-0.70878	0.478461	0.999938	PLSCR1	NTC
ENSG00000223842	AL360093.1	1	novel transcript	lncRNA	NA	11.3125	0.261789	0.554867	0.471805	0.637066	0.999938	PLSCR1	NTC
ENSG00000277007	AC096642.1	1	novel transcript	lncRNA	NA	21.8536	-0.199912	0.401244	-0.498231	0.618321	0.999938	PLSCR1	NTC
ENSG00000287676	AC096642.2	1	novel transcript	lncRNA	NA	11.3863	-0.606616	0.538014	-1.12751	0.259527	0.999938	PLSCR1	NTC
ENSG00000228536	LYPLAL1-AS1	1	LYPLAL1 antisense RNA 1 [Source:HGNC Symbol;Acc:HGNC:54054]	lncRNA	NA	12.8125	-0.060069	0.552716	-0.10868	0.913457	0.999938	PLSCR1	NTC
ENSG00000238232	AL356364.1	1	novel transcript	lncRNA	NA	0.495202	-2.41589	3.22128	-0.749979	0.453267	0.999938	PLSCR1	NTC
ENSG00000215817	ZC3H11B	1	zinc finger CCCH-type containing 11B [Source:HGNC Symbol;Acc:HGNC:25659]	protein_coding	643136	5.89006	0.472811	0.784145	0.602963	0.546533	0.999938	PLSCR1	NTC
ENSG00000196660	SLC30A10	1	solute carrier family 30 member 10 [Source:HGNC Symbol;Acc:HGNC:25355]	protein_coding	55532	2033.83	0.00176698	0.0560433	0.0315288	0.974848	0.999938	PLSCR1	NTC
ENSG00000252086	RNA5SP76	1	RNA, 5S ribosomal pseudogene 76 [Source:HGNC Symbol;Acc:HGNC:42853]	rRNA_pseudogene	NA	0	NA	NA	NA	NA	NA	PLSCR1	NTC
ENSG00000221673	U3	1	Small nucleolar RNA U3 [Source:RFAM;Acc:RF00012]	snoRNA	NA	0	NA	NA	NA	NA	NA	PLSCR1	NTC
ENSG00000136628	EPRS1	1	glutamyl-prolyl-tRNA synthetase 1 [Source:HGNC Symbol;Acc:HGNC:3418]	protein_coding	2058	5585.59	-0.0141239	0.0548448	-0.257524	0.796774	0.999938	PLSCR1	NTC
ENSG00000162813	BPNT1	1	3'(2'), 5'-bisphosphate nucleotidase 1 [Source:HGNC Symbol;Acc:HGNC:1096]	protein_coding	10380	1922.3	0.108969	0.0637714	1.70874	0.0874987	0.999938	PLSCR1	NTC
ENSG00000067704	IARS2	1	isoleucyl-tRNA synthetase 2, mitochondrial [Source:HGNC Symbol;Acc:HGNC:29685]	protein_coding	55699	3981.74	0.000490413	0.0538396	0.00910878	0.992732	0.999938	PLSCR1	NTC
ENSG00000207590	MIR215	1	microRNA 215 [Source:HGNC Symbol;Acc:HGNC:31592]	miRNA	406997	0.504604	0.0507577	2.58591	0.0196285	0.98434	0.999938	PLSCR1	NTC
ENSG00000207624	MIR194-1	1	microRNA 194-1 [Source:HGNC Symbol;Acc:HGNC:31564]	miRNA	406969	0.266106	-1.4701	3.52607	-0.416924	0.676734	0.999938	PLSCR1	NTC
ENSG00000232134	RPS15AP12	1	ribosomal protein S15a pseudogene 12 [Source:HGNC Symbol;Acc:HGNC:36759]	processed_pseudogene	NA	2.45812	-0.801049	1.34419	-0.595936	0.551218	0.999938	PLSCR1	NTC
ENSG00000118873	RAB3GAP2	1	RAB3 GTPase activating non-catalytic protein subunit 2 [Source:HGNC Symbol;Acc:HGNC:17168]	protein_coding	25782	2065.59	0.0175623	0.0674086	0.260535	0.794451	0.999938	PLSCR1	NTC
ENSG00000281696	MIR664A	1	microRNA 664a [Source:HGNC Symbol;Acc:HGNC:35370]	miRNA	100302234	0.115946	-0.682908	3.53381	-0.19325	0.846763	0.999938	PLSCR1	NTC
ENSG00000222370	SNORA36B	1	small nucleolar RNA, H/ACA box 36B [Source:HGNC Symbol;Acc:HGNC:32629]	snoRNA	677818	0.125364	0.759764	3.53381	0.214998	0.829769	0.999938	PLSCR1	NTC
ENSG00000270585	AL445435.1	1	sorting nexin 2 (SNX2) pseudogene	processed_pseudogene	NA	9.33027	-0.457428	0.642356	-0.71211	0.476396	0.999938	PLSCR1	NTC
ENSG00000270708	KF455155.1	1	GABA(A) receptor-associated protein-like 2 (GABARAPL2) pseudogene	processed_pseudogene	NA	1.50131	-0.971797	1.53847	-0.631666	0.527605	0.999938	PLSCR1	NTC
ENSG00000218283	MORF4L1P1	1	mortality factor 4 like 1 pseudogene 1 [Source:HGNC Symbol;Acc:HGNC:20400]	processed_pseudogene	NA	525.968	-0.0049659	0.0877635	-0.0565828	0.954878	0.999938	PLSCR1	NTC
ENSG00000213033	AURKAP1	1	aurora kinase A pseudogene 1 [Source:HGNC Symbol;Acc:HGNC:18611]	transcribed_processed_pseudogene	NA	3.83357	0.538113	0.956831	0.562391	0.57385	0.999938	PLSCR1	NTC
ENSG00000230318	XRCC6P3	1	X-ray repair cross complementing 6 pseudogene 3 [Source:HGNC Symbol;Acc:HGNC:45185]	processed_pseudogene	NA	0	NA	NA	NA	NA	NA	PLSCR1	NTC
ENSG00000232883	AL451081.2	1	ribosomal protein, large, P0 (RPLP0) pseudogene	processed_pseudogene	NA	0	NA	NA	NA	NA	NA	PLSCR1	NTC
ENSG00000226927	AL451081.1	1	novel transcript	lncRNA	NA	0	NA	NA	NA	NA	NA	PLSCR1	NTC
ENSG00000260505	AC096644.3	1	novel transcript	lncRNA	NA	0	NA	NA	NA	NA	NA	PLSCR1	NTC
ENSG00000235163	AC096644.2	1	ribosomal protein L7a (RPL7A) pseudogene	processed_pseudogene	NA	0	NA	NA	NA	NA	NA	PLSCR1	NTC
ENSG00000234863	AC096644.1	1	part of a cytochrome c oxidase subunit III (COX3) pseudogene	processed_pseudogene	NA	0	NA	NA	NA	NA	NA	PLSCR1	NTC
ENSG00000226226	PRELID3BP1	1	PRELI domain containing 3B pseudogene 1 [Source:HGNC Symbol;Acc:HGNC:49063]	processed_pseudogene	NA	0.118689	-0.682908	3.53381	-0.19325	0.846763	0.999938	PLSCR1	NTC
ENSG00000231529	LINC02779	1	long intergenic non-protein coding RNA 2779 [Source:HGNC Symbol;Acc:HGNC:54299]	lncRNA	NA	0	NA	NA	NA	NA	NA	PLSCR1	NTC
ENSG00000116141	MARK1	1	microtubule affinity regulating kinase 1 [Source:HGNC Symbol;Acc:HGNC:6896]	protein_coding	4139	0.619677	2.78209	2.67753	1.03905	0.298781	0.999938	PLSCR1	NTC
ENSG00000243872	RN7SL464P	1	RNA, 7SL, cytoplasmic 464, pseudogene [Source:HGNC Symbol;Acc:HGNC:46480]	misc_RNA	NA	0	NA	NA	NA	NA	NA	PLSCR1	NTC
ENSG00000233012	HDAC1P2	1	histone deacetylase 1 pseudogene 2 [Source:HGNC Symbol;Acc:HGNC:45191]	transcribed_processed_pseudogene	NA	0	NA	NA	NA	NA	NA	PLSCR1	NTC
ENSG00000162817	C1orf115	1	chromosome 1 open reading frame 115 [Source:HGNC Symbol;Acc:HGNC:25873]	protein_coding	79762	2692.73	0.0936167	0.0533726	1.75402	0.0794272	0.999938	PLSCR1	NTC
ENSG00000117791	MTARC2	1	mitochondrial amidoxime reducing component 2 [Source:HGNC Symbol;Acc:HGNC:26064]	protein_coding	54996	559.271	-0.0611556	0.0913139	-0.669729	0.50303	0.999938	PLSCR1	NTC
ENSG00000186205	MTARC1	1	mitochondrial amidoxime reducing component 1 [Source:HGNC Symbol;Acc:HGNC:26189]	protein_coding	64757	1562.91	0.0850715	0.0647004	1.31485	0.188559	0.999938	PLSCR1	NTC
ENSG00000286231	AL445423.3	1	novel protein	protein_coding	NA	1.25922	-1.97079	1.90589	-1.03405	0.301111	0.999938	PLSCR1	NTC
ENSG00000221571	RNU6ATAC35P	1	RNA, U6atac small nuclear 35, pseudogene [Source:HGNC Symbol;Acc:HGNC:46934]	lncRNA	NA	4.96878	0.198881	0.874136	0.227517	0.820022	0.999938	PLSCR1	NTC
ENSG00000276642	AL445423.2	1		snRNA	NA	0	NA	NA	NA	NA	NA	PLSCR1	NTC
ENSG00000272823	AL445423.1	1	novel transcript	lncRNA	NA	0.991592	-1.55129	2.18685	-0.70937	0.478095	0.999938	PLSCR1	NTC
ENSG00000238078	LINC01352	1	long intergenic non-protein coding RNA 1352 [Source:HGNC Symbol;Acc:HGNC:50578]	lncRNA	101929730	4.81449	-0.641583	0.88793	-0.72256	0.46995	0.999938	PLSCR1	NTC
ENSG00000257551	HLX-AS1	1	HLX antisense RNA 1 [Source:HGNC Symbol;Acc:HGNC:42509]	lncRNA	100873924	0.372731	-0.689778	3.0353	-0.227252	0.820228	0.999938	PLSCR1	NTC
ENSG00000136630	HLX	1	H2.0 like homeobox [Source:HGNC Symbol;Acc:HGNC:4978]	protein_coding	3142	14.1583	-0.908025	0.533241	-1.70284	0.0885979	0.999938	PLSCR1	NTC
ENSG00000226211	AL445466.1	1	novel pseudogene	processed_pseudogene	NA	0	NA	NA	NA	NA	NA	PLSCR1	NTC
ENSG00000234754	LINC02817	1	long intergenic non-protein coding RNA 2817 [Source:HGNC Symbol;Acc:HGNC:32042]	lncRNA	400804	0.490073	2.44483	3.23115	0.756642	0.449264	0.999938	PLSCR1	NTC
ENSG00000232436	AL360013.2	1	novel transcript	lncRNA	NA	0	NA	NA	NA	NA	NA	PLSCR1	NTC
ENSG00000286398	AL360013.3	1	novel transcript	lncRNA	NA	0	NA	NA	NA	NA	NA	PLSCR1	NTC
ENSG00000227585	AL360013.1	1	solute carrier family 35, member E3 (SLC35E3) pseudogene	processed_pseudogene	NA	0	NA	NA	NA	NA	NA	PLSCR1	NTC
ENSG00000286421	AL360013.4	1	novel transcript	lncRNA	105372937	0	NA	NA	NA	NA	NA	PLSCR1	NTC
ENSG00000143507	DUSP10	1	dual specificity phosphatase 10 [Source:HGNC Symbol;Acc:HGNC:3065]	protein_coding	11221	98.946	-0.160784	0.214311	-0.750234	0.453114	0.999938	PLSCR1	NTC
ENSG00000227925	LINC01655	1	long intergenic non-protein coding RNA 1655 [Source:HGNC Symbol;Acc:HGNC:52443]	lncRNA	NA	0	NA	NA	NA	NA	NA	PLSCR1	NTC
ENSG00000200033	RNU6-403P	1	RNA, U6 small nuclear 403, pseudogene [Source:HGNC Symbol;Acc:HGNC:47366]	snRNA	NA	0.1238	-0.682908	3.53381	-0.19325	0.846763	0.999938	PLSCR1	NTC
ENSG00000238042	LINC02257	1	long intergenic non-protein coding RNA 2257 [Source:HGNC Symbol;Acc:HGNC:53159]	lncRNA	105372950	0.878698	1.28305	2.48039	0.517275	0.604964	0.999938	PLSCR1	NTC
ENSG00000228437	LINC02474	1	long intergenic non-protein coding RNA 2474 [Source:HGNC Symbol;Acc:HGNC:53417]	lncRNA	NA	0.231891	-1.37565	3.53198	-0.389484	0.696918	0.999938	PLSCR1	NTC
ENSG00000232679	LINC01705	1	long intergenic non-protein coding RNA 1705 [Source:HGNC Symbol;Acc:HGNC:52493]	lncRNA	NA	0.125364	0.759764	3.53381	0.214998	0.829769	0.999938	PLSCR1	NTC
ENSG00000236230	AL356108.1	1	novel transcript	lncRNA	NA	0.1238	-0.682908	3.53381	-0.19325	0.846763	0.999938	PLSCR1	NTC
ENSG00000227613	QRSL1P2	1	QRSL1 pseudogene 2 [Source:HGNC Symbol;Acc:HGNC:43668]	processed_pseudogene	NA	0.237379	-1.39535	3.531	-0.39517	0.692717	0.999938	PLSCR1	NTC
ENSG00000226643	AL513314.1	1	novel transcript	lncRNA	NA	0.133053	-0.682908	3.53381	-0.19325	0.846763	0.999938	PLSCR1	NTC
[truncated: 58,812 more rows]
