# Supplementary material for: A genome-wide arrayed CRISPR screen identifies PLSCR1 as an intrinsic barrier to SARS-CoV-2 entry that recent virus variants have evolved to resist
Source: PLoS Biol. 2024 Sep 24;22(9):e3002767. doi: 10.1371/journal.pbio.3002767 (PMC11486371; doi:10.1371/journal.pbio.3002767)
Supplement: S16 Table — (XLSX) [file pbio.3002767.s030.xlsx]

## Sheet: Supp Table 16 mRNA-seq IFN trea
Gene	Treatment	Count
DDX11L1	Mock	5.29528
DDX11L1	Mock	5.29528
DDX11L1	Mock	5.29528
DDX11L1	Mock	5.29528
DDX11L1	Mock	5.29528
DDX11L1	Mock	0
DDX11L1	Mock	0
DDX11L1	Mock	0
DDX11L1	Mock	0
DDX11L1	Mock	0
DDX11L1	Mock	5.71387
DDX11L1	Mock	5.71387
DDX11L1	Mock	5.71387
DDX11L1	Mock	5.71387
DDX11L1	Mock	5.71387
DDX11L1	IFN	2.96833
DDX11L1	IFN	2.96833
DDX11L1	IFN	2.96833
DDX11L1	IFN	2.96833
DDX11L1	IFN	2.96833
DDX11L1	IFN	5.59618
DDX11L1	IFN	5.59618
DDX11L1	IFN	5.59618
DDX11L1	IFN	5.59618
DDX11L1	IFN	5.59618
DDX11L1	IFN	3.97874
DDX11L1	IFN	3.97874
DDX11L1	IFN	3.97874
DDX11L1	IFN	3.97874
DDX11L1	IFN	3.97874
WASH7P	Mock	368.904
WASH7P	Mock	327.708
WASH7P	Mock	325.691
WASH7P	IFN	248.35
WASH7P	IFN	272.347
WASH7P	IFN	316.31
MIR6859-1	Mock	0
MIR6859-1	Mock	3.81056
MIR6859-1	Mock	0
MIR6859-1	IFN	0
MIR6859-1	IFN	0
MIR6859-1	IFN	0
MIR1302-2HG	Mock	1.76509
MIR1302-2HG	Mock	0
MIR1302-2HG	Mock	0
MIR1302-2HG	IFN	0
MIR1302-2HG	IFN	0
MIR1302-2HG	IFN	0
MIR1302-2	Mock	0
MIR1302-2	Mock	0
MIR1302-2	Mock	0
MIR1302-2	IFN	0
MIR1302-2	IFN	0
MIR1302-2	IFN	0
FAM138A	Mock	0
FAM138A	Mock	0
FAM138A	Mock	0
FAM138A	IFN	0
FAM138A	IFN	0
FAM138A	IFN	0
OR4G4P	Mock	0
OR4G4P	Mock	0
OR4G4P	Mock	0
OR4G4P	IFN	0
OR4G4P	IFN	0
OR4G4P	IFN	0
OR4G11P	Mock	0
OR4G11P	Mock	0
OR4G11P	Mock	0
OR4G11P	IFN	0
OR4G11P	IFN	0
OR4G11P	IFN	0
OR4F5	Mock	0
OR4F5	Mock	0
OR4F5	Mock	0
OR4F5	IFN	0
OR4F5	IFN	0
OR4F5	IFN	0
AL627309.1	Mock	2.64764
AL627309.1	Mock	5.71584
AL627309.1	Mock	3.80925
AL627309.1	IFN	2.96833
AL627309.1	IFN	7.46157
AL627309.1	IFN	1.98937
AL627309.3	Mock	0
AL627309.3	Mock	0
AL627309.3	Mock	0
AL627309.3	IFN	0
AL627309.3	IFN	0
AL627309.3	IFN	0
CICP27	Mock	0.882546
CICP27	Mock	0.95264
CICP27	Mock	1.90462
CICP27	IFN	0
CICP27	IFN	2.79809
CICP27	IFN	1.98937
AL627309.6	Mock	5.29528
AL627309.6	Mock	5.71584
AL627309.6	Mock	6.66619
AL627309.6	IFN	2.96833
AL627309.6	IFN	10.2597
AL627309.6	IFN	2.98406
AL627309.7	Mock	7.06037
AL627309.7	Mock	3.81056
AL627309.7	Mock	2.85694
AL627309.7	IFN	9.89443
AL627309.7	IFN	5.59618
AL627309.7	IFN	6.9628
AL627309.2	Mock	1.76509
AL627309.2	Mock	0
AL627309.2	Mock	0.952312
AL627309.2	IFN	0
AL627309.2	IFN	0
AL627309.2	IFN	0.994686
AL627309.5	Mock	63.5433
AL627309.5	Mock	48.5847
AL627309.5	Mock	63.8049
AL627309.5	IFN	58.3771
AL627309.5	IFN	46.6348
AL627309.5	IFN	43.7662
RNU6-1100P	Mock	0
RNU6-1100P	Mock	0
RNU6-1100P	Mock	0
RNU6-1100P	IFN	0
RNU6-1100P	IFN	0
RNU6-1100P	IFN	1.98937
AL627309.4	Mock	0
AL627309.4	Mock	0
AL627309.4	Mock	0
AL627309.4	IFN	3.95777
AL627309.4	IFN	0
AL627309.4	IFN	0
FO538757.1	Mock	4.41273
FO538757.1	Mock	8.57376
FO538757.1	Mock	2.85694
FO538757.1	IFN	3.95777
FO538757.1	IFN	4.66348
FO538757.1	IFN	3.97874
WASH9P	Mock	365.374
WASH9P	Mock	326.756
WASH9P	Mock	365.688
WASH9P	IFN	351.252
WASH9P	IFN	350.694
WASH9P	IFN	374.002
MIR6859-2	Mock	0.882546
MIR6859-2	Mock	0.95264
MIR6859-2	Mock	0
MIR6859-2	IFN	0
MIR6859-2	IFN	0
MIR6859-2	IFN	0.994686
AP006222.1	Mock	121.791
AP006222.1	Mock	100.027
AP006222.1	Mock	114.277
AP006222.1	IFN	85.0921
AP006222.1	IFN	125.914
AP006222.1	IFN	111.405
AP006222.2	Mock	2.64764
AP006222.2	Mock	0
AP006222.2	Mock	0
AP006222.2	IFN	1.97889
AP006222.2	IFN	0
AP006222.2	IFN	2.98406
RPL23AP24	Mock	0
RPL23AP24	Mock	0
RPL23AP24	Mock	0
RPL23AP24	IFN	0
RPL23AP24	IFN	2.79809
RPL23AP24	IFN	0
AL732372.1	Mock	0
AL732372.1	Mock	0
AL732372.1	Mock	0
AL732372.1	IFN	0
AL732372.1	IFN	0
AL732372.1	IFN	0
AL732372.2	Mock	163.271
AL732372.2	Mock	129.559
AL732372.2	Mock	143.799
AL732372.2	IFN	108.839
AL732372.2	IFN	133.376
AL732372.2	IFN	76.5908
WBP1LP7	Mock	0
WBP1LP7	Mock	0
WBP1LP7	Mock	0
WBP1LP7	IFN	0
WBP1LP7	IFN	0
WBP1LP7	IFN	0
OR4F29	Mock	0
OR4F29	Mock	0
OR4F29	Mock	0
OR4F29	IFN	1.97889
OR4F29	IFN	0.932697
OR4F29	IFN	0
CICP7	Mock	0
CICP7	Mock	0
CICP7	Mock	1.90462
CICP7	IFN	0.989443
CICP7	IFN	2.79809
CICP7	IFN	0.994686
AL732372.3	Mock	82.0768
AL732372.3	Mock	80.9744
AL732372.3	Mock	78.0896
AL732372.3	IFN	70.2504
AL732372.3	IFN	83.01
AL732372.3	IFN	61.6705
U6	Mock	0
U6	Mock	0
U6	Mock	0
U6	IFN	0
U6	IFN	0
U6	IFN	0
AL669831.3	Mock	75.899
AL669831.3	Mock	55.2531
AL669831.3	Mock	52.3772
AL669831.3	IFN	51.451
AL669831.3	IFN	38.2406
AL669831.3	IFN	31.8299
AC114498.1	Mock	0
AC114498.1	Mock	0
AC114498.1	Mock	0
AC114498.1	IFN	0
AC114498.1	IFN	0
AC114498.1	IFN	0
MTND1P23	Mock	210.929
MTND1P23	Mock	167.665
MTND1P23	Mock	246.649
MTND1P23	IFN	225.593
MTND1P23	IFN	354.425
MTND1P23	IFN	495.353
MTND2P28	Mock	17816.8
MTND2P28	Mock	18700.3
MTND2P28	Mock	20470
MTND2P28	IFN	20697.2
MTND2P28	IFN	21757
MTND2P28	IFN	19167.6
MTCO1P12	Mock	14219.6
MTCO1P12	Mock	13036.9
MTCO1P12	Mock	17186.4
MTCO1P12	IFN	16537.5
MTCO1P12	IFN	21542.5
MTCO1P12	IFN	21562.8
AC114498.2	Mock	0
AC114498.2	Mock	0
AC114498.2	Mock	0
AC114498.2	IFN	0
AC114498.2	IFN	0
AC114498.2	IFN	0
MTCO2P12	Mock	43.2448
MTCO2P12	Mock	43.8215
MTCO2P12	Mock	68.5665
MTCO2P12	IFN	69.261
MTCO2P12	IFN	109.125
MTCO2P12	IFN	119.362
MTATP8P1	Mock	1.76509
MTATP8P1	Mock	0
MTATP8P1	Mock	0
MTATP8P1	IFN	0
MTATP8P1	IFN	0.932697
MTATP8P1	IFN	0.994686
MTATP6P1	Mock	17758.6
MTATP6P1	Mock	17329.5
MTATP6P1	Mock	18060.6
MTATP6P1	IFN	13812.6
MTATP6P1	IFN	15446.4
MTATP6P1	IFN	15043.6
MTCO3P12	Mock	164.154
MTCO3P12	Mock	162.902
MTCO3P12	Mock	212.366
MTCO3P12	IFN	145.448
MTCO3P12	IFN	199.597
MTCO3P12	IFN	204.905
WBP1LP6	Mock	0
WBP1LP6	Mock	0
WBP1LP6	Mock	0
WBP1LP6	IFN	0
WBP1LP6	IFN	0
WBP1LP6	IFN	0
OR4F16	Mock	0
OR4F16	Mock	0
OR4F16	Mock	0
OR4F16	IFN	1.97889
OR4F16	IFN	0.932697
OR4F16	IFN	0
CICP3	Mock	7.06037
CICP3	Mock	2.85792
CICP3	Mock	6.66619
CICP3	IFN	0.989443
CICP3	IFN	1.86539
CICP3	IFN	1.98937
AL669831.1	Mock	405.089
AL669831.1	Mock	362.956
AL669831.1	Mock	364.736
AL669831.1	IFN	309.696
AL669831.1	IFN	340.434
AL669831.1	IFN	293.432
RNU6-1199P	Mock	0
RNU6-1199P	Mock	0.95264
RNU6-1199P	Mock	0
RNU6-1199P	IFN	0
RNU6-1199P	IFN	0
RNU6-1199P	IFN	0
AL669831.2	Mock	0
AL669831.2	Mock	0.95264
AL669831.2	Mock	0.952312
AL669831.2	IFN	0
AL669831.2	IFN	0
AL669831.2	IFN	0
LINC01409	Mock	61.7782
LINC01409	Mock	45.7267
LINC01409	Mock	53.3295
LINC01409	IFN	62.3349
LINC01409	IFN	60.6253
LINC01409	IFN	44.7609
AL669831.6	Mock	0
AL669831.6	Mock	0
AL669831.6	Mock	0
AL669831.6	IFN	0
AL669831.6	IFN	0
AL669831.6	IFN	0
AL669831.4	Mock	1.76509
AL669831.4	Mock	3.81056
AL669831.4	Mock	3.80925
AL669831.4	IFN	5.93666
AL669831.4	IFN	3.73079
AL669831.4	IFN	0.994686
FAM87B	Mock	7.06037
FAM87B	Mock	3.81056
FAM87B	Mock	0.952312
FAM87B	IFN	3.95777
FAM87B	IFN	0
FAM87B	IFN	6.9628
LINC01128	Mock	150.033
LINC01128	Mock	181.954
LINC01128	Mock	200.938
LINC01128	IFN	221.635
LINC01128	IFN	165.087
LINC01128	IFN	176.059
LINC00115	Mock	13.2382
LINC00115	Mock	27.6266
LINC00115	Mock	29.5217
LINC00115	IFN	28.6938
LINC00115	IFN	27.0482
LINC00115	IFN	19.8937
FAM41C	Mock	1.76509
FAM41C	Mock	1.90528
FAM41C	Mock	4.76156
FAM41C	IFN	0.989443
FAM41C	IFN	2.79809
FAM41C	IFN	3.97874
TUBB8P11	Mock	0
TUBB8P11	Mock	0
TUBB8P11	Mock	0
TUBB8P11	IFN	0
TUBB8P11	IFN	0
TUBB8P11	IFN	0
AL669831.5	Mock	0
AL669831.5	Mock	0
AL669831.5	Mock	0
AL669831.5	IFN	0
AL669831.5	IFN	0
AL669831.5	IFN	0
AL645608.6	Mock	25.5938
AL645608.6	Mock	11.4317
AL645608.6	Mock	14.2847
AL645608.6	IFN	19.7889
AL645608.6	IFN	14.9231
AL645608.6	IFN	13.9256
AL645608.2	Mock	115.614
AL645608.2	Mock	70.4954
AL645608.2	Mock	74.2804
AL645608.2	IFN	78.166
AL645608.2	IFN	86.7408
AL645608.2	IFN	61.6705
AL645608.4	Mock	4.41273
AL645608.4	Mock	0
AL645608.4	Mock	0
AL645608.4	IFN	0.989443
AL645608.4	IFN	1.86539
AL645608.4	IFN	0.994686
LINC02593	Mock	185.335
LINC02593	Mock	167.665
LINC02593	Mock	189.51
LINC02593	IFN	156.332
LINC02593	IFN	160.424
LINC02593	IFN	185.012
SAMD11	Mock	578.95
SAMD11	Mock	619.216
SAMD11	Mock	513.296
SAMD11	IFN	603.56
SAMD11	IFN	622.109
SAMD11	IFN	608.748
NOC2L	Mock	2837.39
NOC2L	Mock	2679.78
NOC2L	Mock	2571.24
NOC2L	IFN	2507.25
NOC2L	IFN	2582.64
NOC2L	IFN	2613.04
KLHL17	Mock	441.273
KLHL17	Mock	352.477
KLHL17	Mock	369.497
KLHL17	IFN	318.601
KLHL17	IFN	356.29
KLHL17	IFN	357.092
PLEKHN1	Mock	59.1306
PLEKHN1	Mock	58.1111
PLEKHN1	Mock	59.9957
PLEKHN1	IFN	62.3349
PLEKHN1	IFN	64.3561
PLEKHN1	IFN	50.729
PERM1	Mock	2.64764
PERM1	Mock	1.90528
PERM1	Mock	3.80925
PERM1	IFN	1.97889
PERM1	IFN	2.79809
PERM1	IFN	1.98937
AL645608.7	Mock	18.5335
AL645608.7	Mock	18.1002
AL645608.7	Mock	13.3324
AL645608.7	IFN	31.6622
AL645608.7	IFN	36.3752
AL645608.7	IFN	27.8512
HES4	Mock	139.442
HES4	Mock	148.612
HES4	Mock	111.421
HES4	IFN	385.883
HES4	IFN	352.559
HES4	IFN	305.368
ISG15	Mock	102.375
ISG15	Mock	104.79
ISG15	Mock	179.987
ISG15	IFN	14410.2
ISG15	IFN	14767.4
ISG15	IFN	16724.6
AL645608.3	Mock	0
AL645608.3	Mock	1.90528
AL645608.3	Mock	0
AL645608.3	IFN	2.96833
AL645608.3	IFN	0.932697
AL645608.3	IFN	3.97874
AL645608.1	Mock	9.70801
AL645608.1	Mock	5.71584
AL645608.1	Mock	0
AL645608.1	IFN	19.7889
AL645608.1	IFN	10.2597
AL645608.1	IFN	19.8937
AGRN	Mock	10744.1
AGRN	Mock	10118.9
AGRN	Mock	9685.02
AGRN	IFN	13336.7
AGRN	IFN	12783.5
AGRN	IFN	11858.6
AL645608.5	Mock	0
AL645608.5	Mock	0
AL645608.5	Mock	0
AL645608.5	IFN	0
AL645608.5	IFN	0
AL645608.5	IFN	0
AL390719.1	Mock	49.4226
AL390719.1	Mock	33.3424
AL390719.1	Mock	19.0462
AL390719.1	IFN	55.4088
AL390719.1	IFN	40.106
AL390719.1	IFN	27.8512
AL645608.8	Mock	0.882546
AL645608.8	Mock	6.66848
AL645608.8	Mock	0.952312
AL645608.8	IFN	5.93666
AL645608.8	IFN	8.39427
AL645608.8	IFN	3.97874
RNF223	Mock	0
RNF223	Mock	0
RNF223	Mock	0.952312
RNF223	IFN	0
RNF223	IFN	0.932697
RNF223	IFN	0
C1orf159	Mock	271.824
C1orf159	Mock	306.75
C1orf159	Mock	260.934
C1orf159	IFN	218.667
C1orf159	IFN	235.972
C1orf159	IFN	264.586
AL390719.3	Mock	10.5906
AL390719.3	Mock	15.2422
AL390719.3	Mock	17.1416
AL390719.3	IFN	7.91554
AL390719.3	IFN	13.9904
AL390719.3	IFN	11.9362
LINC01342	Mock	0
LINC01342	Mock	0
LINC01342	Mock	0
LINC01342	IFN	0
LINC01342	IFN	0
LINC01342	IFN	0
MIR200B	Mock	0
MIR200B	Mock	0
MIR200B	Mock	0
MIR200B	IFN	0
MIR200B	IFN	0
MIR200B	IFN	0
MIR200A	Mock	0
MIR200A	Mock	0
MIR200A	Mock	0
MIR200A	IFN	0
MIR200A	IFN	0
MIR200A	IFN	0
MIR429	Mock	1.76509
MIR429	Mock	0
MIR429	Mock	0
MIR429	IFN	0
MIR429	IFN	0
MIR429	IFN	0
AL390719.2	Mock	0
AL390719.2	Mock	0
AL390719.2	Mock	1.90462
AL390719.2	IFN	5.93666
AL390719.2	IFN	0
AL390719.2	IFN	0.994686
TTLL10-AS1	Mock	0
TTLL10-AS1	Mock	0
TTLL10-AS1	Mock	0
TTLL10-AS1	IFN	0
TTLL10-AS1	IFN	0
TTLL10-AS1	IFN	0
TTLL10	Mock	0
TTLL10	Mock	0
TTLL10	Mock	0
TTLL10	IFN	0
TTLL10	IFN	0
TTLL10	IFN	0
TNFRSF18	Mock	0
TNFRSF18	Mock	0
TNFRSF18	Mock	0
TNFRSF18	IFN	0
TNFRSF18	IFN	0
TNFRSF18	IFN	0
TNFRSF4	Mock	0
TNFRSF4	Mock	0.95264
TNFRSF4	Mock	0
TNFRSF4	IFN	0
TNFRSF4	IFN	0
TNFRSF4	IFN	0
SDF4	Mock	2254.91
SDF4	Mock	2262.52
SDF4	Mock	1997
SDF4	IFN	2293.53
SDF4	IFN	2548.13
SDF4	IFN	2669.74
B3GALT6	Mock	553.356
B3GALT6	Mock	576.347
B3GALT6	Mock	519.01
B3GALT6	IFN	505.605
B3GALT6	IFN	488.733
B3GALT6	IFN	494.359
C1QTNF12	Mock	20.2986
C1QTNF12	Mock	17.1475
C1QTNF12	Mock	7.6185
C1QTNF12	IFN	18.7994
C1QTNF12	IFN	10.2597
C1QTNF12	IFN	9.94686
AL162741.1	Mock	4.41273
AL162741.1	Mock	2.85792
AL162741.1	Mock	3.80925
AL162741.1	IFN	0.989443
AL162741.1	IFN	3.73079
AL162741.1	IFN	1.98937
UBE2J2	Mock	819.003
UBE2J2	Mock	773.544
UBE2J2	Mock	730.423
UBE2J2	IFN	666.884
UBE2J2	IFN	704.186
UBE2J2	IFN	684.344
LINC01786	Mock	8.82546
LINC01786	Mock	1.90528
LINC01786	Mock	5.71387
LINC01786	IFN	2.96833
LINC01786	IFN	0.932697
LINC01786	IFN	2.98406
SCNN1D	Mock	30.0066
SCNN1D	Mock	27.6266
SCNN1D	Mock	21.9032
SCNN1D	IFN	25.7255
SCNN1D	IFN	28.9136
SCNN1D	IFN	31.8299
ACAP3	Mock	901.962
ACAP3	Mock	818.318
ACAP3	Mock	718.996
ACAP3	IFN	703.494
ACAP3	IFN	740.561
ACAP3	IFN	697.275
MIR6726	Mock	0
MIR6726	Mock	0
MIR6726	Mock	0
MIR6726	IFN	0
MIR6726	IFN	0
MIR6726	IFN	0
PUSL1	Mock	275.354
PUSL1	Mock	244.829
PUSL1	Mock	199.986
PUSL1	IFN	181.068
PUSL1	IFN	173.482
PUSL1	IFN	164.123
INTS11	Mock	1167.61
INTS11	Mock	1069.82
INTS11	Mock	1017.07
INTS11	IFN	962.728
INTS11	IFN	1048.35
INTS11	IFN	1060.33
MIR6727	Mock	0
MIR6727	Mock	0
MIR6727	Mock	0
MIR6727	IFN	0
MIR6727	IFN	0
MIR6727	IFN	0
AL139287.1	Mock	33.5368
AL139287.1	Mock	35.2477
AL139287.1	Mock	20.9509
AL139287.1	IFN	18.7994
AL139287.1	IFN	13.0578
AL139287.1	IFN	13.9256
CPTP	Mock	279.767
CPTP	Mock	296.271
CPTP	Mock	268.552
CPTP	IFN	284.959
CPTP	IFN	258.357
CPTP	IFN	320.289
TAS1R3	Mock	17.6509
TAS1R3	Mock	10.479
TAS1R3	Mock	19.0462
TAS1R3	IFN	12.8628
TAS1R3	IFN	7.46157
TAS1R3	IFN	6.9628
DVL1	Mock	1342.35
DVL1	Mock	1332.74
DVL1	Mock	1122.78
DVL1	IFN	932.055
DVL1	IFN	1046.49
DVL1	IFN	992.696
MIR6808	Mock	0
MIR6808	Mock	0
MIR6808	Mock	0
MIR6808	IFN	0
MIR6808	IFN	0
MIR6808	IFN	0
MXRA8	Mock	50.3051
MXRA8	Mock	64.7795
MXRA8	Mock	53.3295
MXRA8	IFN	31.6622
MXRA8	IFN	35.4425
MXRA8	IFN	41.7768
AURKAIP1	Mock	981.391
AURKAIP1	Mock	896.435
AURKAIP1	Mock	786.61
AURKAIP1	IFN	765.829
AURKAIP1	IFN	781.6
AURKAIP1	IFN	802.711
NDUFB4P8	Mock	0
NDUFB4P8	Mock	3.81056
NDUFB4P8	Mock	0
NDUFB4P8	IFN	0
NDUFB4P8	IFN	0
NDUFB4P8	IFN	0
CCNL2	Mock	1583.29
CCNL2	Mock	1461.35
CCNL2	Mock	1442.75
CCNL2	IFN	1491.09
CCNL2	IFN	1510.04
CCNL2	IFN	1512.92
MRPL20-AS1	Mock	180.922
MRPL20-AS1	Mock	144.801
MRPL20-AS1	Mock	175.225
MRPL20-AS1	IFN	165.237
MRPL20-AS1	IFN	152.03
MRPL20-AS1	IFN	190.98
MRPL20	Mock	1144.66
MRPL20	Mock	1090.77
MRPL20	Mock	1091.35
MRPL20	IFN	996.369
MRPL20	IFN	1160.27
MRPL20	IFN	1303.04
RN7SL657P	Mock	0
RN7SL657P	Mock	0
RN7SL657P	Mock	0
RN7SL657P	IFN	0
RN7SL657P	IFN	0
RN7SL657P	IFN	0
MRPL20-DT	Mock	90.9022
MRPL20-DT	Mock	78.1165
MRPL20-DT	Mock	75.2327
MRPL20-DT	IFN	69.261
MRPL20-DT	IFN	65.2888
MRPL20-DT	IFN	67.6386
ANKRD65	Mock	0
ANKRD65	Mock	0
ANKRD65	Mock	0.952312
ANKRD65	IFN	0.989443
ANKRD65	IFN	0
ANKRD65	IFN	0
AL391244.1	Mock	3.53018
AL391244.1	Mock	0
AL391244.1	Mock	0
AL391244.1	IFN	0
AL391244.1	IFN	0
AL391244.1	IFN	0
TMEM88B	Mock	0
TMEM88B	Mock	0
TMEM88B	Mock	0
TMEM88B	IFN	0
TMEM88B	IFN	0
TMEM88B	IFN	0
LINC01770	Mock	1.76509
LINC01770	Mock	3.81056
LINC01770	Mock	0.952312
LINC01770	IFN	1.97889
LINC01770	IFN	1.86539
LINC01770	IFN	1.98937
VWA1	Mock	351.253
VWA1	Mock	348.666
VWA1	Mock	296.169
VWA1	IFN	344.326
VWA1	IFN	291.934
VWA1	IFN	312.331
ATAD3C	Mock	19.416
ATAD3C	Mock	15.2422
ATAD3C	Mock	8.57081
ATAD3C	IFN	19.7889
ATAD3C	IFN	17.7212
ATAD3C	IFN	15.915
ATAD3B	Mock	121.791
ATAD3B	Mock	111.459
ATAD3B	Mock	71.4234
ATAD3B	IFN	92.0182
ATAD3B	IFN	90.4716
ATAD3B	IFN	65.6492
AL645728.2	Mock	0.882546
AL645728.2	Mock	4.7632
AL645728.2	Mock	3.80925
AL645728.2	IFN	13.8522
AL645728.2	IFN	2.79809
AL645728.2	IFN	2.98406
ATAD3A	Mock	1078.47
ATAD3A	Mock	1008.85
ATAD3A	Mock	956.121
ATAD3A	IFN	974.601
ATAD3A	IFN	968.139
ATAD3A	IFN	903.174
TMEM240	Mock	5.29528
TMEM240	Mock	3.81056
TMEM240	Mock	3.80925
TMEM240	IFN	5.93666
TMEM240	IFN	1.86539
TMEM240	IFN	1.98937
SSU72	Mock	1823.34
SSU72	Mock	1928.14
SSU72	Mock	1818.92
SSU72	IFN	2034.29
SSU72	IFN	2184.38
SSU72	IFN	2257.94
AL645728.1	Mock	2.64764
AL645728.1	Mock	1.90528
AL645728.1	Mock	2.85694
AL645728.1	IFN	2.96833
AL645728.1	IFN	4.66348
AL645728.1	IFN	0.994686
AL691432.3	Mock	0
AL691432.3	Mock	0
AL691432.3	Mock	0
AL691432.3	IFN	0
AL691432.3	IFN	0
AL691432.3	IFN	0
FNDC10	Mock	32.6542
FNDC10	Mock	40.0109
FNDC10	Mock	34.2832
FNDC10	IFN	29.6833
FNDC10	IFN	33.5771
FNDC10	IFN	41.7768
AL691432.4	Mock	0.882546
AL691432.4	Mock	0.95264
AL691432.4	Mock	0.952312
AL691432.4	IFN	2.96833
AL691432.4	IFN	0
AL691432.4	IFN	1.98937
AL691432.2	Mock	39.7146
AL691432.2	Mock	60.0163
AL691432.2	Mock	32.3786
AL691432.2	IFN	33.641
AL691432.2	IFN	29.8463
AL691432.2	IFN	37.7981
MIB2	Mock	370.669
MIB2	Mock	332.471
MIB2	Mock	348.546
MIB2	IFN	318.601
MIB2	IFN	311.521
MIB2	IFN	301.39
MMP23B	Mock	9.70801
MMP23B	Mock	5.71584
MMP23B	Mock	4.76156
MMP23B	IFN	7.91554
MMP23B	IFN	4.66348
MMP23B	IFN	7.95748
CDK11B	Mock	1416.49
CDK11B	Mock	1256.53
CDK11B	Mock	1092.3
CDK11B	IFN	1294.19
CDK11B	IFN	1310.44
CDK11B	IFN	1322.93
FO704657.1	Mock	3.53018
FO704657.1	Mock	2.85792
FO704657.1	Mock	5.71387
FO704657.1	IFN	0.989443
FO704657.1	IFN	0.932697
FO704657.1	IFN	2.98406
SLC35E2B	Mock	1074.06
SLC35E2B	Mock	1096.49
SLC35E2B	Mock	1086.59
SLC35E2B	IFN	969.654
SLC35E2B	IFN	966.274
SLC35E2B	IFN	909.143
AL691432.1	Mock	30.8891
AL691432.1	Mock	24.7687
AL691432.1	Mock	19.9986
AL691432.1	IFN	29.6833
AL691432.1	IFN	18.6539
AL691432.1	IFN	15.915
MMP23A	Mock	4.41273
MMP23A	Mock	3.81056
MMP23A	Mock	4.76156
MMP23A	IFN	5.93666
MMP23A	IFN	4.66348
MMP23A	IFN	4.97343
CDK11A	Mock	57.3655
CDK11A	Mock	47.632
CDK11A	Mock	43.8064
CDK11A	IFN	66.2927
CDK11A	IFN	60.6253
CDK11A	IFN	80.5695
AL031282.2	Mock	46.7749
AL031282.2	Mock	55.2531
AL031282.2	Mock	33.3309
AL031282.2	IFN	38.5883
AL031282.2	IFN	30.779
AL031282.2	IFN	31.8299
AL031282.1	Mock	7.06037
AL031282.1	Mock	15.2422
AL031282.1	Mock	9.52312
AL031282.1	IFN	3.95777
AL031282.1	IFN	7.46157
AL031282.1	IFN	5.96811
SLC35E2A	Mock	561.299
SLC35E2A	Mock	522.047
SLC35E2A	Mock	562.817
SLC35E2A	IFN	492.742
SLC35E2A	IFN	453.291
SLC35E2A	IFN	423.736
NADK	Mock	1494.15
NADK	Mock	1454.68
NADK	Mock	1358.95
NADK	IFN	1672.16
NADK	IFN	1586.52
NADK	IFN	1549.72
GNB1	Mock	5348.23
GNB1	Mock	5576.76
GNB1	Mock	5275.81
GNB1	IFN	5247.01
GNB1	IFN	5361.14
GNB1	IFN	5550.35
AL109917.1	Mock	0.882546
AL109917.1	Mock	0
AL109917.1	Mock	0.952312
AL109917.1	IFN	0
AL109917.1	IFN	0.932697
AL109917.1	IFN	0.994686
CALML6	Mock	3.53018
CALML6	Mock	0.95264
CALML6	Mock	1.90462
CALML6	IFN	2.96833
CALML6	IFN	4.66348
CALML6	IFN	0.994686
TMEM52	Mock	11.4731
TMEM52	Mock	4.7632
TMEM52	Mock	4.76156
TMEM52	IFN	5.93666
TMEM52	IFN	5.59618
TMEM52	IFN	6.9628
CFAP74	Mock	0.882546
CFAP74	Mock	1.90528
CFAP74	Mock	0
CFAP74	IFN	0
CFAP74	IFN	8.39427
CFAP74	IFN	0.994686
AL391845.2	Mock	0
AL391845.2	Mock	0
AL391845.2	Mock	0
AL391845.2	IFN	0
AL391845.2	IFN	0
AL391845.2	IFN	0
GABRD	Mock	1.76509
GABRD	Mock	6.66848
GABRD	Mock	4.76156
GABRD	IFN	0
GABRD	IFN	6.52888
GABRD	IFN	2.98406
AL391845.1	Mock	0
AL391845.1	Mock	0.95264
AL391845.1	Mock	0.952312
AL391845.1	IFN	0
AL391845.1	IFN	0.932697
AL391845.1	IFN	0
PRKCZ	Mock	197.69
PRKCZ	Mock	210.534
PRKCZ	Mock	190.462
PRKCZ	IFN	188.984
PRKCZ	IFN	178.145
PRKCZ	IFN	213.857
AL590822.2	Mock	1.76509
AL590822.2	Mock	2.85792
AL590822.2	Mock	3.80925
AL590822.2	IFN	0
AL590822.2	IFN	0
AL590822.2	IFN	2.98406
PRKCZ-AS1	Mock	20.2986
PRKCZ-AS1	Mock	24.7687
PRKCZ-AS1	Mock	20.9509
PRKCZ-AS1	IFN	16.8205
PRKCZ-AS1	IFN	15.8558
PRKCZ-AS1	IFN	15.915
FAAP20	Mock	438.625
FAAP20	Mock	417.256
FAAP20	Mock	359.974
FAAP20	IFN	345.315
FAAP20	IFN	374.944
FAAP20	IFN	395.885
AL590822.1	Mock	1.76509
AL590822.1	Mock	0.95264
AL590822.1	Mock	2.85694
AL590822.1	IFN	0
AL590822.1	IFN	0.932697
AL590822.1	IFN	0.994686
SKI	Mock	1095.24
SKI	Mock	1101.25
SKI	Mock	1085.64
SKI	IFN	935.023
SKI	IFN	992.389
SKI	IFN	904.169
AL590822.3	Mock	2.64764
AL590822.3	Mock	3.81056
AL590822.3	Mock	2.85694
AL590822.3	IFN	3.95777
AL590822.3	IFN	7.46157
AL590822.3	IFN	3.97874
MORN1	Mock	107.671
MORN1	Mock	129.559
MORN1	Mock	145.704
MORN1	IFN	147.427
MORN1	IFN	130.578
MORN1	IFN	128.314
AL589739.1	Mock	0.882546
AL589739.1	Mock	0
AL589739.1	Mock	0
AL589739.1	IFN	0
AL589739.1	IFN	0
AL589739.1	IFN	0
AL513477.1	Mock	15.0033
AL513477.1	Mock	18.1002
AL513477.1	Mock	7.6185
AL513477.1	IFN	16.8205
AL513477.1	IFN	13.9904
AL513477.1	IFN	25.8618
AL513477.2	Mock	11.4731
AL513477.2	Mock	7.62112
AL513477.2	Mock	9.52312
AL513477.2	IFN	7.91554
AL513477.2	IFN	4.66348
AL513477.2	IFN	13.9256
RER1	Mock	1628.3
RER1	Mock	1606.15
RER1	Mock	1583.7
RER1	IFN	1671.17
RER1	IFN	1705.9
RER1	IFN	1939.64
PEX10	Mock	302.713
PEX10	Mock	274.36
PEX10	Mock	231.412
PEX10	IFN	231.53
PEX10	IFN	287.271
PEX10	IFN	256.629
PLCH2	Mock	14.1207
PLCH2	Mock	16.1949
PLCH2	Mock	9.52312
PLCH2	IFN	12.8628
PLCH2	IFN	13.0578
PLCH2	IFN	13.9256
AL139246.1	Mock	0
AL139246.1	Mock	0
AL139246.1	Mock	0.952312
AL139246.1	IFN	1.97889
AL139246.1	IFN	0
AL139246.1	IFN	0
AL139246.4	Mock	0
AL139246.4	Mock	0
AL139246.4	Mock	0
AL139246.4	IFN	0
AL139246.4	IFN	0
AL139246.4	IFN	0.994686
PANK4	Mock	442.156
PANK4	Mock	492.515
PANK4	Mock	442.825
PANK4	IFN	478.89
PANK4	IFN	522.31
PANK4	IFN	434.678
HES5	Mock	0
HES5	Mock	0
HES5	Mock	0
HES5	IFN	0
HES5	IFN	0
HES5	IFN	0
AL139246.5	Mock	7.94291
AL139246.5	Mock	11.4317
AL139246.5	Mock	10.4754
AL139246.5	IFN	7.91554
AL139246.5	IFN	10.2597
AL139246.5	IFN	6.9628
TNFRSF14-AS1	Mock	0
TNFRSF14-AS1	Mock	0
TNFRSF14-AS1	Mock	0
TNFRSF14-AS1	IFN	0
TNFRSF14-AS1	IFN	0
TNFRSF14-AS1	IFN	1.98937
TNFRSF14	Mock	0
TNFRSF14	Mock	0.95264
TNFRSF14	Mock	0
TNFRSF14	IFN	0
TNFRSF14	IFN	0.932697
TNFRSF14	IFN	0
AL139246.2	Mock	0
AL139246.2	Mock	0
AL139246.2	Mock	0
AL139246.2	IFN	0
AL139246.2	IFN	0
AL139246.2	IFN	0
AL139246.3	Mock	5.29528
AL139246.3	Mock	3.81056
AL139246.3	Mock	3.80925
AL139246.3	IFN	0
AL139246.3	IFN	0
AL139246.3	IFN	0
PRXL2B	Mock	55.6004
PRXL2B	Mock	55.2531
PRXL2B	Mock	64.7572
PRXL2B	IFN	40.5671
PRXL2B	IFN	66.2215
PRXL2B	IFN	66.6439
MMEL1	Mock	0
MMEL1	Mock	0
MMEL1	Mock	0
MMEL1	IFN	0
MMEL1	IFN	0
MMEL1	IFN	0
MMEL1-AS1	Mock	0
MMEL1-AS1	Mock	0
MMEL1-AS1	Mock	0
MMEL1-AS1	IFN	0
MMEL1-AS1	IFN	0
MMEL1-AS1	IFN	0
TTC34	Mock	2.64764
TTC34	Mock	2.85792
TTC34	Mock	1.90462
TTC34	IFN	4.94721
TTC34	IFN	5.59618
TTC34	IFN	3.97874
AC242022.2	Mock	0
AC242022.2	Mock	0
AC242022.2	Mock	0
AC242022.2	IFN	0
AC242022.2	IFN	0
AC242022.2	IFN	0
AC242022.1	Mock	0
AC242022.1	Mock	0
AC242022.1	Mock	0
AC242022.1	IFN	0
AC242022.1	IFN	0
AC242022.1	IFN	0
AL592464.2	Mock	0
AL592464.2	Mock	0
AL592464.2	Mock	0
AL592464.2	IFN	0
AL592464.2	IFN	0
AL592464.2	IFN	0
AL592464.3	Mock	0
AL592464.3	Mock	0
AL592464.3	Mock	0.952312
AL592464.3	IFN	0
AL592464.3	IFN	0
AL592464.3	IFN	0
AL592464.1	Mock	0
AL592464.1	Mock	0
AL592464.1	Mock	0
AL592464.1	IFN	0
AL592464.1	IFN	0
AL592464.1	IFN	0
AL589702.1	Mock	0
AL589702.1	Mock	0
AL589702.1	Mock	0
AL589702.1	IFN	0
AL589702.1	IFN	0
AL589702.1	IFN	0
ACTRT2	Mock	0
ACTRT2	Mock	0
ACTRT2	Mock	0
ACTRT2	IFN	0
ACTRT2	IFN	0
ACTRT2	IFN	0
PRDM16-DT	Mock	2.64764
PRDM16-DT	Mock	1.90528
PRDM16-DT	Mock	0
PRDM16-DT	IFN	7.91554
PRDM16-DT	IFN	4.66348
PRDM16-DT	IFN	12.9309
PRDM16	Mock	28.2415
PRDM16	Mock	36.2003
PRDM16	Mock	32.3786
PRDM16	IFN	70.2504
PRDM16	IFN	68.0868
PRDM16	IFN	51.7236
MIR4251	Mock	0
MIR4251	Mock	0
MIR4251	Mock	0
MIR4251	IFN	0
MIR4251	IFN	0
MIR4251	IFN	0
AL008733.1	Mock	0.882546
AL008733.1	Mock	1.90528
AL008733.1	Mock	4.76156
AL008733.1	IFN	0
AL008733.1	IFN	0
AL008733.1	IFN	0.994686
AL512383.1	Mock	0
AL512383.1	Mock	0
AL512383.1	Mock	0.952312
AL512383.1	IFN	4.94721
AL512383.1	IFN	2.79809
AL512383.1	IFN	0
AL590438.1	Mock	2.64764
AL590438.1	Mock	5.71584
AL590438.1	Mock	12.3801
AL590438.1	IFN	6.9261
AL590438.1	IFN	11.1924
AL590438.1	IFN	3.97874
AL354743.2	Mock	1.76509
AL354743.2	Mock	1.90528
AL354743.2	Mock	3.80925
AL354743.2	IFN	0
AL354743.2	IFN	4.66348
AL354743.2	IFN	3.97874
AL354743.1	Mock	0.882546
AL354743.1	Mock	0
AL354743.1	Mock	0
AL354743.1	IFN	3.95777
AL354743.1	IFN	1.86539
AL354743.1	IFN	0.994686
ARHGEF16	Mock	211.811
ARHGEF16	Mock	189.575
ARHGEF16	Mock	260.934
ARHGEF16	IFN	255.276
ARHGEF16	IFN	295.665
ARHGEF16	IFN	254.64
AL512413.1	Mock	1.76509
AL512413.1	Mock	0.95264
AL512413.1	Mock	0
AL512413.1	IFN	0.989443
AL512413.1	IFN	0
AL512413.1	IFN	0
MEGF6	Mock	44.1273
MEGF6	Mock	52.3952
MEGF6	Mock	55.2341
MEGF6	IFN	51.451
MEGF6	IFN	39.1733
MEGF6	IFN	62.6652
MIR551A	Mock	0
MIR551A	Mock	0
MIR551A	Mock	0
MIR551A	IFN	0
MIR551A	IFN	0
MIR551A	IFN	0
AL513320.1	Mock	1.76509
AL513320.1	Mock	2.85792
AL513320.1	Mock	2.85694
AL513320.1	IFN	2.96833
AL513320.1	IFN	6.52888
AL513320.1	IFN	2.98406
TPRG1L	Mock	491.578
TPRG1L	Mock	422.02
TPRG1L	Mock	461.871
TPRG1L	IFN	405.671
TPRG1L	IFN	416.915
TPRG1L	IFN	451.587
WRAP73	Mock	436.86
WRAP73	Mock	402.014
WRAP73	Mock	373.306
WRAP73	IFN	407.65
WRAP73	IFN	392.665
WRAP73	IFN	439.651
TP73	Mock	0
TP73	Mock	0
TP73	Mock	0
TP73	IFN	0
TP73	IFN	0
TP73	IFN	0
AL136528.1	Mock	0
AL136528.1	Mock	0
AL136528.1	Mock	0
AL136528.1	IFN	0
AL136528.1	IFN	0
AL136528.1	IFN	0
TP73-AS2	Mock	0
TP73-AS2	Mock	0
TP73-AS2	Mock	0
TP73-AS2	IFN	0
TP73-AS2	IFN	0
TP73-AS2	IFN	0
TP73-AS1	Mock	0
TP73-AS1	Mock	0
TP73-AS1	Mock	0
TP73-AS1	IFN	0
TP73-AS1	IFN	0
TP73-AS1	IFN	0
AL136528.2	Mock	0
AL136528.2	Mock	0
AL136528.2	Mock	0
AL136528.2	IFN	0
AL136528.2	IFN	0
AL136528.2	IFN	0
CCDC27	Mock	0
CCDC27	Mock	0
CCDC27	Mock	0
CCDC27	IFN	0
CCDC27	IFN	0
CCDC27	IFN	0
SMIM1	Mock	1.76509
SMIM1	Mock	0
SMIM1	Mock	0.952312
SMIM1	IFN	0
SMIM1	IFN	0.932697
SMIM1	IFN	1.98937
LRRC47	Mock	1201.15
LRRC47	Mock	1225.1
LRRC47	Mock	1169.44
LRRC47	IFN	1225.92
LRRC47	IFN	1104.31
LRRC47	IFN	1162.79
RN7SL574P	Mock	0.882546
RN7SL574P	Mock	3.81056
RN7SL574P	Mock	0
RN7SL574P	IFN	2.96833
RN7SL574P	IFN	3.73079
RN7SL574P	IFN	0.994686
AL365330.1	Mock	16.7684
AL365330.1	Mock	13.337
AL365330.1	Mock	11.4277
AL365330.1	IFN	8.90498
AL365330.1	IFN	9.32697
AL365330.1	IFN	17.9043
CEP104	Mock	675.148
CEP104	Mock	677.327
CEP104	Mock	695.188
CEP104	IFN	631.264
CEP104	IFN	681.801
CEP104	IFN	699.264
DFFB	Mock	105.906
DFFB	Mock	103.838
DFFB	Mock	147.608
DFFB	IFN	116.754
DFFB	IFN	104.462
DFFB	IFN	116.378
C1orf174	Mock	522.467
C1orf174	Mock	511.568
C1orf174	Mock	587.577
C1orf174	IFN	579.813
C1orf174	IFN	618.378
C1orf174	IFN	531.162
LINC01134	Mock	9.70801
LINC01134	Mock	4.7632
LINC01134	Mock	4.76156
LINC01134	IFN	1.97889
LINC01134	IFN	2.79809
LINC01134	IFN	0.994686
LINC01346	Mock	0.882546
LINC01346	Mock	0
LINC01346	Mock	1.90462
LINC01346	IFN	0
LINC01346	IFN	0.932697
LINC01346	IFN	0
LINC01345	Mock	0
LINC01345	Mock	0
LINC01345	Mock	0
LINC01345	IFN	0
LINC01345	IFN	0
LINC01345	IFN	0
LINC02780	Mock	0
LINC02780	Mock	0
LINC02780	Mock	0
LINC02780	IFN	0
LINC02780	IFN	0
LINC02780	IFN	0
AL805961.1	Mock	0
AL805961.1	Mock	0
AL805961.1	Mock	0
AL805961.1	IFN	0
AL805961.1	IFN	0
AL805961.1	IFN	0
EEF1DP6	Mock	0
EEF1DP6	Mock	0
EEF1DP6	Mock	0
EEF1DP6	IFN	0
EEF1DP6	IFN	0
EEF1DP6	IFN	0
LINC01777	Mock	0
LINC01777	Mock	0
LINC01777	Mock	0
LINC01777	IFN	0
LINC01777	IFN	0
LINC01777	IFN	0
AL355602.1	Mock	0
AL355602.1	Mock	0
AL355602.1	Mock	0
AL355602.1	IFN	0
AL355602.1	IFN	0
AL355602.1	IFN	0
Z98747.1	Mock	0
Z98747.1	Mock	0
Z98747.1	Mock	0
Z98747.1	IFN	0
Z98747.1	IFN	0
Z98747.1	IFN	0
LINC01646	Mock	0
LINC01646	Mock	0
LINC01646	Mock	0
LINC01646	IFN	0
LINC01646	IFN	0
LINC01646	IFN	0
AJAP1	Mock	0
AJAP1	Mock	0
AJAP1	Mock	0
AJAP1	IFN	0
AJAP1	IFN	0
AJAP1	IFN	0
Z98886.1	Mock	0
Z98886.1	Mock	0
Z98886.1	Mock	0
Z98886.1	IFN	0
Z98886.1	IFN	0
Z98886.1	IFN	0
BX005132.1	Mock	0
BX005132.1	Mock	0
BX005132.1	Mock	0
BX005132.1	IFN	0
BX005132.1	IFN	0
BX005132.1	IFN	0
LINC02781	Mock	0
LINC02781	Mock	0
LINC02781	Mock	0
LINC02781	IFN	0
LINC02781	IFN	0
LINC02781	IFN	0
LINC02782	Mock	0
LINC02782	Mock	0
LINC02782	Mock	0
LINC02782	IFN	0
LINC02782	IFN	0
LINC02782	IFN	0
AL139823.1	Mock	0
AL139823.1	Mock	0
AL139823.1	Mock	0
AL139823.1	IFN	0
AL139823.1	IFN	0
AL139823.1	IFN	0
Z98259.3	Mock	0
Z98259.3	Mock	0
Z98259.3	Mock	0
Z98259.3	IFN	0
Z98259.3	IFN	0
Z98259.3	IFN	0
Z98259.2	Mock	0
Z98259.2	Mock	0
Z98259.2	Mock	0
Z98259.2	IFN	0
Z98259.2	IFN	0
Z98259.2	IFN	0
Z98259.1	Mock	0
Z98259.1	Mock	0
Z98259.1	Mock	0
Z98259.1	IFN	0
Z98259.1	IFN	0
Z98259.1	IFN	0
Z97988.2	Mock	0
Z97988.2	Mock	0
Z97988.2	Mock	0
Z97988.2	IFN	0
Z97988.2	IFN	0
Z97988.2	IFN	0
AL365255.1	Mock	0
AL365255.1	Mock	0
AL365255.1	Mock	0
AL365255.1	IFN	0
AL365255.1	IFN	0
AL365255.1	IFN	0
Z97988.1	Mock	0
Z97988.1	Mock	0
Z97988.1	Mock	0
Z97988.1	IFN	0
Z97988.1	IFN	0
Z97988.1	IFN	0
MIR4689	Mock	0
MIR4689	Mock	0
MIR4689	Mock	0
MIR4689	IFN	0
MIR4689	IFN	0
MIR4689	IFN	0
NPHP4	Mock	337.133
NPHP4	Mock	322.945
NPHP4	Mock	316.168
NPHP4	IFN	307.717
NPHP4	IFN	288.203
NPHP4	IFN	306.363
KCNAB2	Mock	75.899
KCNAB2	Mock	62.8743
KCNAB2	Mock	47.6156
KCNAB2	IFN	66.2927
KCNAB2	IFN	67.1542
KCNAB2	IFN	62.6652
CHD5	Mock	322.129
CHD5	Mock	316.277
CHD5	Mock	265.695
CHD5	IFN	365.104
CHD5	IFN	343.232
CHD5	IFN	285.475
AL031847.1	Mock	0
AL031847.1	Mock	0
AL031847.1	Mock	0
AL031847.1	IFN	0
AL031847.1	IFN	0
AL031847.1	IFN	0
RPL22	Mock	2677.64
RPL22	Mock	2820.77
RPL22	Mock	2821.7
RPL22	IFN	2402.37
RPL22	IFN	2452.06
RPL22	IFN	2716.49
RNF207-AS1	Mock	0
RNF207-AS1	Mock	2.85792
RNF207-AS1	Mock	1.90462
RNF207-AS1	IFN	0.989443
RNF207-AS1	IFN	1.86539
RNF207-AS1	IFN	4.97343
RNF207	Mock	581.598
RNF207	Mock	562.058
RNF207	Mock	580.91
RNF207	IFN	535.288
RNF207	IFN	490.598
RNF207	IFN	417.768
ICMT	Mock	2457.89
ICMT	Mock	2425.42
ICMT	Mock	2386.49
ICMT	IFN	2413.25
ICMT	IFN	2284.17
ICMT	IFN	2403.16
LINC00337	Mock	24.7113
LINC00337	Mock	35.2477
LINC00337	Mock	36.1879
LINC00337	IFN	17.81
LINC00337	IFN	31.7117
LINC00337	IFN	32.8246
HES3	Mock	0
HES3	Mock	0
HES3	Mock	0
HES3	IFN	0
HES3	IFN	0
HES3	IFN	0
GPR153	Mock	52.0702
GPR153	Mock	48.5847
GPR153	Mock	39.0448
GPR153	IFN	30.6727
GPR153	IFN	32.6444
GPR153	IFN	36.8034
ACOT7	Mock	800.469
ACOT7	Mock	769.733
ACOT7	Mock	742.804
ACOT7	IFN	793.533
ACOT7	IFN	841.292
ACOT7	IFN	872.339
AL031848.2	Mock	0
AL031848.2	Mock	0
AL031848.2	Mock	0
AL031848.2	IFN	0
AL031848.2	IFN	0
AL031848.2	IFN	0
HES2	Mock	5.29528
HES2	Mock	11.4317
HES2	Mock	0.952312
HES2	IFN	6.9261
HES2	IFN	5.59618
HES2	IFN	2.98406
ESPN	Mock	2.64764
ESPN	Mock	0
ESPN	Mock	4.76156
ESPN	IFN	0
ESPN	IFN	0.932697
ESPN	IFN	0
MIR4252	Mock	0
MIR4252	Mock	0
MIR4252	Mock	0
MIR4252	IFN	0
MIR4252	IFN	0
MIR4252	IFN	0
AL031848.1	Mock	0
AL031848.1	Mock	0
AL031848.1	Mock	0
AL031848.1	IFN	0
AL031848.1	IFN	0
AL031848.1	IFN	0
TNFRSF25	Mock	18.5335
TNFRSF25	Mock	17.1475
TNFRSF25	Mock	20.9509
TNFRSF25	IFN	23.7466
TNFRSF25	IFN	16.7885
TNFRSF25	IFN	19.8937
PLEKHG5	Mock	112.083
PLEKHG5	Mock	87.6429
PLEKHG5	Mock	86.6604
PLEKHG5	IFN	63.3243
PLEKHG5	IFN	84.8754
PLEKHG5	IFN	97.4792
NOL9	Mock	972.566
NOL9	Mock	1112.68
NOL9	Mock	1009.45
NOL9	IFN	805.406
NOL9	IFN	906.581
NOL9	IFN	902.18
RNU6-731P	Mock	0
RNU6-731P	Mock	0
RNU6-731P	Mock	1.90462
RNU6-731P	IFN	0
RNU6-731P	IFN	0
RNU6-731P	IFN	0
AL591866.1	Mock	5.29528
AL591866.1	Mock	4.7632
AL591866.1	Mock	6.66619
AL591866.1	IFN	4.94721
AL591866.1	IFN	4.66348
AL591866.1	IFN	0.994686
TAS1R1	Mock	0
TAS1R1	Mock	0
TAS1R1	Mock	0
TAS1R1	IFN	0
TAS1R1	IFN	0
TAS1R1	IFN	0
ZBTB48	Mock	231.227
ZBTB48	Mock	203.865
ZBTB48	Mock	216.175
ZBTB48	IFN	224.603
ZBTB48	IFN	199.597
ZBTB48	IFN	240.714
KLHL21	Mock	810.177
KLHL21	Mock	896.435
KLHL21	Mock	860.89
KLHL21	IFN	792.544
KLHL21	IFN	786.263
KLHL21	IFN	739.051
PHF13	Mock	426.27
PHF13	Mock	425.83
PHF13	Mock	464.728
PHF13	IFN	369.062
PHF13	IFN	413.185
PHF13	IFN	472.476
THAP3	Mock	192.395
THAP3	Mock	181.002
THAP3	Mock	183.796
THAP3	IFN	212.73
THAP3	IFN	195.866
THAP3	IFN	204.905
DNAJC11	Mock	989.334
DNAJC11	Mock	945.019
DNAJC11	Mock	882.793
DNAJC11	IFN	985.485
DNAJC11	IFN	1005.45
DNAJC11	IFN	969.818
LINC01672	Mock	0
LINC01672	Mock	0
LINC01672	Mock	0
LINC01672	IFN	0
LINC01672	IFN	0
LINC01672	IFN	0
AL591163.1	Mock	0
AL591163.1	Mock	0
AL591163.1	Mock	0
AL591163.1	IFN	0
AL591163.1	IFN	0
AL591163.1	IFN	0
CAMTA1-DT	Mock	6.17782
CAMTA1-DT	Mock	6.66848
CAMTA1-DT	Mock	10.4754
CAMTA1-DT	IFN	5.93666
CAMTA1-DT	IFN	4.66348
CAMTA1-DT	IFN	3.97874
CAMTA1	Mock	444.803
CAMTA1	Mock	409.635
CAMTA1	Mock	445.682
CAMTA1	IFN	388.851
CAMTA1	IFN	472.877
CAMTA1	IFN	485.407
AL590128.1	Mock	0
AL590128.1	Mock	0
AL590128.1	Mock	1.90462
AL590128.1	IFN	0
AL590128.1	IFN	0
AL590128.1	IFN	0
AL512330.1	Mock	0
AL512330.1	Mock	0
AL512330.1	Mock	0
AL512330.1	IFN	0
AL512330.1	IFN	0
AL512330.1	IFN	0
RNU1-8P	Mock	0
RNU1-8P	Mock	0
RNU1-8P	Mock	0
RNU1-8P	IFN	0
RNU1-8P	IFN	0
RNU1-8P	IFN	0
CAMTA1-IT1	Mock	0
CAMTA1-IT1	Mock	0
CAMTA1-IT1	Mock	0
CAMTA1-IT1	IFN	0
CAMTA1-IT1	IFN	0
CAMTA1-IT1	IFN	0
CAMTA1-AS2	Mock	0
CAMTA1-AS2	Mock	0
CAMTA1-AS2	Mock	0
CAMTA1-AS2	IFN	0
CAMTA1-AS2	IFN	0
CAMTA1-AS2	IFN	0
CAMTA1-AS1	Mock	0
CAMTA1-AS1	Mock	0
CAMTA1-AS1	Mock	0
CAMTA1-AS1	IFN	0
CAMTA1-AS1	IFN	0
CAMTA1-AS1	IFN	0
AL359881.3	Mock	0
AL359881.3	Mock	0
AL359881.3	Mock	0
AL359881.3	IFN	0
AL359881.3	IFN	0.932697
AL359881.3	IFN	0
AL359881.2	Mock	0
AL359881.2	Mock	0.95264
AL359881.2	Mock	0
AL359881.2	IFN	0
AL359881.2	IFN	0
AL359881.2	IFN	0
AL359881.1	Mock	5.29528
AL359881.1	Mock	1.90528
AL359881.1	Mock	0
AL359881.1	IFN	0.989443
AL359881.1	IFN	0.932697
AL359881.1	IFN	0
VAMP3	Mock	1690.96
VAMP3	Mock	1866.22
VAMP3	Mock	1862.72
VAMP3	IFN	1794.85
VAMP3	IFN	1893.37
VAMP3	IFN	1971.47
Z98884.2	Mock	9.70801
Z98884.2	Mock	5.71584
Z98884.2	Mock	9.52312
Z98884.2	IFN	13.8522
Z98884.2	IFN	13.9904
Z98884.2	IFN	18.899
PER3	Mock	143.855
PER3	Mock	127.654
PER3	Mock	123.801
PER3	IFN	128.628
PER3	IFN	135.241
PER3	IFN	111.405
Z98884.1	Mock	1.76509
Z98884.1	Mock	3.81056
Z98884.1	Mock	3.80925
Z98884.1	IFN	0
Z98884.1	IFN	0
Z98884.1	IFN	0
UTS2	Mock	0
UTS2	Mock	0
UTS2	Mock	0
UTS2	IFN	0
UTS2	IFN	0
UTS2	IFN	0
TNFRSF9	Mock	42.3622
TNFRSF9	Mock	68.5901
TNFRSF9	Mock	73.328
TNFRSF9	IFN	47.4932
TNFRSF9	IFN	46.6348
TNFRSF9	IFN	48.7396
AL009183.1	Mock	0
AL009183.1	Mock	0
AL009183.1	Mock	0
AL009183.1	IFN	0
AL009183.1	IFN	0
AL009183.1	IFN	0
PARK7	Mock	2386.4
PARK7	Mock	2486.39
PARK7	Mock	2103.66
PARK7	IFN	2016.48
PARK7	IFN	2144.27
PARK7	IFN	2248.98
Y_RNA	Mock	5.29528
Y_RNA	Mock	0
Y_RNA	Mock	2.85694
Y_RNA	IFN	1.97889
Y_RNA	IFN	0.932697
Y_RNA	IFN	0
AL034417.4	Mock	47.6575
AL034417.4	Mock	48.5847
AL034417.4	Mock	38.0925
AL034417.4	IFN	42.546
AL034417.4	IFN	41.0386
AL034417.4	IFN	48.7396
AL034417.3	Mock	3.53018
AL034417.3	Mock	2.85792
AL034417.3	Mock	1.90462
AL034417.3	IFN	2.96833
AL034417.3	IFN	2.79809
AL034417.3	IFN	1.98937
ERRFI1	Mock	2187.83
ERRFI1	Mock	2283.48
ERRFI1	Mock	2331.26
ERRFI1	IFN	2299.46
ERRFI1	IFN	2350.4
ERRFI1	IFN	2456.87
AL034417.2	Mock	0
AL034417.2	Mock	0.95264
AL034417.2	Mock	2.85694
AL034417.2	IFN	1.97889
AL034417.2	IFN	2.79809
AL034417.2	IFN	0.994686
AL034417.1	Mock	0
AL034417.1	Mock	0
AL034417.1	Mock	1.90462
AL034417.1	IFN	0
AL034417.1	IFN	0.932697
AL034417.1	IFN	0
AL358876.1	Mock	0
AL358876.1	Mock	0.95264
AL358876.1	Mock	0
AL358876.1	IFN	0
AL358876.1	IFN	2.79809
AL358876.1	IFN	0
LINC01714	Mock	2.64764
LINC01714	Mock	2.85792
LINC01714	Mock	0
LINC01714	IFN	1.97889
LINC01714	IFN	0
LINC01714	IFN	3.97874
RNU1-7P	Mock	0
RNU1-7P	Mock	0
RNU1-7P	Mock	0
RNU1-7P	IFN	0
RNU1-7P	IFN	0
RNU1-7P	IFN	0
AL358876.2	Mock	0
AL358876.2	Mock	0
AL358876.2	Mock	0
AL358876.2	IFN	0
AL358876.2	IFN	0
AL358876.2	IFN	0
RNU6-991P	Mock	0
RNU6-991P	Mock	0
RNU6-991P	Mock	0
RNU6-991P	IFN	0
RNU6-991P	IFN	0
RNU6-991P	IFN	0
SLC45A1	Mock	66.191
SLC45A1	Mock	54.3005
SLC45A1	Mock	62.8526
SLC45A1	IFN	69.261
SLC45A1	IFN	51.2983
SLC45A1	IFN	71.6174
AL356072.1	Mock	0
AL356072.1	Mock	0.95264
AL356072.1	Mock	0.952312
AL356072.1	IFN	0
AL356072.1	IFN	0.932697
AL356072.1	IFN	0
RERE	Mock	1433.25
RERE	Mock	1318.45
RERE	Mock	1292.29
RERE	IFN	1174.47
RERE	IFN	1291.78
RERE	IFN	1055.36
RERE-AS1	Mock	2.64764
RERE-AS1	Mock	0
RERE-AS1	Mock	1.90462
RERE-AS1	IFN	1.97889
RERE-AS1	IFN	0
RERE-AS1	IFN	1.98937
AL096855.1	Mock	0
AL096855.1	Mock	0
AL096855.1	Mock	0
AL096855.1	IFN	0
AL096855.1	IFN	0
AL096855.1	IFN	0
AL096855.2	Mock	0
AL096855.2	Mock	0
AL096855.2	Mock	0
AL096855.2	IFN	0
AL096855.2	IFN	0
AL096855.2	IFN	0
RPL7P11	Mock	0
RPL7P11	Mock	0
RPL7P11	Mock	0
RPL7P11	IFN	0
RPL7P11	IFN	0
RPL7P11	IFN	0.994686
RPL7P7	Mock	0
RPL7P7	Mock	1.90528
RPL7P7	Mock	0
RPL7P7	IFN	0
RPL7P7	IFN	0
RPL7P7	IFN	1.98937
Y_RNA	Mock	0
Y_RNA	Mock	0
Y_RNA	Mock	0
Y_RNA	IFN	0
Y_RNA	IFN	0
Y_RNA	IFN	3.97874
AL357552.1	Mock	0
AL357552.1	Mock	0
AL357552.1	Mock	0
AL357552.1	IFN	0
AL357552.1	IFN	0
AL357552.1	IFN	0
AL357552.2	Mock	0
AL357552.2	Mock	0
AL357552.2	Mock	0
AL357552.2	IFN	0
AL357552.2	IFN	1.86539
AL357552.2	IFN	0
RPL23AP19	Mock	0
RPL23AP19	Mock	0
RPL23AP19	Mock	0
RPL23AP19	IFN	0
RPL23AP19	IFN	0
RPL23AP19	IFN	0
ENO1	Mock	38449
ENO1	Mock	38876.3
ENO1	Mock	37224
ENO1	IFN	37544.4
ENO1	IFN	38637
ENO1	IFN	43098.7
MIR6728	Mock	0
MIR6728	Mock	0
MIR6728	Mock	0
MIR6728	IFN	0
MIR6728	IFN	0
MIR6728	IFN	0
ENO1-AS1	Mock	4.41273
ENO1-AS1	Mock	1.90528
ENO1-AS1	Mock	0
ENO1-AS1	IFN	2.96833
ENO1-AS1	IFN	0.932697
ENO1-AS1	IFN	0.994686
RNU6-304P	Mock	0
RNU6-304P	Mock	0
RNU6-304P	Mock	0
RNU6-304P	IFN	0
RNU6-304P	IFN	0
RNU6-304P	IFN	0
HMGN2P17	Mock	0
HMGN2P17	Mock	0
HMGN2P17	Mock	0
HMGN2P17	IFN	0
HMGN2P17	IFN	0.932697
HMGN2P17	IFN	0
AL139415.1	Mock	0.882546
AL139415.1	Mock	1.90528
AL139415.1	Mock	0
AL139415.1	IFN	0.989443
AL139415.1	IFN	0
AL139415.1	IFN	0
AL139415.2	Mock	0
AL139415.2	Mock	0
AL139415.2	Mock	0
AL139415.2	IFN	0
AL139415.2	IFN	0
AL139415.2	IFN	0
CA6	Mock	0
CA6	Mock	0
CA6	Mock	0
CA6	IFN	0
CA6	IFN	0
CA6	IFN	0
RN7SL451P	Mock	0
RN7SL451P	Mock	0
RN7SL451P	Mock	0
RN7SL451P	IFN	0
RN7SL451P	IFN	0
RN7SL451P	IFN	0
SLC2A7	Mock	2.64764
SLC2A7	Mock	0
SLC2A7	Mock	0
SLC2A7	IFN	0.989443
SLC2A7	IFN	0.932697
SLC2A7	IFN	0.994686
SLC2A5	Mock	0
SLC2A5	Mock	0
SLC2A5	Mock	3.80925
SLC2A5	IFN	0.989443
SLC2A5	IFN	0.932697
SLC2A5	IFN	3.97874
AL158048.1	Mock	0
AL158048.1	Mock	0
AL158048.1	Mock	0
AL158048.1	IFN	0
AL158048.1	IFN	0
AL158048.1	IFN	0
GPR157	Mock	555.121
GPR157	Mock	631.601
GPR157	Mock	626.621
GPR157	IFN	572.887
GPR157	IFN	612.782
GPR157	IFN	633.615
MIR34AHG	Mock	0
MIR34AHG	Mock	2.85792
MIR34AHG	Mock	2.85694
MIR34AHG	IFN	4.94721
MIR34AHG	IFN	1.86539
MIR34AHG	IFN	4.97343
MIR34A	Mock	0
MIR34A	Mock	0
MIR34A	Mock	0
MIR34A	IFN	0
MIR34A	IFN	0
MIR34A	IFN	0
LNCTAM34A	Mock	0
LNCTAM34A	Mock	0
LNCTAM34A	Mock	0
LNCTAM34A	IFN	0
LNCTAM34A	IFN	0
LNCTAM34A	IFN	0
H6PD	Mock	823.415
H6PD	Mock	858.329
H6PD	Mock	960.883
H6PD	IFN	842.016
H6PD	IFN	886.062
H6PD	IFN	909.143
SPSB1	Mock	497.756
SPSB1	Mock	456.315
SPSB1	Mock	475.204
SPSB1	IFN	498.679
SPSB1	IFN	534.435
SPSB1	IFN	519.226
BX323043.1	Mock	0
BX323043.1	Mock	0
BX323043.1	Mock	0
BX323043.1	IFN	0
BX323043.1	IFN	0
BX323043.1	IFN	0
LINC02606	Mock	7.94291
LINC02606	Mock	2.85792
LINC02606	Mock	2.85694
LINC02606	IFN	5.93666
LINC02606	IFN	0.932697
LINC02606	IFN	8.95217
RNA5SP40	Mock	0
RNA5SP40	Mock	0
RNA5SP40	Mock	0
RNA5SP40	IFN	0
RNA5SP40	IFN	0
RNA5SP40	IFN	0
AL928921.1	Mock	0
AL928921.1	Mock	0
AL928921.1	Mock	0
AL928921.1	IFN	0
AL928921.1	IFN	0
AL928921.1	IFN	0
SLC25A33	Mock	375.082
SLC25A33	Mock	377.246
SLC25A33	Mock	418.065
SLC25A33	IFN	365.104
SLC25A33	IFN	381.473
SLC25A33	IFN	394.89
AL954705.1	Mock	4.41273
AL954705.1	Mock	3.81056
AL954705.1	Mock	5.71387
AL954705.1	IFN	3.95777
AL954705.1	IFN	11.1924
AL954705.1	IFN	6.9628
TMEM201	Mock	608.074
TMEM201	Mock	584.921
TMEM201	Mock	604.718
TMEM201	IFN	557.056
TMEM201	IFN	626.772
TMEM201	IFN	629.636
PIK3CD	Mock	296.535
[truncated: 362,189+ more rows]
