# Supplementary material for: A genome-wide arrayed CRISPR screen identifies PLSCR1 as an intrinsic barrier to SARS-CoV-2 entry that recent virus variants have evolved to resist
Source: PLoS Biol. 2024 Sep 24;22(9):e3002767. doi: 10.1371/journal.pbio.3002767 (PMC11486371; doi:10.1371/journal.pbio.3002767)
Supplement: S17 Table — (XLSX) [file pbio.3002767.s031.xlsx]

## Sheet: Supp Table 17 mRNA-seq IFN trea
Gene.stable.ID	Gene	Chromosome	Gene.description	Biotype	Entrezgene	baseMean	log2FoldChange	lfcSE	stat	pvalue	padj	Sample.treatment	Baseline.treatment
ENSG00000227205	PFN1P9	1	profilin 1 pseudogene 9 [Source:HGNC Symbol;Acc:HGNC:42991]	processed_pseudogene	NA	0	NA	NA	NA	NA	NA	IFN	Mock
ENSG00000226446	NOTCH2P1	1	notch 2 pseudogene 1 [Source:HGNC Symbol;Acc:HGNC:44253]	processed_pseudogene	NA	0	NA	NA	NA	NA	NA	IFN	Mock
ENSG00000134249	ADAM30	1	ADAM metallopeptidase domain 30 [Source:HGNC Symbol;Acc:HGNC:208]	protein_coding	11085	0	NA	NA	NA	NA	NA	IFN	Mock
ENSG00000134250	NOTCH2	1	notch receptor 2 [Source:HGNC Symbol;Acc:HGNC:7882]	protein_coding	4853	1983.36	-0.408383	0.109266	-3.73751	0.00018585	0.00988053	IFN	Mock
ENSG00000273406	AC245008.1	1	novel transcript	lncRNA	NA	0.0980607	-1.72438	5.23944	-0.329116	0.742068	NA	IFN	Mock
ENSG00000207149	RNU6-465P	1	RNA, U6 small nuclear 465, pseudogene [Source:HGNC Symbol;Acc:HGNC:47428]	snRNA	NA	0	NA	NA	NA	NA	NA	IFN	Mock
ENSG00000265808	SEC22B	1	SEC22 homolog B, vesicle trafficking protein (gene/pseudogene) [Source:HGNC Symbol;Acc:HGNC:10700]	protein_coding	9554	1185.81	-0.0586995	0.139808	-0.419858	0.674589	0.998932	IFN	Mock
ENSG00000274642	AC244669.2	1	phosphodiesterase 4D interacting protein (PDE4DIP) pseudogene	unprocessed_pseudogene	NA	0.313074	-0.42601	5.16967	-0.0824056	0.934324	NA	IFN	Mock
ENSG00000277313	7SK	1	7SK RNA [Source:RFAM;Acc:RF00100]	misc_RNA	NA	0	NA	NA	NA	NA	NA	IFN	Mock
ENSG00000223804	AC244669.1	1	Poly [ADP-ribose] polymerase 8 (PARP8) pseudogene	transcribed_unprocessed_pseudogene	NA	39.0839	0.0139509	0.309607	0.0450599	0.96406	0.998932	IFN	Mock
ENSG00000273727	U1	1	U1 spliceosomal RNA [Source:RFAM;Acc:RF00003]	snRNA	NA	0.0551278	0	5.26765	0	1	NA	IFN	Mock
ENSG00000270231	NBPF8	1	NBPF member 8 [Source:HGNC Symbol;Acc:HGNC:31990]	transcribed_unprocessed_pseudogene	728841	898.569	0.00451828	0.113488	0.0398128	0.968242	0.998932	IFN	Mock
ENSG00000270392	PFN1P2	1	profilin 1 pseudogene 2 [Source:HGNC Symbol;Acc:HGNC:24298]	transcribed_processed_pseudogene	767846	30.4869	-0.305408	0.42967	-0.710797	0.47721	0.998932	IFN	Mock
ENSG00000275131	AC241952.1	1	phosphodiesterase 4D interacting protein (PDE4DIP) pseudogene	transcribed_unprocessed_pseudogene	NA	57.7485	-0.0574287	0.263539	-0.217914	0.827496	0.998932	IFN	Mock
ENSG00000273694	U2	1	U2 spliceosomal RNA [Source:RFAM;Acc:RF00004]	snRNA	NA	0	NA	NA	NA	NA	NA	IFN	Mock
ENSG00000275933	7SK	1	7SK RNA [Source:RFAM;Acc:RF00100]	misc_RNA	NA	0	NA	NA	NA	NA	NA	IFN	Mock
ENSG00000286106	NOTCH2NLR	1	notch 2 N-terminal like R (pseudogene) [Source:HGNC Symbol;Acc:HGNC:53925]	protein_coding	NA	0.712332	-1.4396	2.18795	-0.657969	0.510558	NA	IFN	Mock
ENSG00000273136	NBPF26	1	NBPF member 26 [Source:HGNC Symbol;Acc:HGNC:49571]	protein_coding	101060684	736.034	-0.0818971	0.128441	-0.637625	0.523718	0.998932	IFN	Mock
ENSG00000287979	AC253572.1	1	novel transcript	lncRNA	NA	0.713995	2.53927	4.268	0.594955	0.551874	NA	IFN	Mock
ENSG00000275538	RNVU1-19	1	RNA, variant U1 small nuclear 19 [Source:HGNC Symbol;Acc:HGNC:48324]	snRNA	101954277	0	NA	NA	NA	NA	NA	IFN	Mock
ENSG00000263353	PPIAL4A	1	peptidylprolyl isomerase A like 4A [Source:HGNC Symbol;Acc:HGNC:24369]	protein_coding	653505	0	NA	NA	NA	NA	NA	IFN	Mock
ENSG00000281741	AC241377.3	1	TEC	TEC	NA	0.754798	2.02221	2.1026	0.961767	0.336167	NA	IFN	Mock
ENSG00000226067	LINC00623	1	long intergenic non-protein coding RNA 623 [Source:HGNC Symbol;Acc:HGNC:44252]	lncRNA	NA	73.2943	-0.349	0.281148	-1.24134	0.21448	0.96139	IFN	Mock
ENSG00000277610	RNVU1-4	1	RNA, variant U1 small nuclear 4 [Source:HGNC Symbol;Acc:HGNC:48312]	snRNA	101954264	1.0443	1.63897	1.80665	0.907189	0.364307	NA	IFN	Mock
ENSG00000277610	RNVU1-4	1	RNA, variant U1 small nuclear 4 [Source:HGNC Symbol;Acc:HGNC:48312]	snRNA	101954268	1.0443	1.63897	1.80665	0.907189	0.364307	NA	IFN	Mock
ENSG00000285215	AC241377.4	1	novel pseudogene, similar to phosphodiesterase 4D interacting protein PDE4DIP	transcribed_unprocessed_pseudogene	NA	1.60296	2.5018	1.98099	1.2629	0.206624	NA	IFN	Mock
ENSG00000275585	AC241377.2	1	phosphodiesterase 4D interacting protein (PDE4DIP) pseudogene	transcribed_unprocessed_pseudogene	101929798	0.720042	0.648929	2.68287	0.241879	0.808874	NA	IFN	Mock
ENSG00000273516	U1	1	U1 spliceosomal RNA [Source:RFAM;Acc:RF00003]	snRNA	NA	0	NA	NA	NA	NA	NA	IFN	Mock
ENSG00000275296	AC241377.1	1	ubiquitin-conjugating enzyme E2D 4 (putative) (UBE2D4) pseudogene	processed_pseudogene	NA	0	NA	NA	NA	NA	NA	IFN	Mock
ENSG00000198019	FCGR1B	1	Fc fragment of IgG receptor Ib [Source:HGNC Symbol;Acc:HGNC:3614]	protein_coding	NA	0.443028	1.02754	3.19853	0.321256	0.748017	NA	IFN	Mock
ENSG00000234998	AC244453.3	1	novel transcript, antisense to FCGR1B	lncRNA	NA	0.0516984	0	5.26765	0	1	NA	IFN	Mock
ENSG00000233029	AC244453.2	1	novel transcript	lncRNA	NA	0.651034	0.952345	2.25959	0.421468	0.673413	NA	IFN	Mock
ENSG00000223345	H2BP1	1	H2B histone pseudogene 1 [Source:HGNC Symbol;Acc:HGNC:20560]	transcribed_unprocessed_pseudogene	NA	0.0518165	1.02748	5.26765	0.195055	0.84535	NA	IFN	Mock
ENSG00000227193	AC244453.1	1	novel transcript	lncRNA	NA	0.171504	1.02751	5.26765	0.19506	0.845346	NA	IFN	Mock
ENSG00000213244	H3P4	1	H3 histone pseudogene 4 [Source:HGNC Symbol;Acc:HGNC:43797]	unprocessed_pseudogene	NA	0	NA	NA	NA	NA	NA	IFN	Mock
ENSG00000268993	RPL22P6	1	ribosomal protein L22 pseudogene 6 [Source:HGNC Symbol;Acc:HGNC:36473]	processed_pseudogene	NA	0.112672	1.02749	5.26765	0.195057	0.845348	NA	IFN	Mock
ENSG00000188610	FAM72B	1	family with sequence similarity 72 member B [Source:HGNC Symbol;Acc:HGNC:24805]	protein_coding	653820	547.966	0.189776	0.0963738	1.96916	0.0489344	0.599654	IFN	Mock
ENSG00000171943	SRGAP2C	1	SLIT-ROBO Rho GTPase activating protein 2C [Source:HGNC Symbol;Acc:HGNC:30584]	protein_coding	653464	1051.37	0.196777	0.124564	1.57972	0.114171	0.821445	IFN	Mock
ENSG00000275129	AC243994.1	1	RAP1, GTP-GDP dissociation stimulator 1 (RAP1GDS1) pseudogene	processed_pseudogene	NA	0.403746	1.02754	4.61302	0.222747	0.823732	NA	IFN	Mock
ENSG00000230806	SRGAP2-AS1	1	SRGAP2 antisense RNA 1 [Source:HGNC Symbol;Acc:HGNC:40902]	lncRNA	100873165	0.888477	0.929479	2.22004	0.418676	0.675453	NA	IFN	Mock
ENSG00000227082	LINC02798	1	long intergenic non-protein coding RNA 2798 [Source:HGNC Symbol;Acc:HGNC:54323]	lncRNA	NA	1.46043	1.02715	1.75444	0.58546	0.558239	NA	IFN	Mock
ENSG00000228826	AL592494.1	1	novel transcript	lncRNA	NA	0.220547	0	5.26765	0	1	NA	IFN	Mock
ENSG00000233432	MTIF2P1	1	mitochondrial translational initiation factor 2 pseudogene 1 [Source:HGNC Symbol;Acc:HGNC:14861]	processed_pseudogene	NA	0.527559	2.86742	4.41483	0.649498	0.516016	NA	IFN	Mock
ENSG00000272583	AL592494.2	1	novel transcript	lncRNA	NA	5.17841	-0.623472	0.685384	-0.909668	0.362998	0.998932	IFN	Mock
ENSG00000231752	EMBP1	1	embigin pseudogene 1 [Source:HGNC Symbol;Acc:HGNC:38661]	transcribed_unprocessed_pseudogene	647121	28.8308	0.526367	0.336866	1.56254	0.118161	0.831812	IFN	Mock
ENSG00000224857	LINC01691	1	long intergenic non-protein coding RNA 1691 [Source:HGNC Symbol;Acc:HGNC:52479]	lncRNA	NA	1.04231	-1.33649	1.79419	-0.744896	0.456335	NA	IFN	Mock
ENSG00000276118	AC242852.1	1	transmembrane protein 128 (TMEM128) pseudogene	unprocessed_pseudogene	NA	2.8861	-0.154022	1.09774	-0.140308	0.888416	0.998932	IFN	Mock
ENSG00000277095	AC242852.2	1	otopetrin 1 (OTOP1) pseudogene	unprocessed_pseudogene	NA	2.11665	-0.958512	1.21659	-0.787867	0.430775	NA	IFN	Mock
ENSG00000277702	AC239859.5	1	lymphocyte-specific protein 1 (LSP1) pseudogene	unprocessed_pseudogene	NA	52.6388	-0.108541	0.224357	-0.483787	0.628537	0.998932	IFN	Mock
ENSG00000252830	RNA5SP533	1	RNA, 5S ribosomal pseudogene 533 [Source:HGNC Symbol;Acc:HGNC:53802]	rRNA	NA	0	NA	NA	NA	NA	NA	IFN	Mock
ENSG00000264145	AC239859.3	1	dopamine receptor D5 (DRD5) pseudogene	processed_pseudogene	NA	0	NA	NA	NA	NA	NA	IFN	Mock
ENSG00000274927	AC239859.4	1	lysine (K)-specific methyltransferase 2C (KMT2C) pseudogene	unprocessed_pseudogene	NA	0.167029	0	5.26765	0	1	NA	IFN	Mock
ENSG00000242943	NKAIN1P1	1	NKAIN1 pseudogene 1 [Source:HGNC Symbol;Acc:HGNC:38593]	processed_pseudogene	NA	0	NA	NA	NA	NA	NA	IFN	Mock
ENSG00000223495	AC239859.2	1	kinase suppressor of ras 1 (KSR1) pseudogene	processed_pseudogene	NA	0	NA	NA	NA	NA	NA	IFN	Mock
ENSG00000235887	LINC02799	1	long intergenic non-protein coding RNA 2799 [Source:HGNC Symbol;Acc:HGNC:54324]	lncRNA	NA	0.203891	-1.72435	5.23944	-0.329111	0.742072	NA	IFN	Mock
ENSG00000203825	AC239859.1	1	phosphodiesterase 4D interacting protein (myomegalin) (PDE4DIP) pseudogene	unprocessed_pseudogene	NA	0	NA	NA	NA	NA	NA	IFN	Mock
ENSG00000179571	NBPF17P	1	NBPF member 17, pseudogene [Source:HGNC Symbol;Acc:HGNC:31997]	unprocessed_pseudogene	NA	0.108265	0	5.26765	0	1	NA	IFN	Mock
ENSG00000226028	PFN1P12	1	profilin 1 pseudogene 12 [Source:HGNC Symbol;Acc:HGNC:42995]	processed_pseudogene	NA	0	NA	NA	NA	NA	NA	IFN	Mock
ENSG00000202167	RNU1-114P	1	RNA, U1 small nuclear 114, pseudogene [Source:HGNC Symbol;Acc:HGNC:48456]	snRNA	NA	0	NA	NA	NA	NA	NA	IFN	Mock
ENSG00000207349	RNVU1-17	1	RNA, variant U1 small nuclear 17 [Source:HGNC Symbol;Acc:HGNC:48322]	snRNA	101954269	0	NA	NA	NA	NA	NA	IFN	Mock
ENSG00000252826	RNVU1-23	1	RNA, variant U1 small nuclear 23 [Source:HGNC Symbol;Acc:HGNC:48434]	snRNA	NA	0	NA	NA	NA	NA	NA	IFN	Mock
ENSG00000206737	RNVU1-18	1	RNA, variant U1 small nuclear 18 [Source:HGNC Symbol;Acc:HGNC:37496]	snRNA	26863	0.279476	1.8687	5.23851	0.356724	0.721298	NA	IFN	Mock
ENSG00000232721	AC239800.2	1	novel transcript	lncRNA	NA	4.5443	2.05394	1.12418	1.82706	0.0676905	0.685223	IFN	Mock
ENSG00000223779	AC239800.1	1	novel pseudogene, similar to phosphodiesterase 4D interacting protein PDE4DIP	unprocessed_pseudogene	NA	0.0608553	0	5.26765	0	1	NA	IFN	Mock
ENSG00000242352	FAM91A3P	1	family with sequence similarity 91 member A3, pseudogene [Source:HGNC Symbol;Acc:HGNC:32273]	transcribed_processed_pseudogene	NA	1.88125	0.298109	1.22261	0.24383	0.807363	NA	IFN	Mock
ENSG00000270962	AC239800.3	1	NHP2 non-histone chromosome protein 2-like 1 (S. cerevisiae) (NHP2L1) pseudogene	processed_pseudogene	NA	0	NA	NA	NA	NA	NA	IFN	Mock
ENSG00000263590	LINC02591	1	long intergenic non-protein coding RNA 2591 [Source:HGNC Symbol;Acc:HGNC:53901]	lncRNA	103091866	6.76189	1.0724	0.597555	1.79464	0.0727103	0.705497	IFN	Mock
ENSG00000252105	RNU1-143P	1	RNA, U1 small nuclear 143, pseudogene [Source:HGNC Symbol;Acc:HGNC:48485]	snRNA	NA	0	NA	NA	NA	NA	NA	IFN	Mock
ENSG00000233430	AC239798.1	1	phosphodiesterase 4D interacting protein (PDE4DIP) pseudogene	unprocessed_pseudogene	NA	0	NA	NA	NA	NA	NA	IFN	Mock
ENSG00000237503	AC239798.2	1	ubiquitin-conjugating enzyme E2D 4 (putative) (UBE2D4) pseudogene	processed_pseudogene	NA	0	NA	NA	NA	NA	NA	IFN	Mock
ENSG00000265531	FCGR1CP	1	Fc fragment of IgG receptor Ic, pseudogene [Source:HGNC Symbol;Acc:HGNC:3615]	unprocessed_pseudogene	NA	0.107935	1.02749	5.26765	0.195057	0.845348	NA	IFN	Mock
ENSG00000234571	H2BP2	1	H2B histone pseudogene 2 [Source:HGNC Symbol;Acc:HGNC:20654]	transcribed_unprocessed_pseudogene	NA	0.926549	1.0403	1.8063	0.575932	0.564661	NA	IFN	Mock
ENSG00000273213	H3-2	1	H3.2 histone (putative) [Source:HGNC Symbol;Acc:HGNC:32060]	protein_coding	440686	1.88813	2.26405	1.60434	1.4112	0.158185	NA	IFN	Mock
ENSG00000230186	AC246680.1	1	novel transcript	lncRNA	NA	0.233	1.02752	5.26765	0.195063	0.845344	NA	IFN	Mock
ENSG00000268074	RPL22P5	1	ribosomal protein L22 pseudogene 5 [Source:HGNC Symbol;Acc:HGNC:37022]	processed_pseudogene	NA	0	NA	NA	NA	NA	NA	IFN	Mock
ENSG00000263513	FAM72C	1	family with sequence similarity 72 member C [Source:HGNC Symbol;Acc:HGNC:30602]	protein_coding	554282	563.009	0.0566996	0.10191	0.556368	0.57796	0.998932	IFN	Mock
ENSG00000270872	SRGAP2D	1	SLIT-ROBO Rho GTPase activating protein 2D (pseudogene) [Source:HGNC Symbol;Acc:HGNC:43932]	unprocessed_pseudogene	NA	261.205	0.223247	0.186385	1.19778	0.231004	0.977399	IFN	Mock
ENSG00000276674	IGKV1OR1-1	1	immunoglobulin kappa variable 1/OR1-1 (pseudogene) [Source:HGNC Symbol;Acc:HGNC:5764]	IG_V_pseudogene	NA	0.216712	-0.895954	5.26765	-0.170086	0.864942	NA	IFN	Mock
ENSG00000275075	AC244015.1	1	transmembrane protein 128 (TMEM128) pseudogene	processed_pseudogene	NA	1.98134	-0.537802	1.34106	-0.401029	0.688399	NA	IFN	Mock
ENSG00000275767	AC244015.2	1	otopetrin 1 (OTOP1) pseudogene	unprocessed_pseudogene	NA	4.15349	-0.0420539	0.788419	-0.0533396	0.957461	0.998932	IFN	Mock
ENSG00000232527	LINC02802	1	long intergenic non-protein coding RNA 2802 [Source:HGNC Symbol;Acc:HGNC:54326]	lncRNA	645166	223.64	-0.0928088	0.171943	-0.539764	0.58936	0.998932	IFN	Mock
ENSG00000232527	LINC02802	1	long intergenic non-protein coding RNA 2802 [Source:HGNC Symbol;Acc:HGNC:54326]	lncRNA	100996732	223.64	-0.0928088	0.171943	-0.539764	0.58936	0.998932	IFN	Mock
ENSG00000232527	LINC02802	1	long intergenic non-protein coding RNA 2802 [Source:HGNC Symbol;Acc:HGNC:54326]	lncRNA	107985200	223.64	-0.0928088	0.171943	-0.539764	0.58936	0.998932	IFN	Mock
ENSG00000276442	RNA5SP529	1	RNA, 5S ribosomal pseudogene 529 [Source:HGNC Symbol;Acc:HGNC:53798]	rRNA	NA	0	NA	NA	NA	NA	NA	IFN	Mock
ENSG00000175658	DRD5P2	1	dopamine receptor D5 pseudogene 2 [Source:HGNC Symbol;Acc:HGNC:3028]	processed_pseudogene	NA	0	NA	NA	NA	NA	NA	IFN	Mock
ENSG00000276756	AC245595.1	1	lysine methyltransferase 2C pseudogene [Source:NCBI gene (formerly Entrezgene);Acc:101927429]	transcribed_unprocessed_pseudogene	101927429	0.167029	0	5.26765	0	1	NA	IFN	Mock
ENSG00000271567	PPIAL4E	1	peptidylprolyl isomerase A like 4E [Source:HGNC Symbol;Acc:HGNC:33997]	protein_coding	730262	0	NA	NA	NA	NA	NA	IFN	Mock
ENSG00000271439	AC246785.4	1	HIG1 hypoxia inducible domain family, member 1C (HIGD1C) pseudogene	processed_pseudogene	NA	0	NA	NA	NA	NA	NA	IFN	Mock
ENSG00000207205	RNVU1-15	1	RNA, variant U1 small nuclear 15 [Source:HGNC Symbol;Acc:HGNC:48320]	snRNA	101954267	2.195	1.76698	1.3324	1.32617	0.184785	NA	IFN	Mock
ENSG00000237343	AC246785.3	1	novel transcript	lncRNA	NA	0.808387	0.0657615	2.76137	0.0238148	0.981	NA	IFN	Mock
ENSG00000233586	AC246785.2	1	novel pseudogene (FLJ39739)	processed_pseudogene	NA	3.8183	-1.78404	1.07155	-1.66492	0.0959297	0.777628	IFN	Mock
ENSG00000266338	NBPF15	1	NBPF member 15 [Source:HGNC Symbol;Acc:HGNC:28791]	protein_coding	284565	1085.31	-0.206199	0.0938158	-2.19791	0.0279552	0.448316	IFN	Mock
ENSG00000227212	PFN1P6	1	profilin 1 pseudogene 6 [Source:HGNC Symbol;Acc:HGNC:42988]	processed_pseudogene	NA	9.11106	-0.983146	0.712587	-1.37969	0.167684	0.914148	IFN	Mock
ENSG00000229002	AC246785.1	1	novel pseudogene	unprocessed_pseudogene	NA	0.179532	0	5.26765	0	1	NA	IFN	Mock
ENSG00000275291	RNVU1-26	1	RNA, variant U1 small nuclear 26 [Source:HGNC Symbol;Acc:HGNC:54429]	snRNA	NA	0.210151	-1.72436	5.23944	-0.329111	0.742072	NA	IFN	Mock
ENSG00000278099	RNVU1-2A	1	RNA, variant U1 small nuclear 2A [Source:HGNC Symbol;Acc:HGNC:54430]	snRNA	6063	0	NA	NA	NA	NA	NA	IFN	Mock
ENSG00000277918	RNVU1-28	1	RNA, variant U1 small nuclear 28 [Source:HGNC Symbol;Acc:HGNC:54432]	snRNA	NA	0.0541324	0	5.26765	0	1	NA	IFN	Mock
ENSG00000279782	PPIAL4F	1	peptidylprolyl isomerase A like 4F [Source:HGNC Symbol;Acc:HGNC:33999]	protein_coding	728945	0	NA	NA	NA	NA	NA	IFN	Mock
ENSG00000277199	LINC01632	1	long intergenic non-protein coding RNA 1632 [Source:HGNC Symbol;Acc:HGNC:52419]	lncRNA	NA	0.05288	0	5.26765	0	1	NA	IFN	Mock
ENSG00000224363	FP700111.1	1	novel transcript	lncRNA	NA	0.88759	1.52957	1.95224	0.783494	0.433337	NA	IFN	Mock
ENSG00000278273	FP700107.1	1	myeloid/lymphoid or mixed-lineage leukemia 3 (MLL3) pseudogene	unprocessed_pseudogene	NA	0.167029	0	5.26765	0	1	NA	IFN	Mock
ENSG00000222854	RNA5SP59	1	RNA, 5S ribosomal pseudogene 59 [Source:HGNC Symbol;Acc:HGNC:42836]	rRNA_pseudogene	NA	0	NA	NA	NA	NA	NA	IFN	Mock
ENSG00000273825	FP700111.2	1	otopetrin 1 (OTOP1) pseudogene	unprocessed_pseudogene	NA	4.53224	-0.123691	0.77553	-0.159492	0.873281	0.998932	IFN	Mock
ENSG00000287607	FP700111.3	1	transmembrane protein 128 (TMEM128) pseudogene	processed_pseudogene	NA	1.98134	-0.537802	1.34106	-0.401029	0.688399	NA	IFN	Mock
ENSG00000196369	SRGAP2B	1	SLIT-ROBO Rho GTPase activating protein 2B [Source:HGNC Symbol;Acc:HGNC:35237]	protein_coding	647135	1162.45	0.148878	0.139824	1.06475	0.286988	0.998932	IFN	Mock
ENSG00000271644	AC242498.1	1	RAP1, GTP-GDP dissociation stimulator 1 (RAP1GDS1) pseudogene	processed_pseudogene	NA	0.509677	1.02755	3.73927	0.2748	0.78347	NA	IFN	Mock
ENSG00000215784	FAM72D	1	family with sequence similarity 72 member D [Source:HGNC Symbol;Acc:HGNC:33593]	protein_coding	728833	552.947	0.0420658	0.0817269	0.514712	0.606754	0.998932	IFN	Mock
ENSG00000283752	AC241585.3	1	phosphodiesterase 4D interacting protein (PDE4DIP) pseudogene	unprocessed_pseudogene	NA	0.182566	0	5.26765	0	1	NA	IFN	Mock
ENSG00000272419	LINC01145	1	long intergenic non-protein coding RNA 1145 [Source:HGNC Symbol;Acc:HGNC:49462]	transcribed_unprocessed_pseudogene	NA	16.2998	0.918618	0.484632	1.8955	0.0580268	0.649727	IFN	Mock
ENSG00000277678	RNU1-153P	1	RNA, U1 small nuclear 153, pseudogene [Source:HGNC Symbol;Acc:HGNC:54435]	snRNA	NA	0.269542	-0.895953	5.26765	-0.170086	0.864943	NA	IFN	Mock
ENSG00000281571	AC241585.2	1	TEC	TEC	NA	4.70393	-0.33999	0.787556	-0.431703	0.665957	0.998932	IFN	Mock
ENSG00000223612	AC241585.1	1	EGFR-coamplified and overexpressed protein (ECOP) pseudogene	processed_pseudogene	NA	116.766	-0.0661006	0.281204	-0.235063	0.81416	0.998932	IFN	Mock
ENSG00000256374	PPIAL4D	1	peptidylprolyl isomerase A like 4D [Source:HGNC Symbol;Acc:HGNC:33998]	protein_coding	645142	0	NA	NA	NA	NA	NA	IFN	Mock
ENSG00000271291	AC245014.2	1	HIG1 hypoxia inducible domain family, member 1C (HIGD1C) pseudogene	processed_pseudogene	NA	0	NA	NA	NA	NA	NA	IFN	Mock
ENSG00000276216	AC245014.3	1	novel transcript	lncRNA	NA	1.35333	-1.41524	1.95879	-0.722507	0.469983	NA	IFN	Mock
ENSG00000207501	RNVU1-14	1	RNA, variant U1 small nuclear 14 [Source:HGNC Symbol;Acc:HGNC:48319]	snRNA	101954266	0	NA	NA	NA	NA	NA	IFN	Mock
ENSG00000236140	AC245014.1	1	novel transcript	lncRNA	NA	2.03476	-2.09739	2.07664	-1.00999	0.3125	NA	IFN	Mock
ENSG00000162825	NBPF20	1	NBPF member 20 [Source:HGNC Symbol;Acc:HGNC:32000]	protein_coding	100288142	334.997	-0.264805	0.134332	-1.97128	0.0486921	0.5985	IFN	Mock
ENSG00000234367	PFN1P3	1	profilin 1 pseudogene 3 [Source:HGNC Symbol;Acc:HGNC:42987]	processed_pseudogene	NA	5.98607	-1.29253	0.897224	-1.44059	0.149702	0.887129	IFN	Mock
ENSG00000270384	RNU1-154P	1	RNA, U1 small nuclear 154, pseudogene [Source:HGNC Symbol;Acc:HGNC:54436]	snRNA	NA	0	NA	NA	NA	NA	NA	IFN	Mock
ENSG00000286620	AC239860.3	1	TEC	TEC	NA	1.82959	2.10724	1.52363	1.38304	0.166652	NA	IFN	Mock
ENSG00000270722	RNVU1-31	1	RNA, variant U1 small nuclear 31 [Source:HGNC Symbol;Acc:HGNC:54448]	snRNA	NA	0.319691	1.02753	4.8669	0.211127	0.832788	NA	IFN	Mock
ENSG00000287374	AC239860.4	1	novel transcript	lncRNA	NA	0.174904	0	5.26765	0	1	NA	IFN	Mock
ENSG00000278182	AC239860.2	1	phosphodiesterase 4D interacting protein (PDE4DIP) pseudogene	unprocessed_pseudogene	NA	0.322424	-2.37747	3.94115	-0.603243	0.546347	NA	IFN	Mock
ENSG00000275064	AC239860.1	1	phosphodiesterase 4D interacting protein (PDE4DIP) pseudogene	unprocessed_pseudogene	NA	1.35039	-2.52539	1.65968	-1.52162	0.128105	NA	IFN	Mock
ENSG00000272150	NBPF25P	1	NBPF member 25, pseudogene [Source:HGNC Symbol;Acc:HGNC:45046]	transcribed_unprocessed_pseudogene	101929780	222.635	0.0349103	0.141742	0.246295	0.805454	0.998932	IFN	Mock
ENSG00000117262	GPR89A	1	G protein-coupled receptor 89A [Source:HGNC Symbol;Acc:HGNC:31984]	protein_coding	653519	604.673	0.21157	0.212067	0.997654	0.318447	0.998932	IFN	Mock
ENSG00000174827	PDZK1	1	PDZ domain containing 1 [Source:HGNC Symbol;Acc:HGNC:8821]	protein_coding	5174	53.6101	0.0298696	0.244386	0.122223	0.902723	0.998932	IFN	Mock
ENSG00000117281	CD160	1	CD160 molecule [Source:HGNC Symbol;Acc:HGNC:17013]	protein_coding	11126	21.4786	0.508497	0.451646	1.12587	0.260219	0.996614	IFN	Mock
ENSG00000265491	RNF115	1	ring finger protein 115 [Source:HGNC Symbol;Acc:HGNC:18154]	protein_coding	27246	883.214	-0.076723	0.160667	-0.477527	0.632987	0.998932	IFN	Mock
ENSG00000186141	POLR3C	1	RNA polymerase III subunit C [Source:HGNC Symbol;Acc:HGNC:30076]	protein_coding	10623	824.647	0.0288187	0.191614	0.1504	0.880449	0.998932	IFN	Mock
ENSG00000186364	NUDT17	1	nudix hydrolase 17 [Source:HGNC Symbol;Acc:HGNC:26618]	protein_coding	200035	48.1898	-0.140155	0.338122	-0.41451	0.678501	0.998932	IFN	Mock
ENSG00000131788	PIAS3	1	protein inhibitor of activated STAT 3 [Source:HGNC Symbol;Acc:HGNC:16861]	protein_coding	10401	715.863	-0.110167	0.189966	-0.579933	0.56196	0.998932	IFN	Mock
ENSG00000278549	MIR6736	1	microRNA 6736 [Source:HGNC Symbol;Acc:HGNC:50072]	miRNA	102466191	0.21188	1.02752	5.26765	0.195062	0.845344	NA	IFN	Mock
ENSG00000198483	ANKRD35	1	ankyrin repeat domain 35 [Source:HGNC Symbol;Acc:HGNC:26323]	protein_coding	148741	0.371118	1.01683	4.58524	0.221761	0.8245	NA	IFN	Mock
ENSG00000143127	ITGA10	1	integrin subunit alpha 10 [Source:HGNC Symbol;Acc:HGNC:6135]	protein_coding	8515	48.4232	-0.264083	0.330317	-0.799484	0.42401	0.998932	IFN	Mock
ENSG00000244619	AC243547.1	1	novel transcript, antisense to ITGA10	lncRNA	NA	0.327204	-0.895958	4.8369	-0.185234	0.853046	NA	IFN	Mock
ENSG00000131779	PEX11B	1	peroxisomal biogenesis factor 11 beta [Source:HGNC Symbol;Acc:HGNC:8853]	protein_coding	8799	275.764	0.0308642	0.13754	0.224401	0.822445	0.998932	IFN	Mock
ENSG00000265241	RBM8A	1	RNA binding motif protein 8A [Source:HGNC Symbol;Acc:HGNC:9905]	protein_coding	9939	1618.29	-0.00721978	0.143523	-0.0503041	0.95988	0.998932	IFN	Mock
ENSG00000211451	GNRHR2	1	gonadotropin releasing hormone receptor 2 (pseudogene) [Source:HGNC Symbol;Acc:HGNC:16341]	transcribed_unitary_pseudogene	114814	9.09845	-0.229043	0.526968	-0.434643	0.663821	0.998932	IFN	Mock
ENSG00000234222	LIX1L-AS1	1	LIX1L antisense RNA 1 [Source:HGNC Symbol;Acc:HGNC:41210]	lncRNA	105371260	10.8073	0.656081	0.619223	1.05952	0.289362	0.998932	IFN	Mock
ENSG00000280778	AC243547.3	1	novel protein, lncRNA-POLR3GL readthrough	protein_coding	NA	0	NA	NA	NA	NA	NA	IFN	Mock
ENSG00000271601	LIX1L	1	limb and CNS expressed 1 like [Source:HGNC Symbol;Acc:HGNC:28715]	protein_coding	128077	862.078	-0.187552	0.0785521	-2.38761	0.0169582	0.332565	IFN	Mock
ENSG00000272031	ANKRD34A	1	ankyrin repeat domain 34A [Source:HGNC Symbol;Acc:HGNC:27639]	protein_coding	284615	17.9271	0.0690582	0.467365	0.147761	0.882532	0.998932	IFN	Mock
ENSG00000278431	AC243547.2	1	novel transcript, antisense to ANKRD34A	lncRNA	NA	0	NA	NA	NA	NA	NA	IFN	Mock
ENSG00000121851	POLR3GL	1	RNA polymerase III subunit G like [Source:HGNC Symbol;Acc:HGNC:28466]	protein_coding	84265	100.888	-0.0139449	0.292436	-0.0476853	0.961967	0.998932	IFN	Mock
ENSG00000265972	TXNIP	1	thioredoxin interacting protein [Source:HGNC Symbol;Acc:HGNC:16952]	protein_coding	10628	0.664305	0.453712	2.98195	0.152153	0.879066	NA	IFN	Mock
ENSG00000168509	HJV	1	hemojuvelin BMP co-receptor [Source:HGNC Symbol;Acc:HGNC:4887]	protein_coding	148738	0.221814	0	5.26765	0	1	NA	IFN	Mock
ENSG00000287190	AC239799.2	1	novel transcript	lncRNA	NA	1.36024	-0.663289	1.7776	-0.373137	0.709046	NA	IFN	Mock
ENSG00000201558	RNVU1-6	1	RNA, variant U1 small nuclear 6 [Source:HGNC Symbol;Acc:HGNC:48314]	snRNA	101954276	0	NA	NA	NA	NA	NA	IFN	Mock
ENSG00000233396	LINC01719	1	long intergenic non-protein coding RNA 1719 [Source:HGNC Symbol;Acc:HGNC:52506]	lncRNA	NA	94.9485	-0.0139815	0.277734	-0.0503414	0.95985	0.998932	IFN	Mock
ENSG00000271425	NBPF10	1	NBPF member 10 [Source:HGNC Symbol;Acc:HGNC:31992]	protein_coding	100132406	683.535	0.175905	0.121914	1.44286	0.14906	0.886391	IFN	Mock
ENSG00000264343	NOTCH2NLA	1	notch 2 N-terminal like A [Source:HGNC Symbol;Acc:HGNC:31862]	protein_coding	388677	56.9428	-0.438824	0.319099	-1.3752	0.169071	0.915538	IFN	Mock
ENSG00000276509	AC239799.1	1	novel transcript	lncRNA	NA	1.05	-0.503591	1.98129	-0.254174	0.799361	NA	IFN	Mock
ENSG00000201789	RNU6-1071P	1	RNA, U6 small nuclear 1071, pseudogene [Source:HGNC Symbol;Acc:HGNC:48034]	snRNA	NA	0	NA	NA	NA	NA	NA	IFN	Mock
ENSG00000271121	NUDT4P2	1	nudix hydrolase 4 pseudogene 2 [Source:HGNC Symbol;Acc:HGNC:18013]	processed_pseudogene	NA	183.553	-0.311654	0.157917	-1.97352	0.0484358	0.596751	IFN	Mock
ENSG00000277406	SEC22B4P	1	SEC22 homolog B4, pseudogene [Source:HGNC Symbol;Acc:HGNC:53892]	transcribed_unprocessed_pseudogene	NA	93.3267	-0.00411081	0.213545	-0.0192503	0.984641	0.999478	IFN	Mock
ENSG00000270339	PPIAL4H	1	peptidylprolyl isomerase A like 4H [Source:HGNC Symbol;Acc:HGNC:53889]	protein_coding	105371242	0	NA	NA	NA	NA	NA	IFN	Mock
ENSG00000273768	RNVU1-29	1	RNA, variant U1 small nuclear 29 [Source:HGNC Symbol;Acc:HGNC:54433]	snRNA	NA	0.269414	3.24228	5.17477	0.626556	0.530951	NA	IFN	Mock
ENSG00000287978	AC245407.2	1	novel transcript	lncRNA	100996756	7.66719	-0.366288	0.717521	-0.510491	0.609708	0.998932	IFN	Mock
ENSG00000274428	RNVU1-25	1	RNA, variant U1 small nuclear 25 [Source:HGNC Symbol;Acc:HGNC:54428]	snRNA	NA	0.279699	1.94729	5.23304	0.372115	0.709807	NA	IFN	Mock
ENSG00000277655	AC245407.1	1	neuroblastoma breakpoint family, member 6 (NBPF6) pseudogene	unprocessed_pseudogene	NA	0	NA	NA	NA	NA	NA	IFN	Mock
ENSG00000276975	HYDIN2	1	HYDIN axonemal central pair apparatus protein 2 (pseudogene) [Source:HGNC Symbol;Acc:HGNC:33129]	transcribed_unprocessed_pseudogene	NA	0.120405	0	5.26765	0	1	NA	IFN	Mock
ENSG00000274408	RNA5SP536	1	RNA, 5S ribosomal pseudogene 536 [Source:HGNC Symbol;Acc:HGNC:53805]	rRNA	NA	0	NA	NA	NA	NA	NA	IFN	Mock
ENSG00000274450	AC241929.1	1		snRNA	NA	0	NA	NA	NA	NA	NA	IFN	Mock
ENSG00000268043	NBPF12	1	NBPF member 12 [Source:HGNC Symbol;Acc:HGNC:24297]	protein_coding	149013	1194.08	0.276781	0.139286	1.98714	0.0469066	0.589147	IFN	Mock
ENSG00000244371	PFN1P8	1	profilin 1 pseudogene 8 [Source:HGNC Symbol;Acc:HGNC:42986]	processed_pseudogene	NA	7.60168	0.674688	0.619533	1.08903	0.276142	0.998932	IFN	Mock
ENSG00000234225	AC244394.2	1	novel transcript	lncRNA	NA	0.321934	-0.895981	4.04239	-0.221646	0.824589	NA	IFN	Mock
ENSG00000227242	NBPF13P	1	NBPF member 13, pseudogene [Source:HGNC Symbol;Acc:HGNC:31995]	unprocessed_pseudogene	NA	0.263208	0.907165	5.11289	0.177427	0.859173	NA	IFN	Mock
ENSG00000225603	AC244394.1	1	insulin-like growth factor 2 mRNA binding protein 2 (IGF2BP2) pseudogene	processed_pseudogene	NA	0.150985	-2.34305	5.20301	-0.450327	0.652475	NA	IFN	Mock
ENSG00000201142	RNU1-151P	1	RNA, U1 small nuclear 151, pseudogene [Source:HGNC Symbol;Acc:HGNC:53616]	snRNA	NA	0	NA	NA	NA	NA	NA	IFN	Mock
ENSG00000230832	AC241584.1	1	Sjogren syndrome antigen B (autoantigen La) (SSB) pseudogene	processed_pseudogene	NA	0.71572	0.0684636	2.07945	0.0329239	0.973735	NA	IFN	Mock
ENSG00000286172	RNVU1-8	1	RNA, variant U1 small nuclear 8 [Source:HGNC Symbol;Acc:HGNC:48315]	snRNA	101447996	0.154879	-2.37784	5.20138	-0.457156	0.647559	NA	IFN	Mock
ENSG00000283342	AC241584.2	1	neuroblastoma breakpoint family, member 13, pseudogene	unprocessed_pseudogene	NA	0	NA	NA	NA	NA	NA	IFN	Mock
ENSG00000131791	PRKAB2	1	protein kinase AMP-activated non-catalytic subunit beta 2 [Source:HGNC Symbol;Acc:HGNC:9379]	protein_coding	5565	671.912	-0.0242913	0.10732	-0.226346	0.820932	0.998932	IFN	Mock
ENSG00000180867	PDIA3P1	1	protein disulfide isomerase family A member 3 pseudogene 1 [Source:HGNC Symbol;Acc:HGNC:4607]	transcribed_processed_pseudogene	NA	179.637	0.376832	0.175019	2.15309	0.031312	0.484998	IFN	Mock
ENSG00000237188	AC242426.2	1	novel transcript, antisense to FMO5	lncRNA	NA	1.00423	-1.4151	1.83427	-0.771479	0.440423	NA	IFN	Mock
ENSG00000131781	FMO5	1	flavin containing dimethylaniline monoxygenase 5 [Source:HGNC Symbol;Acc:HGNC:3773]	protein_coding	2330	37.2563	0.234926	0.344881	0.681181	0.495757	0.998932	IFN	Mock
ENSG00000226015	CCT8P1	1	chaperonin containing TCP1 subunit 8 pseudogene 1 [Source:HGNC Symbol;Acc:HGNC:35144]	processed_pseudogene	NA	11.8361	-0.0855609	0.471474	-0.181475	0.855994	0.998932	IFN	Mock
ENSG00000236806	RPL7AP15	1	ribosomal protein L7a pseudogene 15 [Source:HGNC Symbol;Acc:HGNC:36873]	processed_pseudogene	NA	0.332161	2.50882	3.26644	0.768058	0.442453	NA	IFN	Mock
ENSG00000131778	CHD1L	1	chromodomain helicase DNA binding protein 1 like [Source:HGNC Symbol;Acc:HGNC:1916]	protein_coding	9557	27.5048	-0.0445905	0.372573	-0.119683	0.904735	0.998932	IFN	Mock
ENSG00000278811	LINC00624	1	long intergenic non-protein coding RNA 624 [Source:HGNC Symbol;Acc:HGNC:44254]	lncRNA	100289211	43.0549	-0.0245897	0.366344	-0.067122	0.946485	0.998932	IFN	Mock
ENSG00000213226	AC242426.1	1	prostaglandin reductase 1 (PTGR1) pseudogene	processed_pseudogene	NA	0.264425	0.0657473	4.20972	0.015618	0.987539	NA	IFN	Mock
ENSG00000226653	OR13Z1P	1	olfactory receptor family 13 subfamily Z member 1 pseudogene [Source:HGNC Symbol;Acc:HGNC:31240]	unitary_pseudogene	NA	0	NA	NA	NA	NA	NA	IFN	Mock
ENSG00000207209	AC242425.1	1		misc_RNA	NA	0	NA	NA	NA	NA	NA	IFN	Mock
ENSG00000272443	OR13Z2P	1	olfactory receptor family 13 subfamily Z member 2 pseudogene [Source:HGNC Symbol;Acc:HGNC:31241]	unprocessed_pseudogene	NA	0	NA	NA	NA	NA	NA	IFN	Mock
ENSG00000272480	OR13Z3P	1	olfactory receptor family 13 subfamily Z member 3 pseudogene [Source:HGNC Symbol;Acc:HGNC:31242]	unprocessed_pseudogene	NA	0	NA	NA	NA	NA	NA	IFN	Mock
ENSG00000116128	BCL9	1	BCL9 transcription coactivator [Source:HGNC Symbol;Acc:HGNC:1008]	protein_coding	607	799.89	-0.340081	0.195952	-1.73553	0.0826465	0.735496	IFN	Mock
ENSG00000162836	ACP6	1	acid phosphatase 6, lysophosphatidic [Source:HGNC Symbol;Acc:HGNC:29609]	protein_coding	51205	176.548	-0.154927	0.139073	-1.114	0.265281	0.9988	IFN	Mock
ENSG00000277762	RN7SL261P	1	RNA, 7SL, cytoplasmic 261, pseudogene [Source:HGNC Symbol;Acc:HGNC:46277]	misc_RNA	NA	0	NA	NA	NA	NA	NA	IFN	Mock
ENSG00000227139	AC241644.1	1	novel transcript	lncRNA	NA	0	NA	NA	NA	NA	NA	IFN	Mock
ENSG00000265107	GJA5	1	gap junction protein alpha 5 [Source:HGNC Symbol;Acc:HGNC:4279]	protein_coding	2702	0	NA	NA	NA	NA	NA	IFN	Mock
ENSG00000274415	AC241644.3	1	novel transcript, antisense to GJA5	lncRNA	NA	0	NA	NA	NA	NA	NA	IFN	Mock
ENSG00000234190	AC241644.2	1	novel transcript	lncRNA	NA	0	NA	NA	NA	NA	NA	IFN	Mock
ENSG00000223728	AC239801.1	1	PRAME family member 17 (PRAMEF17) pseudogene	processed_pseudogene	NA	0	NA	NA	NA	NA	NA	IFN	Mock
ENSG00000121634	GJA8	1	gap junction protein alpha 8 [Source:HGNC Symbol;Acc:HGNC:4281]	protein_coding	2703	0	NA	NA	NA	NA	NA	IFN	Mock
ENSG00000188092	GPR89B	1	G protein-coupled receptor 89B [Source:HGNC Symbol;Acc:HGNC:13840]	protein_coding	51463	559.173	0.19764	0.220579	0.896006	0.37025	0.998932	IFN	Mock
ENSG00000215859	PDZK1P1	1	PDZ domain containing 1 pseudogene 1 [Source:HGNC Symbol;Acc:HGNC:31974]	transcribed_unprocessed_pseudogene	NA	31.6884	-0.0705991	0.343169	-0.205727	0.837004	0.998932	IFN	Mock
ENSG00000273059	AC239803.1	1	novel transcript	lncRNA	NA	0.257029	-0.426023	5.16968	-0.0824081	0.934322	NA	IFN	Mock
ENSG00000274372	LINC02804	1	long intergenic non-protein coding RNA 2804 [Source:HGNC Symbol;Acc:HGNC:54338]	lncRNA	NA	10.852	0.471453	0.578948	0.814327	0.415458	0.998932	IFN	Mock
ENSG00000206791	RNU1-129P	1	RNA, U1 small nuclear 129, pseudogene [Source:HGNC Symbol;Acc:HGNC:48471]	snRNA	NA	0.209316	-1.77572	5.2358	-0.33915	0.734497	NA	IFN	Mock
ENSG00000206585	RNVU1-7	1	RNA, variant U1 small nuclear 7 [Source:HGNC Symbol;Acc:HGNC:37500]	snRNA	26864	0.166237	0.0657244	5.26765	0.012477	0.990045	NA	IFN	Mock
ENSG00000229828	PDE4DIPP1	1	phosphodiesterase 4D interacting protein pseudogene 1 [Source:HGNC Symbol;Acc:HGNC:50867]	unprocessed_pseudogene	NA	0.492344	-2.37723	2.45137	-0.969755	0.332169	NA	IFN	Mock
ENSG00000263956	NBPF11	1	NBPF member 11 [Source:HGNC Symbol;Acc:HGNC:31993]	protein_coding	200030	520.002	0.126694	0.121852	1.03973	0.298465	0.998932	IFN	Mock
ENSG00000225080	PFN1P4	1	profilin 1 pseudogene 4 [Source:HGNC Symbol;Acc:HGNC:42992]	processed_pseudogene	NA	7.42685	0.266029	0.779541	0.341263	0.732906	0.998932	IFN	Mock
ENSG00000198658	ABHD17AP1	1	ABHD17A pseudogene 1 [Source:HGNC Symbol;Acc:HGNC:28394]	unprocessed_pseudogene	NA	15.1763	0.324073	0.560906	0.577768	0.563421	0.998932	IFN	Mock
ENSG00000232265	LINC02805	1	long intergenic non-protein coding RNA 2805 [Source:HGNC Symbol;Acc:HGNC:54339]	lncRNA	NA	0.122993	0	5.26765	0	1	NA	IFN	Mock
ENSG00000227733	AC239809.3	1	novel transcript	lncRNA	NA	0.165962	0	5.26765	0	1	NA	IFN	Mock
ENSG00000238765	RNA5SP57	1	RNA, 5S ribosomal pseudogene 57 [Source:HGNC Symbol;Acc:HGNC:42834]	rRNA_pseudogene	NA	0	NA	NA	NA	NA	NA	IFN	Mock
ENSG00000224335	AC239809.1	1	neuroblastoma breakpoint family, member 4 (NBPF4) pseudogene	unprocessed_pseudogene	NA	0.05288	0	5.26765	0	1	NA	IFN	Mock
ENSG00000227700	AC239809.2	1	novel pseudogene	processed_pseudogene	NA	0	NA	NA	NA	NA	NA	IFN	Mock
ENSG00000199879	RNVU1-22	1	RNA, variant U1 small nuclear 22 [Source:HGNC Symbol;Acc:HGNC:48462]	snRNA	NA	0.0544991	0	5.26765	0	1	NA	IFN	Mock
ENSG00000234283	LINC01731	1	long intergenic non-protein coding RNA 1731 [Source:HGNC Symbol;Acc:HGNC:52519]	lncRNA	NA	0.868856	0.0354624	2.18444	0.0162341	0.987048	NA	IFN	Mock
ENSG00000228626	AC245100.3	1	novel pseudogene	unprocessed_pseudogene	NA	1.3389	-0.508329	1.72088	-0.295389	0.767696	NA	IFN	Mock
ENSG00000274020	LINC01138	1	long intergenic non-protein coding RNA 1138 [Source:HGNC Symbol;Acc:HGNC:49454]	lncRNA	NA	25.4804	0.174972	0.361781	0.483641	0.628641	0.998932	IFN	Mock
ENSG00000238107	LINC02806	1	long intergenic non-protein coding RNA 2806 [Source:HGNC Symbol;Acc:HGNC:27628]	lncRNA	NA	0.163835	1.86868	5.23851	0.35672	0.721301	NA	IFN	Mock
ENSG00000224481	AC245100.1	1	novel transcript	lncRNA	NA	0.455261	1.02755	3.24479	0.316676	0.751489	NA	IFN	Mock
ENSG00000235988	AC245100.5	1	novel pseudogene	processed_pseudogene	NA	0.0541324	0	5.26765	0	1	NA	IFN	Mock
ENSG00000252744	Y_RNA	1	Y RNA [Source:RFAM;Acc:RF00019]	misc_RNA	NA	0	NA	NA	NA	NA	NA	IFN	Mock
ENSG00000283676	MIR5087	1	microRNA 5087 [Source:HGNC Symbol;Acc:HGNC:43480]	miRNA	100847044	0	NA	NA	NA	NA	NA	IFN	Mock
ENSG00000202408	RNVU1-21	1	RNA, variant U1 small nuclear 21 [Source:HGNC Symbol;Acc:HGNC:48464]	snRNA	NA	0	NA	NA	NA	NA	NA	IFN	Mock
ENSG00000272824	AC245100.6	1	novel transcript	lncRNA	NA	0	NA	NA	NA	NA	NA	IFN	Mock
ENSG00000207340	RNVU1-1	1	RNA, variant U1 small nuclear 1 [Source:HGNC Symbol;Acc:HGNC:10133]	snRNA	101954273	0	NA	NA	NA	NA	NA	IFN	Mock
ENSG00000252135	RNU1-155P	1	RNA, U1 small nuclear 155 pseudogene [Source:HGNC Symbol;Acc:HGNC:54437]	snRNA	NA	0	NA	NA	NA	NA	NA	IFN	Mock
ENSG00000278596	MIR6077	1	microRNA 6077 [Source:HGNC Symbol;Acc:HGNC:50025]	miRNA	102466225	0	NA	NA	NA	NA	NA	IFN	Mock
ENSG00000238825	RNVU1-2	1	RNA, variant U1 small nuclear 2 [Source:HGNC Symbol;Acc:HGNC:48308]	snRNA	NA	0.108265	0	5.26765	0	1	NA	IFN	Mock
ENSG00000231551	AC245100.4	1	phosphodiesterase 4D interacting protein (PDE4DIP) pseudogene	transcribed_unprocessed_pseudogene	NA	20.5979	0.519752	0.406675	1.27805	0.201231	0.952624	IFN	Mock
ENSG00000201183	RNVU1-3	1	RNA, variant U1 small nuclear 3 [Source:HGNC Symbol;Acc:HGNC:48311]	snRNA	101954272	1.26462	-0.280102	2.31238	-0.121132	0.903587	NA	IFN	Mock
ENSG00000225871	AC245100.2	1	family with sequence similarity 91, member A1 (FAM91A1) pseudogene	processed_pseudogene	NA	1.19766	1.50286	1.4538	1.03375	0.301255	NA	IFN	Mock
ENSG00000285062	AC245100.8	1	poly(ADP-ribose) polymerase family member 8 (PARP8) pseudogene	transcribed_unprocessed_pseudogene	NA	0	NA	NA	NA	NA	NA	IFN	Mock
ENSG00000280649	AC245100.7	1	TEC	TEC	NA	2.93122	0.0372443	1.30064	0.0286352	0.977156	0.998932	IFN	Mock
ENSG00000236334	PPIAL4G	1	peptidylprolyl isomerase A like 4G [Source:HGNC Symbol;Acc:HGNC:33996]	protein_coding	644591	0.167719	0.0657244	5.26765	0.012477	0.990045	NA	IFN	Mock
ENSG00000274210	RNVU1-27	1	RNA, variant U1 small nuclear 27 [Source:HGNC Symbol;Acc:HGNC:54431]	snRNA	NA	1.02314	2.04555	1.8754	1.09073	0.275393	NA	IFN	Mock
ENSG00000270629	NBPF14	1	NBPF member 14 [Source:HGNC Symbol;Acc:HGNC:25232]	protein_coding	25832	882.586	0.040156	0.115912	0.346435	0.729016	0.998932	IFN	Mock
ENSG00000286019	NOTCH2NLB	1	notch 2 N-terminal like B [Source:HGNC Symbol;Acc:HGNC:53923]	protein_coding	100996763	5.14777	-2.02799	0.793811	-2.55476	0.0106262	0.252541	IFN	Mock
ENSG00000252515	RNU6-1171P	1	RNA, U6 small nuclear 1171, pseudogene [Source:HGNC Symbol;Acc:HGNC:48134]	snRNA	NA	0	NA	NA	NA	NA	NA	IFN	Mock
ENSG00000177144	NUDT4B	1	nudix hydrolase 4B [Source:HGNC Symbol;Acc:HGNC:18012]	protein_coding	440672	312.88	-0.217854	0.126184	-1.72648	0.0842609	0.740893	IFN	Mock
ENSG00000275140	SEC22B3P	1	SEC22 homolog B3, pseudogene [Source:HGNC Symbol;Acc:HGNC:53891]	unprocessed_pseudogene	NA	15.2144	0.140187	0.550007	0.254881	0.798815	0.998932	IFN	Mock
ENSG00000271546	AC245389.1	1	CKLF-like MARVEL transmembrane domain containing 6 (CMTM6) pseudogene	processed_pseudogene	NA	0	NA	NA	NA	NA	NA	IFN	Mock
ENSG00000178104	PDE4DIP	1	phosphodiesterase 4D interacting protein [Source:HGNC Symbol;Acc:HGNC:15580]	protein_coding	9659	316.643	-0.0122279	0.14447	-0.0846401	0.932548	0.998932	IFN	Mock
ENSG00000252656	RN7SKP88	1	RN7SK pseudogene 88 [Source:HGNC Symbol;Acc:HGNC:45812]	misc_RNA	NA	0	NA	NA	NA	NA	NA	IFN	Mock
ENSG00000222788	RNU2-38P	1	RNA, U2 small nuclear 38, pseudogene [Source:HGNC Symbol;Acc:HGNC:48531]	snRNA	NA	0	NA	NA	NA	NA	NA	IFN	Mock
ENSG00000254913	AC239802.1	1	novel transcript	lncRNA	NA	0	NA	NA	NA	NA	NA	IFN	Mock
ENSG00000255148	AC239802.2	1	novel transcript	lncRNA	NA	0.228686	0	5.26765	0	1	NA	IFN	Mock
ENSG00000254539	AC239804.1	1	novel transcript	lncRNA	NA	9.11346	0.450607	0.638579	0.70564	0.480412	0.998932	IFN	Mock
ENSG00000269713	NBPF9	1	NBPF member 9 [Source:HGNC Symbol;Acc:HGNC:31991]	protein_coding	400818	1137.8	-0.0699235	0.0870121	-0.803607	0.421624	0.998932	IFN	Mock
ENSG00000274019	AC239804.2	1	Neuroblastoma breakpoint family (NBPF) pseudogene	unprocessed_pseudogene	NA	0.158773	-2.41189	5.19982	-0.463841	0.642762	NA	IFN	Mock
ENSG00000201699	RNVU1-24	1	RNA, variant U1 small nuclear 24 [Source:HGNC Symbol;Acc:HGNC:48401]	snRNA	NA	0.0551278	0	5.26765	0	1	NA	IFN	Mock
ENSG00000274265	AC245297.3	1	novel transcript	lncRNA	NA	68.781	-0.086707	0.222216	-0.390193	0.696394	0.998932	IFN	Mock
ENSG00000215861	AC245297.1	1	phosphodiesterase 4D interacting protein (myomegalin) (PDE4DIP) pseudogene	transcribed_unprocessed_pseudogene	NA	4.38558	-0.924754	0.969946	-0.953408	0.340384	0.998932	IFN	Mock
ENSG00000272755	AC245297.2	1	novel transcript	lncRNA	NA	3.28313	-0.448016	0.987112	-0.453865	0.649926	0.998932	IFN	Mock
ENSG00000273591	7SK	1	7SK RNA [Source:RFAM;Acc:RF00100]	misc_RNA	NA	0	NA	NA	NA	NA	NA	IFN	Mock
ENSG00000274423	SEC22B2P	1	SEC22 homolog B2, pseudogene [Source:HGNC Symbol;Acc:HGNC:53890]	unprocessed_pseudogene	NA	15.2805	0.0839303	0.478378	0.175448	0.860728	0.998932	IFN	Mock
ENSG00000286219	NOTCH2NLC	1	notch 2 N-terminal like C [Source:HGNC Symbol;Acc:HGNC:53924]	protein_coding	100996717	57.1997	-0.460592	0.283652	-1.62379	0.10442	0.801105	IFN	Mock
ENSG00000286185	AC242842.3	1	novel protein, identical to neuroblastoma breakpoint family, member 19 NBPF19	protein_coding	NA	0.0614963	0	5.26765	0	1	NA	IFN	Mock
ENSG00000271383	NBPF19	1	NBPF member 19 [Source:HGNC Symbol;Acc:HGNC:31999]	protein_coding	101060226	3.53239	2.63786	1.26823	2.07994	0.0375306	0.53135	IFN	Mock
ENSG00000263464	PPIAL4C	1	peptidylprolyl isomerase A like 4C [Source:HGNC Symbol;Acc:HGNC:33995]	protein_coding	653598	0.107875	0.065711	5.26765	0.0124744	0.990047	NA	IFN	Mock
ENSG00000277147	LINC00869	1	long intergenic non-protein coding RNA 869 [Source:HGNC Symbol;Acc:HGNC:29050]	transcribed_unprocessed_pseudogene	57234	43.3669	0.231406	0.327856	0.705814	0.480304	0.998932	IFN	Mock
ENSG00000277147	LINC00869	1	long intergenic non-protein coding RNA 869 [Source:HGNC Symbol;Acc:HGNC:29050]	transcribed_unprocessed_pseudogene	388692	43.3669	0.231406	0.327856	0.705814	0.480304	0.998932	IFN	Mock
ENSG00000284964	AC242842.2	1	poly(ADP-ribose) polymerase family member 8 (PARP8) pseudogene	transcribed_unprocessed_pseudogene	NA	0.0552603	1.02748	5.26765	0.195055	0.84535	NA	IFN	Mock
ENSG00000275557	AC242842.1	1	novel transcript	lncRNA	NA	2.97451	0.41938	1.06631	0.393302	0.694097	0.998932	IFN	Mock
ENSG00000206828	RNVU1-30	1	RNA, variant U1 small nuclear 30 [Source:HGNC Symbol;Acc:HGNC:54434]	snRNA	NA	2.09267	1.35224	1.11151	1.21657	0.223766	NA	IFN	Mock
ENSG00000284842	FAM91A2P	1	family with sequence similarity 91 member A2, pseudogene [Source:HGNC Symbol;Acc:HGNC:51523]	transcribed_processed_pseudogene	NA	0	NA	NA	NA	NA	NA	IFN	Mock
ENSG00000234232	AC243772.3	1	phosphodiesterase 4D interacting protein (PDE4DIP) pseudogene	transcribed_unprocessed_pseudogene	NA	0.382873	1.86993	4.68498	0.399132	0.689796	NA	IFN	Mock
ENSG00000275229	RNU1-68P	1	RNA, U1 small nuclear 68, pseudogene [Source:HGNC Symbol;Acc:HGNC:48410]	snRNA	NA	0	NA	NA	NA	NA	NA	IFN	Mock
ENSG00000226500	AC243772.1	1	ubiquitin-conjugating enzyme E2D 1 (UBC4/5 homolog, yeast) (UBE2D1) pseudogene	processed_pseudogene	NA	0	NA	NA	NA	NA	NA	IFN	Mock
ENSG00000150337	FCGR1A	1	Fc fragment of IgG receptor Ia [Source:HGNC Symbol;Acc:HGNC:3613]	protein_coding	2209	2.99857	1.47165	1.29684	1.13479	0.256463	0.9933	IFN	Mock
ENSG00000203814	H2BC18	1	H2B clustered histone 18 [Source:HGNC Symbol;Acc:HGNC:24700]	protein_coding	440689	36.4505	-0.0598277	0.325488	-0.183809	0.854163	0.998932	IFN	Mock
ENSG00000233030	AC243772.2	1	novel transcript, antisense to FCGR1A	lncRNA	NA	5.85922	2.06741	0.919531	2.24833	0.0245553	0.413209	IFN	Mock
ENSG00000183598	H3C13	1	H3 clustered histone 13 [Source:HGNC Symbol;Acc:HGNC:25311]	protein_coding	653604	6.84238	0.577738	0.766926	0.753316	0.45126	0.998932	IFN	Mock
ENSG00000270882	H4C14	1	H4 clustered histone 14 [Source:HGNC Symbol;Acc:HGNC:4794]	protein_coding	8370	542.059	-0.0919375	0.103028	-0.892355	0.372203	0.998932	IFN	Mock
ENSG00000203811	H3C14	1	H3 clustered histone 14 [Source:HGNC Symbol;Acc:HGNC:20503]	protein_coding	126961	107.133	0.337963	0.279885	1.20751	0.227237	0.973531	IFN	Mock
ENSG00000203812	H2AC18	1	H2A clustered histone 18 [Source:HGNC Symbol;Acc:HGNC:4736]	protein_coding	8337	281.474	0.771502	0.328599	2.34785	0.018882	0.354298	IFN	Mock
ENSG00000220323	H2BC19P	1	H2B clustered histone 19, pseudogene [Source:HGNC Symbol;Acc:HGNC:20517]	transcribed_unprocessed_pseudogene	NA	187.003	-0.0260844	0.217212	-0.120087	0.904414	0.998932	IFN	Mock
ENSG00000261716	H2BC20P	1	H2B clustered histone 20, pseudogene [Source:HGNC Symbol;Acc:HGNC:20516]	transcribed_unprocessed_pseudogene	NA	346.17	0.0952273	0.103861	0.91687	0.359211	0.998932	IFN	Mock
ENSG00000272196	H2AC19	1	H2A clustered histone 19 [Source:HGNC Symbol;Acc:HGNC:29668]	protein_coding	723790	282.594	0.779937	0.323298	2.41244	0.0158461	0.319031	IFN	Mock
ENSG00000203852	H3C15	1	H3 clustered histone 15 [Source:HGNC Symbol;Acc:HGNC:20505]	protein_coding	333932	107.035	0.338563	0.281397	1.20315	0.228918	0.974837	IFN	Mock
ENSG00000270276	H4C15	1	H4 clustered histone 15 [Source:HGNC Symbol;Acc:HGNC:29607]	protein_coding	554313	509.871	-0.0894166	0.106758	-0.83756	0.402278	0.998932	IFN	Mock
ENSG00000264207	AC239868.1	1	novel transcript, antisense HIST2H4A	lncRNA	NA	58.299	-0.336366	0.257664	-1.30544	0.191743	0.943917	IFN	Mock
ENSG00000184678	H2BC21	1	H2B clustered histone 21 [Source:HGNC Symbol;Acc:HGNC:4760]	protein_coding	8349	116.236	0.531703	0.190372	2.79297	0.00522259	0.158189	IFN	Mock
ENSG00000184260	H2AC20	1	H2A clustered histone 20 [Source:HGNC Symbol;Acc:HGNC:4738]	protein_coding	8338	25.7536	0.967316	0.437674	2.21013	0.0270962	0.437981	IFN	Mock
ENSG00000184270	H2AC21	1	H2A clustered histone 21 [Source:HGNC Symbol;Acc:HGNC:20508]	protein_coding	317772	1.08656	1.35517	1.82896	0.740949	0.458724	NA	IFN	Mock
ENSG00000178096	BOLA1	1	bolA family member 1 [Source:HGNC Symbol;Acc:HGNC:24263]	protein_coding	51027	186.246	0.0519944	0.278951	0.186393	0.852137	0.998932	IFN	Mock
ENSG00000159164	SV2A	1	synaptic vesicle glycoprotein 2A [Source:HGNC Symbol;Acc:HGNC:20566]	protein_coding	9900	11.0574	-0.141433	0.572837	-0.246899	0.804987	0.998932	IFN	Mock
ENSG00000143368	SF3B4	1	splicing factor 3b subunit 4 [Source:HGNC Symbol;Acc:HGNC:10771]	protein_coding	10262	3116.05	0.00920545	0.0808699	0.11383	0.909372	0.998932	IFN	Mock
ENSG00000014914	MTMR11	1	myotubularin related protein 11 [Source:HGNC Symbol;Acc:HGNC:24307]	protein_coding	10903	430.355	0.0920679	0.209525	0.439414	0.660362	0.998932	IFN	Mock
ENSG00000264522	OTUD7B	1	OTU deubiquitinase 7B [Source:HGNC Symbol;Acc:HGNC:16683]	protein_coding	56957	592.762	-0.0102144	0.0922285	-0.110751	0.911814	0.998932	IFN	Mock
ENSG00000285184	AC244033.2	1	novel transcript	lncRNA	NA	63.3565	0.0994088	0.270876	0.366991	0.713626	0.998932	IFN	Mock
ENSG00000223945	AC244033.1	1	ribosomal protein L6 (RPL6) pseudogene	processed_pseudogene	NA	4.33484	0.742177	0.952919	0.778846	0.436071	0.998932	IFN	Mock
ENSG00000136631	VPS45	1	vacuolar protein sorting 45 homolog [Source:HGNC Symbol;Acc:HGNC:14579]	protein_coding	11311	834.076	0.207948	0.165295	1.25804	0.208377	0.959583	IFN	Mock
ENSG00000023902	PLEKHO1	1	pleckstrin homology domain containing O1 [Source:HGNC Symbol;Acc:HGNC:24310]	protein_coding	51177	114.54	0.0440516	0.195085	0.225807	0.821351	0.998932	IFN	Mock
ENSG00000285554	AC242988.2	1	Novel transcript	lncRNA	NA	0.557805	2.91238	2.32614	1.25202	0.210561	NA	IFN	Mock
ENSG00000266187	RN7SL480P	1	RNA, 7SL, cytoplasmic 480, pseudogene [Source:HGNC Symbol;Acc:HGNC:46496]	misc_RNA	NA	0.0560452	0	5.26765	0	1	NA	IFN	Mock
ENSG00000143401	ANP32E	1	acidic nuclear phosphoprotein 32 family member E [Source:HGNC Symbol;Acc:HGNC:16673]	protein_coding	81611	2988.06	0.0123244	0.218745	0.0563412	0.95507	0.998932	IFN	Mock
ENSG00000222222	RNU2-17P	1	RNA, U2 small nuclear 17, pseudogene [Source:HGNC Symbol;Acc:HGNC:48510]	snRNA	NA	0.341534	1.02754	4.00927	0.256292	0.797725	NA	IFN	Mock
ENSG00000276110	AC242988.1	1	novel transcript, antisense to CA14	lncRNA	NA	0.163136	0.989015	5.2328	0.189003	0.85009	NA	IFN	Mock
ENSG00000118298	CA14	1	carbonic anhydrase 14 [Source:HGNC Symbol;Acc:HGNC:1372]	protein_coding	23632	9.10368	0.00512026	0.648678	0.00789338	0.993702	0.999922	IFN	Mock
ENSG00000117362	APH1A	1	aph-1 homolog A, gamma-secretase subunit [Source:HGNC Symbol;Acc:HGNC:29509]	protein_coding	51107	2008.13	0.221016	0.201385	1.09748	0.272431	0.998932	IFN	Mock
ENSG00000118292	C1orf54	1	chromosome 1 open reading frame 54 [Source:HGNC Symbol;Acc:HGNC:26258]	protein_coding	79630	2.80658	0.064252	1.37508	0.0467259	0.962732	0.998932	IFN	Mock
ENSG00000159208	CIART	1	circadian associated repressor of transcription [Source:HGNC Symbol;Acc:HGNC:25200]	protein_coding	148523	1.03746	-1.8565	2.10521	-0.881858	0.377853	NA	IFN	Mock
ENSG00000266472	MRPS21	1	mitochondrial ribosomal protein S21 [Source:HGNC Symbol;Acc:HGNC:14046]	protein_coding	54460	1169.07	0.0779029	0.107292	0.72608	0.46779	0.998932	IFN	Mock
ENSG00000117360	PRPF3	1	pre-mRNA processing factor 3 [Source:HGNC Symbol;Acc:HGNC:17348]	protein_coding	9129	994.489	-0.0458556	0.129829	-0.3532	0.723938	0.998932	IFN	Mock
ENSG00000163125	RPRD2	1	regulation of nuclear pre-mRNA domain containing 2 [Source:HGNC Symbol;Acc:HGNC:29039]	protein_coding	23248	1289.13	-0.0211774	0.116188	-0.182268	0.855372	0.998932	IFN	Mock
ENSG00000143374	TARS2	1	threonyl-tRNA synthetase 2, mitochondrial [Source:HGNC Symbol;Acc:HGNC:30740]	protein_coding	80222	515.159	0.254748	0.163205	1.56091	0.118546	0.832925	IFN	Mock
ENSG00000283933	MIR6878	1	microRNA 6878 [Source:HGNC Symbol;Acc:HGNC:50269]	miRNA	102465529	0	NA	NA	NA	NA	NA	IFN	Mock
ENSG00000143369	ECM1	1	extracellular matrix protein 1 [Source:HGNC Symbol;Acc:HGNC:3153]	protein_coding	1893	36.9665	0.0429143	0.383723	0.111837	0.910953	0.998932	IFN	Mock
ENSG00000228126	FALEC	1	focally amplified long non-coding RNA in epithelial cancer [Source:HGNC Symbol;Acc:HGNC:43713]	lncRNA	100874054	2.79443	0.0568582	1.63757	0.0347212	0.972302	0.998932	IFN	Mock
ENSG00000237781	ADAMTSL4-AS2	1	ADAMTSL4 antisense RNA 2 [Source:HGNC Symbol;Acc:HGNC:40895]	lncRNA	NA	2.19397	0.667855	1.57958	0.422805	0.672438	NA	IFN	Mock
ENSG00000143382	ADAMTSL4	1	ADAMTS like 4 [Source:HGNC Symbol;Acc:HGNC:19706]	protein_coding	54507	57.0256	0.299378	0.36868	0.812027	0.416776	0.998932	IFN	Mock
ENSG00000264553	MIR4257	1	microRNA 4257 [Source:HGNC Symbol;Acc:HGNC:38312]	miRNA	100422997	0.329647	1.95396	4.86513	0.401626	0.687959	NA	IFN	Mock
ENSG00000203804	ADAMTSL4-AS1	1	ADAMTSL4 antisense RNA 1 [Source:HGNC Symbol;Acc:HGNC:32041]	lncRNA	574406	5.43602	-0.312619	0.903445	-0.34603	0.72932	0.998932	IFN	Mock
ENSG00000277452	RN7SL473P	1	RNA, 7SL, cytoplasmic 473, pseudogene [Source:HGNC Symbol;Acc:HGNC:46489]	misc_RNA	NA	1.20774	-0.997598	2.17753	-0.458132	0.646858	NA	IFN	Mock
ENSG00000274963	RN7SL600P	1	RNA, 7SL, cytoplasmic 600, pseudogene [Source:HGNC Symbol;Acc:HGNC:46616]	misc_RNA	NA	1.97547	-0.911832	1.5359	-0.593679	0.552727	NA	IFN	Mock
ENSG00000143384	MCL1	1	MCL1 apoptosis regulator, BCL2 family member [Source:HGNC Symbol;Acc:HGNC:6943]	protein_coding	4170	5343.63	0.0415066	0.109139	0.38031	0.703715	0.998932	IFN	Mock
ENSG00000253047	AL356356.1	1		snoRNA	NA	1.77098	-0.339672	1.5419	-0.220294	0.825642	NA	IFN	Mock
ENSG00000143420	ENSA	1	endosulfine alpha [Source:HGNC Symbol;Acc:HGNC:3360]	protein_coding	2029	1964.73	-0.124124	0.0924424	-1.34272	0.179364	0.929865	IFN	Mock
ENSG00000276103	U4	1	U4 spliceosomal RNA [Source:RFAM;Acc:RF00015]	snRNA	NA	1.30988	2.74427	1.90393	1.44137	0.149481	NA	IFN	Mock
ENSG00000143457	GOLPH3L	1	golgi phosphoprotein 3 like [Source:HGNC Symbol;Acc:HGNC:24882]	protein_coding	55204	808.388	0.19505	0.131022	1.48868	0.136571	0.868198	IFN	Mock
ENSG00000143452	HORMAD1	1	HORMA domain containing 1 [Source:HGNC Symbol;Acc:HGNC:25245]	protein_coding	84072	287.375	-0.158491	0.182972	-0.866204	0.386378	0.998932	IFN	Mock
ENSG00000206931	RNU6-1042P	1	RNA, U6 small nuclear 1042, pseudogene [Source:HGNC Symbol;Acc:HGNC:48005]	snRNA	NA	4.48742	-0.0800548	1.00012	-0.080045	0.936201	0.998932	IFN	Mock
ENSG00000163131	CTSS	1	cathepsin S [Source:HGNC Symbol;Acc:HGNC:2545]	protein_coding	1520	302.121	2.35149	0.156871	14.99	8.5403e-51	2.52681e-48	IFN	Mock
ENSG00000236713	AL356292.1	1	pseudogene similar to part of short coiled-coil protein (SCOC)	processed_pseudogene	NA	0.504655	0.0657561	3.12565	0.0210376	0.983216	NA	IFN	Mock
ENSG00000143387	CTSK	1	cathepsin K [Source:HGNC Symbol;Acc:HGNC:2536]	protein_coding	1513	68.4955	-0.316604	0.310957	-1.01816	0.308603	0.998932	IFN	Mock
ENSG00000224690	UBE2D3P3	1	ubiquitin conjugating enzyme E2 D3 pseudogene 3 [Source:HGNC Symbol;Acc:HGNC:39011]	processed_pseudogene	NA	1.07758	-2.18037	2.14013	-1.0188	0.308296	NA	IFN	Mock
ENSG00000143437	ARNT	1	aryl hydrocarbon receptor nuclear translocator [Source:HGNC Symbol;Acc:HGNC:700]	protein_coding	405	922.991	-0.21767	0.0946407	-2.29997	0.0214502	0.381783	IFN	Mock
ENSG00000200175	RNU6-1309P	1	RNA, U6 small nuclear 1309, pseudogene [Source:HGNC Symbol;Acc:HGNC:48272]	snRNA	NA	0.0490303	-0.895992	5.26765	-0.170093	0.864937	NA	IFN	Mock
ENSG00000224800	RPS27AP6	1	ribosomal protein S27a pseudogene 6 [Source:HGNC Symbol;Acc:HGNC:36236]	processed_pseudogene	NA	0.335334	0	5.26765	0	1	NA	IFN	Mock
ENSG00000283324	CTXND2	1	cortexin domain containing 2 [Source:HGNC Symbol;Acc:HGNC:53440]	protein_coding	NA	0.120405	0	5.26765	0	1	NA	IFN	Mock
ENSG00000229357	CYCSP51	1	CYCS pseudogene 51 [Source:HGNC Symbol;Acc:HGNC:24383]	processed_pseudogene	NA	0	NA	NA	NA	NA	NA	IFN	Mock
ENSG00000143379	SETDB1	1	SET domain bifurcated histone lysine methyltransferase 1 [Source:HGNC Symbol;Acc:HGNC:10761]	protein_coding	9869	722.397	-0.104045	0.0968905	-1.07384	0.282895	0.998932	IFN	Mock
ENSG00000143418	CERS2	1	ceramide synthase 2 [Source:HGNC Symbol;Acc:HGNC:14076]	protein_coding	29956	3587.58	0.0565331	0.0611953	0.923815	0.355582	0.998932	IFN	Mock
ENSG00000259357	AL590133.2	1	novel transcript, antisense to CERS2	lncRNA	NA	0	NA	NA	NA	NA	NA	IFN	Mock
ENSG00000231073	AL590133.1	1	novel transcript, antisense to CERS2	lncRNA	NA	11.7955	-0.4476	0.640414	-0.698922	0.484601	0.998932	IFN	Mock
ENSG00000143412	ANXA9	1	annexin A9 [Source:HGNC Symbol;Acc:HGNC:547]	protein_coding	8416	51.9307	0.420185	0.282069	1.48966	0.136315	0.86811	IFN	Mock
ENSG00000143409	MINDY1	1	MINDY lysine 48 deubiquitinase 1 [Source:HGNC Symbol;Acc:HGNC:25648]	protein_coding	55793	234.142	0.173382	0.164521	1.05386	0.291949	0.998932	IFN	Mock
ENSG00000143363	PRUNE1	1	prune exopolyphosphatase 1 [Source:HGNC Symbol;Acc:HGNC:13420]	protein_coding	58497	430.494	-0.11366	0.15172	-0.749145	0.45377	0.998932	IFN	Mock
ENSG00000200759	RNU6-884P	1	RNA, U6 small nuclear 884, pseudogene [Source:HGNC Symbol;Acc:HGNC:47847]	snRNA	NA	0.439032	-0.863504	4.60512	-0.18751	0.851261	NA	IFN	Mock
ENSG00000163141	BNIPL	1	BCL2 interacting protein like [Source:HGNC Symbol;Acc:HGNC:16976]	protein_coding	149428	13.0779	0.497956	0.514881	0.967127	0.33348	0.998932	IFN	Mock
ENSG00000143443	C1orf56	1	chromosome 1 open reading frame 56 [Source:HGNC Symbol;Acc:HGNC:26045]	protein_coding	54964	107.596	0.362805	0.191495	1.8946	0.058146	0.649727	IFN	Mock
ENSG00000197622	CDC42SE1	1	CDC42 small effector 1 [Source:HGNC Symbol;Acc:HGNC:17719]	protein_coding	56882	1597.01	-0.0226759	0.0818662	-0.276987	0.78179	0.998932	IFN	Mock
ENSG00000213190	MLLT11	1	MLLT11 transcription factor 7 cofactor [Source:HGNC Symbol;Acc:HGNC:16997]	protein_coding	10962	1515.57	-0.109619	0.0831689	-1.31803	0.187493	0.94105	IFN	Mock
ENSG00000143458	GABPB2	1	GA binding protein transcription factor subunit beta 2 [Source:HGNC Symbol;Acc:HGNC:28441]	protein_coding	126626	286.96	-0.0920864	0.130157	-0.707501	0.479255	0.998932	IFN	Mock
ENSG00000233717	RPS29P29	1	ribosomal protein S29 pseudogene 29 [Source:HGNC Symbol;Acc:HGNC:52362]	processed_pseudogene	NA	0.219262	1.8687	5.23851	0.356723	0.721299	NA	IFN	Mock
ENSG00000261168	AL592424.1	1	novel transcript, sense overlapping SEMA6C	lncRNA	NA	1.24879	-1.39329	2.04237	-0.682192	0.495118	NA	IFN	Mock
ENSG00000143434	SEMA6C	1	semaphorin 6C [Source:HGNC Symbol;Acc:HGNC:10740]	protein_coding	10500	37.633	-0.579123	0.396193	-1.46172	0.143818	0.878736	IFN	Mock
ENSG00000163154	TNFAIP8L2	1	TNF alpha induced protein 8 like 2 [Source:HGNC Symbol;Acc:HGNC:26277]	protein_coding	79626	2.03848	0.0775807	1.34047	0.0578759	0.953847	NA	IFN	Mock
ENSG00000163156	SCNM1	1	sodium channel modifier 1 [Source:HGNC Symbol;Acc:HGNC:23136]	protein_coding	79005	304.76	0.129573	0.175296	0.739166	0.459806	0.998932	IFN	Mock
ENSG00000163156	SCNM1	1	sodium channel modifier 1 [Source:HGNC Symbol;Acc:HGNC:23136]	protein_coding	100534012	304.76	0.129573	0.175296	0.739166	0.459806	0.998932	IFN	Mock
ENSG00000163155	LYSMD1	1	LysM domain containing 1 [Source:HGNC Symbol;Acc:HGNC:32070]	protein_coding	388695	110.732	0.0987643	0.200444	0.492728	0.622205	0.998932	IFN	Mock
ENSG00000163157	TMOD4	1	tropomodulin 4 [Source:HGNC Symbol;Acc:HGNC:11874]	protein_coding	29765	0	NA	NA	NA	NA	NA	IFN	Mock
ENSG00000163159	VPS72	1	vacuolar protein sorting 72 homolog [Source:HGNC Symbol;Acc:HGNC:11644]	protein_coding	6944	721.059	0.0355987	0.212292	0.167687	0.866829	0.998932	IFN	Mock
ENSG00000143398	PIP5K1A	1	phosphatidylinositol-4-phosphate 5-kinase type 1 alpha [Source:HGNC Symbol;Acc:HGNC:8994]	protein_coding	8394	2140.66	0.188548	0.0648774	2.90622	0.00365823	0.120348	IFN	Mock
ENSG00000159352	PSMD4	1	proteasome 26S subunit, non-ATPase 4 [Source:HGNC Symbol;Acc:HGNC:9561]	protein_coding	5710	2667.62	0.0476902	0.118404	0.402777	0.687112	0.998932	IFN	Mock
ENSG00000232671	ZNF687-AS1	1	ZNF687 antisense RNA 1 [Source:HGNC Symbol;Acc:HGNC:54048]	lncRNA	NA	6.52177	0.279771	0.865682	0.32318	0.746559	0.998932	IFN	Mock
ENSG00000143373	ZNF687	1	zinc finger protein 687 [Source:HGNC Symbol;Acc:HGNC:29277]	protein_coding	57592	889.5	0.162451	0.274783	0.591198	0.554388	0.998932	IFN	Mock
ENSG00000143393	PI4KB	1	phosphatidylinositol 4-kinase beta [Source:HGNC Symbol;Acc:HGNC:8984]	protein_coding	5298	982.531	0.0600468	0.11065	0.542671	0.587356	0.998932	IFN	Mock
ENSG00000265753	RN7SL444P	1	RNA, 7SL, cytoplasmic 444, pseudogene [Source:HGNC Symbol;Acc:HGNC:46460]	misc_RNA	NA	0.622198	0.0657582	2.55319	0.0257553	0.979452	NA	IFN	Mock
ENSG00000273481	AL391069.2	1	novel transcript	lncRNA	NA	0.650786	2.26614	2.29014	0.989521	0.322408	NA	IFN	Mock
ENSG00000143390	RFX5	1	regulatory factor X5 [Source:HGNC Symbol;Acc:HGNC:9986]	protein_coding	5993	1408.71	0.313614	0.134666	2.32883	0.0198681	0.364276	IFN	Mock
ENSG00000224645	AL391069.1	1	novel transcript	lncRNA	NA	0	NA	NA	NA	NA	NA	IFN	Mock
ENSG00000237976	RFX5-AS1	1	RFX5 antisense RNA 1 [Source:HGNC Symbol;Acc:HGNC:40503]	lncRNA	NA	3.44958	0.202734	0.89499	0.226521	0.820797	0.998932	IFN	Mock
ENSG00000143416	SELENBP1	1	selenium binding protein 1 [Source:HGNC Symbol;Acc:HGNC:10719]	protein_coding	8991	97.9906	-0.0237833	0.243848	-0.0975334	0.922303	0.998932	IFN	Mock
ENSG00000159377	PSMB4	1	proteasome 20S subunit beta 4 [Source:HGNC Symbol;Acc:HGNC:9541]	protein_coding	5692	3910.73	0.108883	0.0679682	1.60197	0.109162	0.812771	IFN	Mock
ENSG00000143442	POGZ	1	pogo transposable element derived with ZNF domain [Source:HGNC Symbol;Acc:HGNC:18801]	protein_coding	23126	1509.04	-0.000765923	0.0867595	-0.00882811	0.992956	0.999813	IFN	Mock
ENSG00000238711	RNY4P25	1	RNY4 pseudogene 25 [Source:HGNC Symbol;Acc:HGNC:42475]	misc_RNA	NA	1.6237	-0.792563	1.25606	-0.63099	0.528047	NA	IFN	Mock
ENSG00000143375	CGN	1	cingulin [Source:HGNC Symbol;Acc:HGNC:17429]	protein_coding	57530	501.409	0.0579878	0.148566	0.390317	0.696302	0.998932	IFN	Mock
ENSG00000252840	AL365436.3	1		snoRNA	NA	0.393823	0.065758	3.93296	0.0167197	0.98666	NA	IFN	Mock
ENSG00000143367	TUFT1	1	tuftelin 1 [Source:HGNC Symbol;Acc:HGNC:12422]	protein_coding	7286	579.017	-0.30404	0.142626	-2.13173	0.0330287	0.499564	IFN	Mock
ENSG00000232536	AL365436.2	1	novel transcript	lncRNA	NA	4.35327	0.17552	1.12316	0.156273	0.875818	0.998932	IFN	Mock
ENSG00000207606	MIR554	1	microRNA 554 [Source:HGNC Symbol;Acc:HGNC:32810]	miRNA	693139	1.3673	-0.787705	2.31116	-0.340826	0.733234	NA	IFN	Mock
ENSG00000223861	AL365436.1	1	ribosomal protein S10 (RPS10) pseudogene	processed_pseudogene	NA	4.95643	-0.0414342	0.829601	-0.0499447	0.960166	0.998932	IFN	Mock
ENSG00000143376	SNX27	1	sorting nexin 27 [Source:HGNC Symbol;Acc:HGNC:20073]	protein_coding	81609	1307.47	-0.140411	0.078729	-1.78348	0.0745083	0.712548	IFN	Mock
ENSG00000250734	AL391335.1	1	novel transcript, antisense to SNX27	lncRNA	NA	1.17205	-0.946558	2.21662	-0.427029	0.669359	NA	IFN	Mock
ENSG00000206635	RNU6-1062P	1	RNA, U6 small nuclear 1062, pseudogene [Source:HGNC Symbol;Acc:HGNC:48025]	snRNA	NA	1.01889	0.0592903	2.25835	0.0262538	0.979055	NA	IFN	Mock
ENSG00000159409	CELF3	1	CUGBP Elav-like family member 3 [Source:HGNC Symbol;Acc:HGNC:11967]	protein_coding	11189	3.44393	-1.11256	0.988402	-1.12561	0.260329	0.99674	IFN	Mock
ENSG00000227045	AL589765.1	1	novel transcript	lncRNA	NA	0.313444	0.0276169	4.89957	0.00563658	0.995503	NA	IFN	Mock
ENSG00000178796	RIIAD1	1	regulatory subunit of type II PKA R-subunit domain containing 1 [Source:HGNC Symbol;Acc:HGNC:26686]	protein_coding	284485	0.159104	-0.895966	5.26765	-0.170088	0.864941	NA	IFN	Mock
ENSG00000206980	RNU6-662P	1	RNA, U6 small nuclear 662, pseudogene [Source:HGNC Symbol;Acc:HGNC:47625]	snRNA	NA	0.107039	-0.895979	5.26765	-0.170091	0.864939	NA	IFN	Mock
ENSG00000269621	AL589765.7	1	novel transcript, antisense to MRPL9	lncRNA	NA	0.0608553	0	5.26765	0	1	NA	IFN	Mock
ENSG00000236940	AL589765.3	1	ribosomal protein S11 (RPS11) pseudogene	processed_pseudogene	NA	0.0516984	0	5.26765	0	1	NA	IFN	Mock
ENSG00000143436	MRPL9	1	mitochondrial ribosomal protein L9 [Source:HGNC Symbol;Acc:HGNC:14277]	protein_coding	65005	664.346	-0.210858	0.0887478	-2.37593	0.017505	0.339977	IFN	Mock
ENSG00000143450	OAZ3	1	ornithine decarboxylase antizyme 3 [Source:HGNC Symbol;Acc:HGNC:8097]	protein_coding	51686	10.2362	0.0630167	0.544179	0.115801	0.90781	0.998932	IFN	Mock
ENSG00000249602	AL589765.4	1	novel transcript	lncRNA	NA	9.08123	-0.077189	0.817172	-0.0944586	0.924745	0.998932	IFN	Mock
ENSG00000232937	AL589765.2	1	novel transcript	lncRNA	NA	0	NA	NA	NA	NA	NA	IFN	Mock
ENSG00000268288	AL589765.5	1	novel transcript, antisense to OAZ3	lncRNA	NA	0.479269	-2.82563	3.59788	-0.785361	0.432242	NA	IFN	Mock
ENSG00000182134	TDRKH	1	tudor and KH domain containing [Source:HGNC Symbol;Acc:HGNC:11713]	protein_coding	11022	214.894	-0.153828	0.145853	-1.05468	0.291572	0.998932	IFN	Mock
ENSG00000203288	TDRKH-AS1	1	TDRKH antisense RNA 1 [Source:HGNC Symbol;Acc:HGNC:40578]	lncRNA	109729141	2.00904	-1.08463	1.27825	-0.848523	0.396147	NA	IFN	Mock
ENSG00000269489	AL589765.6	1	novel transcript	lncRNA	NA	0.255184	-2.30747	5.20471	-0.443344	0.657517	NA	IFN	Mock
ENSG00000213171	LINGO4	1	leucine rich repeat and Ig domain containing 4 [Source:HGNC Symbol;Acc:HGNC:31814]	protein_coding	339398	0.0516984	0	5.26765	0	1	NA	IFN	Mock
ENSG00000143365	RORC	1	RAR related orphan receptor C [Source:HGNC Symbol;Acc:HGNC:10260]	protein_coding	6097	0.329537	0	4.87054	0	1	NA	IFN	Mock
ENSG00000225556	C2CD4D	1	C2 calcium dependent domain containing 4D [Source:HGNC Symbol;Acc:HGNC:37210]	protein_coding	100191040	0.157295	-0.895968	5.26765	-0.170089	0.86494	NA	IFN	Mock
ENSG00000201134	Y_RNA	1	Y RNA [Source:RFAM;Acc:RF00019]	misc_RNA	NA	0	NA	NA	NA	NA	NA	IFN	Mock
ENSG00000234614	C2CD4D-AS1	1	C2CD4D and THEM5 antisense RNA 1 [Source:HGNC Symbol;Acc:HGNC:54045]	lncRNA	NA	0	NA	NA	NA	NA	NA	IFN	Mock
ENSG00000196407	THEM5	1	thioesterase superfamily member 5 [Source:HGNC Symbol;Acc:HGNC:26755]	protein_coding	284486	0	NA	NA	NA	NA	NA	IFN	Mock
ENSG00000159445	THEM4	1	thioesterase superfamily member 4 [Source:HGNC Symbol;Acc:HGNC:17947]	protein_coding	117145	390.108	-0.0225773	0.152768	-0.147788	0.88251	0.998932	IFN	Mock
ENSG00000285651	AL450992.2	1	novel transcript, antisense to THEM4	lncRNA	NA	2.11317	0.105643	1.18179	0.0893925	0.92877	NA	IFN	Mock
ENSG00000286581	AL450992.3	1	novel transcript	lncRNA	NA	0.103397	0	5.26765	0	1	NA	IFN	Mock
ENSG00000223810	KRT8P28	1	keratin 8 pseudogene 28 [Source:HGNC Symbol;Acc:HGNC:33380]	processed_pseudogene	NA	0	NA	NA	NA	NA	NA	IFN	Mock
ENSG00000197747	S100A10	1	S100 calcium binding protein A10 [Source:HGNC Symbol;Acc:HGNC:10487]	protein_coding	6281	6295.61	0.0316298	0.127439	0.248195	0.803984	0.998932	IFN	Mock
ENSG00000229021	AL450992.1	1	novel transcript	lncRNA	NA	6.09232	-0.519758	0.771894	-0.673354	0.500722	0.998932	IFN	Mock
ENSG00000240667	NBPF18P	1	NBPF member 18, pseudogene [Source:HGNC Symbol;Acc:HGNC:31998]	unprocessed_pseudogene	NA	0	NA	NA	NA	NA	NA	IFN	Mock
ENSG00000163191	S100A11	1	S100 calcium binding protein A11 [Source:HGNC Symbol;Acc:HGNC:10488]	protein_coding	6282	4440.4	0.400346	0.202185	1.9801	0.0476923	0.595274	IFN	Mock
ENSG00000232678	SPTLC1P4	1	serine palmitoyltransferase long chain base subunit 1 pseudogene 4 [Source:HGNC Symbol;Acc:HGNC:39671]	processed_pseudogene	NA	0.166787	0	5.26765	0	1	NA	IFN	Mock
ENSG00000285818	AL591893.1	1	putative UPF0607 protein ENSP00000383783 [Source:NCBI gene (formerly Entrezgene);Acc:100131107]	unprocessed_pseudogene	100131107	0.215277	0	5.26765	0	1	NA	IFN	Mock
ENSG00000182898	TCHHL1	1	trichohyalin like 1 [Source:HGNC Symbol;Acc:HGNC:31796]	protein_coding	126637	0.172293	0	5.26765	0	1	NA	IFN	Mock
ENSG00000159450	TCHH	1	trichohyalin [Source:HGNC Symbol;Acc:HGNC:11791]	protein_coding	7062	13.6957	-0.688429	0.541424	-1.27152	0.203545	0.955078	IFN	Mock
ENSG00000226716	AL589986.1	1	novel transcript	lncRNA	NA	0	NA	NA	NA	NA	NA	IFN	Mock
ENSG00000233792	PUDPP2	1	pseudouridine 5'-phosphatase pseudogene 2 [Source:HGNC Symbol;Acc:HGNC:20195]	transcribed_processed_pseudogene	NA	0	NA	NA	NA	NA	NA	IFN	Mock
ENSG00000215853	RPTN	1	repetin [Source:HGNC Symbol;Acc:HGNC:26809]	protein_coding	126638	0	NA	NA	NA	NA	NA	IFN	Mock
ENSG00000237975	FLG-AS1	1	FLG antisense RNA 1 [Source:HGNC Symbol;Acc:HGNC:27913]	lncRNA	339400	3.8889	-0.73615	1.06048	-0.694164	0.487579	0.998932	IFN	Mock
ENSG00000236427	AL589986.2	1	novel transcript	lncRNA	NA	0.728425	2.30692	2.28149	1.01115	0.311947	NA	IFN	Mock
ENSG00000197915	HRNR	1	hornerin [Source:HGNC Symbol;Acc:HGNC:20846]	protein_coding	388697	23.603	-0.978225	0.612526	-1.59704	0.110258	0.816436	IFN	Mock
ENSG00000143631	FLG	1	filaggrin [Source:HGNC Symbol;Acc:HGNC:3748]	protein_coding	2312	16.6431	-0.576591	0.659082	-0.874839	0.381662	0.998932	IFN	Mock
ENSG00000143520	FLG2	1	filaggrin family member 2 [Source:HGNC Symbol;Acc:HGNC:33276]	protein_coding	388698	0.346591	1.02754	5.26765	0.195067	0.845341	NA	IFN	Mock
ENSG00000183586	HMGN3P1	1	high mobility group nucleosomal binding domain 3 pseudogene 1 [Source:HGNC Symbol;Acc:HGNC:39206]	processed_pseudogene	NA	0	NA	NA	NA	NA	NA	IFN	Mock
ENSG00000143536	CRNN	1	cornulin [Source:HGNC Symbol;Acc:HGNC:1230]	protein_coding	49860	0	NA	NA	NA	NA	NA	IFN	Mock
ENSG00000186207	LCE5A	1	late cornified envelope 5A [Source:HGNC Symbol;Acc:HGNC:16614]	protein_coding	254910	0.10576	0	5.26765	0	1	NA	IFN	Mock
ENSG00000169509	CRCT1	1	cysteine rich C-terminal 1 [Source:HGNC Symbol;Acc:HGNC:29875]	protein_coding	54544	0	NA	NA	NA	NA	NA	IFN	Mock
ENSG00000185966	LCE3E	1	late cornified envelope 3E [Source:HGNC Symbol;Acc:HGNC:29463]	protein_coding	353145	0	NA	NA	NA	NA	NA	IFN	Mock
ENSG00000163202	LCE3D	1	late cornified envelope 3D [Source:HGNC Symbol;Acc:HGNC:16615]	protein_coding	84648	0.210418	2.88719	5.18601	0.556726	0.577714	NA	IFN	Mock
ENSG00000244057	LCE3C	1	late cornified envelope 3C [Source:HGNC Symbol;Acc:HGNC:16612]	protein_coding	353144	0	NA	NA	NA	NA	NA	IFN	Mock
ENSG00000187238	LCE3B	1	late cornified envelope 3B [Source:HGNC Symbol;Acc:HGNC:29462]	protein_coding	353143	0	NA	NA	NA	NA	NA	IFN	Mock
ENSG00000185962	LCE3A	1	late cornified envelope 3A [Source:HGNC Symbol;Acc:HGNC:29461]	protein_coding	353142	0	NA	NA	NA	NA	NA	IFN	Mock
ENSG00000226947	LCEP4	1	late cornified envelope pseudogene 4 [Source:HGNC Symbol;Acc:HGNC:31808]	unprocessed_pseudogene	NA	0	NA	NA	NA	NA	NA	IFN	Mock
ENSG00000285753	LCEP3	1	late cornified envelope pseudogene 3 [Source:HGNC Symbol;Acc:HGNC:31809]	unprocessed_pseudogene	NA	0	NA	NA	NA	NA	NA	IFN	Mock
ENSG00000187223	LCE2D	1	late cornified envelope 2D [Source:HGNC Symbol;Acc:HGNC:16518]	protein_coding	353141	0	NA	NA	NA	NA	NA	IFN	Mock
ENSG00000187180	LCE2C	1	late cornified envelope 2C [Source:HGNC Symbol;Acc:HGNC:29460]	protein_coding	353140	0	NA	NA	NA	NA	NA	IFN	Mock
ENSG00000159455	LCE2B	1	late cornified envelope 2B [Source:HGNC Symbol;Acc:HGNC:16610]	protein_coding	26239	0	NA	NA	NA	NA	NA	IFN	Mock
ENSG00000187173	LCE2A	1	late cornified envelope 2A [Source:HGNC Symbol;Acc:HGNC:29469]	protein_coding	353139	0	NA	NA	NA	NA	NA	IFN	Mock
ENSG00000187170	LCE4A	1	late cornified envelope 4A [Source:HGNC Symbol;Acc:HGNC:16613]	protein_coding	199834	0	NA	NA	NA	NA	NA	IFN	Mock
ENSG00000198854	C1orf68	1	chromosome 1 open reading frame 68 [Source:HGNC Symbol;Acc:HGNC:29468]	protein_coding	100129271	0	NA	NA	NA	NA	NA	IFN	Mock
ENSG00000229713	LCEP2	1	late cornified envelope pseudogene 2 [Source:HGNC Symbol;Acc:HGNC:31807]	unprocessed_pseudogene	NA	0	NA	NA	NA	NA	NA	IFN	Mock
ENSG00000233819	LCEP1	1	late cornified envelope pseudogene 1 [Source:HGNC Symbol;Acc:HGNC:31806]	unprocessed_pseudogene	NA	0	NA	NA	NA	NA	NA	IFN	Mock
ENSG00000203786	KPRP	1	keratinocyte proline rich protein [Source:HGNC Symbol;Acc:HGNC:31823]	protein_coding	448834	0	NA	NA	NA	NA	NA	IFN	Mock
ENSG00000240386	LCE1F	1	late cornified envelope 1F [Source:HGNC Symbol;Acc:HGNC:29467]	protein_coding	353137	0	NA	NA	NA	NA	NA	IFN	Mock
ENSG00000186226	LCE1E	1	late cornified envelope 1E [Source:HGNC Symbol;Acc:HGNC:29466]	protein_coding	353135	0.173329	-0.895966	5.26765	-0.170088	0.864941	NA	IFN	Mock
ENSG00000172155	LCE1D	1	late cornified envelope 1D [Source:HGNC Symbol;Acc:HGNC:29465]	protein_coding	353134	0	NA	NA	NA	NA	NA	IFN	Mock
ENSG00000197084	LCE1C	1	late cornified envelope 1C [Source:HGNC Symbol;Acc:HGNC:29464]	protein_coding	353133	0.10576	0	5.26765	0	1	NA	IFN	Mock
ENSG00000196734	LCE1B	1	late cornified envelope 1B [Source:HGNC Symbol;Acc:HGNC:16611]	protein_coding	353132	0	NA	NA	NA	NA	NA	IFN	Mock
ENSG00000186844	LCE1A	1	late cornified envelope 1A [Source:HGNC Symbol;Acc:HGNC:29459]	protein_coding	353131	0	NA	NA	NA	NA	NA	IFN	Mock
ENSG00000235942	LCE6A	1	late cornified envelope 6A [Source:HGNC Symbol;Acc:HGNC:31824]	protein_coding	448835	0	NA	NA	NA	NA	NA	IFN	Mock
ENSG00000285946	AL162596.1	1	novel late cornified envelope family protein	protein_coding	NA	0	NA	NA	NA	NA	NA	IFN	Mock
ENSG00000163206	SMCP	1	sperm mitochondria associated cysteine rich protein [Source:HGNC Symbol;Acc:HGNC:6962]	protein_coding	4184	0	NA	NA	NA	NA	NA	IFN	Mock
ENSG00000163207	IVL	1	involucrin [Source:HGNC Symbol;Acc:HGNC:6187]	protein_coding	3713	0.0544991	0	5.26765	0	1	NA	IFN	Mock
ENSG00000224308	LINC01527	1	long intergenic non-protein coding RNA 1527 [Source:HGNC Symbol;Acc:HGNC:51266]	lncRNA	101927988	0	NA	NA	NA	NA	NA	IFN	Mock
ENSG00000283227	SPRR5	1	small proline rich protein 5 [Source:HGNC Symbol;Acc:HGNC:53428]	protein_coding	NA	0	NA	NA	NA	NA	NA	IFN	Mock
ENSG00000184148	SPRR4	1	small proline rich protein 4 [Source:HGNC Symbol;Acc:HGNC:23173]	protein_coding	163778	0	NA	NA	NA	NA	NA	IFN	Mock
ENSG00000169474	SPRR1A	1	small proline rich protein 1A [Source:HGNC Symbol;Acc:HGNC:11259]	protein_coding	6698	0	NA	NA	NA	NA	NA	IFN	Mock
ENSG00000163209	SPRR3	1	small proline rich protein 3 [Source:HGNC Symbol;Acc:HGNC:11268]	protein_coding	6707	0	NA	NA	NA	NA	NA	IFN	Mock
ENSG00000234262	AL356867.1	1	small proline-rich protein 3 (SPRR3) pseudogene	unprocessed_pseudogene	NA	0	NA	NA	NA	NA	NA	IFN	Mock
ENSG00000252920	AL356867.2	1		snoRNA	NA	0	NA	NA	NA	NA	NA	IFN	Mock
ENSG00000169469	SPRR1B	1	small proline rich protein 1B [Source:HGNC Symbol;Acc:HGNC:11260]	protein_coding	6699	0	NA	NA	NA	NA	NA	IFN	Mock
ENSG00000163216	SPRR2D	1	small proline rich protein 2D [Source:HGNC Symbol;Acc:HGNC:11264]	protein_coding	6703	0	NA	NA	NA	NA	NA	IFN	Mock
ENSG00000241794	SPRR2A	1	small proline rich protein 2A [Source:HGNC Symbol;Acc:HGNC:11261]	protein_coding	6700	0.0529062	-0.895992	5.26765	-0.170093	0.864937	NA	IFN	Mock
ENSG00000196805	SPRR2B	1	small proline rich protein 2B [Source:HGNC Symbol;Acc:HGNC:11262]	protein_coding	6701	0	NA	NA	NA	NA	NA	IFN	Mock
ENSG00000203785	SPRR2E	1	small proline rich protein 2E [Source:HGNC Symbol;Acc:HGNC:11265]	protein_coding	6704	0	NA	NA	NA	NA	NA	IFN	Mock
ENSG00000244094	SPRR2F	1	small proline rich protein 2F [Source:HGNC Symbol;Acc:HGNC:11266]	protein_coding	6705	0.0551278	0	5.26765	0	1	NA	IFN	Mock
ENSG00000229035	SPRR2C	1	small proline rich protein 2C (pseudogene) [Source:HGNC Symbol;Acc:HGNC:11263]	unprocessed_pseudogene	NA	0	NA	NA	NA	NA	NA	IFN	Mock
ENSG00000159516	SPRR2G	1	small proline rich protein 2G [Source:HGNC Symbol;Acc:HGNC:11267]	protein_coding	6706	0	NA	NA	NA	NA	NA	IFN	Mock
ENSG00000229699	AL161636.1	1	novel transcript	lncRNA	101928009	0	NA	NA	NA	NA	NA	IFN	Mock
ENSG00000203784	LELP1	1	late cornified envelope like proline rich 1 [Source:HGNC Symbol;Acc:HGNC:32046]	protein_coding	149018	0	NA	NA	NA	NA	NA	IFN	Mock
ENSG00000203783	PRR9	1	proline rich 9 [Source:HGNC Symbol;Acc:HGNC:32057]	protein_coding	574414	0.054969	1.02748	5.26765	0.195055	0.84535	NA	IFN	Mock
ENSG00000230779	AL161636.2	1	ribosomal protein, large, P0 (RPLP0) pseudogene	processed_pseudogene	NA	0	NA	NA	NA	NA	NA	IFN	Mock
ENSG00000203782	LORICRIN	1	loricrin cornified envelope precursor protein [Source:HGNC Symbol;Acc:HGNC:6663]	protein_coding	4014	0	NA	NA	NA	NA	NA	IFN	Mock
ENSG00000159527	PGLYRP3	1	peptidoglycan recognition protein 3 [Source:HGNC Symbol;Acc:HGNC:30014]	protein_coding	114771	0	NA	NA	NA	NA	NA	IFN	Mock
ENSG00000163218	PGLYRP4	1	peptidoglycan recognition protein 4 [Source:HGNC Symbol;Acc:HGNC:30015]	protein_coding	57115	0	NA	NA	NA	NA	NA	IFN	Mock
ENSG00000207321	RNU6-160P	1	RNA, U6 small nuclear 160, pseudogene [Source:HGNC Symbol;Acc:HGNC:47123]	snRNA	NA	0	NA	NA	NA	NA	NA	IFN	Mock
ENSG00000163220	S100A9	1	S100 calcium binding protein A9 [Source:HGNC Symbol;Acc:HGNC:10499]	protein_coding	6280	0.161811	0	5.26765	0	1	NA	IFN	Mock
ENSG00000163221	S100A12	1	S100 calcium binding protein A12 [Source:HGNC Symbol;Acc:HGNC:10489]	protein_coding	6283	0	NA	NA	NA	NA	NA	IFN	Mock
ENSG00000237008	LAPTM4BP1	1	lysosomal protein transmembrane 4 beta pseudogene 1 [Source:HGNC Symbol;Acc:HGNC:51934]	processed_pseudogene	NA	0	NA	NA	NA	NA	NA	IFN	Mock
ENSG00000143546	S100A8	1	S100 calcium binding protein A8 [Source:HGNC Symbol;Acc:HGNC:10498]	protein_coding	6279	0	NA	NA	NA	NA	NA	IFN	Mock
ENSG00000224784	S100A15A	1	S100 calcium binding protein A15A (pseudogene) [Source:HGNC Symbol;Acc:HGNC:53871]	processed_pseudogene	NA	0	NA	NA	NA	NA	NA	IFN	Mock
ENSG00000184330	S100A7A	1	S100 calcium binding protein A7A [Source:HGNC Symbol;Acc:HGNC:21657]	protein_coding	338324	0	NA	NA	NA	NA	NA	IFN	Mock
ENSG00000203781	S100A7P1	1	S100 calcium binding protein A7 pseudogene 1 [Source:HGNC Symbol;Acc:HGNC:21654]	unprocessed_pseudogene	NA	0	NA	NA	NA	NA	NA	IFN	Mock
ENSG00000197364	S100A7L2	1	S100 calcium binding protein A7 like 2 [Source:HGNC Symbol;Acc:HGNC:21655]	protein_coding	NA	0	NA	NA	NA	NA	NA	IFN	Mock
ENSG00000143556	S100A7	1	S100 calcium binding protein A7 [Source:HGNC Symbol;Acc:HGNC:10497]	protein_coding	6278	0	NA	NA	NA	NA	NA	IFN	Mock
ENSG00000263841	RN7SL44P	1	RNA, 7SL, cytoplasmic 44, pseudogene [Source:HGNC Symbol;Acc:HGNC:46060]	misc_RNA	NA	0	NA	NA	NA	NA	NA	IFN	Mock
ENSG00000238279	BX470102.1	1	novel transcript	lncRNA	NA	7.90395	-1.28469	0.741342	-1.73292	0.0831097	0.737689	IFN	Mock
ENSG00000197956	S100A6	1	S100 calcium binding protein A6 [Source:HGNC Symbol;Acc:HGNC:10496]	protein_coding	6277	5193.49	-0.112202	0.200411	-0.55986	0.575575	0.998932	IFN	Mock
ENSG00000196420	S100A5	1	S100 calcium binding protein A5 [Source:HGNC Symbol;Acc:HGNC:10495]	protein_coding	6276	1.94378	-1.82067	1.74329	-1.04439	0.296305	NA	IFN	Mock
ENSG00000196154	S100A4	1	S100 calcium binding protein A4 [Source:HGNC Symbol;Acc:HGNC:10494]	protein_coding	6275	1753.54	-0.0617796	0.133813	-0.461685	0.644307	0.998932	IFN	Mock
ENSG00000188015	S100A3	1	S100 calcium binding protein A3 [Source:HGNC Symbol;Acc:HGNC:10493]	protein_coding	6274	128.058	-0.109341	0.421508	-0.259406	0.795322	0.998932	IFN	Mock
ENSG00000196754	S100A2	1	S100 calcium binding protein A2 [Source:HGNC Symbol;Acc:HGNC:10492]	protein_coding	6273	61.9896	0.248773	0.333744	0.7454	0.45603	0.998932	IFN	Mock
ENSG00000285867	BX470102.2	1	Novel transcript	lncRNA	NA	51.7293	-0.431082	0.25549	-1.68728	0.0915499	0.763622	IFN	Mock
ENSG00000188643	S100A16	1	S100 calcium binding protein A16 [Source:HGNC Symbol;Acc:HGNC:20441]	protein_coding	140576	3534.58	-0.143199	0.085939	-1.66629	0.0956554	0.777628	IFN	Mock
ENSG00000189334	S100A14	1	S100 calcium binding protein A14 [Source:HGNC Symbol;Acc:HGNC:18901]	protein_coding	57402	2.97421	3.90671	1.44091	2.71129	0.00670226	0.186922	IFN	Mock
ENSG00000189171	S100A13	1	S100 calcium binding protein A13 [Source:HGNC Symbol;Acc:HGNC:10490]	protein_coding	6284	190.812	0.350508	0.188598	1.85849	0.0630994	0.671577	IFN	Mock
ENSG00000271853	AL162258.1	1	novel transcript	lncRNA	NA	0.0518165	1.02748	5.26765	0.195055	0.84535	NA	IFN	Mock
ENSG00000160678	S100A1	1	S100 calcium binding protein A1 [Source:HGNC Symbol;Acc:HGNC:10486]	protein_coding	6271	9.78877	0.198612	0.593249	0.334787	0.737786	0.998932	IFN	Mock
ENSG00000272030	AL162258.2	1	novel transcript, antisense to S100A1 and CHTOP	lncRNA	NA	1.3614	-0.959242	1.66422	-0.576391	0.564351	NA	IFN	Mock
ENSG00000160679	CHTOP	1	chromatin target of PRMT1 [Source:HGNC Symbol;Acc:HGNC:24511]	protein_coding	26097	2020.58	0.057763	0.0534505	1.08068	0.279839	0.998932	IFN	Mock
ENSG00000143553	SNAPIN	1	SNAP associated protein [Source:HGNC Symbol;Acc:HGNC:17145]	protein_coding	23557	599.11	-0.0418475	0.104599	-0.400074	0.689102	0.998932	IFN	Mock
ENSG00000143621	ILF2	1	interleukin enhancer binding factor 2 [Source:HGNC Symbol;Acc:HGNC:6037]	protein_coding	3608	5490.74	0.0697238	0.078845	0.884314	0.376527	0.998932	IFN	Mock
ENSG00000169418	NPR1	1	natriuretic peptide receptor 1 [Source:HGNC Symbol;Acc:HGNC:7943]	protein_coding	4881	1.82177	-1.11203	1.33542	-0.832725	0.405	NA	IFN	Mock
ENSG00000274940	MIR8083	1	microRNA 8083 [Source:HGNC Symbol;Acc:HGNC:50211]	miRNA	102466879	0	NA	NA	NA	NA	NA	IFN	Mock
ENSG00000242565	RN7SL372P	1	RNA, 7SL, cytoplasmic 372, pseudogene [Source:HGNC Symbol;Acc:HGNC:46388]	misc_RNA	NA	0	NA	NA	NA	NA	NA	IFN	Mock
ENSG00000235015	GEMIN2P1	1	gem nuclear organelle associated protein 2 pseudogene 1 [Source:HGNC Symbol;Acc:HGNC:49561]	processed_pseudogene	NA	0.10926	0	5.26765	0	1	NA	IFN	Mock
ENSG00000199565	Y_RNA	1	Y RNA [Source:RFAM;Acc:RF00019]	misc_RNA	NA	0	NA	NA	NA	NA	NA	IFN	Mock
ENSG00000143624	INTS3	1	integrator complex subunit 3 [Source:HGNC Symbol;Acc:HGNC:26153]	protein_coding	65123	2102.96	-0.00858241	0.0967746	-0.0886845	0.929333	0.998932	IFN	Mock
ENSG00000243613	AL513523.4	1	novel transcript	lncRNA	NA	0.05288	0	5.26765	0	1	NA	IFN	Mock
ENSG00000233222	AL513523.3	1	novel transcript	lncRNA	NA	0.0608553	0	5.26765	0	1	NA	IFN	Mock
ENSG00000143554	SLC27A3	1	solute carrier family 27 member 3 [Source:HGNC Symbol;Acc:HGNC:10997]	protein_coding	11000	79.0696	-0.34291	0.395357	-0.867342	0.385755	0.998932	IFN	Mock
ENSG00000207039	Y_RNA	1	Y RNA [Source:RFAM;Acc:RF00019]	misc_RNA	NA	0	NA	NA	NA	NA	NA	IFN	Mock
ENSG00000143614	GATAD2B	1	GATA zinc finger domain containing 2B [Source:HGNC Symbol;Acc:HGNC:30778]	protein_coding	57459	864.43	-0.0338455	0.108805	-0.311064	0.755752	0.998932	IFN	Mock
ENSG00000231827	AL513523.2	1	immunoglobulin superfamily, DCC subclass, member 3 (IGDCC3) pseudogene	transcribed_unprocessed_pseudogene	343052	1.6647	-0.948353	1.52868	-0.620375	0.535011	NA	IFN	Mock
ENSG00000223599	AL513523.1	1	adipose differentiation-related protein (ADFP) pseudogene	processed_pseudogene	NA	1.96128	-0.19356	1.17873	-0.164211	0.869565	NA	IFN	Mock
ENSG00000236327	AL831737.1	1	ribosomal protein L30 (RPL30) pseudogene	processed_pseudogene	NA	0.112724	0	5.26765	0	1	NA	IFN	Mock
ENSG00000284738	AL358472.5	1	novel transcript, antisense to DENND4B	lncRNA	101928059	13.0344	-1.07539	0.630764	-1.7049	0.0882132	0.751962	IFN	Mock
ENSG00000198837	DENND4B	1	DENN domain containing 4B [Source:HGNC Symbol;Acc:HGNC:29044]	protein_coding	9909	1347.02	-0.0323765	0.334813	-0.0967003	0.922964	0.998932	IFN	Mock
ENSG00000160741	CRTC2	1	CREB regulated transcription coactivator 2 [Source:HGNC Symbol;Acc:HGNC:27301]	protein_coding	200186	577.143	-0.111382	0.23844	-0.467129	0.640407	0.998932	IFN	Mock
ENSG00000143570	SLC39A1	1	solute carrier family 39 member 1 [Source:HGNC Symbol;Acc:HGNC:12876]	protein_coding	27173	21.2581	-0.127256	0.512338	-0.248384	0.803838	0.998932	IFN	Mock
ENSG00000285779	AL358472.7	1	novel protein	protein_coding	NA	0	NA	NA	NA	NA	NA	IFN	Mock
ENSG00000276584	MIR6737	1	microRNA 6737 [Source:HGNC Symbol;Acc:HGNC:50273]	miRNA	102465441	0.0541324	0	5.26765	0	1	NA	IFN	Mock
ENSG00000282386	AL358472.4	1	novel transcript, antisense to SLC39A1	lncRNA	NA	8.23765	-0.421106	0.597193	-0.705142	0.480722	0.998932	IFN	Mock
ENSG00000273026	AL358472.3	1	novel transcript, antisense to SLC39A1	lncRNA	NA	8.49151	-0.0507879	0.636363	-0.0798097	0.936389	0.998932	IFN	Mock
ENSG00000143578	CREB3L4	1	cAMP responsive element binding protein 3 like 4 [Source:HGNC Symbol;Acc:HGNC:18854]	protein_coding	148327	113.28	-0.0350869	0.29968	-0.117081	0.906796	0.998932	IFN	Mock
ENSG00000143543	JTB	1	jumping translocation breakpoint [Source:HGNC Symbol;Acc:HGNC:6201]	protein_coding	10899	242.043	0.143211	0.232207	0.616736	0.537409	0.998932	IFN	Mock
ENSG00000285641	AL358472.6	1	novel protein	protein_coding	NA	0	NA	NA	NA	NA	NA	IFN	Mock
ENSG00000272654	AL358472.2	1	novel transcript	lncRNA	NA	17.6864	0.153832	0.514145	0.299199	0.764788	0.998932	IFN	Mock
ENSG00000143545	RAB13	1	RAB13, member RAS oncogene family [Source:HGNC Symbol;Acc:HGNC:9762]	protein_coding	5872	306.484	-0.382973	0.251938	-1.52011	0.128484	0.855557	IFN	Mock
ENSG00000177954	RPS27	1	ribosomal protein S27 [Source:HGNC Symbol;Acc:HGNC:10416]	protein_coding	6232	8729.01	0.00885122	0.0712849	0.124167	0.901183	0.998932	IFN	Mock
ENSG00000143552	NUP210L	1	nucleoporin 210 like [Source:HGNC Symbol;Acc:HGNC:29915]	protein_coding	91181	8.62868	-0.691164	0.729142	-0.947913	0.343174	0.998932	IFN	Mock
ENSG00000231416	AL358472.1	1	ribosomal protein L34 (RPL34) pseudogene	processed_pseudogene	NA	0.900521	-1.98449	2.47107	-0.80309	0.421923	NA	IFN	Mock
ENSG00000200220	RNU6-179P	1	RNA, U6 small nuclear 179, pseudogene [Source:HGNC Symbol;Acc:HGNC:47142]	snRNA	NA	0.317241	-1.72517	4.9079	-0.351508	0.725207	NA	IFN	Mock
ENSG00000231837	RPS7P2	1	ribosomal protein S7 pseudogene 2 [Source:HGNC Symbol;Acc:HGNC:36079]	processed_pseudogene	NA	0	NA	NA	NA	NA	NA	IFN	Mock
ENSG00000263987	MIR5698	1	microRNA 5698 [Source:HGNC Symbol;Acc:HGNC:43487]	miRNA	100847024	0	NA	NA	NA	NA	NA	IFN	Mock
ENSG00000143549	TPM3	1	tropomyosin 3 [Source:HGNC Symbol;Acc:HGNC:12012]	protein_coding	7170	9433.77	-0.036143	0.148968	-0.242623	0.808298	0.998932	IFN	Mock
ENSG00000264384	RN7SL431P	1	RNA, 7SL, cytoplasmic 431, pseudogene [Source:HGNC Symbol;Acc:HGNC:46447]	misc_RNA	NA	0	NA	NA	NA	NA	NA	IFN	Mock
ENSG00000215938	MIR190B	1	microRNA 190b [Source:HGNC Symbol;Acc:HGNC:33656]	miRNA	100126346	0	NA	NA	NA	NA	NA	IFN	Mock
ENSG00000163263	C1orf189	1	chromosome 1 open reading frame 189 [Source:HGNC Symbol;Acc:HGNC:32305]	protein_coding	388701	1.32292	0.0854298	1.9314	0.0442321	0.964719	NA	IFN	Mock
ENSG00000143612	C1orf43	1	chromosome 1 open reading frame 43 [Source:HGNC Symbol;Acc:HGNC:29876]	protein_coding	25912	3259.06	0.0765282	0.0643622	1.18902	0.234431	0.979053	IFN	Mock
ENSG00000143569	UBAP2L	1	ubiquitin associated protein 2 like [Source:HGNC Symbol;Acc:HGNC:29877]	protein_coding	9898	4097.21	-0.158391	0.0731446	-2.16544	0.0303537	0.475207	IFN	Mock
ENSG00000201129	SNORA58B	1	small nucleolar RNA, H/ACA box 58B [Source:HGNC Symbol;Acc:HGNC:52208]	snoRNA	109617023	0	NA	NA	NA	NA	NA	IFN	Mock
ENSG00000143575	HAX1	1	HCLS1 associated protein X-1 [Source:HGNC Symbol;Acc:HGNC:16915]	protein_coding	10456	1212.81	0.267339	0.0966315	2.76659	0.00566464	0.167599	IFN	Mock
ENSG00000252682	AL354980.1	1		snoRNA	NA	0	NA	NA	NA	NA	NA	IFN	Mock
ENSG00000212292	RNU6-239P	1	RNA, U6 small nuclear 239, pseudogene [Source:HGNC Symbol;Acc:HGNC:47202]	snRNA	NA	0	NA	NA	NA	NA	NA	IFN	Mock
ENSG00000222457	RNU6-121P	1	RNA, U6 small nuclear 121, pseudogene [Source:HGNC Symbol;Acc:HGNC:47084]	snRNA	NA	0	NA	NA	NA	NA	NA	IFN	Mock
ENSG00000278694	AL354980.2	1	aquaporin 10 (AQP10) pseudogene	unprocessed_pseudogene	NA	0	NA	NA	NA	NA	NA	IFN	Mock
ENSG00000143595	AQP10	1	aquaporin 10 [Source:HGNC Symbol;Acc:HGNC:16029]	protein_coding	89872	0.115995	0	5.26765	0	1	NA	IFN	Mock
ENSG00000143515	ATP8B2	1	ATPase phospholipid transporting 8B2 [Source:HGNC Symbol;Acc:HGNC:13534]	protein_coding	57198	832.925	0.294174	0.155408	1.89292	0.0583688	0.649727	IFN	Mock
ENSG00000238365	RNU7-57P	1	RNA, U7 small nuclear 57 pseudogene [Source:HGNC Symbol;Acc:HGNC:34153]	snRNA	NA	1.83912	-0.807353	1.21449	-0.664764	0.506201	NA	IFN	Mock
ENSG00000237920	AL162591.1	1	mitochondrial ribosomal protein S33 (MRPS33) pseudogene	unprocessed_pseudogene	NA	0	NA	NA	NA	NA	NA	IFN	Mock
ENSG00000226855	RPSAP17	1	ribosomal protein SA pseudogene 17 [Source:HGNC Symbol;Acc:HGNC:35707]	processed_pseudogene	NA	0.92742	-1.19204	1.76822	-0.67415	0.500216	NA	IFN	Mock
ENSG00000228013	IL6R-AS1	1	IL6R antisense RNA 1 [Source:HGNC Symbol;Acc:HGNC:53716]	lncRNA	101928101	1.14251	1.54884	2.47684	0.625329	0.531755	NA	IFN	Mock
ENSG00000160712	IL6R	1	interleukin 6 receptor [Source:HGNC Symbol;Acc:HGNC:6019]	protein_coding	3570	361.31	-0.381349	0.143982	-2.6486	0.00808264	0.210737	IFN	Mock
ENSG00000228264	PSMD8P1	1	proteasome 26S subunit, non-ATPase, 8 pseudogene 1 [Source:HGNC Symbol;Acc:HGNC:34013]	processed_pseudogene	NA	0.727485	-1.44152	2.36241	-0.610189	0.541736	NA	IFN	Mock
ENSG00000169291	SHE	1	Src homology 2 domain containing E [Source:HGNC Symbol;Acc:HGNC:27004]	protein_coding	126669	0.0541324	0	5.26765	0	1	NA	IFN	Mock
ENSG00000273110	AL162591.2	1	novel transcript, antisense to SHE	lncRNA	NA	0	NA	NA	NA	NA	NA	IFN	Mock
ENSG00000163239	TDRD10	1	tudor domain containing 10 [Source:HGNC Symbol;Acc:HGNC:25316]	protein_coding	126668	0.221957	2.50635	5.20152	0.481849	0.629913	NA	IFN	Mock
ENSG00000160714	UBE2Q1	1	ubiquitin conjugating enzyme E2 Q1 [Source:HGNC Symbol;Acc:HGNC:15698]	protein_coding	55585	1256.21	0.183875	0.0879397	2.09092	0.0365353	0.525629	IFN	Mock
ENSG00000229780	UBE2Q1-AS1	1	UBE2Q1 antisense RNA 1 [Source:HGNC Symbol;Acc:HGNC:40722]	lncRNA	100874097	5.27471	-0.788742	0.784218	-1.00577	0.314527	0.998932	IFN	Mock
ENSG00000286391	AL592078.2	1	novel transcript	lncRNA	107985206	0.158968	0.985486	5.23304	0.18832	0.850626	NA	IFN	Mock
ENSG00000160716	CHRNB2	1	cholinergic receptor nicotinic beta 2 subunit [Source:HGNC Symbol;Acc:HGNC:1962]	protein_coding	1141	10.1215	1.28921	0.70208	1.83627	0.0663172	0.680749	IFN	Mock
ENSG00000233875	AL592078.1	1	novel transcript	lncRNA	NA	0	NA	NA	NA	NA	NA	IFN	Mock
ENSG00000160710	ADAR	1	adenosine deaminase RNA specific [Source:HGNC Symbol;Acc:HGNC:225]	protein_coding	103	14917.8	1.44261	0.106142	13.5913	4.50827e-42	1.211e-39	IFN	Mock
ENSG00000287064	AL606500.1	1	novel transcript	lncRNA	NA	71.7154	1.06353	0.230505	4.61392	3.9515e-06	0.000288107	IFN	Mock
ENSG00000143603	KCNN3	1	potassium calcium-activated channel subfamily N member 3 [Source:HGNC Symbol;Acc:HGNC:6292]	protein_coding	3782	0.541007	-0.895954	4.39487	-0.203864	0.83846	NA	IFN	Mock
ENSG00000163344	PMVK	1	phosphomevalonate kinase [Source:HGNC Symbol;Acc:HGNC:9141]	protein_coding	10654	406.626	0.0942179	0.169837	0.554754	0.579063	0.998932	IFN	Mock
ENSG00000270361	AL451085.1	1	novel transcript	lncRNA	NA	0.592935	-0.584826	2.37337	-0.246412	0.805363	NA	IFN	Mock
ENSG00000163346	PBXIP1	1	PBX homeobox interacting protein 1 [Source:HGNC Symbol;Acc:HGNC:21199]	protein_coding	57326	439.375	0.00284358	0.209528	0.0135713	0.989172	0.999478	IFN	Mock
ENSG00000268154	Metazoa_SRP	1	Metazoan signal recognition particle RNA [Source:RFAM;Acc:RF00017]	misc_RNA	NA	0.423548	0.743566	3.78942	0.196222	0.844437	NA	IFN	Mock
ENSG00000163348	PYGO2	1	pygopus family PHD finger 2 [Source:HGNC Symbol;Acc:HGNC:30257]	protein_coding	90780	718.024	-0.0904505	0.253649	-0.356597	0.721394	0.998932	IFN	Mock
ENSG00000271380	AL451085.2	1	uncharacterized LOC101928120 [Source:NCBI gene (formerly Entrezgene);Acc:101928120]	lncRNA	101928120	2.23747	0.483191	1.52828	0.316167	0.751876	NA	IFN	Mock
ENSG00000160691	SHC1	1	SHC adaptor protein 1 [Source:HGNC Symbol;Acc:HGNC:10840]	protein_coding	6464	4329.33	-0.121257	0.198009	-0.612378	0.540287	0.998932	IFN	Mock
ENSG00000173207	CKS1B	1	CDC28 protein kinase regulatory subunit 1B [Source:HGNC Symbol;Acc:HGNC:19083]	protein_coding	1163	2407.35	0.101991	0.149663	0.681476	0.495571	0.998932	IFN	Mock
ENSG00000264349	MIR4258	1	microRNA 4258 [Source:HGNC Symbol;Acc:HGNC:38281]	miRNA	100423020	6.45179	0.0622552	0.761945	0.0817056	0.934881	0.998932	IFN	Mock
ENSG00000160688	FLAD1	1	flavin adenine dinucleotide synthetase 1 [Source:HGNC Symbol;Acc:HGNC:24671]	protein_coding	80308	834.586	0.13199	0.278585	0.473787	0.635652	0.998932	IFN	Mock
ENSG00000163352	LENEP	1	lens epithelial protein [Source:HGNC Symbol;Acc:HGNC:14429]	protein_coding	55891	2.48066	0.0624989	1.10456	0.0565828	0.954878	0.998932	IFN	Mock
ENSG00000160685	ZBTB7B	1	zinc finger and BTB domain containing 7B [Source:HGNC Symbol;Acc:HGNC:18668]	protein_coding	51043	1061.87	0.0453963	0.29529	0.153735	0.877819	0.998932	IFN	Mock
ENSG00000163354	DCST2	1	DC-STAMP domain containing 2 [Source:HGNC Symbol;Acc:HGNC:26562]	protein_coding	127579	7.146	0.99655	0.690537	1.44315	0.148978	0.886391	IFN	Mock
ENSG00000163357	DCST1	1	DC-STAMP domain containing 1 [Source:HGNC Symbol;Acc:HGNC:26539]	protein_coding	149095	17.5753	0.291534	0.510475	0.571102	0.56793	0.998932	IFN	Mock
ENSG00000232093	DCST1-AS1	1	DCST1 antisense RNA 1 [Source:HGNC Symbol;Acc:HGNC:41147]	lncRNA	NA	13.9075	0.0753774	0.499752	0.150829	0.88011	0.998932	IFN	Mock
ENSG00000143537	ADAM15	1	ADAM metallopeptidase domain 15 [Source:HGNC Symbol;Acc:HGNC:193]	protein_coding	8751	1350.64	0.0372284	0.298156	0.124862	0.900633	0.998932	IFN	Mock
ENSG00000243364	EFNA4	1	ephrin A4 [Source:HGNC Symbol;Acc:HGNC:3224]	protein_coding	1945	90.7545	0.344417	0.329394	1.04561	0.295741	0.998932	IFN	Mock
ENSG00000251246	AL691442.2	1	novel ephrin-A4 (EFNA4) and ephrin-A3 (EFNA3) protein	protein_coding	NA	0	NA	NA	NA	NA	NA	IFN	Mock
ENSG00000143590	EFNA3	1	ephrin A3 [Source:HGNC Symbol;Acc:HGNC:3223]	protein_coding	1944	13.2782	-0.545385	0.507194	-1.0753	0.282241	0.998932	IFN	Mock
ENSG00000202027	AL691442.1	1		misc_RNA	NA	0	NA	NA	NA	NA	NA	IFN	Mock
ENSG00000169242	EFNA1	1	ephrin A1 [Source:HGNC Symbol;Acc:HGNC:3221]	protein_coding	1942	68.2694	0.00703159	0.314691	0.0223444	0.982173	0.999186	IFN	Mock
ENSG00000169241	SLC50A1	1	solute carrier family 50 member 1 [Source:HGNC Symbol;Acc:HGNC:30657]	protein_coding	55974	752.621	0.284861	0.112481	2.53252	0.0113247	0.263919	IFN	Mock
ENSG00000179085	DPM3	1	dolichyl-phosphate mannosyltransferase subunit 3, regulatory [Source:HGNC Symbol;Acc:HGNC:3007]	protein_coding	54344	272.983	0.390862	0.285546	1.36883	0.171054	0.919205	IFN	Mock
ENSG00000223452	HMGN2P18	1	high mobility group nucleosomal binding domain 2 pseudogene 18 [Source:HGNC Symbol;Acc:HGNC:39382]	processed_pseudogene	NA	0	NA	NA	NA	NA	NA	IFN	Mock
ENSG00000163463	KRTCAP2	1	keratinocyte associated protein 2 [Source:HGNC Symbol;Acc:HGNC:28942]	protein_coding	200185	102.376	0.25683	0.270284	0.950222	0.341999	0.998932	IFN	Mock
ENSG00000273088	AL713999.1	1	novel protein	protein_coding	NA	0	NA	NA	NA	NA	NA	IFN	Mock
ENSG00000163462	TRIM46	1	tripartite motif containing 46 [Source:HGNC Symbol;Acc:HGNC:19019]	protein_coding	80128	67.2351	-0.148039	0.377094	-0.392579	0.69463	0.998932	IFN	Mock
ENSG00000185499	MUC1	1	mucin 1, cell surface associated [Source:HGNC Symbol;Acc:HGNC:7508]	protein_coding	4582	51.9562	0.987832	0.487653	2.02569	0.0427968	0.568519	IFN	Mock
ENSG00000231064	AC234582.1	1	novel transcript, antisense to THBS3	lncRNA	NA	10.7234	0.288403	0.66568	0.433246	0.664836	0.998932	IFN	Mock
ENSG00000284586	MIR92B	1	microRNA 92b [Source:HGNC Symbol;Acc:HGNC:32920]	miRNA	693235	0	NA	NA	NA	NA	NA	IFN	Mock
ENSG00000169231	THBS3	1	thrombospondin 3 [Source:HGNC Symbol;Acc:HGNC:11787]	protein_coding	7059	148.625	-0.477955	0.335887	-1.42296	0.154747	0.893553	IFN	Mock
ENSG00000173171	MTX1	1	metaxin 1 [Source:HGNC Symbol;Acc:HGNC:7504]	protein_coding	4580	732.094	-0.0711145	0.266396	-0.26695	0.789508	0.998932	IFN	Mock
ENSG00000236263	AC234582.2	1	novel transcript	lncRNA	NA	0	NA	NA	NA	NA	NA	IFN	Mock
ENSG00000160766	GBAP1	1	glucosylceramidase beta pseudogene 1 [Source:HGNC Symbol;Acc:HGNC:4178]	transcribed_unprocessed_pseudogene	2630	746.884	0.156737	0.223971	0.699809	0.484047	0.998932	IFN	Mock
ENSG00000236675	MTX1P1	1	metaxin 1 pseudogene 1 [Source:HGNC Symbol;Acc:HGNC:7505]	unprocessed_pseudogene	NA	648.427	0.0361575	0.214299	0.168725	0.866013	0.998932	IFN	Mock
ENSG00000177628	GBA	1	glucosylceramidase beta [Source:HGNC Symbol;Acc:HGNC:4177]	protein_coding	2629	1898.18	0.21595	0.118264	1.826	0.067851	0.685732	IFN	Mock
ENSG00000160767	FAM189B	1	family with sequence similarity 189 member B [Source:HGNC Symbol;Acc:HGNC:1233]	protein_coding	10712	846.598	-0.221006	0.266527	-0.829207	0.406987	0.998932	IFN	Mock
ENSG00000116521	SCAMP3	1	secretory carrier membrane protein 3 [Source:HGNC Symbol;Acc:HGNC:10565]	protein_coding	10067	1556.97	-0.0661892	0.224864	-0.294352	0.768489	0.998932	IFN	Mock
ENSG00000176444	CLK2	1	CDC like kinase 2 [Source:HGNC Symbol;Acc:HGNC:2069]	protein_coding	1196	821.058	-0.142317	0.289034	-0.492387	0.622445	0.998932	IFN	Mock
ENSG00000143630	HCN3	1	hyperpolarization activated cyclic nucleotide gated potassium channel 3 [Source:HGNC Symbol;Acc:HGNC:19183]	protein_coding	57657	284.667	-0.23469	0.36704	-0.639414	0.522554	0.998932	IFN	Mock
ENSG00000143627	PKLR	1	pyruvate kinase L/R [Source:HGNC Symbol;Acc:HGNC:9020]	protein_coding	5313	0.54148	0.0631773	2.77852	0.0227377	0.981859	NA	IFN	Mock
ENSG00000160752	FDPS	1	farnesyl diphosphate synthase [Source:HGNC Symbol;Acc:HGNC:3631]	protein_coding	2224	1404.58	-0.075614	0.122024	-0.619664	0.535479	0.998932	IFN	Mock
ENSG00000225855	RUSC1-AS1	1	RUSC1 antisense RNA 1 [Source:HGNC Symbol;Acc:HGNC:26680]	lncRNA	284618	144.754	0.0359253	0.184254	0.194977	0.845411	0.998932	IFN	Mock
ENSG00000160753	RUSC1	1	RUN and SH3 domain containing 1 [Source:HGNC Symbol;Acc:HGNC:17153]	protein_coding	23623	817.75	0.340918	0.179934	1.89468	0.0581344	0.649727	IFN	Mock
ENSG00000116539	ASH1L	1	ASH1 like histone lysine methyltransferase [Source:HGNC Symbol;Acc:HGNC:19088]	protein_coding	55870	2116.7	-0.113223	0.136772	-0.827824	0.40777	0.998932	IFN	Mock
ENSG00000283701	MIR555	1	microRNA 555 [Source:HGNC Symbol;Acc:HGNC:32811]	miRNA	693140	0.158893	2.48195	5.20266	0.477053	0.633324	NA	IFN	Mock
ENSG00000207134	RNU6-106P	1	RNA, U6 small nuclear 106, pseudogene [Source:HGNC Symbol;Acc:HGNC:47069]	snRNA	NA	0.267809	0	5.26765	0	1	NA	IFN	Mock
ENSG00000227773	ASH1L-IT1	1	ASH1L intronic transcript 1 [Source:HGNC Symbol;Acc:HGNC:41449]	lncRNA	NA	1.15939	-0.230002	1.6686	-0.137841	0.890366	NA	IFN	Mock
ENSG00000207144	RNU6-1297P	1	RNA, U6 small nuclear 1297, pseudogene [Source:HGNC Symbol;Acc:HGNC:48260]	snRNA	NA	0.384768	0	4.6963	0	1	NA	IFN	Mock
ENSG00000237872	POU5F1P4	1	POU class 5 homeobox 1 pseudogene 4 [Source:HGNC Symbol;Acc:HGNC:33310]	processed_pseudogene	645682	0.820428	0.6049	2.45491	0.246404	0.80537	NA	IFN	Mock
ENSG00000235919	ASH1L-AS1	1	ASH1L antisense RNA 1 [Source:HGNC Symbol;Acc:HGNC:44146]	lncRNA	645676	37.8295	0.0677217	0.365272	0.185401	0.852915	0.998932	IFN	Mock
ENSG00000271267	AL353807.4	1	ATP synthase, H+ transporting, mitochondrial Fo complex, subunit F2 (ATP5J2) pseudogene	processed_pseudogene	NA	13.3895	-0.106995	0.483489	-0.221298	0.82486	0.998932	IFN	Mock
ENSG00000225082	DAP3P1	1	death associated protein 3 pseudogene 1 [Source:HGNC Symbol;Acc:HGNC:17624]	unprocessed_pseudogene	NA	1.05858	-2.3937	1.80413	-1.32679	0.184578	NA	IFN	Mock
ENSG00000223503	AL353807.1	1	claudin 6 (CLDN6) pseudogene	processed_pseudogene	NA	2.61033	-0.819803	1.10915	-0.739128	0.459829	0.998932	IFN	Mock
ENSG00000232519	AL353807.2	1	novel transcript, antisense to MSTO1	lncRNA	NA	2.12941	0.614003	1.58708	0.386877	0.698848	NA	IFN	Mock
ENSG00000125459	MSTO1	1	misato mitochondrial distribution and morphology regulator 1 [Source:HGNC Symbol;Acc:HGNC:29678]	protein_coding	55154	976.613	-0.0061478	0.203041	-0.0302786	0.975845	0.998932	IFN	Mock
ENSG00000246203	AL353807.3	1	novel pseudogene	unprocessed_pseudogene	NA	49.7006	-0.0717146	0.31599	-0.226952	0.820461	0.998932	IFN	Mock
ENSG00000287839	AL353807.5	1	novel transcript	lncRNA	NA	193.23	0.422806	0.149154	2.8347	0.00458689	0.143967	IFN	Mock
ENSG00000163374	YY1AP1	1	YY1 associated protein 1 [Source:HGNC Symbol;Acc:HGNC:30935]	protein_coding	55249	984.754	0.14637	0.0880888	1.66162	0.0965887	0.778965	IFN	Mock
ENSG00000132676	DAP3	1	death associated protein 3 [Source:HGNC Symbol;Acc:HGNC:2673]	protein_coding	7818	2305.76	-0.0389057	0.136892	-0.284207	0.776252	0.998932	IFN	Mock
ENSG00000227673	AL162734.1	1	novel transcript, antisense to DAP3	lncRNA	NA	1.22976	-0.841843	1.84989	-0.455077	0.649054	NA	IFN	Mock
ENSG00000203761	MSTO2P	1	misato family member 2, pseudogene [Source:HGNC Symbol;Acc:HGNC:26329]	unprocessed_pseudogene	NA	493.26	-0.0813025	0.187443	-0.433745	0.664474	0.998932	IFN	Mock
ENSG00000116580	GON4L	1	gon-4 like [Source:HGNC Symbol;Acc:HGNC:25973]	protein_coding	54856	1155.99	0.00945242	0.0907251	0.104188	0.917021	0.998932	IFN	Mock
ENSG00000234937	AL139128.1	1	proteasome (prosome, macropain) 26S subunit, non-ATPase, 7 (Mov34 homolog) (PSMD7) pseudogene	processed_pseudogene	NA	1.72683	0.466358	1.54704	0.301453	0.763069	NA	IFN	Mock
ENSG00000132718	SYT11	1	synaptotagmin 11 [Source:HGNC Symbol;Acc:HGNC:19239]	protein_coding	23208	3.88217	0.975202	0.863834	1.12892	0.25893	0.996305	IFN	Mock
ENSG00000283442	AL139128.2	1		snRNA	NA	0.382443	0	3.88553	0	1	NA	IFN	Mock
ENSG00000143622	RIT1	1	Ras like without CAAX 1 [Source:HGNC Symbol;Acc:HGNC:10023]	protein_coding	6016	559.247	0.0719897	0.195036	0.36911	0.712046	0.998932	IFN	Mock
ENSG00000132680	KHDC4	1	KH domain containing 4, pre-mRNA splicing factor [Source:HGNC Symbol;Acc:HGNC:29145]	protein_coding	22889	1598.13	-0.0927309	0.17554	-0.528261	0.597318	0.998932	IFN	Mock
ENSG00000207475	SNORA80E	1	small nucleolar RNA, H/ACA box 80E [Source:HGNC Symbol;Acc:HGNC:32635]	snoRNA	677823	3.85648	-1.1926	0.942695	-1.26509	0.205838	0.958089	IFN	Mock
ENSG00000280466	SCARNA4	1	small Cajal body-specific RNA 4 [Source:HGNC Symbol;Acc:HGNC:32560]	scaRNA	NA	0	NA	NA	NA	NA	NA	IFN	Mock
ENSG00000281394	SCARNA4	1	small Cajal body-specific RNA 4 [Source:HGNC Symbol;Acc:HGNC:32560]	scaRNA	677771	0	NA	NA	NA	NA	NA	IFN	Mock
ENSG00000173080	RXFP4	1	relaxin family peptide/INSL5 receptor 4 [Source:HGNC Symbol;Acc:HGNC:14666]	protein_coding	339403	1.42114	-0.525598	1.92865	-0.272521	0.785222	NA	IFN	Mock
ENSG00000116584	ARHGEF2	1	Rho/Rac guanine nucleotide exchange factor 2 [Source:HGNC Symbol;Acc:HGNC:682]	protein_coding	9181	842.413	0.0849632	0.16639	0.510626	0.609613	0.998932	IFN	Mock
ENSG00000277817	MIR6738	1	microRNA 6738 [Source:HGNC Symbol;Acc:HGNC:49939]	miRNA	102465442	0	NA	NA	NA	NA	NA	IFN	Mock
ENSG00000273002	AL355388.1	1	uncharacterized LOC107985209 [Source:NCBI gene (formerly Entrezgene);Acc:107985209]	lncRNA	107985209	18.5291	0.760233	0.415725	1.82869	0.0674459	0.68502	IFN	Mock
ENSG00000224276	ARHGEF2-AS1	1	ARHGEF2 antisense RNA 1 [Source:HGNC Symbol;Acc:HGNC:40082]	lncRNA	107985210	0.16317	-0.895966	5.26765	-0.170088	0.864941	NA	IFN	Mock
ENSG00000285677	AL355388.2	1	Novel transcript, antisense to SSR2	lncRNA	NA	5.67012	0.572502	0.780068	0.733913	0.463002	0.998932	IFN	Mock
ENSG00000163479	SSR2	1	signal sequence receptor subunit 2 [Source:HGNC Symbol;Acc:HGNC:11324]	protein_coding	6746	1997.13	-0.0912785	0.223048	-0.409233	0.682369	0.998932	IFN	Mock
ENSG00000160803	UBQLN4	1	ubiquilin 4 [Source:HGNC Symbol;Acc:HGNC:1237]	protein_coding	56893	1552.38	-0.0818667	0.164811	-0.496731	0.619379	0.998932	IFN	Mock
ENSG00000116586	LAMTOR2	1	late endosomal/lysosomal adaptor, MAPK and MTOR activator 2 [Source:HGNC Symbol;Acc:HGNC:29796]	protein_coding	28956	511.89	0.421358	0.199583	2.1112	0.0347555	0.509686	IFN	Mock
ENSG00000132698	RAB25	1	RAB25, member RAS oncogene family [Source:HGNC Symbol;Acc:HGNC:18238]	protein_coding	57111	0.587229	0.69082	3.08911	0.223631	0.823045	NA	IFN	Mock
ENSG00000254726	MEX3A	1	mex-3 RNA binding family member A [Source:HGNC Symbol;Acc:HGNC:33482]	protein_coding	92312	179.63	-0.0865566	0.391516	-0.221081	0.82503	0.998932	IFN	Mock
ENSG00000160789	LMNA	1	lamin A/C [Source:HGNC Symbol;Acc:HGNC:6636]	protein_coding	4000	6807.75	0.153298	0.275568	0.556297	0.578008	0.998932	IFN	Mock
ENSG00000196189	SEMA4A	1	semaphorin 4A [Source:HGNC Symbol;Acc:HGNC:10729]	protein_coding	64218	3.94988	0.973862	1.02658	0.948649	0.342799	0.998932	IFN	Mock
ENSG00000252236	AL135927.1	1		snoRNA	NA	0.225337	0	5.26765	0	1	NA	IFN	Mock
ENSG00000160785	SLC25A44	1	solute carrier family 25 member 44 [Source:HGNC Symbol;Acc:HGNC:29036]	protein_coding	9673	1029.25	0.0986359	0.0852833	1.15657	0.247449	0.990884	IFN	Mock
ENSG00000260238	PMF1-BGLAP	1	PMF1-BGLAP readthrough [Source:HGNC Symbol;Acc:HGNC:42953]	protein_coding	100527963	0.164596	1.02751	5.26765	0.19506	0.845346	NA	IFN	Mock
ENSG00000160783	PMF1	1	polyamine modulated factor 1 [Source:HGNC Symbol;Acc:HGNC:9112]	protein_coding	11243	216.139	0.0486675	0.373408	0.130333	0.896303	0.998932	IFN	Mock
ENSG00000242252	BGLAP	1	bone gamma-carboxyglutamate protein [Source:HGNC Symbol;Acc:HGNC:1043]	protein_coding	632	1.8962	0.642013	1.12477	0.570794	0.568139	NA	IFN	Mock
ENSG00000160781	PAQR6	1	progestin and adipoQ receptor family member 6 [Source:HGNC Symbol;Acc:HGNC:30132]	protein_coding	79957	168.489	0.156241	0.394937	0.39561	0.692393	0.998932	IFN	Mock
ENSG00000198952	SMG5	1	SMG5 nonsense mediated mRNA decay factor [Source:HGNC Symbol;Acc:HGNC:24644]	protein_coding	23381	3240.49	0.107178	0.168528	0.635965	0.524799	0.998932	IFN	Mock
ENSG00000163472	TMEM79	1	transmembrane protein 79 [Source:HGNC Symbol;Acc:HGNC:28196]	protein_coding	84283	127.508	-0.310414	0.348825	-0.889883	0.373529	0.998932	IFN	Mock
ENSG00000198715	GLMP	1	glycosylated lysosomal membrane protein [Source:HGNC Symbol;Acc:HGNC:29436]	protein_coding	112770	322.013	0.227348	0.245011	0.927909	0.353455	0.998932	IFN	Mock
ENSG00000189030	VHLL	1	VHL like [Source:HGNC Symbol;Acc:HGNC:30666]	protein_coding	391104	1.02917	1.52537	2.29305	0.665216	0.505913	NA	IFN	Mock
ENSG00000163468	CCT3	1	chaperonin containing TCP1 subunit 3 [Source:HGNC Symbol;Acc:HGNC:1616]	protein_coding	7203	12514.8	0.0946219	0.07648	1.23721	0.216009	0.961466	IFN	Mock
ENSG00000163467	TSACC	1	TSSK6 activating cochaperone [Source:HGNC Symbol;Acc:HGNC:30636]	protein_coding	128229	39.8121	-0.0151962	0.386083	-0.0393599	0.968603	0.998932	IFN	Mock
ENSG00000132677	RHBG	1	Rh family B glycoprotein (gene/pseudogene) [Source:HGNC Symbol;Acc:HGNC:14572]	protein_coding	57127	0.321508	-0.895983	4.03017	-0.222319	0.824066	NA	IFN	Mock
ENSG00000237390	AL139130.1	1	novel transcript	lncRNA	NA	0	NA	NA	NA	NA	NA	IFN	Mock
ENSG00000125462	C1orf61	1	chromosome 1 open reading frame 61 [Source:HGNC Symbol;Acc:HGNC:30780]	protein_coding	10485	6.79406	-0.239897	0.714878	-0.335578	0.737189	0.998932	IFN	Mock
ENSG00000207933	MIR9-1	1	microRNA 9-1 [Source:HGNC Symbol;Acc:HGNC:31641]	miRNA	407046	0	NA	NA	NA	NA	NA	IFN	Mock
ENSG00000116604	MEF2D	1	myocyte enhancer factor 2D [Source:HGNC Symbol;Acc:HGNC:6997]	protein_coding	4209	966.597	-0.139251	0.254567	-0.547013	0.58437	0.998932	IFN	Mock
ENSG00000206651	Y_RNA	1	Y RNA [Source:RFAM;Acc:RF00019]	misc_RNA	NA	0.864721	-1.58969	2.32878	-0.682627	0.494843	NA	IFN	Mock
ENSG00000260460	AL365181.1	1	novel transcript	lncRNA	NA	0	NA	NA	NA	NA	NA	IFN	Mock
ENSG00000183856	IQGAP3	1	IQ motif containing GTPase activating protein 3 [Source:HGNC Symbol;Acc:HGNC:20669]	protein_coding	128239	1193.83	-0.190272	0.146314	-1.30043	0.193453	0.945902	IFN	Mock
ENSG00000187862	TTC24	1	tetratricopeptide repeat domain 24 [Source:HGNC Symbol;Acc:HGNC:32348]	protein_coding	164118	0.600716	-0.895974	3.73382	-0.239961	0.81036	NA	IFN	Mock
ENSG00000163382	NAXE	1	NAD(P)HX epimerase [Source:HGNC Symbol;Acc:HGNC:18453]	protein_coding	128240	1502.08	0.0413369	0.120891	0.341935	0.7324	0.998932	IFN	Mock
ENSG00000160818	GPATCH4	1	G-patch domain containing 4 [Source:HGNC Symbol;Acc:HGNC:25982]	protein_coding	54865	1169.18	0.0496924	0.150683	0.329782	0.741565	0.998932	IFN	Mock
ENSG00000272971	AL365181.4	1	novel transcript	lncRNA	NA	0.646214	2.87135	3.09382	0.928092	0.35336	NA	IFN	Mock
ENSG00000132702	HAPLN2	1	hyaluronan and proteoglycan link protein 2 [Source:HGNC Symbol;Acc:HGNC:17410]	protein_coding	60484	1.36438	-1.22559	1.94496	-0.630135	0.528606	NA	IFN	Mock
ENSG00000272068	AL365181.2	1	novel transcript	lncRNA	NA	203.614	0.342101	0.227648	1.50276	0.132901	0.861859	IFN	Mock
ENSG00000132692	BCAN	1	brevican [Source:HGNC Symbol;Acc:HGNC:23059]	protein_coding	63827	84.0242	-0.360785	0.378233	-0.95387	0.34015	0.998932	IFN	Mock
ENSG00000272405	AL365181.3	1	novel transcript, antisense to BCAN	lncRNA	NA	620.347	-0.368249	0.195589	-1.88278	0.0597308	0.657274	IFN	Mock
ENSG00000229953	AL590666.2	1	novel transcript	lncRNA	NA	77.8948	-0.801441	0.493498	-1.624	0.104376	0.801105	IFN	Mock
ENSG00000132688	NES	1	nestin [Source:HGNC Symbol;Acc:HGNC:7756]	protein_coding	10763	219.314	0.301919	0.191398	1.57744	0.114695	0.821571	IFN	Mock
ENSG00000237588	AL590666.3	1	novel transcript	lncRNA	NA	0	NA	NA	NA	NA	NA	IFN	Mock
ENSG00000285570	AL590666.4	1	Novel transcript, antisense to CRABP2	lncRNA	NA	0.156409	-0.895966	5.26765	-0.170088	0.864941	NA	IFN	Mock
ENSG00000143320	CRABP2	1	cellular retinoic acid binding protein 2 [Source:HGNC Symbol;Acc:HGNC:2339]	protein_coding	1382	7.90834	-0.559002	0.609765	-0.916749	0.359274	0.998932	IFN	Mock
ENSG00000223356	AL590666.1	1	novel transcript	lncRNA	NA	2.95855	1.75365	1.33831	1.31035	0.190078	0.943693	IFN	Mock
ENSG00000143319	ISG20L2	1	interferon stimulated exonuclease gene 20 like 2 [Source:HGNC Symbol;Acc:HGNC:25745]	protein_coding	81875	1223.28	-0.0205604	0.0779953	-0.263611	0.79208	0.998932	IFN	Mock
ENSG00000143303	RRNAD1	1	ribosomal RNA adenine dimethylase domain containing 1 [Source:HGNC Symbol;Acc:HGNC:24273]	protein_coding	51093	299.694	0.0767992	0.267107	0.287522	0.773713	0.998932	IFN	Mock
ENSG00000143314	MRPL24	1	mitochondrial ribosomal protein L24 [Source:HGNC Symbol;Acc:HGNC:14037]	protein_coding	79590	820.343	-0.144935	0.282362	-0.513296	0.607744	0.998932	IFN	Mock
ENSG00000143321	HDGF	1	heparin binding growth factor [Source:HGNC Symbol;Acc:HGNC:4856]	protein_coding	3068	7561.5	-0.0557877	0.122898	-0.453935	0.649876	0.998932	IFN	Mock
ENSG00000143294	PRCC	1	proline rich mitotic checkpoint control factor [Source:HGNC Symbol;Acc:HGNC:9343]	protein_coding	5546	1179.36	0.0100989	0.226178	0.04465	0.964386	0.998932	IFN	Mock
ENSG00000287624	AL590666.5	1	novel transcript, antisense to PRCC	lncRNA	NA	1.24138	2.29093	1.91466	1.19652	0.231493	NA	IFN	Mock
ENSG00000027869	SH2D2A	1	SH2 domain containing 2A [Source:HGNC Symbol;Acc:HGNC:10821]	protein_coding	9047	14.2338	0.706892	0.609511	1.15977	0.246143	0.990587	IFN	Mock
ENSG00000198400	NTRK1	1	neurotrophic receptor tyrosine kinase 1 [Source:HGNC Symbol;Acc:HGNC:8031]	protein_coding	4914	0.215698	1.94728	5.23304	0.372113	0.709809	NA	IFN	Mock
ENSG00000027644	INSRR	1	insulin receptor related receptor [Source:HGNC Symbol;Acc:HGNC:6093]	protein_coding	3645	0.271767	-0.895946	5.26765	-0.170085	0.864944	NA	IFN	Mock
ENSG00000187800	PEAR1	1	platelet endothelial aggregation receptor 1 [Source:HGNC Symbol;Acc:HGNC:33631]	protein_coding	375033	69.3652	-0.194531	0.408222	-0.476533	0.633695	0.998932	IFN	Mock
ENSG00000160838	LRRC71	1	leucine rich repeat containing 71 [Source:HGNC Symbol;Acc:HGNC:26556]	protein_coding	149499	3.30432	3.32007	1.33577	2.48552	0.0129364	0.283364	IFN	Mock
ENSG00000132694	ARHGEF11	1	Rho guanine nucleotide exchange factor 11 [Source:HGNC Symbol;Acc:HGNC:14580]	protein_coding	9826	1356.05	0.0350532	0.21307	0.164515	0.869325	0.998932	IFN	Mock
ENSG00000211581	MIR765	1	microRNA 765 [Source:HGNC Symbol;Acc:HGNC:33141]	miRNA	768220	0.944182	2.45828	3.13464	0.784231	0.432905	NA	IFN	Mock
ENSG00000266160	RN7SL612P	1	RNA, 7SL, cytoplasmic 612, pseudogene [Source:HGNC Symbol;Acc:HGNC:46628]	misc_RNA	NA	0.165383	0	5.26765	0	1	NA	IFN	Mock
ENSG00000237842	SMU1P1	1	SMU1 pseudogene 1 [Source:HGNC Symbol;Acc:HGNC:54527]	processed_pseudogene	NA	2.39744	-2.08193	1.44	-1.44578	0.148238	NA	IFN	Mock
ENSG00000224520	KRT8P45	1	keratin 8 pseudogene 45 [Source:HGNC Symbol;Acc:HGNC:39879]	processed_pseudogene	NA	6.37728	-0.921101	0.889105	-1.03599	0.300208	0.998932	IFN	Mock
ENSG00000253831	ETV3L	1	ETS variant transcription factor 3 like [Source:HGNC Symbol;Acc:HGNC:33834]	protein_coding	440695	2.06402	-1.19406	1.06447	-1.12173	0.261976	NA	IFN	Mock
ENSG00000117036	ETV3	1	ETS variant transcription factor 3 [Source:HGNC Symbol;Acc:HGNC:3492]	protein_coding	2117	592.577	-0.0375549	0.172314	-0.217944	0.827473	0.998932	IFN	Mock
ENSG00000235700	CYCSP52	1	CYCS pseudogene 52 [Source:HGNC Symbol;Acc:HGNC:24393]	processed_pseudogene	360155	1.67989	0.267118	1.4161	0.18863	0.850383	NA	IFN	Mock
ENSG00000229961	AL357143.1	1	novel SLAM family member pseudogene	transcribed_unprocessed_pseudogene	NA	0.0602024	0	5.26765	0	1	NA	IFN	Mock
ENSG00000284592	AL357143.2	1	novel SLAM family member pseudogene	unprocessed_pseudogene	NA	0	NA	NA	NA	NA	NA	IFN	Mock
ENSG00000228239	AL138900.1	1	novel transcript	lncRNA	NA	0	NA	NA	NA	NA	NA	IFN	Mock
ENSG00000271736	LINC02772	1	long intergenic non-protein coding RNA 2772 [Source:HGNC Symbol;Acc:HGNC:54292]	lncRNA	NA	0	NA	NA	NA	NA	NA	IFN	Mock
ENSG00000286073	AL138900.2	1	SLAM family member 5-like pseudogene	unprocessed_pseudogene	NA	0.103515	1.02749	5.26765	0.195057	0.845348	NA	IFN	Mock
ENSG00000286151	AL732406.1	1	SLAM family member 5-like pseudogene	unprocessed_pseudogene	NA	0.0529656	0	5.26765	0	1	NA	IFN	Mock
ENSG00000286005	AL353899.1	1	SLAM family member 5-like pseudogene	unprocessed_pseudogene	NA	0	NA	NA	NA	NA	NA	IFN	Mock
ENSG00000143297	FCRL5	1	Fc receptor like 5 [Source:HGNC Symbol;Acc:HGNC:18508]	protein_coding	83416	0	NA	NA	NA	NA	NA	IFN	Mock
ENSG00000163518	FCRL4	1	Fc receptor like 4 [Source:HGNC Symbol;Acc:HGNC:18507]	protein_coding	83417	0	NA	NA	NA	NA	NA	IFN	Mock
ENSG00000236731	AL135929.2	1	pseudogene similar to part of Fc receptor-like protein	unprocessed_pseudogene	NA	0	NA	NA	NA	NA	NA	IFN	Mock
ENSG00000233712	AL135929.1	1	pseudogene similar to part of Fc receptor-like protein	unprocessed_pseudogene	NA	0	NA	NA	NA	NA	NA	IFN	Mock
ENSG00000160856	FCRL3	1	Fc receptor like 3 [Source:HGNC Symbol;Acc:HGNC:18506]	protein_coding	115352	0.110256	0	5.26765	0	1	NA	IFN	Mock
ENSG00000227217	AL356276.1	1	novel transcript	lncRNA	NA	0	NA	NA	NA	NA	NA	IFN	Mock
ENSG00000231700	AL356276.2	1	pseudogene similar to part of SON DNA binding protein (SON)	processed_pseudogene	NA	0	NA	NA	NA	NA	NA	IFN	Mock
ENSG00000232366	VDAC1P9	1	voltage dependent anion channel 1 pseudogene 9 [Source:HGNC Symbol;Acc:HGNC:37484]	processed_pseudogene	NA	0	NA	NA	NA	NA	NA	IFN	Mock
ENSG00000132704	FCRL2	1	Fc receptor like 2 [Source:HGNC Symbol;Acc:HGNC:14875]	protein_coding	79368	0	NA	NA	NA	NA	NA	IFN	Mock
ENSG00000163534	FCRL1	1	Fc receptor like 1 [Source:HGNC Symbol;Acc:HGNC:18509]	protein_coding	115350	0	NA	NA	NA	NA	NA	IFN	Mock
ENSG00000073754	CD5L	1	CD5 molecule like [Source:HGNC Symbol;Acc:HGNC:1690]	protein_coding	922	0.100847	0.065711	5.26765	0.0124744	0.990047	NA	IFN	Mock
ENSG00000227425	MRPS21P2	1	mitochondrial ribosomal protein S21 pseudogene 2 [Source:HGNC Symbol;Acc:HGNC:29749]	processed_pseudogene	NA	0	NA	NA	NA	NA	NA	IFN	Mock
ENSG00000236957	AL139010.1	1	pseudogene similar to part of a immunoglobulin receptor-like protein	transcribed_unprocessed_pseudogene	105371458	0	NA	NA	NA	NA	NA	IFN	Mock
ENSG00000183853	KIRREL1	1	kirre like nephrin family adhesion molecule 1 [Source:HGNC Symbol;Acc:HGNC:15734]	protein_coding	55243	2755.15	-0.16521	0.164868	-1.00207	0.316309	0.998932	IFN	Mock
ENSG00000226520	KIRREL1-IT1	1	KIRREL1 intronic transcript 1 [Source:HGNC Symbol;Acc:HGNC:41412]	lncRNA	NA	2.66892	-1.53214	1.28354	-1.19369	0.2326	0.977698	IFN	Mock
ENSG00000288460	AL138899.3	1	novel protein	protein_coding	NA	0	NA	NA	NA	NA	NA	IFN	Mock
ENSG00000231666	LINC01704	1	long intergenic non-protein coding RNA 1704 [Source:HGNC Symbol;Acc:HGNC:52492]	lncRNA	646268	0.324602	0	5.26765	0	1	NA	IFN	Mock
ENSG00000227295	ELL2P1	1	elongation factor for RNA polymerase II 2 pseudogene 1 [Source:HGNC Symbol;Acc:HGNC:39343]	processed_pseudogene	NA	1.31347	0.0624997	1.96952	0.0317334	0.974685	NA	IFN	Mock
ENSG00000158473	CD1D	1	CD1d molecule [Source:HGNC Symbol;Acc:HGNC:1637]	protein_coding	912	0.0614963	0	5.26765	0	1	NA	IFN	Mock
ENSG00000229914	AL138899.2	1	ribosomal protein S10 (RPS10) pseudogene	processed_pseudogene	NA	0	NA	NA	NA	NA	NA	IFN	Mock
ENSG00000176320	AL138899.1	1	novel transcript	lncRNA	NA	0	NA	NA	NA	NA	NA	IFN	Mock
ENSG00000158477	CD1A	1	CD1a molecule [Source:HGNC Symbol;Acc:HGNC:1634]	protein_coding	909	0	NA	NA	NA	NA	NA	IFN	Mock
ENSG00000230942	HMGN1P5	1	high mobility group nucleosome binding domain 1 pseudogene 5 [Source:HGNC Symbol;Acc:HGNC:39348]	processed_pseudogene	NA	0	NA	NA	NA	NA	NA	IFN	Mock
ENSG00000158481	CD1C	1	CD1c molecule [Source:HGNC Symbol;Acc:HGNC:1636]	protein_coding	911	0	NA	NA	NA	NA	NA	IFN	Mock
ENSG00000158485	CD1B	1	CD1b molecule [Source:HGNC Symbol;Acc:HGNC:1635]	protein_coding	910	0	NA	NA	NA	NA	NA	IFN	Mock
ENSG00000158488	CD1E	1	CD1e molecule [Source:HGNC Symbol;Acc:HGNC:1638]	protein_coding	913	0	NA	NA	NA	NA	NA	IFN	Mock
ENSG00000186306	OR10T2	1	olfactory receptor family 10 subfamily T member 2 [Source:HGNC Symbol;Acc:HGNC:14816]	protein_coding	128360	0	NA	NA	NA	NA	NA	IFN	Mock
ENSG00000180708	OR10K2	1	olfactory receptor family 10 subfamily K member 2 [Source:HGNC Symbol;Acc:HGNC:14826]	protein_coding	391107	0	NA	NA	NA	NA	NA	IFN	Mock
ENSG00000203758	OR10T1P	1	olfactory receptor family 10 subfamily T member 1 pseudogene [Source:HGNC Symbol;Acc:HGNC:14812]	unprocessed_pseudogene	NA	0	NA	NA	NA	NA	NA	IFN	Mock
ENSG00000236257	EI24P2	1	EI24 pseudogene 2 [Source:HGNC Symbol;Acc:HGNC:44587]	processed_pseudogene	NA	0.418801	-2.31101	3.83411	-0.602751	0.546674	NA	IFN	Mock
ENSG00000173285	OR10K1	1	olfactory receptor family 10 subfamily K member 1 [Source:HGNC Symbol;Acc:HGNC:14693]	protein_coding	391109	0	NA	NA	NA	NA	NA	IFN	Mock
ENSG00000198965	OR10R2	1	olfactory receptor family 10 subfamily R member 2 [Source:HGNC Symbol;Acc:HGNC:14820]	protein_coding	343406	0	NA	NA	NA	NA	NA	IFN	Mock
ENSG00000236656	AL365440.2	1	novel transcript	lncRNA	NA	0	NA	NA	NA	NA	NA	IFN	Mock
ENSG00000198703	OR10R3P	1	olfactory receptor family 10 subfamily R member 3 pseudogene [Source:HGNC Symbol;Acc:HGNC:14829]	unprocessed_pseudogene	NA	0	NA	NA	NA	NA	NA	IFN	Mock
ENSG00000227445	OR10R1P	1	olfactory receptor family 10 subfamily R member 1 pseudogene [Source:HGNC Symbol;Acc:HGNC:14813]	unprocessed_pseudogene	NA	0	NA	NA	NA	NA	NA	IFN	Mock
ENSG00000231434	AL365440.1	1	heat shock 90kDa protein 1, alpha (HSPCA) pseudogene	processed_pseudogene	NA	2.97558	0.916078	0.981155	0.933673	0.350473	0.998932	IFN	Mock
ENSG00000197532	OR6Y1	1	olfactory receptor family 6 subfamily Y member 1 [Source:HGNC Symbol;Acc:HGNC:14823]	protein_coding	391112	0	NA	NA	NA	NA	NA	IFN	Mock
ENSG00000186440	OR6P1	1	olfactory receptor family 6 subfamily P member 1 [Source:HGNC Symbol;Acc:HGNC:15036]	protein_coding	128366	0	NA	NA	NA	NA	NA	IFN	Mock
ENSG00000279111	OR10X1	1	olfactory receptor family 10 subfamily X member 1 (gene/pseudogene) [Source:HGNC Symbol;Acc:HGNC:14995]	protein_coding	128367	0	NA	NA	NA	NA	NA	IFN	Mock
ENSG00000198967	OR10Z1	1	olfactory receptor family 10 subfamily Z member 1 [Source:HGNC Symbol;Acc:HGNC:14996]	protein_coding	128368	0.216872	0	5.26765	0	1	NA	IFN	Mock
ENSG00000163554	SPTA1	1	spectrin alpha, erythrocytic 1 [Source:HGNC Symbol;Acc:HGNC:11272]	protein_coding	6708	4.27372	3.75987	1.40338	2.67916	0.00738072	0.198783	IFN	Mock
ENSG00000231237	OR6K1P	1	olfactory receptor family 6 subfamily K member 1 pseudogene [Source:HGNC Symbol;Acc:HGNC:15028]	unprocessed_pseudogene	NA	0	NA	NA	NA	NA	NA	IFN	Mock
ENSG00000196171	OR6K2	1	olfactory receptor family 6 subfamily K member 2 [Source:HGNC Symbol;Acc:HGNC:15029]	protein_coding	81448	0	NA	NA	NA	NA	NA	IFN	Mock
ENSG00000203757	OR6K3	1	olfactory receptor family 6 subfamily K member 3 [Source:HGNC Symbol;Acc:HGNC:15030]	protein_coding	391114	0	NA	NA	NA	NA	NA	IFN	Mock
ENSG00000180437	OR6K4P	1	olfactory receptor family 6 subfamily K member 4 pseudogene [Source:HGNC Symbol;Acc:HGNC:15031]	unprocessed_pseudogene	NA	0	NA	NA	NA	NA	NA	IFN	Mock
ENSG00000226949	OR6K5P	1	olfactory receptor family 6 subfamily K member 5 pseudogene [Source:HGNC Symbol;Acc:HGNC:15032]	unprocessed_pseudogene	NA	0	NA	NA	NA	NA	NA	IFN	Mock
ENSG00000197403	OR6N1	1	olfactory receptor family 6 subfamily N member 1 [Source:HGNC Symbol;Acc:HGNC:15034]	protein_coding	128372	0	NA	NA	NA	NA	NA	IFN	Mock
ENSG00000180433	OR6K6	1	olfactory receptor family 6 subfamily K member 6 [Source:HGNC Symbol;Acc:HGNC:15033]	protein_coding	128371	0	NA	NA	NA	NA	NA	IFN	Mock
ENSG00000188340	OR6N2	1	olfactory receptor family 6 subfamily N member 2 [Source:HGNC Symbol;Acc:HGNC:15035]	protein_coding	81442	0	NA	NA	NA	NA	NA	IFN	Mock
ENSG00000229724	OR2AQ1P	1	olfactory receptor family 2 subfamily AQ member 1 pseudogene [Source:HGNC Symbol;Acc:HGNC:15003]	unprocessed_pseudogene	NA	0	NA	NA	NA	NA	NA	IFN	Mock
ENSG00000180409	OR10AA1P	1	olfactory receptor family 10 subfamily AA member 1 pseudogene [Source:HGNC Symbol;Acc:HGNC:14989]	unprocessed_pseudogene	NA	0	NA	NA	NA	NA	NA	IFN	Mock
ENSG00000163563	MNDA	1	myeloid cell nuclear differentiation antigen [Source:HGNC Symbol;Acc:HGNC:7183]	protein_coding	4332	0.109197	1.02749	5.26765	0.195057	0.845348	NA	IFN	Mock
ENSG00000229849	PYHIN5P	1	pyrin and HIN domain family member 5, pseudogene [Source:HGNC Symbol;Acc:HGNC:51820]	unprocessed_pseudogene	NA	0	NA	NA	NA	NA	NA	IFN	Mock
ENSG00000163564	PYHIN1	1	pyrin and HIN domain family member 1 [Source:HGNC Symbol;Acc:HGNC:28894]	protein_coding	149628	0.266276	0	5.26765	0	1	NA	IFN	Mock
ENSG00000163565	IFI16	1	interferon gamma inducible protein 16 [Source:HGNC Symbol;Acc:HGNC:5395]	protein_coding	3428	831.158	5.22517	0.191839	27.2373	2.35135e-163	2.00012e-160	IFN	Mock
ENSG00000163568	AIM2	1	absent in melanoma 2 [Source:HGNC Symbol;Acc:HGNC:357]	protein_coding	9447	0.222576	0	5.26765	0	1	NA	IFN	Mock
ENSG00000233473	RAD1P2	1	RAD1 pseudogene 2 [Source:HGNC Symbol;Acc:HGNC:49480]	processed_pseudogene	NA	0	NA	NA	NA	NA	NA	IFN	Mock
ENSG00000162706	CADM3	1	cell adhesion molecule 3 [Source:HGNC Symbol;Acc:HGNC:17601]	protein_coding	57863	0	NA	NA	NA	NA	NA	IFN	Mock
ENSG00000222552	RNA5SP60	1	RNA, 5S ribosomal pseudogene 60 [Source:HGNC Symbol;Acc:HGNC:42837]	rRNA_pseudogene	NA	0	NA	NA	NA	NA	NA	IFN	Mock
ENSG00000225670	CADM3-AS1	1	CADM3 antisense RNA 1 [Source:HGNC Symbol;Acc:HGNC:40812]	lncRNA	NA	0	NA	NA	NA	NA	NA	IFN	Mock
ENSG00000213088	ACKR1	1	atypical chemokine receptor 1 (Duffy blood group) [Source:HGNC Symbol;Acc:HGNC:4035]	protein_coding	2532	0	NA	NA	NA	NA	NA	IFN	Mock
ENSG00000215846	MPTX1	1	mucosal pentraxin 1 (pseudogene) [Source:HGNC Symbol;Acc:HGNC:48364]	processed_pseudogene	NA	0	NA	NA	NA	NA	NA	IFN	Mock
ENSG00000248642	OR10J2P	1	olfactory receptor family 10 subfamily J member 2 pseudogene [Source:HGNC Symbol;Acc:HGNC:14991]	unprocessed_pseudogene	NA	0	NA	NA	NA	NA	NA	IFN	Mock
ENSG00000179639	FCER1A	1	Fc fragment of IgE receptor Ia [Source:HGNC Symbol;Acc:HGNC:3609]	protein_coding	2205	0	NA	NA	NA	NA	NA	IFN	Mock
ENSG00000196266	OR10J3	1	olfactory receptor family 10 subfamily J member 3 [Source:HGNC Symbol;Acc:HGNC:14992]	polymorphic_pseudogene	441911	0	NA	NA	NA	NA	NA	IFN	Mock
ENSG00000228560	AL513323.1	1	novel transcript	lncRNA	NA	0	NA	NA	NA	NA	NA	IFN	Mock
ENSG00000248442	OR10J7P	1	olfactory receptor family 10 subfamily J member 7 pseudogene [Source:HGNC Symbol;Acc:HGNC:19637]	unitary_pseudogene	NA	0	NA	NA	NA	NA	NA	IFN	Mock
ENSG00000251686	OR10J8P	1	olfactory receptor family 10 subfamily J member 8 pseudogene [Source:HGNC Symbol;Acc:HGNC:19638]	unprocessed_pseudogene	NA	0	NA	NA	NA	NA	NA	IFN	Mock
ENSG00000249197	OR10J9P	1	olfactory receptor family 10 subfamily J member 9 pseudogene [Source:HGNC Symbol;Acc:HGNC:19639]	unprocessed_pseudogene	NA	0	NA	NA	NA	NA	NA	IFN	Mock
ENSG00000249730	OR10J4	1	olfactory receptor family 10 subfamily J member 4 (gene/pseudogene) [Source:HGNC Symbol;Acc:HGNC:15408]	polymorphic_pseudogene	391121	0	NA	NA	NA	NA	NA	IFN	Mock
ENSG00000196184	OR10J1	1	olfactory receptor family 10 subfamily J member 1 [Source:HGNC Symbol;Acc:HGNC:8175]	protein_coding	26476	0	NA	NA	NA	NA	NA	IFN	Mock
ENSG00000224943	LINC02819	1	long intergenic non-protein coding RNA 2819 [Source:HGNC Symbol;Acc:HGNC:54350]	lncRNA	NA	0	NA	NA	NA	NA	NA	IFN	Mock
ENSG00000184155	OR10J5	1	olfactory receptor family 10 subfamily J member 5 [Source:HGNC Symbol;Acc:HGNC:14993]	protein_coding	127385	0	NA	NA	NA	NA	NA	IFN	Mock
ENSG00000231100	AL606752.1	1	amyloid P component, serum (APCS) pseudogene	unprocessed_pseudogene	NA	0	NA	NA	NA	NA	NA	IFN	Mock
ENSG00000271890	OR10AE1P	1	olfactory receptor family 10 subfamily AE member 1 pseudogene [Source:HGNC Symbol;Acc:HGNC:14990]	unprocessed_pseudogene	NA	0	NA	NA	NA	NA	NA	IFN	Mock
ENSG00000132703	APCS	1	amyloid P component, serum [Source:HGNC Symbol;Acc:HGNC:584]	protein_coding	325	0	NA	NA	NA	NA	NA	IFN	Mock
ENSG00000158731	OR10J6P	1	olfactory receptor family 10 subfamily J member 6 pseudogene [Source:HGNC Symbol;Acc:HGNC:14994]	unprocessed_pseudogene	NA	0.211691	0	5.26765	0	1	NA	IFN	Mock
ENSG00000276632	AL445528.2	1	elastin microfibril interfacer 2 (EMILIN2) pseudogene	processed_pseudogene	NA	0	NA	NA	NA	NA	NA	IFN	Mock
ENSG00000223603	CRPP1	1	C-reactive protein pseudogene 1 [Source:HGNC Symbol;Acc:HGNC:2368]	unprocessed_pseudogene	NA	0	NA	NA	NA	NA	NA	IFN	Mock
ENSG00000132693	CRP	1	C-reactive protein [Source:HGNC Symbol;Acc:HGNC:2367]	protein_coding	1401	0	NA	NA	NA	NA	NA	IFN	Mock
ENSG00000235226	AL445528.1	1	ribosomal protein L27 (RPL27) pseudogene	processed_pseudogene	NA	0	NA	NA	NA	NA	NA	IFN	Mock
ENSG00000158716	DUSP23	1	dual specificity phosphatase 23 [Source:HGNC Symbol;Acc:HGNC:21480]	protein_coding	54935	4.58658	-0.331865	0.974365	-0.340596	0.733407	0.998932	IFN	Mock
ENSG00000181036	FCRL6	1	Fc receptor like 6 [Source:HGNC Symbol;Acc:HGNC:31910]	protein_coding	343413	0	NA	NA	NA	NA	NA	IFN	Mock
ENSG00000158714	SLAMF8	1	SLAM family member 8 [Source:HGNC Symbol;Acc:HGNC:21391]	protein_coding	56833	0	NA	NA	NA	NA	NA	IFN	Mock
ENSG00000256029	AL590560.2	1	novel protein	protein_coding	NA	8.99791	-0.403431	0.738028	-0.546633	0.584631	0.998932	IFN	Mock
ENSG00000188004	SNHG28	1	small nucleolar RNA host gene 28 [Source:HGNC Symbol;Acc:HGNC:27647]	lncRNA	284677	0	NA	NA	NA	NA	NA	IFN	Mock
ENSG00000212161	AL590560.1	1		snoRNA	NA	0.103397	0	5.26765	0	1	NA	IFN	Mock
ENSG00000243284	VSIG8	1	V-set and immunoglobulin domain containing 8 [Source:HGNC Symbol;Acc:HGNC:32063]	protein_coding	391123	0.108069	0	5.26765	0	1	NA	IFN	Mock
ENSG00000272668	AL590560.3	1	uncharacterized LOC107985216 [Source:NCBI gene (formerly Entrezgene);Acc:107985216]	lncRNA	107985216	14.8785	0.765018	0.563667	1.35722	0.174713	0.924477	IFN	Mock
ENSG00000213085	CFAP45	1	cilia and flagella associated protein 45 [Source:HGNC Symbol;Acc:HGNC:17229]	protein_coding	25790	5.20188	-0.525769	0.76921	-0.683518	0.49428	0.998932	IFN	Mock
ENSG00000266458	MIR4259	1	microRNA 4259 [Source:HGNC Symbol;Acc:HGNC:38309]	miRNA	100422852	0	NA	NA	NA	NA	NA	IFN	Mock
ENSG00000287040	AL590560.5	1	novel transcript	lncRNA	NA	0.110527	-0.895979	5.26765	-0.170091	0.864939	NA	IFN	Mock
ENSG00000279430	AL590560.4	1	novel transcript	TEC	NA	0.158726	0	5.26765	0	1	NA	IFN	Mock
ENSG00000158710	TAGLN2	1	transgelin 2 [Source:HGNC Symbol;Acc:HGNC:11554]	protein_coding	8407	8866.86	-0.145381	0.145193	-1.0013	0.316683	0.998932	IFN	Mock
ENSG00000085552	IGSF9	1	immunoglobulin superfamily member 9 [Source:HGNC Symbol;Acc:HGNC:18132]	protein_coding	57549	0.737534	-1.19495	2.31402	-0.516395	0.605579	NA	IFN	Mock
ENSG00000162723	SLAMF9	1	SLAM family member 9 [Source:HGNC Symbol;Acc:HGNC:18430]	protein_coding	89886	1.01492	-0.726498	1.79247	-0.405306	0.685253	NA	IFN	Mock
ENSG00000224259	LINC01133	1	long intergenic non-protein coding RNA 1133 [Source:HGNC Symbol;Acc:HGNC:49447]	lncRNA	NA	1.00233	0	2.18446	0	1	NA	IFN	Mock
ENSG00000273933	AL513485.1	1	Fc receptor-like 6 (FCRL6) pseudogene	unprocessed_pseudogene	NA	0	NA	NA	NA	NA	NA	IFN	Mock
ENSG00000177807	KCNJ10	1	potassium inwardly rectifying channel subfamily J member 10 [Source:HGNC Symbol;Acc:HGNC:6256]	protein_coding	3766	1.21677	0.777094	1.67411	0.464183	0.642516	NA	IFN	Mock
ENSG00000237409	AL513302.1	1	ribosomal protein L27a (RPL27A) pseudogene	processed_pseudogene	NA	0	NA	NA	NA	NA	NA	IFN	Mock
ENSG00000143315	PIGM	1	phosphatidylinositol glycan anchor biosynthesis class M [Source:HGNC Symbol;Acc:HGNC:18858]	protein_coding	93183	336.235	0.0337062	0.148683	0.226699	0.820658	0.998932	IFN	Mock
ENSG00000225279	AL121987.1	1	novel transcript	lncRNA	NA	0.156277	0	5.26765	0	1	NA	IFN	Mock
ENSG00000162728	KCNJ9	1	potassium inwardly rectifying channel subfamily J member 9 [Source:HGNC Symbol;Acc:HGNC:6270]	protein_coding	3765	0.107405	-0.895979	5.26765	-0.170091	0.864939	NA	IFN	Mock
ENSG00000162729	IGSF8	1	immunoglobulin superfamily member 8 [Source:HGNC Symbol;Acc:HGNC:17813]	protein_coding	93185	138.377	0.825447	0.402659	2.04999	0.0403653	0.550774	IFN	Mock
ENSG00000018625	ATP1A2	1	ATPase Na+/K+ transporting subunit alpha 2 [Source:HGNC Symbol;Acc:HGNC:800]	protein_coding	477	3.34696	-0.434934	1.24787	-0.348541	0.727434	0.998932	IFN	Mock
ENSG00000132681	ATP1A4	1	ATPase Na+/K+ transporting subunit alpha 4 [Source:HGNC Symbol;Acc:HGNC:14073]	protein_coding	480	0.161285	1.90843	5.23571	0.364503	0.715483	NA	IFN	Mock
ENSG00000143318	CASQ1	1	calsequestrin 1 [Source:HGNC Symbol;Acc:HGNC:1512]	protein_coding	844	0.578593	-0.896004	3.04368	-0.294382	0.768466	NA	IFN	Mock
ENSG00000227741	AL121987.2	1	novel transcript	lncRNA	729867	8.84642	0.108242	0.612858	0.176619	0.859808	0.998932	IFN	Mock
ENSG00000162734	PEA15	1	proliferation and apoptosis adaptor protein 15 [Source:HGNC Symbol;Acc:HGNC:8822]	protein_coding	8682	1532.68	-0.407261	0.16922	-2.4067	0.0160976	0.322189	IFN	Mock
ENSG00000132716	DCAF8	1	DDB1 and CUL4 associated factor 8 [Source:HGNC Symbol;Acc:HGNC:24891]	protein_coding	50717	706.054	-0.209483	0.0997918	-2.0992	0.0357992	0.520171	IFN	Mock
ENSG00000258465	AL139011.2	1	novel protein	protein_coding	NA	0.116757	1.02749	5.26765	0.195057	0.845348	NA	IFN	Mock
ENSG00000228606	AL139011.1	1	novel transcript	lncRNA	100287049	13.0095	-0.0555128	0.616983	-0.0899746	0.928307	0.998932	IFN	Mock
ENSG00000224261	RPSAP18	1	ribosomal protein SA pseudogene 18 [Source:HGNC Symbol;Acc:HGNC:36106]	processed_pseudogene	NA	2.7832	1.53612	1.36191	1.12791	0.259356	0.996483	IFN	Mock
ENSG00000162735	PEX19	1	peroxisomal biogenesis factor 19 [Source:HGNC Symbol;Acc:HGNC:9713]	protein_coding	5824	558.625	-0.0742933	0.0987925	-0.752013	0.452043	0.998932	IFN	Mock
ENSG00000122218	COPA	1	COPI coat complex subunit alpha [Source:HGNC Symbol;Acc:HGNC:2230]	protein_coding	1314	5291.42	-0.0267987	0.120645	-0.222129	0.824213	0.998932	IFN	Mock
ENSG00000235082	SUMO1P3	1	SUMO1 pseudogene 3 [Source:HGNC Symbol;Acc:HGNC:33150]	processed_pseudogene	NA	2.27128	0.289447	1.06461	0.27188	0.785714	NA	IFN	Mock
ENSG00000202078	Y_RNA	1	Y RNA [Source:RFAM;Acc:RF00019]	misc_RNA	NA	1.23132	1.96453	1.86762	1.05189	0.292849	NA	IFN	Mock
ENSG00000162736	NCSTN	1	nicastrin [Source:HGNC Symbol;Acc:HGNC:17091]	protein_coding	23385	2135.49	0.28837	0.131566	2.19182	0.0283925	0.452131	IFN	Mock
ENSG00000171786	NHLH1	1	nescient helix-loop-helix 1 [Source:HGNC Symbol;Acc:HGNC:7817]	protein_coding	4807	6.4002	0.433557	0.719096	0.60292	0.546562	0.998932	IFN	Mock
ENSG00000201608	RNU4-42P	1	RNA, U4 small nuclear 42, pseudogene [Source:HGNC Symbol;Acc:HGNC:46978]	snRNA	NA	0	NA	NA	NA	NA	NA	IFN	Mock
ENSG00000162738	VANGL2	1	VANGL planar cell polarity protein 2 [Source:HGNC Symbol;Acc:HGNC:15511]	protein_coding	57216	0.556729	0	2.70303	0	1	NA	IFN	Mock
ENSG00000162739	SLAMF6	1	SLAM family member 6 [Source:HGNC Symbol;Acc:HGNC:21392]	protein_coding	114836	0.0552603	1.02748	5.26765	0.195055	0.84535	NA	IFN	Mock
ENSG00000234425	AL138930.1	1	novel transcript	lncRNA	NA	0	NA	NA	NA	NA	NA	IFN	Mock
ENSG00000066294	CD84	1	CD84 molecule [Source:HGNC Symbol;Acc:HGNC:1704]	protein_coding	8832	0	NA	NA	NA	NA	NA	IFN	Mock
ENSG00000117090	SLAMF1	1	signaling lymphocytic activation molecule family member 1 [Source:HGNC Symbol;Acc:HGNC:10903]	protein_coding	6504	0	NA	NA	NA	NA	NA	IFN	Mock
ENSG00000235101	SETP9	1	SET pseudogene 9 [Source:HGNC Symbol;Acc:HGNC:42928]	transcribed_processed_pseudogene	NA	0	NA	NA	NA	NA	NA	IFN	Mock
ENSG00000228863	AL121985.1	1	novel transcript, antisense to CD48	lncRNA	NA	0	NA	NA	NA	NA	NA	IFN	Mock
ENSG00000117091	CD48	1	CD48 molecule [Source:HGNC Symbol;Acc:HGNC:1683]	protein_coding	962	0	NA	NA	NA	NA	NA	IFN	Mock
ENSG00000026751	SLAMF7	1	SLAM family member 7 [Source:HGNC Symbol;Acc:HGNC:21394]	protein_coding	57823	1.05274	1.89189	2.19675	0.861219	0.389117	NA	IFN	Mock
ENSG00000275801	AL121985.3	1	SLAM family member 9 (SLAMF9) pseudogene	unprocessed_pseudogene	NA	0	NA	NA	NA	NA	NA	IFN	Mock
ENSG00000274562	AL121985.2	1	SLAM family member 9 (SLAMF9) pseudogene	unprocessed_pseudogene	NA	0	NA	NA	NA	NA	NA	IFN	Mock
ENSG00000122224	LY9	1	lymphocyte antigen 9 [Source:HGNC Symbol;Acc:HGNC:6730]	protein_coding	4063	4.55236	0.268945	0.997525	0.269612	0.787458	0.998932	IFN	Mock
ENSG00000122223	CD244	1	CD244 molecule [Source:HGNC Symbol;Acc:HGNC:18171]	protein_coding	51744	0.0516984	0	5.26765	0	1	NA	IFN	Mock
ENSG00000226003	PPIAP37	1	peptidylprolyl isomerase A pseudogene 37 [Source:HGNC Symbol;Acc:HGNC:53661]	processed_pseudogene	NA	0	NA	NA	NA	NA	NA	IFN	Mock
ENSG00000179914	ITLN1	1	intelectin 1 [Source:HGNC Symbol;Acc:HGNC:18259]	protein_coding	55600	0	NA	NA	NA	NA	NA	IFN	Mock
ENSG00000213080	AL354714.2	1	spermine synthase (SMS) pseudogene	processed_pseudogene	NA	6.70971	0.131449	0.736125	0.178568	0.858277	0.998932	IFN	Mock
ENSG00000232188	AL354714.3	1	novel transcript	lncRNA	NA	0	NA	NA	NA	NA	NA	IFN	Mock
ENSG00000198358	AL354714.1	1	antisense to ITLN2	lncRNA	101928372	0	NA	NA	NA	NA	NA	IFN	Mock
ENSG00000233691	AL354714.4	1	pseudogene similar to part of DEAD (Asp-Glu-Ala-Asp) box polypeptide 56 (DDX56)	processed_pseudogene	NA	0	NA	NA	NA	NA	NA	IFN	Mock
ENSG00000158764	ITLN2	1	intelectin 2 [Source:HGNC Symbol;Acc:HGNC:20599]	protein_coding	142683	0	NA	NA	NA	NA	NA	IFN	Mock
ENSG00000158769	F11R	1	F11 receptor [Source:HGNC Symbol;Acc:HGNC:14685]	protein_coding	50848	500.616	-0.352838	0.121021	-2.91551	0.00355108	0.117861	IFN	Mock
ENSG00000270149	AL591806.3	1	novel transcript, TSTD1 - F11R readthrough	protein_coding	NA	2.15834	0.0694454	1.32253	0.0525095	0.958123	NA	IFN	Mock
ENSG00000232879	AL591806.1	1	glutaredoxin 5 (GLRX5) pseudogene	processed_pseudogene	NA	0	NA	NA	NA	NA	NA	IFN	Mock
ENSG00000215845	TSTD1	1	thiosulfate sulfurtransferase like domain containing 1 [Source:HGNC Symbol;Acc:HGNC:35410]	protein_coding	100131187	2.61892	0.212732	1.17953	0.180353	0.856875	0.998932	IFN	Mock
ENSG00000158773	USF1	1	upstream transcription factor 1 [Source:HGNC Symbol;Acc:HGNC:12593]	protein_coding	7391	474.767	0.0759721	0.166007	0.457643	0.647209	0.998932	IFN	Mock
ENSG00000186517	ARHGAP30	1	Rho GTPase activating protein 30 [Source:HGNC Symbol;Acc:HGNC:27414]	protein_coding	257106	6.20295	0.214115	1.14037	0.187759	0.851066	0.998932	IFN	Mock
ENSG00000143217	NECTIN4	1	nectin cell adhesion molecule 4 [Source:HGNC Symbol;Acc:HGNC:19688]	protein_coding	81607	8.57859	0.533926	0.65982	0.809198	0.418401	0.998932	IFN	Mock
ENSG00000228917	NECTIN4-AS1	1	NECTIN4 antisense RNA 1 [Source:HGNC Symbol;Acc:HGNC:40893]	lncRNA	NA	0.156539	0.906901	5.23851	0.173122	0.862556	NA	IFN	Mock
ENSG00000162755	KLHDC9	1	kelch domain containing 9 [Source:HGNC Symbol;Acc:HGNC:28489]	protein_coding	126823	0.115824	1.02749	5.26765	0.195057	0.845348	NA	IFN	Mock
ENSG00000143256	PFDN2	1	prefoldin subunit 2 [Source:HGNC Symbol;Acc:HGNC:8867]	protein_coding	5202	871.126	0.208629	0.134525	1.55085	0.120937	0.836075	IFN	Mock
ENSG00000158793	NIT1	1	nitrilase 1 [Source:HGNC Symbol;Acc:HGNC:7828]	protein_coding	4817	544.051	-0.0268941	0.226773	-0.118594	0.905597	0.998932	IFN	Mock
ENSG00000158796	DEDD	1	death effector domain containing [Source:HGNC Symbol;Acc:HGNC:2755]	protein_coding	9191	406.436	0.144808	0.114458	1.26516	0.205813	0.958089	IFN	Mock
ENSG00000238934	AL591806.2	1		snoRNA	NA	0.938054	-1.7406	1.95551	-0.8901	0.373412	NA	IFN	Mock
ENSG00000143222	UFC1	1	ubiquitin-fold modifier conjugating enzyme 1 [Source:HGNC Symbol;Acc:HGNC:26941]	protein_coding	51506	714.796	-0.236164	0.151729	-1.55649	0.119592	0.835477	IFN	Mock
ENSG00000224985	AL590714.1	1	novel transcript	lncRNA	NA	1.9374	0.6537	1.19245	0.548201	0.583554	NA	IFN	Mock
ENSG00000143258	USP21	1	ubiquitin specific peptidase 21 [Source:HGNC Symbol;Acc:HGNC:12620]	protein_coding	27005	465.897	-0.0800465	0.191094	-0.418886	0.675299	0.998932	IFN	Mock
ENSG00000143224	PPOX	1	protoporphyrinogen oxidase [Source:HGNC Symbol;Acc:HGNC:9280]	protein_coding	5498	232.258	-0.127216	0.334629	-0.380171	0.703819	0.998932	IFN	Mock
ENSG00000158850	B4GALT3	1	beta-1,4-galactosyltransferase 3 [Source:HGNC Symbol;Acc:HGNC:926]	protein_coding	8703	601.294	-0.009629	0.243482	-0.0395472	0.968454	0.998932	IFN	Mock
ENSG00000158859	ADAMTS4	1	ADAM metallopeptidase with thrombospondin type 1 motif 4 [Source:HGNC Symbol;Acc:HGNC:220]	protein_coding	9507	0.846271	0	2.63763	0	1	NA	IFN	Mock
ENSG00000158864	NDUFS2	1	NADH:ubiquinone oxidoreductase core subunit S2 [Source:HGNC Symbol;Acc:HGNC:7708]	protein_coding	4720	2230.75	0.108859	0.0743642	1.46386	0.143233	0.876527	IFN	Mock
ENSG00000158869	FCER1G	1	Fc fragment of IgE receptor Ig [Source:HGNC Symbol;Acc:HGNC:3611]	protein_coding	2207	3.96714	-0.939072	0.979464	-0.958762	0.337679	0.998932	IFN	Mock
ENSG00000158874	APOA2	1	apolipoprotein A2 [Source:HGNC Symbol;Acc:HGNC:601]	protein_coding	336	0.167946	0	5.26765	0	1	NA	IFN	Mock
ENSG00000158882	TOMM40L	1	translocase of outer mitochondrial membrane 40 like [Source:HGNC Symbol;Acc:HGNC:25756]	protein_coding	84134	238.328	0.136359	0.178716	0.762991	0.445469	0.998932	IFN	Mock
ENSG00000284035	MIR5187	1	microRNA 5187 [Source:HGNC Symbol;Acc:HGNC:43523]	miRNA	100847090	0.447518	-0.895997	3.29192	-0.272181	0.785483	NA	IFN	Mock
ENSG00000143257	NR1I3	1	nuclear receptor subfamily 1 group I member 3 [Source:HGNC Symbol;Acc:HGNC:7969]	protein_coding	9970	6.92985	2.28548	0.762228	2.99842	0.0027138	0.0965615	IFN	Mock
ENSG00000248485	PCP4L1	1	Purkinje cell protein 4 like 1 [Source:HGNC Symbol;Acc:HGNC:20448]	protein_coding	654790	0	NA	NA	NA	NA	NA	IFN	Mock
ENSG00000158887	MPZ	1	myelin protein zero [Source:HGNC Symbol;Acc:HGNC:7225]	protein_coding	4359	11.3925	-0.664391	0.603467	-1.10096	0.270916	0.998932	IFN	Mock
ENSG00000143252	SDHC	1	succinate dehydrogenase complex subunit C [Source:HGNC Symbol;Acc:HGNC:10682]	protein_coding	6391	2341.17	-0.114701	0.0809215	-1.41744	0.156356	0.896095	IFN	Mock
ENSG00000188931	CFAP126	1	cilia and flagella associated protein 126 [Source:HGNC Symbol;Acc:HGNC:32325]	protein_coding	257177	0	NA	NA	NA	NA	NA	IFN	Mock
ENSG00000236484	RRM2P2	1	ribonucleotide reductase M2 polypeptide pseudogene 2 [Source:HGNC Symbol;Acc:HGNC:10454]	processed_pseudogene	NA	0.483964	1.15573	4.44872	0.259789	0.795026	NA	IFN	Mock
ENSG00000283696	AL592295.4	1	novel transcript	lncRNA	NA	7.0137	0.429433	0.618039	0.694832	0.48716	0.998932	IFN	Mock
ENSG00000288093	AL592295.5	1	novel transcript	lncRNA	NA	2.195	-2.24116	1.23709	-1.81163	0.0700428	NA	IFN	Mock
ENSG00000206921	RNU6-481P	1	RNA, U6 small nuclear 481, pseudogene [Source:HGNC Symbol;Acc:HGNC:47444]	snRNA	NA	0	NA	NA	NA	NA	NA	IFN	Mock
ENSG00000283360	AL592295.3	1	novel transcript	lncRNA	NA	0.38634	1.52056	3.21012	0.473676	0.635731	NA	IFN	Mock
ENSG00000215840	AL592295.1	1	ribosomal protein S2 (RPS2) pseudogene	processed_pseudogene	NA	0.819866	2.26678	2.15981	1.04953	0.293934	NA	IFN	Mock
ENSG00000277882	AL592295.2	1	COMM domain containing 6 (COMMD6) pseudogene	processed_pseudogene	NA	0.104158	-0.895979	5.26765	-0.170091	0.864939	NA	IFN	Mock
ENSG00000283317	AL831711.1	1	novel transcript	lncRNA	NA	1.78686	0.340744	1.08001	0.315499	0.752383	NA	IFN	Mock
ENSG00000143226	FCGR2A	1	Fc fragment of IgG receptor IIa [Source:HGNC Symbol;Acc:HGNC:3616]	protein_coding	2212	1.26311	0.0657654	2.49734	0.0263342	0.978991	NA	IFN	Mock
ENSG00000273112	AL590385.2	1	novel transcript, readthrough between FCGR2A and FCGR2C polymormphic pseudogene	lncRNA	NA	0	NA	NA	NA	NA	NA	IFN	Mock
ENSG00000173110	HSPA6	1	heat shock protein family A (Hsp70) member 6 [Source:HGNC Symbol;Acc:HGNC:5239]	protein_coding	3310	6.01154	0.89681	0.660596	1.35758	0.174598	0.924477	IFN	Mock
ENSG00000224203	RPS23P10	1	ribosomal protein S23 pseudogene 10 [Source:HGNC Symbol;Acc:HGNC:48342]	unprocessed_pseudogene	NA	0	NA	NA	NA	NA	NA	IFN	Mock
ENSG00000203747	FCGR3A	1	Fc fragment of IgG receptor IIIa [Source:HGNC Symbol;Acc:HGNC:3619]	protein_coding	2214	0	NA	NA	NA	NA	NA	IFN	Mock
ENSG00000224515	AL590385.1	1	novel transcript	lncRNA	NA	0	NA	NA	NA	NA	NA	IFN	Mock
ENSG00000244682	FCGR2C	1	Fc fragment of IgG receptor IIc (gene/pseudogene) [Source:HGNC Symbol;Acc:HGNC:15626]	polymorphic_pseudogene	NA	0	NA	NA	NA	NA	NA	IFN	Mock
ENSG00000225217	HSPA7	1	heat shock protein family A (Hsp70) member 7 (pseudogene) [Source:HGNC Symbol;Acc:HGNC:5240]	unprocessed_pseudogene	NA	0.59797	2.2637	2.61107	0.866962	0.385963	NA	IFN	Mock
ENSG00000231586	RPS23P9	1	ribosomal protein S23 pseudogene 9 [Source:HGNC Symbol;Acc:HGNC:48341]	unprocessed_pseudogene	NA	0	NA	NA	NA	NA	NA	IFN	Mock
ENSG00000162747	FCGR3B	1	Fc fragment of IgG receptor IIIb [Source:HGNC Symbol;Acc:HGNC:3620]	protein_coding	2215	0	NA	NA	NA	NA	NA	IFN	Mock
ENSG00000072694	FCGR2B	1	Fc fragment of IgG receptor IIb [Source:HGNC Symbol;Acc:HGNC:3618]	protein_coding	2213	0	NA	NA	NA	NA	NA	IFN	Mock
ENSG00000234211	AL451067.1	1	novel transcript, antisense to FCGR2B	lncRNA	NA	0	NA	NA	NA	NA	NA	IFN	Mock
ENSG00000213075	RPL31P11	1	ribosomal protein L31 pseudogene 11 [Source:HGNC Symbol;Acc:HGNC:35849]	transcribed_processed_pseudogene	641311	0	NA	NA	NA	NA	NA	IFN	Mock
ENSG00000199595	Y_RNA	1	Y RNA [Source:RFAM;Acc:RF00019]	misc_RNA	NA	0	NA	NA	NA	NA	NA	IFN	Mock
ENSG00000132185	FCRLA	1	Fc receptor like A [Source:HGNC Symbol;Acc:HGNC:18504]	protein_coding	84824	0.103529	-0.895979	5.26765	-0.170091	0.864939	NA	IFN	Mock
ENSG00000162746	FCRLB	1	Fc receptor like B [Source:HGNC Symbol;Acc:HGNC:26431]	protein_coding	127943	24.5332	-0.52494	0.396766	-1.32305	0.18582	0.94105	IFN	Mock
ENSG00000241347	RN7SL466P	1	RNA, 7SL, cytoplasmic 466, pseudogene [Source:HGNC Symbol;Acc:HGNC:46482]	misc_RNA	NA	0	NA	NA	NA	NA	NA	IFN	Mock
ENSG00000081721	DUSP12	1	dual specificity phosphatase 12 [Source:HGNC Symbol;Acc:HGNC:3067]	protein_coding	11266	473.603	0.0964775	0.103569	0.931527	0.351581	0.998932	IFN	Mock
ENSG00000226889	AL359541.1	1	novel transcript	lncRNA	NA	0.0608553	0	5.26765	0	1	NA	IFN	Mock
ENSG00000118217	ATF6	1	activating transcription factor 6 [Source:HGNC Symbol;Acc:HGNC:791]	protein_coding	22926	1165.16	0.140745	0.206393	0.681927	0.495285	0.998932	IFN	Mock
ENSG00000229808	AL391825.1	1	proteasome (prosome, macropain) activator subunit 3 (PA28 gamma; Ki) pseudogene	transcribed_processed_pseudogene	NA	5.04967	-1.35326	1.04088	-1.30012	0.193561	0.945902	IFN	Mock
ENSG00000162745	OLFML2B	1	olfactomedin like 2B [Source:HGNC Symbol;Acc:HGNC:24558]	protein_coding	25903	14.2991	0.313306	0.627747	0.499097	0.617711	0.998932	IFN	Mock
ENSG00000227818	AL590408.1	1	novel transcript	lncRNA	NA	0	NA	NA	NA	NA	NA	IFN	Mock
ENSG00000198929	NOS1AP	1	nitric oxide synthase 1 adaptor protein [Source:HGNC Symbol;Acc:HGNC:16859]	protein_coding	9722	10.2371	-0.514457	0.677481	-0.759367	0.447633	0.998932	IFN	Mock
ENSG00000285636	AL450163.1	1	Novel transcript, antisense to NOS1AP	lncRNA	NA	0.170494	0	5.26765	0	1	NA	IFN	Mock
ENSG00000266144	MIR4654	1	microRNA 4654 [Source:HGNC Symbol;Acc:HGNC:41643]	miRNA	100616386	0	NA	NA	NA	NA	NA	IFN	Mock
ENSG00000227094	AL512785.1	1	novel transcript	lncRNA	NA	0	NA	NA	NA	NA	NA	IFN	Mock
ENSG00000252262	RNA5SP61	1	RNA, 5S ribosomal pseudogene 61 [Source:HGNC Symbol;Acc:HGNC:42838]	rRNA_pseudogene	NA	0.054969	1.02748	5.26765	0.195055	0.84535	NA	IFN	Mock
ENSG00000207729	MIR556	1	microRNA 556 [Source:HGNC Symbol;Acc:HGNC:32812]	miRNA	693141	0	NA	NA	NA	NA	NA	IFN	Mock
ENSG00000254706	AL512785.2	1	novel protein	protein_coding	NA	0	NA	NA	NA	NA	NA	IFN	Mock
ENSG00000171722	SPATA46	1	spermatogenesis associated 46 [Source:HGNC Symbol;Acc:HGNC:27648]	protein_coding	284680	0.929439	-0.296261	2.1455	-0.138085	0.890173	NA	IFN	Mock
ENSG00000239887	C1orf226	1	chromosome 1 open reading frame 226 [Source:HGNC Symbol;Acc:HGNC:34351]	protein_coding	400793	23.3065	0.10998	0.401333	0.274036	0.784057	0.998932	IFN	Mock
ENSG00000198574	SH2D1B	1	SH2 domain containing 1B [Source:HGNC Symbol;Acc:HGNC:30416]	protein_coding	117157	0.254966	-1.78687	5.18625	-0.34454	0.73044	NA	IFN	Mock
ENSG00000227243	SLAMF6P1	1	SLAM family member 6 pseudogene 1 [Source:HGNC Symbol;Acc:HGNC:32012]	unprocessed_pseudogene	NA	0	NA	NA	NA	NA	NA	IFN	Mock
ENSG00000152332	UHMK1	1	U2AF homology motif kinase 1 [Source:HGNC Symbol;Acc:HGNC:19683]	protein_coding	127933	3902.64	0.0947156	0.157513	0.601317	0.547629	0.998932	IFN	Mock
ENSG00000227941	UQCRBP2	1	ubiquinol-cytochrome c reductase binding protein pseudogene 2 [Source:HGNC Symbol;Acc:HGNC:12584]	processed_pseudogene	NA	0.358871	-3.08643	5.17544	-0.596362	0.550933	NA	IFN	Mock
ENSG00000259788	AL596325.1	1	novel transcript, antisense to UAP1	lncRNA	NA	0.20767	-0.89596	5.26765	-0.170087	0.864942	NA	IFN	Mock
ENSG00000117143	UAP1	1	UDP-N-acetylglucosamine pyrophosphorylase 1 [Source:HGNC Symbol;Acc:HGNC:12457]	protein_coding	6675	653.865	-0.116103	0.215972	-0.537585	0.590863	0.998932	IFN	Mock
ENSG00000272574	AL596325.2	1	novel transcript, sense intronic to UAP1	lncRNA	NA	4.12114	-0.0782945	0.91973	-0.0851277	0.93216	0.998932	IFN	Mock
ENSG00000162733	DDR2	1	discoidin domain receptor tyrosine kinase 2 [Source:HGNC Symbol;Acc:HGNC:2731]	protein_coding	4921	12.6725	0.510352	0.459588	1.11046	0.266802	0.998932	IFN	Mock
ENSG00000243173	RN7SL861P	1	RNA, 7SL, cytoplasmic 861, pseudogene [Source:HGNC Symbol;Acc:HGNC:46877]	misc_RNA	NA	0	NA	NA	NA	NA	NA	IFN	Mock
ENSG00000132196	HSD17B7	1	hydroxysteroid 17-beta dehydrogenase 7 [Source:HGNC Symbol;Acc:HGNC:5215]	protein_coding	51478	420.868	-0.12432	0.164392	-0.75624	0.449505	0.998932	IFN	Mock
ENSG00000185860	CCDC190	1	coiled-coil domain containing 190 [Source:HGNC Symbol;Acc:HGNC:28736]	protein_coding	339512	0	NA	NA	NA	NA	NA	IFN	Mock
ENSG00000230739	AL392003.2	1	hydroxysteroid (17-beta) dehydrogenase 7 (HSD17B7) pseudogene	unprocessed_pseudogene	NA	0	NA	NA	NA	NA	NA	IFN	Mock
ENSG00000227667	AL392003.1	1	cytochrome c oxidase subunit VIIb (COX7B) pseudogene	processed_pseudogene	NA	0	NA	NA	NA	NA	NA	IFN	Mock
ENSG00000117152	RGS4	1	regulator of G protein signaling 4 [Source:HGNC Symbol;Acc:HGNC:10000]	protein_coding	5999	0	NA	NA	NA	NA	NA	IFN	Mock
ENSG00000143248	RGS5	1	regulator of G protein signaling 5 [Source:HGNC Symbol;Acc:HGNC:10001]	protein_coding	8490	55.3908	-0.655961	0.338111	-1.94008	0.0523705	0.621165	IFN	Mock
ENSG00000232892	RGS5-AS1	1	RGS5 antisense RNA 1 [Source:HGNC Symbol;Acc:HGNC:40504]	lncRNA	101928404	0.106786	1.90842	5.23571	0.3645	0.715485	NA	IFN	Mock
ENSG00000225755	AL451063.1	1	tRNA nucleotidyl transferase, CCA-adding, 1 (TRNT1) pseudogene	processed_pseudogene	NA	0.999953	0.953849	2.41113	0.395603	0.692398	NA	IFN	Mock
ENSG00000232995	RGS5	1	regulator of G protein signaling 5 [Source:NCBI gene (formerly Entrezgene);Acc:8490]	lncRNA	8490	27.3307	0.13171	0.43637	0.301831	0.762781	0.998932	IFN	Mock
ENSG00000237756	AL592435.1	1	novel transcript	lncRNA	NA	1.6233	2.56941	2.59645	0.989587	0.322376	NA	IFN	Mock
ENSG00000143228	NUF2	1	NUF2 component of NDC80 kinetochore complex [Source:HGNC Symbol;Acc:HGNC:14621]	protein_coding	83540	966.302	-0.0110319	0.116885	-0.0943827	0.924805	0.998932	IFN	Mock
ENSG00000225122	AL603841.1	1	eukaryotic translation initiation factor 3, subunit 1 alpha, 35 kDa (EIF3S1) pseudogene	unprocessed_pseudogene	NA	0	NA	NA	NA	NA	NA	IFN	Mock
ENSG00000200327	RNA5SP62	1	RNA, 5S ribosomal pseudogene 62 [Source:HGNC Symbol;Acc:HGNC:42839]	rRNA_pseudogene	NA	0	NA	NA	NA	NA	NA	IFN	Mock
ENSG00000212527	RNA5SP63	1	RNA, 5S ribosomal pseudogene 63 [Source:HGNC Symbol;Acc:HGNC:42840]	rRNA_pseudogene	NA	0	NA	NA	NA	NA	NA	IFN	Mock
ENSG00000228289	AL355862.1	1	pseudogene similar to the likely ortholog of mouse gene rich cluster, C10 (GRCC10)	processed_pseudogene	NA	0	NA	NA	NA	NA	NA	IFN	Mock
ENSG00000212538	U3	1	Small nucleolar RNA U3 [Source:RFAM;Acc:RF00012]	snoRNA	NA	0	NA	NA	NA	NA	NA	IFN	Mock
ENSG00000225719	NMNAT1P2	1	NMNAT1 pseudogene 2 [Source:HGNC Symbol;Acc:HGNC:49164]	processed_pseudogene	NA	0	NA	NA	NA	NA	NA	IFN	Mock
ENSG00000199849	RNU5F-6P	1	RNA, U5F small nuclear 6, pseudogene [Source:HGNC Symbol;Acc:HGNC:42523]	snRNA	NA	0	NA	NA	NA	NA	NA	IFN	Mock
ENSG00000213070	HMGB3P6	1	high mobility group box 3 pseudogene 6 [Source:HGNC Symbol;Acc:HGNC:39283]	processed_pseudogene	NA	1.58422	-0.92879	1.64252	-0.565467	0.571756	NA	IFN	Mock
ENSG00000185630	PBX1	1	PBX homeobox 1 [Source:HGNC Symbol;Acc:HGNC:8632]	protein_coding	5087	3087.29	-0.104547	0.168467	-0.62058	0.534876	0.998932	IFN	Mock
ENSG00000207082	RNU6-171P	1	RNA, U6 small nuclear 171, pseudogene [Source:HGNC Symbol;Acc:HGNC:47134]	snRNA	NA	0.384854	1.02755	3.35968	0.305846	0.759722	NA	IFN	Mock
ENSG00000269887	AL391001.1	1	novel transcript, sense intronic to PBX1	lncRNA	NA	12.332	1.15675	0.460943	2.50952	0.0120894	0.276068	IFN	Mock
ENSG00000276359	Metazoa_SRP	1	Metazoan signal recognition particle RNA [Source:RFAM;Acc:RF00017]	misc_RNA	NA	0.390504	1.02754	2.87996	0.356791	0.721249	NA	IFN	Mock
ENSG00000233693	PBX1-AS1	1	PBX1 antisense RNA 1 [Source:HGNC Symbol;Acc:HGNC:40425]	lncRNA	100505795	1.83703	0.36101	1.39034	0.259657	0.795128	NA	IFN	Mock
ENSG00000271917	AL357568.1	1	novel transcript	lncRNA	NA	2.3703	0.527708	1.14514	0.460826	0.644924	NA	IFN	Mock
ENSG00000201987	Y_RNA	1	Y RNA [Source:RFAM;Acc:RF00019]	misc_RNA	NA	0.122993	0	5.26765	0	1	NA	IFN	Mock
ENSG00000225487	AL390119.1	1	ribosomal protein L35a (RPL35A) pseudogene	processed_pseudogene	NA	0	NA	NA	NA	NA	NA	IFN	Mock
ENSG00000201270	RNU6-755P	1	RNA, U6 small nuclear 755, pseudogene [Source:HGNC Symbol;Acc:HGNC:47718]	snRNA	NA	0	NA	NA	NA	NA	NA	IFN	Mock
ENSG00000162761	LMX1A	1	LIM homeobox transcription factor 1 alpha [Source:HGNC Symbol;Acc:HGNC:6653]	protein_coding	4009	0	NA	NA	NA	NA	NA	IFN	Mock
ENSG00000224702	LMX1A-AS2	1	LMX1A antisense RNA 2 [Source:HGNC Symbol;Acc:HGNC:40343]	lncRNA	NA	0	NA	NA	NA	NA	NA	IFN	Mock
ENSG00000238022	LMX1A-AS1	1	LMX1A antisense RNA 1 [Source:HGNC Symbol;Acc:HGNC:40344]	lncRNA	NA	0	NA	NA	NA	NA	NA	IFN	Mock
ENSG00000143171	RXRG	1	retinoid X receptor gamma [Source:HGNC Symbol;Acc:HGNC:10479]	protein_coding	6258	0.054969	1.02748	5.26765	0.195055	0.84535	NA	IFN	Mock
ENSG00000237463	LRRC52-AS1	1	LRRC52 antisense RNA 1 [Source:HGNC Symbol;Acc:HGNC:54044]	lncRNA	400794	0	NA	NA	NA	NA	NA	IFN	Mock
ENSG00000230748	PRELID1P7	1	PRELID1 pseudogene 7 [Source:HGNC Symbol;Acc:HGNC:54772]	processed_pseudogene	NA	0	NA	NA	NA	NA	NA	IFN	Mock
ENSG00000162763	LRRC52	1	leucine rich repeat containing 52 [Source:HGNC Symbol;Acc:HGNC:32156]	protein_coding	440699	0	NA	NA	NA	NA	NA	IFN	Mock
ENSG00000237783	AL356441.2	1	ribosomal protein S2 (RPS2) pseudogene	processed_pseudogene	NA	0	NA	NA	NA	NA	NA	IFN	Mock
ENSG00000236206	AL356441.1	1	novel transcript	lncRNA	NA	0.503937	-1.82285	3.71679	-0.490436	0.623825	NA	IFN	Mock
ENSG00000143198	MGST3	1	microsomal glutathione S-transferase 3 [Source:HGNC Symbol;Acc:HGNC:7064]	protein_coding	4259	1735.46	-0.038303	0.192831	-0.198635	0.842548	0.998932	IFN	Mock
ENSG00000143149	ALDH9A1	1	aldehyde dehydrogenase 9 family member A1 [Source:HGNC Symbol;Acc:HGNC:412]	protein_coding	223	1459.48	-0.0222626	0.110204	-0.202014	0.839906	0.998932	IFN	Mock
ENSG00000206990	AL451074.1	1		misc_RNA	NA	0	NA	NA	NA	NA	NA	IFN	Mock
ENSG00000230175	AL451074.4	1	ribosomal protein S13 (RPS13) pseudogene	processed_pseudogene	NA	0.647001	0.0577843	2.77208	0.0208451	0.983369	NA	IFN	Mock
ENSG00000225272	AL451074.3	1	ribosomal protein L21 (RPL21) pseudogene	processed_pseudogene	NA	0.514406	0.951783	3.2608	0.291886	0.770373	NA	IFN	Mock
ENSG00000215838	AL451074.2	1	carbonic anhydrase XIV (CA14) pseudogene	transcribed_processed_pseudogene	440700	2.03175	1.78481	1.5936	1.11998	0.26272	NA	IFN	Mock
ENSG00000273365	AL451074.6	1	novel transcript	lncRNA	NA	0.439267	0.106553	3.22262	0.0330642	0.973623	NA	IFN	Mock
ENSG00000143183	TMCO1	1	transmembrane and coiled-coil domains 1 [Source:HGNC Symbol;Acc:HGNC:18188]	protein_coding	54499	2460.62	0.243415	0.257036	0.94701	0.343634	0.998932	IFN	Mock
ENSG00000224358	TMCO1-AS1	1	TMCO1 antisense RNA 1 [Source:HGNC Symbol;Acc:HGNC:54046]	lncRNA	NA	10.5866	-0.327116	0.594569	-0.550174	0.5822	0.998932	IFN	Mock
ENSG00000230659	AL451074.5	1	ribosomal protein L26 (RPL26) pseudogene	processed_pseudogene	NA	0	NA	NA	NA	NA	NA	IFN	Mock
ENSG00000143179	UCK2	1	uridine-cytidine kinase 2 [Source:HGNC Symbol;Acc:HGNC:12562]	protein_coding	7371	1697.9	-0.0512907	0.0778681	-0.658687	0.510097	0.998932	IFN	Mock
ENSG00000236364	AL358115.1	1	novel transcript, antisense to UCK2	lncRNA	NA	28.1243	-0.83995	0.400236	-2.09864	0.0358487	0.52052	IFN	Mock
ENSG00000283936	MIR3658	1	microRNA 3658 [Source:HGNC Symbol;Acc:HGNC:38963]	miRNA	100500832	0	NA	NA	NA	NA	NA	IFN	Mock
ENSG00000271527	AL606495.1	1	post-GPI attachment to proteins 2 (PGAP2) pseudogene	processed_pseudogene	NA	0.0529062	-0.895992	5.26765	-0.170093	0.864937	NA	IFN	Mock
ENSG00000226292	RPS3AP10	1	RPS3A pseudogene 10 [Source:HGNC Symbol;Acc:HGNC:36036]	processed_pseudogene	NA	0.105812	-1.82561	5.23238	-0.348906	0.72716	NA	IFN	Mock
ENSG00000207341	RNA5SP64	1	RNA, 5S ribosomal pseudogene 64 [Source:HGNC Symbol;Acc:HGNC:42841]	rRNA_pseudogene	NA	0	NA	NA	NA	NA	NA	IFN	Mock
ENSG00000188859	FAM78B	1	family with sequence similarity 78 member B [Source:HGNC Symbol;Acc:HGNC:13495]	protein_coding	149297	26.235	0.31285	0.431883	0.724387	0.468828	0.998932	IFN	Mock
ENSG00000203307	FAM78B-AS1	1	FAM78B antisense RNA 1 [Source:HGNC Symbol;Acc:HGNC:40639]	lncRNA	NA	0.332637	2.53978	4.81661	0.527295	0.597988	NA	IFN	Mock
ENSG00000230898	AL596087.3	1	novel transcript	lncRNA	NA	0.656005	-2.08594	3.11848	-0.668896	0.503562	NA	IFN	Mock
ENSG00000215952	MIR921	1	microRNA 921 [Source:HGNC Symbol;Acc:HGNC:33671]	miRNA	100126349	0.110256	0	5.26765	0	1	NA	IFN	Mock
ENSG00000229588	AL596087.2	1	novel transcript	lncRNA	NA	0	NA	NA	NA	NA	NA	IFN	Mock
ENSG00000215835	AL596087.1	1	Ewing sarcoma breakpoint region 1 (EWSR1) pseudogene	processed_pseudogene	NA	5.85499	0.434212	0.683357	0.63541	0.525161	0.998932	IFN	Mock
ENSG00000225325	AL583804.1	1	novel transcript	lncRNA	NA	0	NA	NA	NA	NA	NA	IFN	Mock
ENSG00000230231	FMO7P	1	flavin containing dimethylaniline monoxygenase 7, pseudogene [Source:HGNC Symbol;Acc:HGNC:32208]	unprocessed_pseudogene	NA	0	NA	NA	NA	NA	NA	IFN	Mock
ENSG00000234142	LINC01675	1	long intergenic non-protein coding RNA 1675 [Source:HGNC Symbol;Acc:HGNC:52463]	lncRNA	NA	0	NA	NA	NA	NA	NA	IFN	Mock
ENSG00000238087	FMO8P	1	flavin containing dimethylaniline monoxygenase 8, pseudogene [Source:HGNC Symbol;Acc:HGNC:32209]	unprocessed_pseudogene	NA	0	NA	NA	NA	NA	NA	IFN	Mock
ENSG00000215834	FMO9P	1	flavin containing dimethylaniline monoxygenase 9, pseudogene [Source:HGNC Symbol;Acc:HGNC:32210]	transcribed_unprocessed_pseudogene	116123	0	NA	NA	NA	NA	NA	IFN	Mock
ENSG00000234984	FMO10P	1	flavin containing dimethylaniline monoxygenase 10, pseudogene [Source:HGNC Symbol;Acc:HGNC:32211]	unprocessed_pseudogene	NA	0.0518165	1.02748	5.26765	0.195055	0.84535	NA	IFN	Mock
ENSG00000232341	RPL4P2	1	ribosomal protein L4 pseudogene 2 [Source:HGNC Symbol;Acc:HGNC:36836]	processed_pseudogene	NA	0.945234	0.676653	1.94065	0.348673	0.727335	NA	IFN	Mock
ENSG00000232148	FMO11P	1	flavin containing dimethylaniline monoxygenase 11, pseudogene [Source:HGNC Symbol;Acc:HGNC:32212]	unprocessed_pseudogene	NA	0	NA	NA	NA	NA	NA	IFN	Mock
ENSG00000232223	CNN2P10	1	calponin 2 pseudogene 10 [Source:HGNC Symbol;Acc:HGNC:39535]	processed_pseudogene	NA	0.0608553	0	5.26765	0	1	NA	IFN	Mock
ENSG00000143157	POGK	1	pogo transposable element derived with KRAB domain [Source:HGNC Symbol;Acc:HGNC:18800]	protein_coding	57645	2025.63	0.0883601	0.0853408	1.03538	0.300492	0.998932	IFN	Mock
ENSG00000152382	TADA1	1	transcriptional adaptor 1 [Source:HGNC Symbol;Acc:HGNC:30631]	protein_coding	117143	340.838	0.128803	0.187592	0.686612	0.492327	0.998932	IFN	Mock
ENSG00000225171	DUTP6	1	deoxyuridine triphosphatase pseudogene 6 [Source:HGNC Symbol;Acc:HGNC:39519]	processed_pseudogene	NA	2.54712	-0.455068	1.01739	-0.447288	0.654667	0.998932	IFN	Mock
ENSG00000143195	ILDR2	1	immunoglobulin like domain containing receptor 2 [Source:HGNC Symbol;Acc:HGNC:18131]	protein_coding	387597	6.45531	-0.303878	0.722823	-0.420405	0.674189	0.998932	IFN	Mock
ENSG00000143194	MAEL	1	maelstrom spermatogenic transposon silencer [Source:HGNC Symbol;Acc:HGNC:25929]	protein_coding	84944	0	NA	NA	NA	NA	NA	IFN	Mock
ENSG00000200036	RNA5SP65	1	RNA, 5S ribosomal pseudogene 65 [Source:HGNC Symbol;Acc:HGNC:42842]	rRNA_pseudogene	NA	0	NA	NA	NA	NA	NA	IFN	Mock
ENSG00000227907	AL158837.1	1	novel transcript	lncRNA	NA	0	NA	NA	NA	NA	NA	IFN	Mock
ENSG00000143167	GPA33	1	glycoprotein A33 [Source:HGNC Symbol;Acc:HGNC:4445]	protein_coding	10223	0	NA	NA	NA	NA	NA	IFN	Mock
ENSG00000198842	DUSP27	1	dual specificity phosphatase 27, atypical [Source:HGNC Symbol;Acc:HGNC:25034]	protein_coding	92235	0	NA	NA	NA	NA	NA	IFN	Mock
ENSG00000213068	AL451050.1	1	ribosomal protein S17 (RPS17) pseudogene	processed_pseudogene	NA	0	NA	NA	NA	NA	NA	IFN	Mock
ENSG00000231605	LINC01363	1	long intergenic non-protein coding RNA 1363 [Source:HGNC Symbol;Acc:HGNC:50598]	lncRNA	101928484	0.0560452	0	5.26765	0	1	NA	IFN	Mock
ENSG00000272205	AL451050.2	1	novel transcript	lncRNA	NA	3.6659	-0.777426	0.793149	-0.980177	0.326999	0.998932	IFN	Mock
ENSG00000143190	POU2F1	1	POU class 2 homeobox 1 [Source:HGNC Symbol;Acc:HGNC:9212]	protein_coding	5451	985.098	0.102382	0.165055	0.620288	0.535068	0.998932	IFN	Mock
ENSG00000272033	AL136984.1	1	novel transcript, sense intronic to POU2F1	lncRNA	NA	1.56568	-2.17087	1.63487	-1.32785	0.184227	NA	IFN	Mock
ENSG00000198821	CD247	1	CD247 molecule [Source:HGNC Symbol;Acc:HGNC:1677]	protein_coding	919	0.288596	0	5.26765	0	1	NA	IFN	Mock
ENSG00000287218	AL359962.3	1	novel transcript, antisense to CD247	lncRNA	NA	2.67487	0.0659706	1.40666	0.0468986	0.962594	0.998932	IFN	Mock
ENSG00000233411	AL359962.1	1	novel transcript	lncRNA	NA	0	NA	NA	NA	NA	NA	IFN	Mock
ENSG00000273160	AL359962.2	1	novel transcript	lncRNA	NA	0.560677	0	5.18408	0	1	NA	IFN	Mock
ENSG00000227776	AKR1D1P1	1	aldo-keto reductase family 1 member D1 pseudogene 1 [Source:HGNC Symbol;Acc:HGNC:11288]	processed_pseudogene	NA	0	NA	NA	NA	NA	NA	IFN	Mock
ENSG00000143162	CREG1	1	cellular repressor of E1A stimulated genes 1 [Source:HGNC Symbol;Acc:HGNC:2351]	protein_coding	8804	1743.86	0.153337	0.125696	1.2199	0.222504	0.970079	IFN	Mock
ENSG00000231029	AL031733.1	1	ribosomal protein S18 (RPS18) pseudogene	processed_pseudogene	NA	0	NA	NA	NA	NA	NA	IFN	Mock
ENSG00000241666	AL031733.2	1	novel transcript	lncRNA	NA	0	NA	NA	NA	NA	NA	IFN	Mock
ENSG00000198771	RCSD1	1	RCSD domain containing 1 [Source:HGNC Symbol;Acc:HGNC:28310]	protein_coding	92241	0.0518165	1.02748	5.26765	0.195055	0.84535	NA	IFN	Mock
ENSG00000197965	MPZL1	1	myelin protein zero like 1 [Source:HGNC Symbol;Acc:HGNC:7226]	protein_coding	9019	2769.69	0.00300302	0.130294	0.023048	0.981612	0.999186	IFN	Mock
ENSG00000143199	ADCY10	1	adenylate cyclase 10 [Source:HGNC Symbol;Acc:HGNC:21285]	protein_coding	55811	5.48858	-0.023888	0.878873	-0.0271802	0.978316	0.998932	IFN	Mock
ENSG00000250762	Z99943.2	1	chromosome 14 open reading frame 24 (C14orf24) pseudogene	unprocessed_pseudogene	NA	0.935934	1.70924	2.1187	0.806742	0.419815	NA	IFN	Mock
ENSG00000232194	Z99943.1	1	novel transcript	lncRNA	NA	1.68217	0.0479399	1.4338	0.0334356	0.973327	NA	IFN	Mock
ENSG00000143158	MPC2	1	mitochondrial pyruvate carrier 2 [Source:HGNC Symbol;Acc:HGNC:24515]	protein_coding	25874	601.014	0.089295	0.247162	0.361281	0.717889	0.998932	IFN	Mock
ENSG00000143164	DCAF6	1	DDB1 and CUL4 associated factor 6 [Source:HGNC Symbol;Acc:HGNC:30002]	protein_coding	55827	1076.22	-0.0468356	0.191101	-0.245083	0.806392	0.998932	IFN	Mock
ENSG00000221545	MIR1255B2	1	microRNA 1255b-2 [Source:HGNC Symbol;Acc:HGNC:35367]	miRNA	100313835	0.0518165	1.02748	5.26765	0.195055	0.84535	NA	IFN	Mock
ENSG00000224837	GCSHP5	1	glycine cleavage system protein H pseudogene 5 [Source:HGNC Symbol;Acc:HGNC:44195]	processed_pseudogene	NA	417.976	-0.243404	0.297109	-0.819242	0.412648	0.998932	IFN	Mock
ENSG00000143147	GPR161	1	G protein-coupled receptor 161 [Source:HGNC Symbol;Acc:HGNC:23694]	protein_coding	23432	263.415	-0.292263	0.124463	-2.34818	0.0188653	0.354298	IFN	Mock
ENSG00000143155	TIPRL	1	TOR signaling pathway regulator [Source:HGNC Symbol;Acc:HGNC:30231]	protein_coding	261726	1108.13	0.0315255	0.19849	0.158826	0.873806	0.998932	IFN	Mock
ENSG00000237049	RPL34P1	1	ribosomal protein L34 pseudogene 1 [Source:HGNC Symbol;Acc:HGNC:10341]	processed_pseudogene	NA	0	NA	NA	NA	NA	NA	IFN	Mock
ENSG00000237131	AL021397.1	1	NADH dehydrogenase (ubiquinone) 1 alpha subcomplex, 4, 9kDa (NDUFA4) pseudogene	processed_pseudogene	NA	0.121711	0	5.26765	0	1	NA	IFN	Mock
ENSG00000213064	SFT2D2	1	SFT2 domain containing 2 [Source:HGNC Symbol;Acc:HGNC:25140]	protein_coding	375035	2542.1	-0.421573	0.173438	-2.43068	0.0150704	0.309005	IFN	Mock
ENSG00000214262	ANKRD36BP1	1	ankyrin repeat domain 36B pseudogene 1 [Source:HGNC Symbol;Acc:HGNC:28169]	transcribed_processed_pseudogene	84832	0	NA	NA	NA	NA	NA	IFN	Mock
ENSG00000206880	RNU6-1310P	1	RNA, U6 small nuclear 1310, pseudogene [Source:HGNC Symbol;Acc:HGNC:48273]	snRNA	NA	0.341426	-1.82602	5.23235	-0.348987	0.727099	NA	IFN	Mock
ENSG00000143178	TBX19	1	T-box transcription factor 19 [Source:HGNC Symbol;Acc:HGNC:11596]	protein_coding	9095	30.8645	-0.573418	0.472147	-1.21449	0.22456	0.971066	IFN	Mock
ENSG00000227722	AL022100.1	1	dynactin 4 pseudogene	transcribed_processed_pseudogene	NA	0.165383	0	5.26765	0	1	NA	IFN	Mock
ENSG00000207974	MIR557	1	microRNA 557 [Source:HGNC Symbol;Acc:HGNC:32813]	miRNA	693142	0	NA	NA	NA	NA	NA	IFN	Mock
ENSG00000228697	AL023755.1	1	novel transcript	lncRNA	101928565	0.492013	2.89074	3.67291	0.787042	0.431257	NA	IFN	Mock
ENSG00000283255	AL022100.2	1	novel transcript	lncRNA	NA	0	NA	NA	NA	NA	NA	IFN	Mock
ENSG00000215833	QRSL1P1	1	QRSL1 pseudogene 1 [Source:HGNC Symbol;Acc:HGNC:43667]	processed_pseudogene	NA	0	NA	NA	NA	NA	NA	IFN	Mock
ENSG00000143185	XCL2	1	X-C motif chemokine ligand 2 [Source:HGNC Symbol;Acc:HGNC:10646]	protein_coding	6846	0.054969	1.02748	5.26765	0.195055	0.84535	NA	IFN	Mock
ENSG00000227777	AL031736.1	1	ribosomal protein L7a (RPL7A) pseudogene	processed_pseudogene	NA	0	NA	NA	NA	NA	NA	IFN	Mock
ENSG00000143184	XCL1	1	X-C motif chemokine ligand 1 [Source:HGNC Symbol;Acc:HGNC:10645]	protein_coding	6375	0.25569	-1.81341	5.1853	-0.349722	0.726548	NA	IFN	Mock
ENSG00000229757	AL031736.2	1	ribosomal protein L7a (RPL7A) pseudogene	processed_pseudogene	NA	0	NA	NA	NA	NA	NA	IFN	Mock
ENSG00000143196	DPT	1	dermatopontin [Source:HGNC Symbol;Acc:HGNC:3011]	protein_coding	1805	0	NA	NA	NA	NA	NA	IFN	Mock
ENSG00000285622	AL135926.1	1	novel transcript	lncRNA	NA	0	NA	NA	NA	NA	NA	IFN	Mock
ENSG00000235736	AL031275.1	1	novel transcript	lncRNA	NA	0	NA	NA	NA	NA	NA	IFN	Mock
ENSG00000225826	LINC00626	1	long intergenic non-protein coding RNA 626 [Source:HGNC Symbol;Acc:HGNC:44257]	lncRNA	79100	0.167718	0	5.26765	0	1	NA	IFN	Mock
ENSG00000229612	SUMO1P2	1	SUMO1 pseudogene 2 [Source:HGNC Symbol;Acc:HGNC:33149]	processed_pseudogene	NA	0	NA	NA	NA	NA	NA	IFN	Mock
ENSG00000287831	AL135926.2	1	novel transcript	lncRNA	NA	0.121711	0	5.26765	0	1	NA	IFN	Mock
ENSG00000203601	LINC00970	1	long intergenic non-protein coding RNA 970 [Source:HGNC Symbol;Acc:HGNC:48730]	lncRNA	101978719	0	NA	NA	NA	NA	NA	IFN	Mock
ENSG00000213063	RPL29P7	1	ribosomal protein L29 pseudogene 7 [Source:HGNC Symbol;Acc:HGNC:36859]	processed_pseudogene	NA	0.0598438	0	5.26765	0	1	NA	IFN	Mock
ENSG00000287282	AL031726.2	1	novel transcript	lncRNA	NA	0.401447	1.02753	5.26765	0.195064	0.845343	NA	IFN	Mock
ENSG00000252987	RNA5SP66	1	RNA, 5S ribosomal pseudogene 66 [Source:HGNC Symbol;Acc:HGNC:42843]	rRNA_pseudogene	NA	0	NA	NA	NA	NA	NA	IFN	Mock
ENSG00000237707	AL031726.1	1	novel transcript	lncRNA	101928596	0.163497	0	5.26765	0	1	NA	IFN	Mock
ENSG00000143153	ATP1B1	1	ATPase Na+/K+ transporting subunit beta 1 [Source:HGNC Symbol;Acc:HGNC:804]	protein_coding	481	3310.25	0.370583	0.199949	1.85338	0.0638274	0.673599	IFN	Mock
ENSG00000143156	NME7	1	NME/NM23 family member 7 [Source:HGNC Symbol;Acc:HGNC:20461]	protein_coding	29922	423.832	0.109001	0.204658	0.5326	0.59431	0.998932	IFN	Mock
ENSG00000235575	Z99758.1	1	novel transcript	lncRNA	NA	0.105754	1.02749	5.26765	0.195057	0.845348	NA	IFN	Mock
ENSG00000117475	BLZF1	1	basic leucine zipper nuclear factor 1 [Source:HGNC Symbol;Acc:HGNC:1065]	protein_coding	8548	879.674	1.00919	0.216839	4.6541	3.254e-06	0.000243334	IFN	Mock
ENSG00000117477	CCDC181	1	coiled-coil domain containing 181 [Source:HGNC Symbol;Acc:HGNC:28051]	protein_coding	57821	3.87249	0.755181	0.806627	0.936221	0.349159	0.998932	IFN	Mock
ENSG00000117479	SLC19A2	1	solute carrier family 19 member 2 [Source:HGNC Symbol;Acc:HGNC:10938]	protein_coding	10560	401.002	-0.0438219	0.15567	-0.281506	0.778322	0.998932	IFN	Mock
ENSG00000234604	AL021068.1	1	ATP synthase 6 (MTATP6) pseudogene	processed_pseudogene	NA	4.32439	-1.1396	0.817751	-1.39358	0.163443	0.90887	IFN	Mock
ENSG00000213062	Z99572.1	1	novel transcript	lncRNA	NA	16.7222	-0.300561	0.39326	-0.764282	0.444699	0.998932	IFN	Mock
ENSG00000198734	F5	1	coagulation factor V [Source:HGNC Symbol;Acc:HGNC:3542]	protein_coding	2153	151.756	-0.270912	0.207746	-1.30405	0.192215	0.94465	IFN	Mock
ENSG00000174175	SELP	1	selectin P [Source:HGNC Symbol;Acc:HGNC:10721]	protein_coding	6403	0	NA	NA	NA	NA	NA	IFN	Mock
ENSG00000000460	C1orf112	1	chromosome 1 open reading frame 112 [Source:HGNC Symbol;Acc:HGNC:25565]	protein_coding	55732	422.181	0.0177277	0.185811	0.095407	0.923992	0.998932	IFN	Mock
ENSG00000188404	SELL	1	selectin L [Source:HGNC Symbol;Acc:HGNC:10720]	protein_coding	6402	8.11894	3.94413	0.994767	3.96488	7.34325e-05	0.00434529	IFN	Mock
ENSG00000007908	SELE	1	selectin E [Source:HGNC Symbol;Acc:HGNC:10718]	protein_coding	6401	0	NA	NA	NA	NA	NA	IFN	Mock
ENSG00000230704	AL021940.1	1	novel transcript	lncRNA	NA	0	NA	NA	NA	NA	NA	IFN	Mock
ENSG00000171806	METTL18	1	methyltransferase like 18 [Source:HGNC Symbol;Acc:HGNC:28793]	protein_coding	92342	103.173	-0.0437904	0.196671	-0.222658	0.823802	0.998932	IFN	Mock
ENSG00000000457	SCYL3	1	SCY1 like pseudokinase 3 [Source:HGNC Symbol;Acc:HGNC:19285]	protein_coding	57147	203.631	0.196241	0.167001	1.17509	0.239958	0.985068	IFN	Mock
ENSG00000239494	RN7SL333P	1	RNA, 7SL, cytoplasmic 333, pseudogene [Source:HGNC Symbol;Acc:HGNC:46349]	misc_RNA	NA	5.92666	0.925661	0.839399	1.10277	0.270129	0.998932	IFN	Mock
ENSG00000288139	AL031297.1	1	small lysine-rich protein 1 (SMKR1) pseudogene	processed_pseudogene	NA	0	NA	NA	NA	NA	NA	IFN	Mock
ENSG00000075945	KIFAP3	1	kinesin associated protein 3 [Source:HGNC Symbol;Acc:HGNC:17060]	protein_coding	22920	485.723	0.117448	0.189296	0.620444	0.534965	0.998932	IFN	Mock
ENSG00000243051	RN7SL269P	1	RNA, 7SL, cytoplasmic 269, pseudogene [Source:HGNC Symbol;Acc:HGNC:46285]	misc_RNA	NA	0.359863	1.02754	5.26765	0.195067	0.845341	NA	IFN	Mock
ENSG00000235378	MRPS10P1	1	mitochondrial ribosomal protein S10 pseudogene 1 [Source:HGNC Symbol;Acc:HGNC:29728]	processed_pseudogene	NA	0.225069	0	5.26765	0	1	NA	IFN	Mock
ENSG00000232959	AL356475.1	1	novel transcript	lncRNA	NA	0.105931	0	5.26765	0	1	NA	IFN	Mock
ENSG00000224896	SIGLEC30P	1	sialic acid binding Ig like lectin 30, pseudogene [Source:HGNC Symbol;Acc:HGNC:15623]	processed_pseudogene	NA	0	NA	NA	NA	NA	NA	IFN	Mock
ENSG00000203740	METTL11B	1	methyltransferase like 11B [Source:HGNC Symbol;Acc:HGNC:31932]	protein_coding	149281	0.764713	0.771523	2.40936	0.320219	0.748802	NA	IFN	Mock
ENSG00000283340	MIR3119-1	1	microRNA 3119-1 [Source:HGNC Symbol;Acc:HGNC:38253]	miRNA	100422839	0	NA	NA	NA	NA	NA	IFN	Mock
ENSG00000263390	MIR3119-2	1	microRNA 3119-2 [Source:HGNC Symbol;Acc:HGNC:38315]	miRNA	100423010	0	NA	NA	NA	NA	NA	IFN	Mock
ENSG00000233985	LINC01681	1	long intergenic non-protein coding RNA 1681 [Source:HGNC Symbol;Acc:HGNC:52468]	lncRNA	NA	0.108998	0	5.26765	0	1	NA	IFN	Mock
ENSG00000238051	ISCUP1	1	iron-sulfur cluster assembly enzyme pseudogene 1 [Source:HGNC Symbol;Acc:HGNC:38021]	processed_pseudogene	NA	0	NA	NA	NA	NA	NA	IFN	Mock
ENSG00000224286	LINC01142	1	long intergenic non-protein coding RNA 1142 [Source:HGNC Symbol;Acc:HGNC:49456]	lncRNA	284688	0	NA	NA	NA	NA	NA	IFN	Mock
ENSG00000226967	HAUS4P1	1	HAUS augmin like complex subunit 4 pseudogene 1 [Source:HGNC Symbol;Acc:HGNC:43763]	processed_pseudogene	NA	0	NA	NA	NA	NA	NA	IFN	Mock
ENSG00000231407	GORAB-AS1	1	GORAB antisense RNA 1 [Source:HGNC Symbol;Acc:HGNC:54051]	lncRNA	NA	1.63533	1.90981	1.43225	1.33344	0.182389	NA	IFN	Mock
ENSG00000120370	GORAB	1	golgin, RAB6 interacting [Source:HGNC Symbol;Acc:HGNC:25676]	protein_coding	92344	229.211	-0.00456431	0.179455	-0.0254343	0.979709	0.999138	IFN	Mock
ENSG00000225545	AL162399.1	1	novel transcript	lncRNA	NA	0	NA	NA	NA	NA	NA	IFN	Mock
ENSG00000235303	AL023495.1	1	novel transcript	lncRNA	NA	0.0529245	-0.895992	5.26765	-0.170093	0.864937	NA	IFN	Mock
ENSG00000116132	PRRX1	1	paired related homeobox 1 [Source:HGNC Symbol;Acc:HGNC:9142]	protein_coding	5396	0	NA	NA	NA	NA	NA	IFN	Mock
ENSG00000271811	Z97200.1	1	novel transcript	lncRNA	NA	0	NA	NA	NA	NA	NA	IFN	Mock
ENSG00000231424	BX284613.2	1	novel transcript, antisense to FMO1	lncRNA	NA	0.327042	1.94702	4.87518	0.399374	0.689618	NA	IFN	Mock
ENSG00000117501	MROH9	1	maestro heat like repeat family member 9 [Source:HGNC Symbol;Acc:HGNC:26287]	protein_coding	80133	0	NA	NA	NA	NA	NA	IFN	Mock
ENSG00000226552	BX284613.1	1	novel pseudogene	processed_pseudogene	NA	0.120405	0	5.26765	0	1	NA	IFN	Mock
ENSG00000007933	FMO3	1	flavin containing dimethylaniline monoxygenase 3 [Source:HGNC Symbol;Acc:HGNC:3771]	protein_coding	2328	0.104723	0.065711	5.26765	0.0124744	0.990047	NA	IFN	Mock
ENSG00000221390	MIR1295A	1	microRNA 1295a [Source:HGNC Symbol;Acc:HGNC:35288]	miRNA	100302178	0	NA	NA	NA	NA	NA	IFN	Mock
ENSG00000283598	MIR1295B	1	microRNA 1295b [Source:HGNC Symbol;Acc:HGNC:43524]	miRNA	100847009	0	NA	NA	NA	NA	NA	IFN	Mock
ENSG00000117507	FMO6P	1	flavin containing dimethylaniline monoxygenase 6, pseudogene [Source:HGNC Symbol;Acc:HGNC:24024]	transcribed_unitary_pseudogene	388714	0.287066	0	5.03384	0	1	NA	IFN	Mock
ENSG00000094963	FMO2	1	flavin containing dimethylaniline monoxygenase 2 [Source:HGNC Symbol;Acc:HGNC:3770]	protein_coding	2327	0.754871	-3.3082	3.50143	-0.944814	0.344754	NA	IFN	Mock
ENSG00000225243	AL021026.1	1	novel transcript, antisense to FMO2	lncRNA	NA	0	NA	NA	NA	NA	NA	IFN	Mock
ENSG00000010932	FMO1	1	flavin containing dimethylaniline monoxygenase 1 [Source:HGNC Symbol;Acc:HGNC:3769]	protein_coding	2326	2.98266	-0.0824885	1.09809	-0.07512	0.940119	0.998932	IFN	Mock
ENSG00000206692	Y_RNA	1	Y RNA [Source:RFAM;Acc:RF00019]	misc_RNA	NA	0	NA	NA	NA	NA	NA	IFN	Mock
ENSG00000230547	HMGB1P11	1	high mobility group box 1 pseudogene 11 [Source:HGNC Symbol;Acc:HGNC:13316]	processed_pseudogene	NA	0.160918	1.90843	5.23571	0.364503	0.715483	NA	IFN	Mock
ENSG00000076258	FMO4	1	flavin containing dimethylaniline monoxygenase 4 [Source:HGNC Symbol;Acc:HGNC:3772]	protein_coding	2329	26.4679	0.471134	0.416115	1.13222	0.257541	0.994308	IFN	Mock
ENSG00000285665	AL031274.1	1	DNA topoisomerase I pseudogene 1	processed_pseudogene	NA	6.24808	1.30435	0.68302	1.90968	0.056175	0.639123	IFN	Mock
ENSG00000268062	SRP14P4	1	signal recognition particle 14 pseudogene 4 [Source:HGNC Symbol;Acc:HGNC:53770]	processed_pseudogene	NA	0.980022	0.07551	2.17825	0.0346654	0.972347	NA	IFN	Mock
ENSG00000239428	GM2AP2	1	GM2 ganglioside activator pseudogene 2 [Source:HGNC Symbol;Acc:HGNC:38002]	processed_pseudogene	NA	0	NA	NA	NA	NA	NA	IFN	Mock
ENSG00000234333	CYCSP53	1	CYCS pseudogene 53 [Source:HGNC Symbol;Acc:HGNC:24404]	processed_pseudogene	NA	0	NA	NA	NA	NA	NA	IFN	Mock
ENSG00000117523	PRRC2C	1	proline rich coiled-coil 2C [Source:HGNC Symbol;Acc:HGNC:24903]	protein_coding	23215	7716.09	-0.169017	0.0977391	-1.72927	0.0837611	0.739056	IFN	Mock
ENSG00000283683	MYOCOS	1	myocilin opposite strand [Source:HGNC Symbol;Acc:HGNC:53429]	protein_coding	110806290	0.781728	0.682749	2.5103	0.271979	0.785638	NA	IFN	Mock
ENSG00000034971	MYOC	1	myocilin [Source:HGNC Symbol;Acc:HGNC:7610]	protein_coding	4653	0	NA	NA	NA	NA	NA	IFN	Mock
ENSG00000233328	PFN1P1	1	profilin 1 pseudogene 1 [Source:HGNC Symbol;Acc:HGNC:42989]	processed_pseudogene	NA	32.9068	0.829642	0.553528	1.49883	0.133919	0.864436	IFN	Mock
ENSG00000230364	RPL4P3	1	ribosomal protein L4 pseudogene 3 [Source:HGNC Symbol;Acc:HGNC:35773]	processed_pseudogene	NA	1.64195	0.794611	1.95226	0.407022	0.683992	NA	IFN	Mock
ENSG00000117533	VAMP4	1	vesicle associated membrane protein 4 [Source:HGNC Symbol;Acc:HGNC:12645]	protein_coding	8674	181.839	0.0625401	0.211915	0.295119	0.767903	0.998932	IFN	Mock
ENSG00000232261	Z98751.1	1	solute carrier family 5 (sodium/glucose cotransporter) (SLC5A) pseudogene	unprocessed_pseudogene	NA	0	NA	NA	NA	NA	NA	IFN	Mock
ENSG00000271459	Z98751.3	1	solute carrier family 5 (low affinity glucose cotransporter), member 4 (SLC5A4) pseudogene	processed_pseudogene	NA	0	NA	NA	NA	NA	NA	IFN	Mock
ENSG00000236741	Z98751.2	1	RNA binding motif protein 3 (RBM3) pseudogene	processed_pseudogene	NA	0	NA	NA	NA	NA	NA	IFN	Mock
ENSG00000253060	AL135931.1	1		scaRNA	NA	0	NA	NA	NA	NA	NA	IFN	Mock
ENSG00000010165	EEF1AKNMT	1	eEF1A lysine and N-terminal methyltransferase [Source:HGNC Symbol;Acc:HGNC:24248]	protein_coding	51603	1190.09	0.143452	0.0690305	2.0781	0.0377	0.532627	IFN	Mock
ENSG00000213060	AL031864.1	1	ribosomal protein S15 (RPS15) pseudogene	processed_pseudogene	NA	0.799282	-1.49588	2.33473	-0.640706	0.521713	NA	IFN	Mock
ENSG00000224600	AL031864.2	1	ribosomal protein, large, P1 (RPLP1) pseudogene	processed_pseudogene	NA	0	NA	NA	NA	NA	NA	IFN	Mock
ENSG00000197959	DNM3	1	dynamin 3 [Source:HGNC Symbol;Acc:HGNC:29125]	protein_coding	26052	59.95	-0.498725	0.353737	-1.40987	0.158577	0.901501	IFN	Mock
ENSG00000233540	DNM3-IT1	1	DNM3 intronic transcript 1 [Source:HGNC Symbol;Acc:HGNC:41494]	lncRNA	100874284	0.526549	-0.89595	4.45919	-0.200922	0.84076	NA	IFN	Mock
ENSG00000230630	DNM3OS	1	DNM3 opposite strand/antisense RNA [Source:HGNC Symbol;Acc:HGNC:41228]	lncRNA	NA	0.5545	-1.7791	2.84793	-0.624697	0.53217	NA	IFN	Mock
ENSG00000283844	MIR214	1	microRNA 214 [Source:HGNC Symbol;Acc:HGNC:31591]	miRNA	406996	0	NA	NA	NA	NA	NA	IFN	Mock
ENSG00000283152	MIR3120	1	microRNA 3120 [Source:HGNC Symbol;Acc:HGNC:38295]	miRNA	100422882	0	NA	NA	NA	NA	NA	IFN	Mock
ENSG00000208024	MIR199A2	1	microRNA 199a-2 [Source:HGNC Symbol;Acc:HGNC:31572]	miRNA	406977	0	NA	NA	NA	NA	NA	IFN	Mock
ENSG00000287336	AL137157.1	1	novel transcript, antisense to DNM3	lncRNA	NA	0.675182	-1.73048	3.67245	-0.471207	0.637493	NA	IFN	Mock
ENSG00000206684	RNU6-157P	1	RNA, U6 small nuclear 157, pseudogene [Source:HGNC Symbol;Acc:HGNC:47120]	snRNA	NA	0	NA	NA	NA	NA	NA	IFN	Mock
ENSG00000135845	PIGC	1	phosphatidylinositol glycan anchor biosynthesis class C [Source:HGNC Symbol;Acc:HGNC:8960]	protein_coding	5279	539.214	0.156832	0.144954	1.08195	0.279276	0.998932	IFN	Mock
ENSG00000180999	C1orf105	1	chromosome 1 open reading frame 105 [Source:HGNC Symbol;Acc:HGNC:29591]	protein_coding	92346	4.5776	-0.245149	1.00968	-0.2428	0.808161	0.998932	IFN	Mock
ENSG00000094975	SUCO	1	SUN domain containing ossification factor [Source:HGNC Symbol;Acc:HGNC:1240]	protein_coding	51430	1154.92	0.154884	0.209928	0.737797	0.460638	0.998932	IFN	Mock
ENSG00000251943	RNU6-693P	1	RNA, U6 small nuclear 693, pseudogene [Source:HGNC Symbol;Acc:HGNC:47656]	snRNA	NA	0.115889	0	5.26765	0	1	NA	IFN	Mock
ENSG00000117560	FASLG	1	Fas ligand [Source:HGNC Symbol;Acc:HGNC:11936]	protein_coding	356	0.108998	0	5.26765	0	1	NA	IFN	Mock
ENSG00000229785	SLC25A38P1	1	solute carrier family 25 member 38 pseudogene 1 [Source:HGNC Symbol;Acc:HGNC:43858]	processed_pseudogene	NA	0.0614963	0	5.26765	0	1	NA	IFN	Mock
ENSG00000279061	Z98043.1	1	TEC	TEC	NA	0	NA	NA	NA	NA	NA	IFN	Mock
ENSG00000224228	AL031599.1	1	novel transcript	lncRNA	NA	0.107862	1.02749	5.26765	0.195057	0.845348	NA	IFN	Mock
ENSG00000227177	AIMP1P2	1	aminoacyl tRNA synthetase complex interacting multifunctional protein 1 pseudogene 2 [Source:HGNC Symbol;Acc:HGNC:43693]	processed_pseudogene	NA	1.57249	-2.22211	1.63048	-1.36286	0.172927	NA	IFN	Mock
ENSG00000224000	Z97198.1	1	novel transcript	lncRNA	NA	4.1946	2.12094	1.07794	1.96759	0.0491153	0.601049	IFN	Mock
ENSG00000120337	TNFSF18	1	TNF superfamily member 18 [Source:HGNC Symbol;Acc:HGNC:11932]	protein_coding	8995	0.425135	-2.41185	5.19982	-0.463832	0.642768	NA	IFN	Mock
ENSG00000230849	GOT2P2	1	glutamic-oxaloacetic transaminase 2 pseudogene 2 [Source:HGNC Symbol;Acc:HGNC:4435]	processed_pseudogene	NA	0	NA	NA	NA	NA	NA	IFN	Mock
ENSG00000226375	AL022310.1	1	novel transcript	lncRNA	NA	0.108998	0	5.26765	0	1	NA	IFN	Mock
ENSG00000117586	TNFSF4	1	TNF superfamily member 4 [Source:HGNC Symbol;Acc:HGNC:11934]	protein_coding	7292	9.27152	-0.780974	0.59304	-1.3169	0.187873	0.941641	IFN	Mock
ENSG00000232751	AL645568.3	1	pseudogene similar to part of ribosomal protein L26 (RPL26)	processed_pseudogene	NA	0.105812	-1.82561	5.23238	-0.348906	0.72716	NA	IFN	Mock
ENSG00000231615	AL645568.2	1	novel pseudogene	processed_pseudogene	NA	0.640698	1.91389	3.06666	0.624096	0.532565	NA	IFN	Mock
ENSG00000203739	AL645568.1	1	novel transcript	lncRNA	101928673	60.3512	0.00930435	0.290098	0.0320732	0.974414	0.998932	IFN	Mock
ENSG00000117592	PRDX6	1	peroxiredoxin 6 [Source:HGNC Symbol;Acc:HGNC:16753]	protein_coding	9588	5405.6	0.0558836	0.130713	0.427531	0.668993	0.998932	IFN	Mock
ENSG00000162753	SLC9C2	1	solute carrier family 9 member C2 (putative) [Source:HGNC Symbol;Acc:HGNC:28664]	protein_coding	284525	0.503309	1.02755	3.22108	0.319009	0.74972	NA	IFN	Mock
ENSG00000238272	AL139142.1	1	novel transcript	lncRNA	NA	0	NA	NA	NA	NA	NA	IFN	Mock
ENSG00000285777	AL139142.2	1	novel protein	protein_coding	NA	0	NA	NA	NA	NA	NA	IFN	Mock
ENSG00000183831	ANKRD45	1	ankyrin repeat domain 45 [Source:HGNC Symbol;Acc:HGNC:24786]	protein_coding	339416	0.162764	0	5.26765	0	1	NA	IFN	Mock
ENSG00000232113	TEX50	1	testis expressed 50 [Source:HGNC Symbol;Acc:HGNC:52382]	protein_coding	730159	0.054969	1.02748	5.26765	0.195055	0.84535	NA	IFN	Mock
ENSG00000076321	KLHL20	1	kelch like family member 20 [Source:HGNC Symbol;Acc:HGNC:25056]	protein_coding	27252	449.163	-0.133383	0.16906	-0.788966	0.430132	0.998932	IFN	Mock
ENSG00000225591	BX248409.1	1	ribosomal protein S27 (metallopanstimulin 1) (RPS27) pseudogene	processed_pseudogene	NA	0.11209	0	5.26765	0	1	NA	IFN	Mock
ENSG00000200674	RN7SKP160	1	RN7SK pseudogene 160 [Source:HGNC Symbol;Acc:HGNC:45884]	misc_RNA	NA	1.06772	1.43221	1.86582	0.767605	0.442722	NA	IFN	Mock
ENSG00000120334	CENPL	1	centromere protein L [Source:HGNC Symbol;Acc:HGNC:17879]	protein_coding	91687	404.125	-0.120228	0.110055	-1.09244	0.274639	0.998932	IFN	Mock
ENSG00000252357	Y_RNA	1	Y RNA [Source:RFAM;Acc:RF00019]	misc_RNA	NA	0.504107	-2.37754	3.16391	-0.751457	0.452378	NA	IFN	Mock
ENSG00000117593	DARS2	1	aspartyl-tRNA synthetase 2, mitochondrial [Source:HGNC Symbol;Acc:HGNC:25538]	protein_coding	55157	2494.07	-0.138416	0.162158	-0.853585	0.393335	0.998932	IFN	Mock
ENSG00000234741	GAS5	1	growth arrest specific 5 [Source:HGNC Symbol;Acc:HGNC:16355]	lncRNA	60674	3027.66	-0.123942	0.0595341	-2.08187	0.037354	0.53105	IFN	Mock
ENSG00000270084	GAS5-AS1	1	GAS5 antisense RNA 1 [Source:HGNC Symbol;Acc:HGNC:44119]	lncRNA	NA	24.079	-0.253718	0.427106	-0.59404	0.552486	0.998932	IFN	Mock
ENSG00000185278	ZBTB37	1	zinc finger and BTB domain containing 37 [Source:HGNC Symbol;Acc:HGNC:28365]	protein_coding	84614	428.085	0.14637	0.137961	1.06095	0.288711	0.998932	IFN	Mock
ENSG00000117601	SERPINC1	1	serpin family C member 1 [Source:HGNC Symbol;Acc:HGNC:775]	protein_coding	462	1.56666	1.03689	1.6024	0.647088	0.517575	NA	IFN	Mock
ENSG00000252231	RNA5SP67	1	RNA, 5S ribosomal pseudogene 67 [Source:HGNC Symbol;Acc:HGNC:42844]	rRNA_pseudogene	NA	0.161876	-1.82583	5.23236	-0.348949	0.727127	NA	IFN	Mock
ENSG00000135870	RC3H1	1	ring finger and CCCH-type domains 1 [Source:HGNC Symbol;Acc:HGNC:29434]	protein_coding	149041	1058.62	0.0472859	0.183722	0.257378	0.796887	0.998932	IFN	Mock
ENSG00000200755	RNA5SP68	1	RNA, 5S ribosomal pseudogene 68 [Source:HGNC Symbol;Acc:HGNC:42845]	rRNA_pseudogene	NA	0.053937	0	5.26765	0	1	NA	IFN	Mock
ENSG00000236535	RC3H1-IT1	1	RC3H1 intronic transcript 1 [Source:HGNC Symbol;Acc:HGNC:41496]	lncRNA	NA	0.763207	-3.12554	2.11653	-1.47673	0.139749	NA	IFN	Mock
ENSG00000224977	LINC02776	1	long intergenic non-protein coding RNA 2776 [Source:HGNC Symbol;Acc:HGNC:54295]	lncRNA	105371620	0.508327	2.53453	4.2469	0.596796	0.550644	NA	IFN	Mock
ENSG00000225713	RPL30P1	1	ribosomal protein L30 pseudogene 1 [Source:HGNC Symbol;Acc:HGNC:36642]	processed_pseudogene	NA	0	NA	NA	NA	NA	NA	IFN	Mock
ENSG00000227373	RABGAP1L-DT	1	RABGAP1L divergent transcript [Source:HGNC Symbol;Acc:HGNC:54296]	lncRNA	102724601	0.715463	1.02755	2.53942	0.404642	0.685741	NA	IFN	Mock
ENSG00000152061	RABGAP1L	1	RAB GTPase activating protein 1 like [Source:HGNC Symbol;Acc:HGNC:24663]	protein_coding	9910	268.71	-0.0809205	0.218845	-0.369762	0.71156	0.998932	IFN	Mock
ENSG00000237317	AL022400.1	1	forty-two-three domain containing 1 (FYTTD1) pseudogene	processed_pseudogene	NA	0.054969	1.02748	5.26765	0.195055	0.84535	NA	IFN	Mock
ENSG00000203737	GPR52	1	G protein-coupled receptor 52 [Source:HGNC Symbol;Acc:HGNC:4508]	protein_coding	9293	1.04329	-0.317882	2.00604	-0.158462	0.874093	NA	IFN	Mock
ENSG00000223828	BANF1P4	1	BANF1 pseudogene 4 [Source:HGNC Symbol;Acc:HGNC:43884]	processed_pseudogene	NA	0.114701	0	5.26765	0	1	NA	IFN	Mock
ENSG00000231378	NDUFAF4P4	1	NADH:ubiquinone oxidoreductase complex assembly factor 4 pseudogene 4 [Source:HGNC Symbol;Acc:HGNC:44543]	processed_pseudogene	NA	0.230208	1.95433	5.23256	0.373494	0.708781	NA	IFN	Mock
ENSG00000237249	Z99127.2	1	transmembrane protein 56 (TMEM56) pseudogene	processed_pseudogene	NA	0	NA	NA	NA	NA	NA	IFN	Mock
ENSG00000223525	RABGAP1L-IT1	1	RABGAP1L intronic transcript 1 [Source:HGNC Symbol;Acc:HGNC:41471]	lncRNA	NA	0.325894	0	5.26765	0	1	NA	IFN	Mock
ENSG00000235869	Z99127.1	1	ribosomal protein S26 (RPS26) pseudogene	processed_pseudogene	NA	0.0608553	0	5.26765	0	1	NA	IFN	Mock
ENSG00000229531	RABGAP1L-AS1	1	RABGAP1L antisense RNA 1 [Source:HGNC Symbol;Acc:HGNC:41057]	lncRNA	101928696	0.544301	0.95194	3.15899	0.301343	0.763153	NA	IFN	Mock
ENSG00000252552	RNU6-307P	1	RNA, U6 small nuclear 307, pseudogene [Source:HGNC Symbol;Acc:HGNC:47270]	snRNA	NA	1.52888	-1.36105	1.93714	-0.702611	0.482298	NA	IFN	Mock
ENSG00000287697	Z99127.3	1	novel transcript, antisense to CACYBP	lncRNA	NA	5.29719	0.69867	0.784354	0.890759	0.373059	0.998932	IFN	Mock
ENSG00000116161	CACYBP	1	calcyclin binding protein [Source:HGNC Symbol;Acc:HGNC:30423]	protein_coding	27101	4610.28	0.111528	0.191541	0.582268	0.560386	0.998932	IFN	Mock
ENSG00000120333	MRPS14	1	mitochondrial ribosomal protein S14 [Source:HGNC Symbol;Acc:HGNC:14049]	protein_coding	63931	553.917	0.038106	0.178055	0.214012	0.830538	0.998932	IFN	Mock
ENSG00000206659	Y_RNA	1	Y RNA [Source:RFAM;Acc:RF00019]	misc_RNA	NA	0.267714	0	5.26765	0	1	NA	IFN	Mock
ENSG00000181101	ENTR1P2	1	ENTR1 pseudogene 2 [Source:HGNC Symbol;Acc:HGNC:39164]	processed_pseudogene	NA	0.266776	1.86899	5.09315	0.366961	0.713648	NA	IFN	Mock
ENSG00000120332	TNN	1	tenascin N [Source:HGNC Symbol;Acc:HGNC:22942]	protein_coding	63923	0.756014	1.37077	2.56758	0.533875	0.593428	NA	IFN	Mock
ENSG00000235750	KIAA0040	1	KIAA0040 [Source:HGNC Symbol;Acc:HGNC:28950]	protein_coding	9674	12.6821	0.0765081	0.576787	0.132645	0.894474	0.998932	IFN	Mock
ENSG00000230687	AL008626.1	1	novel transcript	lncRNA	NA	0	NA	NA	NA	NA	NA	IFN	Mock
ENSG00000233946	RPS29P4	1	ribosomal protein S29 pseudogene 4 [Source:HGNC Symbol;Acc:HGNC:35908]	processed_pseudogene	NA	0	NA	NA	NA	NA	NA	IFN	Mock
ENSG00000260990	Z94057.1	1	novel transcript	lncRNA	NA	0	NA	NA	NA	NA	NA	IFN	Mock
ENSG00000116147	TNR	1	tenascin R [Source:HGNC Symbol;Acc:HGNC:11953]	protein_coding	7143	0	NA	NA	NA	NA	NA	IFN	Mock
ENSG00000235628	TNR-IT1	1	TNR intronic transcript 1 [Source:HGNC Symbol;Acc:HGNC:41391]	lncRNA	NA	0	NA	NA	NA	NA	NA	IFN	Mock
ENSG00000224718	LINC01657	1	long intergenic non-protein coding RNA 1657 [Source:HGNC Symbol;Acc:HGNC:52445]	lncRNA	101928751	0.464234	0	4.54957	0	1	NA	IFN	Mock
ENSG00000227740	LINC02803	1	long intergenic non-protein coding RNA 2803 [Source:HGNC Symbol;Acc:HGNC:54328]	lncRNA	NA	3.82162	0.489347	0.773661	0.632508	0.527055	0.998932	IFN	Mock
ENSG00000230777	RPS29P5	1	ribosomal protein S29 pseudogene 5 [Source:HGNC Symbol;Acc:HGNC:35584]	processed_pseudogene	NA	2.2364	-3.28756	1.69434	-1.94032	0.052341	NA	IFN	Mock
ENSG00000143207	COP1	1	COP1 E3 ubiquitin ligase [Source:HGNC Symbol;Acc:HGNC:17440]	protein_coding	64326	493.712	-0.0153747	0.193948	-0.0792723	0.936816	0.998932	IFN	Mock
ENSG00000252906	SCARNA3	1	small Cajal body-specific RNA 3 [Source:HGNC Symbol;Acc:HGNC:32577]	scaRNA	677679	0.940732	0.0685719	2.06898	0.0331429	0.973561	NA	IFN	Mock
ENSG00000228686	AL590723.1	1	novel transcript	lncRNA	NA	0.940934	-1.1128	2.62608	-0.423748	0.67175	NA	IFN	Mock
ENSG00000236021	AL591043.2	1	novel transcript	lncRNA	NA	2.93987	0.23332	1.22403	0.190616	0.848827	0.998932	IFN	Mock
ENSG00000273629	U7	1	U7 small nuclear RNA [Source:RFAM;Acc:RF00066]	snRNA	NA	0	NA	NA	NA	NA	NA	IFN	Mock
ENSG00000232463	AL359265.2	1	ribosomal protein L13 (RPL13) pseudogene	processed_pseudogene	NA	0	NA	NA	NA	NA	NA	IFN	Mock
ENSG00000253025	RNU2-12P	1	RNA, U2 small nuclear 12, pseudogene [Source:HGNC Symbol;Acc:HGNC:48505]	snRNA	NA	0	NA	NA	NA	NA	NA	IFN	Mock
ENSG00000227815	AL359265.1	1	novel pseudogene	unprocessed_pseudogene	NA	0.448639	0.0630319	4.57206	0.0137863	0.989	NA	IFN	Mock
ENSG00000231020	AL591043.1	1	proteolipid protein 2 (colonic epithelium-enriched) (PLP2) pseudogene	processed_pseudogene	NA	0	NA	NA	NA	NA	NA	IFN	Mock
ENSG00000225904	MORF4L1P7	1	mortality factor 4 like 1 pseudogene 7 [Source:HGNC Symbol;Acc:HGNC:39259]	processed_pseudogene	NA	0	NA	NA	NA	NA	NA	IFN	Mock
ENSG00000116183	PAPPA2	1	pappalysin 2 [Source:HGNC Symbol;Acc:HGNC:14615]	protein_coding	60676	9.18807	0.100276	0.607565	0.165046	0.868908	0.998932	IFN	Mock
ENSG00000237514	PTP4A1P7	1	PTP4A1 pseudogene 7 [Source:HGNC Symbol;Acc:HGNC:41934]	processed_pseudogene	NA	0	NA	NA	NA	NA	NA	IFN	Mock
ENSG00000286754	AL031290.1	1	novel transcript, antisense to PAPPA2	lncRNA	NA	0	NA	NA	NA	NA	NA	IFN	Mock
ENSG00000152092	ASTN1	1	astrotactin 1 [Source:HGNC Symbol;Acc:HGNC:773]	protein_coding	460	0	NA	NA	NA	NA	NA	IFN	Mock
ENSG00000202609	MIR488	1	microRNA 488 [Source:HGNC Symbol;Acc:HGNC:32073]	miRNA	574441	0	NA	NA	NA	NA	NA	IFN	Mock
ENSG00000198797	BRINP2	1	BMP/retinoic acid inducible neural specific 2 [Source:HGNC Symbol;Acc:HGNC:13746]	protein_coding	57795	0.75393	-3.14668	2.93384	-1.07255	0.283475	NA	IFN	Mock
ENSG00000224968	LINC01645	1	long intergenic non-protein coding RNA 1645 [Source:HGNC Symbol;Acc:HGNC:52432]	lncRNA	NA	0	NA	NA	NA	NA	NA	IFN	Mock
ENSG00000227579	AL136114.1	1	novel transcript	lncRNA	NA	0	NA	NA	NA	NA	NA	IFN	Mock
ENSG00000236720	LINC01741	1	long intergenic non-protein coding RNA 1741 [Source:HGNC Symbol;Acc:HGNC:52529]	lncRNA	101928778	0	NA	NA	NA	NA	NA	IFN	Mock
ENSG00000120341	SEC16B	1	SEC16 homolog B, endoplasmic reticulum export factor [Source:HGNC Symbol;Acc:HGNC:30301]	protein_coding	89866	6.33351	1.17818	0.737429	1.59769	0.110112	0.815889	IFN	Mock
ENSG00000120341	SEC16B	1	SEC16 homolog B, endoplasmic reticulum export factor [Source:HGNC Symbol;Acc:HGNC:30301]	protein_coding	111240474	6.33351	1.17818	0.737429	1.59769	0.110112	0.815889	IFN	Mock
ENSG00000254154	CRYZL2P-SEC16B	1	CRYZL2P-SEC16B readthrough [Source:HGNC Symbol;Acc:HGNC:53757]	lncRNA	NA	6.53696	1.37232	0.794507	1.72726	0.0841212	0.740893	IFN	Mock
ENSG00000242193	CRYZL2P	1	crystallin zeta like 2, pseudogene [Source:HGNC Symbol;Acc:HGNC:52164]	transcribed_unitary_pseudogene	730102	158.31	-0.0601861	0.156145	-0.385451	0.699903	0.998932	IFN	Mock
ENSG00000276563	AL359075.1	1	ubiquitin-conjugating enzyme E2K (UBE2K) pseudogene	processed_pseudogene	NA	1.29002	1.86918	1.68729	1.1078	0.267948	NA	IFN	Mock
ENSG00000224687	RASAL2-AS1	1	RASAL2 antisense RNA 1 [Source:HGNC Symbol;Acc:HGNC:44170]	lncRNA	100302401	20.0212	-0.169507	0.442533	-0.383037	0.701692	0.998932	IFN	Mock
ENSG00000075391	RASAL2	1	RAS protein activator like 2 [Source:HGNC Symbol;Acc:HGNC:9874]	protein_coding	9462	735.981	-0.37847	0.151889	-2.49175	0.0127115	0.281838	IFN	Mock
ENSG00000270575	AL160281.1	1	H3 histone, family 3C (H3F3C) pseudogene	processed_pseudogene	NA	0.422336	1.49129	4.62496	0.322444	0.747117	NA	IFN	Mock
ENSG00000213058	AL365357.1	1	ribosomal protein S14 (RPS14) pseudogene	processed_pseudogene	NA	0.219207	-0.895953	5.26765	-0.170086	0.864943	NA	IFN	Mock
ENSG00000188585	CLEC20A	1	C-type lectin domain containing 20A [Source:HGNC Symbol;Acc:HGNC:34521]	protein_coding	400797	0.100729	-0.895979	5.26765	-0.170091	0.864939	NA	IFN	Mock
ENSG00000264809	Metazoa_SRP	1	Metazoan signal recognition particle RNA [Source:RFAM;Acc:RF00017]	misc_RNA	NA	0	NA	NA	NA	NA	NA	IFN	Mock
ENSG00000285910	AL513013.1	1	novel transcript	lncRNA	NA	0	NA	NA	NA	NA	NA	IFN	Mock
ENSG00000240021	TEX35	1	testis expressed 35 [Source:HGNC Symbol;Acc:HGNC:25366]	protein_coding	84066	0.693508	1.54903	2.74025	0.565287	0.571879	NA	IFN	Mock
ENSG00000213057	C1orf220	1	chromosome 1 putative open reading frame 220 [Source:HGNC Symbol;Acc:HGNC:33805]	lncRNA	400798	47.4175	0.0194335	0.279741	0.0694694	0.944616	0.998932	IFN	Mock
ENSG00000201347	RNA5SP69	1	RNA, 5S ribosomal pseudogene 69 [Source:HGNC Symbol;Acc:HGNC:42846]	rRNA_pseudogene	NA	0.328385	0	5.26765	0	1	NA	IFN	Mock
ENSG00000273384	AL137796.1	1	novel transcript	lncRNA	NA	3.69926	-0.661806	1.10526	-0.598777	0.549322	0.998932	IFN	Mock
ENSG00000266417	MIR4424	1	microRNA 4424 [Source:HGNC Symbol;Acc:HGNC:41805]	miRNA	100616328	0	NA	NA	NA	NA	NA	IFN	Mock
ENSG00000273062	AL449106.1	1	novel transcript, antisense to RALGPS2	lncRNA	NA	1.35928	-3.96238	1.77622	-2.23079	0.0256952	NA	IFN	Mock
ENSG00000116191	RALGPS2	1	Ral GEF with PH domain and SH3 binding motif 2 [Source:HGNC Symbol;Acc:HGNC:30279]	protein_coding	55103	680.843	-0.19476	0.216239	-0.900669	0.367765	0.998932	IFN	Mock
ENSG00000228196	PTPN2P1	1	PTPN2 pseudogene 1 [Source:HGNC Symbol;Acc:HGNC:9653]	processed_pseudogene	NA	0.333918	2.9534	4.7329	0.624016	0.532617	NA	IFN	Mock
ENSG00000201791	SNORA63	1	Small nucleolar RNA SNORA63 [Source:RFAM;Acc:RF00092]	snoRNA	NA	0	NA	NA	NA	NA	NA	IFN	Mock
ENSG00000116194	ANGPTL1	1	angiopoietin like 1 [Source:HGNC Symbol;Acc:HGNC:489]	protein_coding	9068	2.9659	-1.71095	1.2347	-1.38572	0.165833	0.912057	IFN	Mock
ENSG00000116199	FAM20B	1	FAM20B glycosaminoglycan xylosylkinase [Source:HGNC Symbol;Acc:HGNC:23017]	protein_coding	9917	1922.19	-0.143435	0.180058	-0.796604	0.425681	0.998932	IFN	Mock
ENSG00000232750	AL139132.1	1	ribosomal protein S26 (RPS26) pseudogene	processed_pseudogene	NA	2.25908	-1.80447	1.58459	-1.13876	0.254804	NA	IFN	Mock
ENSG00000186283	TOR3A	1	torsin family 3 member A [Source:HGNC Symbol;Acc:HGNC:11997]	protein_coding	64222	1115.16	0.173415	0.219472	0.790147	0.429442	0.998932	IFN	Mock
ENSG00000143322	ABL2	1	ABL proto-oncogene 2, non-receptor tyrosine kinase [Source:HGNC Symbol;Acc:HGNC:77]	protein_coding	27	1585.44	0.123139	0.166557	0.739322	0.459712	0.998932	IFN	Mock
ENSG00000234041	AL512326.5	1	ubiquinol-cytochrome c reductase (6.4kD) subunit (UQCR) pseudogene	processed_pseudogene	NA	0	NA	NA	NA	NA	NA	IFN	Mock
ENSG00000231905	SETP10	1	SET pseudogene 10 [Source:HGNC Symbol;Acc:HGNC:42929]	processed_pseudogene	NA	0.22867	0	5.26765	0	1	NA	IFN	Mock
ENSG00000212338	AL512326.2	1		snoRNA	NA	0.108998	0	5.26765	0	1	NA	IFN	Mock
ENSG00000201619	AL512326.1	1		snoRNA	NA	0	NA	NA	NA	NA	NA	IFN	Mock
ENSG00000231564	EIF4A1P11	1	eukaryotic translation initiation factor 4A1 pseudogene 11 [Source:HGNC Symbol;Acc:HGNC:37932]	processed_pseudogene	NA	0.539818	3.67339	4.30273	0.853736	0.393252	NA	IFN	Mock
ENSG00000225711	AL512326.3	1	UDP-Gal:betaGlcNAc beta 1,3-galactosyltransferase, polypeptide 3 (B3GALT3) pseudogene	processed_pseudogene	NA	0.495396	1.95205	3.78781	0.515351	0.606308	NA	IFN	Mock
ENSG00000223794	COX5BP8	1	cytochrome c oxidase subunit 5B pseudogene 8 [Source:HGNC Symbol;Acc:HGNC:39083]	processed_pseudogene	NA	0	NA	NA	NA	NA	NA	IFN	Mock
ENSG00000228191	AL512326.4	1	ribosomal protein L39-like (RPL39L) pseudogene	processed_pseudogene	NA	0	NA	NA	NA	NA	NA	IFN	Mock
ENSG00000057252	SOAT1	1	sterol O-acyltransferase 1 [Source:HGNC Symbol;Acc:HGNC:11177]	protein_coding	6646	2418.19	0.184242	0.187256	0.9839	0.325165	0.998932	IFN	Mock
ENSG00000162779	AXDND1	1	axonemal dynein light chain domain containing 1 [Source:HGNC Symbol;Acc:HGNC:26564]	protein_coding	126859	3.88779	-0.531804	0.938781	-0.566483	0.571065	0.998932	IFN	Mock
ENSG00000224620	MEF2AP1	1	myocyte enhancer factor 2A pseudogene 1 [Source:HGNC Symbol;Acc:HGNC:6994]	processed_pseudogene	NA	0	NA	NA	NA	NA	NA	IFN	Mock
ENSG00000236539	HNRNPA1P54	1	heterogeneous nuclear ribonucleoprotein A1 pseudogene 54 [Source:HGNC Symbol;Acc:HGNC:48784]	processed_pseudogene	NA	0.321402	-1.72433	5.23944	-0.329107	0.742075	NA	IFN	Mock
ENSG00000261250	AL160286.3	1	novel transcript	lncRNA	NA	0	NA	NA	NA	NA	NA	IFN	Mock
ENSG00000116218	NPHS2	1	NPHS2 stomatin family member, podocin [Source:HGNC Symbol;Acc:HGNC:13394]	protein_coding	7827	0.153321	-0.762678	5.23944	-0.145565	0.884265	NA	IFN	Mock
ENSG00000251875	RNU5F-2P	1	RNA, U5F small nuclear 2, pseudogene [Source:HGNC Symbol;Acc:HGNC:42510]	snRNA	NA	0	NA	NA	NA	NA	NA	IFN	Mock
ENSG00000227141	AL160286.1	1	centaurin, gamma 2 (CENTG2) pseudogene	processed_pseudogene	NA	0.564216	-0.0149532	3.64172	-0.00410608	0.996724	NA	IFN	Mock
ENSG00000261060	AL160286.2	1	novel transcript, sense overlapping TDRD5	lncRNA	NA	0.0490303	-0.895992	5.26765	-0.170093	0.864937	NA	IFN	Mock
ENSG00000162782	TDRD5	1	tudor domain containing 5 [Source:HGNC Symbol;Acc:HGNC:20614]	protein_coding	163589	0.0518165	1.02748	5.26765	0.195055	0.84535	NA	IFN	Mock
ENSG00000243062	AL359853.2	1	novel transcript	lncRNA	148753	0	NA	NA	NA	NA	NA	IFN	Mock
ENSG00000143340	FAM163A	1	family with sequence similarity 163 member A [Source:HGNC Symbol;Acc:HGNC:28274]	protein_coding	148753	0	NA	NA	NA	NA	NA	IFN	Mock
ENSG00000229407	AL359853.1	1	novel transcript	lncRNA	NA	0	NA	NA	NA	NA	NA	IFN	Mock
ENSG00000231966	LINC02818	1	long intergenic non-protein coding RNA 2818 [Source:HGNC Symbol;Acc:HGNC:54349]	lncRNA	NA	0.440532	-1.77784	3.25336	-0.546462	0.584748	NA	IFN	Mock
ENSG00000169905	TOR1AIP2	1	torsin 1A interacting protein 2 [Source:HGNC Symbol;Acc:HGNC:24055]	protein_coding	163590	1865.99	0.132832	0.179776	0.738875	0.459983	0.998932	IFN	Mock
ENSG00000272906	AL353708.3	1	novel transcript, antisense to TOR1AIP1	lncRNA	NA	4.18551	-0.880594	1.04679	-0.841234	0.400217	0.998932	IFN	Mock
ENSG00000143337	TOR1AIP1	1	torsin 1A interacting protein 1 [Source:HGNC Symbol;Acc:HGNC:29456]	protein_coding	26092	1700.72	0.166709	0.182143	0.915267	0.360051	0.998932	IFN	Mock
ENSG00000264916	RN7SL230P	1	RNA, 7SL, cytoplasmic 230, pseudogene [Source:HGNC Symbol;Acc:HGNC:46246]	misc_RNA	NA	0.607338	-1.86402	3.614	-0.515778	0.60601	NA	IFN	Mock
ENSG00000261831	AL353708.2	1	novel transcript	lncRNA	NA	0.274978	2.95544	5.18363	0.570148	0.568577	NA	IFN	Mock
ENSG00000260360	AL353708.1	1	novel transcript	lncRNA	NA	2.39727	-0.170208	1.38231	-0.123133	0.902002	NA	IFN	Mock
ENSG00000135837	CEP350	1	centrosomal protein 350 [Source:HGNC Symbol;Acc:HGNC:24238]	protein_coding	9857	1693.62	-0.0767418	0.205848	-0.372808	0.709291	0.998932	IFN	Mock
ENSG00000235145	RPSAP16	1	ribosomal protein SA pseudogene 16 [Source:HGNC Symbol;Acc:HGNC:35478]	processed_pseudogene	NA	1.22583	-1.29216	1.94021	-0.665991	0.505417	NA	IFN	Mock
ENSG00000223450	AL590632.1	1	ribosomal protein S24 (RPS24) pseudogene	processed_pseudogene	NA	0.223751	1.02752	5.26765	0.195062	0.845344	NA	IFN	Mock
ENSG00000261817	AL390718.1	1	novel transcript	lncRNA	NA	0	NA	NA	NA	NA	NA	IFN	Mock
ENSG00000116260	QSOX1	1	quiescin sulfhydryl oxidase 1 [Source:HGNC Symbol;Acc:HGNC:9756]	protein_coding	5768	1538.15	0.168883	0.296224	0.570119	0.568597	0.998932	IFN	Mock
ENSG00000121454	LHX4	1	LIM homeobox 4 [Source:HGNC Symbol;Acc:HGNC:21734]	protein_coding	89884	160.79	-0.141953	0.172394	-0.823419	0.41027	0.998932	IFN	Mock
ENSG00000230124	ACBD6	1	acyl-CoA binding domain containing 6 [Source:HGNC Symbol;Acc:HGNC:23339]	protein_coding	84320	734.254	-0.153713	0.103398	-1.48661	0.137117	0.868455	IFN	Mock
ENSG00000230124	ACBD6	1	acyl-CoA binding domain containing 6 [Source:HGNC Symbol;Acc:HGNC:23339]	protein_coding	100527964	734.254	-0.153713	0.103398	-1.48661	0.137117	0.868455	IFN	Mock
ENSG00000235060	VDAC1P4	1	voltage dependent anion channel 1 pseudogene 4 [Source:HGNC Symbol;Acc:HGNC:12675]	processed_pseudogene	NA	0.648196	0.0657797	4.3646	0.0150712	0.987975	NA	IFN	Mock
ENSG00000265435	MIR3121	1	microRNA 3121 [Source:HGNC Symbol;Acc:HGNC:38259]	miRNA	100423032	0.279045	0	5.26765	0	1	NA	IFN	Mock
ENSG00000236719	OVAAL	1	ovarian adenocarcinoma amplified long non-coding RNA [Source:HGNC Symbol;Acc:HGNC:49422]	lncRNA	148756	0.268835	1.94729	5.23304	0.372114	0.709808	NA	IFN	Mock
ENSG00000206905	Y_RNA	1	Y RNA [Source:RFAM;Acc:RF00019]	misc_RNA	NA	0	NA	NA	NA	NA	NA	IFN	Mock
ENSG00000143324	XPR1	1	xenotropic and polytropic retrovirus receptor 1 [Source:HGNC Symbol;Acc:HGNC:12827]	protein_coding	9213	1993.79	0.204873	0.203852	1.00501	0.314892	0.998932	IFN	Mock
ENSG00000283575	U6	1	U6 spliceosomal RNA [Source:RFAM;Acc:RF00026]	snRNA	NA	0.106786	1.90842	5.23571	0.3645	0.715485	NA	IFN	Mock
ENSG00000225857	LINC02816	1	long intergenic non-protein coding RNA 2816 [Source:HGNC Symbol;Acc:HGNC:54348]	lncRNA	NA	6.08306	0.296659	0.686448	0.432166	0.665621	0.998932	IFN	Mock
ENSG00000135835	KIAA1614	1	KIAA1614 [Source:HGNC Symbol;Acc:HGNC:29327]	protein_coding	57710	37.5361	0.314457	0.324088	0.970285	0.331904	0.998932	IFN	Mock
ENSG00000243155	AL162431.1	1	novel transcript	lncRNA	NA	4.78837	0.0709753	0.82029	0.0865246	0.931049	0.998932	IFN	Mock
ENSG00000232586	KIAA1614-AS1	1	KIAA1614 antisense RNA 1 [Source:HGNC Symbol;Acc:HGNC:50644]	lncRNA	103344928	2.88346	1.01361	1.31149	0.77287	0.4396	0.998932	IFN	Mock
ENSG00000251520	AL162431.2	1	pseudogene similar to part of major histocompatibility complex, class I-related MR1	unprocessed_pseudogene	NA	4.64219	-0.17138	0.822792	-0.208291	0.835002	0.998932	IFN	Mock
ENSG00000270711	AL162431.3	1	cell division cycle associated 8 (CDCA8) pseudogene	processed_pseudogene	NA	2.61899	0.81448	1.08725	0.74912	0.453785	0.998932	IFN	Mock
ENSG00000135823	STX6	1	syntaxin 6 [Source:HGNC Symbol;Acc:HGNC:11441]	protein_coding	10228	753.026	-0.034846	0.11779	-0.295831	0.767359	0.998932	IFN	Mock
ENSG00000153029	MR1	1	major histocompatibility complex, class I-related [Source:HGNC Symbol;Acc:HGNC:4975]	protein_coding	3140	573.811	0.416171	0.105302	3.95216	7.74494e-05	0.00455657	IFN	Mock
ENSG00000162783	IER5	1	immediate early response 5 [Source:HGNC Symbol;Acc:HGNC:5393]	protein_coding	51278	1182.1	0.361029	0.276557	1.30544	0.191742	0.943917	IFN	Mock
ENSG00000237292	LINC01732	1	long intergenic non-protein coding RNA 1732 [Source:HGNC Symbol;Acc:HGNC:52520]	lncRNA	101928973	1.58003	1.24535	1.30968	0.950876	0.341667	NA	IFN	Mock
ENSG00000225359	AL358393.1	1	novel transcript	lncRNA	NA	0.0529245	-0.895992	5.26765	-0.170093	0.864937	NA	IFN	Mock
ENSG00000179452	LINC01699	1	long intergenic non-protein coding RNA 1699 [Source:HGNC Symbol;Acc:HGNC:52487]	lncRNA	100287948	0.0529245	-0.895992	5.26765	-0.170093	0.864937	NA	IFN	Mock
ENSG00000198216	CACNA1E	1	calcium voltage-gated channel subunit alpha1 E [Source:HGNC Symbol;Acc:HGNC:1392]	protein_coding	777	0.720327	1.95087	2.24337	0.869615	0.384511	NA	IFN	Mock
ENSG00000273573	Metazoa_SRP	1	Metazoan signal recognition particle RNA [Source:RFAM;Acc:RF00017]	misc_RNA	NA	0	NA	NA	NA	NA	NA	IFN	Mock
ENSG00000252977	RNA5SP70	1	RNA, 5S ribosomal pseudogene 70 [Source:HGNC Symbol;Acc:HGNC:42847]	rRNA_pseudogene	NA	0	NA	NA	NA	NA	NA	IFN	Mock
ENSG00000272880	AL161734.1	1	novel transcript	lncRNA	NA	0	NA	NA	NA	NA	NA	IFN	Mock
ENSG00000222397	RN7SKP229	1	RN7SK pseudogene 229 [Source:HGNC Symbol;Acc:HGNC:45953]	misc_RNA	NA	0	NA	NA	NA	NA	NA	IFN	Mock
ENSG00000287452	AL391477.1	1	novel transcript	lncRNA	NA	0	NA	NA	NA	NA	NA	IFN	Mock
ENSG00000179930	ZNF648	1	zinc finger protein 648 [Source:HGNC Symbol;Acc:HGNC:18190]	protein_coding	127665	0	NA	NA	NA	NA	NA	IFN	Mock
ENSG00000224810	AL355482.1	1	novel transcript (LOC149157)	lncRNA	NA	0.0544991	0	5.26765	0	1	NA	IFN	Mock
ENSG00000225982	AL355482.2	1	novel transcript	lncRNA	NA	0	NA	NA	NA	NA	NA	IFN	Mock
ENSG00000228918	LINC01344	1	long intergenic non-protein coding RNA 1344 [Source:HGNC Symbol;Acc:HGNC:50554]	lncRNA	NA	0	NA	NA	NA	NA	NA	IFN	Mock
ENSG00000232309	AL390856.1	1	novel transcript	lncRNA	NA	0	NA	NA	NA	NA	NA	IFN	Mock
ENSG00000232096	YPEL5P1	1	YPEL5 pseudogene 1 [Source:HGNC Symbol;Acc:HGNC:50555]	processed_pseudogene	NA	0	NA	NA	NA	NA	NA	IFN	Mock
ENSG00000206764	RNU6-152P	1	RNA, U6 small nuclear 152, pseudogene [Source:HGNC Symbol;Acc:HGNC:47115]	snRNA	NA	0	NA	NA	NA	NA	NA	IFN	Mock
ENSG00000228664	AL513480.1	1	ribosomal protein L18 (RPL18) pseudogene	processed_pseudogene	NA	0	NA	NA	NA	NA	NA	IFN	Mock
ENSG00000231684	EIF1P3	1	eukaryotic translation initiation factor 1 pseudogene 3 [Source:HGNC Symbol;Acc:HGNC:49616]	processed_pseudogene	NA	0.388444	-0.896012	2.90788	-0.308133	0.757981	NA	IFN	Mock
ENSG00000135821	GLUL	1	glutamate-ammonia ligase [Source:HGNC Symbol;Acc:HGNC:4341]	protein_coding	2752	0.0529656	0	5.26765	0	1	NA	IFN	Mock
ENSG00000203730	TEDDM1	1	transmembrane epididymal protein 1 [Source:HGNC Symbol;Acc:HGNC:30233]	protein_coding	127670	0	NA	NA	NA	NA	NA	IFN	Mock
ENSG00000203729	LINC00272	1	long intergenic non-protein coding RNA 272 [Source:HGNC Symbol;Acc:HGNC:26898]	lncRNA	388719	0	NA	NA	NA	NA	NA	IFN	Mock
ENSG00000121446	RGSL1	1	regulator of G protein signaling like 1 [Source:HGNC Symbol;Acc:HGNC:18636]	protein_coding	353299	0	NA	NA	NA	NA	NA	IFN	Mock
ENSG00000270443	AL139344.1	1	NOP10 ribonucleoprotein (NOP10) pseudogene	processed_pseudogene	NA	0	NA	NA	NA	NA	NA	IFN	Mock
ENSG00000233537	TEDDM2P	1	transmembrane epididymal protein 2, pseudogene [Source:HGNC Symbol;Acc:HGNC:42447]	unitary_pseudogene	NA	0	NA	NA	NA	NA	NA	IFN	Mock
ENSG00000135828	RNASEL	1	ribonuclease L [Source:HGNC Symbol;Acc:HGNC:10050]	protein_coding	6041	266.854	0.552649	0.181637	3.04261	0.00234537	0.0858076	IFN	Mock
ENSG00000276839	Metazoa_SRP	1	Metazoan signal recognition particle RNA [Source:RFAM;Acc:RF00017]	misc_RNA	NA	0.20159	-2.30749	5.20471	-0.443346	0.657515	NA	IFN	Mock
ENSG00000143333	RGS16	1	regulator of G protein signaling 16 [Source:HGNC Symbol;Acc:HGNC:9997]	protein_coding	6004	2.47413	2.76302	1.59254	1.73498	0.0827443	0.735994	IFN	Mock
ENSG00000261504	LINC01686	1	long intergenic non-protein coding RNA 1686 [Source:HGNC Symbol;Acc:HGNC:27643]	lncRNA	284648	0	NA	NA	NA	NA	NA	IFN	Mock
ENSG00000135824	RGS8	1	regulator of G protein signaling 8 [Source:HGNC Symbol;Acc:HGNC:16810]	protein_coding	85397	0	NA	NA	NA	NA	NA	IFN	Mock
ENSG00000227181	LINC01688	1	long intergenic non-protein coding RNA 1688 [Source:HGNC Symbol;Acc:HGNC:52475]	lncRNA	105371644	0	NA	NA	NA	NA	NA	IFN	Mock
ENSG00000271269	AL353778.1	1	non-SMC element 4 homolog A (S. cerevisiae) (NSMCE4A) pseudogene	processed_pseudogene	NA	0	NA	NA	NA	NA	NA	IFN	Mock
ENSG00000135838	NPL	1	N-acetylneuraminate pyruvate lyase [Source:HGNC Symbol;Acc:HGNC:16781]	protein_coding	80896	16.8755	0.889881	0.473009	1.88132	0.0599284	0.657274	IFN	Mock
ENSG00000287808	AL355999.1	1	novel transcript, antisense to DHX9	lncRNA	NA	6.32862	-0.0170854	0.621044	-0.0275108	0.978052	0.998932	IFN	Mock
ENSG00000135829	DHX9	1	DExH-box helicase 9 [Source:HGNC Symbol;Acc:HGNC:2750]	protein_coding	1660	8843.9	0.113767	0.191963	0.592651	0.553415	0.998932	IFN	Mock
ENSG00000157060	SHCBP1L	1	SHC binding and spindle associated 1 like [Source:HGNC Symbol;Acc:HGNC:16788]	protein_coding	81626	0	NA	NA	NA	NA	NA	IFN	Mock
ENSG00000224040	HMGN1P4	1	high mobility group nucleosome binding domain 1 pseudogene 4 [Source:HGNC Symbol;Acc:HGNC:39336]	processed_pseudogene	NA	0.668289	-0.819855	2.27077	-0.361046	0.718065	NA	IFN	Mock
ENSG00000285609	5S_rRNA	1	5S ribosomal RNA [Source:RFAM;Acc:RF00001]	rRNA_pseudogene	NA	0	NA	NA	NA	NA	NA	IFN	Mock
ENSG00000226570	AL450304.1	1	natural cytotoxicity triggering receptor 1 (NCR1) pseudogene	processed_pseudogene	NA	0	NA	NA	NA	NA	NA	IFN	Mock
ENSG00000176855	KRT18P28	1	keratin 18 pseudogene 28 [Source:HGNC Symbol;Acc:HGNC:33397]	processed_pseudogene	NA	0.780328	1.98724	2.28134	0.871086	0.383707	NA	IFN	Mock
ENSG00000207472	RNU6-41P	1	RNA, U6 small nuclear 41, pseudogene [Source:HGNC Symbol;Acc:HGNC:34247]	snRNA	NA	0	NA	NA	NA	NA	NA	IFN	Mock
ENSG00000135862	LAMC1	1	laminin subunit gamma 1 [Source:HGNC Symbol;Acc:HGNC:6492]	protein_coding	3915	7221.46	-0.124688	0.0970757	-1.28444	0.198988	0.951588	IFN	Mock
ENSG00000224468	LAMC1-AS1	1	LAMC1 antisense RNA 1 [Source:HGNC Symbol;Acc:HGNC:52645]	lncRNA	110841583	9.51268	-0.315121	0.614583	-0.51274	0.608133	0.998932	IFN	Mock
ENSG00000058085	LAMC2	1	laminin subunit gamma 2 [Source:HGNC Symbol;Acc:HGNC:6493]	protein_coding	3918	485.656	0.0382696	0.137478	0.278369	0.780729	0.998932	IFN	Mock
ENSG00000157064	NMNAT2	1	nicotinamide nucleotide adenylyltransferase 2 [Source:HGNC Symbol;Acc:HGNC:16789]	protein_coding	23057	0.489312	0.982148	3.18966	0.307916	0.758146	NA	IFN	Mock
ENSG00000287929	AL354953.1	1	novel transcript, antisense to NMNAT2	lncRNA	NA	0.978419	-1.81737	2.17122	-0.837027	0.402578	NA	IFN	Mock
ENSG00000233562	RPS3AP8	1	RPS3A pseudogene 8 [Source:HGNC Symbol;Acc:HGNC:35638]	processed_pseudogene	NA	0	NA	NA	NA	NA	NA	IFN	Mock
ENSG00000286372	AL449223.1	1	novel transcript, antisense to NMNAT2	lncRNA	NA	0	NA	NA	NA	NA	NA	IFN	Mock
ENSG00000232860	SMG7-AS1	1	SMG7 antisense RNA 1 [Source:HGNC Symbol;Acc:HGNC:24518]	lncRNA	NA	21.4801	0.323002	0.71852	0.449538	0.653043	0.998932	IFN	Mock
ENSG00000116698	SMG7	1	SMG7 nonsense mediated mRNA decay factor [Source:HGNC Symbol;Acc:HGNC:16792]	protein_coding	9887	2369.17	0.0669172	0.0805265	0.830995	0.405976	0.998932	IFN	Mock
ENSG00000116701	NCF2	1	neutrophil cytosolic factor 2 [Source:HGNC Symbol;Acc:HGNC:7661]	protein_coding	4688	96.2228	0.0809627	0.201936	0.400932	0.688471	0.998932	IFN	Mock
ENSG00000286966	AL137800.1	1	novel transcript	lncRNA	NA	0.106959	1.02749	5.26765	0.195057	0.845348	NA	IFN	Mock
ENSG00000162704	ARPC5	1	actin related protein 2/3 complex subunit 5 [Source:HGNC Symbol;Acc:HGNC:708]	protein_coding	10092	2262.38	0.0216868	0.181192	0.119689	0.904729	0.998932	IFN	Mock
ENSG00000143344	RGL1	1	ral guanine nucleotide dissociation stimulator like 1 [Source:HGNC Symbol;Acc:HGNC:30281]	protein_coding	23179	62.0686	-0.423358	0.264116	-1.60292	0.108951	0.812361	IFN	Mock
ENSG00000173627	APOBEC4	1	apolipoprotein B mRNA editing enzyme catalytic polypeptide like 4 [Source:HGNC Symbol;Acc:HGNC:32152]	protein_coding	403314	0.105846	0	5.26765	0	1	NA	IFN	Mock
ENSG00000270994	AL157899.1	1	T, brachyury homolog (mouse) (T) pseudogene	processed_pseudogene	NA	0	NA	NA	NA	NA	NA	IFN	Mock
ENSG00000227554	AL590422.1	1	novel transcript	lncRNA	NA	0	NA	NA	NA	NA	NA	IFN	Mock
ENSG00000198756	COLGALT2	1	collagen beta(1-O)galactosyltransferase 2 [Source:HGNC Symbol;Acc:HGNC:16790]	protein_coding	23127	1.69175	0.307417	1.35052	0.227628	0.819936	NA	IFN	Mock
ENSG00000198860	TSEN15	1	tRNA splicing endonuclease subunit 15 [Source:HGNC Symbol;Acc:HGNC:16791]	protein_coding	116461	857.223	0.077482	0.190244	0.407278	0.683804	0.998932	IFN	Mock
ENSG00000286655	AL158011.1	1	novel transcript, antisense to TSEN15	lncRNA	NA	2.2006	-0.303861	1.14754	-0.264793	0.791169	NA	IFN	Mock
ENSG00000199840	Y_RNA	1	Y RNA [Source:RFAM;Acc:RF00019]	misc_RNA	NA	0	NA	NA	NA	NA	NA	IFN	Mock
ENSG00000207080	AL445228.1	1		misc_RNA	NA	0	NA	NA	NA	NA	NA	IFN	Mock
ENSG00000231791	AL445228.2	1	novel transcript	lncRNA	NA	0	NA	NA	NA	NA	NA	IFN	Mock
ENSG00000244568	RN7SL654P	1	RNA, 7SL, cytoplasmic 654, pseudogene [Source:HGNC Symbol;Acc:HGNC:46670]	misc_RNA	NA	0	NA	NA	NA	NA	NA	IFN	Mock
ENSG00000271387	AL445228.3	1	novel transcript	lncRNA	NA	1.31843	0.469185	1.54746	0.303198	0.761739	NA	IFN	Mock
ENSG00000116667	C1orf21	1	chromosome 1 open reading frame 21 [Source:HGNC Symbol;Acc:HGNC:15494]	protein_coding	81563	63.3012	-0.491298	0.212232	-2.31491	0.020618	0.373152	IFN	Mock
ENSG00000230470	AL078645.1	1	novel transcript	lncRNA	NA	0.05288	0	5.26765	0	1	NA	IFN	Mock
ENSG00000232036	AL078645.2	1	novel pseudogene	processed_pseudogene	NA	0	NA	NA	NA	NA	NA	IFN	Mock
ENSG00000285847	AL713852.1	1	novel transcript	lncRNA	NA	1.68568	0.0233626	1.93598	0.0120675	0.990372	NA	IFN	Mock
ENSG00000286378	AL713852.2	1	novel transcript	lncRNA	NA	0.0529656	0	5.26765	0	1	NA	IFN	Mock
ENSG00000116406	EDEM3	1	ER degradation enhancing alpha-mannosidase like protein 3 [Source:HGNC Symbol;Acc:HGNC:16787]	protein_coding	80267	1234.24	0.0330881	0.216881	0.152564	0.878742	0.998932	IFN	Mock
ENSG00000135842	NIBAN1	1	niban apoptosis regulator 1 [Source:HGNC Symbol;Acc:HGNC:16784]	protein_coding	116496	205.636	-0.0333068	0.216179	-0.154071	0.877554	0.998932	IFN	Mock
ENSG00000252222	RNU7-13P	1	RNA, U7 small nuclear 13 pseudogene [Source:HGNC Symbol;Acc:HGNC:34109]	snRNA	NA	0.0560452	0	5.26765	0	1	NA	IFN	Mock
ENSG00000260976	LINC01633	1	long intergenic non-protein coding RNA 1633 [Source:HGNC Symbol;Acc:HGNC:52420]	lncRNA	NA	0	NA	NA	NA	NA	NA	IFN	Mock
ENSG00000201312	RNA5SP72	1	RNA, 5S ribosomal pseudogene 72 [Source:HGNC Symbol;Acc:HGNC:42849]	rRNA_pseudogene	NA	0	NA	NA	NA	NA	NA	IFN	Mock
ENSG00000121481	RNF2	1	ring finger protein 2 [Source:HGNC Symbol;Acc:HGNC:10061]	protein_coding	6045	759.145	0.0580604	0.241268	0.240647	0.809829	0.998932	IFN	Mock
ENSG00000232792	FTH1P25	1	ferritin heavy chain 1 pseudogene 25 [Source:HGNC Symbol;Acc:HGNC:37643]	processed_pseudogene	NA	0.355423	0	5.26765	0	1	NA	IFN	Mock
ENSG00000121486	TRMT1L	1	tRNA methyltransferase 1 like [Source:HGNC Symbol;Acc:HGNC:16782]	protein_coding	81627	803.374	0.224854	0.252771	0.889557	0.373704	0.998932	IFN	Mock
ENSG00000116668	SWT1	1	SWT1 RNA endoribonuclease homolog [Source:HGNC Symbol;Acc:HGNC:16785]	protein_coding	54823	56.3364	0.0846097	0.277674	0.304708	0.760588	0.998932	IFN	Mock
ENSG00000231084	RPL22P24	1	ribosomal protein L22 pseudogene 24 [Source:HGNC Symbol;Acc:HGNC:53758]	processed_pseudogene	NA	3.91556	-0.594334	0.823301	-0.721892	0.470361	0.998932	IFN	Mock
ENSG00000213051	RPL5P5	1	ribosomal protein L5 pseudogene 5 [Source:HGNC Symbol;Acc:HGNC:35564]	processed_pseudogene	NA	0.164053	0	5.26765	0	1	NA	IFN	Mock
ENSG00000201421	Y_RNA	1	Y RNA [Source:RFAM;Acc:RF00019]	misc_RNA	NA	0	NA	NA	NA	NA	NA	IFN	Mock
ENSG00000206640	Y_RNA	1	Y RNA [Source:RFAM;Acc:RF00019]	misc_RNA	NA	0	NA	NA	NA	NA	NA	IFN	Mock
ENSG00000233583	AL356273.1	1	tyrosine aminotransferase (TAT) pseudogene	processed_pseudogene	NA	0.053937	0	5.26765	0	1	NA	IFN	Mock
ENSG00000252612	Y_RNA	1	Y RNA [Source:RFAM;Acc:RF00019]	misc_RNA	NA	0.265995	0	5.26765	0	1	NA	IFN	Mock
ENSG00000238061	AL356273.2	1	proteasome (prosome, macropain) 26S subunit, non-ATPase, 7 (Mov34 homolog) (PSMD7) pseudogene	processed_pseudogene	NA	0.783871	-1.75697	2.19885	-0.799042	0.424266	NA	IFN	Mock
ENSG00000279838	AL356273.3	1	TEC	TEC	NA	6.1298	0.979136	0.80474	1.21671	0.223714	0.970079	IFN	Mock
ENSG00000116679	IVNS1ABP	1	influenza virus NS1A binding protein [Source:HGNC Symbol;Acc:HGNC:16951]	protein_coding	10625	2344.47	0.00356543	0.173004	0.020609	0.983558	0.999316	IFN	Mock
ENSG00000273004	AL078644.1	1	novel transcript	lncRNA	NA	4.15393	-0.289609	0.923627	-0.313556	0.753858	0.998932	IFN	Mock
ENSG00000261024	GS1-279B7.1	1	microtubule associated protein 1 light chain 3 beta pseudogene [Source:NCBI gene (formerly Entrezgene);Acc:100288079]	transcribed_processed_pseudogene	100288079	0.699025	-1.24941	2.26275	-0.552163	0.580837	NA	IFN	Mock
ENSG00000252407	RNU7-183P	1	RNA, U7 small nuclear 183 pseudogene [Source:HGNC Symbol;Acc:HGNC:45717]	snRNA	NA	0	NA	NA	NA	NA	NA	IFN	Mock
ENSG00000270920	MCRIP2P2	1	MAPK regulated corepressor interacting protein 2 pseudogene 2 [Source:HGNC Symbol;Acc:HGNC:49631]	processed_pseudogene	NA	0	NA	NA	NA	NA	NA	IFN	Mock
ENSG00000279401	AL133383.2	1	TEC	TEC	NA	0	NA	NA	NA	NA	NA	IFN	Mock
ENSG00000228309	LINC01350	1	long intergenic non-protein coding RNA 1350 [Source:HGNC Symbol;Acc:HGNC:50575]	lncRNA	NA	0	NA	NA	NA	NA	NA	IFN	Mock
ENSG00000207108	Y_RNA	1	Y RNA [Source:RFAM;Acc:RF00019]	misc_RNA	NA	0	NA	NA	NA	NA	NA	IFN	Mock
ENSG00000201596	Y_RNA	1	Y RNA [Source:RFAM;Acc:RF00019]	misc_RNA	NA	0	NA	NA	NA	NA	NA	IFN	Mock
ENSG00000261729	AL133383.1	1	novel transcript	lncRNA	105371653	0	NA	NA	NA	NA	NA	IFN	Mock
ENSG00000143341	HMCN1	1	hemicentin 1 [Source:HGNC Symbol;Acc:HGNC:19194]	protein_coding	83872	4.43493	-0.531397	0.983126	-0.540518	0.58884	0.998932	IFN	Mock
ENSG00000224691	AL133553.1	1	novel transcript	lncRNA	NA	0	NA	NA	NA	NA	NA	IFN	Mock
ENSG00000288078	AL133553.2	1	novel transcript	lncRNA	NA	0	NA	NA	NA	NA	NA	IFN	Mock
ENSG00000116690	PRG4	1	proteoglycan 4 [Source:HGNC Symbol;Acc:HGNC:9364]	protein_coding	10216	11.9875	-0.689244	0.513412	-1.34248	0.179441	0.929865	IFN	Mock
ENSG00000047410	TPR	1	translocated promoter region, nuclear basket protein [Source:HGNC Symbol;Acc:HGNC:12017]	protein_coding	7175	4521.47	0.106037	0.138841	0.76373	0.445028	0.998932	IFN	Mock
ENSG00000202025	RNU6-1240P	1	RNA, U6 small nuclear 1240, pseudogene [Source:HGNC Symbol;Acc:HGNC:48203]	snRNA	NA	0	NA	NA	NA	NA	NA	IFN	Mock
ENSG00000157181	ODR4	1	odr-4 GPCR localization factor homolog [Source:HGNC Symbol;Acc:HGNC:24299]	protein_coding	54953	844.231	0.254153	0.217867	1.16655	0.243391	0.989345	IFN	Mock
ENSG00000229739	PDC-AS1	1	PDC antisense RNA 1 [Source:HGNC Symbol;Acc:HGNC:40432]	lncRNA	102724919	11.8611	0.573537	0.556528	1.03056	0.302745	0.998932	IFN	Mock
ENSG00000116703	PDC	1	phosducin [Source:HGNC Symbol;Acc:HGNC:8759]	protein_coding	5132	1.8857	0.377273	1.33532	0.282533	0.777535	NA	IFN	Mock
ENSG00000273198	AL096803.3	1	novel transcript	lncRNA	NA	0.0560452	0	5.26765	0	1	NA	IFN	Mock
ENSG00000228238	AL096803.1	1	zinc-finger protein pseudogene	processed_pseudogene	NA	0.718274	0.649759	2.36255	0.275025	0.783297	NA	IFN	Mock
ENSG00000233196	AL096803.2	1	novel pseudogene	processed_pseudogene	NA	0.556344	0.0657649	3.21305	0.0204681	0.98367	NA	IFN	Mock
ENSG00000073756	PTGS2	1	prostaglandin-endoperoxide synthase 2 [Source:HGNC Symbol;Acc:HGNC:9605]	protein_coding	5743	520.193	1.02643	0.17588	5.83598	5.34745e-09	5.7761e-07	IFN	Mock
ENSG00000273129	PACERR	1	PTGS2 antisense NFKB1 complex-mediated expression regulator RNA [Source:HGNC Symbol;Acc:HGNC:50552]	lncRNA	103752588	14.7257	0.76143	0.43246	1.7607	0.0782899	0.72421	IFN	Mock
ENSG00000116711	PLA2G4A	1	phospholipase A2 group IVA [Source:HGNC Symbol;Acc:HGNC:9035]	protein_coding	5321	893.767	0.55751	0.208785	2.67027	0.00757914	0.200946	IFN	Mock
ENSG00000230426	LINC01036	1	long intergenic non-protein coding RNA 1036 [Source:HGNC Symbol;Acc:HGNC:49024]	lncRNA	104169671	0.396377	0.0657528	2.9024	0.0226546	0.981926	NA	IFN	Mock
ENSG00000271558	AL391813.1	1	uridine-cytidine kinase 1 (UCK1) pseudogene	processed_pseudogene	NA	0	NA	NA	NA	NA	NA	IFN	Mock
ENSG00000225462	FDPSP1	1	farnesyl diphosphate synthase pseudogene 1 [Source:HGNC Symbol;Acc:HGNC:3632]	processed_pseudogene	NA	0	NA	NA	NA	NA	NA	IFN	Mock
ENSG00000274702	AL357559.1	1	neuroepithelial cell transforming 1 (NET1) pseudogene	processed_pseudogene	NA	0	NA	NA	NA	NA	NA	IFN	Mock
ENSG00000236401	SLC4A1APP2	1	solute carrier family 4 member 1 adaptor protein pseudogene 2 [Source:HGNC Symbol;Acc:HGNC:49812]	unprocessed_pseudogene	NA	0	NA	NA	NA	NA	NA	IFN	Mock
ENSG00000223847	AL645474.1	1	NIF3 NGG1 interacting factor 3-like 1 (S. pombe) (NIF3L1) pseudogene	processed_pseudogene	NA	0	NA	NA	NA	NA	NA	IFN	Mock
ENSG00000285894	AL136372.2	1	novel transcript	lncRNA	NA	0	NA	NA	NA	NA	NA	IFN	Mock
ENSG00000150732	AL136372.1	1	novel zinc finger protein pseudogene	processed_pseudogene	NA	0	NA	NA	NA	NA	NA	IFN	Mock
ENSG00000222240	RN7SKP156	1	RN7SK pseudogene 156 [Source:HGNC Symbol;Acc:HGNC:45880]	misc_RNA	NA	0	NA	NA	NA	NA	NA	IFN	Mock
ENSG00000261182	AL596211.1	1	novel transcript	lncRNA	NA	0	NA	NA	NA	NA	NA	IFN	Mock
ENSG00000224278	AL592447.1	1	DEAD (Asp-Glu-Ala-As) box polypeptide 19 (DDX19) pseudogene	processed_pseudogene	NA	0	NA	NA	NA	NA	NA	IFN	Mock
ENSG00000225006	AL929288.1	1	novel transcript	lncRNA	NA	0	NA	NA	NA	NA	NA	IFN	Mock
ENSG00000235083	AL929288.2	1	apolipoprotein L, 3 (APOL3) pseudogene	processed_pseudogene	NA	0	NA	NA	NA	NA	NA	IFN	Mock
ENSG00000231022	RPS3AP9	1	RPS3A pseudogene 9 [Source:HGNC Symbol;Acc:HGNC:36150]	processed_pseudogene	NA	0	NA	NA	NA	NA	NA	IFN	Mock
ENSG00000237283	AL691515.1	1	novel transcript	lncRNA	NA	0.107874	0	5.26765	0	1	NA	IFN	Mock
ENSG00000238054	AL691515.2	1	novel transcript	lncRNA	NA	0.110521	1.9543	5.23256	0.373489	0.708785	NA	IFN	Mock
ENSG00000226486	LINC01035	1	long intergenic non-protein coding RNA 1035 [Source:HGNC Symbol;Acc:HGNC:49022]	lncRNA	NA	0	NA	NA	NA	NA	NA	IFN	Mock
ENSG00000271036	CLPTM1LP1	1	CLPTM1L pseudogene 1 [Source:HGNC Symbol;Acc:HGNC:49023]	processed_pseudogene	NA	0	NA	NA	NA	NA	NA	IFN	Mock
ENSG00000226196	GAPDHP75	1	glyceraldehyde-3-phosphate dehydrogenase pseudogene 75 [Source:HGNC Symbol;Acc:HGNC:50648]	processed_pseudogene	NA	0	NA	NA	NA	NA	NA	IFN	Mock
ENSG00000252553	RNA5SP73	1	RNA, 5S ribosomal pseudogene 73 [Source:HGNC Symbol;Acc:HGNC:42850]	rRNA_pseudogene	NA	0.0560452	0	5.26765	0	1	NA	IFN	Mock
ENSG00000232212	LINC01701	1	long intergenic non-protein coding RNA 1701 [Source:HGNC Symbol;Acc:HGNC:52489]	lncRNA	107985456	0.392383	-2.3435	4.65759	-0.503158	0.614853	NA	IFN	Mock
ENSG00000238270	AL591504.1	1	novel transcript	lncRNA	NA	0	NA	NA	NA	NA	NA	IFN	Mock
ENSG00000287472	AL591504.2	1	novel transcript	lncRNA	NA	0	NA	NA	NA	NA	NA	IFN	Mock
ENSG00000230987	AL359976.1	1	DEAH (Asp-Glu-Ala-His) box polypeptide 29 (DHX29) pseudogene	processed_pseudogene	NA	1.53624	-1.40004	1.7196	-0.814162	0.415552	NA	IFN	Mock
ENSG00000162670	BRINP3	1	BMP/retinoic acid inducible neural specific 3 [Source:HGNC Symbol;Acc:HGNC:22393]	protein_coding	339479	0.938089	0.954603	2.23798	0.426547	0.66971	NA	IFN	Mock
ENSG00000225811	AL354771.1	1	novel transcript	lncRNA	NA	0	NA	NA	NA	NA	NA	IFN	Mock
ENSG00000237457	LINC01351	1	long intergenic non-protein coding RNA 1351 [Source:HGNC Symbol;Acc:HGNC:50577]	lncRNA	NA	0	NA	NA	NA	NA	NA	IFN	Mock
ENSG00000241505	AL391645.1	1	novel transcript	lncRNA	NA	0	NA	NA	NA	NA	NA	IFN	Mock
ENSG00000231175	LINC01720	1	long intergenic non-protein coding RNA 1720 [Source:HGNC Symbol;Acc:HGNC:52507]	lncRNA	440704	0.0544991	0	5.26765	0	1	NA	IFN	Mock
ENSG00000236025	AL139135.1	1	coronin, actin binding protein, 1C (CORO1C) pseudogene	processed_pseudogene	NA	0	NA	NA	NA	NA	NA	IFN	Mock
ENSG00000238108	AL139135.2	1	glycine cleavage system protein H (aminomethyl carrier) (GCSH) pseudogene	processed_pseudogene	NA	0	NA	NA	NA	NA	NA	IFN	Mock
ENSG00000285638	AL138927.1	1	novel transcript	lncRNA	NA	0.0614963	0	5.26765	0	1	NA	IFN	Mock
ENSG00000228020	HNRNPA1P46	1	heterogeneous nuclear ribonucleoprotein A1 pseudogene 46 [Source:HGNC Symbol;Acc:HGNC:48776]	processed_pseudogene	NA	0	NA	NA	NA	NA	NA	IFN	Mock
ENSG00000261642	AL713866.1	1	novel transcript	lncRNA	NA	0	NA	NA	NA	NA	NA	IFN	Mock
ENSG00000271187	AL713866.2	1	small integral membrane protein 15 (SMIM15) pseudogene	processed_pseudogene	NA	0	NA	NA	NA	NA	NA	IFN	Mock
ENSG00000233882	LINC01680	1	long intergenic non-protein coding RNA 1680 [Source:HGNC Symbol;Acc:HGNC:52467]	lncRNA	NA	0	NA	NA	NA	NA	NA	IFN	Mock
ENSG00000228215	LINC02770	1	long intergenic non-protein coding RNA 2770 [Source:HGNC Symbol;Acc:HGNC:54290]	lncRNA	NA	0	NA	NA	NA	NA	NA	IFN	Mock
ENSG00000223344	AL359081.1	1	novel transcript	lncRNA	NA	0.147091	-2.3075	5.20471	-0.443349	0.657513	NA	IFN	Mock
ENSG00000150681	RGS18	1	regulator of G protein signaling 18 [Source:HGNC Symbol;Acc:HGNC:14261]	protein_coding	64407	0	NA	NA	NA	NA	NA	IFN	Mock
ENSG00000285280	AL390957.1	1	novel transcript	lncRNA	NA	3.37476	1.63931	1.21132	1.35332	0.175953	0.926378	IFN	Mock
ENSG00000226723	AL513175.1	1	pseudogene similar to ATP-binding cassette, sub-family E (OABP), member (ABCE1)	processed_pseudogene	NA	1.61257	0.219412	1.11453	0.196865	0.843933	NA	IFN	Mock
ENSG00000236792	AL513175.2	1	pseudogene similar to ATP-binding cassette, sub-family E (OABP), member (ABCE1)	processed_pseudogene	NA	0.874486	-2.67014	2.53855	-1.05183	0.292875	NA	IFN	Mock
ENSG00000253148	RGS21	1	regulator of G protein signaling 21 [Source:HGNC Symbol;Acc:HGNC:26839]	protein_coding	431704	0	NA	NA	NA	NA	NA	IFN	Mock
ENSG00000236069	AL136987.1	1	novel transcript	lncRNA	NA	0	NA	NA	NA	NA	NA	IFN	Mock
ENSG00000090104	RGS1	1	regulator of G protein signaling 1 [Source:HGNC Symbol;Acc:HGNC:9991]	protein_coding	5996	0.0490303	-0.895992	5.26765	-0.170093	0.864937	NA	IFN	Mock
ENSG00000127074	RGS13	1	regulator of G protein signaling 13 [Source:HGNC Symbol;Acc:HGNC:9995]	protein_coding	6003	0	NA	NA	NA	NA	NA	IFN	Mock
ENSG00000231767	RPS27AP5	1	ribosomal protein S27a pseudogene 5 [Source:HGNC Symbol;Acc:HGNC:36867]	protein_coding	NA	7.30423	-0.612474	0.850287	-0.720315	0.471331	0.998932	IFN	Mock
ENSG00000283795	MIR4426	1	microRNA 4426 [Source:HGNC Symbol;Acc:HGNC:41848]	miRNA	100616345	0	NA	NA	NA	NA	NA	IFN	Mock
ENSG00000228687	AL035407.2	1	pseudogene similar to a hypothetical protein (FLJ10996)	unprocessed_pseudogene	NA	0	NA	NA	NA	NA	NA	IFN	Mock
ENSG00000226814	AL035407.1	1	pseudogene similar to integrin beta 1 binding protein 1 (ITGB1BP1)	processed_pseudogene	NA	0	NA	NA	NA	NA	NA	IFN	Mock
ENSG00000116741	RGS2	1	regulator of G protein signaling 2 [Source:HGNC Symbol;Acc:HGNC:9998]	protein_coding	5997	2333.84	0.948643	0.108335	8.75658	2.01257e-18	3.16052e-16	IFN	Mock
ENSG00000223075	RN7SKP126	1	RN7SK pseudogene 126 [Source:HGNC Symbol;Acc:HGNC:45850]	misc_RNA	NA	0	NA	NA	NA	NA	NA	IFN	Mock
ENSG00000234473	ZNF101P2	1	zinc finger protein 101 pseudogene 2 [Source:HGNC Symbol;Acc:HGNC:44942]	processed_pseudogene	NA	0.701295	-1.83701	2.09006	-0.878923	0.379443	NA	IFN	Mock
ENSG00000116750	UCHL5	1	ubiquitin C-terminal hydrolase L5 [Source:HGNC Symbol;Acc:HGNC:19678]	protein_coding	51377	1389.7	0.0771004	0.157859	0.488414	0.625257	0.998932	IFN	Mock
ENSG00000238754	SCARNA18B	1	small Cajal body-specific RNA 18B [Source:HGNC Symbol;Acc:HGNC:52236]	snoRNA	107397392	0.490903	-0.777404	2.81226	-0.276434	0.782215	NA	IFN	Mock
ENSG00000116747	RO60	1	Ro60, Y RNA binding protein [Source:HGNC Symbol;Acc:HGNC:11313]	protein_coding	6738	1321.8	0.0574826	0.261432	0.219876	0.825968	0.998932	IFN	Mock
ENSG00000023572	GLRX2	1	glutaredoxin 2 [Source:HGNC Symbol;Acc:HGNC:16065]	protein_coding	51022	593.833	0.0734707	0.189202	0.388318	0.69778	0.998932	IFN	Mock
ENSG00000134371	CDC73	1	cell division cycle 73 [Source:HGNC Symbol;Acc:HGNC:16783]	protein_coding	79577	1169.45	0.157091	0.185499	0.846854	0.397076	0.998932	IFN	Mock
ENSG00000221680	MIR1278	1	microRNA 1278 [Source:HGNC Symbol;Acc:HGNC:35356]	miRNA	100302163	0	NA	NA	NA	NA	NA	IFN	Mock
ENSG00000162630	B3GALT2	1	beta-1,3-galactosyltransferase 2 [Source:HGNC Symbol;Acc:HGNC:917]	protein_coding	8707	3.72434	0.767292	1.1088	0.692002	0.488936	0.998932	IFN	Mock
ENSG00000276735	AL390863.1	1		misc_RNA	NA	0.0551278	0	5.26765	0	1	NA	IFN	Mock
ENSG00000232077	LINC01031	1	long intergenic non-protein coding RNA 1031 [Source:HGNC Symbol;Acc:HGNC:49017]	lncRNA	101929184	29.5485	0.221798	0.306405	0.723871	0.469145	0.998932	IFN	Mock
ENSG00000286285	AL138778.1	1	novel transcript	lncRNA	NA	10.4284	-0.0415	0.635459	-0.0653071	0.947929	0.998932	IFN	Mock
ENSG00000227240	AL136456.1	1	novel transcript	lncRNA	NA	0.880476	0.629548	2.11596	0.297523	0.766067	NA	IFN	Mock
ENSG00000226640	AL357793.1	1	novel transcript	lncRNA	NA	0	NA	NA	NA	NA	NA	IFN	Mock
ENSG00000237011	AL357793.2	1	novel transcript	lncRNA	NA	0.120405	0	5.26765	0	1	NA	IFN	Mock
ENSG00000237213	RPL23AP22	1	ribosomal protein L23a pseudogene 22 [Source:HGNC Symbol;Acc:HGNC:35505]	processed_pseudogene	NA	0	NA	NA	NA	NA	NA	IFN	Mock
ENSG00000233057	EEF1A1P14	1	eukaryotic translation elongation factor 1 alpha 1 pseudogene 14 [Source:HGNC Symbol;Acc:HGNC:3197]	processed_pseudogene	NA	3.72965	0.2395	1.01088	0.236923	0.812717	0.998932	IFN	Mock
ENSG00000231714	AL513348.1	1	novel transcript	lncRNA	NA	0	NA	NA	NA	NA	NA	IFN	Mock
ENSG00000251813	RNU6-983P	1	RNA, U6 small nuclear 983, pseudogene [Source:HGNC Symbol;Acc:HGNC:47946]	snRNA	NA	0	NA	NA	NA	NA	NA	IFN	Mock
ENSG00000228167	AL353072.1	1	translocase of inner mitochondrial membrane 17 homolog A (yeast) (TIMM17A) pseudogene	processed_pseudogene	NA	0	NA	NA	NA	NA	NA	IFN	Mock
ENSG00000285718	AL353072.2	1	novel transcript	lncRNA	NA	0	NA	NA	NA	NA	NA	IFN	Mock
ENSG00000287364	AL353709.1	1	uncharacterized LOC105371672 [Source:NCBI gene (formerly Entrezgene);Acc:105371672]	lncRNA	105371672	0	NA	NA	NA	NA	NA	IFN	Mock
ENSG00000227421	LINC01724	1	long intergenic non-protein coding RNA 1724 [Source:HGNC Symbol;Acc:HGNC:52512]	lncRNA	NA	0	NA	NA	NA	NA	NA	IFN	Mock
ENSG00000162687	KCNT2	1	potassium sodium-activated channel subfamily T member 2 [Source:HGNC Symbol;Acc:HGNC:18866]	protein_coding	343450	7.86235	0.804537	0.607448	1.32445	0.185352	0.939759	IFN	Mock
ENSG00000265986	MIR4735	1	microRNA 4735 [Source:HGNC Symbol;Acc:HGNC:41888]	miRNA	100616363	0	NA	NA	NA	NA	NA	IFN	Mock
ENSG00000000971	CFH	1	complement factor H [Source:HGNC Symbol;Acc:HGNC:4883]	protein_coding	3075	1791.4	2.55323	0.148309	17.2156	2.02785e-66	8.11735e-64	IFN	Mock
ENSG00000116785	CFHR3	1	complement factor H related 3 [Source:HGNC Symbol;Acc:HGNC:16980]	protein_coding	10878	95.0691	0.245128	0.2011	1.21893	0.222869	0.970079	IFN	Mock
ENSG00000244414	CFHR1	1	complement factor H related 1 [Source:HGNC Symbol;Acc:HGNC:4888]	protein_coding	3078	74.483	0.670014	0.320075	2.09331	0.0363219	0.523852	IFN	Mock
ENSG00000285986	BX248415.1	1	complement factor H related 3 (CFHR3) pseudogene	unprocessed_pseudogene	NA	0	NA	NA	NA	NA	NA	IFN	Mock
ENSG00000134365	CFHR4	1	complement factor H related 4 [Source:HGNC Symbol;Acc:HGNC:16979]	protein_coding	10877	2.26669	0.268583	1.37956	0.194688	0.845637	NA	IFN	Mock
ENSG00000080910	CFHR2	1	complement factor H related 2 [Source:HGNC Symbol;Acc:HGNC:4890]	protein_coding	3080	0.0516984	0	5.26765	0	1	NA	IFN	Mock
ENSG00000273844	AL139418.1	1	complement factor H-related familily member pseudogene CFHR	unprocessed_pseudogene	NA	0	NA	NA	NA	NA	NA	IFN	Mock
ENSG00000134389	CFHR5	1	complement factor H related 5 [Source:HGNC Symbol;Acc:HGNC:24668]	protein_coding	81494	0.226433	0	5.26765	0	1	NA	IFN	Mock
ENSG00000143278	F13B	1	coagulation factor XIII B chain [Source:HGNC Symbol;Acc:HGNC:3534]	protein_coding	2165	32.8595	0.67405	0.373946	1.80253	0.0714613	0.699369	IFN	Mock
ENSG00000066279	ASPM	1	assembly factor for spindle microtubules [Source:HGNC Symbol;Acc:HGNC:19048]	protein_coding	259266	4566.22	-0.0163233	0.199444	-0.0818438	0.934771	0.998932	IFN	Mock
ENSG00000235748	SEPTIN14P12	1	septin 14 pseudogene 12 [Source:HGNC Symbol;Acc:HGNC:51699]	processed_pseudogene	NA	4.13584	0.030814	0.936624	0.032899	0.973755	0.998932	IFN	Mock
ENSG00000177888	ZBTB41	1	zinc finger and BTB domain containing 41 [Source:HGNC Symbol;Acc:HGNC:24819]	protein_coding	360023	1095.99	0.0763466	0.268811	0.284016	0.776398	0.998932	IFN	Mock
ENSG00000237861	AL513325.1	1	ATPase, H+ transporting, lysosomal accessory protein 2 (ATP6AP2) pseudogene	processed_pseudogene	NA	0.493067	-0.861574	3.8039	-0.226498	0.820814	NA	IFN	Mock
ENSG00000134376	CRB1	1	crumbs cell polarity complex component 1 [Source:HGNC Symbol;Acc:HGNC:2343]	protein_coding	23418	0.863282	-1.30612	2.25484	-0.579252	0.562419	NA	IFN	Mock
ENSG00000221879	MRPS21P3	1	mitochondrial ribosomal protein S21 pseudogene 3 [Source:HGNC Symbol;Acc:HGNC:29750]	processed_pseudogene	NA	0	NA	NA	NA	NA	NA	IFN	Mock
ENSG00000230260	AL136322.1	1	novel transcript	lncRNA	NA	0	NA	NA	NA	NA	NA	IFN	Mock
ENSG00000213047	DENND1B	1	DENN domain containing 1B [Source:HGNC Symbol;Acc:HGNC:28404]	protein_coding	163486	434.618	-0.142368	0.249138	-0.57144	0.567702	0.998932	IFN	Mock
ENSG00000207139	Y_RNA	1	Y RNA [Source:RFAM;Acc:RF00019]	misc_RNA	NA	0.0552603	1.02748	5.26765	0.195055	0.84535	NA	IFN	Mock
ENSG00000213046	EEF1A1P32	1	eukaryotic translation elongation factor 1 alpha 1 pseudogene 32 [Source:HGNC Symbol;Acc:HGNC:37909]	unprocessed_pseudogene	NA	0.531084	-2.37739	3.134	-0.75858	0.448104	NA	IFN	Mock
ENSG00000235582	AL365258.2	1	ribosomal protein L24 (RPL24) pseudogene	processed_pseudogene	NA	0	NA	NA	NA	NA	NA	IFN	Mock
ENSG00000233040	FAM204BP	1	family with sequence similarity 204 member B, pseudogene [Source:HGNC Symbol;Acc:HGNC:42011]	processed_pseudogene	NA	0.297609	-0.895938	5.26765	-0.170083	0.864945	NA	IFN	Mock
ENSG00000224901	AL365258.1	1	novel transcript	lncRNA	NA	0.11533	0	5.26765	0	1	NA	IFN	Mock
ENSG00000203724	C1orf53	1	chromosome 1 open reading frame 53 [Source:HGNC Symbol;Acc:HGNC:30003]	protein_coding	388722	60.9295	-0.322079	0.277389	-1.16111	0.245597	0.990587	IFN	Mock
ENSG00000143355	LHX9	1	LIM homeobox 9 [Source:HGNC Symbol;Acc:HGNC:14222]	protein_coding	56956	10.6262	0.570912	0.528346	1.08057	0.27989	0.998932	IFN	Mock
ENSG00000151414	NEK7	1	NIMA related kinase 7 [Source:HGNC Symbol;Acc:HGNC:13386]	protein_coding	140609	1321.63	0.21702	0.181461	1.19596	0.231711	0.97752	IFN	Mock
ENSG00000232824	PRR13P1	1	proline rich 13 pseudogene 1 [Source:HGNC Symbol;Acc:HGNC:50614]	processed_pseudogene	NA	0.0541324	0	5.26765	0	1	NA	IFN	Mock
ENSG00000287989	AL450352.1	1	novel transcript	lncRNA	NA	0	NA	NA	NA	NA	NA	IFN	Mock
ENSG00000151418	ATP6V1G3	1	ATPase H+ transporting V1 subunit G3 [Source:HGNC Symbol;Acc:HGNC:18265]	protein_coding	127124	0	NA	NA	NA	NA	NA	IFN	Mock
ENSG00000223881	AL157402.1	1	novel transcript	lncRNA	NA	0	NA	NA	NA	NA	NA	IFN	Mock
ENSG00000081237	PTPRC	1	protein tyrosine phosphatase receptor type C [Source:HGNC Symbol;Acc:HGNC:9666]	protein_coding	5788	0.710116	-1.81725	2.61972	-0.693679	0.487883	NA	IFN	Mock
ENSG00000261573	AL157402.2	1	novel transcript	lncRNA	NA	0	NA	NA	NA	NA	NA	IFN	Mock
ENSG00000236278	PEBP1P3	1	phosphatidylethanolamine binding protein 1 pseudogene 3 [Source:HGNC Symbol;Acc:HGNC:44345]	processed_pseudogene	NA	0	NA	NA	NA	NA	NA	IFN	Mock
ENSG00000229989	MIR181A1HG	1	MIR181A1 host gene [Source:HGNC Symbol;Acc:HGNC:48659]	lncRNA	NA	7.39835	-1.08303	0.758994	-1.42692	0.153602	0.892723	IFN	Mock
ENSG00000207975	MIR181B1	1	microRNA 181b-1 [Source:HGNC Symbol;Acc:HGNC:31550]	miRNA	406955	0.427434	0.90828	4.63385	0.19601	0.844602	NA	IFN	Mock
ENSG00000207759	MIR181A1	1	microRNA 181a-1 [Source:HGNC Symbol;Acc:HGNC:31590]	miRNA	406995	0.108998	0	5.26765	0	1	NA	IFN	Mock
ENSG00000227747	AC096631.2	1	ribosomal protein S2 (RPS2) pseudogene	processed_pseudogene	NA	0	NA	NA	NA	NA	NA	IFN	Mock
ENSG00000225172	AC096631.1	1	novel transcript	lncRNA	NA	0	NA	NA	NA	NA	NA	IFN	Mock
ENSG00000233410	LINC01222	1	long intergenic non-protein coding RNA 1222 [Source:HGNC Symbol;Acc:HGNC:49672]	lncRNA	NA	0	NA	NA	NA	NA	NA	IFN	Mock
ENSG00000235492	LINC01221	1	long intergenic non-protein coding RNA 1221 [Source:HGNC Symbol;Acc:HGNC:49671]	lncRNA	104266961	0	NA	NA	NA	NA	NA	IFN	Mock
ENSG00000286541	AC105941.1	1	novel transcript	lncRNA	NA	0	NA	NA	NA	NA	NA	IFN	Mock
ENSG00000231718	LINC02789	1	long intergenic non-protein coding RNA 2789 [Source:HGNC Symbol;Acc:HGNC:54310]	lncRNA	400800	0	NA	NA	NA	NA	NA	IFN	Mock
ENSG00000228190	RPL23AP16	1	ribosomal protein L23a pseudogene 16 [Source:HGNC Symbol;Acc:HGNC:36652]	processed_pseudogene	NA	0	NA	NA	NA	NA	NA	IFN	Mock
ENSG00000236468	AC099335.1	1	eukaryotic translation elongation factor 1 alpha 1 (EEF1A1) pseudogene	processed_pseudogene	NA	0	NA	NA	NA	NA	NA	IFN	Mock
ENSG00000231984	AL596266.1	1	translational inhibitor protein p14.5 (UK114) pseudogene	processed_pseudogene	NA	0	NA	NA	NA	NA	NA	IFN	Mock
ENSG00000228530	AL445687.1	1	NADH dehydrogenase (ubiquinone) 1 alpha subcomplex, 4, 9kDa (NDUFA4) pseudogene	processed_pseudogene	NA	0	NA	NA	NA	NA	NA	IFN	Mock
ENSG00000200139	RNU6-778P	1	RNA, U6 small nuclear 778, pseudogene [Source:HGNC Symbol;Acc:HGNC:47741]	snRNA	NA	0	NA	NA	NA	NA	NA	IFN	Mock
ENSG00000229747	AL445687.2	1	phosphatidylinositol transfer protein, cytoplasmic 1 (PITPNC1) pseudogene	processed_pseudogene	NA	0	NA	NA	NA	NA	NA	IFN	Mock
ENSG00000202491	RNU6-716P	1	RNA, U6 small nuclear 716, pseudogene [Source:HGNC Symbol;Acc:HGNC:47679]	snRNA	NA	0	NA	NA	NA	NA	NA	IFN	Mock
ENSG00000202329	RNU6-609P	1	RNA, U6 small nuclear 609, pseudogene [Source:HGNC Symbol;Acc:HGNC:47572]	snRNA	NA	0	NA	NA	NA	NA	NA	IFN	Mock
ENSG00000116833	NR5A2	1	nuclear receptor subfamily 5 group A member 2 [Source:HGNC Symbol;Acc:HGNC:7984]	protein_coding	2494	15.4423	-0.15246	0.467488	-0.326126	0.744329	0.998932	IFN	Mock
ENSG00000252860	RNU6-570P	1	RNA, U6 small nuclear 570, pseudogene [Source:HGNC Symbol;Acc:HGNC:47533]	snRNA	NA	0.110521	1.9543	5.23256	0.373489	0.708785	NA	IFN	Mock
ENSG00000229220	AC096633.1	1	collagen, type XXII, alpha 1 (COL22A1) pseudogene	processed_pseudogene	NA	0	NA	NA	NA	NA	NA	IFN	Mock
ENSG00000233827	CCNQP1	1	CCNQ pseudogene 1 [Source:HGNC Symbol;Acc:HGNC:27373]	processed_pseudogene	NA	0.05288	0	5.26765	0	1	NA	IFN	Mock
ENSG00000203721	LINC00862	1	long intergenic non-protein coding RNA 862 [Source:HGNC Symbol;Acc:HGNC:21901]	lncRNA	554279	115.285	-0.240573	0.207479	-1.1595	0.246252	0.990587	IFN	Mock
ENSG00000273093	AC097065.2	1	novel transcript	lncRNA	NA	0.755119	3.22695	2.5686	1.25631	0.209004	NA	IFN	Mock
ENSG00000213045	AC097065.1	1	cofilin 1 (non-muscle) (CFL1) pseudogene	processed_pseudogene	NA	3.06839	-0.906705	1.10117	-0.823398	0.410282	0.998932	IFN	Mock
ENSG00000230623	AC104461.1	1	novel transcript, antisense to ZNF281	lncRNA	NA	20.0513	-1.48832	0.45402	-3.2781	0.00104509	0.0439003	IFN	Mock
ENSG00000162702	ZNF281	1	zinc finger protein 281 [Source:HGNC Symbol;Acc:HGNC:13075]	protein_coding	23528	1971.38	-0.135442	0.213207	-0.635261	0.525258	0.998932	IFN	Mock
ENSG00000282849	AL359834.1	1	novel transcript	lncRNA	NA	18.6047	-0.649966	0.465057	-1.3976	0.162232	0.908203	IFN	Mock
ENSG00000118193	KIF14	1	kinesin family member 14 [Source:HGNC Symbol;Acc:HGNC:19181]	protein_coding	9928	2715.74	-0.0819275	0.194024	-0.422255	0.672839	0.998932	IFN	Mock
ENSG00000118197	DDX59	1	DEAD-box helicase 59 [Source:HGNC Symbol;Acc:HGNC:25360]	protein_coding	83479	419.605	0.0136694	0.140219	0.0974857	0.922341	0.998932	IFN	Mock
ENSG00000260088	DDX59-AS1	1	DDX59 antisense RNA 1 [Source:HGNC Symbol;Acc:HGNC:41094]	lncRNA	101929224	1.3702	1.31789	1.52106	0.866433	0.386253	NA	IFN	Mock
ENSG00000118200	CAMSAP2	1	calmodulin regulated spectrin associated protein family member 2 [Source:HGNC Symbol;Acc:HGNC:29188]	protein_coding	23271	2702.64	-0.169494	0.20058	-0.845021	0.398099	0.998932	IFN	Mock
ENSG00000231333	RPL34P6	1	ribosomal protein L34 pseudogene 6 [Source:HGNC Symbol;Acc:HGNC:35810]	processed_pseudogene	NA	2.68792	0.282565	1.25197	0.225697	0.821437	0.998932	IFN	Mock
ENSG00000170128	GPR25	1	G protein-coupled receptor 25 [Source:HGNC Symbol;Acc:HGNC:4480]	protein_coding	2848	0.533584	-1.8642	3.71696	-0.501538	0.615992	NA	IFN	Mock
ENSG00000163362	INAVA	1	innate immunity activator [Source:HGNC Symbol;Acc:HGNC:25599]	protein_coding	55765	2089.51	0.0640428	0.272493	0.235025	0.814189	0.998932	IFN	Mock
ENSG00000233217	MROH3P	1	maestro heat like repeat family member 3, pseudogene [Source:HGNC Symbol;Acc:HGNC:33122]	transcribed_unitary_pseudogene	NA	9.29546	0.270085	0.609886	0.442845	0.657878	0.998932	IFN	Mock
ENSG00000201032	RNU6-704P	1	RNA, U6 small nuclear 704, pseudogene [Source:HGNC Symbol;Acc:HGNC:47667]	snRNA	NA	0.489769	-1.38654	2.72885	-0.508105	0.61138	NA	IFN	Mock
ENSG00000116852	KIF21B	1	kinesin family member 21B [Source:HGNC Symbol;Acc:HGNC:29442]	protein_coding	23046	67.147	-0.36482	0.284353	-1.28298	0.199498	0.951996	IFN	Mock
ENSG00000229191	AL358473.1	1	novel transcript, antisense KIF21B	lncRNA	NA	0.114139	0	5.26765	0	1	NA	IFN	Mock
ENSG00000234132	AL358473.2	1	novel transcript, antisense CACNA1S	lncRNA	NA	0	NA	NA	NA	NA	NA	IFN	Mock
ENSG00000081248	CACNA1S	1	calcium voltage-gated channel subunit alpha1 S [Source:HGNC Symbol;Acc:HGNC:1397]	protein_coding	779	0.054969	1.02748	5.26765	0.195055	0.84535	NA	IFN	Mock
ENSG00000232237	ASCL5	1	achaete-scute family bHLH transcription factor 5 [Source:HGNC Symbol;Acc:HGNC:33169]	protein_coding	647219	6.73855	-0.254928	0.690279	-0.369311	0.711896	0.998932	IFN	Mock
ENSG00000116857	TMEM9	1	transmembrane protein 9 [Source:HGNC Symbol;Acc:HGNC:18823]	protein_coding	252839	1447.47	-0.0403036	0.172531	-0.233601	0.815294	0.998932	IFN	Mock
ENSG00000163395	IGFN1	1	immunoglobulin like and fibronectin type III domain containing 1 [Source:HGNC Symbol;Acc:HGNC:24607]	protein_coding	91156	158.494	0.21281	0.531853	0.400129	0.689061	0.998932	IFN	Mock
ENSG00000229821	AC103925.1	1	novel transcript	lncRNA	NA	2.89319	0.796328	1.32421	0.601361	0.5476	0.998932	IFN	Mock
ENSG00000081277	PKP1	1	plakophilin 1 [Source:HGNC Symbol;Acc:HGNC:9023]	protein_coding	5317	0.171752	0	5.26765	0	1	NA	IFN	Mock
ENSG00000118194	TNNT2	1	troponin T2, cardiac type [Source:HGNC Symbol;Acc:HGNC:11949]	protein_coding	7139	0.0490303	-0.895992	5.26765	-0.170093	0.864937	NA	IFN	Mock
ENSG00000286600	AC119427.2	1	novel transcript	lncRNA	NA	0	NA	NA	NA	NA	NA	IFN	Mock
ENSG00000159166	LAD1	1	ladinin 1 [Source:HGNC Symbol;Acc:HGNC:6472]	protein_coding	3898	2.25239	1.18532	1.12221	1.05624	0.290857	NA	IFN	Mock
ENSG00000282221	AC119427.1	1	novel transcript, antisense to LAD1	lncRNA	NA	0.0552603	1.02748	5.26765	0.195055	0.84535	NA	IFN	Mock
ENSG00000159173	TNNI1	1	troponin I1, slow skeletal type [Source:HGNC Symbol;Acc:HGNC:11945]	protein_coding	7135	0.210495	0	5.26765	0	1	NA	IFN	Mock
ENSG00000227048	AC096677.3	1	protein (peptidyl-prolyl cis/trans isomerase) NIMA-interacting, 4 (parvulin) (PIN4) pseudogene	processed_pseudogene	NA	0	NA	NA	NA	NA	NA	IFN	Mock
ENSG00000174307	PHLDA3	1	pleckstrin homology like domain family A member 3 [Source:HGNC Symbol;Acc:HGNC:8934]	protein_coding	23612	1000.59	-0.316139	0.385294	-0.820513	0.411924	0.998932	IFN	Mock
ENSG00000224818	AC096677.2	1	novel transcript	lncRNA	NA	0	NA	NA	NA	NA	NA	IFN	Mock
ENSG00000159176	CSRP1	1	cysteine and glycine rich protein 1 [Source:HGNC Symbol;Acc:HGNC:2469]	protein_coding	1465	5594.6	-0.0289265	0.122039	-0.237026	0.812637	0.998932	IFN	Mock
ENSG00000224536	AC096677.1	1	novel transcript	lncRNA	NA	51.3399	0.218726	0.283239	0.772231	0.439978	0.998932	IFN	Mock
ENSG00000223396	RPS10P7	1	ribosomal protein S10 pseudogene 7 [Source:HGNC Symbol;Acc:HGNC:36423]	transcribed_processed_pseudogene	NA	84.9376	0.504982	0.188314	2.68159	0.00732724	0.197706	IFN	Mock
ENSG00000134369	NAV1	1	neuron navigator 1 [Source:HGNC Symbol;Acc:HGNC:15989]	protein_coding	89796	1007.36	-0.502332	0.0973499	-5.16007	2.46864e-07	2.22997e-05	IFN	Mock
ENSG00000236390	AC092800.1	1	novel transcript	lncRNA	NA	0.942192	-0.649328	1.92694	-0.336973	0.736137	NA	IFN	Mock
ENSG00000231871	IPO9-AS1	1	IPO9 antisense RNA 1 [Source:HGNC Symbol;Acc:HGNC:40892]	lncRNA	100873949	3.83755	0.0630058	0.949945	0.0663257	0.947119	0.998932	IFN	Mock
ENSG00000264802	MIR5191	1	microRNA 5191 [Source:HGNC Symbol;Acc:HGNC:43497]	miRNA	100847050	0.432887	-0.896	3.26597	-0.274344	0.78382	NA	IFN	Mock
ENSG00000235121	AL645504.1	1	novel transcript	lncRNA	NA	3.83617	-0.0753004	0.908212	-0.0829106	0.933923	0.998932	IFN	Mock
ENSG00000200942	RNU6-501P	1	RNA, U6 small nuclear 501, pseudogene [Source:HGNC Symbol;Acc:HGNC:47464]	snRNA	NA	0.212816	0.0657377	5.26765	0.0124795	0.990043	NA	IFN	Mock
ENSG00000221028	MIR1231	1	microRNA 1231 [Source:HGNC Symbol;Acc:HGNC:33921]	miRNA	100302158	0	NA	NA	NA	NA	NA	IFN	Mock
ENSG00000198700	IPO9	1	importin 9 [Source:HGNC Symbol;Acc:HGNC:19425]	protein_coding	55705	5147.34	-0.0113777	0.101175	-0.112456	0.910462	0.998932	IFN	Mock
ENSG00000277681	MIR6739	1	microRNA 6739 [Source:HGNC Symbol;Acc:HGNC:50165]	miRNA	102466724	5.04718	0.307235	0.967216	0.317649	0.750751	0.998932	IFN	Mock
ENSG00000198892	SHISA4	1	shisa family member 4 [Source:HGNC Symbol;Acc:HGNC:27139]	protein_coding	149345	144.6	-0.204179	0.273033	-0.747819	0.45457	0.998932	IFN	Mock
ENSG00000223774	AL513217.1	1	novel transcript	lncRNA	NA	0.713888	1.56419	2.22818	0.702004	0.482677	NA	IFN	Mock
ENSG00000163431	LMOD1	1	leiomodin 1 [Source:HGNC Symbol;Acc:HGNC:6647]	protein_coding	25802	8.39211	1.45771	0.628416	2.31966	0.0203593	0.370112	IFN	Mock
ENSG00000134375	TIMM17A	1	translocase of inner mitochondrial membrane 17A [Source:HGNC Symbol;Acc:HGNC:17315]	protein_coding	10440	2570.61	-0.0564078	0.150332	-0.375222	0.707495	0.998932	IFN	Mock
ENSG00000206637	SNORA70H	1	small nucleolar RNA, H/ACA box 70H [Source:HGNC Symbol;Acc:HGNC:52214]	snoRNA	109616993	0.174579	0	5.26765	0	1	NA	IFN	Mock
ENSG00000238003	RPL10P4	1	ribosomal protein L10 pseudogene 4 [Source:HGNC Symbol;Acc:HGNC:52342]	processed_pseudogene	NA	0.475746	0.948863	3.17541	0.298816	0.76508	NA	IFN	Mock
ENSG00000176393	RNPEP	1	arginyl aminopeptidase [Source:HGNC Symbol;Acc:HGNC:10078]	protein_coding	6051	2535.35	0.0277193	0.078579	0.352757	0.724271	0.998932	IFN	Mock
ENSG00000234678	ELF3-AS1	1	ELF3 antisense RNA 1 [Source:HGNC Symbol;Acc:HGNC:40211]	lncRNA	NA	168.497	-0.055494	0.163513	-0.339386	0.734319	0.998932	IFN	Mock
ENSG00000275207	MIR6740	1	microRNA 6740 [Source:HGNC Symbol;Acc:HGNC:50082]	miRNA	102465443	0.958577	-4.11788	2.21232	-1.86134	0.0626964	NA	IFN	Mock
ENSG00000163435	ELF3	1	E74 like ETS transcription factor 3 [Source:HGNC Symbol;Acc:HGNC:3318]	protein_coding	1999	561.948	0.169045	0.21192	0.797683	0.425055	0.998932	IFN	Mock
ENSG00000249007	AL691482.3	1	novel transcript	lncRNA	NA	1.66964	-0.911066	1.31971	-0.690351	0.489973	NA	IFN	Mock
ENSG00000232296	AL691482.1	1	LSM3 homolog, U6 small nuclear RNA associated (S. cerevisiae) (LSM3) pseudogene	processed_pseudogene	NA	0.0544991	0	5.26765	0	1	NA	IFN	Mock
ENSG00000235811	AL691482.2	1	ATPase, H+ transporting, lysosomal 9kDa, V0 subunit e (ATP6V0E) pseudogene	processed_pseudogene	NA	0	NA	NA	NA	NA	NA	IFN	Mock
ENSG00000212512	Y_RNA	1	Y RNA [Source:RFAM;Acc:RF00019]	misc_RNA	NA	0	NA	NA	NA	NA	NA	IFN	Mock
ENSG00000227109	CRIP1P3	1	cysteine rich protein 1 pseudogene 3 [Source:HGNC Symbol;Acc:HGNC:44518]	processed_pseudogene	NA	0	NA	NA	NA	NA	NA	IFN	Mock
ENSG00000170075	GPR37L1	1	G protein-coupled receptor 37 like 1 [Source:HGNC Symbol;Acc:HGNC:14923]	protein_coding	9283	3.41305	0.403969	1.18467	0.340997	0.733106	0.998932	IFN	Mock
ENSG00000143862	ARL8A	1	ADP ribosylation factor like GTPase 8A [Source:HGNC Symbol;Acc:HGNC:25192]	protein_coding	127829	387.695	-0.108135	0.218729	-0.494378	0.621039	0.998932	IFN	Mock
ENSG00000143851	PTPN7	1	protein tyrosine phosphatase non-receptor type 7 [Source:HGNC Symbol;Acc:HGNC:9659]	protein_coding	5778	0.722898	1.5025	2.48851	0.603776	0.545992	NA	IFN	Mock
ENSG00000243323	PTPRVP	1	protein tyrosine phosphatase receptor type V, pseudogene [Source:HGNC Symbol;Acc:HGNC:13421]	transcribed_unitary_pseudogene	148713	1.17726	0.621534	2.14157	0.290223	0.771646	NA	IFN	Mock
ENSG00000133067	LGR6	1	leucine rich repeat containing G protein-coupled receptor 6 [Source:HGNC Symbol;Acc:HGNC:19719]	protein_coding	59352	0.967279	1.44745	2.12343	0.681654	0.495457	NA	IFN	Mock
ENSG00000077152	UBE2T	1	ubiquitin conjugating enzyme E2 T [Source:HGNC Symbol;Acc:HGNC:25009]	protein_coding	29089	1331.96	0.287757	0.145718	1.97476	0.0482953	0.596277	IFN	Mock
ENSG00000077157	PPP1R12B	1	protein phosphatase 1 regulatory subunit 12B [Source:HGNC Symbol;Acc:HGNC:7619]	protein_coding	4660	713.684	-0.124496	0.112403	-1.10758	0.268043	0.998932	IFN	Mock
ENSG00000229120	CYCSP4	1	CYCS pseudogene 4 [Source:HGNC Symbol;Acc:HGNC:24413]	processed_pseudogene	NA	0.635818	-1.55589	2.15624	-0.721577	0.470555	NA	IFN	Mock
ENSG00000272262	RNU6-89P	1	RNA, U6 small nuclear 89, pseudogene [Source:HGNC Symbol;Acc:HGNC:47052]	snRNA	NA	0.0529062	-0.895992	5.26765	-0.170093	0.864937	NA	IFN	Mock
ENSG00000232626	AC099336.1	1	FK506 binding protein 8, 38kDa (FKBP8) pseudogene	transcribed_processed_pseudogene	NA	1.22117	-2.16101	1.74209	-1.24047	0.214802	NA	IFN	Mock
ENSG00000236439	AC099336.2	1	ribosomal protein S27 (metallopanstimulin 1) (RPS27) pseudogene	processed_pseudogene	NA	39.383	0.0923183	0.329863	0.279869	0.779578	0.998932	IFN	Mock
ENSG00000253042	SNORA70	1	Small nucleolar RNA SNORA70 [Source:RFAM;Acc:RF00156]	snoRNA	NA	0.273334	-0.895947	5.09745	-0.175764	0.860479	NA	IFN	Mock
ENSG00000143858	SYT2	1	synaptotagmin 2 [Source:HGNC Symbol;Acc:HGNC:11510]	protein_coding	127833	9.11225	-1.17357	0.724025	-1.6209	0.10504	0.803442	IFN	Mock
ENSG00000226862	AC104463.2	1	novel transcript	lncRNA	NA	1.45737	1.55952	1.75317	0.889543	0.373711	NA	IFN	Mock
ENSG00000225620	AC104463.1	1	novel transcript	lncRNA	NA	0	NA	NA	NA	NA	NA	IFN	Mock
ENSG00000117139	KDM5B	1	lysine demethylase 5B [Source:HGNC Symbol;Acc:HGNC:18039]	protein_coding	10765	2732.46	-0.19925	0.175193	-1.13732	0.255405	0.993088	IFN	Mock
ENSG00000235449	AC098934.2	1	cytochrome c oxidase subunit VIIc (COX7C) pseudogene	processed_pseudogene	NA	2.39193	-1.69511	1.22093	-1.38837	0.165023	NA	IFN	Mock
ENSG00000226148	SLC25A39P1	1	solute carrier family 25 member 39 pseudogene 1 [Source:HGNC Symbol;Acc:HGNC:43859]	processed_pseudogene	NA	4.0097	-0.933023	0.962649	-0.969224	0.332433	0.998932	IFN	Mock
ENSG00000260021	AC098934.3	1	novel transcript, antisense to a novel transcript	lncRNA	NA	0	NA	NA	NA	NA	NA	IFN	Mock
ENSG00000228288	PCAT6	1	prostate cancer associated transcript 6 [Source:HGNC Symbol;Acc:HGNC:43714]	lncRNA	100506696	16.7406	-0.417882	0.575489	-0.726134	0.467757	0.998932	IFN	Mock
ENSG00000184774	MGAT4EP	1	MGAT4 family member E, pseudogene [Source:HGNC Symbol;Acc:HGNC:49418]	transcribed_unitary_pseudogene	641515	0.164126	0	5.26765	0	1	NA	IFN	Mock
ENSG00000214796	TUBAP5	1	tubulin alpha pseudogene 5 [Source:HGNC Symbol;Acc:HGNC:54799]	transcribed_unprocessed_pseudogene	NA	3.02462	0.0727256	1.07299	0.0677787	0.945962	0.998932	IFN	Mock
ENSG00000234996	AC098934.1	1	actin, gamma 1 (ACTG1) pseudogene	transcribed_processed_pseudogene	148709	1.91829	1.08199	1.50558	0.718653	0.472355	NA	IFN	Mock
ENSG00000183155	RABIF	1	RAB interacting factor [Source:HGNC Symbol;Acc:HGNC:9797]	protein_coding	5877	424.685	0.0480977	0.11271	0.426741	0.669568	0.998932	IFN	Mock
ENSG00000117153	KLHL12	1	kelch like family member 12 [Source:HGNC Symbol;Acc:HGNC:19360]	protein_coding	59349	1088.83	0.183672	0.131567	1.39604	0.162703	0.9086	IFN	Mock
ENSG00000230280	HNRNPA1P59	1	heterogeneous nuclear ribonucleoprotein A1 pseudogene 59 [Source:HGNC Symbol;Acc:HGNC:48789]	processed_pseudogene	NA	40.08	0.101821	0.297075	0.342744	0.731791	0.998932	IFN	Mock
ENSG00000199471	Y_RNA	1	Y RNA [Source:RFAM;Acc:RF00019]	misc_RNA	NA	6.01683	-0.151028	0.875091	-0.172586	0.862977	0.998932	IFN	Mock
ENSG00000159346	ADIPOR1	1	adiponectin receptor 1 [Source:HGNC Symbol;Acc:HGNC:24040]	protein_coding	51094	2029.94	0.106512	0.0751757	1.41685	0.156528	0.896095	IFN	Mock
ENSG00000159348	CYB5R1	1	cytochrome b5 reductase 1 [Source:HGNC Symbol;Acc:HGNC:13397]	protein_coding	51706	443.258	-0.165179	0.180176	-0.916763	0.359267	0.998932	IFN	Mock
ENSG00000234761	MGAT4FP	1	MGAT4 family member F, pseudogene [Source:HGNC Symbol;Acc:HGNC:49419]	transcribed_unprocessed_pseudogene	NA	0.0518165	1.02748	5.26765	0.195055	0.84535	NA	IFN	Mock
ENSG00000231547	AC096632.1	1	ribosomal protein S20 (RPS20) pseudogene	unprocessed_pseudogene	NA	0	NA	NA	NA	NA	NA	IFN	Mock
ENSG00000163444	TMEM183A	1	transmembrane protein 183A [Source:HGNC Symbol;Acc:HGNC:20173]	protein_coding	92703	2359.93	-0.13928	0.126529	-1.10077	0.270996	0.998932	IFN	Mock
ENSG00000143847	PPFIA4	1	PTPRF interacting protein alpha 4 [Source:HGNC Symbol;Acc:HGNC:9248]	protein_coding	8497	31.1322	-0.216764	0.438839	-0.493949	0.621342	0.998932	IFN	Mock
ENSG00000122180	MYOG	1	myogenin [Source:HGNC Symbol;Acc:HGNC:7612]	protein_coding	4656	0.0518165	1.02748	5.26765	0.195055	0.84535	NA	IFN	Mock
ENSG00000163485	ADORA1	1	adenosine A1 receptor [Source:HGNC Symbol;Acc:HGNC:262]	protein_coding	134	7.5241	-0.775756	0.943896	-0.821866	0.411153	0.998932	IFN	Mock
ENSG00000234775	AC105940.2	1	novel transcript	lncRNA	NA	0	NA	NA	NA	NA	NA	IFN	Mock
ENSG00000224671	AC105940.1	1	novel transcript	lncRNA	NA	0	NA	NA	NA	NA	NA	IFN	Mock
ENSG00000133055	MYBPH	1	myosin binding protein H [Source:HGNC Symbol;Acc:HGNC:7552]	protein_coding	4608	0	NA	NA	NA	NA	NA	IFN	Mock
ENSG00000133048	CHI3L1	1	chitinase 3 like 1 [Source:HGNC Symbol;Acc:HGNC:1932]	protein_coding	1116	0.0529656	0	5.26765	0	1	NA	IFN	Mock
ENSG00000133063	CHIT1	1	chitinase 1 [Source:HGNC Symbol;Acc:HGNC:1936]	protein_coding	1118	0.053937	0	5.26765	0	1	NA	IFN	Mock
ENSG00000236523	NPM1P40	1	nucleophosmin 1 pseudogene 40 [Source:HGNC Symbol;Acc:HGNC:45219]	processed_pseudogene	NA	0.0529062	-0.895992	5.26765	-0.170093	0.864937	NA	IFN	Mock
ENSG00000231507	LINC01353	1	long intergenic non-protein coding RNA 1353 [Source:HGNC Symbol;Acc:HGNC:50580]	lncRNA	NA	0.112724	0	5.26765	0	1	NA	IFN	Mock
ENSG00000233791	LINC01136	1	long intergenic non-protein coding RNA 1136 [Source:HGNC Symbol;Acc:HGNC:49452]	lncRNA	730227	1.6509	-0.92994	1.55349	-0.598614	0.549431	NA	IFN	Mock
ENSG00000159388	BTG2	1	BTG anti-proliferation factor 2 [Source:HGNC Symbol;Acc:HGNC:1131]	protein_coding	7832	406.456	-0.205349	0.173484	-1.18367	0.236543	0.98054	IFN	Mock
ENSG00000202300	RNU6-487P	1	RNA, U6 small nuclear 487, pseudogene [Source:HGNC Symbol;Acc:HGNC:47450]	snRNA	NA	0.108185	0.065711	5.26765	0.0124744	0.990047	NA	IFN	Mock
ENSG00000122176	FMOD	1	fibromodulin [Source:HGNC Symbol;Acc:HGNC:3774]	protein_coding	2331	0	NA	NA	NA	NA	NA	IFN	Mock
ENSG00000229652	AL359837.1	1	small EDRK-rich factor 2 (SERF2) pseudogene	processed_pseudogene	NA	0	NA	NA	NA	NA	NA	IFN	Mock
ENSG00000271588	LARP7P1	1	LARP7 pseudogene 1 [Source:HGNC Symbol;Acc:HGNC:49763]	processed_pseudogene	NA	0	NA	NA	NA	NA	NA	IFN	Mock
ENSG00000188783	PRELP	1	proline and arginine rich end leucine rich repeat protein [Source:HGNC Symbol;Acc:HGNC:9357]	protein_coding	5549	1.09967	2.94912	1.84015	1.60266	0.109011	NA	IFN	Mock
ENSG00000188770	OPTC	1	opticin [Source:HGNC Symbol;Acc:HGNC:8158]	protein_coding	26254	0.327198	-0.895946	4.89216	-0.183139	0.854689	NA	IFN	Mock
ENSG00000058668	ATP2B4	1	ATPase plasma membrane Ca2+ transporting 4 [Source:HGNC Symbol;Acc:HGNC:817]	protein_coding	493	1056.46	-0.00554416	0.130668	-0.0424295	0.966156	0.998932	IFN	Mock
ENSG00000236035	NSA2P1	1	NSA2 pseudogene 1 [Source:HGNC Symbol;Acc:HGNC:54580]	processed_pseudogene	NA	0.913455	-0.990643	1.96272	-0.504731	0.613748	NA	IFN	Mock
ENSG00000221643	SNORA77	1	small nucleolar RNA, H/ACA box 77 [Source:HGNC Symbol;Acc:HGNC:32663]	snoRNA	677843	0.823673	0.641319	1.96579	0.32624	0.744243	NA	IFN	Mock
ENSG00000122188	LAX1	1	lymphocyte transmembrane adaptor 1 [Source:HGNC Symbol;Acc:HGNC:26005]	protein_coding	54900	0.219519	1.95433	5.23256	0.373494	0.708781	NA	IFN	Mock
ENSG00000058673	ZC3H11A	1	zinc finger CCCH-type containing 11A [Source:HGNC Symbol;Acc:HGNC:29093]	protein_coding	9877	11.3021	-0.478803	0.572226	-0.836737	0.40274	0.998932	IFN	Mock
ENSG00000257315	ZBED6	1	zinc finger BED-type containing 6 [Source:HGNC Symbol;Acc:HGNC:33273]	protein_coding	100381270	20.9409	-0.826627	0.503995	-1.64015	0.100974	0.794713	IFN	Mock
ENSG00000227417	AC114402.2	1	SNF7 domain containing 2 (SNF7DC20) pseudogene	processed_pseudogene	NA	2.42132	-3.53284	1.49977	-2.35559	0.0184931	NA	IFN	Mock
ENSG00000223505	AC114402.1	1	ribosomal protein L35a (RPL35A) pseudogene	processed_pseudogene	NA	2.98942	2.97897	1.65388	1.8012	0.0716707	0.699741	IFN	Mock
ENSG00000182004	SNRPE	1	small nuclear ribonucleoprotein polypeptide E [Source:HGNC Symbol;Acc:HGNC:11161]	protein_coding	6635	2008.36	0.0659905	0.195663	0.337265	0.735917	0.998932	IFN	Mock
ENSG00000236430	KRT8P29	1	keratin 8 pseudogene 29 [Source:HGNC Symbol;Acc:HGNC:33381]	processed_pseudogene	NA	2.65731	1.38767	1.05968	1.30951	0.190361	0.943693	IFN	Mock
ENSG00000232917	HSPE1P6	1	heat shock protein family E (Hsp10) member 1 pseudogene 6 [Source:HGNC Symbol;Acc:HGNC:49325]	processed_pseudogene	NA	0.221639	1.02751	5.26765	0.195061	0.845345	NA	IFN	Mock
ENSG00000237379	CBX1P3	1	chromobox 1 pseudogene 3 [Source:HGNC Symbol;Acc:HGNC:38657]	processed_pseudogene	NA	0	NA	NA	NA	NA	NA	IFN	Mock
ENSG00000286383	AC096645.1	1	novel transcript	lncRNA	NA	0.166027	0	5.26765	0	1	NA	IFN	Mock
ENSG00000176754	LINC00303	1	long intergenic non-protein coding RNA 303 [Source:HGNC Symbol;Acc:HGNC:26865]	lncRNA	NA	0	NA	NA	NA	NA	NA	IFN	Mock
ENSG00000286572	AL592146.2	1	novel transcript, antisense to SOX13	lncRNA	NA	0.310068	-1.3463	4.90147	-0.274672	0.783568	NA	IFN	Mock
ENSG00000143842	SOX13	1	SRY-box transcription factor 13 [Source:HGNC Symbol;Acc:HGNC:11192]	protein_coding	9580	599.4	0.201778	0.212227	0.950769	0.341722	0.998932	IFN	Mock
ENSG00000261065	AL592146.1	1	novel transcript	lncRNA	NA	0	NA	NA	NA	NA	NA	IFN	Mock
ENSG00000143845	ETNK2	1	ethanolamine kinase 2 [Source:HGNC Symbol;Acc:HGNC:25575]	protein_coding	55224	22.0841	-0.701854	0.410509	-1.70972	0.0873182	0.750497	IFN	Mock
ENSG00000230550	ERLNC1	1	estrogen receptor responsive lncRNA 1 [Source:HGNC Symbol;Acc:HGNC:41109]	lncRNA	101929441	0.114792	0	5.26765	0	1	NA	IFN	Mock
ENSG00000143839	REN	1	renin [Source:HGNC Symbol;Acc:HGNC:9958]	protein_coding	5972	0.105804	-0.895979	5.26765	-0.170091	0.864939	NA	IFN	Mock
ENSG00000225522	AL592114.2	1	novel pseudogene	processed_pseudogene	NA	0	NA	NA	NA	NA	NA	IFN	Mock
ENSG00000170498	KISS1	1	KiSS-1 metastasis suppressor [Source:HGNC Symbol;Acc:HGNC:6341]	protein_coding	3814	0.400705	0.0657543	3.859	0.0170392	0.986405	NA	IFN	Mock
ENSG00000174567	GOLT1A	1	golgi transport 1A [Source:HGNC Symbol;Acc:HGNC:24766]	protein_coding	127845	12.1722	0.429077	0.551737	0.777683	0.436756	0.998932	IFN	Mock
ENSG00000143850	PLEKHA6	1	pleckstrin homology domain containing A6 [Source:HGNC Symbol;Acc:HGNC:17053]	protein_coding	22874	2180.74	-0.0113946	0.250321	-0.0455198	0.963693	0.998932	IFN	Mock
ENSG00000231691	AL592114.3	1	novel transcript	lncRNA	NA	2.18049	0.65004	1.46469	0.443807	0.657182	NA	IFN	Mock
ENSG00000219133	AL592114.1	1	ribosomal protein L21 (RPL21) pseudogene	processed_pseudogene	NA	4.76928	1.12253	0.88572	1.26737	0.205024	0.957796	IFN	Mock
ENSG00000280924	LINC00628	1	long intergenic non-protein coding RNA 628 [Source:HGNC Symbol;Acc:HGNC:27008]	lncRNA	127841	6.83911	-0.39998	0.653835	-0.611744	0.540707	0.998932	IFN	Mock
ENSG00000226330	AL606489.1	1	novel transcript	lncRNA	NA	52.2504	-0.542251	0.465719	-1.16433	0.24429	0.989345	IFN	Mock
ENSG00000237848	AL606489.2	1	small nuclear ribonucleoprotein polypeptide F (SNRPF) pseudogene	processed_pseudogene	NA	1.13328	-0.782216	1.64846	-0.474514	0.635133	NA	IFN	Mock
ENSG00000158615	PPP1R15B	1	protein phosphatase 1 regulatory subunit 15B [Source:HGNC Symbol;Acc:HGNC:14951]	protein_coding	84919	2825.88	0.118398	0.0914533	1.29463	0.195448	0.946807	IFN	Mock
ENSG00000133056	PIK3C2B	1	phosphatidylinositol-4-phosphate 3-kinase catalytic subunit type 2 beta [Source:HGNC Symbol;Acc:HGNC:8972]	protein_coding	5287	1278.22	-0.0483	0.143469	-0.336659	0.736374	0.998932	IFN	Mock
ENSG00000198625	MDM4	1	MDM4 regulator of p53 [Source:HGNC Symbol;Acc:HGNC:6974]	protein_coding	4194	1361.35	-0.0144712	0.134773	-0.107375	0.914492	0.998932	IFN	Mock
ENSG00000236779	AL512306.1	1	PEF protein with a long N-terminal hydrophobic domain (peflin) (PEF) pseudogene	processed_pseudogene	NA	1.37797	-1.7464	1.59411	-1.09553	0.273283	NA	IFN	Mock
ENSG00000200408	RNA5SP74	1	RNA, 5S ribosomal pseudogene 74 [Source:HGNC Symbol;Acc:HGNC:42851]	rRNA_pseudogene	NA	0	NA	NA	NA	NA	NA	IFN	Mock
ENSG00000240710	AL512306.3	1	novel transcript	lncRNA	NA	3.87194	0.991888	1.09614	0.90489	0.365524	0.998932	IFN	Mock
ENSG00000170382	LRRN2	1	leucine rich repeat neuronal 2 [Source:HGNC Symbol;Acc:HGNC:16914]	protein_coding	10446	160.26	-0.541479	0.31171	-1.73713	0.0823651	0.734995	IFN	Mock
ENSG00000240219	AL512306.2	1	novel transcript	lncRNA	NA	17.3845	0.176455	0.461892	0.382027	0.702442	0.998932	IFN	Mock
ENSG00000228153	AL161793.1	1	novel transcript	lncRNA	NA	0.377045	-2.8271	5.18351	-0.545402	0.585477	NA	IFN	Mock
ENSG00000252650	RNA5SP75	1	RNA, 5S ribosomal pseudogene 75 [Source:HGNC Symbol;Acc:HGNC:42852]	rRNA_pseudogene	NA	0	NA	NA	NA	NA	NA	IFN	Mock
ENSG00000251861	AL161793.2	1		scaRNA	NA	0	NA	NA	NA	NA	NA	IFN	Mock
ENSG00000287197	AC096675.1	1	novel transcript, antisense to NFASC	lncRNA	NA	0	NA	NA	NA	NA	NA	IFN	Mock
ENSG00000163531	NFASC	1	neurofascin [Source:HGNC Symbol;Acc:HGNC:29866]	protein_coding	23114	11.2862	0.103182	0.510284	0.202205	0.839756	0.998932	IFN	Mock
ENSG00000229657	AL391822.1	1	ribosomal protein L13a (RPL13A) pseudogene	processed_pseudogene	NA	0	NA	NA	NA	NA	NA	IFN	Mock
ENSG00000184144	CNTN2	1	contactin 2 [Source:HGNC Symbol;Acc:HGNC:2172]	protein_coding	6900	2.32441	0.550214	1.11855	0.491898	0.622792	NA	IFN	Mock
ENSG00000174529	TMEM81	1	transmembrane protein 81 [Source:HGNC Symbol;Acc:HGNC:32349]	protein_coding	388730	39.8951	-0.0769887	0.281606	-0.273392	0.784552	0.998932	IFN	Mock
ENSG00000117222	RBBP5	1	RB binding protein 5, histone lysine methyltransferase complex subunit [Source:HGNC Symbol;Acc:HGNC:9888]	protein_coding	5929	1204.26	0.0957694	0.155266	0.616807	0.537362	0.998932	IFN	Mock
ENSG00000271580	AL583832.1	1	glycogenin 2 (GYG2) pseudogene	processed_pseudogene	NA	12.6359	0.252522	0.540742	0.466992	0.640506	0.998932	IFN	Mock
ENSG00000236108	AC093422.3	1	signal peptidase 12kDa (SPC12) pseudogene	processed_pseudogene	NA	0.487251	1.52227	2.75724	0.552099	0.580881	NA	IFN	Mock
ENSG00000133059	DSTYK	1	dual serine/threonine and tyrosine protein kinase [Source:HGNC Symbol;Acc:HGNC:29043]	protein_coding	25778	915.009	0.0191717	0.0990805	0.193496	0.846571	0.998932	IFN	Mock
ENSG00000213041	AC093422.1	1	ribosomal protein L17 (RPL17) pseudogene	processed_pseudogene	NA	1.05156	2.78163	2.17614	1.27824	0.201164	NA	IFN	Mock
ENSG00000133069	TMCC2	1	transmembrane and coiled-coil domain family 2 [Source:HGNC Symbol;Acc:HGNC:24239]	protein_coding	9911	85.9297	-0.192041	0.327353	-0.586649	0.557439	0.998932	IFN	Mock
ENSG00000225063	AC093422.2	1	novel transcript	lncRNA	NA	0.285105	-0.895955	5.01364	-0.178703	0.858171	NA	IFN	Mock
ENSG00000163545	NUAK2	1	NUAK family kinase 2 [Source:HGNC Symbol;Acc:HGNC:29558]	protein_coding	81788	1125.97	-0.0420453	0.103843	-0.404892	0.685557	0.998932	IFN	Mock
ENSG00000162873	KLHDC8A	1	kelch domain containing 8A [Source:HGNC Symbol;Acc:HGNC:25573]	protein_coding	55220	0.317623	0	5.26765	0	1	NA	IFN	Mock
ENSG00000235363	SNRPGP10	1	small nuclear ribonucleoprotein polypeptide G pseudogene 10 [Source:HGNC Symbol;Acc:HGNC:39329]	processed_pseudogene	NA	165.455	0.252317	0.232573	1.08489	0.27797	0.998932	IFN	Mock
ENSG00000226235	LEMD1-AS1	1	LEMD1 antisense RNA 1 [Source:HGNC Symbol;Acc:HGNC:44132]	lncRNA	284576	0.276859	0	5.26765	0	1	NA	IFN	Mock
ENSG00000186007	LEMD1	1	LEM domain containing 1 [Source:HGNC Symbol;Acc:HGNC:18725]	protein_coding	93273	0	NA	NA	NA	NA	NA	IFN	Mock
ENSG00000281406	BLACAT1	1	bladder cancer associated transcript 1 [Source:HGNC Symbol;Acc:HGNC:48597]	protein_coding	NA	3.26711	1.29875	1.29517	1.00277	0.315973	0.998932	IFN	Mock
ENSG00000199059	MIR135B	1	microRNA 135b [Source:HGNC Symbol;Acc:HGNC:31760]	miRNA	442891	0.105812	-1.82561	5.23238	-0.348906	0.72716	NA	IFN	Mock
ENSG00000224717	LEMD1-DT	1	LEMD1 divergent transcript [Source:HGNC Symbol;Acc:HGNC:27631]	lncRNA	284577	0.0560452	0	5.26765	0	1	NA	IFN	Mock
ENSG00000117266	CDK18	1	cyclin dependent kinase 18 [Source:HGNC Symbol;Acc:HGNC:8751]	protein_coding	5129	334.83	1.44354	0.352547	4.09461	4.22879e-05	0.00256937	IFN	Mock
ENSG00000253097	RNU2-19P	1	RNA, U2 small nuclear 19, pseudogene [Source:HGNC Symbol;Acc:HGNC:48512]	snRNA	NA	0	NA	NA	NA	NA	NA	IFN	Mock
ENSG00000174514	MFSD4A	1	major facilitator superfamily domain containing 4A [Source:HGNC Symbol;Acc:HGNC:25433]	protein_coding	148808	18.0753	0.237616	0.429551	0.553173	0.580145	0.998932	IFN	Mock
ENSG00000206762	RNU6-418P	1	RNA, U6 small nuclear 418, pseudogene [Source:HGNC Symbol;Acc:HGNC:47381]	snRNA	NA	1.29891	0.141676	1.90497	0.0743719	0.940714	NA	IFN	Mock
ENSG00000158711	ELK4	1	ETS transcription factor ELK4 [Source:HGNC Symbol;Acc:HGNC:3326]	protein_coding	2005	1619.35	-0.0165861	0.147195	-0.112681	0.910283	0.998932	IFN	Mock
ENSG00000236942	AC096533.1	1	GABA(A) receptor-associated protein (GABARAP) pseudogene	processed_pseudogene	NA	4.05259	-0.519914	1.08313	-0.480012	0.631219	0.998932	IFN	Mock
ENSG00000158715	SLC45A3	1	solute carrier family 45 member 3 [Source:HGNC Symbol;Acc:HGNC:8642]	protein_coding	85414	207.751	-0.244929	0.366742	-0.667851	0.504229	0.998932	IFN	Mock
ENSG00000275213	Metazoa_SRP	1	Metazoan signal recognition particle RNA [Source:RFAM;Acc:RF00017]	misc_RNA	NA	0.0529062	-0.895992	5.26765	-0.170093	0.864937	NA	IFN	Mock
ENSG00000069275	NUCKS1	1	nuclear casein kinase and cyclin dependent kinase substrate 1 [Source:HGNC Symbol;Acc:HGNC:29923]	protein_coding	64710	14407.8	-0.173005	0.157563	-1.098	0.272203	0.998932	IFN	Mock
ENSG00000201944	SNORA72	1	Small nucleolar RNA SNORA72 [Source:RFAM;Acc:RF00139]	snoRNA	NA	3.33967	0.0786321	1.06826	0.0736075	0.941323	0.998932	IFN	Mock
ENSG00000117280	RAB29	1	RAB29, member RAS oncogene family [Source:HGNC Symbol;Acc:HGNC:9789]	protein_coding	8934	992.859	-0.0721103	0.129832	-0.555414	0.578612	0.998932	IFN	Mock
ENSG00000285521	AC119673.1	1	novel transcript	lncRNA	NA	0.20544	-1.72435	5.23944	-0.329111	0.742072	NA	IFN	Mock
ENSG00000133065	SLC41A1	1	solute carrier family 41 member 1 [Source:HGNC Symbol;Acc:HGNC:19429]	protein_coding	254428	1445.09	0.06516	0.112015	0.58171	0.560762	0.998932	IFN	Mock
ENSG00000286619	AC119673.2	1	novel transcript, antisense to PM20D1	lncRNA	NA	123.469	-0.227492	0.167847	-1.35536	0.175303	0.925151	IFN	Mock
ENSG00000162877	PM20D1	1	peptidase M20 domain containing 1 [Source:HGNC Symbol;Acc:HGNC:26518]	protein_coding	148811	1.73431	0.060469	1.89398	0.031927	0.97453	NA	IFN	Mock
ENSG00000174502	SLC26A9	1	solute carrier family 26 member 9 [Source:HGNC Symbol;Acc:HGNC:14469]	protein_coding	115019	43.1913	0.52731	0.281482	1.87333	0.0610225	0.663188	IFN	Mock
ENSG00000227687	AL713965.1	1	novel transcript	lncRNA	NA	0	NA	NA	NA	NA	NA	IFN	Mock
ENSG00000276600	RAB7B	1	RAB7B, member RAS oncogene family [Source:HGNC Symbol;Acc:HGNC:30513]	protein_coding	338382	67.6756	-0.824007	0.347339	-2.37234	0.0176757	0.341159	IFN	Mock
ENSG00000196188	CTSE	1	cathepsin E [Source:HGNC Symbol;Acc:HGNC:2530]	protein_coding	1510	0.960004	-1.74918	2.32245	-0.753162	0.451352	NA	IFN	Mock
ENSG00000285417	BX571818.1	1	novel pseudogene	transcribed_unitary_pseudogene	NA	0.280592	0	5.04751	0	1	NA	IFN	Mock
ENSG00000263961	RHEX	1	regulator of hemoglobinization and erythroid cell expansion [Source:HGNC Symbol;Acc:HGNC:25341]	protein_coding	440712	1.1147	1.3107	2.08249	0.629391	0.529093	NA	IFN	Mock
ENSG00000252692	AC244035.3	1		snoRNA	NA	0	NA	NA	NA	NA	NA	IFN	Mock
ENSG00000198049	AVPR1B	1	arginine vasopressin receptor 1B [Source:HGNC Symbol;Acc:HGNC:896]	protein_coding	553	0	NA	NA	NA	NA	NA	IFN	Mock
ENSG00000226780	AC244035.1	1	novel transcript	lncRNA	NA	0	NA	NA	NA	NA	NA	IFN	Mock
ENSG00000287432	AC244035.4	1	novel transcript	lncRNA	NA	0.456682	2.93172	4.42581	0.662413	0.507707	NA	IFN	Mock
ENSG00000225483	RPL22P4	1	ribosomal protein L22 pseudogene 4 [Source:HGNC Symbol;Acc:HGNC:36299]	processed_pseudogene	NA	0.374371	0.951019	3.93701	0.241559	0.809122	NA	IFN	Mock
ENSG00000236889	AC244035.2	1	novel transcript	lncRNA	NA	0.641498	-1.83825	2.70731	-0.678994	0.497142	NA	IFN	Mock
ENSG00000196550	FAM72A	1	family with sequence similarity 72 member A [Source:HGNC Symbol;Acc:HGNC:24044]	protein_coding	729533	636.582	0.129657	0.0909629	1.42538	0.154047	0.89343	IFN	Mock
ENSG00000266028	SRGAP2	1	SLIT-ROBO Rho GTPase activating protein 2 [Source:HGNC Symbol;Acc:HGNC:19751]	protein_coding	23380	1740.81	0.201998	0.0728293	2.77358	0.00554435	0.165722	IFN	Mock
ENSG00000229509	AC244023.1	1	RAP1, GTP-GDP dissociation stimulator 1 (RAP1GDS1) pseudogene	unprocessed_pseudogene	NA	0.676286	1.87736	3.1376	0.598342	0.549612	NA	IFN	Mock
ENSG00000263528	IKBKE	1	inhibitor of nuclear factor kappa B kinase subunit epsilon [Source:HGNC Symbol;Acc:HGNC:14552]	protein_coding	9641	279.778	0.0562279	0.160694	0.349907	0.726409	0.998932	IFN	Mock
ENSG00000278465	MIR6769B	1	microRNA 6769b [Source:HGNC Symbol;Acc:HGNC:50016]	miRNA	102466202	0	NA	NA	NA	NA	NA	IFN	Mock
ENSG00000162888	C1orf147	1	chromosome 1 open reading frame 147 [Source:HGNC Symbol;Acc:HGNC:32061]	lncRNA	NA	8.09288	-0.24072	0.784791	-0.306732	0.759047	0.998932	IFN	Mock
ENSG00000261000	AC244034.2	1	novel transcript	lncRNA	NA	1.87026	2.26437	1.52465	1.48518	0.137497	NA	IFN	Mock
ENSG00000266094	RASSF5	1	Ras association domain family member 5 [Source:HGNC Symbol;Acc:HGNC:17609]	protein_coding	83593	75.7132	0.0173403	0.177339	0.0977802	0.922107	0.998932	IFN	Mock
ENSG00000234981	AC244034.1	1	ribosomal protein L7a (RPL7A) pseudogene	processed_pseudogene	NA	0.4144	-2.41587	3.557	-0.679187	0.49702	NA	IFN	Mock
ENSG00000279946	AC244034.3	1	novel transcript, sense intronic to RASSF5	TEC	NA	0	NA	NA	NA	NA	NA	IFN	Mock
ENSG00000143486	EIF2D	1	eukaryotic translation initiation factor 2D [Source:HGNC Symbol;Acc:HGNC:6583]	protein_coding	1939	1271.1	-0.104077	0.090575	-1.14907	0.250529	0.992645	IFN	Mock
ENSG00000237605	DYRK3-AS1	1	DYRK3 antisense RNA 1 [Source:HGNC Symbol;Acc:HGNC:40199]	lncRNA	NA	1.70298	0.034689	1.37344	0.025257	0.97985	NA	IFN	Mock
ENSG00000143479	DYRK3	1	dual specificity tyrosine phosphorylation regulated kinase 3 [Source:HGNC Symbol;Acc:HGNC:3094]	protein_coding	8444	741.989	0.162155	0.155915	1.04002	0.298332	0.998932	IFN	Mock
ENSG00000162889	MAPKAPK2	1	MAPK activated protein kinase 2 [Source:HGNC Symbol;Acc:HGNC:6887]	protein_coding	9261	1931.23	-0.0565827	0.17958	-0.315083	0.752699	0.998932	IFN	Mock
ENSG00000224114	AL591846.1	1	ribosomal protein S14 (RPS14) pseudogene	processed_pseudogene	NA	3.03954	0.474405	1.12017	0.42351	0.671923	0.998932	IFN	Mock
ENSG00000199349	Y_RNA	1	Y RNA [Source:RFAM;Acc:RF00019]	misc_RNA	NA	0.664948	0	4.22217	0	1	NA	IFN	Mock
ENSG00000136634	IL10	1	interleukin 10 [Source:HGNC Symbol;Acc:HGNC:5962]	protein_coding	3586	0.0490303	-0.895992	5.26765	-0.170093	0.864937	NA	IFN	Mock
ENSG00000142224	IL19	1	interleukin 19 [Source:HGNC Symbol;Acc:HGNC:5990]	protein_coding	29949	0.260232	2.86636	5.18675	0.55263	0.580517	NA	IFN	Mock
ENSG00000162891	IL20	1	interleukin 20 [Source:HGNC Symbol;Acc:HGNC:6002]	protein_coding	50604	0	NA	NA	NA	NA	NA	IFN	Mock
ENSG00000162892	IL24	1	interleukin 24 [Source:HGNC Symbol;Acc:HGNC:11346]	protein_coding	11009	0.0602024	0	5.26765	0	1	NA	IFN	Mock
ENSG00000162894	FCMR	1	Fc fragment of IgM receptor [Source:HGNC Symbol;Acc:HGNC:14315]	protein_coding	9214	5.0257	0.467943	0.741655	0.630945	0.528077	0.998932	IFN	Mock
ENSG00000271680	AC098935.2	1	La ribonucleoprotein domain family, member 1B (LARP1B) pseudogene	processed_pseudogene	NA	0	NA	NA	NA	NA	NA	IFN	Mock
ENSG00000226945	AC098935.1	1	ribosomal protein L13a (RPL13A) pseudogene	processed_pseudogene	NA	0.264374	-1.82604	5.23235	-0.34899	0.727097	NA	IFN	Mock
ENSG00000162896	PIGR	1	polymeric immunoglobulin receptor [Source:HGNC Symbol;Acc:HGNC:8968]	protein_coding	5284	2.27473	0.632911	1.39996	0.452093	0.651202	NA	IFN	Mock
ENSG00000162897	FCAMR	1	Fc fragment of IgA and IgM receptor [Source:HGNC Symbol;Acc:HGNC:24692]	protein_coding	83953	0.053937	0	5.26765	0	1	NA	IFN	Mock
ENSG00000182795	C1orf116	1	chromosome 1 open reading frame 116 [Source:HGNC Symbol;Acc:HGNC:28667]	protein_coding	79098	355.843	0.125385	0.130903	0.957853	0.338137	0.998932	IFN	Mock
ENSG00000123836	PFKFB2	1	6-phosphofructo-2-kinase/fructose-2,6-biphosphatase 2 [Source:HGNC Symbol;Acc:HGNC:8873]	protein_coding	5208	636.625	-0.0901243	0.104815	-0.85984	0.389877	0.998932	IFN	Mock
ENSG00000180667	YOD1	1	YOD1 deubiquitinase [Source:HGNC Symbol;Acc:HGNC:25035]	protein_coding	55432	903.662	0.126733	0.132916	0.953485	0.340344	0.998932	IFN	Mock
ENSG00000123843	C4BPB	1	complement component 4 binding protein beta [Source:HGNC Symbol;Acc:HGNC:1328]	protein_coding	725	0.380537	-1.82378	3.89182	-0.468618	0.639343	NA	IFN	Mock
ENSG00000123838	C4BPA	1	complement component 4 binding protein alpha [Source:HGNC Symbol;Acc:HGNC:1325]	protein_coding	722	57.0411	-0.0379954	0.383294	-0.0991287	0.921036	0.998932	IFN	Mock
ENSG00000275392	AL445493.3	1	novel transcript, antisense to C4BPA	lncRNA	NA	0.159868	0	5.26765	0	1	NA	IFN	Mock
ENSG00000226565	AL445493.1	1	signal recognition particle 72kDa (SRP72) pseudogene	processed_pseudogene	NA	0	NA	NA	NA	NA	NA	IFN	Mock
ENSG00000224462	C4BPAP1	1	C4BPA pseudogene 1 [Source:HGNC Symbol;Acc:HGNC:1326]	unprocessed_pseudogene	NA	0.632824	-2.41095	4.29411	-0.561456	0.574487	NA	IFN	Mock
ENSG00000243636	AL445493.2	1	novel transcript	lncRNA	NA	0	NA	NA	NA	NA	NA	IFN	Mock
ENSG00000232621	C4BPAP2	1	C4BPA pseudogene 2 [Source:HGNC Symbol;Acc:HGNC:1327]	unprocessed_pseudogene	NA	0.481564	0.988298	3.21626	0.307282	0.758629	NA	IFN	Mock
ENSG00000237074	AL596218.1	1	novel transcript	lncRNA	NA	0.908708	-0.499084	1.78992	-0.278831	0.780375	NA	IFN	Mock
ENSG00000196352	CD55	1	CD55 molecule (Cromer blood group) [Source:HGNC Symbol;Acc:HGNC:2665]	protein_coding	1604	711.4	0.339068	0.13655	2.48311	0.0130242	0.284373	IFN	Mock
ENSG00000283044	AL391597.1	1	novel transcript	lncRNA	NA	0	NA	NA	NA	NA	NA	IFN	Mock
ENSG00000117322	CR2	1	complement C3d receptor 2 [Source:HGNC Symbol;Acc:HGNC:2336]	protein_coding	1380	0	NA	NA	NA	NA	NA	IFN	Mock
ENSG00000203710	CR1	1	complement C3b/C4b receptor 1 (Knops blood group) [Source:HGNC Symbol;Acc:HGNC:2334]	protein_coding	1378	0.054969	1.02748	5.26765	0.195055	0.84535	NA	IFN	Mock
ENSG00000236911	AL137789.1	1	novel transcript, antisense to CR1	lncRNA	NA	0	NA	NA	NA	NA	NA	IFN	Mock
ENSG00000197721	CR1L	1	complement C3b/C4b receptor 1 like [Source:HGNC Symbol;Acc:HGNC:2335]	protein_coding	1379	0.633462	-0.436697	3.09183	-0.141242	0.887679	NA	IFN	Mock
ENSG00000244703	CD46P1	1	CD46 molecule pseudogene 1 [Source:HGNC Symbol;Acc:HGNC:6959]	unprocessed_pseudogene	NA	0	NA	NA	NA	NA	NA	IFN	Mock
ENSG00000226289	CDCA4P3	1	cell division cycle associated 4 pseudogene 3 [Source:HGNC Symbol;Acc:HGNC:49772]	unprocessed_pseudogene	NA	0	NA	NA	NA	NA	NA	IFN	Mock
ENSG00000274059	RNA5SP534	1	RNA, 5S ribosomal pseudogene 534 [Source:HGNC Symbol;Acc:HGNC:53803]	rRNA	NA	0	NA	NA	NA	NA	NA	IFN	Mock
ENSG00000285239	AL137789.2	1	novel transcript	lncRNA	NA	0	NA	NA	NA	NA	NA	IFN	Mock
ENSG00000117335	CD46	1	CD46 molecule [Source:HGNC Symbol;Acc:HGNC:6953]	protein_coding	4179	7928.49	0.215579	0.0822148	2.62215	0.00873772	0.220495	IFN	Mock
ENSG00000234219	CDCA4P4	1	cell division cycle associated 4 pseudogene 4 [Source:HGNC Symbol;Acc:HGNC:49773]	unprocessed_pseudogene	NA	1.77742	1.35689	1.45754	0.930941	0.351884	NA	IFN	Mock
ENSG00000203709	MIR29B2CHG	1	MIR29B2 and MIR29C host gene [Source:HGNC Symbol;Acc:HGNC:32018]	lncRNA	NA	82.6325	-0.205667	0.202348	-1.0164	0.309438	0.998932	IFN	Mock
ENSG00000284214	MIR29C	1	microRNA 29c [Source:HGNC Symbol;Acc:HGNC:31621]	miRNA	407026	0	NA	NA	NA	NA	NA	IFN	Mock
ENSG00000284203	MIR29B2	1	microRNA 29b-2 [Source:HGNC Symbol;Acc:HGNC:31620]	miRNA	407025	0	NA	NA	NA	NA	NA	IFN	Mock
ENSG00000174059	CD34	1	CD34 molecule [Source:HGNC Symbol;Acc:HGNC:1662]	protein_coding	947	1.09898	0.0657557	2.07319	0.0317171	0.974698	NA	IFN	Mock
ENSG00000285719	AL356275.1	1	novel transcript, antisense to CD34	lncRNA	NA	0	NA	NA	NA	NA	NA	IFN	Mock
ENSG00000284237	LINC02767	1	long intergenic non-protein coding RNA 2767 [Source:HGNC Symbol;Acc:HGNC:54287]	lncRNA	NA	1.17085	-2.40193	1.96462	-1.22259	0.221483	NA	IFN	Mock
ENSG00000076356	PLXNA2	1	plexin A2 [Source:HGNC Symbol;Acc:HGNC:9100]	protein_coding	5362	413.906	0.12005	0.162454	0.738978	0.45992	0.998932	IFN	Mock
ENSG00000287220	AL590138.1	1	novel transcript, antisense to PLXNA2	lncRNA	NA	0.108226	1.02749	5.26765	0.195057	0.845348	NA	IFN	Mock
ENSG00000226843	AL606753.1	1	heterogeneous nuclear ribonucleoprotein D-like (HNRPDL) pseudogene	processed_pseudogene	NA	0	NA	NA	NA	NA	NA	IFN	Mock
ENSG00000286198	AL606753.2	1	novel transcript	lncRNA	NA	0.283216	-1.8241	4.11	-0.443821	0.657172	NA	IFN	Mock
ENSG00000261453	LINC01735	1	long intergenic non-protein coding RNA 1735 [Source:HGNC Symbol;Acc:HGNC:52523]	lncRNA	NA	0	NA	NA	NA	NA	NA	IFN	Mock
ENSG00000259815	LINC02769	1	long intergenic non-protein coding RNA 2769 [Source:HGNC Symbol;Acc:HGNC:54289]	lncRNA	NA	0	NA	NA	NA	NA	NA	IFN	Mock
ENSG00000227887	RPS26P13	1	ribosomal protein S26 pseudogene 13 [Source:HGNC Symbol;Acc:HGNC:35784]	processed_pseudogene	NA	0.158525	0	5.26765	0	1	NA	IFN	Mock
ENSG00000232812	LINC01717	1	long intergenic non-protein coding RNA 1717 [Source:HGNC Symbol;Acc:HGNC:52504]	lncRNA	105372893	0	NA	NA	NA	NA	NA	IFN	Mock
ENSG00000236950	LINC01774	1	long intergenic non-protein coding RNA 1774 [Source:HGNC Symbol;Acc:HGNC:52564]	lncRNA	105372894	0	NA	NA	NA	NA	NA	IFN	Mock
ENSG00000278684	AC104465.1	1	vacuole membrane protein 1 (VMP1) pseudogene	unprocessed_pseudogene	NA	0	NA	NA	NA	NA	NA	IFN	Mock
ENSG00000287046	AC092810.4	1	novel transcript	lncRNA	NA	0.0529656	0	5.26765	0	1	NA	IFN	Mock
ENSG00000232537	AC092810.3	1	novel transcript	lncRNA	NA	0.05288	0	5.26765	0	1	NA	IFN	Mock
ENSG00000228081	AC092810.2	1	GRB2-related adaptor protein (GRAP) pseudogene	processed_pseudogene	NA	0	NA	NA	NA	NA	NA	IFN	Mock
ENSG00000224540	AC092810.1	1	transcription factor Dp-1 (TFDP1) pseudogene	processed_pseudogene	NA	0	NA	NA	NA	NA	NA	IFN	Mock
ENSG00000225712	ATP5MC2P1	1	ATP synthase membrane subunit c locus 2 pseudogene 1 [Source:HGNC Symbol;Acc:HGNC:844]	processed_pseudogene	NA	0	NA	NA	NA	NA	NA	IFN	Mock
ENSG00000227940	LINC01696	1	long intergenic non-protein coding RNA 1696 [Source:HGNC Symbol;Acc:HGNC:52484]	lncRNA	NA	0	NA	NA	NA	NA	NA	IFN	Mock
ENSG00000231648	LINC01698	1	long intergenic non-protein coding RNA 1698 [Source:HGNC Symbol;Acc:HGNC:52486]	lncRNA	NA	0	NA	NA	NA	NA	NA	IFN	Mock
ENSG00000230937	MIR205HG	1	MIR205 host gene [Source:HGNC Symbol;Acc:HGNC:43562]	lncRNA	642587	0	NA	NA	NA	NA	NA	IFN	Mock
ENSG00000284485	MIR205	1	microRNA 205 [Source:HGNC Symbol;Acc:HGNC:31583]	miRNA	406988	0	NA	NA	NA	NA	NA	IFN	Mock
ENSG00000224260	AL023754.1	1	novel transcript	lncRNA	NA	0	NA	NA	NA	NA	NA	IFN	Mock
ENSG00000287902	AL023754.2	1	novel transcript	lncRNA	NA	0	NA	NA	NA	NA	NA	IFN	Mock
ENSG00000008118	CAMK1G	1	calcium/calmodulin dependent protein kinase IG [Source:HGNC Symbol;Acc:HGNC:14585]	protein_coding	57172	0.602256	-1.44233	2.43441	-0.592473	0.553534	NA	IFN	Mock
ENSG00000196878	LAMB3	1	laminin subunit beta 3 [Source:HGNC Symbol;Acc:HGNC:6490]	protein_coding	3914	503.28	0.173055	0.231086	0.748877	0.453931	0.998932	IFN	Mock
ENSG00000283876	MIR4260	1	microRNA 4260 [Source:HGNC Symbol;Acc:HGNC:38179]	miRNA	100422894	0.120405	0	5.26765	0	1	NA	IFN	Mock
ENSG00000227591	HSD11B1-AS1	1	HSD11B1 antisense RNA 1 [Source:HGNC Symbol;Acc:HGNC:54053]	lncRNA	101930114	0.384557	1.02754	3.32359	0.309167	0.757195	NA	IFN	Mock
ENSG00000123689	G0S2	1	G0/G1 switch 2 [Source:HGNC Symbol;Acc:HGNC:30229]	protein_coding	50486	0.0614963	0	5.26765	0	1	NA	IFN	Mock
ENSG00000117594	HSD11B1	1	hydroxysteroid 11-beta dehydrogenase 1 [Source:HGNC Symbol;Acc:HGNC:5208]	protein_coding	3290	0.105635	0	5.26765	0	1	NA	IFN	Mock
ENSG00000236136	ADORA2BP1	1	adenosine A2b receptor pseudogene 1 [Source:HGNC Symbol;Acc:HGNC:265]	processed_pseudogene	NA	0	NA	NA	NA	NA	NA	IFN	Mock
ENSG00000009790	TRAF3IP3	1	TRAF3 interacting protein 3 [Source:HGNC Symbol;Acc:HGNC:30766]	protein_coding	80342	2.28221	-1.21392	1.25565	-0.966768	0.33366	NA	IFN	Mock
ENSG00000162757	C1orf74	1	chromosome 1 open reading frame 74 [Source:HGNC Symbol;Acc:HGNC:26319]	protein_coding	148304	118.255	0.223454	0.172662	1.29417	0.195605	0.946949	IFN	Mock
ENSG00000117595	IRF6	1	interferon regulatory factor 6 [Source:HGNC Symbol;Acc:HGNC:6121]	protein_coding	3664	4.43891	0.35374	0.797436	0.443596	0.657334	0.998932	IFN	Mock
ENSG00000117597	UTP25	1	UTP25 small subunit processor component [Source:HGNC Symbol;Acc:HGNC:28440]	protein_coding	27042	1291.3	0.0660013	0.140748	0.468932	0.639118	0.998932	IFN	Mock
ENSG00000143469	SYT14	1	synaptotagmin 14 [Source:HGNC Symbol;Acc:HGNC:23143]	protein_coding	255928	0	NA	NA	NA	NA	NA	IFN	Mock
ENSG00000287343	AL022397.1	1	novel transcript, antisense to SYT14	lncRNA	NA	0	NA	NA	NA	NA	NA	IFN	Mock
ENSG00000203706	SERTAD4-AS1	1	SERTAD4 antisense RNA 1 [Source:HGNC Symbol;Acc:HGNC:32019]	lncRNA	NA	13.963	0.177674	0.450808	0.394123	0.693491	0.998932	IFN	Mock
ENSG00000082497	SERTAD4	1	SERTA domain containing 4 [Source:HGNC Symbol;Acc:HGNC:25236]	protein_coding	56256	88.8402	-0.0516715	0.232713	-0.22204	0.824283	0.998932	IFN	Mock
ENSG00000228110	ST13P19	1	ST13, Hsp70 interacting protein pseudogene 19 [Source:HGNC Symbol;Acc:HGNC:38862]	processed_pseudogene	NA	1.25848	-0.285662	1.45805	-0.195921	0.844672	NA	IFN	Mock
ENSG00000233455	AL035414.1	1	ribonuclease H1 (RNASEH1) pseudogene	processed_pseudogene	NA	0	NA	NA	NA	NA	NA	IFN	Mock
ENSG00000054392	HHAT	1	hedgehog acyltransferase [Source:HGNC Symbol;Acc:HGNC:18270]	protein_coding	55733	124.679	0.0586858	0.206277	0.2845	0.776027	0.998932	IFN	Mock
ENSG00000287354	AL034351.2	1	novel transcript, antisense to HHAT	lncRNA	NA	0.379573	-2.41144	4.70657	-0.512356	0.608402	NA	IFN	Mock
ENSG00000200972	RNU5A-8P	1	RNA, U5A small nuclear 8, pseudogene [Source:HGNC Symbol;Acc:HGNC:42530]	snRNA	NA	0.234434	0	5.26765	0	1	NA	IFN	Mock
ENSG00000287157	AL034351.1	1	novel transcript, antisense to HHAT	lncRNA	NA	0.0544991	0	5.26765	0	1	NA	IFN	Mock
ENSG00000270936	BPNT2P	1	3'(2'), 5'-bisphosphate nucleotidase 2, pseudogene [Source:HGNC Symbol;Acc:HGNC:54752]	processed_pseudogene	NA	0	NA	NA	NA	NA	NA	IFN	Mock
ENSG00000143473	KCNH1	1	potassium voltage-gated channel subfamily H member 1 [Source:HGNC Symbol;Acc:HGNC:6250]	protein_coding	3756	55.2396	-0.638531	0.238695	-2.67509	0.00747088	0.199893	IFN	Mock
ENSG00000279333	AC096636.1	1	novel transcript	TEC	NA	0	NA	NA	NA	NA	NA	IFN	Mock
ENSG00000284299	AL590132.1	1	novel protein	protein_coding	NA	0.553306	-0.896001	3.1165	-0.287502	0.773728	NA	IFN	Mock
ENSG00000224668	IPO8P1	1	importin 8 pseudogene 1 [Source:HGNC Symbol;Acc:HGNC:41955]	processed_pseudogene	NA	0.159963	0	5.26765	0	1	NA	IFN	Mock
ENSG00000283952	AC092017.2	1	novel protein	protein_coding	NA	0	NA	NA	NA	NA	NA	IFN	Mock
ENSG00000284376	AC092017.3	1	novel transcript	lncRNA	NA	0.0598438	0	5.26765	0	1	NA	IFN	Mock
ENSG00000234233	KCNH1-IT1	1	KCNH1 intronic transcript 1 [Source:HGNC Symbol;Acc:HGNC:41351]	lncRNA	NA	10.2089	-0.782325	0.637037	-1.22807	0.219421	0.968302	IFN	Mock
ENSG00000234004	AC092017.1	1	pseudogene similar to ribosomal protein S25 (RPS25)	processed_pseudogene	NA	0.215395	1.02752	5.26765	0.195062	0.845344	NA	IFN	Mock
ENSG00000226986	PRELID1P5	1	PRELID1 pseudogene 5 [Source:HGNC Symbol;Acc:HGNC:54770]	processed_pseudogene	NA	2.10891	1.0677	1.37636	0.775746	0.437899	NA	IFN	Mock
ENSG00000117625	RCOR3	1	REST corepressor 3 [Source:HGNC Symbol;Acc:HGNC:25594]	protein_coding	55758	840.872	-0.163561	0.14462	-1.13097	0.258067	0.995135	IFN	Mock
ENSG00000082512	TRAF5	1	TNF receptor associated factor 5 [Source:HGNC Symbol;Acc:HGNC:12035]	protein_coding	7188	816.135	0.038665	0.100755	0.383754	0.701161	0.998932	IFN	Mock
ENSG00000287033	AL590101.1	1	novel transcript	lncRNA	NA	1.9408	-0.106023	1.31668	-0.0805228	0.935821	NA	IFN	Mock
ENSG00000153363	LINC00467	1	long intergenic non-protein coding RNA 467 [Source:HGNC Symbol;Acc:HGNC:28227]	lncRNA	NA	283.953	0.0656715	0.133956	0.490248	0.623958	0.998932	IFN	Mock
ENSG00000236809	SNX25P1	1	sorting nexin 25 pseudogene 1 [Source:HGNC Symbol;Acc:HGNC:41509]	unprocessed_pseudogene	NA	10.1338	0.402749	0.639256	0.630028	0.528677	0.998932	IFN	Mock
ENSG00000238137	ARPC3P2	1	actin related protein 2/3 complex subunit 3 pseudogene 2 [Source:HGNC Symbol;Acc:HGNC:39431]	processed_pseudogene	NA	1.05051	-3.10857	2.25718	-1.37719	0.168454	NA	IFN	Mock
ENSG00000198570	RD3	1	retinal degeneration 3, GUCY2D regulator [Source:HGNC Symbol;Acc:HGNC:19689]	protein_coding	343035	0.05288	0	5.26765	0	1	NA	IFN	Mock
ENSG00000223649	AC105275.1	1	novel transcript	lncRNA	NA	0	NA	NA	NA	NA	NA	IFN	Mock
ENSG00000170385	SLC30A1	1	solute carrier family 30 member 1 [Source:HGNC Symbol;Acc:HGNC:11012]	protein_coding	7779	2895.29	0.253927	0.170857	1.4862	0.137227	0.868455	IFN	Mock
ENSG00000261314	AC105275.2	1	novel transcript, sense overlapping SLC30A1	lncRNA	NA	0.646152	-1.44164	2.37472	-0.607078	0.543799	NA	IFN	Mock
ENSG00000228792	AL356310.1	1	novel transcript	lncRNA	NA	3.95213	1.27308	0.98017	1.29884	0.194	0.945902	IFN	Mock
ENSG00000227764	LINC01693	1	long intergenic non-protein coding RNA 1693 [Source:HGNC Symbol;Acc:HGNC:52478]	lncRNA	NA	8.8761	-0.0470126	0.673394	-0.0698144	0.944341	0.998932	IFN	Mock
ENSG00000117650	NEK2	1	NIMA related kinase 2 [Source:HGNC Symbol;Acc:HGNC:7745]	protein_coding	4751	1354.12	-0.016578	0.149841	-0.110637	0.911904	0.998932	IFN	Mock
ENSG00000224763	FDPSP8	1	farnesyl diphosphate synthase pseudogene 8 [Source:HGNC Symbol;Acc:HGNC:39085]	processed_pseudogene	NA	1.14062	0.0917941	1.82569	0.0502793	0.9599	NA	IFN	Mock
ENSG00000231057	AC096637.2	1	novel transcript	lncRNA	NA	2.98606	-2.24829	1.43641	-1.56521	0.117534	0.829678	IFN	Mock
ENSG00000226868	AC096637.1	1	novel transcript	lncRNA	NA	0	NA	NA	NA	NA	NA	IFN	Mock
ENSG00000123684	LPGAT1	1	lysophosphatidylglycerol acyltransferase 1 [Source:HGNC Symbol;Acc:HGNC:28985]	protein_coding	9926	4158.8	-0.22834	0.17798	-1.28296	0.199507	0.951996	IFN	Mock
ENSG00000241395	RN7SL344P	1	RNA, 7SL, cytoplasmic 344, pseudogene [Source:HGNC Symbol;Acc:HGNC:46360]	misc_RNA	NA	0.270047	0.0657477	4.17792	0.0157369	0.987444	NA	IFN	Mock
ENSG00000212205	Y_RNA	1	Y RNA [Source:RFAM;Acc:RF00019]	misc_RNA	NA	4.58766	-0.734674	0.849586	-0.864743	0.38718	0.998932	IFN	Mock
ENSG00000229258	LPGAT1-AS1	1	LPGAT1 antisense RNA 1 [Source:HGNC Symbol;Acc:HGNC:41221]	lncRNA	102723727	0.289339	1.90928	4.08234	0.467693	0.640004	NA	IFN	Mock
ENSG00000233626	AC092814.2	1	protein (peptidyl-prolyl cis\\/trans isomerase) NIMA-interacting, 4 (parvulin) (PIN4) pseudogene	processed_pseudogene	NA	3.49629	-0.260569	1.08731	-0.239647	0.810604	0.998932	IFN	Mock
ENSG00000143493	INTS7	1	integrator complex subunit 7 [Source:HGNC Symbol;Acc:HGNC:24484]	protein_coding	25896	1979.63	0.190847	0.22025	0.866503	0.386214	0.998932	IFN	Mock
ENSG00000212187	AC092814.1	1		snoRNA	NA	0.492911	-2.77676	2.9786	-0.932234	0.351215	NA	IFN	Mock
ENSG00000143476	DTL	1	denticleless E3 ubiquitin protein ligase homolog [Source:HGNC Symbol;Acc:HGNC:30288]	protein_coding	51514	2390.94	0.158897	0.197198	0.805774	0.420373	0.998932	IFN	Mock
ENSG00000220749	RPL21P28	1	ribosomal protein L21 pseudogene 28 [Source:HGNC Symbol;Acc:HGNC:36258]	processed_pseudogene	NA	42.3417	0.0902645	0.298519	0.302374	0.762367	0.998932	IFN	Mock
ENSG00000264358	MIR3122	1	microRNA 3122 [Source:HGNC Symbol;Acc:HGNC:38320]	miRNA	100422947	0.553651	0	3.6633	0	1	NA	IFN	Mock
ENSG00000252879	RN7SKP98	1	RN7SK pseudogene 98 [Source:HGNC Symbol;Acc:HGNC:45822]	misc_RNA	NA	0.429723	2.45521	3.78746	0.648245	0.516826	NA	IFN	Mock
ENSG00000229983	AL606468.1	1	novel transcript	lncRNA	NA	0.269887	0	5.26765	0	1	NA	IFN	Mock
ENSG00000226251	LINC02608	1	long intergenic non-protein coding RNA 2608 [Source:HGNC Symbol;Acc:HGNC:54052]	lncRNA	101929541	0.331645	0	4.85375	0	1	NA	IFN	Mock
ENSG00000066027	PPP2R5A	1	protein phosphatase 2 regulatory subunit B'alpha [Source:HGNC Symbol;Acc:HGNC:9309]	protein_coding	5525	1277.35	-0.0623842	0.16785	-0.371666	0.710141	0.998932	IFN	Mock
ENSG00000230063	AL360091.2	1	novel transcript, sense intronic to PPP2R5A	lncRNA	NA	0.380554	-0.862076	3.90636	-0.220685	0.825338	NA	IFN	Mock
ENSG00000234915	AL360091.3	1	novel transcript, antisense to PPP2R5A	lncRNA	NA	0.607502	-1.77722	3.72335	-0.477318	0.633136	NA	IFN	Mock
ENSG00000225338	RPL23AP18	1	ribosomal protein L23a pseudogene 18 [Source:HGNC Symbol;Acc:HGNC:36726]	processed_pseudogene	NA	1.17849	0.0627002	1.57521	0.0398044	0.968249	NA	IFN	Mock
ENSG00000201544	SNORA16B	1	small nucleolar RNA, H/ACA box 16B [Source:HGNC Symbol;Acc:HGNC:32606]	snoRNA	692157	3.64916	-0.448293	0.998453	-0.448988	0.653441	0.998932	IFN	Mock
ENSG00000229832	AL360091.1	1	novel transcript, sense intronic to PPP2R5A	lncRNA	NA	3.32103	-0.437689	1.02059	-0.428858	0.668026	0.998932	IFN	Mock
ENSG00000065600	PACC1	1	proton activated chloride channel 1 [Source:HGNC Symbol;Acc:HGNC:25593]	protein_coding	55248	363.831	-0.123975	0.141245	-0.877729	0.380091	0.998932	IFN	Mock
ENSG00000287445	AC092803.3	1	novel transcript	lncRNA	NA	11.4136	0.729534	0.521104	1.39998	0.16152	0.907271	IFN	Mock
ENSG00000117691	NENF	1	neudesin neurotrophic factor [Source:HGNC Symbol;Acc:HGNC:30384]	protein_coding	29937	887.181	-0.00380814	0.180443	-0.0211044	0.983162	0.999197	IFN	Mock
ENSG00000224535	LINC02771	1	long intergenic non-protein coding RNA 2771 [Source:HGNC Symbol;Acc:HGNC:54291]	lncRNA	105372907	0.103633	1.86867	5.23851	0.356718	0.721303	NA	IFN	Mock
ENSG00000286213	AC092803.2	1	novel transcript	lncRNA	NA	0	NA	NA	NA	NA	NA	IFN	Mock
ENSG00000228067	LINC01740	1	long intergenic non-protein coding RNA 1740 [Source:HGNC Symbol;Acc:HGNC:52528]	lncRNA	101929565	0.219622	2.53762	5.20009	0.487995	0.625554	NA	IFN	Mock
ENSG00000260805	AC092803.1	1	novel transcript	lncRNA	NA	11.7236	-0.185958	0.484653	-0.383692	0.701206	0.998932	IFN	Mock
ENSG00000288007	AC092803.4	1	novel transcript	lncRNA	NA	0.436058	1.02754	3.74668	0.274255	0.783889	NA	IFN	Mock
ENSG00000162772	ATF3	1	activating transcription factor 3 [Source:HGNC Symbol;Acc:HGNC:785]	protein_coding	467	112.089	0.226355	0.255036	0.887543	0.374787	0.998932	IFN	Mock
ENSG00000235862	AL590648.2	1	novel transcript	lncRNA	NA	0	NA	NA	NA	NA	NA	IFN	Mock
ENSG00000162771	FAM71A	1	family with sequence similarity 71 member A [Source:HGNC Symbol;Acc:HGNC:26541]	protein_coding	149647	0	NA	NA	NA	NA	NA	IFN	Mock
ENSG00000226036	AL590648.1	1	riboflavin kinase pseudogene	processed_pseudogene	NA	0.167428	0	5.26765	0	1	NA	IFN	Mock
ENSG00000237980	LINC02773	1	long intergenic non-protein coding RNA 2773 [Source:HGNC Symbol;Acc:HGNC:54293]	lncRNA	NA	0.982192	-0.821029	2.12987	-0.385482	0.69988	NA	IFN	Mock
ENSG00000123685	BATF3	1	basic leucine zipper ATF-like transcription factor 3 [Source:HGNC Symbol;Acc:HGNC:28915]	protein_coding	55509	90.7957	-0.37015	0.29811	-1.24166	0.214364	0.96139	IFN	Mock
ENSG00000117697	NSL1	1	NSL1 component of MIS12 kinetochore complex [Source:HGNC Symbol;Acc:HGNC:24548]	protein_coding	25936	1164.93	0.181132	0.119828	1.51159	0.130637	0.859989	IFN	Mock
ENSG00000203705	TATDN3	1	TatD DNase domain containing 3 [Source:HGNC Symbol;Acc:HGNC:27010]	protein_coding	128387	413.743	0.0116358	0.173753	0.0669674	0.946608	0.998932	IFN	Mock
ENSG00000236905	AC104333.3	1	ribosomal protein S5 (RPS5) pseudogene	processed_pseudogene	NA	0.400339	1.94735	3.29398	0.591185	0.554397	NA	IFN	Mock
ENSG00000185523	SPATA45	1	spermatogenesis associated 45 [Source:HGNC Symbol;Acc:HGNC:33709]	protein_coding	149643	0.725872	2.9119	2.49772	1.16583	0.243685	NA	IFN	Mock
ENSG00000198468	FLVCR1-DT	1	FLVCR1 divergent transcript [Source:HGNC Symbol;Acc:HGNC:39077]	lncRNA	642946	43.7745	-0.0676732	0.262898	-0.257413	0.79686	0.998932	IFN	Mock
ENSG00000235182	AC104333.1	1	pseudogene similar to part of ribosomal protein S15a (RPS15A)	processed_pseudogene	NA	0	NA	NA	NA	NA	NA	IFN	Mock
ENSG00000236317	AC104333.2	1	ribosomal protein S28 (RPS28) pseudogene	processed_pseudogene	NA	1.21799	1.9363	1.88298	1.02832	0.303801	NA	IFN	Mock
ENSG00000162769	FLVCR1	1	FLVCR heme transporter 1 [Source:HGNC Symbol;Acc:HGNC:24682]	protein_coding	28982	1330.06	-0.0631616	0.1201	-0.525909	0.598952	0.998932	IFN	Mock
ENSG00000282718	AC104333.4	1	novel transcript	lncRNA	NA	0.595962	-0.859648	3.2326	-0.265931	0.790293	NA	IFN	Mock
ENSG00000143494	VASH2	1	vasohibin 2 [Source:HGNC Symbol;Acc:HGNC:25723]	protein_coding	79805	256.29	0.672824	0.120424	5.58713	2.30849e-08	2.38019e-06	IFN	Mock
ENSG00000174606	ANGEL2	1	angel homolog 2 [Source:HGNC Symbol;Acc:HGNC:30534]	protein_coding	90806	1133.69	0.121797	0.136582	0.891752	0.372526	0.998932	IFN	Mock
ENSG00000136643	RPS6KC1	1	ribosomal protein S6 kinase C1 [Source:HGNC Symbol;Acc:HGNC:10439]	protein_coding	26750	1064.93	0.197595	0.150459	1.31328	0.189087	0.943693	IFN	Mock
ENSG00000228646	RPL31P13	1	ribosomal protein L31 pseudogene 13 [Source:HGNC Symbol;Acc:HGNC:35598]	processed_pseudogene	NA	0	NA	NA	NA	NA	NA	IFN	Mock
ENSG00000225233	AL592402.1	1	novel transcript	lncRNA	NA	0.122993	0	5.26765	0	1	NA	IFN	Mock
ENSG00000228255	AC096639.1	1	novel transcript	lncRNA	NA	0	NA	NA	NA	NA	NA	IFN	Mock
ENSG00000230461	PROX1-AS1	1	PROX1 antisense RNA 1 [Source:HGNC Symbol;Acc:HGNC:43656]	lncRNA	NA	34.0861	0.634455	0.335031	1.89372	0.058262	0.649727	IFN	Mock
ENSG00000281664	LINC00538	1	long intergenic non-protein coding RNA 538 [Source:HGNC Symbol;Acc:HGNC:43655]	lncRNA	100861504	1.85979	1.03944	1.78318	0.582913	0.559952	NA	IFN	Mock
ENSG00000117707	PROX1	1	prospero homeobox 1 [Source:HGNC Symbol;Acc:HGNC:9459]	protein_coding	5629	106.038	0.200485	0.213125	0.940691	0.346863	0.998932	IFN	Mock
ENSG00000274895	AC011700.1	1	novel transcript, antisense to PROX1	lncRNA	NA	8.4652	0.0535358	0.658935	0.081246	0.935246	0.998932	IFN	Mock
ENSG00000272167	AL606537.1	1	PROX1 antisense RNA 1	lncRNA	NA	0.271692	0.992556	5.23256	0.189688	0.849553	NA	IFN	Mock
ENSG00000283518	LINC02775	1	long intergenic non-protein coding RNA 2775 [Source:HGNC Symbol;Acc:HGNC:54294]	lncRNA	NA	0	NA	NA	NA	NA	NA	IFN	Mock
ENSG00000143499	SMYD2	1	SET and MYND domain containing 2 [Source:HGNC Symbol;Acc:HGNC:20982]	protein_coding	56950	1073.34	0.193322	0.122462	1.57863	0.114421	0.821571	IFN	Mock
ENSG00000228470	AL929236.1	1	novel transcript	lncRNA	NA	3.25123	-0.57909	0.896196	-0.646164	0.518173	0.998932	IFN	Mock
ENSG00000152104	PTPN14	1	protein tyrosine phosphatase non-receptor type 14 [Source:HGNC Symbol;Acc:HGNC:9647]	protein_coding	5784	2214.16	-0.340459	0.129652	-2.62594	0.00864108	0.218597	IFN	Mock
ENSG00000213036	AL445305.1	1	adaptor-related protein complex 3 pseudogene	processed_pseudogene	NA	1.24436	-1.72047	1.89042	-0.910101	0.362769	NA	IFN	Mock
ENSG00000215819	KRT18P12	1	keratin 18 pseudogene 12 [Source:HGNC Symbol;Acc:HGNC:33410]	processed_pseudogene	NA	0	NA	NA	NA	NA	NA	IFN	Mock
ENSG00000117724	CENPF	1	centromere protein F [Source:HGNC Symbol;Acc:HGNC:1857]	protein_coding	1063	8966.72	-0.077982	0.219561	-0.355172	0.72246	0.998932	IFN	Mock
ENSG00000250536	ABHD17AP3	1	ABHD17A pseudogene 3 [Source:HGNC Symbol;Acc:HGNC:34041]	unprocessed_pseudogene	NA	3.14182	-0.101575	0.939794	-0.108082	0.91393	0.998932	IFN	Mock
ENSG00000224584	UBE2V1P13	1	ubiquitin conjugating enzyme E2 V1 pseudogene 13 [Source:HGNC Symbol;Acc:HGNC:52411]	processed_pseudogene	NA	0.544169	0.0657608	2.88754	0.022774	0.981831	NA	IFN	Mock
ENSG00000185221	GAPDHP24	1	glyceraldehyde 3 phosphate dehydrogenase pseudogene 24 [Source:HGNC Symbol;Acc:HGNC:37776]	processed_pseudogene	NA	0	NA	NA	NA	NA	NA	IFN	Mock
ENSG00000223869	AC099563.1	1	translocase of inner mitochondrial membrane 17 homolog A (yeast) (TIMM17A) pseudogene	processed_pseudogene	NA	0	NA	NA	NA	NA	NA	IFN	Mock
ENSG00000287008	AC099563.2	1	novel transcript	lncRNA	NA	0	NA	NA	NA	NA	NA	IFN	Mock
ENSG00000082482	KCNK2	1	potassium two pore domain channel subfamily K member 2 [Source:HGNC Symbol;Acc:HGNC:6277]	protein_coding	3776	0.053937	0	5.26765	0	1	NA	IFN	Mock
ENSG00000232809	VDAC1P10	1	voltage dependent anion channel 1 pseudogene 10 [Source:HGNC Symbol;Acc:HGNC:37479]	processed_pseudogene	NA	0.107465	0	5.26765	0	1	NA	IFN	Mock
ENSG00000282265	AL450990.1	1	novel transcript	lncRNA	NA	0	NA	NA	NA	NA	NA	IFN	Mock
ENSG00000136636	KCTD3	1	potassium channel tetramerization domain containing 3 [Source:HGNC Symbol;Acc:HGNC:21305]	protein_coding	51133	3058.01	-0.00297986	0.141034	-0.0211286	0.983143	0.999197	IFN	Mock
ENSG00000042781	USH2A	1	usherin [Source:HGNC Symbol;Acc:HGNC:12601]	protein_coding	7399	2.6493	0.444758	1.22508	0.363046	0.716571	0.998932	IFN	Mock
ENSG00000202498	SNORD116	1	Small nucleolar RNA SNORD116 [Source:RFAM;Acc:RF00108]	snoRNA	NA	0	NA	NA	NA	NA	NA	IFN	Mock
ENSG00000229242	AL358452.1	1	novel transcript	lncRNA	NA	0	NA	NA	NA	NA	NA	IFN	Mock
ENSG00000233620	AC093581.1	1	novel transcript	lncRNA	102723833	0	NA	NA	NA	NA	NA	IFN	Mock
ENSG00000236292	AC138024.1	1	novel transcript	lncRNA	NA	0	NA	NA	NA	NA	NA	IFN	Mock
ENSG00000226013	MRPS18BP1	1	mitochondrial ribosomal protein S18B pseudogene 1 [Source:HGNC Symbol;Acc:HGNC:29741]	processed_pseudogene	NA	0	NA	NA	NA	NA	NA	IFN	Mock
ENSG00000196482	ESRRG	1	estrogen related receptor gamma [Source:HGNC Symbol;Acc:HGNC:3474]	protein_coding	2104	3.40398	0.379552	1.22776	0.309142	0.757213	0.998932	IFN	Mock
ENSG00000092978	GPATCH2	1	G-patch domain containing 2 [Source:HGNC Symbol;Acc:HGNC:25499]	protein_coding	55105	471.233	-0.0702203	0.19096	-0.367723	0.71308	0.998932	IFN	Mock
ENSG00000162814	SPATA17	1	spermatogenesis associated 17 [Source:HGNC Symbol;Acc:HGNC:25184]	protein_coding	128153	23.0394	-0.266612	0.491345	-0.542617	0.587394	0.998932	IFN	Mock
ENSG00000234070	SPATA17-AS1	1	SPATA17 antisense RNA 1 [Source:HGNC Symbol;Acc:HGNC:41086]	lncRNA	103752555	0	NA	NA	NA	NA	NA	IFN	Mock
ENSG00000228247	UBBP2	1	ubiquitin B pseudogene 2 [Source:HGNC Symbol;Acc:HGNC:12465]	processed_pseudogene	NA	0.375865	0.951685	3.32354	0.286347	0.774612	NA	IFN	Mock
ENSG00000231814	LINC00210	1	long intergenic non-protein coding RNA 210 [Source:HGNC Symbol;Acc:HGNC:37458]	lncRNA	100885798	0	NA	NA	NA	NA	NA	IFN	Mock
ENSG00000230714	AL355526.1	1	novel transcript	lncRNA	NA	0	NA	NA	NA	NA	NA	IFN	Mock
ENSG00000232100	LINC01653	1	long intergenic non-protein coding RNA 1653 [Source:HGNC Symbol;Acc:HGNC:52441]	lncRNA	101929631	0.0551278	0	5.26765	0	1	NA	IFN	Mock
ENSG00000286775	AL355526.2	1	novel transcript	lncRNA	NA	0	NA	NA	NA	NA	NA	IFN	Mock
ENSG00000201493	RNU1-141P	1	RNA, U1 small nuclear 141, pseudogene [Source:HGNC Symbol;Acc:HGNC:48483]	snRNA	NA	0	NA	NA	NA	NA	NA	IFN	Mock
ENSG00000067533	RRP15	1	ribosomal RNA processing 15 homolog [Source:HGNC Symbol;Acc:HGNC:24255]	protein_coding	51018	1137.18	0.0214588	0.147234	0.145746	0.884122	0.998932	IFN	Mock
ENSG00000229016	AC096638.2	1	novel pseudogene	processed_pseudogene	NA	0.259841	-2.74856	5.18625	-0.529971	0.596132	NA	IFN	Mock
ENSG00000223375	AC096638.1	1	ribosomal protein S26 (RPS26) pseudogenes	processed_pseudogene	NA	0.540107	-1.44684	3.20491	-0.451445	0.651669	NA	IFN	Mock
ENSG00000232480	TGFB2-AS1	1	TGFB2 antisense RNA 1 (head to head) [Source:HGNC Symbol;Acc:HGNC:50628]	lncRNA	728463	6.3001	-0.655887	0.753582	-0.870359	0.384104	0.998932	IFN	Mock
ENSG00000092969	TGFB2	1	transforming growth factor beta 2 [Source:HGNC Symbol;Acc:HGNC:11768]	protein_coding	7042	768.47	-0.595742	0.194025	-3.07045	0.00213739	0.0800638	IFN	Mock
ENSG00000281453	TGFB2-OT1	1	TGFB2 overlapping transcript 1 [Source:HGNC Symbol;Acc:HGNC:50629]	lncRNA	103611157	0	NA	NA	NA	NA	NA	IFN	Mock
ENSG00000228208	LINC02869	1	long intergenic non-protein coding RNA 2869 [Source:HGNC Symbol;Acc:HGNC:32045]	lncRNA	440714	3.2381	-1.85208	1.02902	-1.79986	0.0718832	0.701145	IFN	Mock
ENSG00000212610	U3	1	Small nucleolar RNA U3 [Source:RFAM;Acc:RF00012]	snoRNA	NA	0	NA	NA	NA	NA	NA	IFN	Mock
ENSG00000226693	NXNP1	1	nucleoredoxin pseudogene 1 [Source:HGNC Symbol;Acc:HGNC:50561]	processed_pseudogene	NA	0.105931	0	5.26765	0	1	NA	IFN	Mock
ENSG00000225561	LINC01710	1	long intergenic non-protein coding RNA 1710 [Source:HGNC Symbol;Acc:HGNC:52498]	lncRNA	NA	0.42693	0	3.23199	0	1	NA	IFN	Mock
ENSG00000228063	LYPLAL1-DT	1	LYPLAL1 divergent transcript [Source:HGNC Symbol;Acc:HGNC:50560]	lncRNA	NA	5.85177	0.146924	0.870409	0.168798	0.865955	0.998932	IFN	Mock
ENSG00000143353	LYPLAL1	1	lysophospholipase like 1 [Source:HGNC Symbol;Acc:HGNC:20440]	protein_coding	127018	325.522	-0.0646784	0.190088	-0.340255	0.733664	0.998932	IFN	Mock
ENSG00000225920	RIMKLBP2	1	ribosomal modification protein rimK like family member B pseudogene 2 [Source:HGNC Symbol;Acc:HGNC:39163]	processed_pseudogene	NA	21.3182	0.658532	0.42469	1.55062	0.120994	0.836184	IFN	Mock
ENSG00000223842	AL360093.1	1	novel transcript	lncRNA	NA	10.0112	0.636454	0.676554	0.940729	0.346844	0.998932	IFN	Mock
ENSG00000277007	AC096642.1	1	novel transcript	lncRNA	NA	14.0746	0.113747	0.549301	0.207076	0.83595	0.998932	IFN	Mock
ENSG00000287676	AC096642.2	1	novel transcript	lncRNA	NA	4.50065	0.801097	0.809543	0.989567	0.322386	0.998932	IFN	Mock
ENSG00000228536	LYPLAL1-AS1	1	LYPLAL1 antisense RNA 1 [Source:HGNC Symbol;Acc:HGNC:54054]	lncRNA	NA	5.87003	1.19466	0.960466	1.24383	0.21356	0.96139	IFN	Mock
ENSG00000238232	AL356364.1	1	novel transcript	lncRNA	NA	0	NA	NA	NA	NA	NA	IFN	Mock
ENSG00000215817	ZC3H11B	1	zinc finger CCCH-type containing 11B [Source:HGNC Symbol;Acc:HGNC:25659]	protein_coding	643136	91.9563	0.594538	0.223667	2.65814	0.00785742	0.206447	IFN	Mock
ENSG00000196660	SLC30A10	1	solute carrier family 30 member 10 [Source:HGNC Symbol;Acc:HGNC:25355]	protein_coding	55532	0	NA	NA	NA	NA	NA	IFN	Mock
ENSG00000252086	RNA5SP76	1	RNA, 5S ribosomal pseudogene 76 [Source:HGNC Symbol;Acc:HGNC:42853]	rRNA_pseudogene	NA	0	NA	NA	NA	NA	NA	IFN	Mock
ENSG00000221673	U3	1	Small nucleolar RNA U3 [Source:RFAM;Acc:RF00012]	snoRNA	NA	0	NA	NA	NA	NA	NA	IFN	Mock
ENSG00000136628	EPRS1	1	glutamyl-prolyl-tRNA synthetase 1 [Source:HGNC Symbol;Acc:HGNC:3418]	protein_coding	2058	9175.35	0.0735434	0.228024	0.322525	0.747055	0.998932	IFN	Mock
ENSG00000162813	BPNT1	1	3'(2'), 5'-bisphosphate nucleotidase 1 [Source:HGNC Symbol;Acc:HGNC:1096]	protein_coding	10380	1207.36	0.0802664	0.117669	0.682135	0.495154	0.998932	IFN	Mock
ENSG00000067704	IARS2	1	isoleucyl-tRNA synthetase 2, mitochondrial [Source:HGNC Symbol;Acc:HGNC:29685]	protein_coding	55699	6969.9	0.0430626	0.151555	0.284138	0.776304	0.998932	IFN	Mock
ENSG00000207590	MIR215	1	microRNA 215 [Source:HGNC Symbol;Acc:HGNC:31592]	miRNA	406997	1.36042	0.902313	1.4458	0.624095	0.532565	NA	IFN	Mock
ENSG00000207624	MIR194-1	1	microRNA 194-1 [Source:HGNC Symbol;Acc:HGNC:31564]	miRNA	406969	0.377541	-0.895999	3.35649	-0.266945	0.789511	NA	IFN	Mock
ENSG00000232134	RPS15AP12	1	ribosomal protein S15a pseudogene 12 [Source:HGNC Symbol;Acc:HGNC:36759]	processed_pseudogene	NA	11.1876	-0.169757	0.701293	-0.242063	0.808731	0.998932	IFN	Mock
ENSG00000118873	RAB3GAP2	1	RAB3 GTPase activating non-catalytic protein subunit 2 [Source:HGNC Symbol;Acc:HGNC:17168]	protein_coding	25782	2127.96	0.127539	0.17475	0.729836	0.46549	0.998932	IFN	Mock
ENSG00000281696	MIR664A	1	microRNA 664a [Source:HGNC Symbol;Acc:HGNC:35370]	miRNA	100302234	0.15757	1.86868	5.23851	0.35672	0.721301	NA	IFN	Mock
ENSG00000222370	SNORA36B	1	small nucleolar RNA, H/ACA box 36B [Source:HGNC Symbol;Acc:HGNC:32629]	snoRNA	677818	0.327104	0.985518	5.23304	0.188326	0.850621	NA	IFN	Mock
ENSG00000270585	AL445435.1	1	sorting nexin 2 (SNX2) pseudogene	processed_pseudogene	NA	5.43101	-0.361923	0.789382	-0.458489	0.646601	0.998932	IFN	Mock
ENSG00000270708	KF455155.1	1	GABA(A) receptor-associated protein-like 2 (GABARAPL2) pseudogene	processed_pseudogene	NA	0.219198	1.94728	5.23304	0.372113	0.709809	NA	IFN	Mock
ENSG00000218283	MORF4L1P1	1	mortality factor 4 like 1 pseudogene 1 [Source:HGNC Symbol;Acc:HGNC:20400]	processed_pseudogene	NA	227.969	-0.336586	0.159266	-2.11335	0.0345707	0.509686	IFN	Mock
ENSG00000213033	AURKAP1	1	aurora kinase A pseudogene 1 [Source:HGNC Symbol;Acc:HGNC:18611]	transcribed_processed_pseudogene	NA	1.97596	-0.820529	1.6422	-0.499654	0.617319	NA	IFN	Mock
ENSG00000230318	XRCC6P3	1	X-ray repair cross complementing 6 pseudogene 3 [Source:HGNC Symbol;Acc:HGNC:45185]	processed_pseudogene	NA	0	NA	NA	NA	NA	NA	IFN	Mock
ENSG00000232883	AL451081.2	1	ribosomal protein, large, P0 (RPLP0) pseudogene	processed_pseudogene	NA	0	NA	NA	NA	NA	NA	IFN	Mock
ENSG00000226927	AL451081.1	1	novel transcript	lncRNA	NA	0	NA	NA	NA	NA	NA	IFN	Mock
ENSG00000260505	AC096644.3	1	novel transcript	lncRNA	NA	0	NA	NA	NA	NA	NA	IFN	Mock
ENSG00000235163	AC096644.2	1	ribosomal protein L7a (RPL7A) pseudogene	processed_pseudogene	NA	0	NA	NA	NA	NA	NA	IFN	Mock
ENSG00000234863	AC096644.1	1	part of a cytochrome c oxidase subunit III (COX3) pseudogene	processed_pseudogene	NA	0	NA	NA	NA	NA	NA	IFN	Mock
ENSG00000226226	PRELID3BP1	1	PRELI domain containing 3B pseudogene 1 [Source:HGNC Symbol;Acc:HGNC:49063]	processed_pseudogene	NA	0	NA	NA	NA	NA	NA	IFN	Mock
ENSG00000231529	LINC02779	1	long intergenic non-protein coding RNA 2779 [Source:HGNC Symbol;Acc:HGNC:54299]	lncRNA	NA	0	NA	NA	NA	NA	NA	IFN	Mock
ENSG00000116141	MARK1	1	microtubule affinity regulating kinase 1 [Source:HGNC Symbol;Acc:HGNC:6896]	protein_coding	4139	42.7642	-0.586103	0.335197	-1.74853	0.0803717	0.7273	IFN	Mock
ENSG00000243872	RN7SL464P	1	RNA, 7SL, cytoplasmic 464, pseudogene [Source:HGNC Symbol;Acc:HGNC:46480]	misc_RNA	NA	0.0551278	0	5.26765	0	1	NA	IFN	Mock
ENSG00000233012	HDAC1P2	1	histone deacetylase 1 pseudogene 2 [Source:HGNC Symbol;Acc:HGNC:45191]	transcribed_processed_pseudogene	NA	0.327918	0	4.84373	0	1	NA	IFN	Mock
ENSG00000162817	C1orf115	1	chromosome 1 open reading frame 115 [Source:HGNC Symbol;Acc:HGNC:25873]	protein_coding	79762	390.529	-0.0350753	0.130958	-0.267836	0.788826	0.998932	IFN	Mock
ENSG00000117791	MTARC2	1	mitochondrial amidoxime reducing component 2 [Source:HGNC Symbol;Acc:HGNC:26064]	protein_coding	54996	349.204	-0.272764	0.108856	-2.50572	0.0122203	0.276649	IFN	Mock
ENSG00000186205	MTARC1	1	mitochondrial amidoxime reducing component 1 [Source:HGNC Symbol;Acc:HGNC:26189]	protein_coding	64757	306.735	0.155561	0.222055	0.700551	0.483583	0.998932	IFN	Mock
ENSG00000286231	AL445423.3	1	novel protein	protein_coding	NA	0	NA	NA	NA	NA	NA	IFN	Mock
ENSG00000221571	RNU6ATAC35P	1	RNA, U6atac small nuclear 35, pseudogene [Source:HGNC Symbol;Acc:HGNC:46934]	lncRNA	NA	0.220552	0	5.26765	0	1	NA	IFN	Mock
ENSG00000276642	AL445423.2	1		snRNA	NA	0	NA	NA	NA	NA	NA	IFN	Mock
ENSG00000272823	AL445423.1	1	novel transcript	lncRNA	NA	0.571228	0.065773	4.41744	0.0148894	0.98812	NA	IFN	Mock
ENSG00000238078	LINC01352	1	long intergenic non-protein coding RNA 1352 [Source:HGNC Symbol;Acc:HGNC:50578]	lncRNA	101929730	2.13806	-0.739838	1.46999	-0.503295	0.614757	NA	IFN	Mock
ENSG00000257551	HLX-AS1	1	HLX antisense RNA 1 [Source:HGNC Symbol;Acc:HGNC:42509]	lncRNA	100873924	0.671915	0.0657565	2.59863	0.0253043	0.979812	NA	IFN	Mock
ENSG00000136630	HLX	1	H2.0 like homeobox [Source:HGNC Symbol;Acc:HGNC:4978]	protein_coding	3142	19.7912	-0.526721	0.536165	-0.982387	0.325909	0.998932	IFN	Mock
ENSG00000226211	AL445466.1	1	novel pseudogene	processed_pseudogene	NA	0	NA	NA	NA	NA	NA	IFN	Mock
ENSG00000234754	LINC02817	1	long intergenic non-protein coding RNA 2817 [Source:HGNC Symbol;Acc:HGNC:32042]	lncRNA	400804	0.961263	0.488618	2.12421	0.230023	0.818074	NA	IFN	Mock
ENSG00000232436	AL360013.2	1	novel transcript	lncRNA	NA	0	NA	NA	NA	NA	NA	IFN	Mock
ENSG00000286398	AL360013.3	1	novel transcript	lncRNA	NA	0	NA	NA	NA	NA	NA	IFN	Mock
ENSG00000227585	AL360013.1	1	solute carrier family 35, member E3 (SLC35E3) pseudogene	processed_pseudogene	NA	0	NA	NA	NA	NA	NA	IFN	Mock
ENSG00000286421	AL360013.4	1	novel transcript	lncRNA	105372937	0	NA	NA	NA	NA	NA	IFN	Mock
ENSG00000143507	DUSP10	1	dual specificity phosphatase 10 [Source:HGNC Symbol;Acc:HGNC:3065]	protein_coding	11221	58.9206	0.675809	0.249473	2.70894	0.00674982	0.187991	IFN	Mock
ENSG00000227925	LINC01655	1	long intergenic non-protein coding RNA 1655 [Source:HGNC Symbol;Acc:HGNC:52443]	lncRNA	NA	0	NA	NA	NA	NA	NA	IFN	Mock
ENSG00000200033	RNU6-403P	1	RNA, U6 small nuclear 403, pseudogene [Source:HGNC Symbol;Acc:HGNC:47366]	snRNA	NA	0	NA	NA	NA	NA	NA	IFN	Mock
ENSG00000238042	LINC02257	1	long intergenic non-protein coding RNA 2257 [Source:HGNC Symbol;Acc:HGNC:53159]	lncRNA	105372950	0	NA	NA	NA	NA	NA	IFN	Mock
ENSG00000228437	LINC02474	1	long intergenic non-protein coding RNA 2474 [Source:HGNC Symbol;Acc:HGNC:53417]	lncRNA	NA	0	NA	NA	NA	NA	NA	IFN	Mock
ENSG00000232679	LINC01705	1	long intergenic non-protein coding RNA 1705 [Source:HGNC Symbol;Acc:HGNC:52493]	lncRNA	NA	0.158773	-2.41189	5.19982	-0.463841	0.642762	NA	IFN	Mock
ENSG00000236230	AL356108.1	1	novel transcript	lncRNA	NA	0.107379	0	5.26765	0	1	NA	IFN	Mock
ENSG00000227613	QRSL1P2	1	QRSL1 pseudogene 2 [Source:HGNC Symbol;Acc:HGNC:43668]	processed_pseudogene	NA	0	NA	NA	NA	NA	NA	IFN	Mock
ENSG00000226643	AL513314.1	1	novel transcript	lncRNA	NA	0.05288	0	5.26765	0	1	NA	IFN	Mock
ENSG00000234419	CICP13	1	capicua transcriptional repressor pseudogene 13 [Source:HGNC Symbol;Acc:HGNC:37907]	processed_pseudogene	NA	3.92711	-0.783052	1.05084	-0.745168	0.45617	0.998932	IFN	Mock
ENSG00000276997	AL513314.2	1	novel transcript	lncRNA	NA	45.0684	-0.0672522	0.292622	-0.229826	0.818227	0.998932	IFN	Mock
ENSG00000222399	RNU6-791P	1	RNA, U6 small nuclear 791, pseudogene [Source:HGNC Symbol;Acc:HGNC:47754]	snRNA	NA	0	NA	NA	NA	NA	NA	IFN	Mock
ENSG00000267305	AL592148.2	1	general transcription factor IIi (GTF2I) pseudogene	unprocessed_pseudogene	NA	7.37314	-1.52296	0.814311	-1.87025	0.0614492	0.663188	IFN	Mock
[truncated: 58,699 more rows]
