# Supplementary material for: A genome-wide arrayed CRISPR screen identifies PLSCR1 as an intrinsic barrier to SARS-CoV-2 entry that recent virus variants have evolved to resist
Source: PLoS Biol. 2024 Sep 24;22(9):e3002767. doi: 10.1371/journal.pbio.3002767 (PMC11486371; doi:10.1371/journal.pbio.3002767)
Supplement: S19 Table — (XLSX) [file pbio.3002767.s033.xlsx]

## Sheet: Supp Table 19 Gene Fragments Li
Name	Source	Sequence	Notes
Fluc N-terminal 3x FLAG tag with linker	Gabrielle Paniccia	GCGTGCTCGCGGCCGCTAATACGACTCACTATAGGGAGACCCAAGCTGGCTAGTTAAGCTATCAACAAGTTTGTACAAAAAAGCAGGCTCCGCGGCCGAGAGGGCCatggactacaaggaccacgacggtgactacaaggaccacgacatcgactacaaggacgacgacgacaagggcagcggcAGTATGGAAGATGCCAAAAACATTAAGAAGGGCCCAGCGCCATTCTACCCACTCGAAGACGGGACCGCCGGCGAGCAGT	Negative control (for FLAG-tagged PLSCR1)
PLSCR1 C-terminal 3x FLAG tag with linker	Gabrielle Paniccia	gtgggccatctagaccttttaccttgaggattattgataatatgggtcaagaagtcataactctggagagaccactaagatgtagcagctgttgttgtccctgctgccttcaggagatagaaatccaagctcctcctggtgtaccaataggttatgttattcagacttggcacccatgtctaccaaagtttacaattcaaaatgagaaaagagaggatgtactaaaaataagtggtccatgtgttgtgtgcagctgttgtggagatgttgattttgagattaaatctcttgatgaacagtgtgtggttggcaaaatttccaagcactggactggaattttgagagaggcatttacagacgctgataactttggaatccagttccctttagaccttgatg…
PLSCR1 N-terminal 3x FLAG tag with linker	Gabrielle Paniccia	GCGTGCTCGCGGCCGCTAATACGACTCACTATAGGGAGACCCAAGCTGGCTAGTTAAGCTATCAACAAGTTTGTACAAAAAAGCAGGCTCCGCGGCCGAGAGGGCCatggactacaaggaccacgacggtgactacaaggaccacgacatcgactacaaggacgacgacgacaagggcagcggcAGTatggacaaacaaaactcacagatgaatgcttctcacccggaaacaaacttgccagttgggtatcctcctcagtatccaccgacagcattccaaggacctccaggatatagtggctaccctgggccccaggtcagctacccacccccaccagccggccattcaggtcctggcccagctggctttcctgtcccaaatcagccagtgtataatca…
PLSCR1 H262Y	Gabrielle Paniccia	GtgggccatctagaccttttaccttgaggattattgataatatgggtcaagaagtcataactctggagagaccactaagatgtagcagctgttgttgtccctgctgccttcaggagatagaaatccaagctcctcctggtgtaccaataggttatgttattcagacttggcacccatgtctaccaaagtttacaattcaaaatgagaaaagagaggatgtactaaaaataagtggtccatgtgttgtgtgcagctgttgtggagatgttgattttgagattaaatctcttgatgaacagtgtgtggttggcaaaatttccaagTATtggactggaattttgagagaggcatttacagacgctgataactttggaatccagttccctttagaccttgatg…
