# Supplementary material for: A genome-wide arrayed CRISPR screen identifies PLSCR1 as an intrinsic barrier to SARS-CoV-2 entry that recent virus variants have evolved to resist
Source: PLoS Biol. 2024 Sep 24;22(9):e3002767. doi: 10.1371/journal.pbio.3002767 (PMC11486371; doi:10.1371/journal.pbio.3002767)
Supplement: S20 Table — (XLSX) [file pbio.3002767.s034.xlsx]

## Sheet: Supp Table 20 Primers List
Name	Source	Sequence (5' --> 3')	Notes
RU-O-32270	Gabrielle Paniccia	CATCAAGAGATTTAATCTCAAAATCAACATCTCCACAACAGCTGC	Fixing a SNP in PLSCR1 SCRPSY plasmid
RU-O-32271	Gabrielle Paniccia	GCAGCTGTTGTGGAGATGTTGATTTTGAGATTAAATCTCTTGATG	Fixing a SNP in PLSCR1 SCRPSY plasmid
RU-O-32218	Gabrielle Paniccia	TCGAGGACGGGACCGCCGGCGAGCAGCTGC	Inserting MreI site with XhoI sticky ends into PLSCR1 SCRPSY plasmid
RU-O-32219	Gabrielle Paniccia	TCGAGCAGCTGCTCGCCGGCGGTCCCGTCC	Inserting MreI site with XhoI sticky ends into PLSCR1 SCRPSY plasmid
RU-O-32688	Gabrielle Paniccia	GAATTGTAAACTTTGGTAGACATGGG	PLSCR1 gDNA amplification reverse
RU-O-32687	Gabrielle Paniccia	AACATAGAGGTGATTATGATTTCGTCT	PLSCR1 gDNA amplification forward
RU-O-32536	Gabrielle Paniccia	GGAGGAGCTTGGATTTCTATCTAC	PLSCR1 gDNA amplification primer, after exon 6 reverse
RU-O-32243	Gabrielle Paniccia	TGGGCCATCTAGACCTT	PLSCR1 primer for sequencing plasmids; near the middle of the gene
RU-O-32169	Gabrielle Paniccia	CACCGACATAACCTATTGGTACACC	PLSCR1 gRNA1 forward for cloning in anti-PLSCR1 gRNA
RU-O-32170	Gabrielle Paniccia	AAACGGTGTACCAATAGGTTATGTC	PLSCR1 gRNA1 reverse for cloning in anti-PLSCR1 gRNA
RU-O-32171	Gabrielle Paniccia	CACCGTTAAGAACAGCTTTGGACAG	PLSCR1 gRNA2 forward for cloning in anti-PLSCR1 gRNA
RU-O-32172	Gabrielle Paniccia	AAACCTGTCCAAAGCTGTTCTTAAC	PLSCR1 gRNA2 reverse for cloning in anti-PLSCR1 gRNA
RU-O-32177	Gabrielle Paniccia	CACCGACGGAGGCTAAGCGTCGCAA	Non-targeting control forward with BsmBI end, for cloning in NTC gRNA
RU-O-32178	Gabrielle Paniccia	AAACTTGCGACGCTTAGCCTCCGTC	Non-targeting control reverse with BsmBI end, for cloning in NTC gRNA
JLP621-O-01	Jérémie Le Pen	CTTGCCAGTTGTGTATCCTCCTC	Site directed mutagenesis PLSCR1_G20V1_fwd
JLP621-O-02	Jérémie Le Pen	TTTGTTTCCGGGTGAG	Site directed mutagenesis PLSCR1_G20V1_rev
JLP621-O-03	Jérémie Le Pen	TCCACCGACAACCTTCCAAGGAC	Site directed mutagenesis PLSCR1_A29T2_fwd
JLP621-O-04	Jérémie Le Pen	TACTGAGGAGGATACCC	Site directed mutagenesis PLSCR1_A29T2_rev
JLP621-O-05	Jérémie Le Pen	TCAGCCAGTACATAATCAGCCAG	Site directed mutagenesis PLSCR1_Y74H3_fwd
JLP621-O-06	Jérémie Le Pen	TTATACACTGGCTGATTTGG	Site directed mutagenesis PLSCR1_Y74H3_rev
JLP621-O-07	Jérémie Le Pen	TCATCAGCAAATTGAACTTCTGGAAG	Site directed mutagenesis PLSCR1_I110NX_fwd
JLP621-O-08	Jérémie Le Pen	ATTCAGTATCTGATCTATCTGACTTAAATATTC	Site directed mutagenesis PLSCR1_I110NX_rev
JLP621-O-09	Jérémie Le Pen	AATTTCCAAGTATTGGACTGGAATTTTG	Site directed mutagenesis PLSCR1_H262Y4_fwd
JLP621-O-10	Jérémie Le Pen	TTGCCAACCACACAC	Site directed mutagenesis PLSCR1_H262Y4_rev
JLP616-O-1	Jérémie Le Pen	TGATGAACAGTGTGTGGTTGGC	H262Y (rs343320) genotyping pair 1 FWD
JLP616-O-2	Jérémie Le Pen	TCTCCTTAGTCCCCCTCTTGCC	H262Y (rs343320) genotyping pair 1 REV
JLP616-O-3	Jérémie Le Pen	AATGAGGGTTACATATGGTGCA	H262Y (rs343320) genotyping pair 2 FWD
JLP616-O-4	Jérémie Le Pen	CAGCGTCTGTAAATGCCTCT	H262Y (rs343320) genotyping pair 2 REV
