# Supplementary material for: A genome-wide arrayed CRISPR screen identifies PLSCR1 as an intrinsic barrier to SARS-CoV-2 entry that recent virus variants have evolved to resist
Source: PLoS Biol. 2024 Sep 24;22(9):e3002767. doi: 10.1371/journal.pbio.3002767 (PMC11486371; doi:10.1371/journal.pbio.3002767)
Supplement: S3 Supporting Information — (ZIP) [file pbio.3002767.s037.zip]

Archive with 28 entries (27 files):
- Supporting Information 3 Flow cytometry raw data/
- Supporting Information 3 Flow cytometry raw data/A549_WT_Specimen_001_1-Aqua-ACE2_002.fcs
- __MACOSX/Supporting Information 3 Flow cytometry raw data/._A549_WT_Specimen_001_1-Aqua-ACE2_002.fcs
- Supporting Information 3 Flow cytometry raw data/._A549_WT_Specimen_001_1-Aqua-ACE2_002.fcs
- Supporting Information 3 Flow cytometry raw data/A549_WT_Specimen_001_1-NS_001.fcs
- __MACOSX/Supporting Information 3 Flow cytometry raw data/._A549_WT_Specimen_001_1-NS_001.fcs
- Supporting Information 3 Flow cytometry raw data/._A549_WT_Specimen_001_1-NS_001.fcs
- Supporting Information 3 Flow cytometry raw data/A549-ACE2_CTR_Specimen_001_2-Aqua-ACE2_004.fcs
- __MACOSX/Supporting Information 3 Flow cytometry raw data/._A549-ACE2_CTR_Specimen_001_2-Aqua-ACE2_004.fcs
- Supporting Information 3 Flow cytometry raw data/._A549-ACE2_CTR_Specimen_001_2-Aqua-ACE2_004.fcs
- Supporting Information 3 Flow cytometry raw data/A549-ACE2_CTR_Specimen_001_2-NS_003.fcs
- __MACOSX/Supporting Information 3 Flow cytometry raw data/._A549-ACE2_CTR_Specimen_001_2-NS_003.fcs
- Supporting Information 3 Flow cytometry raw data/._A549-ACE2_CTR_Specimen_001_2-NS_003.fcs
- Supporting Information 3 Flow cytometry raw data/A549-ACE2_PLSCR1_KO_Specimen_001_3-Aqua-ACE2_006.fcs
- __MACOSX/Supporting Information 3 Flow cytometry raw data/._A549-ACE2_PLSCR1_KO_Specimen_001_3-Aqua-ACE2_006.fcs
- Supporting Information 3 Flow cytometry raw data/._A549-ACE2_PLSCR1_KO_Specimen_001_3-Aqua-ACE2_006.fcs
- Supporting Information 3 Flow cytometry raw data/A549-ACE2_PLSCR1_KO_Specimen_001_3-NS_005.fcs
- __MACOSX/Supporting Information 3 Flow cytometry raw data/._A549-ACE2_PLSCR1_KO_Specimen_001_3-NS_005.fcs
- Supporting Information 3 Flow cytometry raw data/._A549-ACE2_PLSCR1_KO_Specimen_001_3-NS_005.fcs
- Supporting Information 3 Flow cytometry raw data/Compensation Controls_405C-525 Stained Control_019.fcs
- __MACOSX/Supporting Information 3 Flow cytometry raw data/._Compensation Controls_405C-525 Stained Control_019.fcs
- Supporting Information 3 Flow cytometry raw data/._Compensation Controls_405C-525 Stained Control_019.fcs
- Supporting Information 3 Flow cytometry raw data/Compensation Controls_488C-515 Stained Control_018.fcs
- __MACOSX/Supporting Information 3 Flow cytometry raw data/._Compensation Controls_488C-515 Stained Control_018.fcs
- Supporting Information 3 Flow cytometry raw data/._Compensation Controls_488C-515 Stained Control_018.fcs
- Supporting Information 3 Flow cytometry raw data/Compensation Controls_Unstained Control_017.fcs
- __MACOSX/Supporting Information 3 Flow cytometry raw data/._Compensation Controls_Unstained Control_017.fcs
- Supporting Information 3 Flow cytometry raw data/._Compensation Controls_Unstained Control_017.fcs
